# Supplementary material for: The transcriptome of the developing grain: a resource for understanding seed development and the molecular control of the functional and nutritional properties of wheat
Source: BMC Genomics. 2017 Oct 11;18:766. doi: 10.1186/s12864-017-4154-z (PMC5637334; doi:10.1186/s12864-017-4154-z)
Supplement: Supplementary file 1 — Genotype wise summary statistics for RNA sequencing reads at 14 and 30dpa. (XLSX 15 kb) [file 12864_2017_4154_MOESM1_ESM.xlsx]

## Sheet: genotype wise read summary
	14DPA													30DPA
	total reads	paired-end reads		singleton reads		total mapped reads		mapped paired-end reads		mapped singleton reads				total reads	paired-end reads		singleton reads		total mapped reads		mapped paired-end reads		mapped singleton reads
geontype	counts	counts	%	counts	%	counts	%	counts	%	counts	%		genotype	counts	counts	%	counts	%	counts	%	counts	%	counts	%
AMURSKAJA	2319932	1796296	77.43	523636	22.57	1959430	84.46	1513958	77.27	445472	22.73		AMURSKAJA	4817451	4266280	88.56	551171	11.44	4151500	86.18	3683711	88.73	467789	11.27
ARNHEM	3830978	3127308	81.63	703670	18.37	3248112	84.79	2650722	81.61	597390	18.39		ARNHEM	2812631	2125672	75.58	686959	24.42	2413818	85.82	1815580	75.22	598238	24.78
BANKS	3122811	2554708	81.81	568103	18.19	2616646	83.79	2146433	82.03	470213	17.97		BANKS	7178837	6631834	92.38	547003	7.62	4968795	69.21	4583886	92.25	384909	7.75
BATIVA	3459358	2775640	80.24	683718	19.76	2922447	84.48	2337499	79.98	584948	20.02		BATIVA	4348573	3865824	88.9	482749	11.1	3343343	76.88	2968099	88.78	375244	11.22
BEYROUTH	4303101	3381052	78.57	922049	21.43	3615851	84.03	2832628	78.34	783223	21.66		BEYROUTH	5847603	5096198	87.15	751405	12.85	5079611	86.87	4426875	87.15	652736	12.85
BOBWHITE	2902768	2120666	73.06	782102	26.94	2468997	85.06	1808748	73.26	660249	26.74		BOBWHITE	4541220	4029794	88.74	511426	11.26	3955123	87.09	3523580	89.09	431543	10.91
BOWERBIRD	3993336	3231388	80.92	761948	19.08	3361239	84.17	2720444	80.94	640795	19.06		BOWERBIRD	4553684	3748110	82.31	805574	17.69	3941261	86.55	3237304	82.14	703957	17.86
DES367	4459364	3847822	86.29	611542	13.71	3698300	82.93	3209421	86.78	488879	13.22		DES367	4433385	4038684	91.1	394701	8.9	3806627	85.86	3491622	91.72	315005	8.28
DOLLARBIRD	2278436	1766032	77.51	512404	22.49	1940637	85.17	1499316	77.26	441321	22.74		DOLLARBIRD	4436613	4067976	91.69	368637	8.31	3824564	86.2	3514519	91.89	310045	8.11
ELLISON	3791280	3087278	81.43	704002	18.57	3191436	84.18	2601187	81.51	590249	18.49		ELLISON	4265125	3884818	91.08	380307	8.92	3666397	85.96	3349706	91.36	316691	8.64
GARBO	6731216	5263396	78.19	1467820	21.81	5727849	85.09	4475773	78.14	1252076	21.86		GARBO	3392483	2490452	73.41	902031	26.59	2899668	85.47	2127377	73.37	772291	26.63
GIZA139	2604522	2111264	81.06	493258	18.94	2188282	84.02	1776042	81.16	412240	18.84		GIZA139	2559598	2025702	79.14	533896	20.86	2207114	86.23	1739243	78.8	467871	21.2
GREGORY	3638821	3038730	83.51	600091	16.49	3053734	83.92	2555105	83.67	498629	16.33		GREGORY	5065255	4512170	89.08	553085	10.92	4169064	82.31	3721192	89.26	447872	10.74
HUANDOY	4187317	3388142	80.91	799175	19.09	3536006	84.45	2862483	80.95	673523	19.05		HUANDOY	2470659	1538706	62.28	931953	37.72	1950430	78.94	1208338	61.95	742092	38.05
INDIA37	4106730	3128178	76.17	978552	23.83	3477753	84.68	2634143	75.74	843610	24.26		INDIA37	3400194	2665224	78.38	734970	21.62	2894958	85.14	2273928	78.55	621030	21.45
INDIA211	3865450	2957546	76.51	907904	23.49	3275154	84.73	2497708	76.26	777446	23.74		INDIA211	3186685	2559002	80.3	627683	19.7	2740638	86	2207585	80.55	533053	19.45
INDIA259	6400282	5178984	80.92	1221298	19.08	5440951	85.01	4394249	80.76	1046702	19.24		INDIA259	3116788	2449208	78.58	667580	21.42	2645893	84.89	2081615	78.67	564278	21.33
IRAQ46	3779868	3198482	84.62	581386	15.38	3214857	85.05	2732862	85.01	481995	14.99		IRAQ46	3987144	3210486	80.52	776658	19.48	3405025	85.4	2737484	80.4	667541	19.6
JINGHONGNO1	6973714	5688128	81.57	1285586	18.43	5927509	85	4848029	81.79	1079480	18.21		JINGHONGNO1	5273046	4781564	90.68	491482	9.32	4430239	84.02	4026158	90.88	404081	9.12
KITE	3004468	2475372	82.39	529096	17.61	2560210	85.21	2111285	82.47	448925	17.53		KITE	4954644	4200582	84.78	754062	15.22	4214907	85.07	3573357	84.78	641550	15.22
LERMAROJO	7029995	6273606	89.24	756389	10.76	5962523	84.82	5397977	90.53	564546	9.47		LERMAROJO	4589931	4115880	89.67	474051	10.33	3829146	83.42	3442569	89.9	386577	10.1
MARTONVASARI13T	2470138	1888984	76.47	581154	23.53	2098110	84.94	1602093	76.36	496017	23.64		MARTONVASARI13T	4569295	3459374	75.71	1109921	24.29	3836180	83.96	2894481	75.45	941699	24.55
PUNJAB7	3681627	2881810	78.28	799817	21.72	3125065	84.88	2445014	78.24	680051	21.76		PUNJAB7	4053359	3447738	85.06	605621	14.94	3515924	86.74	2990113	85.04	525811	14.96
QALBIS	3436981	2712782	78.93	724199	21.07	2907721	84.6	2288728	78.71	618993	21.29		QALBIS	3824570	3355286	87.73	469284	12.27	3283562	85.85	2883539	87.82	400023	12.18
SATURNO	3520769	3148136	89.42	372633	10.58	3006679	85.4	2710822	90.16	295857	9.84		SATURNO	4053243	3623652	89.4	429591	10.6	3520487	86.86	3153637	89.58	366850	10.42
SUNCO	4879831	3796914	77.81	1082917	22.19	4125379	84.54	3205129	77.69	920250	22.31		SUNCO	3353120	2888638	86.15	464482	13.85	2849880	84.99	2460742	86.35	389138	13.65
SPHEROCOCCUM	4337203	3539916	81.62	797287	18.38	3682166	84.9	2999533	81.46	682633	18.54		SPHEROCOCCUM	4219941	3736846	88.55	483095	11.45	3726099	88.3	3307804	88.77	418295	11.23
TUNIS24	3186117	2832126	88.89	353991	11.11	2758609	86.58	2468269	89.48	290340	10.52		TUNIS24	3832014	3354750	87.55	477264	12.45	3284264	85.71	2888893	87.96	395371	12.04
GREECE25	5219472	4711520	90.27	507952	9.73	4487236	85.97	4096871	91.3	390365	8.7		NW93A	5390647	4916984	91.21	473663	8.79	4707185	87.32	4314919	91.67	392266	8.33
NW25A	6525299	5917892	90.69	607407	9.31	5609699	85.97	5138979	91.61	470720	8.39		NW108A	4666878	4159780	89.13	507098	10.87	3794097	81.3	3454049	91.04	340048	8.96
NW51A	4503324	3864714	85.82	638610	14.18	3878662	86.13	3344054	86.22	534608	13.78		PELADA	3864468	3491754	90.36	372714	9.64	3351674	86.73	3043467	90.8	308207	9.2
													VEGA	3324466	2970738	89.36	353728	10.64	2827413	85.05	2535361	89.67	292052	10.33
TOTAL	128544508	105684812	82.2165	22859696	17.7835	109067249	84.8478	89905504	82.4313	19161745	17.5687			134383550	115709706	86.1041	18673844	13.8959	113234886	84.2625	97660733	86.2462	15574153	13.7538
