# Supplementary material for: The transcriptome of the developing grain: a resource for understanding seed development and the molecular control of the functional and nutritional properties of wheat
Source: BMC Genomics. 2017 Oct 11;18:766. doi: 10.1186/s12864-017-4154-z (PMC5637334; doi:10.1186/s12864-017-4154-z)
Supplement: Supplementary file 2 — Details of 319 transcripts with fold changes that are uniquely differentially expressed at 14dpa developmental stage across all the genotypes between 14 and 30dpa with FDR cut-off value at 0.01. (XLSX 380 kb) [file 12864_2017_4154_MOESM2_ESM.xlsx]

## Sheet: 01 14-30 combined EDGE FDR ...
TRANSCRIPTS		EXPERIMENT (ORIGINAL VALUES)				EDGE test (14DPA vs 30DPA) TAGWISE DISPERSIONS				Gaussian t-test (14DPA vs 30DPA) ORIGINAL VALUES					14DPA RNA-Seq
															AMRUSKAJA			ARNHEM			BANKS			BATIVA			BEYROUTH			BOBWHITE			BOWERBIRD			DES367			DOLLARBIRD			ELLISON			GARBO			GIZA
ID	LENGTH (bp)	Range	IQR	Difference	Fold Change	P-value	Fold change	Weighted difference	FDR p-value correction	Difference	Fold change	Test statistic	P-value	FDR p-value correction	Unique gene reads	Total gene reads	RPKM	Unique gene reads	Total gene reads	RPKM	Unique gene reads	Total gene reads	RPKM	Unique gene reads	Total gene reads	RPKM	Unique gene reads	Total gene reads	RPKM	Unique gene reads	Total gene reads	RPKM	Unique gene reads	Total gene reads	RPKM	Unique gene reads	Total gene reads	RPKM	Unique gene reads	Total gene reads	RPKM	Unique gene reads	Total gene reads	RPKM	Unique gene reads	Total gene reads	RPKM	Unique gene reads	Total gene reads
AL810425	534	2.26968	0	-0.480126	-¥	9.83902e-05	-4.56517	-3.60876e-07	0.000913341	-0.480126	-¥	-4.545	8.3909e-05	0.000968408	0	1	0.955716	0	0	0	0	0	0	0	0	0	0	1	0.517903	0	1	0.75847	0	0	0	0	1	0.506357	0	1	0.964971	0	0	0	1	3	0.980818	0	2
AL814612	616	2.3212	0	-0.430737	-¥	0.000405428	-4.19824	-3.23734e-07	0.00324139	-0.430737	-¥	-3.93405	0.000457579	0.00392752	1	1	0.828494	2	2	0.999582	2	2	1.24081	0	0	0	2	2	0.897922	0	0	0	0	0	0	0	0	0	0	0	0	0	0	0	0	0	0	0	0
BE399389	353	7.84941	0	-1.44092	-¥	5.38419e-09	-11.4564	-1.05842e-06	1.09092e-07	-1.44092	-¥	-4.07235	0.000312872	0.00287464	0	0	0	9	9	7.84941	0	0	0	2	2	1.93869	0	0	0	0	0	0	0	0	0	0	0	0	1	2	2.91952	6	6	5.32587	5	5	2.47288	1	1
BE403968	337	1.85958	0	-0.503284	-¥	4.84764e-05	-4.73779	-3.78349e-07	0.000481757	-0.503284	-¥	-4.78029	4.32985e-05	0.000559705	0	1	1.5144	0	0	0	0	0	0	0	0	0	0	1	0.820653	0	1	1.20185	0	1	0.882817	0	1	0.802358	0	0	0	0	2	1.85958	0	0	0	0	0
BE404935	400	1.91084	0	-0.458565	-¥	0.000199716	-4.40501	-3.44664e-07	0.00172198	-0.458565	-¥	-3.96491	0.000420471	0.00366005	0	0	0	0	0	0	2	2	1.91084	0	0	0	0	0	0	0	0	0	0	0	0	2	2	1.35197	1	1	1.28824	0	0	0	3	3	1.30939	1	1
BE424921	449	4.18715	0	-0.796911	-¥	2.69208e-06	-7.02256	-6.09619e-07	3.44565e-05	-0.796911	-¥	-3.60632	0.00111219	0.00817031	3	3	3.40993	0	0	0	0	0	0	0	0	0	0	0	0	4	4	3.60822	0	0	0	2	2	1.20443	0	0	0	6	6	4.18715	8	8	3.11066	0	0
BE427632	604	2.57497	0	-0.351757	-¥	0.00167123	-3.61183	-2.64377e-07	0.0112634	-0.351757	-¥	-3.59517	0.00114591	0.00837125	0	0	0	0	0	0	0	0	0	0	2	1.13304	0	1	0.457881	0	0	0	0	1	0.492565	0	0	0	0	0	0	0	0	0	0	1	0.289049	0	0
BE446669	415	3.72502	0	-0.686821	-¥	1.00485e-05	-6.09979	-5.16213e-07	0.000115264	-0.686821	-¥	-3.62092	0.00106953	0.00791103	0	0	0	0	0	0	0	0	0	0	0	0	0	2	1.33282	0	0	0	0	0	0	2	2	1.30311	2	3	3.72502	3	3	2.2651	0	1	0.420688	0	0
BE517957	452	2.10894	0	-0.372431	-¥	0.000823104	-3.76571	-2.79952e-07	0.00606949	-0.372431	-¥	-3.44162	0.00172372	0.0116656	0	0	0	0	0	0	0	0	0	0	0	0	0	0	0	0	0	0	2	2	1.31641	0	0	0	0	0	0	0	0	0	0	0	0	0	0
BE606983	269	7.30412	1.27204	-1.81091	-¥	5.48462e-16	-14.4427	-1.3607e-06	2.55816e-14	-1.81091	-¥	-6.94301	1.03517e-07	3.65289e-06	0	0	0	1	1	1.1445	1	1	1.4207	1	1	1.27204	4	4	4.11242	0	0	0	1	1	1.10598	2	2	2.01037	1	1	1.91559	2	2	2.32965	4	4	2.59607	0	0
BJ238519	305	3.12537	0	-0.832202	-¥	9.89294e-08	-7.16926	-6.24468e-07	1.63404e-06	-0.832202	-¥	-4.82708	3.7949e-05	0.000500779	0	0	0	3	3	3.02824	0	0	0	0	0	0	1	1	0.906754	2	2	2.65589	1	1	0.97544	1	1	0.886539	1	1	1.68949	1	1	1.02734	2	2	1.14482	0	0
BJ243270	607	3.92105	0.555865	-0.824732	-¥	2.57723e-07	-7.09881	-6.17337e-07	3.96116e-06	-0.824732	-¥	-4.55786	8.09359e-05	0.000939567	1	1	0.840778	3	3	1.5216	0	0	0	3	3	1.69116	2	2	0.911236	0	0	0	8	8	3.92105	0	0	0	1	1	0.84892	2	2	1.03242	2	2	0.575241	0	0
BJ254749	682	35.5827	10.5404	-14.2514	-¥	1.75605e-54	-108.995	-1.09316e-05	6.69606e-52	-14.2514	-¥	-8.92873	5.97779e-10	5.25186e-08	38	40	29.9327	27	33	14.897	12	16	8.96583	29	32	16.0553	19	23	9.32681	9	9	5.34488	9	12	5.23477	60	70	27.7531	12	16	12.089	9	10	4.59441	121	139	35.5827	28	30
BJ255871	436	4.37266	0	-0.643298	-¥	5.51508e-06	-5.75844	-4.81662e-07	6.66341e-05	-0.643298	-¥	-3.72623	0.000805477	0.00625982	2	2	2.34107	0	0	0	0	0	0	0	0	0	0	0	0	0	0	0	3	3	2.04708	2	2	1.24034	0	0	0	2	2	1.43733	2	2	0.800851	0	0
BJ258790	103	19.8195	2.68505	-3.90688	-¥	9.44647e-19	-29.4392	-2.87869e-06	5.57703e-17	-3.90688	-¥	-5.08227	1.84668e-05	0.000275235	4	4	19.8195	1	1	2.98904	1	1	3.71037	1	1	3.32213	1	1	2.68505	0	0	0	2	2	5.77688	0	0	0	0	0	0	3	3	9.12637	3	3	5.08502	0	0
BJ314346	607	2.04979	0	-0.378436	-¥	0.000823104	-3.80985	-2.8442e-07	0.00606949	-0.378436	-¥	-3.95939	0.000426883	0.00370656	0	0	0	0	0	0	0	0	0	0	0	0	1	1	0.455618	0	0	0	0	0	0	0	0	0	2	2	1.69784	1	1	0.516209	0	0	0	1	1
BQ162141	637	3.41446	0.288527	-0.80609	-¥	2.99816e-07	-6.96799	-6.04095e-07	4.56012e-06	-0.80609	-¥	-4.64049	6.41728e-05	0.00077708	0	1	0.801181	1	3	1.44994	0	0	0	0	0	0	0	2	0.86832	2	4	2.54331	3	3	1.40114	0	0	0	1	2	1.61788	3	5	2.45949	1	2	0.548149	1	1
BQ166713	226	20.8519	4.21787	-5.69028	-¥	2.60925e-24	-44.4448	-4.39759e-06	2.31438e-22	-5.69028	-¥	-6.58966	2.71736e-07	8.17474e-06	4	4	9.03279	3	3	4.08679	0	0	0	2	2	3.02813	4	5	6.11859	0	0	0	3	3	3.94924	7	7	8.37505	1	1	2.28007	4	4	5.54582	7	7	5.40752	6	6
BQ168141	158	16.3178	0	-3.41571	-¥	1.10411e-12	-26.7744	-2.60895e-06	3.68631e-11	-3.41571	-¥	-4.02113	0.000360294	0.00322113	2	2	6.46016	4	4	7.79421	0	0	0	0	0	0	0	0	0	1	1	2.56344	0	0	0	7	7	11.9795	1	1	3.26136	8	8	15.8652	10	10	11.0497	0	0
BQ169654	506	8.14695	0.666818	-2.30653	-¥	7.5705e-13	-17.599	-1.68019e-06	2.57233e-11	-2.30653	-¥	-5.1188	1.66568e-05	0.000252066	4	4	4.03441	2	2	1.21688	6	6	4.53164	10	10	6.76243	0	0	0	2	2	1.60088	6	6	3.52778	0	0	0	8	8	8.14695	0	0	0	0	0	0	0	0
BQ170551	289	5.29778	0.978564	-1.17297	-¥	5.07721e-10	-9.67145	-8.77747e-07	1.19626e-08	-1.17297	-¥	-5.32912	9.19656e-06	0.000153651	3	3	5.29778	0	0	0	0	0	0	0	0	0	1	1	0.956955	0	0	0	0	0	0	1	1	0.935621	2	2	3.56605	1	1	1.08422	3	3	1.81231	1	1
BQ170589	346	9.01723	0.504583	-1.82515	-¥	9.45594e-11	-16.0506	-1.52346e-06	2.47145e-09	-1.82515	-¥	-4.26112	0.000185471	0.00186703	0	0	0	0	0	0	0	0	0	1	1	0.988957	2	2	1.59861	6	6	7.02352	4	4	3.43941	0	0	0	0	0	0	0	0	0	1	1	0.504583	0	0
BQ236770	388	17.1976	4.28599	-6.65968	-¥	1.04023e-34	-49.7369	-4.93328e-06	1.65961e-32	-6.65968	-¥	-7.75467	1.18722e-08	6.11736e-07	9	9	11.8381	14	14	11.1088	1	1	0.984971	1	1	0.881905	5	5	3.56392	7	7	7.30711	3	3	2.30033	15	16	11.1503	8	8	10.6246	9	9	7.26816	11	11	4.94959	13	13
BQ237419	497	4.07468	0.674906	-1.11968	-¥	6.17883e-10	-9.30841	-8.40998e-07	1.43901e-08	-1.11968	-¥	-5.63838	3.84546e-06	7.4533e-05	0	0	0	5	5	3.0973	0	0	0	3	3	2.06547	6	6	3.33875	5	5	4.07468	2	2	1.19722	1	1	0.544053	0	0	0	1	1	0.63046	5	5	1.75639	1	1
BQ238284	490	4.20649	1.12882	-1.33435	-¥	4.5895e-12	-10.9014	-1.00224e-06	1.41876e-10	-1.33435	-¥	-6.43946	4.11045e-07	1.14936e-05	0	0	0	0	1	0.628308	0	3	2.33981	0	4	2.7933	0	2	1.12882	0	1	0.826577	0	1	0.607162	0	3	1.65548	0	4	4.20649	0	5	3.19733	0	4	1.42519	0	0
BQ238889	658	2.62196	0	-0.747731	-¥	6.94761e-07	-6.55033	-5.61819e-07	9.92181e-06	-0.747731	-¥	-4.66391	6.00833e-05	0.00073579	0	0	0	3	3	1.40367	0	0	0	0	0	0	3	3	1.26091	0	0	0	0	0	0	0	0	0	1	1	0.783123	0	0	0	7	7	1.85729	3	3
BQ240752	604	4.73463	0.368964	-0.872987	-¥	1.26563e-07	-7.45429	-6.5332e-07	2.05514e-06	-0.872987	-¥	-4.26509	0.000183433	0.00184979	0	1	0.844954	2	3	1.52916	0	0	0	0	0	0	2	2	0.915762	0	0	0	6	6	2.95539	3	3	1.34302	0	0	0	0	0	0	5	7	2.02334	0	0
BQ241848	409	3.35193	0	-0.593421	-¥	1.53422e-05	-5.38398	-4.43757e-07	0.000169596	-0.593421	-¥	-3.8193	0.000625862	0.0050734	0	0	0	1	1	0.752741	0	0	0	2	2	1.67325	0	0	0	0	0	0	0	0	0	0	0	0	0	1	1.25989	0	0	0	1	1	0.42686	3	3
BQ243218	341	4.01383	0	-0.614562	-¥	2.59881e-05	-5.52841	-4.58377e-07	0.000274025	-0.614562	-¥	-3.39463	0.00195096	0.012909	1	1	1.49663	2	2	1.8057	2	2	2.24146	4	4	4.01383	1	1	0.811027	1	1	1.18775	1	1	0.872461	0	0	0	2	2	3.02226	1	1	0.918881	1	1	0.511981	1	1
BQ608379	615	11.8889	2.54044	-3.66469	-¥	1.15507e-20	-27.4606	-2.67841e-06	7.85595e-19	-3.66469	-¥	-6.28913	6.23185e-07	1.62649e-05	0	0	0	7	11	5.50664	3	8	4.9713	5	7	3.89472	4	6	2.69815	0	0	0	6	11	5.32131	2	3	1.319	9	12	10.0545	10	13	6.62342	9	14	3.97431	12	16
BQ838397	696	3.69695	0.776996	-1.20458	-¥	9.64877e-11	-9.92349	-9.03259e-07	2.518e-09	-1.20458	-¥	-5.81146	2.36423e-06	4.96212e-05	4	4	2.93306	7	7	3.09641	2	2	1.09819	3	3	1.47491	0	0	0	1	1	0.581929	2	2	0.854912	2	2	0.776996	3	3	2.2211	4	4	1.8008	11	13	3.26094	5	5
BQ839264	720	2.7289	0	-0.482104	-¥	9.83902e-05	-4.58026	-3.62403e-07	0.000913341	-0.482104	-¥	-3.81525	0.000632789	0.00512226	0	0	0	3	3	1.2828	0	0	0	1	1	0.475249	0	0	0	0	0	0	2	3	1.23962	3	4	1.50219	0	0	0	0	0	0	1	1	0.24248	0	0
BU607246	623	30.3859	4.53941	-8.63153	-¥	2.20379e-38	-63.9655	-6.37353e-06	4.16235e-36	-8.63153	-¥	-6.51589	3.329e-07	9.65862e-06	5	5	4.09593	55	55	27.1796	5	5	3.06716	12	12	6.59093	21	21	9.32225	12	12	7.8014	19	19	9.07332	17	17	7.37834	9	9	7.44406	9	9	4.52656	32	32	8.96748	15	15
CA483974	449	1.61961	0	-0.386608	-¥	0.000823104	-3.8708	-2.90589e-07	0.00606949	-0.386608	-¥	-3.89814	0.000504805	0.00425836	1	1	1.13664	0	0	0	0	0	0	0	0	0	0	0	0	0	0	0	2	2	1.32521	2	2	1.20443	1	1	1.14765	0	0	0	3	3	1.1665	0	0
CA593237	246	17.8169	1.93748	-3.97738	-¥	1.71781e-21	-32.4921	-3.18771e-06	1.24056e-19	-3.97738	-¥	-5.42971	6.92357e-06	0.000121475	2	2	4.14921	1	1	1.25151	1	1	1.55353	1	1	1.39097	1	1	1.12423	1	1	1.64643	2	2	2.41878	9	9	9.89248	2	2	4.18939	1	1	1.27373	10	10	7.09698	1	1
CA593852	297	11.1688	0.931179	-2.01135	-¥	1.7334e-11	-15.4315	-1.4608e-06	5.01544e-10	-2.01135	-¥	-4.07869	0.000307449	0.00283362	2	2	3.43672	1	1	1.0366	0	0	0	0	0	0	1	1	0.931179	1	1	1.36371	3	3	3.00514	3	3	2.73126	5	5	8.675	0	0	0	19	19	11.1688	4	4
CA597545	305	3.75904	0	-0.688851	-¥	1.33135e-05	-6.08441	-5.14657e-07	0.000149154	-0.688851	-¥	-3.42349	0.00180818	0.0121325	0	2	3.34657	0	0	0	0	3	3.75904	0	0	0	0	1	0.906754	0	1	1.32794	0	0	0	0	0	0	0	1	1.68949	0	0	0	0	0	0	0	0
CA598152	650	2.93976	0.442372	-0.643556	-¥	2.85918e-06	-5.77965	-4.83809e-07	3.64313e-05	-0.643556	-¥	-4.81791	3.8943e-05	0.000511567	0	1	0.785158	0	5	2.36824	2	5	2.93976	0	1	0.526429	0	0	0	0	0	0	0	1	0.457707	0	0	0	0	0	0	0	1	0.482059	0	6	1.61156	0	0
CA600562	643	5.34855	0.478804	-1.15862	-¥	6.01742e-09	-9.40829	-8.51109e-07	1.20918e-07	-1.15862	-¥	-4.52892	8.77809e-05	0.00100556	0	0	0	0	1	0.478804	2	2	1.1887	0	1	0.53216	0	0	0	0	0	0	1	4	1.85076	0	1	0.42052	1	1	0.801391	1	3	1.46192	5	10	2.71517	3	5
CA603536	188	8.35782	1.50428	-2.4595	-¥	5.12341e-14	-19.1466	-1.83684e-06	1.97776e-12	-2.4595	-¥	-5.12103	1.65518e-05	0.000250786	2	2	5.42928	1	1	1.63761	2	2	4.06562	1	1	1.8201	2	2	2.94213	0	0	0	1	1	1.5825	0	0	0	2	2	5.48186	1	1	1.66669	9	9	8.35782	0	0
CA605559	516	2.76376	0	-0.59847	-¥	5.80102e-06	-5.44509	-4.49943e-07	6.97735e-05	-0.59847	-¥	-4.91741	2.94128e-05	0.000405079	0	0	0	0	0	0	1	1	0.740637	0	0	0	0	0	0	0	0	0	1	2	1.15314	1	2	1.04804	1	1	0.998633	0	0	0	2	3	1.01503	1	1
CA608089	371	2.58755	0	-0.56807	-¥	2.38863e-05	-5.21809	-4.26966e-07	0.00025362	-0.56807	-¥	-4.22404	0.0002056	0.0020326	0	0	0	0	2	1.65968	0	0	0	0	0	0	0	2	1.49089	0	2	2.18341	0	1	0.801912	0	0	0	0	0	0	0	0	0	0	0	0	0	1
CA625719	512	3.16869	0	-0.416216	-¥	0.000410115	-4.09079	-3.12858e-07	0.00327238	-0.416216	-¥	-3.49202	0.00150843	0.0104622	0	0	0	0	0	0	0	1	0.746423	0	0	0	1	1	0.540156	0	0	0	2	2	1.16215	4	6	3.16869	0	0	0	0	0	0	1	2	0.681975	0	0
CA630724	524	2.37447	0	-0.376053	-¥	0.000823104	-3.7923	-2.82644e-07	0.00606949	-0.376053	-¥	-3.40875	0.00187978	0.0125175	0	0	0	0	4	2.35016	0	0	0	0	1	0.653013	0	1	0.527786	0	0	0	0	0	0	0	0	0	0	0	0	0	0	0	0	1	0.333179	0	0
CA632722	648	1.8083	0	-0.435422	-¥	0.000405428	-4.23273	-3.27225e-07	0.00324139	-0.435422	-¥	-4.58206	7.56204e-05	0.000889587	0	0	0	0	0	0	0	0	0	0	1	0.528054	0	2	0.85358	0	0	0	0	1	0.459119	0	0	0	0	1	0.795208	0	0	0	0	2	0.538844	0	1
CA634332	323	2.9512	0	-0.726283	-¥	1.58969e-06	-6.3807	-5.44648e-07	2.12949e-05	-0.726283	-¥	-4.413	0.000121437	0.00131752	0	0	0	0	1	0.953161	0	0	0	0	2	2.11876	0	0	0	0	0	0	0	0	0	0	1	0.837135	0	0	0	0	2	1.94018	0	1	0.540513	0	1
CA635312	547	4.17714	0	-0.785652	-¥	4.17417e-07	-6.81257	-5.88363e-07	6.19509e-06	-0.785652	-¥	-4.40864	0.000122929	0.00133072	0	0	0	0	1	0.562836	0	1	0.698663	0	2	1.25111	0	2	1.01119	0	0	0	0	2	1.08779	0	3	1.48297	0	0	0	0	0	0	0	2	0.638339	0	5
CA636648	527	16.4755	2.44125	-4.43773	-¥	7.96655e-22	-32.3916	-3.17754e-06	5.91296e-20	-4.43773	-¥	-5.78864	2.52063e-06	5.23431e-05	8	8	7.74729	5	6	3.50517	0	0	0	3	4	2.59718	4	6	3.14869	0	0	0	2	3	1.6936	1	2	1.02617	6	8	7.82231	2	3	1.78371	17	41	13.5826	7	19
CA636759	503	25.4382	5.04475	-6.78091	-¥	6.85386e-31	-49.5135	-4.91066e-06	9.00025e-29	-6.78091	-¥	-6.15113	9.14567e-07	2.24892e-05	3	11	11.1608	3	12	7.34484	0	0	0	0	3	2.04083	4	9	4.94839	0	2	1.61043	5	9	5.32323	3	11	5.9132	2	4	4.09777	1	1	0.62294	11	38	13.1894	11	28
CA640501	556	27.2895	2.94486	-7.45894	-¥	8.58297e-21	-54.3688	-5.40212e-06	5.90079e-19	-7.45894	-¥	-4.78417	4.28279e-05	0.000554495	0	0	0	12	12	6.6447	1	1	0.687354	1	1	0.61543	0	0	0	0	0	0	51	51	27.2895	10	10	4.86321	5	5	4.63395	36	36	20.2881	52	52	16.3282	0	0
CA647871	494	4.13241	0	-0.72913	-¥	1.9967e-06	-6.41378	-5.47996e-07	2.62371e-05	-0.72913	-¥	-3.94496	0.000444103	0.00383	4	4	4.13241	1	2	1.24644	0	1	0.773621	0	0	0	0	0	0	0	0	0	1	2	1.20449	6	6	3.28414	0	0	0	1	2	1.26858	1	2	0.706824	1	2
CA676813	594	1.37161	0	-0.362409	-¥	0.000823104	-3.69147	-2.72438e-07	0.00606949	-0.362409	-¥	-4.48092	0.000100421	0.00112391	0	0	0	0	0	0	0	2	1.28676	0	0	0	0	1	0.465589	0	0	0	0	1	0.500857	0	3	1.36563	0	1	0.8675	0	0	0	0	1	0.293915	0	0
CA678220	634	1.44158	0	-0.387588	-¥	0.000823104	-3.87773	-2.91291e-07	0.00606949	-0.387588	-¥	-4.49765	9.58237e-05	0.0010814	0	1	0.804972	0	2	0.971202	0	1	0.60279	0	0	0	0	2	0.872429	0	0	0	0	0	0	0	1	0.42649	0	1	0.812768	0	0	0	0	5	1.37686	0	2
CA696547	438	2.61759	0	-0.478004	-¥	9.83902e-05	-4.54941	-3.5928e-07	0.000913341	-0.478004	-¥	-4.01271	0.000368732	0.00328197	0	0	0	1	1	0.702902	2	3	2.61759	0	0	0	0	0	0	0	0	0	2	2	1.35849	1	1	0.617339	0	0	0	0	0	0	1	1	0.398597	1	1
CA702589	494	4.09942	0	-0.575927	-¥	1.92628e-05	-5.28822	-4.34065e-07	0.000208552	-0.575927	-¥	-3.7339	0.000788945	0.00615181	1	1	1.0331	0	0	0	0	0	0	0	0	0	0	1	0.559838	0	5	4.09942	0	1	0.602246	0	2	1.09471	0	0	0	0	1	0.634289	1	4	1.41365	0	2
CA702945	523	2.19217	0	-0.506338	-¥	9.83902e-05	-4.75973	-3.80569e-07	0.000913341	-0.506338	-¥	-4.48515	9.92368e-05	0.00111355	0	1	0.975817	0	1	0.588664	0	3	2.19217	0	3	1.96279	0	2	1.05759	0	0	0	0	0	0	0	0	0	0	1	0.985267	0	2	1.19824	0	1	0.333816	0	0
CA706285	425	3.59211	0.41079	-0.839125	-¥	9.23056e-08	-7.22192	-6.29799e-07	1.5333e-06	-0.839125	-¥	-4.76447	4.52715e-05	0.000580879	0	0	0	0	0	0	0	0	0	0	1	0.805127	0	0	0	0	2	1.90599	0	2	1.40004	0	0	0	0	1	1.21246	0	2	1.47453	0	1	0.41079	0	1
CA708481	461	13.4223	3.47064	-4.66959	-¥	3.4922e-28	-35.6642	-3.5088e-06	3.95613e-26	-4.66959	-¥	-7.57991	1.88018e-08	8.97834e-07	4	4	4.42822	8	8	5.34267	3	3	2.487	5	5	3.71127	5	5	2.99957	4	5	4.39287	3	4	2.58143	10	13	7.62501	4	6	6.70666	16	19	12.9142	8	9	3.4084	6	6
CA709987	468	4.36199	0.669527	-1.08457	-¥	1.16978e-09	-9.04441	-8.14276e-07	2.61644e-08	-1.08457	-¥	-5.47195	6.14595e-06	0.000110324	0	4	4.36199	0	5	3.28922	0	3	2.4498	0	4	2.92461	0	2	1.18188	0	0	0	0	1	0.635704	0	1	0.577766	0	1	1.10106	0	1	0.669527	0	5	1.86523	0	0
CA710528	436	26.0472	4.73273	-6.85644	-¥	4.60066e-32	-51.4543	-5.10711e-06	6.40528e-30	-6.85644	-¥	-6.36	5.12057e-07	1.38028e-05	6	19	22.2401	9	27	19.0654	3	5	4.38267	4	11	8.63296	4	8	5.0745	6	12	11.1474	6	15	10.2354	15	42	26.0472	2	6	7.09121	1	5	3.59333	8	22	8.80937	4	10
CA710772	460	4.39501	0	-1.0371	-¥	1.31934e-07	-8.53041	-7.62247e-07	2.13376e-06	-1.0371	-¥	-3.93648	0.000454541	0.003905	0	0	0	6	6	4.01571	0	0	0	1	1	0.743867	0	0	0	0	0	0	0	0	0	0	0	0	0	0	0	3	5	3.40585	2	2	0.759068	3	3
CA711010	287	9.85383	0.898331	-1.84967	-¥	4.77689e-12	-14.2026	-1.3364e-06	1.47422e-10	-1.84967	-¥	-4.48476	9.93465e-05	0.00111441	0	0	0	1	1	1.07272	0	0	0	0	0	0	1	1	0.963624	0	0	0	2	2	2.07324	5	5	4.71071	2	2	3.5909	0	0	0	8	8	4.8665	2	3
CA711193	455	4.03937	0.688656	-1.18571	-¥	3.38172e-10	-9.79423	-8.90174e-07	8.16103e-09	-1.18571	-¥	-5.49435	5.76972e-06	0.000104629	3	3	3.36496	4	4	2.70656	0	0	0	1	1	0.752042	1	1	0.607824	0	0	0	0	0	0	1	1	0.594274	1	1	1.13252	1	1	0.688656	8	8	3.06964	1	1
CA711919	395	2.4871	0.427101	-0.623211	-¥	5.80102e-06	-5.62799	-4.68457e-07	6.97735e-05	-0.623211	-¥	-4.8188	3.88453e-05	0.000510436	0	0	0	0	3	2.33826	0	1	0.967516	0	0	0	0	0	0	0	0	0	0	1	0.753188	0	0	0	0	1	1.30454	0	1	0.793262	0	0	0	0	0
CA712028	414	29.8722	5.51908	-8.87349	-¥	6.80558e-35	-64.4077	-6.41829e-06	1.09603e-32	-8.87349	-¥	-6.36201	5.09212e-07	1.37428e-05	4	4	4.93094	32	33	24.5405	2	2	1.84623	23	24	19.8365	11	11	7.34821	7	7	6.84821	17	17	12.2166	6	6	3.91876	23	24	29.8722	10	10	7.56856	16	16	6.74727	5	5
CA712979	283	3.60673	0	-0.753046	-¥	9.29553e-07	-6.62985	-5.69867e-07	1.29931e-05	-0.753046	-¥	-4.25992	0.00018609	0.00187169	0	2	3.60673	0	1	1.08788	0	1	1.35042	0	0	0	0	0	0	0	1	1.43118	0	0	0	0	3	2.86637	0	0	0	0	1	1.1072	0	2	1.23382	0	0
CA727356	447	18.1265	4.94962	-6.64319	-¥	1.1244e-34	-49.3512	-4.89423e-06	1.79133e-32	-6.64319	-¥	-7.55565	2.0047e-08	9.44369e-07	5	5	5.70864	5	5	3.44375	11	12	10.2596	6	6	4.59301	8	8	4.94962	0	0	0	9	9	5.99012	6	6	3.62946	2	2	2.30557	3	3	2.10294	28	29	11.3266	9	9
CA728357	561	1.98622	0.432089	-0.546139	-¥	2.38863e-05	-5.05617	-4.10575e-07	0.00025362	-0.546139	-¥	-5.5815	4.51342e-06	8.5275e-05	1	1	0.909719	3	3	1.64637	1	1	0.681227	0	0	0	1	1	0.492977	0	0	0	1	2	1.06064	0	2	0.963973	0	0	0	0	0	0	3	5	1.55602	1	1
CA731048	610	3.74573	0	-0.662026	-¥	4.44544e-06	-5.88741	-4.94716e-07	5.46961e-05	-0.662026	-¥	-3.92853	0.000464549	0.00397703	0	0	0	4	6	3.02824	0	0	0	0	0	0	1	1	0.453377	0	0	0	1	1	0.48772	1	2	0.886539	0	0	0	1	1	0.51367	4	5	1.43103	3	5
CA733851	483	2.13373	0.501867	-0.611124	-¥	1.17708e-05	-5.53747	-4.59294e-07	0.000133121	-0.611124	-¥	-5.20827	1.29371e-05	0.000203998	1	1	1.05663	2	2	1.27483	0	0	0	0	0	0	2	2	1.14518	0	0	0	0	0	0	1	1	0.559823	2	2	2.13373	1	1	0.648734	5	5	1.8073	1	1
CA734406	634	16.9044	0.351505	-3.95383	-¥	1.58269e-12	-28.8799	-2.82208e-06	5.18586e-11	-3.95383	-¥	-4.01486	0.000366563	0.003266	20	21	16.9044	0	0	0	1	1	0.60279	6	7	3.778	4	4	1.74486	0	0	0	8	9	4.22332	1	1	0.42649	13	13	10.566	0	0	0	47	48	13.2178	2	2
CA734991	278	2.39275	0	-0.439547	-¥	0.000257736	-4.27334	-3.31336e-07	0.00216388	-0.439547	-¥	-3.42266	0.00181217	0.0121539	0	0	0	0	0	0	0	0	0	0	0	0	0	1	0.99482	0	0	0	0	0	0	0	0	0	0	1	1.85358	0	0	0	0	0	0	0	0
CA741179	514	2.23768	0	-0.389828	-¥	0.000823104	-3.89466	-2.93004e-07	0.00606949	-0.389828	-¥	-3.5969	0.00114059	0.00833774	0	0	0	0	2	1.19794	0	0	0	0	0	0	1	1	0.538055	0	0	0	0	1	0.578812	2	2	1.05212	0	0	0	2	2	1.21922	0	0	0	0	0
CD373925	705	2.40683	0	-0.510129	-¥	9.83902e-05	-4.78755	-3.83385e-07	0.000913341	-0.510129	-¥	-4.22484	0.000205146	0.00202928	0	0	0	0	2	0.873393	0	3	1.62625	0	1	0.48536	0	0	0	0	0	0	0	1	0.421999	1	1	0.383538	0	1	0.730914	0	1	0.444452	0	0	0	0	0
CD885321	523	4.79294	0	-0.888317	-¥	6.99818e-07	-7.56175	-6.64197e-07	9.98631e-06	-0.888317	-¥	-3.76752	0.000720316	0.00570182	2	2	1.95163	1	1	0.588664	0	0	0	1	1	0.654262	0	0	0	6	6	4.64653	0	0	0	2	2	1.03401	0	0	0	8	8	4.79294	9	10	3.33816	2	2
CD885900	554	4.9763	0	-1.21663	-¥	1.17264e-08	-9.99166	-9.10159e-07	2.25197e-07	-1.21663	-¥	-4.18979	0.000226101	0.0021972	0	0	0	2	2	1.11145	1	1	0.689835	3	3	1.85295	6	6	2.99524	0	0	0	2	2	1.07404	6	6	2.92846	1	1	0.930135	0	0	0	0	0	0	4	4
CD886747	595	1.73401	0	-0.46731	-¥	0.000199716	-4.46963	-3.51205e-07	0.00172198	-0.46731	-¥	-4.57937	7.61955e-05	0.000895498	0	0	0	2	3	1.55229	0	0	0	1	1	0.575091	0	0	0	0	0	0	0	0	0	1	2	0.908889	0	1	0.866042	0	0	0	1	3	0.880264	0	0
CD887287	589	11.4768	1.16778	-2.34508	-¥	3.62864e-14	-18.2238	-1.74344e-06	1.42151e-12	-2.34508	-¥	-5.04544	2.04913e-05	0.000300127	4	4	3.46589	0	0	0	5	5	3.24422	8	8	4.64759	0	0	0	0	0	0	0	0	0	25	25	11.4768	3	3	2.62459	0	0	0	19	19	5.63179	3	3
CD888515	307	14.5122	0.884623	-1.92537	-¥	3.85887e-11	-15.1289	-1.43016e-06	1.06437e-09	-1.92537	-¥	-3.76068	0.000733799	0.00579016	1	1	1.66239	3	3	3.00851	0	0	0	1	1	1.11459	2	2	1.80169	11	11	14.5122	0	0	0	1	1	0.880764	1	1	1.67848	4	4	4.08259	5	5	2.84341	0	0
CD888542	257	4.72789	0	-0.655604	-¥	1.27543e-05	-5.92892	-4.98918e-07	0.000143331	-0.655604	-¥	-3.56987	0.0012261	0.00884425	1	1	1.98581	0	0	0	0	0	0	1	1	1.33144	1	1	1.07611	3	3	4.72789	0	0	0	0	0	0	0	0	0	1	1	1.21922	2	2	1.35864	1	1
CD889770	347	4.66885	0	-0.843425	-¥	2.98729e-06	-7.22036	-6.29641e-07	3.79503e-05	-0.843425	-¥	-3.50311	0.00146468	0.0102191	0	0	0	0	0	0	0	0	0	0	0	0	0	0	0	4	4	4.66885	2	2	1.71475	0	0	0	0	0	0	2	2	1.80599	8	8	4.02503	0	0
CD891763	360	4.50025	0.48496	-0.998987	-¥	2.74534e-08	-8.42868	-7.5195e-07	4.97072e-07	-0.998987	-¥	-4.48989	9.79278e-05	0.00110172	2	2	2.83529	0	0	0	0	0	0	0	0	0	2	2	1.53644	4	4	4.50025	1	1	0.826415	1	1	0.751096	0	0	0	1	1	0.870385	1	1	0.48496	1	1
CD892088	492	71.2676	12.1438	-19.0307	-¥	1.28036e-45	-148.908	-1.49716e-05	3.34679e-43	-19.0307	-¥	-6.20793	7.80848e-07	1.96607e-05	21	21	21.7833	80	80	50.0604	7	7	5.43736	20	20	13.9097	13	13	7.30748	42	42	34.5751	19	19	11.4892	13	13	7.14457	11	11	11.5208	7	7	4.45807	39	39	13.8391	11	11
CD894078	336	12.722	1.68336	-3.33519	-¥	3.96849e-18	-25.1833	-2.4479e-06	2.23814e-16	-3.33519	-¥	-5.13933	1.57183e-05	0.00024024	5	5	7.59453	2	2	1.83257	1	1	1.13741	2	2	2.03678	15	15	12.3464	6	6	7.23255	3	3	2.65633	3	3	2.41424	0	0	0	5	6	5.59533	3	3	1.5588	7	7
CD896701	402	13.4683	1.5589	-3.34593	-¥	3.67745e-17	-26.5662	-2.58788e-06	1.91084e-15	-3.34593	-¥	-5.01367	2.24144e-05	0.000322965	0	0	0	6	6	4.59509	1	1	0.950668	1	1	0.851192	12	12	8.25552	6	6	6.04512	4	4	2.96029	0	0	0	2	2	2.56366	2	2	1.5589	0	0	0	3	3
CD896870	496	72.785	26.1672	-29.9875	-¥	1.37416e-86	-215.783	-2.17409e-05	1.23466e-83	-29.9875	-¥	-9.75943	8.04212e-11	1.04784e-08	19	19	19.5498	33	33	20.4834	19	19	14.6395	20	21	14.4874	61	66	36.8003	5	5	4.08289	43	47	28.1914	48	48	26.1672	37	38	39.4782	36	39	24.6375	162	178	62.6537	72	79
CD898757	580	10.4747	0.444519	-1.47562	-¥	1.14361e-08	-12.1835	-1.13202e-06	2.19889e-07	-1.47562	-¥	-3.36134	0.00212917	0.0138564	6	6	5.27951	12	12	6.36975	0	0	0	0	0	0	1	1	0.476828	15	15	10.4747	0	0	0	13	13	6.06057	1	1	0.888439	0	0	0	6	6	1.80606	0	0
CD900261	260	4.40964	0	-0.832381	-¥	1.22781e-06	-7.3929	-6.47106e-07	1.67919e-05	-0.832381	-¥	-3.81439	0.000634268	0.00513249	0	0	0	1	1	1.18412	3	3	4.40964	0	0	0	0	0	0	0	0	0	0	0	0	2	2	2.07996	0	0	0	2	2	2.4103	0	0	0	0	0
CD926679	491	2.47468	0	-0.538976	-¥	5.56983e-05	-5.08201	-4.13191e-07	0.000545719	-0.538976	-¥	-3.68282	0.000905594	0.00689637	0	0	0	0	0	0	0	0	0	0	3	2.09071	0	0	0	0	3	2.47468	0	0	0	0	0	0	0	0	0	1	2	1.27633	0	2	0.711143	0	1
CD928170	666	6.08997	0.415255	-0.986762	-¥	3.75864e-08	-8.38492	-7.47521e-07	6.64969e-07	-0.986762	-¥	-4.06077	0.000323024	0.00294766	0	0	0	3	3	1.38681	3	3	1.72148	1	1	0.513782	1	1	0.415255	0	0	0	0	0	0	15	15	6.08997	0	0	0	0	0	0	6	6	1.57284	6	6
CD932459	523	21.8716	5.8549	-7.63707	-¥	8.24352e-42	-56.1911	-5.58658e-06	1.80775e-39	-7.63707	-¥	-8.1238	4.55156e-09	2.77807e-07	6	6	5.8549	15	15	8.82996	9	9	6.57652	6	6	3.92557	6	6	3.17277	8	8	6.19538	15	16	9.10162	16	16	8.27211	16	16	15.7643	22	24	14.3788	49	51	17.0246	5	5
CD937687	507	2.26858	0	-0.348598	-¥	0.00167123	-3.58857	-2.62022e-07	0.0112634	-0.348598	-¥	-3.55634	0.00127118	0.0091055	0	0	0	1	1	0.607241	1	1	0.753784	1	1	0.674909	0	0	0	1	1	0.798861	0	0	0	0	0	0	0	0	0	2	2	1.23605	0	0	0	0	0
CJ512184	682	6.38531	0.469198	-1.19356	-¥	1.41954e-09	-9.8807	-8.98927e-07	3.13301e-08	-1.19356	-¥	-4.62387	6.72427e-05	0.000807469	0	0	0	0	0	0	2	2	1.12073	5	5	2.50864	0	0	0	0	0	0	0	0	0	0	0	0	0	0	0	5	5	2.2972	0	0	0	3	3
CJ565969	755	25.0697	2.96683	-5.544	-¥	3.18174e-25	-43.2974	-4.28145e-06	3.00472e-23	-5.544	-¥	-5.48142	5.984e-06	0.000107827	12	12	8.11156	4	4	1.63111	1	1	0.506184	2	2	0.906434	6	6	2.19783	1	1	0.536454	9	9	3.54647	70	70	25.0697	6	6	4.09506	7	7	2.90513	4	4	0.924957	9	9
CJ566135	583	3.29324	0.655521	-0.995766	-¥	4.92792e-09	-8.39309	-7.48348e-07	1.00471e-07	-0.995766	-¥	-6.313	5.83259e-07	1.53893e-05	0	1	0.87539	0	4	2.11232	0	1	0.655521	0	1	0.586928	0	1	0.474374	0	1	0.694722	0	0	0	0	1	0.463798	0	3	2.6516	0	1	0.537459	0	4	1.19784	0	1
CJ566672	797	8.37224	0.230604	-1.54792	-¥	7.30906e-09	-12.1054	-1.12412e-06	1.45047e-07	-1.54792	-¥	-3.64173	0.00101142	0.00755145	5	11	7.04376	7	9	3.47659	0	0	0	7	8	3.43467	1	2	0.694003	5	5	2.54092	3	3	1.11986	7	8	2.71412	0	0	0	3	4	1.57259	1	2	0.438107	0	0
CJ571346	609	4.51225	0.573352	-1.04453	-¥	3.01094e-09	-8.73885	-7.83347e-07	6.34088e-08	-1.04453	-¥	-5.27724	1.06474e-05	0.000173324	0	1	0.838017	0	1	0.505536	0	0	0	0	4	2.24748	0	0	0	0	4	2.66025	0	2	0.977042	0	2	0.887995	0	3	2.5384	0	1	0.514513	0	2	0.573352	0	4
CJ610907	612	5.3309	1.04573	-1.86557	-¥	5.13035e-15	-14.9303	-1.41006e-06	2.19501e-13	-1.86557	-¥	-6.6176	2.51661e-07	7.65277e-06	1	1	0.833909	1	1	0.503057	0	0	0	3	3	1.67735	7	7	3.16327	8	8	5.29442	2	2	0.972253	10	10	4.41821	3	3	2.52595	1	1	0.511991	8	8	2.28216	4	4
CJ654169	584	16.3425	5.39593	-6.17107	-¥	1.39831e-31	-45.6346	-4.51803e-06	1.90498e-29	-6.17107	-¥	-8.05992	5.36649e-09	3.18608e-07	0	0	0	12	31	16.3425	2	5	3.27199	8	15	8.78884	12	25	11.839	0	0	0	5	12	6.11321	7	15	6.94506	4	7	6.17648	6	17	9.12116	15	33	9.86528	10	16
CJ679744	667	1.96383	0	-0.48291	-¥	9.83902e-05	-4.58586	-3.6297e-07	0.000913341	-0.48291	-¥	-4.21172	0.000212758	0.00208958	0	0	0	0	0	0	2	2	1.14593	1	1	0.513012	3	3	1.2439	0	0	0	2	2	0.892082	1	1	0.405389	0	0	0	1	1	0.469773	2	2	0.523495	0	0
CJ799091	574	2.16764	0	-0.374528	-¥	0.000823104	-3.78091	-2.81491e-07	0.00606949	-0.374528	-¥	-3.54814	0.00129928	0.00927119	0	0	0	0	1	0.536361	0	0	0	0	0	0	2	3	1.44544	0	0	0	0	0	0	0	0	0	0	0	0	0	0	0	0	0	0	0	0
CK159604	388	6.05154	0	-1.00569	-¥	1.26367e-07	-8.81926	-7.91486e-07	2.05225e-06	-1.00569	-¥	-3.68152	0.000908751	0.00691756	0	1	1.31534	1	4	3.17393	0	0	0	0	0	0	1	2	1.42557	0	0	0	2	2	1.53355	0	0	0	0	0	0	1	1	0.807574	2	3	1.34989	0	0
CK160128	749	4.37207	1.27268	-1.59927	-¥	1.49665e-14	-12.8757	-1.20209e-06	6.09552e-13	-1.59927	-¥	-8.09719	4.8745e-09	2.9404e-07	4	4	2.72551	2	2	0.822086	5	5	2.55119	6	6	2.74109	3	3	1.10772	3	3	1.62225	7	7	2.78046	9	9	3.24907	1	1	0.687977	1	1	0.418343	6	6	1.39855	3	3
CK160735	768	2.16532	0	-0.410952	-¥	0.000470378	-4.06093	-3.09835e-07	0.00369701	-0.410952	-¥	-3.42046	0.00182269	0.012211	2	2	1.32904	1	1	0.400874	0	0	0	0	0	0	0	0	0	0	0	0	0	0	0	0	0	0	0	0	0	0	0	0	7	7	1.59128	2	2
CK164325	539	4.51494	0.524685	-0.992553	-¥	3.43782e-08	-8.43928	-7.53023e-07	6.11819e-07	-0.992553	-¥	-4.44535	0.000110933	0.00122129	0	0	0	4	4	2.28476	4	6	4.2542	0	0	0	0	0	0	0	0	0	0	0	0	7	9	4.51494	0	0	0	0	0	0	2	2	0.647813	0	0
CK165366	608	1.43574	0	-0.371958	-¥	0.00167123	-3.76174	-2.7955e-07	0.0112634	-0.371958	-¥	-4.45045	0.000109363	0.00120634	0	0	0	0	1	0.506367	0	0	0	0	0	0	0	1	0.454869	0	0	0	0	1	0.489325	0	0	0	0	1	0.847524	0	1	0.515359	0	5	1.43574	0	1
CK166188	935	1.52926	0.329274	-0.474386	-¥	0.000199716	-4.52237	-3.56543e-07	0.00172198	-0.474386	-¥	-5.74188	2.87444e-06	5.84274e-05	0	1	0.545832	0	1	0.329274	0	0	0	0	1	0.365967	0	2	0.591572	0	0	0	0	3	0.954575	1	5	1.44596	0	0	0	0	2	0.670243	0	4	0.74689	0	0
CK166279	767	1.21665	0	-0.344808	-¥	0.00167123	-3.56013	-2.59143e-07	0.0112634	-0.344808	-¥	-4.47571	0.000101896	0.00113714	0	0	0	0	3	1.20419	0	0	0	0	1	0.446126	0	2	0.721148	0	0	0	0	0	0	0	0	0	0	0	0	0	1	0.408525	0	5	1.13811	1	2
CK168987	572	3.11648	0.483497	-0.719628	-¥	8.85446e-07	-6.35779	-5.4233e-07	1.24188e-05	-0.719628	-¥	-4.64122	6.4042e-05	0.000775623	0	0	0	0	0	0	1	1	0.668127	0	0	0	0	1	0.483497	1	1	0.708082	2	2	1.04024	5	5	2.36359	0	1	0.900865	1	1	0.547795	7	8	2.44176	0	0
CK169855	1051	1.63612	0.290513	-0.499831	-¥	9.83902e-05	-4.71164	-3.75702e-07	0.000913341	-0.499831	-¥	-5.361	8.40505e-06	0.000142661	0	3	1.45676	0	0	0	0	2	0.727248	0	0	0	0	2	0.52628	0	0	0	0	2	0.566145	0	0	0	0	2	0.98058	0	0	0	0	4	0.664455	0	0
CK170647	1016	1.93387	0.171836	-0.409046	-¥	0.000823104	-4.03698	-3.07411e-07	0.00606949	-0.409046	-¥	-4.46118	0.000106127	0.0011759	0	0	0	0	1	0.303023	0	1	0.37615	0	3	1.01037	0	1	0.272205	0	0	0	0	0	0	0	0	0	0	0	0	0	2	0.616808	0	1	0.171836	0	3
CK201765	372	2.56247	0	-0.484146	-¥	0.000199716	-4.59432	-3.63826e-07	0.00172198	-0.484146	-¥	-3.90087	0.000501062	0.00423258	0	0	0	0	1	0.827611	0	0	0	0	0	0	0	0	0	0	0	0	0	1	0.799756	0	0	0	0	0	0	0	1	0.842308	0	4	1.87726	0	0
CK211784	1105	1.82153	0.311233	-0.468206	-¥	0.000199716	-4.47657	-3.51907e-07	0.00172198	-0.468206	-¥	-5.99064	1.43124e-06	3.26912e-05	0	1	0.461857	0	1	0.278616	0	0	0	0	2	0.619329	0	0	0	0	2	0.733073	0	3	0.807718	0	1	0.244701	0	2	0.93266	0	4	1.13426	0	7	1.10597	0	1
CK212000	1047	1.60186	0.340521	-0.52652	-¥	4.84764e-05	-4.90999	-3.95779e-07	0.000481757	-0.52652	-¥	-6.53258	3.17947e-07	9.30419e-06	0	0	0	1	1	0.294051	1	1	0.365013	2	2	0.653637	5	5	1.32073	0	0	0	2	2	0.568308	1	1	0.258256	1	1	0.492163	4	4	1.19709	5	5	0.833742	2	2
CK212285	1021	1.86727	0.264833	-0.495346	-¥	9.83902e-05	-4.67754	-3.7225e-07	0.000913341	-0.495346	-¥	-5.21729	1.26115e-05	0.000199672	0	0	0	0	5	1.50769	0	0	0	0	1	0.335141	0	4	1.08349	0	0	0	0	2	0.58278	0	1	0.264833	0	0	0	0	2	0.613788	0	3	0.512984	0	3
CK213113	1026	3.01342	0.311884	-0.479705	-¥	9.83902e-05	-4.56184	-3.60539e-07	0.000913341	-0.479705	-¥	-4.13986	0.000259639	0.00246283	0	1	0.49742	0	1	0.300069	1	1	0.372484	1	1	0.333508	1	3	0.808655	0	0	0	0	3	0.86991	0	0	0	1	6	3.01342	1	5	1.52699	0	4	0.680646	0	0
CK213371	1041	1.96101	0.300998	-0.386456	-¥	0.000823104	-3.86952	-2.9046e-07	0.00606949	-0.386456	-¥	-5.05647	1.98628e-05	0.00029245	4	4	1.96101	2	2	0.591491	1	1	0.367117	1	1	0.328702	2	2	0.531335	0	0	0	2	2	0.571584	2	2	0.51949	1	1	0.495	1	1	0.300998	6	7	1.17397	1	1
CK215129	704	7.20884	0.816881	-1.24805	-¥	6.92394e-11	-10.3467	-9.46097e-07	1.84421e-09	-1.24805	-¥	-5.09323	1.79043e-05	0.000268003	0	5	3.62466	0	3	1.31195	0	1	0.542853	0	2	0.972099	0	3	1.17852	0	1	0.575316	1	1	0.422598	0	5	1.92042	0	0	0	0	1	0.445083	0	6	1.48795	0	0
CK215806	703	2.30454	0	-0.397392	-¥	0.000405428	-3.95148	-2.98757e-07	0.00324139	-0.397392	-¥	-4.22862	0.000203005	0.00201232	0	1	0.725964	1	2	0.875878	0	1	0.543625	0	0	0	0	1	0.3934	2	4	2.30454	0	0	0	0	2	0.769259	0	0	0	0	1	0.445716	0	0	0	1	2
CK215845	721	1.77528	0.39881	-0.419083	-¥	0.000405428	-4.11183	-3.14987e-07	0.00324139	-0.419083	-¥	-5.58416	4.47963e-06	8.47665e-05	0	0	0	0	1	0.427006	0	1	0.530054	0	1	0.474589	0	0	0	0	1	0.561751	0	1	0.412634	0	2	0.750054	0	2	1.42939	0	0	0	0	1	0.242144	0	1
CK215985	1065	1.93538	0.279351	-0.369918	-¥	0.00167123	-3.7465	-2.78007e-07	0.0112634	-0.369918	-¥	-4.39181	0.000128845	0.00138395	0	0	0	0	2	0.578162	0	1	0.358844	0	1	0.321295	0	0	0	0	1	0.380303	0	1	0.279351	0	1	0.253892	1	4	1.93538	0	1	0.294215	0	3	0.49179	0	1
CN009420	450	2.2902	0	-0.486424	-¥	9.83902e-05	-4.61132	-3.65547e-07	0.000913341	-0.486424	-¥	-3.8883	0.000518557	0.00435023	0	0	0	1	1	0.684158	0	0	0	0	0	0	0	0	0	0	0	0	1	2	1.32226	0	0	0	2	2	2.2902	0	0	0	2	2	0.775936	1	1
CV064784	285	1.83774	0	-0.327945	-¥	0.00167123	-3.43525	-2.46502e-07	0.0112634	-0.327945	-¥	-3.51794	0.00140805	0.00989461	0	0	0	1	1	1.08025	0	0	0	0	0	0	0	0	0	0	0	0	1	1	1.04389	0	0	0	0	0	0	0	0	0	3	3	1.83774	0	0
CV064963	758	2.41685	0.340133	-0.530708	-¥	4.84764e-05	-4.94109	-3.98927e-07	0.000481757	-0.530708	-¥	-4.62982	6.6126e-05	0.000796214	1	1	0.673288	2	2	0.812325	0	0	0	0	0	0	0	0	0	3	3	1.60299	1	1	0.392493	0	0	0	0	0	0	2	3	1.24013	0	0	0	0	1
CV066136	141	6.66678	0	-1.03043	-¥	1.91101e-06	-8.91089	-8.00761e-07	2.52066e-05	-1.03043	-¥	-3.32806	0.00232287	0.0148701	0	0	0	0	0	0	0	0	0	0	0	0	0	0	0	1	1	2.8725	0	0	0	0	0	0	0	0	0	3	3	6.66678	0	0	0	0	0
CV767127	755	2.42108	0	-0.360197	-¥	0.00167123	-3.67451	-2.70721e-07	0.0112634	-0.360197	-¥	-3.59512	0.00114605	0.00837151	0	0	0	0	0	0	2	2	1.01237	0	0	0	0	0	0	0	0	0	1	1	0.394052	0	1	0.358138	0	1	0.68251	0	0	0	0	0	0	3	4
CV773629	744	2.69582	0	-0.433694	-¥	0.000126309	-4.26003	-3.29988e-07	0.00114295	-0.433694	-¥	-3.68657	0.00089647	0.00683909	0	0	0	2	2	0.827611	0	0	0	0	0	0	1	1	0.371721	1	1	0.544385	1	1	0.399878	3	3	1.0903	0	0	0	3	3	1.26346	0	0	0	0	0
CV780630	739	1.59802	0	-0.40118	-¥	0.000405428	-3.97938	-3.01581e-07	0.00324139	-0.40118	-¥	-4.82259	3.84326e-05	0.000506001	0	0	0	2	3	1.24982	0	0	0	0	1	0.46303	0	0	0	0	0	0	0	1	0.402584	0	0	0	0	0	0	1	1	0.424003	0	2	0.472491	0	1
EB514945	174	2.62632	0	-0.722775	-¥	9.47415e-07	-6.35846	-5.42397e-07	1.32203e-05	-0.722775	-¥	-4.39055	0.0001293	0.0013875	0	0	0	0	0	0	1	1	2.19637	0	0	0	0	0	0	0	0	0	0	0	0	0	0	0	0	0	0	0	0	0	2	2	2.00673	1	1
GH725584	673	3.40606	0	-0.541269	-¥	9.76258e-05	-4.95271	-4.00104e-07	0.000907549	-0.541269	-¥	-3.40092	0.00191895	0.0127292	0	0	0	3	3	1.37238	2	2	1.13572	0	0	0	0	0	0	0	0	0	2	2	0.884129	0	0	0	2	2	1.53134	0	0	0	6	6	1.55648	1	1
GH726589	593	6.16498	0	-1.22656	-¥	2.15729e-08	-9.91383	-9.0228e-07	3.97177e-07	-1.22656	-¥	-3.98141	0.00040185	0.0035252	0	1	0.860628	5	6	3.11505	0	0	0	0	0	0	4	8	3.731	0	0	0	7	10	5.01702	2	2	0.911954	0	0	0	2	2	1.05679	3	5	1.47205	6	8
GH730995	691	3.68342	0.393024	-0.574974	-¥	2.38863e-05	-5.26898	-4.32117e-07	0.00025362	-0.574974	-¥	-4.24576	0.000193564	0.00193403	0	0	0	3	3	1.33663	0	0	0	2	2	0.990388	3	3	1.20069	0	0	0	2	2	0.861098	0	0	0	0	0	0	1	1	0.453457	4	4	1.01063	2	2
GH731510	661	2.56706	0	-0.555209	-¥	2.38863e-05	-5.12251	-4.17291e-07	0.00025362	-0.555209	-¥	-4.29262	0.000169906	0.00173651	1	3	2.31627	0	0	0	0	0	0	3	3	1.55301	0	0	0	2	2	1.22548	2	3	1.35027	0	0	0	0	0	0	1	1	0.474037	1	1	0.264123	1	1
GH731528	407	15.1413	1.26608	-2.74154	-¥	4.46997e-15	-22.2632	-2.15231e-06	1.92359e-13	-2.74154	-¥	-4.23577	0.00019901	0.00197865	9	9	11.2854	2	2	1.51288	0	0	0	3	3	2.5222	3	3	2.03853	0	0	0	2	2	1.46196	14	14	9.30104	1	1	1.26608	1	1	0.769874	11	11	4.71853	2	2
GH731691	622	2.29881	0.286596	-0.587743	-¥	1.17708e-05	-5.36368	-4.41703e-07	0.000133121	-0.587743	-¥	-5.12186	1.65131e-05	0.000250285	0	2	1.641	0	0	0	0	0	0	0	1	0.550127	0	0	0	0	1	0.651162	0	1	0.478311	0	0	0	0	1	0.828448	0	2	1.00752	1	4	1.12274	0	2
GH732131	333	3.73641	0	-0.684343	-¥	1.17702e-05	-6.08963	-5.15186e-07	0.000133121	-0.684343	-¥	-3.48415	0.00154024	0.0106383	0	0	0	0	0	0	0	0	0	2	2	2.05513	0	0	0	2	3	3.64885	0	0	0	1	1	0.811996	1	1	1.54743	0	0	0	1	1	0.524281	0	0
TC369256	1091	7.51727	1.05423	-1.83788	-¥	1.29141e-13	-14.3767	-1.35402e-06	4.775e-12	-1.83788	-¥	-5.23377	1.20379e-05	0.000192126	3	8	3.74227	4	11	3.10411	0	0	0	3	7	2.19547	9	17	4.30937	0	0	0	0	2	0.545388	4	5	1.2392	3	3	1.41694	1	1	0.287203	10	21	3.36049	11	13
TC369977	1275	3.36437	0.404153	-0.606018	-¥	1.17708e-05	-5.50011	-4.55512e-07	0.000133121	-0.606018	-¥	-5.38277	7.90413e-06	0.000135516	0	2	0.800553	0	2	0.482935	0	0	0	0	5	1.34188	0	2	0.43382	0	1	0.317665	0	1	0.233341	0	4	0.848296	0	1	0.404153	0	0	0	0	3	0.41079	0	1
TC372053	1146	1.89791	0.600195	-0.735269	-¥	6.94761e-07	-6.4602	-5.52695e-07	9.92181e-06	-0.735269	-¥	-7.31035	3.8485e-08	1.62662e-06	0	2	0.890668	0	1	0.268648	0	2	0.666961	0	4	1.19434	0	5	1.20663	0	0	0	0	2	0.519214	0	6	1.41568	0	0	0	0	0	0	0	5	0.761717	0	4
TC372286	778	5.89274	1.55785	-2.15782	-¥	2.23052e-16	-16.7144	-1.59065e-06	1.08317e-14	-2.15782	-¥	-6.39402	4.6605e-07	1.27752e-05	0	0	0	6	7	2.77005	0	0	0	9	11	4.83801	10	12	4.26571	0	0	0	11	11	4.20643	2	2	0.695102	1	2	1.32467	4	5	2.01374	11	12	2.69284	6	8
TC372452	833	13.16	3.09301	-4.25679	-¥	1.10708e-27	-32.0391	-3.14186e-06	1.22051e-25	-4.25679	-¥	-7.50767	2.27616e-08	1.05149e-06	5	5	3.06334	10	10	3.69593	1	1	0.458786	5	5	2.0539	15	16	5.31208	1	1	0.486222	8	8	2.85723	14	14	4.54445	5	5	3.09301	9	9	3.38541	33	33	6.91636	12	12
TC374206	1053	5.33132	0.489359	-0.996188	-¥	1.07514e-08	-8.45665	-7.54782e-07	2.07732e-07	-0.996188	-¥	-4.72548	5.05263e-05	0.000636816	2	11	5.33132	1	3	0.877126	0	2	0.725866	1	8	2.59965	0	0	0	0	1	0.384637	1	3	0.847605	0	1	0.256785	0	1	0.489359	0	0	0	2	10	1.65798	0	1
TC374685	840	4.89621	0.929983	-1.81186	-¥	6.44447e-16	-14.4513	-1.36158e-06	2.98391e-14	-1.81186	-¥	-6.83864	1.37482e-07	4.61934e-06	0	2	1.21513	5	13	4.76467	1	2	0.909925	0	2	0.814712	0	1	0.329238	1	2	0.96434	1	6	2.12507	2	12	3.86278	1	1	0.613446	5	8	2.98418	6	18	3.74112	5	9
TC375931	1094	1.59585	0	-0.346733	-¥	0.00167123	-3.5748	-2.60627e-07	0.0112634	-0.346733	-¥	-4.65498	6.16116e-05	0.000750901	0	2	0.933003	0	1	0.281418	0	0	0	0	0	0	0	3	0.758391	0	0	0	0	0	0	1	3	0.741484	0	0	0	1	2	0.572831	2	10	1.59585	0	0
TC377041	912	7.27476	1.58992	-2.31183	-¥	4.26349e-17	-18.3007	-1.75122e-06	2.20451e-15	-2.31183	-¥	-7.13348	6.18563e-08	2.39697e-06	0	13	7.27476	0	13	4.38851	0	1	0.419045	0	6	2.25118	0	7	2.12272	0	3	1.33231	0	4	1.30487	0	14	4.15079	0	5	2.82508	0	5	1.71786	0	20	3.82863	0	5
TC380468	1145	10.2516	0.820974	-2.04738	-¥	5.41922e-14	-16.174	-1.53595e-06	2.08614e-12	-2.04738	-¥	-4.83325	3.72937e-05	0.000493819	14	23	10.2516	4	9	2.41995	0	0	0	6	9	2.68962	5	8	1.9323	0	0	0	1	1	0.259833	5	8	1.88922	1	2	0.900078	2	3	0.820974	17	28	4.26934	10	20
TC380784	916	5.01824	1.36829	-1.76516	-¥	2.18163e-16	-14.1125	-1.32728e-06	1.06129e-14	-1.76516	-¥	-9.2822	2.51788e-10	2.60747e-08	0	5	2.78577	0	7	2.35273	0	4	1.66886	0	5	1.86779	0	5	1.50961	0	4	1.76866	0	4	1.29917	0	17	5.01824	0	2	1.1251	0	4	1.36829	0	9	1.71536	0	4
TC381423	779	5.39648	1.04131	-1.50633	-¥	2.69798e-12	-12.199	-1.13359e-06	8.59777e-11	-1.50633	-¥	-5.7389	2.8986e-06	5.88477e-05	0	0	0	0	5	1.97607	2	11	5.39648	0	4	1.75702	0	0	0	0	0	0	0	0	0	0	3	1.04131	0	5	3.30741	0	2	0.804464	1	18	4.03407	1	4
TC381576	995	91.3959	33.8451	-39.1569	-¥	8.01031e-86	-290.638	-2.93179e-05	7.13931e-83	-39.1569	-¥	-9.55631	1.30244e-10	1.53258e-08	68	78	40.0075	109	126	38.9867	32	37	14.2113	61	80	27.5119	53	64	17.7888	8	10	4.07058	49	60	17.9403	186	210	57.0682	86	95	49.199	53	60	18.8948	357	447	78.4319	172	199
TC381772	760	2.03406	0	-0.501812	-¥	9.83902e-05	-4.7263	-3.77186e-07	0.000913341	-0.501812	-¥	-4.51429	9.1457e-05	0.00104085	0	2	1.34303	0	0	0	0	2	1.00571	0	3	1.35071	2	2	0.72779	0	0	0	0	2	0.782919	0	0	0	0	3	2.03406	0	0	0	1	2	0.459436	0	2
TC382754	1420	2.99795	0.450695	-0.622495	-¥	5.80102e-06	-5.62205	-4.67856e-07	6.97735e-05	-0.622495	-¥	-5.16472	1.46305e-05	0.000226516	1	2	0.718806	5	6	1.30086	2	2	0.538266	2	3	0.722913	5	7	1.36332	0	0	0	2	2	0.419027	0	0	0	0	0	0	0	0	0	4	5	0.614738	0	0
TC384313	795	13.303	0.491312	-1.79684	-¥	9.72521e-11	-13.8305	-1.29874e-06	2.53586e-09	-1.79684	-¥	-3.69071	0.000886527	0.00677418	4	4	2.56781	3	6	2.32356	1	2	0.96143	2	4	1.72166	4	8	2.78299	0	0	0	3	3	1.12268	0	0	0	0	0	0	1	3	1.18241	14	25	5.49011	5	9
TC384478	731	8.12686	0.936194	-1.86356	-¥	4.00939e-13	-14.5249	-1.36902e-06	1.40589e-11	-1.86356	-¥	-5.18057	1.39898e-05	0.000218026	0	3	2.09447	1	6	2.52699	0	5	2.61401	0	2	0.936194	2	6	2.26999	0	0	0	1	6	2.44194	1	2	0.739793	0	2	1.40984	3	15	6.42966	4	15	3.58247	3	13
TC384631	794	12.1279	1.49879	-2.86558	-¥	5.55553e-16	-21.7505	-2.10042e-06	2.58961e-14	-2.86558	-¥	-4.69075	5.57144e-05	0.000690403	14	14	8.99866	7	11	4.26522	1	1	0.481321	5	6	2.58574	8	9	3.13481	0	0	0	2	4	1.49879	4	5	1.70274	8	13	8.43682	3	6	2.3678	12	33	7.25608	5	9
TC385378	684	2.63852	0	-0.436071	-¥	0.000242326	-4.26782	-3.30778e-07	0.0020469	-0.436071	-¥	-3.56987	0.00122609	0.00884425	0	1	0.746129	0	0	0	0	0	0	0	0	0	0	0	0	1	1	0.592139	1	1	0.434955	0	0	0	0	0	0	0	0	0	0	3	0.765726	0	0
TC385735	1218	8.25415	2.00545	-2.83811	-¥	1.76305e-22	-22.0834	-2.13412e-06	1.37576e-20	-2.83811	-¥	-8.68176	1.10444e-09	8.78371e-08	6	10	4.19009	9	15	3.79152	3	4	1.25507	2	2	0.56187	10	13	2.95179	6	7	2.32772	10	15	3.66391	22	25	5.54997	2	3	1.2692	13	14	3.60159	23	36	5.16017	12	22
TC387126	727	18.251	5.90993	-7.18596	-¥	4.60109e-38	-53.4832	-5.31249e-06	8.52334e-36	-7.18596	-¥	-8.22539	3.50664e-09	2.25503e-07	0	10	7.01998	0	12	5.08178	1	9	4.73111	1	14	6.58942	6	42	15.9773	0	12	6.68538	2	14	5.7292	5	23	8.55443	0	7	4.96157	2	19	8.18904	12	76	18.251	4	28
TC389009	774	14.2499	0.714625	-2.16253	-¥	4.88148e-12	-16.4263	-1.56149e-06	1.50461e-10	-2.16253	-¥	-3.999	0.000382897	0.00338665	0	1	0.65937	5	8	3.18213	0	0	0	0	0	0	2	2	0.714625	0	0	0	0	0	0	11	15	5.2402	3	3	1.99727	0	0	0	17	29	6.54132	5	9
TC389348	663	3.10887	0	-0.523233	-¥	4.84764e-05	-4.88503	-3.93253e-07	0.000481757	-0.523233	-¥	-4.01566	0.000365757	0.00325989	0	0	0	0	1	0.464361	0	1	0.576423	0	2	1.03221	0	0	0	0	1	0.610894	1	3	1.3462	0	0	0	1	4	3.10887	0	0	0	0	0	0	0	3
TC389918	1029	3.9586	0.250555	-0.674616	-¥	3.98128e-06	-5.99909	-5.0602e-07	4.94845e-05	-0.674616	-¥	-4.18212	0.000230962	0.00223602	0	0	0	1	3	0.897584	2	5	1.85699	2	4	1.33014	0	1	0.268766	0	0	0	2	7	2.02387	0	0	0	0	0	0	7	13	3.9586	0	0	0	1	2
TC390965	696	4.79359	0.722906	-1.18009	-¥	1.18565e-10	-9.75743	-8.8645e-07	3.05462e-09	-1.18009	-¥	-5.59288	4.37101e-06	8.30439e-05	3	3	2.1998	2	2	0.884687	1	2	1.09819	2	3	1.47491	4	5	1.98678	0	0	0	1	1	0.427456	6	9	3.49648	0	0	0	7	7	3.15139	7	7	1.75589	1	1
TC391285	949	6.99113	0.542987	-1.32262	-¥	1.56144e-10	-10.7073	-9.82595e-07	3.95394e-09	-1.32262	-¥	-4.80509	4.03758e-05	0.000527393	11	13	6.99113	3	4	1.29767	1	1	0.402707	3	5	1.80284	1	1	0.291423	0	0	0	0	0	0	8	11	3.13418	1	1	0.542987	4	5	1.65089	16	25	4.5992	5	5
TC391345	791	13.3637	3.45657	-4.8086	-¥	1.62778e-29	-37.1671	-3.66092e-06	1.98924e-27	-4.8086	-¥	-8.46586	1.90127e-09	1.36594e-07	12	12	7.74239	13	13	5.05983	1	1	0.483146	12	12	5.19108	20	20	6.99267	15	15	7.68058	20	20	7.52236	21	21	7.17862	3	3	1.95434	18	18	7.13033	20	20	4.4143	5	5
TC391361	737	2.32143	0	-0.394685	-¥	0.000823104	-3.93045	-2.96628e-07	0.00606949	-0.394685	-¥	-3.90936	0.000489568	0.00415176	0	1	0.692473	0	0	0	0	1	0.518546	0	5	2.32143	0	0	0	0	0	0	0	0	0	0	1	0.366885	0	1	0.699179	0	2	0.850308	0	1	0.236887	0	3
TC391846	698	8.91362	2.47171	-3.5543	-¥	3.14099e-22	-26.8046	-2.612e-06	2.40699e-20	-3.5543	-¥	-7.16215	5.72642e-08	2.24688e-06	8	8	5.84931	17	18	7.93937	1	1	0.54752	3	4	1.96091	0	0	0	6	6	3.48157	8	11	4.68854	1	2	0.774769	5	6	4.42947	0	0	0	27	34	8.50417	12	12
TC391949	791	16.6231	1.2904	-2.80094	-¥	4.53873e-16	-22.7618	-2.20278e-06	2.13629e-14	-2.80094	-¥	-4.41455	0.000120912	0.00131272	2	2	1.2904	8	8	3.11374	2	2	0.966292	3	3	1.29777	0	0	0	2	2	1.02408	3	3	1.12835	26	26	8.88781	4	4	2.60579	6	6	2.37678	8	8	1.76572	3	3
TC392272	754	1.35372	0	-0.368591	-¥	0.000823104	-3.73704	-2.7705e-07	0.00606949	-0.368591	-¥	-5.01979	2.20309e-05	0.000318577	0	2	1.35372	0	0	0	0	1	0.506855	0	1	0.453818	0	0	0	0	0	0	0	0	0	0	0	0	0	1	0.683415	0	1	0.415568	0	1	0.231546	0	0
TC392484	792	46.9398	12.0634	-16.6783	-¥	2.38669e-46	-123.946	-1.24449e-05	6.44362e-44	-16.6783	-¥	-6.91755	1.10923e-07	3.86325e-06	36	72	46.3957	29	61	23.7123	12	25	12.0634	18	53	22.8983	10	24	8.38061	29	47	24.0354	54	117	43.9502	76	120	40.9689	7	8	5.205	9	9	3.56067	22	38	8.37658	14	33
TC392531	865	16.9056	4.2295	-5.67214	-¥	1.05442e-27	-43.2409	-4.27573e-06	1.16361e-25	-5.67214	-¥	-6.74632	1.76873e-07	5.71279e-06	23	25	14.7501	12	13	4.62697	2	3	1.32544	3	3	1.18675	12	13	4.15639	17	18	8.42822	12	15	5.15912	14	14	4.37633	1	3	1.78715	13	14	5.07138	64	73	14.7338	28	32
TC392624	695	11.7491	1.98964	-3.12923	-¥	2.0872e-20	-24.1528	-2.34359e-06	1.39183e-18	-3.12923	-¥	-6.57212	2.85163e-07	8.5209e-06	16	16	11.7491	18	18	7.97364	3	3	1.64965	11	11	5.41578	5	5	1.98964	4	4	2.33107	5	5	2.14035	12	12	4.66868	2	2	1.48286	6	6	2.70508	26	26	6.53126	8	8
TC393748	666	23.5926	3.32204	-6.57579	-¥	1.00305e-27	-48.7946	-4.83789e-06	1.10857e-25	-6.57579	-¥	-5.86375	2.04173e-06	4.38679e-05	4	6	4.59777	7	24	11.0945	0	0	0	6	20	10.2756	2	8	3.32204	1	4	2.43257	2	7	3.12698	13	22	8.93195	2	8	6.18973	2	3	1.41144	20	90	23.5926	8	34
TC395245	781	4.33621	0.409723	-0.854157	-¥	2.32879e-07	-7.30938	-6.38651e-07	3.60377e-06	-0.854157	-¥	-4.31994	0.000157457	0.00163006	0	1	0.65346	5	11	4.33621	0	1	0.489332	1	2	0.876259	1	3	1.06233	0	0	0	3	10	3.80934	0	0	0	1	1	0.659788	2	2	0.802404	5	5	1.11771	0	0
TC395811	640	12.0772	1.13282	-1.80545	-¥	1.62534e-13	-14.047	-1.32065e-06	5.95318e-12	-1.80545	-¥	-4.53742	8.57131e-05	0.000985386	0	3	2.39228	0	6	2.88629	0	2	1.19428	0	4	2.13862	0	2	0.86425	0	0	0	0	1	0.464858	0	3	1.26747	6	15	12.0772	0	1	0.489592	2	11	3.00069	1	5
TC396830	1098	3.68281	0.464802	-0.890048	-¥	4.10676e-08	-7.60834	-6.68913e-07	7.22124e-07	-0.890048	-¥	-5.69508	3.27855e-06	6.5138e-05	0	1	0.464802	1	6	1.68236	0	0	0	0	0	0	0	6	1.51126	0	0	0	1	8	2.16765	2	4	0.985044	0	4	1.87721	0	1	0.285372	1	4	0.636013	0	1
TC396906	1060	3.46836	0.256207	-0.6129	-¥	1.40851e-05	-5.54072	-4.59623e-07	0.000156967	-0.6129	-¥	-3.93555	0.000455703	0.00391316	0	0	0	4	4	1.16178	0	0	0	2	2	0.645621	0	0	0	4	4	1.52839	0	0	0	4	4	1.02036	2	2	0.972254	2	2	0.591205	2	4	0.658814	1	1
TC397899	653	171.11	27.9525	-44.0385	-¥	1.29538e-45	-320.43	-3.23335e-05	3.38208e-43	-44.0385	-¥	-5.99626	1.40891e-06	3.22543e-05	81	173	135.208	31	170	80.1502	7	27	15.8018	15	76	39.8248	11	66	27.9525	13	24	14.886	25	119	54.2169	0	5	2.0704	9	88	69.4425	11	76	36.4682	116	640	171.11	15	112
TC398098	679	7.58902	0	-1.24065	-¥	3.87531e-08	-9.74002	-8.84688e-07	6.84355e-07	-1.24065	-¥	-3.75504	0.000745091	0.00586114	4	4	3.00649	8	8	3.62735	0	0	0	3	3	1.51184	3	3	1.22191	0	0	0	2	2	0.876316	0	0	0	10	10	7.58902	8	10	4.61471	10	13	3.34258	0	0
TC398793	774	18.8932	6.04644	-7.68708	-¥	2.29484e-44	-57.4921	-5.71828e-06	5.68307e-42	-7.68708	-¥	-8.9442	5.75385e-10	5.10361e-08	4	8	5.27496	7	21	8.35309	4	17	8.39388	4	7	3.09464	12	23	8.21819	3	3	1.56986	4	16	6.15006	12	20	6.98694	7	20	13.3151	5	13	5.26279	13	44	9.92476	6	32
TC399838	602	3.42619	0	-0.757257	-¥	1.06018e-06	-6.62995	-5.69878e-07	1.46721e-05	-0.757257	-¥	-4.29879	0.000167014	0.00171207	1	1	0.847762	0	0	0	0	0	0	4	4	2.27361	0	0	0	0	0	0	0	0	0	5	6	2.69496	1	2	1.71194	0	0	0	5	6	1.74006	0	0
TC399875	855	2.45032	0.366478	-0.585371	-¥	1.17708e-05	-5.34658	-4.39972e-07	0.000133121	-0.585371	-¥	-4.89515	3.13201e-05	0.000427027	1	1	0.596904	2	6	2.1605	0	0	0	0	0	0	1	1	0.323462	0	0	0	0	5	1.73982	1	3	0.948753	0	0	0	0	1	0.366478	7	12	2.45032	2	2
TC400241	1009	5.60565	0.37876	-0.9772	-¥	1.62108e-08	-8.2685	-7.35736e-07	3.04906e-07	-0.9772	-¥	-4.35095	0.000144416	0.00151792	1	5	2.529	1	2	0.61025	0	1	0.37876	0	1	0.339127	0	0	0	0	0	0	0	0	0	3	5	1.33991	0	0	0	0	0	0	11	20	3.46057	3	3
TC400790	663	36.6436	0.81567	-6.71663	-¥	1.34755e-15	-50.2628	-4.98651e-06	6.05741e-14	-6.71663	-¥	-3.70452	0.000854119	0.0065653	0	0	0	28	38	17.6457	1	2	1.15285	58	71	36.6436	0	0	0	0	1	0.610894	0	0	0	2	2	0.81567	0	0	0	0	0	0	35	51	13.4297	1	1
TC400874	1343	14.1087	0.767379	-3.08417	-¥	1.88778e-15	-23.9914	-2.32724e-06	8.39905e-14	-3.08417	-¥	-4.2567	0.000187767	0.00188613	5	8	3.04007	5	13	2.98014	0	1	0.284563	1	1	0.254787	2	5	1.02964	1	1	0.301581	0	1	0.221526	44	70	14.0935	2	2	0.767379	0	0	0	34	91	11.8297	2	6
TC400977	798	3.1977	0.454263	-0.85387	-¥	4.10676e-08	-7.34028	-6.4178e-07	7.22124e-07	-0.85387	-¥	-5.41857	7.1447e-06	0.000124614	4	5	3.1977	2	3	1.15741	0	0	0	0	0	0	6	6	2.0794	0	0	0	3	6	2.23691	4	4	1.35536	0	0	0	0	0	0	8	8	1.75023	3	4
TC401553	789	1.29367	0	-0.369646	-¥	0.000823104	-3.74523	-2.7788e-07	0.00606949	-0.369646	-¥	-4.91257	2.98175e-05	0.000409736	2	2	1.29367	1	2	0.780409	0	0	0	0	0	0	0	1	0.35052	0	0	0	0	0	0	0	0	0	0	0	0	0	0	0	0	0	0	1	2
TC401711	636	15.4044	2.01254	-2.89629	-¥	8.61792e-19	-23.2636	-2.25358e-06	5.11099e-17	-2.89629	-¥	-5.30977	9.71277e-06	0.000160715	3	3	2.40732	3	3	1.45222	10	10	6.00894	11	11	5.91819	5	5	2.17421	8	8	5.09463	4	4	1.87113	3	3	1.27545	0	0	0	2	2	0.985341	7	7	1.92154	6	6
TC401814	610	5.34254	0.602595	-1.24625	-¥	1.72392e-10	-10.2468	-9.35986e-07	4.33766e-09	-1.24625	-¥	-5.19831	1.3306e-05	0.000209042	3	3	2.50993	6	8	4.03765	1	3	1.87952	6	7	3.92664	2	4	1.81351	3	3	1.99192	3	3	1.46316	2	2	0.886539	2	2	1.68949	0	1	0.51367	6	7	2.00344	1	1
TC401923	676	5.89869	1.08752	-1.65247	-¥	8.41412e-14	-13.4085	-1.25602e-06	3.17299e-12	-1.65247	-¥	-6.23953	7.15184e-07	1.82707e-05	1	2	1.50992	2	4	1.82172	1	1	0.565338	0	0	0	0	0	0	2	2	1.19829	5	6	2.64062	11	13	5.19989	0	0	0	2	2	0.927037	6	7	1.80784	3	3
TC402071	596	4.74505	0.574126	-1.02153	-¥	7.33399e-09	-8.545	-7.63725e-07	1.45477e-07	-1.02153	-¥	-4.84438	3.6142e-05	0.000481009	1	1	0.856296	3	7	3.61594	0	0	0	0	1	0.574126	4	7	3.24819	0	0	0	1	4	1.99671	0	0	0	1	1	0.864588	1	1	0.525736	2	2	0.585858	2	2
TC402209	753	7.49017	1.61364	-2.17088	-¥	5.97205e-16	-17.1369	-1.63342e-06	2.77676e-14	-2.17088	-¥	-5.93604	1.66744e-06	3.71123e-05	0	0	0	10	10	4.08859	0	0	0	4	4	1.81768	1	1	0.367278	3	3	1.61364	5	5	1.97549	18	18	6.46361	9	9	6.1589	18	18	7.49017	12	12	2.78224	3	3
TC402490	1084	10.5525	2.23618	-3.5444	-¥	4.31499e-19	-27.2619	-2.65829e-06	2.61998e-17	-3.5444	-¥	-6.01505	1.33684e-06	3.08397e-05	4	4	1.88322	29	29	8.23641	1	1	0.352554	25	25	7.89158	2	2	0.510258	0	0	0	6	6	1.64673	39	39	9.72822	20	20	9.50728	6	6	1.73435	18	18	2.89902	0	0
TC402746	1427	3.18096	0.803438	-1.06525	-¥	5.91812e-10	-8.9095	-8.0062e-07	1.38309e-08	-1.06525	-¥	-7.50149	2.31376e-08	1.06664e-06	0	6	2.14584	0	4	0.862989	0	3	0.803438	0	3	0.719367	1	9	1.74425	0	0	0	0	4	0.833943	0	0	0	1	2	0.722207	0	2	0.439157	3	26	3.18096	2	9
TC402900	941	3.40637	0.665969	-0.951343	-¥	9.99009e-09	-8.06415	-7.15051e-07	1.93968e-07	-0.951343	-¥	-6.93229	1.06572e-07	3.74285e-06	2	2	1.0847	6	6	1.96305	1	1	0.40613	1	1	0.363633	4	4	1.1756	0	0	0	5	5	1.58081	5	5	1.43674	3	3	1.64281	2	2	0.665969	5	5	0.92766	3	3
TC402977	654	2.48068	0	-0.421956	-¥	0.000307232	-4.16228	-3.20094e-07	0.00253278	-0.421956	-¥	-3.36438	0.00211226	0.0137653	0	0	0	0	0	0	0	0	0	0	0	0	0	0	0	0	0	0	0	0	0	6	6	2.48068	0	0	0	0	0	0	1	1	0.26695	1	1
TC403070	626	7.33991	1.64814	-2.57567	-¥	3.47967e-19	-20.2061	-1.94409e-06	2.12617e-17	-2.57567	-¥	-7.4338	2.76923e-08	1.23979e-06	7	7	5.70682	14	14	6.8853	1	1	0.610493	3	3	1.63984	2	2	0.883578	3	3	1.941	2	2	0.950509	16	16	6.91104	4	4	3.29262	6	6	3.00325	4	4	1.11556	4	4
TC403872	1038	1.71757	0.301868	-0.456711	-¥	9.83902e-05	-4.39213	-3.4336e-07	0.000913341	-0.456711	-¥	-5.43409	6.83857e-06	0.000120257	2	2	0.983338	1	2	0.593201	0	1	0.368178	3	3	0.988957	1	1	0.266436	0	0	0	1	2	0.573236	2	3	0.781487	1	2	0.992861	1	1	0.301868	2	4	0.672777	0	0
TC404832	650	91.8635	19.6481	-24.358	-¥	3.81366e-51	-178.919	-1.80095e-05	1.25945e-48	-24.358	-¥	-6.52868	3.21375e-07	9.38559e-06	103	117	91.8635	31	49	23.2087	2	3	1.76386	23	30	15.7929	62	77	32.7617	40	50	31.1556	13	15	6.8656	58	84	34.9433	28	41	32.5032	17	18	8.67707	198	277	74.4003	52	69
TC405237	647	7.76936	0.514054	-1.18731	-¥	1.12603e-09	-9.70302	-8.80942e-07	2.52392e-08	-1.18731	-¥	-4.30172	0.000165656	0.00170053	3	3	2.36639	2	3	1.42753	1	2	1.18136	0	0	0	3	5	2.13725	0	0	0	1	1	0.459829	0	0	0	2	2	1.59287	3	3	1.45288	8	9	2.42855	8	11
TC405420	640	5.58198	0.278535	-0.678038	-¥	4.50751e-06	-6.03879	-5.10039e-07	5.53862e-05	-0.678038	-¥	-3.42402	0.00180569	0.0121186	6	7	5.58198	2	2	0.962097	0	0	0	0	0	0	3	3	1.29638	0	0	0	0	0	0	4	5	2.11246	0	0	0	0	0	0	4	5	1.36395	0	0
TC406054	1262	8.69058	2.21831	-2.90701	-¥	3.06859e-22	-22.555	-2.18185e-06	2.35395e-20	-2.90701	-¥	-8.20121	3.73077e-09	2.37439e-07	4	16	6.4704	7	21	5.12305	5	7	2.11979	5	9	2.44026	9	21	4.60203	0	0	0	5	11	2.59319	11	17	3.6424	6	14	5.71642	2	5	1.24144	16	33	4.56523	8	24
TC407803	612	25.8512	3.13719	-5.80254	-¥	1.07683e-23	-42.6677	-4.21771e-06	9.14567e-22	-5.80254	-¥	-5.27877	1.06015e-05	0.000172731	31	31	25.8512	38	38	19.1162	2	2	1.24892	10	10	5.59116	6	6	2.71137	3	3	1.98541	6	6	2.91676	8	8	3.53457	13	13	10.9458	15	15	7.67987	22	23	6.56122	4	4
TC407988	587	21.7356	2.60422	-5.00353	-¥	7.37957e-26	-37.3687	-3.68134e-06	7.28195e-24	-5.00353	-¥	-5.41773	7.16148e-06	0.000124858	23	25	21.7356	3	4	2.09793	3	4	2.60422	3	4	2.33171	5	5	2.35571	5	6	4.13993	3	3	1.52049	4	4	1.84255	6	9	7.9006	19	29	15.4801	16	21	6.24582	2	2
TC408508	674	11.6224	0.419592	-1.93764	-¥	5.40462e-11	-14.9081	-1.40781e-06	1.46147e-09	-1.93764	-¥	-3.91588	0.000480909	0.00409114	3	3	2.2716	6	11	5.0246	0	0	0	4	7	3.55379	2	5	2.05163	0	0	0	0	0	0	9	9	3.61061	2	2	1.52906	18	25	11.6224	9	11	2.84932	1	2
TC409496	530	15.2878	2.80669	-4.87666	-¥	1.07882e-21	-35.4762	-3.48977e-06	7.93561e-20	-4.87666	-¥	-5.73968	2.89224e-06	5.87355e-05	1	1	0.962929	22	22	12.7796	2	2	1.44215	10	10	6.45621	12	12	6.26174	4	4	3.05678	5	5	2.80669	10	10	5.10178	12	12	11.6671	12	12	7.09446	43	43	14.1645	16	16
TC409526	597	7.18522	0.847763	-1.77485	-¥	3.03876e-12	-14.3973	-1.35611e-06	9.60651e-11	-1.77485	-¥	-4.72444	5.06736e-05	0.000638309	3	3	2.56459	0	1	0.515697	0	0	0	2	2	1.14633	7	7	3.24275	3	3	2.03529	3	3	1.49502	6	6	2.71753	1	1	0.86314	1	1	0.524855	1	1	0.292438	0	0
TC409851	700	35.6653	7.75941	-10.2034	-¥	4.60157e-46	-74.017	-7.39097e-06	1.22888e-43	-10.2034	-¥	-7.92674	7.57742e-09	4.22188e-07	22	22	16.0397	24	25	10.9954	6	6	3.27573	25	25	12.2207	27	32	12.6427	11	11	6.36464	15	15	6.3752	33	33	12.7472	24	24	17.6672	25	28	12.5335	134	143	35.6653	20	26
TC409998	681	4.56807	0.757183	-1.15291	-¥	3.69526e-10	-9.50954	-8.61358e-07	8.87331e-09	-1.15291	-¥	-5.16201	1.47426e-05	0.000227965	1	1	0.749416	3	3	1.35626	3	3	1.68356	0	0	0	3	3	1.21833	0	0	0	2	2	0.873743	3	3	1.19117	4	4	3.02669	2	2	0.920231	9	12	3.0764	3	3
TC410086	705	11.3798	1.02837	-1.75761	-¥	3.9208e-13	-14.5536	-1.37193e-06	1.37612e-11	-1.75761	-¥	-4.63322	6.54982e-05	0.00078994	3	5	3.61952	3	4	1.74679	0	0	0	1	2	0.970721	5	6	2.3537	1	1	0.5745	1	2	0.843998	3	5	1.91769	1	1	0.730914	3	4	1.77781	8	9	2.22875	2	2
TC410685	893	2.11955	0.42796	-0.640659	-¥	2.85918e-06	-5.75838	-4.81655e-07	3.64313e-05	-0.640659	-¥	-5.75948	2.73575e-06	5.60275e-05	0	1	0.571503	0	2	0.689521	0	1	0.42796	0	3	1.14954	0	0	0	0	0	0	0	0	0	0	7	2.11955	0	0	0	0	0	0	3	8	1.56404	0	0
TC410686	642	72.0642	16.9393	-21.0832	-¥	4.39856e-60	-155.273	-1.56159e-05	1.97202e-57	-21.0832	-¥	-8.01623	6.00797e-09	3.4931e-07	29	40	31.7977	39	63	30.2117	4	6	3.57167	34	59	31.4464	23	31	13.3541	30	42	26.4968	7	10	4.6341	45	71	29.9034	9	17	13.6449	29	61	29.772	147	265	72.0642	33	58
TC410733	668	10.2615	2.07006	-3.38227	-¥	2.83358e-20	-26.4901	-2.58017e-06	1.87267e-18	-3.38227	-¥	-6.41783	4.36352e-07	1.20775e-05	2	7	5.34801	1	5	2.30442	4	7	4.00476	4	8	4.09795	3	5	2.07006	0	1	0.606322	2	4	1.78149	2	6	2.42869	1	1	0.771399	0	1	0.46907	11	27	7.0566	5	15
TC410739	761	5.63676	0	-0.809395	-¥	3.49799e-06	-6.90939	-5.98164e-07	4.39203e-05	-0.809395	-¥	-3.334	0.00228709	0.0146868	0	0	0	9	9	3.64105	0	0	0	0	0	0	0	0	0	0	0	0	0	0	0	9	9	3.19783	4	4	2.70851	1	1	0.411746	0	0	0	0	0
TC411356	554	3.72054	0	-0.516736	-¥	4.96887e-05	-4.86695	-3.91423e-07	0.000492328	-0.516736	-¥	-3.41254	0.00186111	0.0124159	0	0	0	2	2	1.11145	0	0	0	0	0	0	0	0	0	1	1	0.731088	0	0	0	1	1	0.488077	4	4	3.72054	0	0	0	2	2	0.630273	0	0
TC411677	697	25.1837	9.1993	-9.74966	-¥	5.77524e-43	-71.6071	-7.14703e-06	1.34066e-40	-9.74966	-¥	-8.598	1.36255e-09	1.04203e-07	10	14	10.251	36	48	21.202	11	13	7.12797	13	21	10.3096	25	34	13.4907	0	0	0	42	59	25.1837	10	13	5.04323	13	14	10.3503	19	26	11.6884	59	77	19.2871	24	26
TC411841	536	3.48197	0.536459	-0.853024	-¥	5.96745e-08	-7.33471	-6.41216e-07	1.02225e-06	-0.853024	-¥	-4.92018	2.91841e-05	0.000402578	2	2	1.9043	1	1	0.574386	0	0	0	1	2	1.27679	2	2	1.03194	0	0	0	2	2	1.11011	2	2	1.00893	2	3	2.88411	2	2	1.16917	1	1	0.325719	0	0
TC412076	766	7.15895	1.28251	-2.21168	-¥	1.86542e-17	-17.4448	-1.66459e-06	9.92033e-16	-2.21168	-¥	-6.78963	1.57139e-07	5.17275e-06	9	9	5.99631	4	4	1.60768	1	1	0.498915	2	2	0.893418	2	2	0.722089	7	8	4.23	6	6	2.33036	2	2	0.705991	3	3	2.01813	8	9	3.68152	16	17	3.87462	11	12
TC413405	515	11.7671	3.05101	-4.78117	-¥	9.44227e-31	-35.9545	-3.53818e-06	1.23408e-28	-4.78117	-¥	-8.17818	3.95779e-09	2.47977e-07	5	5	4.95488	12	12	7.1737	2	2	1.48415	4	4	2.6577	2	2	1.07402	4	4	3.14581	12	12	6.93226	16	16	8.40061	3	3	3.00172	10	10	6.08424	9	9	3.05101	6	6
TC413504	1083	1.51186	0.281929	-0.426466	-¥	0.000405428	-4.16679	-3.2055e-07	0.00324139	-0.426466	-¥	-5.21716	1.26161e-05	0.000199732	0	0	0	0	1	0.284276	1	1	0.35288	0	0	0	2	2	0.51073	0	0	0	3	4	1.09883	0	0	0	0	0	0	1	1	0.289325	7	8	1.28964	1	2
TC414195	745	38.9493	12.0586	-15.6616	-¥	7.85001e-53	-116.645	-1.17058e-05	2.83732e-50	-15.6616	-¥	-8.70461	1.04313e-09	8.36935e-08	3	3	2.05511	36	55	22.7287	22	33	16.9283	18	28	12.8604	19	31	11.5079	0	0	0	39	62	24.7592	15	22	7.9848	16	27	18.6751	36	67	28.1794	61	111	26.0121	15	19
TC414859	1142	2.72378	0	-0.48515	-¥	0.00011225	-4.60172	-3.64575e-07	0.00102718	-0.48515	-¥	-3.71675	0.000826386	0.00639031	0	0	0	0	0	0	2	3	1.00395	1	1	0.299631	1	2	0.484343	0	0	0	0	0	0	0	0	0	0	0	0	0	0	0	1	1	0.152877	0	1
TC415606	562	2.88677	0	-0.789444	-¥	3.04392e-07	-6.87476	-5.94658e-07	4.62243e-06	-0.789444	-¥	-4.58901	7.41606e-05	0.000876315	3	3	2.7243	2	2	1.09563	0	0	0	1	2	1.21772	0	0	0	0	1	0.720681	1	1	0.529376	4	6	2.88677	0	0	0	5	5	2.78771	4	4	1.2426	0	0
TC415700	794	8.61868	2.13705	-2.57866	-¥	3.01753e-19	-20.0327	-1.92654e-06	1.85503e-17	-2.57866	-¥	-7.2945	4.01517e-08	1.68539e-06	2	2	1.28552	6	6	2.32648	2	2	0.962641	4	4	1.72382	4	4	1.39325	0	0	0	9	9	3.37227	10	10	3.40547	8	8	5.19189	8	8	3.15706	19	19	4.17774	4	4
TC415986	1052	15.4882	4.03239	-5.85008	-¥	3.13174e-32	-43.426	-4.29446e-06	4.41838e-30	-5.85008	-¥	-7.59276	1.81743e-08	8.72074e-07	4	7	3.39588	36	42	12.2914	9	11	3.99606	28	36	11.7095	7	10	2.6289	3	7	2.69502	41	43	12.1606	13	22	5.65464	20	25	12.2456	39	52	15.4882	55	80	13.2765	7	10
TC416427	781	1.78833	0	-0.395512	-¥	0.000823104	-3.93687	-2.97277e-07	0.00606949	-0.395512	-¥	-4.39843	0.000126485	0.00136263	1	1	0.65346	0	0	0	2	2	0.978665	0	0	0	2	2	0.70822	0	0	0	2	2	0.761868	0	0	0	0	0	0	1	1	0.401202	8	8	1.78833	2	2
TC416485	1146	14.1405	1.09368	-1.86163	-¥	1.49691e-12	-14.3554	-1.35187e-06	4.91895e-11	-1.86163	-¥	-3.91157	0.000486612	0.00413095	3	3	1.336	7	7	1.88054	0	0	0	10	10	2.98586	3	3	0.723979	0	0	0	2	2	0.519214	10	10	2.35946	7	7	3.14752	4	4	1.09368	21	21	3.19921	5	5
TC416708	667	5.53891	0.49864	-1.47016	-¥	4.10796e-10	-11.9082	-1.10416e-06	9.81016e-09	-1.47016	-¥	-4.55874	8.07368e-05	0.000937844	0	0	0	3	12	5.53891	1	6	3.4378	1	2	1.02602	3	11	4.56096	0	0	0	1	7	3.12229	0	0	0	0	1	0.772556	1	3	1.40932	6	14	3.66447	4	7
TC416839	751	6.79564	1.18845	-1.92584	-¥	6.38847e-15	-15.2568	-1.44311e-06	2.70875e-13	-1.92584	-¥	-5.8198	2.30954e-06	4.86609e-05	10	10	6.79564	8	9	3.68953	2	2	1.01776	1	1	0.455631	4	5	1.84128	3	3	1.61793	3	3	1.18845	3	3	1.08014	2	2	1.37229	15	16	6.67566	25	27	6.27671	3	3
TC416882	714	3.20014	0	-0.552178	-¥	4.84764e-05	-5.09939	-4.14951e-07	0.000481757	-0.552178	-¥	-3.84859	0.000577887	0.00475191	0	2	1.42956	0	3	1.29358	0	1	0.53525	1	2	0.958485	0	0	0	0	0	0	0	2	0.833359	0	0	0	3	4	2.88681	0	1	0.43885	0	1	0.244518	2	5
TC417428	573	1.78134	0	-0.481704	-¥	9.83902e-05	-4.57712	-3.62085e-07	0.000913341	-0.481704	-¥	-4.29759	0.000167574	0.00171725	2	2	1.78134	0	0	0	0	0	0	0	0	0	0	0	0	0	0	0	0	0	0	0	0	0	0	0	0	3	3	1.64052	2	2	0.609374	0	0
TC417774	690	5.23115	0.474591	-0.999092	-¥	9.58659e-09	-8.55925	-7.65167e-07	1.86771e-07	-0.999092	-¥	-4.80341	4.05669e-05	0.000529514	0	0	0	2	5	2.23095	1	1	0.553868	0	0	0	3	4	1.60325	0	0	0	0	0	0	6	6	2.35126	0	0	0	0	0	0	5	8	2.02418	0	1
TC418708	551	8.55267	0.521855	-1.14537	-¥	1.73536e-08	-9.48455	-8.58828e-07	3.24667e-07	-1.14537	-¥	-3.55247	0.00128438	0.00918373	1	2	1.85246	0	0	0	0	2	1.38718	0	2	1.24203	0	3	1.50577	0	0	0	0	0	0	0	0	0	0	0	0	0	0	0	0	1	0.316852	4	7
TC419871	962	6.36614	1.38994	-1.85257	-¥	7.25736e-15	-14.8217	-1.39906e-06	3.06079e-13	-1.85257	-¥	-6.28943	6.22674e-07	1.62535e-05	11	12	6.36614	4	6	1.92019	0	0	0	5	6	2.13417	10	12	3.44981	1	1	0.421022	2	5	1.54631	0	0	0	2	2	1.0713	5	8	2.60573	10	12	2.17778	7	9
TC420647	627	3.25584	0	-0.509664	-¥	7.62284e-05	-4.7954	-3.8418e-07	0.00072577	-0.509664	-¥	-3.57184	0.00121966	0.00880496	4	4	3.25584	2	2	0.982045	0	0	0	0	0	0	2	2	0.882169	0	0	0	0	0	0	0	0	0	0	0	0	0	0	0	5	5	1.39223	2	2
TC421709	925	2.32984	0	-0.691695	-¥	1.44144e-06	-6.13548	-5.19827e-07	1.94474e-05	-0.691695	-¥	-4.59544	7.28337e-05	0.000863286	4	4	2.20693	7	7	2.32984	0	0	0	0	0	0	0	0	0	0	0	0	0	0	0	3	3	0.876955	0	0	0	6	6	2.03247	5	5	0.943706	0	0
TC421894	551	51.1171	6.08763	-8.93367	-¥	2.03783e-34	-69.8225	-6.96639e-06	3.19383e-32	-8.93367	-¥	-5.33677	8.99992e-06	0.000151071	7	7	6.48361	11	11	6.14625	2	2	1.38718	3	3	1.86304	9	9	4.51732	10	10	7.35069	17	17	9.17905	32	32	15.7035	7	7	6.54639	4	4	2.27469	21	21	6.6539	21	21
TC421972	605	1.70345	0	-0.380874	-¥	0.00167123	-3.82763	-2.8622e-07	0.0112634	-0.380874	-¥	-3.95206	0.000435542	0.00377039	0	0	0	0	0	0	0	0	0	0	0	0	0	2	0.914248	0	0	0	0	0	0	0	2	0.893866	0	2	1.70345	0	0	0	0	4	1.15429	0	0
TC422436	542	6.24831	1.90146	-2.1796	-¥	3.99208e-17	-16.9536	-1.61486e-06	2.06851e-15	-2.1796	-¥	-6.78179	1.6054e-07	5.26651e-06	1	3	2.82483	2	11	6.24831	0	0	0	2	5	3.15663	4	4	2.04103	0	0	0	0	2	1.09782	0	0	0	1	2	1.90146	6	8	4.62492	2	3	0.966341	3	3
TC422738	527	4.80185	0.590239	-1.11303	-¥	2.74481e-09	-9.26551	-8.36656e-07	5.81297e-08	-1.11303	-¥	-4.91568	2.95569e-05	0.000406761	1	1	0.968411	6	7	4.08937	3	4	2.90071	1	1	0.649296	2	3	1.57435	0	0	0	3	4	2.25814	0	0	0	0	0	0	3	4	2.37828	5	5	1.65641	1	1
TC422827	1022	4.18259	0.91308	-1.39464	-¥	2.03713e-12	-11.3619	-1.04885e-06	6.58352e-11	-1.39464	-¥	-5.9435	1.63299e-06	3.65031e-05	3	8	3.99493	1	7	2.10871	0	0	0	0	0	0	2	11	2.97667	2	5	1.98152	0	2	0.58221	1	5	1.32287	0	0	0	0	0	0	3	23	3.92903	3	8
TC423343	631	8.70986	2.68911	-3.56155	-¥	1.56302e-25	-27.2707	-2.65919e-06	1.50488e-23	-3.56155	-¥	-8.50453	1.72427e-09	1.25833e-07	5	5	4.044	14	14	6.83074	3	3	1.81697	13	13	7.04965	11	11	4.82117	11	11	7.06062	11	11	5.18638	9	9	3.85666	4	4	3.26653	9	9	4.46917	14	14	3.87353	6	6
TC423636	1012	5.41873	0.666818	-1.27386	-¥	1.12184e-10	-10.3322	-9.44632e-07	2.90066e-09	-1.27386	-¥	-5.10164	1.74837e-05	0.000262629	3	5	2.5215	2	3	0.912662	0	0	0	3	4	1.35249	7	7	1.91296	0	0	0	1	1	0.293982	2	3	0.801565	0	2	1.01837	1	1	0.309623	11	22	3.79534	8	12
TC423743	456	20.2254	5.65016	-6.75073	-¥	1.53839e-21	-48.5048	-4.80856e-06	1.11535e-19	-6.75073	-¥	-5.93798	1.6584e-06	3.6968e-05	0	0	0	7	17	11.4777	4	7	5.86662	1	10	7.50393	1	1	0.606491	0	0	0	16	31	20.2254	0	0	0	2	5	5.65016	8	18	12.3686	7	33	12.6345	7	15
TC423971	637	15.0408	3.26933	-4.13029	-¥	2.27457e-23	-30.9561	-3.03223e-06	1.89484e-21	-4.13029	-¥	-6.53033	3.19922e-07	9.35053e-06	2	2	1.60236	20	23	11.1162	1	2	1.1999	27	28	15.0408	9	9	3.90744	1	1	0.635829	7	7	3.26933	8	9	3.82033	4	4	3.23576	11	11	5.41087	19	19	5.20742	5	5
TC424079	858	1.90832	0.472055	-0.54504	-¥	2.38863e-05	-5.04752	-4.097e-07	0.00025362	-0.54504	-¥	-5.73507	2.92991e-06	5.937e-05	1	1	0.594816	3	3	1.07647	0	0	0	0	0	0	2	2	0.644662	1	1	0.472055	0	0	0	6	6	1.89087	1	1	0.600577	1	1	0.365196	0	0	0	1	1
TC424308	535	16.6551	2.06774	-4.42025	-¥	3.66126e-21	-34.0886	-3.34931e-06	2.57863e-19	-4.42025	-¥	-5.39272	7.6852e-06	0.000132418	14	14	13.355	16	16	9.20736	2	2	1.42867	11	11	7.03546	4	4	2.06774	22	22	16.6551	3	3	1.66828	10	10	5.0541	6	6	5.77901	11	11	6.44248	15	15	4.89492	1	1
TC424441	751	13.073	1.90394	-3.34914	-¥	4.7144e-20	-26.2094	-2.55176e-06	3.07537e-18	-3.34914	-¥	-5.66084	3.61001e-06	7.06732e-05	0	0	0	20	23	9.42881	3	4	2.03552	7	10	4.55631	13	20	7.36512	0	0	0	24	33	13.073	0	0	0	6	9	6.1753	2	3	1.25169	6	8	1.85977	3	4
TC424486	467	4.02576	0	-1.04848	-¥	2.24342e-08	-8.65011	-7.74364e-07	4.12043e-07	-1.04848	-¥	-4.58837	7.42923e-05	0.000877405	1	1	1.09283	4	4	2.63701	0	0	0	0	0	0	2	2	1.18441	1	1	0.867286	4	4	2.54826	4	4	2.31601	0	0	0	6	6	4.02576	9	9	3.3646	2	2
TC424939	454	1.86876	0	-0.587701	-¥	1.17708e-05	-5.36422	-4.41757e-07	0.000133121	-0.587701	-¥	-4.90571	3.04002e-05	0.000416249	1	1	1.12412	1	1	0.67813	1	1	0.841781	2	2	1.5074	1	1	0.609163	0	0	0	2	2	1.31061	3	3	1.78675	0	0	0	1	2	1.38035	1	1	0.38455	0	0
TC425098	736	8.08244	1.6169	-2.08747	-¥	4.0658e-17	-16.4985	-1.5688e-06	2.10622e-15	-2.08747	-¥	-6.76502	1.6806e-07	5.47195e-06	5	5	3.46707	8	9	3.76473	1	1	0.519251	4	4	1.85967	1	1	0.375761	2	3	1.65091	3	4	1.6169	21	22	8.08244	3	3	2.10039	2	2	0.851464	18	18	4.26976	2	3
TC425199	700	10.9361	1.21202	-2.75321	-¥	1.77665e-15	-22.9448	-2.22131e-06	7.91733e-14	-2.75321	-¥	-4.93745	2.77957e-05	0.000386332	10	15	10.9361	5	11	4.83798	4	6	3.27573	1	3	1.46648	1	1	0.395086	3	5	2.89302	6	12	5.10016	2	2	0.772556	0	1	0.736135	5	8	3.58101	5	7	1.74586	0	0
TC425531	433	4.71457	0.624468	-0.964048	-¥	2.83489e-08	-8.25322	-7.3419e-07	5.12074e-07	-0.964048	-¥	-4.3937	0.000128168	0.0013781	1	4	4.71457	0	0	0	1	1	0.882607	0	0	0	0	1	0.638707	0	0	0	3	4	2.74835	0	1	0.624468	0	1	1.19006	0	0	0	3	3	1.2096	1	1
TC425857	491	42.0696	4.42975	-7.97841	-¥	1.32194e-29	-61.8086	-6.15521e-06	1.62263e-27	-7.97841	-¥	-5.46861	6.20408e-06	0.000111071	13	13	13.5124	13	13	8.15137	1	1	0.778348	5	5	3.48451	1	1	0.563259	51	51	42.0696	14	14	8.48295	6	6	3.30421	6	6	6.29688	18	18	11.487	22	22	7.82257	4	4
TC425949	466	9.9074	0.686681	-2.46929	-¥	4.3342e-13	-18.4571	-1.76706e-06	1.51356e-11	-2.46929	-¥	-4.70029	5.42377e-05	0.000675308	0	0	0	0	1	0.660668	1	4	3.28042	1	4	2.93716	0	0	0	0	0	0	3	7	4.46902	0	0	0	1	6	6.6347	4	11	7.3964	6	25	9.36618	3	7
TC425956	1021	3.94235	0.313412	-0.633035	-¥	6.15897e-06	-5.7436	-4.8016e-07	7.37073e-05	-0.633035	-¥	-3.97205	0.000412307	0.00360142	0	0	0	2	2	0.603078	2	2	0.748616	0	0	0	3	3	0.812615	0	0	0	1	1	0.29139	0	0	0	1	1	0.504696	2	2	0.613788	3	3	0.512984	0	0
TC426082	603	7.0889	1.1191	-1.77273	-¥	3.93456e-13	-13.8835	-1.3041e-06	1.38053e-11	-1.77273	-¥	-5.22803	1.22349e-05	0.000194704	3	3	2.53907	6	6	3.06339	0	0	0	3	3	1.70238	0	0	0	0	0	0	2	2	0.986764	2	2	0.896831	6	6	5.12731	13	13	6.75523	6	6	1.73717	0	0
TC426354	855	8.16775	3.494	-3.61335	-¥	3.60581e-25	-27.4861	-2.68099e-06	3.38789e-23	-3.61335	-¥	-8.37303	2.40595e-09	1.66272e-07	2	2	1.19381	12	12	4.321	3	3	1.34094	8	9	3.60188	16	17	5.49886	0	0	0	15	19	6.61132	4	7	2.21376	6	6	3.6161	11	12	4.39773	35	40	8.16775	10	10
TC427067	733	0.992095	0.377299	-0.333648	-¥	0.00167123	-3.47771	-2.508e-07	0.0112634	-0.333648	-¥	-5.94447	1.62855e-06	3.64109e-05	0	0	0	0	1	0.420015	0	1	0.521376	0	0	0	0	1	0.377299	0	1	0.552555	0	1	0.405879	0	0	0	0	0	0	0	1	0.427474	0	0	0	0	1
TC427555	797	2.70401	0	-0.363803	-¥	0.000823104	-3.70188	-2.73491e-07	0.00606949	-0.363803	-¥	-3.43132	0.00177123	0.0119252	0	0	0	5	7	2.70401	3	3	1.43853	1	1	0.429334	1	1	0.347001	1	1	0.508184	4	4	1.49315	0	0	0	1	1	0.646543	0	0	0	0	0	0	0	0
TC428201	1230	2.00241	0.137158	-0.444996	-¥	0.000199716	-4.30439	-3.34479e-07	0.00172198	-0.444996	-¥	-4.33699	0.000150147	0.00156777	2	2	0.829841	8	8	2.00241	0	0	0	2	2	0.556389	0	0	0	0	0	0	0	0	0	1	1	0.219833	0	0	0	6	6	1.52848	3	3	0.425819	0	0
TC428541	573	3.51273	0	-0.51631	-¥	5.6669e-05	-4.82774	-3.87453e-07	0.000554412	-0.51631	-¥	-3.57914	0.00119609	0.00866271	0	1	0.890668	4	4	2.14919	0	0	0	1	2	1.19434	3	4	1.93061	1	1	0.706846	0	0	0	0	0	0	0	0	0	2	2	1.09368	0	1	0.304687	0	0
TC428998	966	13.3358	3.94716	-4.83656	-¥	6.22938e-33	-36.6924	-3.61287e-06	9.07123e-31	-4.83656	-¥	-8.75476	9.20412e-10	7.54571e-08	19	20	10.5663	12	14	4.4619	9	10	3.9562	5	7	2.47956	19	21	6.01218	0	0	0	12	12	3.69577	23	24	6.71788	21	25	13.3358	12	13	4.21677	34	35	6.32557	16	16
TC429295	622	16.569	2.45441	-4.10425	-¥	1.64151e-22	-30.6413	-3.00037e-06	1.28271e-20	-4.10425	-¥	-6.0363	1.25979e-06	2.93336e-05	0	11	9.02553	0	21	10.3944	0	3	1.84326	0	20	11.0025	0	19	8.44798	0	4	2.60465	0	9	4.3048	0	4	1.73887	0	20	16.569	0	7	3.52632	0	14	3.92958	0	9
TC429330	472	4.64697	0	-0.698438	-¥	3.97598e-06	-6.18347	-5.24684e-07	4.94241e-05	-0.698438	-¥	-3.70396	0.000855407	0.00657305	2	2	2.16251	0	0	0	0	0	0	0	0	0	1	1	0.585932	1	1	0.858099	0	0	0	2	2	1.14574	2	2	2.18345	7	7	4.64697	0	0	0	0	0
TC429864	1235	1.44539	0.259104	-0.432619	-¥	0.000405428	-4.21211	-3.25138e-07	0.00324139	-0.432619	-¥	-5.7654	2.69062e-06	5.52807e-05	0	0	0	0	3	0.747865	0	0	0	0	2	0.554136	0	3	0.671806	0	0	0	1	6	1.44539	0	1	0.218943	0	2	0.834485	0	1	0.253715	0	4	0.565459	0	3
TC430053	612	11.5703	1.49671	-2.7589	-¥	3.70247e-17	-21.4101	-2.06596e-06	1.92339e-15	-2.7589	-¥	-5.30212	9.92493e-06	0.000163542	5	6	5.00346	18	23	11.5703	1	1	0.624459	6	9	5.03204	2	3	1.35569	6	6	3.97081	2	2	0.972253	1	1	0.441821	6	7	5.89389	4	4	2.04796	3	7	1.99689	8	10
TC430185	413	37.266	4.69544	-7.91049	-¥	4.7092e-31	-60.1023	-5.98248e-06	6.23561e-29	-7.91049	-¥	-5.37969	7.97311e-06	0.00013652	12	12	14.8286	19	19	14.1636	1	1	0.925348	6	6	4.97112	2	2	1.33927	38	38	37.266	6	6	4.32217	10	10	6.54708	4	4	4.99075	39	39	29.5889	9	9	3.80453	3	3
TC430820	451	6.07955	0.689702	-1.53407	-¥	7.9991e-12	-12.4028	-1.15422e-06	2.40314e-10	-1.53407	-¥	-4.97556	2.49612e-05	0.000353119	1	1	1.1316	1	1	0.682641	0	0	0	0	1	0.758712	0	0	0	0	0	0	2	2	1.31933	5	5	2.99772	0	0	0	0	0	0	1	1	0.387108	6	6
TC430854	588	1.73589	0	-0.368796	-¥	0.000823104	-3.73864	-2.77212e-07	0.00606949	-0.368796	-¥	-4.12045	0.000273958	0.00257204	0	2	1.73589	0	0	0	0	1	0.649947	0	0	0	0	1	0.47034	0	0	0	0	1	0.505968	0	0	0	0	1	0.876352	0	3	1.59867	0	1	0.296914	0	0
TC431295	1215	2.09485	0	-0.348872	-¥	0.00167123	-3.59086	-2.62254e-07	0.0112634	-0.348872	-¥	-3.78704	0.00068317	0.00545349	2	2	0.840086	0	0	0	0	0	0	0	0	0	0	0	0	0	0	0	0	0	0	0	0	0	0	0	0	0	0	0	3	3	0.431076	1	1
TC431620	746	15.2876	5.66649	-6.10251	-¥	4.23062e-32	-46.665	-4.62233e-06	5.90491e-30	-6.10251	-¥	-8.57009	1.46162e-09	1.1033e-07	1	1	0.684119	12	13	5.36505	9	13	6.65977	14	19	8.71501	19	31	11.4924	0	0	0	21	28	11.1666	12	18	6.52426	9	12	8.28892	13	22	9.24055	24	35	8.19101	8	12
TC431700	710	2.13851	0	-0.434574	-¥	0.000405428	-4.22703	-3.26648e-07	0.00324139	-0.434574	-¥	-4.0912	0.000297014	0.00275483	0	0	0	0	0	0	0	0	0	0	3	1.44583	0	1	0.389521	0	0	0	0	0	0	0	0	0	0	0	0	0	0	0	0	0	0	1	1
TC432078	708	4.32502	0	-0.608379	-¥	9.48412e-06	-5.53725	-4.59272e-07	0.000109412	-0.608379	-¥	-3.83268	0.000603481	0.00492616	6	6	4.32502	0	0	0	0	0	0	2	2	0.966607	2	2	0.781243	0	0	0	3	3	1.26063	3	3	1.14574	0	0	0	1	1	0.442569	4	4	0.986359	0	0
TC432308	458	3.33329	0	-0.784226	-¥	2.34348e-07	-6.81655	-5.88766e-07	3.62499e-06	-0.784226	-¥	-4.63297	6.55436e-05	0.000790402	2	2	2.22861	1	1	0.672208	0	0	0	0	0	0	2	2	1.20769	3	3	2.65299	1	1	0.649584	0	0	0	0	0	0	1	1	0.684145	0	0	0	0	0
TC433524	415	9.81543	0.681458	-2.14323	-¥	6.812e-12	-16.5256	-1.57154e-06	2.06608e-10	-2.14323	-¥	-4.25399	0.000189185	0.00189831	5	5	6.14883	4	4	2.96743	0	0	0	4	4	3.29811	1	1	0.66641	1	1	0.975958	2	2	1.43378	2	2	1.30311	1	1	1.24167	13	13	9.81543	14	16	6.73101	0	0
TC434102	435	18.6217	1.27154	-2.46114	-¥	1.25673e-12	-19.5829	-1.881e-06	4.16952e-11	-2.46114	-¥	-3.68559	0.000898845	0.00685391	4	4	4.6929	4	4	2.831	0	0	0	2	2	1.57324	2	2	1.27154	20	20	18.6217	0	0	0	0	0	0	1	1	1.18459	6	6	4.32191	2	2	0.802692	0	0
TC434707	480	62.8438	7.94366	-15.1064	-¥	3.01449e-38	-114.94	-1.15333e-05	5.65983e-36	-15.1064	-¥	-5.49384	5.77805e-06	0.000104763	6	9	9.56911	12	17	10.9038	3	6	4.77711	25	42	29.9407	2	6	3.457	0	0	0	2	4	2.47924	7	11	6.19654	3	5	5.36765	12	18	11.7502	70	98	35.6446	31	48
TC434778	414	1.95663	0	-0.504835	-¥	4.84764e-05	-4.74909	-3.79492e-07	0.000481757	-0.504835	-¥	-4.2256	0.000204713	0.00202599	1	1	1.23274	1	1	0.74365	0	0	0	2	2	1.65304	2	2	1.33604	2	2	1.95663	0	0	0	2	2	1.30625	0	0	0	0	0	0	1	1	0.421704	0	0
TC434851	393	4.12237	0	-0.791406	-¥	4.7821e-07	-6.8581	-5.92972e-07	7.02826e-06	-0.791406	-¥	-4.32732	0.000154249	0.00160359	0	0	0	3	3	2.35016	1	2	1.94488	0	0	0	0	0	0	4	4	4.12237	0	0	0	1	1	0.688027	2	2	2.62236	1	1	0.797299	1	1	0.444238	0	0
TC435045	601	6.79338	1.16197	-1.92369	-¥	2.47194e-14	-15.1075	-1.428e-06	9.83303e-13	-1.92369	-¥	-5.64542	3.77009e-06	7.33617e-05	8	8	6.79338	7	7	3.58585	0	0	0	0	0	0	6	6	2.761	3	3	2.02174	4	4	1.9801	10	10	4.49908	5	5	4.28698	12	12	6.25634	4	4	1.16197	0	0
TC435102	491	5.27063	0.49369	-1.01031	-¥	7.16081e-08	-8.37692	-7.46711e-07	1.21088e-06	-1.01031	-¥	-4.00948	0.000372024	0.00330577	1	1	1.03941	1	1	0.627029	0	0	0	1	1	0.696902	1	1	0.563259	1	1	0.824894	0	0	0	0	0	0	1	1	1.04948	4	7	4.46715	4	5	1.77786	0	0
TC435213	415	4.87979	0	-1.00286	-¥	6.88565e-08	-8.46992	-7.56124e-07	1.16791e-06	-1.00286	-¥	-4.22924	0.000202655	0.00200958	0	0	0	3	3	2.22557	0	0	0	1	1	0.824528	2	2	1.33282	5	5	4.87979	4	4	2.86756	0	0	0	0	0	0	0	0	0	0	0	0	2	2
TC435454	657	52.1666	11.5328	-15.1225	-¥	3.93169e-59	-113.005	-1.13375e-05	1.72439e-56	-15.1225	-¥	-8.20275	3.71603e-09	2.36705e-07	40	40	31.0717	19	19	8.90343	13	13	7.56194	25	25	13.0205	45	45	18.9425	6	6	3.69884	53	53	24	54	54	22.2242	8	9	7.05883	12	12	5.72308	53	54	14.3495	75	75
TC435665	727	5.08178	0.457487	-1.20318	-¥	3.42014e-09	-9.9659	-9.07551e-07	7.1398e-08	-1.20318	-¥	-4.46601	0.000104702	0.00116255	1	1	0.701998	4	12	5.08178	1	9	4.73111	1	2	0.941345	3	8	3.0433	0	0	0	1	5	2.04614	1	2	0.743864	0	0	0	3	8	3.44802	3	8	1.92116	2	2
TC436009	459	4.34762	0.745488	-1.2529	-¥	2.03495e-10	-10.4143	-9.5294e-07	5.06343e-09	-1.2529	-¥	-5.32941	9.18885e-06	0.000153574	0	0	0	0	0	0	0	0	0	1	1	0.745488	0	0	0	1	1	0.882403	2	2	1.29634	0	0	0	0	0	0	5	6	4.09593	1	1	0.380361	1	1
TC436021	388	11.804	1.04387	-2.99739	-¥	5.01244e-14	-22.4235	-2.16854e-06	1.93627e-12	-2.99739	-¥	-4.55035	8.26592e-05	0.00095657	5	5	6.57671	0	0	0	0	0	0	1	1	0.881905	12	12	8.5534	1	1	1.04387	2	2	1.53355	10	10	6.96893	0	0	0	4	4	3.23029	5	5	2.24981	2	2
TC436225	515	8.39555	0	-1.40613	-¥	1.12848e-08	-11.938	-1.10717e-06	2.17205e-07	-1.40613	-¥	-3.67146	0.000933723	0.00706982	1	2	1.98195	1	11	6.57589	0	0	0	0	0	0	0	1	0.53701	0	0	0	0	4	2.31075	1	9	4.72534	0	2	2.00114	0	0	0	3	14	4.74602	0	1
TC436627	1095	2.22242	0	-0.422422	-¥	0.000199716	-4.13728	-3.17563e-07	0.00172198	-0.422422	-¥	-3.73718	0.000781989	0.00610572	0	0	0	1	1	0.281161	0	0	0	0	0	0	0	0	0	0	0	0	2	2	0.543396	9	9	2.22242	0	0	0	0	0	0	5	5	0.797195	0	0
TC436816	446	7.26498	0.667061	-1.38477	-¥	2.58724e-09	-11.2481	-1.03734e-06	5.50237e-08	-1.38477	-¥	-3.76384	0.000727534	0.00574932	0	0	0	3	3	2.07088	0	0	0	1	1	0.767217	0	0	0	8	8	7.26498	1	1	0.667061	2	2	1.21253	0	0	0	9	9	6.32298	3	3	1.17434	1	1
TC437151	441	284.412	27.0963	-50.0136	-¥	1.59753e-45	-401.274	-4.05168e-05	4.16116e-43	-50.0136	-¥	-4.50946	9.27029e-05	0.00105196	86	112	129.613	47	66	46.076	17	26	22.5315	5	5	3.87958	36	50	31.356	39	52	47.7578	46	70	47.2237	278	339	207.854	45	58	67.7712	23	29	20.605	14	21	8.3136	10	12
TC437513	346	8.00821	0	-1.20622	-¥	1.63044e-08	-9.98892	-9.09882e-07	3.06511e-07	-1.20622	-¥	-3.8435	0.000585968	0.00480903	0	0	0	9	9	8.00821	4	4	4.41813	2	2	1.97791	0	0	0	1	1	1.17059	2	2	1.71971	1	1	0.781487	1	1	1.48929	0	0	0	1	1	0.504583	0	0
TC437522	1293	1.0438	0.230092	-0.346832	-¥	0.00167123	-3.57554	-2.60702e-07	0.0112634	-0.346832	-¥	-5.86839	2.01536e-06	4.34064e-05	0	0	0	0	0	0	2	2	0.591135	0	0	0	1	2	0.42778	0	0	0	1	1	0.230092	3	3	0.627365	1	1	0.398526	1	1	0.242335	5	5	0.675118	1	1
TC437952	392	4.94698	0.855685	-1.36609	-¥	8.38809e-12	-11.1458	-1.02698e-06	2.5115e-10	-1.36609	-¥	-5.60023	4.28149e-06	8.16297e-05	1	1	1.30192	2	2	1.57077	0	0	0	1	1	0.872906	6	6	4.23306	2	2	2.06644	2	2	1.5179	1	1	0.689782	1	1	1.31453	2	2	1.59867	3	3	1.33611	1	1
TC441408	548	2.85893	0	-0.677222	-¥	2.91772e-06	-6.02676	-5.08822e-07	3.71239e-05	-0.677222	-¥	-4.3415	0.000148269	0.00155176	1	2	1.8626	1	2	1.12362	0	1	0.697388	0	0	0	0	0	0	0	0	0	0	2	1.0858	0	2	0.986841	1	3	2.82096	3	5	2.85893	2	3	0.955761	0	0
TC441447	377	9.1425	0.848789	-1.99894	-¥	4.91905e-13	-15.5678	-1.47459e-06	1.70625e-11	-1.99894	-¥	-4.8636	3.42347e-05	0.000459871	0	0	0	1	1	0.816634	0	0	0	1	1	0.907637	1	1	0.733581	4	4	4.29732	1	1	0.789149	4	4	2.86891	2	2	2.73366	11	11	9.1425	0	0	0	2	2
TC441885	402	6.85789	2.27858	-3.10654	-¥	2.38634e-22	-23.8078	-2.30866e-06	1.8414e-20	-3.10654	-¥	-7.81388	1.01682e-08	5.39723e-07	0	0	0	5	5	3.82924	3	3	2.852	1	1	0.851192	3	3	2.06388	4	4	4.03008	0	0	0	6	6	4.03574	1	1	1.28183	3	3	2.33835	14	14	6.0801	6	6
TC443132	549	1.66477	0	-0.342382	-¥	0.000823104	-3.54314	-2.57423e-07	0.00606949	-0.342382	-¥	-3.41953	0.00182717	0.0122338	0	0	0	0	0	0	1	2	1.39224	0	0	0	1	1	0.503752	0	1	0.737746	0	0	0	0	1	0.492522	0	0	0	0	0	0	0	1	0.318007	0	2
TC443551	737	2.95117	0	-0.61606	-¥	1.41844e-05	-5.62719	-4.68376e-07	0.000157899	-0.61606	-¥	-3.90017	0.000502014	0.00423884	0	1	0.692473	0	0	0	0	0	0	0	1	0.464286	0	0	0	3	4	2.19822	0	0	0	0	3	1.10066	0	0	0	0	0	0	0	0	0	0	1
TC444341	612	2.10638	0	-0.401898	-¥	0.000405428	-3.98514	-3.02164e-07	0.00324139	-0.401898	-¥	-4.01363	0.000367805	0.00327575	0	0	0	0	0	0	0	0	0	0	0	0	0	0	0	0	0	0	2	2	0.972253	3	3	1.32546	0	0	0	0	0	0	4	4	1.14108	1	1
TC446126	450	2.18312	0	-0.539075	-¥	2.38863e-05	-5.00351	-4.05246e-07	0.00025362	-0.539075	-¥	-4.78588	4.26215e-05	0.000552217	0	0	0	0	0	0	0	1	0.849264	0	1	0.760398	0	0	0	0	1	0.900051	0	0	0	0	1	0.600877	0	1	1.1451	0	0	0	0	2	0.775936	0	0
TC447248	1124	12.3258	3.25491	-4.86595	-¥	3.45952e-29	-36.8056	-3.62433e-06	4.15451e-27	-4.86595	-¥	-7.58258	1.86696e-08	8.92747e-07	3	4	1.8162	33	45	12.3258	4	8	2.72006	17	28	8.52403	9	12	2.9526	13	13	4.68443	14	19	5.02907	5	7	1.68395	7	13	5.95981	6	7	1.9514	36	51	7.92159	4	4
TC447497	328	14.3674	2.38166	-3.61402	-¥	2.08813e-22	-27.8439	-2.71721e-06	1.62201e-20	-3.61402	-¥	-6.51319	3.35389e-07	9.71305e-06	0	3	4.66786	0	0	0	0	3	3.49544	0	2	2.08646	0	1	0.843171	0	3	3.70448	0	2	1.81408	0	4	3.29749	0	2	3.14204	0	3	2.8659	0	4	2.12909	0	6
TC447820	363	13.5317	1.99725	-3.63647	-¥	9.87091e-19	-28.1753	-2.75075e-06	5.81833e-17	-3.63647	-¥	-5.41045	7.31023e-06	0.000127042	2	2	2.81186	9	9	7.63317	8	8	8.42245	7	7	6.59849	0	0	0	5	5	5.57883	14	14	11.4742	1	1	0.744888	8	8	11.3564	1	1	0.863192	2	2	0.961904	0	0
TC448171	242	4.26337	0	-0.830109	-¥	3.7984e-07	-7.19167	-6.26737e-07	5.67611e-06	-0.830109	-¥	-4.12843	0.000267981	0.00252572	0	2	4.21779	0	1	1.27219	0	1	1.57921	0	0	0	0	0	0	0	0	0	0	1	1.22938	0	1	1.11733	0	0	0	0	0	0	0	1	0.721428	0	0
TC449843	382	4.24703	0	-0.641373	-¥	6.89015e-06	-5.79276	-4.85135e-07	8.15779e-05	-0.641373	-¥	-3.84881	0.000577553	0.00474993	0	0	0	0	0	0	0	0	0	0	0	0	0	1	0.723979	0	0	0	0	0	0	3	6	4.24703	1	1	1.34894	0	0	0	2	2	0.914061	0	0
TC450074	608	1.5191	0	-0.372936	-¥	0.000823104	-3.7693	-2.80316e-07	0.00606949	-0.372936	-¥	-4.92918	2.84525e-05	0.000393809	0	0	0	3	3	1.5191	0	0	0	0	0	0	1	1	0.454869	0	0	0	2	2	0.978649	2	2	0.889456	0	0	0	1	1	0.515359	1	1	0.287147	0	0
TC450127	730	3.21035	0.496577	-0.908597	-¥	2.02542e-08	-7.74579	-6.82826e-07	3.74763e-07	-0.908597	-¥	-5.85834	2.07296e-06	4.44183e-05	1	2	1.39823	6	6	2.53045	0	0	0	1	1	0.468738	2	2	0.757699	0	0	0	1	1	0.407547	1	1	0.370403	1	1	0.705883	1	1	0.429231	5	7	1.67411	0	1
TC450132	468	4.62213	0	-1.33471	-¥	9.88434e-10	-10.7075	-9.82619e-07	2.23744e-08	-1.33471	-¥	-4.73443	4.9268e-05	0.000623363	0	0	0	5	5	3.28922	0	0	0	0	0	0	6	6	3.54564	0	0	0	0	0	0	8	8	4.62213	3	3	3.30317	0	0	0	8	8	2.98437	0	0
TC454014	915	2.08358	0	-0.479533	-¥	0.000199716	-4.56016	-3.60369e-07	0.00172198	-0.479533	-¥	-4.30108	0.000165949	0.00170272	0	0	0	1	1	0.336471	0	0	0	1	1	0.373966	1	1	0.302251	0	0	0	0	0	0	0	0	0	2	2	1.12633	0	0	0	5	5	0.95402	2	2
TC454556	1068	2.89491	0.285889	-0.488755	-¥	9.83902e-05	-4.62906	-3.67342e-07	0.000913341	-0.488755	-¥	-3.89384	0.000510782	0.0042975	0	0	0	1	1	0.288269	0	0	0	1	2	0.640785	1	2	0.517903	0	0	0	2	2	0.557134	0	0	0	6	6	2.89491	1	1	0.293388	0	0	0	0	0
TC455236	445	3.52066	0	-0.694151	-¥	1.72965e-06	-6.15143	-5.21441e-07	2.30086e-05	-0.694151	-¥	-4.24842	0.000192137	0.00192289	0	1	1.14686	0	1	0.691845	0	1	0.858806	0	0	0	0	0	0	0	1	0.910164	0	1	0.66856	0	0	0	0	1	1.15797	1	5	3.52066	0	0	0	0	3
TC455531	200	11.4245	1.59997	-2.49721	-¥	5.30983e-16	-18.885	-1.81036e-06	2.47976e-14	-2.49721	-¥	-5.35585	8.52815e-06	0.000144355	1	1	2.55176	1	1	1.53936	1	1	1.91084	0	0	0	1	1	1.3828	0	0	0	2	3	4.46264	0	0	0	1	1	2.57647	0	0	0	7	8	6.98342	5	5
TC456916	706	5.1126	0.729879	-1.07712	-¥	1.43492e-09	-9.08943	-8.18833e-07	3.16324e-08	-1.07712	-¥	-5.42852	6.94692e-06	0.000121796	1	1	0.722879	3	3	1.30823	0	0	0	0	0	0	2	2	0.783456	0	0	0	0	0	0	2	2	0.76599	1	1	0.729879	1	1	0.443822	6	6	1.48373	3	3
TC457312	839	7.29944	0.727841	-1.4282	-¥	2.88515e-11	-11.5884	-1.07178e-06	8.11209e-10	-1.4282	-¥	-4.8042	4.04774e-05	0.000528502	6	12	7.29944	2	3	1.10085	3	4	1.82202	2	3	1.22352	1	2	0.659261	0	0	0	2	4	1.4184	5	8	2.57826	0	1	0.614177	0	0	0	4	12	2.49705	0	0
TC457810	379	10.0606	2.71923	-4.04858	-¥	3.32407e-25	-30.7523	-3.01161e-06	3.13379e-23	-4.04858	-¥	-7.94489	7.22839e-09	4.05193e-07	2	2	2.69315	4	4	3.2493	8	8	8.06688	7	7	6.31993	9	9	6.56739	0	0	0	3	3	2.35496	7	7	4.99409	2	2	2.71923	8	9	7.44076	15	15	6.90972	0	0
TC457864	797	1.93963	0.230604	-0.398232	-¥	0.000823104	-3.95717	-2.99332e-07	0.00606949	-0.398232	-¥	-4.85806	3.47745e-05	0.000465825	0	1	0.640342	0	0	0	0	0	0	0	1	0.429334	0	4	1.38801	0	2	1.01637	0	0	0	0	0	0	0	3	1.93963	0	2	0.786295	0	1	0.219053	0	0
TC458949	256	4.24806	0	-0.875026	-¥	9.93312e-08	-7.49164	-6.57101e-07	1.63982e-06	-0.875026	-¥	-4.70475	5.35622e-05	0.00066806	1	1	1.99356	1	1	1.20262	0	0	0	0	0	0	0	0	0	1	1	1.58212	1	1	1.16215	1	1	1.05623	1	1	2.01287	1	1	1.22398	2	2	1.36395	0	1
TC459386	478	2.36657	0	-0.489725	-¥	9.83902e-05	-4.63677	-3.68123e-07	0.000913341	-0.489725	-¥	-4.06533	0.000318994	0.0029188	0	0	0	0	0	0	0	2	1.59903	0	0	0	0	0	0	1	2	1.69466	1	1	0.622404	0	2	1.13136	0	0	0	1	1	0.65552	0	2	0.730484	0	0
TC460669	598	8.17427	1.02117	-2.11599	-¥	3.47709e-14	-16.391	-1.55792e-06	1.36431e-12	-2.11599	-¥	-5.33426	9.06398e-06	0.000151939	0	0	0	1	1	0.514835	2	8	5.11262	3	5	2.86103	0	6	2.77485	0	0	0	5	11	5.47258	0	0	0	0	0	0	1	12	6.28773	3	10	2.91949	4	4
TC460753	615	2.32497	0	-0.407429	-¥	0.000823104	-4.02494	-3.06193e-07	0.00606949	-0.407429	-¥	-3.452	0.00167707	0.0113982	0	2	1.65968	0	0	0	0	1	0.621412	0	0	0	0	0	0	0	0	0	0	2	0.96751	0	0	0	0	0	0	0	2	1.01899	0	1	0.283879	0	0
[truncated: 156 more columns]
