# Supplementary material for: The transcriptome of the developing grain: a resource for understanding seed development and the molecular control of the functional and nutritional properties of wheat
Source: BMC Genomics. 2017 Oct 11;18:766. doi: 10.1186/s12864-017-4154-z (PMC5637334; doi:10.1186/s12864-017-4154-z)
Supplement: Supplementary file 3 — Details of 16,237 transcripts with fold changes that are differentially upregulated at 14dpa developmental stage across all the genotypes between 14 and 30dpa with FDR cut-off value at 0.01. (XLSX 28237 kb) [file 12864_2017_4154_MOESM3_ESM.xlsx]

## Sheet: 02 14-30 combined EDGE FDR ...
TRANSCRIPTS		EXPERIMENT (ORIGINAL VALUES)				EDGE test (14DPA vs 30DPA) TAGWISE DISPERSIONS				Gaussian t-test (14DPA vs 30DPA) ORIGINAL VALUES					14DPA RNA-Seq
															AMRUSKAJA			ARNHEM			BANKS			BATIVA			BEYROUTH			BOBWHITE			BOWERBIRD			DES367			DOLLARBIRD			ELLISON			GARBO			GIZA
ID	LENGTH (bp)	Range	IQR	Difference	Fold Change	P-value	Fold change	Weighted difference	FDR p-value correction	Difference	Fold change	Test statistic	P-value	FDR p-value correction	Unique gene reads	Total gene reads	RPKM	Unique gene reads	Total gene reads	RPKM	Unique gene reads	Total gene reads	RPKM	Unique gene reads	Total gene reads	RPKM	Unique gene reads	Total gene reads	RPKM	Unique gene reads	Total gene reads	RPKM	Unique gene reads	Total gene reads	RPKM	Unique gene reads	Total gene reads	RPKM	Unique gene reads	Total gene reads	RPKM	Unique gene reads	Total gene reads	RPKM	Unique gene reads	Total gene reads	RPKM	Unique gene reads	Total gene reads
AJ601767	253	15.071	4.0987	-3.87007	-2.38088	1.48873e-05	-2.00328	-2.55995e-06	0.000165012	-3.87007	-2.38088	-5.16697	5.28088e-06	9.7105e-05	3	3	6.05161	3	3	3.65065	5	5	7.55274	3	3	4.05746	6	6	6.55874	0	0	0	11	11	12.9352	4	4	4.27501	2	2	4.07348	3	3	3.71548	2	2	1.38012	8	8
AJ602777	258	7.99795	1.40504	-1.80191	-4.20173	0.000570754	-3.08065	-1.22362e-06	0.00439487	-1.80191	-4.20173	-3.36257	0.00184484	0.0123292	0	0	0	2	2	2.3866	0	0	0	1	1	1.32628	4	4	4.28775	0	0	0	0	0	0	1	1	1.04804	4	4	7.98907	0	0	0	2	2	1.35338	2	2
AJ603540	406	6.34599	1.33199	-1.11657	-2.94873	0.00210339	-2.25409	-7.54816e-07	0.0137633	-1.11657	-2.94873	-3.4746	0.00151785	0.0105167	0	5	6.28513	0	2	1.51661	0	3	2.82391	0	0	0	0	1	0.681182	0	1	0.997593	0	4	2.93113	0	2	1.33199	0	5	6.34599	0	3	2.31531	0	3	1.29004	0	1
AJ603786	164	4.96791	1.35887	-1.07921	-4.47438	0.00141875	-3.10324	-7.84802e-07	0.00977965	-1.07921	-4.47438	-3.4594	0.00149628	0.0103997	1	1	3.11191	2	2	3.75453	0	0	0	0	0	0	2	2	3.37268	0	0	0	1	1	1.81408	0	0	0	1	1	3.14204	0	0	0	1	1	1.06455	0	0
AL809019	378	10.0872	1.36321	-1.69807	-11.9737	8.91863e-09	-6.27637	-1.24775e-06	1.74646e-07	-1.69807	-11.9737	-4.65296	6.15497e-05	0.000750209	3	3	4.05042	3	4	3.2579	0	0	0	0	0	0	4	4	2.92656	0	0	0	3	3	2.36119	1	1	0.715329	1	1	1.36321	1	1	0.828938	4	4	1.84747	2	2
AL809196	589	14.73	6.05789	-7.02228	-8.58325	1.43821e-30	-6.65308	-5.16536e-06	1.8589e-28	-7.02228	-8.58325	-13.1263	4.05512e-14	2.82111e-11	17	17	14.73	14	15	7.84052	10	10	6.48843	9	9	5.22854	27	28	13.1472	8	9	6.1888	12	13	6.56642	14	14	6.42703	10	11	9.6235	13	15	7.97976	30	30	8.89231	8	9
AL809226	317	12.1164	3.75406	-3.36927	-4.0139	5.45082e-06	-3.1349	-2.33882e-06	6.59439e-05	-3.36927	-4.0139	-5.00887	1.92323e-05	0.000284788	0	0	0	5	5	4.85601	1	2	2.41116	1	1	1.07943	8	9	7.85186	0	0	0	3	4	3.75406	5	6	5.11788	0	0	0	7	9	8.89605	14	22	12.1164	4	6
AL809565	548	10.8408	3.07689	-2.7453	-3.9389	1.09735e-06	-3.03989	-1.86292e-06	1.51486e-05	-2.7453	-3.9389	-4.87054	3.11443e-05	0.000424848	1	1	0.9313	10	10	5.61809	5	5	3.48694	3	3	1.87324	1	1	0.504672	0	0	0	2	2	1.0858	3	3	1.48026	9	9	8.46287	6	6	3.43071	17	17	5.41598	13	13
AL809629	595	2.61391	0.464807	-0.541707	-14.4933	0.000576535	-3.95022	-4.02312e-07	0.00443062	-0.541707	-14.4933	-4.25801	0.00018479	0.00186102	2	2	1.71547	0	0	0	0	0	0	0	0	0	1	1	0.464807	0	0	0	1	1	0.500016	3	3	1.36333	0	0	0	1	1	0.526619	2	2	0.586842	0	0
AL809645	552	14.8651	3.67239	-3.83414	-3.24767	1.48904e-07	-2.6729	-2.67555e-06	2.38424e-06	-3.83414	-3.24767	-5.66413	2.95798e-06	5.98459e-05	1	1	0.924552	10	12	6.69285	10	11	7.61568	4	4	2.47956	7	9	4.50913	0	0	0	7	10	5.38966	6	6	2.93907	5	6	5.60103	13	17	9.64992	37	47	14.8651	4	5
AL809774	292	11.2147	1.06526	-2.14147	-9.37399	1.31144e-06	-5.55715	-1.49764e-06	1.78313e-05	-2.14147	-9.37399	-3.84237	0.000577568	0.00474993	5	6	10.4867	0	0	0	3	3	3.92639	1	1	1.17185	3	4	3.78849	0	0	0	0	1	1.01887	1	1	0.926009	1	1	1.76471	5	5	5.36539	6	7	4.18527	3	4
AL809843	555	8.75725	0.858774	-1.66811	-28.6235	7.77508e-10	-9.07737	-1.24477e-06	1.78345e-08	-1.66811	-28.6235	-4.19365	0.000223673	0.00217771	4	4	3.67822	3	3	1.66417	0	0	0	2	2	1.23308	1	1	0.498306	12	12	8.75725	1	1	0.536053	2	2	0.974395	1	1	0.928459	14	14	7.90404	3	3	0.943706	2	2
AL809865	617	25.2379	8.24357	-8.68723	-3.95663	1.70677e-14	-3.27262	-6.12706e-06	6.90815e-13	-8.68723	-3.95663	-8.56797	7.16842e-10	6.12572e-08	6	6	4.96291	26	26	12.9735	15	15	9.29097	27	27	14.9738	31	31	13.8952	0	0	0	19	19	9.16155	41	41	17.9679	16	16	13.3626	24	24	12.1882	35	35	9.90356	11	11
AL809947	347	234.876	31.5554	-40.1644	-78.4497	2.6613e-47	-53.4907	-2.91908e-05	7.4384e-45	-40.1644	-78.4497	-5.29102	1.0241e-05	0.000167903	33	35	51.4765	42	43	38.1512	15	15	16.5203	32	32	31.5554	87	91	72.5273	4	4	4.66885	28	29	24.8639	20	20	15.5847	31	31	46.035	35	37	33.4107	117	120	60.3754	16	16
AL810182	436	178.455	15.0787	-27.6458	-4.44971	2.17424e-08	-4.20208	-2.3164e-05	4.00165e-07	-27.6458	-4.44971	-3.4474	0.00169611	0.0115099	31	35	40.9687	26	27	19.0654	14	15	13.148	5	5	3.92407	17	18	11.4176	23	24	22.2948	17	19	12.9649	165	174	107.91	5	7	8.27308	0	1	0.718666	48	51	20.4217	15	17
AL810258	410	18.8167	3.44464	-3.63171	-2.46269	1.41841e-05	-2.12773	-2.55154e-06	0.000157899	-3.63171	-2.46269	-4.59233	6.68405e-05	0.000803509	3	4	4.97905	4	4	3.00362	5	5	4.66059	18	18	15.0225	9	10	6.74537	2	2	1.97572	6	6	4.3538	10	10	6.59499	3	4	5.02727	5	6	4.58544	17	19	8.09055	1	1
AL810596	642	15.2502	5.63908	-5.10013	-2.82374	1.93414e-06	-2.30417	-3.35421e-06	2.54845e-05	-5.10013	-2.82374	-5.72333	2.01701e-06	4.34293e-05	3	3	2.38482	15	15	7.19325	17	17	10.1197	10	10	5.32989	21	21	9.04636	2	2	1.26175	15	15	6.95115	8	8	3.3694	19	19	15.2502	26	26	12.6897	29	29	7.88627	14	14
AL811057	337	7.24817	2.7111	-1.87139	-3.16166	0.000164018	-2.44983	-1.24877e-06	0.00144257	-1.87139	-3.16166	-4.18205	0.000210412	0.00207177	0	0	0	3	3	2.74069	0	0	0	4	4	4.06147	4	4	3.28261	0	0	0	4	4	3.53127	1	1	0.802358	4	4	6.11626	5	5	4.64894	8	8	4.14447	5	5
AL811247	601	19.283	6.96211	-4.8632	-2.01923	0.000437683	-1.70974	-2.99723e-06	0.00346655	-4.8632	-2.01923	-4.30411	6.4117e-05	0.000776447	8	8	6.79338	27	27	13.8312	16	18	11.446	9	9	5.12414	16	16	7.36266	9	9	6.06523	20	20	9.90048	22	23	10.3479	22	23	19.7201	11	11	5.73498	60	66	19.1725	8	9
AL811261	352	14.8944	4.29482	-3.4925	-3.40523	6.06643e-05	-2.68608	-2.2944e-06	0.000589832	-3.4925	-3.40523	-4.17734	0.000225858	0.00219523	0	0	0	2	2	1.74927	4	8	8.68565	4	5	4.8605	1	4	3.14273	0	0	0	0	0	0	2	4	3.07266	5	7	10.2473	5	9	8.0115	9	19	9.42365	4	6
AL811402	398	57.053	15.6256	-15.221	-2.70648	2.09155e-12	-2.3135	-1.03176e-05	6.75249e-11	-15.221	-2.70648	-7.87186	3.25234e-09	2.12412e-07	23	23	29.4927	36	36	27.8476	14	14	13.4431	26	26	22.3534	26	27	18.7616	26	26	26.4588	20	20	14.9502	39	39	26.4959	14	14	18.1259	19	20	15.7457	53	53	23.2488	26	26
AL811854	315	3.27171	0	-0.756162	-33.1265	3.05536e-06	-5.64082	-5.6548e-07	3.87441e-05	-0.756162	-33.1265	-4.37448	0.000135051	0.00143676	0	0	0	0	0	0	1	1	1.21323	0	0	0	2	2	1.75594	0	0	0	0	0	0	3	3	2.57519	2	2	3.27171	1	1	0.994726	4	4	2.21696	0	0
AL812241	606	4.65354	1.89192	-1.248	-3.12813	0.000247947	-2.40037	-8.6026e-07	0.00208937	-1.248	-3.12813	-4.37284	0.000120035	0.001305	1	1	0.842166	2	2	1.01608	3	3	1.89192	6	6	3.38791	5	5	2.28185	0	0	0	5	5	2.4547	1	1	0.446196	1	1	0.850321	9	9	4.65354	8	8	2.30476	5	5
AL812299	549	9.06538	1.87848	-1.84183	-7.82401	2.72841e-08	-4.94274	-1.3307e-06	4.94288e-07	-1.84183	-7.82401	-4.9969	2.29917e-05	0.000329785	0	1	0.929604	3	6	3.36471	3	4	2.78447	2	2	1.24655	6	7	3.52627	0	0	0	4	6	3.25147	0	0	0	1	1	0.938606	2	4	2.28298	7	9	2.86206	0	2
AL812414	354	87.2119	19.865	-16.1763	-2.87856	0.00133933	-2.26981	-1.01518e-05	0.00930529	-16.1763	-2.87856	-3.97162	0.000393528	0.00346618	0	0	0	16	18	15.6545	8	12	12.9549	29	35	33.8313	26	34	26.5623	0	0	0	61	65	54.6274	5	5	3.81913	33	37	53.8585	51	61	53.9934	60	72	35.5089	16	18
AL812493	559	23.7779	8.29634	-9.39713	-17.2045	1.17341e-30	-12.2265	-6.83141e-06	1.52553e-28	-9.39713	-17.2045	-8.8405	7.34409e-10	6.23742e-08	6	6	5.47784	31	31	17.0734	18	18	12.306	6	6	3.67276	22	22	10.8843	0	0	0	16	16	8.51547	16	16	7.73938	9	9	8.29634	27	27	15.1344	45	45	14.0543	10	10
AL812670	512	100.366	15.5425	-23.1595	-10.7216	4.46089e-15	-8.77792	-1.71293e-05	1.92006e-13	-23.1595	-10.7216	-5.37423	8.08927e-06	0.000138226	24	24	23.9228	20	20	12.0262	32	32	23.8855	25	25	16.708	80	80	43.2125	2	2	1.58212	13	13	7.55395	54	54	28.5182	1	1	1.00644	163	164	100.366	162	162	55.24	8	8
AL812974	136	18.3506	2.07945	-2.96376	-50.4801	8.31787e-11	-16.2432	-2.34186e-06	2.18999e-09	-2.96376	-50.4801	-4.10012	0.000289746	0.002697	0	0	0	3	3	6.79128	1	1	2.81006	0	0	0	0	0	0	0	0	0	1	1	2.18757	3	3	5.96458	2	2	7.57786	1	1	2.30396	2	2	2.56744	1	1
AL812977	542	1.84092	0	-0.336115	-29.966	0.000823104	-3.25601	-2.51274e-07	0.00606949	-0.336115	-29.966	-3.76917	0.000716567	0.00567842	0	1	0.94161	0	0	0	0	0	0	0	0	0	0	1	0.510258	0	0	0	0	0	0	0	0	0	0	0	0	1	1	0.578115	0	0	0	0	0
AL813404	341	3.02562	1.01299	-0.862213	-4.21124	0.000301726	-2.82826	-6.14733e-07	0.00249183	-0.862213	-4.21124	-4.29421	0.000155395	0.00161308	0	0	0	2	2	1.8057	1	1	1.12073	1	1	1.00346	1	1	0.811027	0	0	0	1	1	0.872461	3	3	2.37884	0	0	0	2	3	2.75664	2	3	1.53594	2	2
AL813470	549	10.1402	2.65198	-2.44247	-3.3255	1.64829e-05	-2.60141	-1.62622e-06	0.000180917	-2.44247	-3.3255	-4.39034	0.000122739	0.00132898	1	1	0.929604	7	9	5.04707	2	2	1.39224	8	9	5.60949	1	1	0.503752	0	0	0	4	4	2.16765	5	5	2.46261	9	10	9.38606	7	10	5.70744	12	13	4.13409	10	12
AL813476	314	13.0981	3.65848	-3.99661	-3.40256	1.15596e-08	-2.84526	-2.87102e-06	2.22128e-07	-3.99661	-3.40256	-6.2597	5.73185e-07	1.51596e-05	3	3	4.87598	5	5	4.90241	0	0	0	3	3	3.26923	7	7	6.16535	5	5	6.44941	5	5	4.73741	14	14	12.0558	5	5	8.20533	4	4	3.99157	10	10	5.56005	9	9
AL813793	358	10.6507	1.54015	-2.38137	-10.0026	1.52524e-09	-6.07981	-1.68044e-06	3.35004e-08	-2.38137	-10.0026	-4.89187	3.14287e-05	0.000428228	0	0	0	4	4	3.4399	0	1	1.06751	1	1	0.955807	3	3	2.31754	0	0	0	2	4	3.32413	1	1	0.755292	3	3	4.31811	4	6	5.25148	5	6	2.92602	1	1
AL813822	563	4.97247	1.02146	-1.35084	-24.1064	1.24635e-09	-7.62068	-1.00913e-06	2.77595e-08	-1.35084	-24.1064	-6.27503	6.46225e-07	1.67716e-05	0	0	0	1	1	0.54684	2	3	2.03642	0	0	0	3	3	1.47368	0	0	0	1	2	1.05687	3	4	1.9211	1	3	2.7458	2	3	1.66965	2	10	3.10099	1	1
AL813988	473	9.6925	3.5761	-2.43515	-2.70255	0.000363266	-2.1802	-1.58268e-06	0.00294408	-2.43515	-2.70255	-4.07356	0.000206011	0.00203606	2	2	2.15794	4	4	2.60356	0	0	0	4	4	2.89369	5	5	2.92347	0	0	0	4	4	2.51594	0	0	0	6	6	6.53651	3	3	1.98735	13	14	5.16744	6	6
AL814016	261	8.97915	2.27977	-1.59455	-2.73805	0.00227554	-2.17112	-1.07134e-06	0.0147407	-1.59455	-2.73805	-3.57859	0.00098278	0.0073773	0	0	0	2	2	2.35917	0	0	0	1	1	1.31103	1	1	1.05962	0	0	0	2	2	2.27977	1	1	1.03599	2	2	3.94862	1	1	1.20053	7	7	4.68237	3	3
AL814074	341	7.35105	1.00346	-1.29631	-9.72847	1.85099e-06	-5.01049	-9.27304e-07	2.44834e-05	-1.29631	-9.72847	-4.13367	0.000259493	0.00246185	0	0	0	1	1	0.902848	2	2	2.24146	1	1	1.00346	4	4	3.24411	0	0	0	3	3	2.61738	1	1	0.792946	3	3	4.53338	7	8	7.35105	3	3	1.53594	1	1
AL814485	559	6.39082	1.10151	-0.963503	-3.49242	0.0010362	-2.5341	-6.75097e-07	0.00745156	-0.963503	-3.49242	-3.68429	0.000858435	0.00659221	6	7	6.39082	0	2	1.10151	2	2	1.36733	2	2	1.22425	0	0	0	0	0	0	3	3	1.59665	1	1	0.483711	1	1	0.921815	2	2	1.12107	9	9	2.81086	2	2
AL814552	426	70.7429	10.6351	-12.165	-1.78057	0.00108951	-1.58216	-8.13636e-06	0.00778133	-12.165	-1.78057	-3.95042	0.000344993	0.00310753	14	15	17.9702	26	28	20.2357	19	20	17.9422	22	24	19.2777	28	34	22.0729	37	38	36.1288	16	19	13.2692	57	58	36.8143	23	25	30.2403	32	37	27.2149	38	42	17.2127	25	28
AL814590	556	12.9574	4.45153	-4.26623	-3.15009	6.16357e-09	-2.60495	-2.95443e-06	1.23619e-07	-4.26623	-3.15009	-6.96288	6.31516e-08	2.44035e-06	1	1	0.9179	7	7	3.87608	12	12	8.24824	7	7	4.30801	10	10	4.9741	0	0	0	6	6	3.21053	15	15	7.29482	13	13	12.0483	15	15	8.45338	19	19	5.96605	9	9
AL814716	272	13.7629	1.89447	-2.87945	-43.5804	1.56348e-14	-15.1124	-2.26575e-06	6.35137e-13	-2.87945	-43.5804	-5.27319	1.07659e-05	0.000174919	1	2	3.75259	1	1	1.13188	0	0	0	1	2	2.51602	3	3	3.05029	2	4	5.95622	0	0	0	2	4	3.97639	1	1	1.89447	1	1	1.15198	2	2	1.28372	2	2
AL814737	602	10.7798	4.44781	-4.29369	-10.2057	2.65761e-16	-7.13552	-3.13571e-06	1.28327e-14	-4.29369	-10.2057	-7.33436	3.52984e-08	1.51374e-06	1	1	0.847762	0	0	0	4	5	3.17416	2	2	1.13681	9	11	5.05342	0	0	0	8	9	4.44781	21	24	10.7798	5	6	5.13583	14	17	8.84843	28	33	9.57031	7	9
AL814828	250	26.1974	6.05099	-4.87717	-2.52306	0.000465528	-2.06882	-3.10744e-06	0.00366239	-4.87717	-2.52306	-4.01902	0.000330198	0.00300012	0	0	0	3	3	3.69445	8	8	12.2294	9	9	12.3184	5	5	5.5312	0	0	0	7	7	8.33026	4	4	4.32631	5	5	10.3059	4	4	5.01342	13	13	9.07845	3	3
AL814897	489	32.4414	14.1273	-10.3792	-3.38949	2.07083e-05	-2.74216	-6.84761e-06	0.000222627	-10.3792	-3.38949	-5.33632	6.54941e-06	0.00011612	1	1	1.04367	19	28	17.6286	17	26	20.3198	23	38	26.5906	26	39	22.0569	4	4	3.31307	26	46	27.9866	5	5	2.76477	14	27	28.4519	13	24	15.3786	57	71	25.3488	10	18
AL814956	246	3.71528	0	-0.654269	-7.89697	0.00028712	-3.59088	-4.77126e-07	0.00238612	-0.654269	-7.89697	-3.57439	0.00115023	0.00839549	0	0	0	1	1	1.25151	1	1	1.55353	0	0	0	0	0	0	0	0	0	0	0	0	1	1	1.09916	1	1	2.09469	1	1	1.27373	0	0	0	2	2
AL815148	459	9.48754	1.16512	-1.6542	-13.8617	2.01896e-09	-6.67438	-1.21416e-06	4.35939e-08	-1.6542	-13.8617	-4.84091	3.64451e-05	0.000484548	0	0	0	4	4	2.68297	3	3	2.49783	3	3	2.23646	2	4	2.41011	0	0	0	3	3	1.94451	2	2	1.17819	0	0	0	1	1	0.682655	2	2	0.760722	2	3
AL815153	473	3.90534	2.0153	-1.25735	-3.02819	0.000296709	-2.34732	-8.67499e-07	0.00245625	-1.25735	-3.02819	-4.96069	2.00924e-05	0.000295256	1	1	1.07897	6	6	3.90534	3	3	2.4239	3	3	2.17027	0	0	0	0	0	0	4	6	3.7739	4	4	2.28663	1	3	3.26825	0	0	0	9	10	3.69103	3	4
AL815158	587	17.8631	1.99622	-3.25594	-7.88441	1.94121e-08	-5.49765	-2.31033e-06	3.60475e-07	-3.25594	-7.88441	-4.19522	0.000222317	0.00216726	0	0	0	21	23	12.0631	4	4	2.60422	1	1	0.582928	18	19	8.95169	0	0	0	3	4	2.02732	14	14	6.44893	1	1	0.877844	4	5	2.66898	2	2	0.59484	12	13
AL815175	446	38.0319	11.5537	-13.3759	-140.346	1.56112e-43	-55.3312	-1.00707e-05	3.68566e-41	-13.3759	-140.346	-8.45375	1.96043e-09	1.39939e-07	13	17	19.4529	18	22	15.1865	16	17	14.567	22	28	21.4821	10	14	8.68126	1	1	0.908123	5	8	5.33649	31	38	23.0381	8	10	11.5537	3	3	2.10766	33	43	16.8322	12	13
AL815687	546	2.69291	0.408158	-0.493143	-9.56719	0.00105354	-3.39809	-3.63564e-07	0.00755535	-0.493143	-9.56719	-3.7699	0.000689066	0.00549463	0	0	0	0	1	0.563867	0	0	0	0	1	0.626701	0	3	1.51956	0	0	0	0	0	0	1	1	0.495228	0	1	0.943763	0	0	0	1	3	0.959262	0	0
AL817262	280	3.68477	0.930986	-0.851052	-6.97439	0.000223682	-3.74136	-6.18625e-07	0.00190673	-0.851052	-6.97439	-3.81622	0.000613621	0.00499222	0	0	0	0	0	0	2	2	2.72978	0	0	0	2	3	2.96314	0	0	0	1	2	2.12507	0	0	0	0	0	0	2	2	2.23813	0	0	0	0	0
AL817371	537	2.87874	0.595891	-0.592897	-7.02395	0.00120002	-3.31311	-4.33419e-07	0.00845901	-0.592897	-7.02395	-4.05952	0.00031899	0.0029188	0	0	0	1	1	0.573317	2	2	1.42335	0	1	0.637205	1	1	0.515009	1	1	0.754232	4	4	2.21608	0	0	0	3	3	2.87874	0	0	0	2	2	0.650226	1	1
AL817754	429	15.162	3.97775	-3.95354	-4.1603	1.4663e-06	-3.22653	-2.63115e-06	1.97649e-05	-3.95354	-4.1603	-4.67085	5.74846e-05	0.000708265	0	0	0	10	10	7.17648	6	6	5.34502	5	5	3.9881	12	12	7.73595	0	0	0	3	3	2.08048	0	0	0	3	3	3.60346	12	12	8.76472	12	12	4.88351	10	10
AL817962	449	10.6151	3.5454	-2.45873	-2.37845	0.000405005	-1.94851	-1.56219e-06	0.00324011	-2.45873	-2.37845	-4.17704	0.000189174	0.00189829	2	2	2.27329	6	6	4.11409	7	7	5.95809	6	6	4.57255	4	4	2.46379	0	0	0	2	2	1.32521	1	1	0.602215	5	5	5.73825	11	11	7.67645	12	12	4.66599	7	7
AL817998	456	10.5261	2.57269	-3.01934	-5.42639	1.54777e-11	-4.10081	-2.17318e-06	4.50123e-10	-3.01934	-5.42639	-7.04272	7.00822e-08	2.64818e-06	1	1	1.11919	4	4	2.70062	4	4	3.35236	5	5	3.75196	2	2	1.21298	0	0	0	4	5	3.26216	5	5	2.96485	5	5	5.65016	6	6	4.12288	11	11	4.21149	5	5
AL818120	444	8.58774	2.6458	-2.04401	-3.31414	0.000330273	-2.56534	-1.36782e-06	0.00270165	-2.04401	-3.31414	-4.01234	0.000328385	0.00298639	0	0	0	8	8	5.54723	1	1	0.86074	3	3	2.31202	8	8	4.98306	0	0	0	2	2	1.34013	2	2	1.21799	7	7	8.12402	5	5	3.52859	16	16	6.29137	5	5
AL818821	356	6.41825	1.79772	-1.3102	-3.47668	0.000448439	-2.57253	-8.8783e-07	0.00354276	-1.3102	-3.47668	-3.81771	0.000565201	0.0046648	0	0	0	1	1	0.864807	0	0	0	4	4	3.84471	2	2	1.55371	0	0	0	0	0	0	0	0	0	3	3	4.34237	4	4	3.52066	6	6	2.94245	5	5
AL818985	421	60.9735	16.5398	-17.5963	-2.32815	3.13701e-08	-2.05247	-1.22743e-05	5.62888e-07	-17.5963	-2.32815	-7.06441	1.08411e-08	5.69715e-07	37	37	44.8528	30	30	21.9386	21	21	19.063	17	17	13.8172	42	42	27.5903	23	23	22.1271	33	33	23.3202	76	76	48.8123	21	21	25.7035	25	25	18.6068	86	87	36.0783	49	49
AL820139	691	31.9052	8.38964	-7.36269	-1.75168	0.000114747	-1.52247	-4.5172e-06	0.00104735	-7.36269	-1.75168	-5.52948	2.30803e-06	4.86337e-05	9	10	7.38571	27	29	12.9208	30	32	17.6981	21	22	10.8943	48	50	20.0116	11	11	6.44754	32	34	14.6387	72	75	29.3482	27	29	21.626	40	42	19.0452	83	89	22.4864	23	24
AL820568	406	15.5647	4.43039	-3.82033	-2.01799	6.07089e-05	-1.73659	-2.49006e-06	0.000590136	-3.82033	-2.01799	-5.66287	2.09943e-06	4.48903e-05	7	7	8.79918	10	10	7.58303	5	5	4.70651	9	9	7.58525	4	4	2.72473	3	3	2.99278	7	7	5.12947	21	21	13.9859	6	6	7.61519	5	5	3.85885	19	19	8.17026	5	5
AL820800	443	5.61726	0.935173	-1.15729	-5.2396	8.47138e-05	-3.40243	-8.18909e-07	0.000797358	-1.15729	-5.2396	-3.84663	0.00057595	0.00473943	0	0	0	2	2	1.38994	1	1	0.862683	1	1	0.772413	3	3	1.87287	0	0	0	4	4	2.68631	2	2	1.22074	0	0	0	1	1	0.707311	2	2	0.788197	0	0
AL820855	724	7.60026	2.35908	-2.35976	-4.17466	2.06298e-07	-3.16852	-1.63223e-06	3.22351e-06	-2.35976	-4.17466	-5.48357	5.35103e-06	9.82239e-05	0	1	0.704907	9	10	4.25236	1	1	0.527857	3	3	1.41787	4	4	1.52796	0	0	0	9	10	4.10925	5	5	1.86737	8	9	6.4056	9	10	4.32788	21	23	5.54623	9	9
AL820976	296	19.1565	7.09999	-5.95537	-5.08186	1.05409e-08	-4.33909	-4.59822e-06	2.03949e-07	-5.95537	-5.08186	-6.07813	3.28569e-07	9.55671e-06	6	6	10.345	5	5	5.20053	2	2	2.58222	3	3	3.46803	10	10	9.34325	14	14	19.1565	9	9	9.04589	8	8	7.30796	3	3	5.22258	2	2	2.11715	16	17	10.0269	4	4
AL821101	497	21.36	8.64399	-7.04763	-1.96468	4.62162e-06	-1.66067	-4.29165e-06	5.66646e-05	-7.04763	-1.96468	-6.61627	3.42169e-08	1.4762e-06	12	18	18.4836	13	23	14.2476	5	12	9.22741	9	21	14.4583	18	32	17.8067	15	19	15.4838	14	24	14.3666	27	33	17.9538	8	21	21.773	15	26	16.392	25	43	15.105	10	16
AL822772	378	7.3164	1.81047	-1.47305	-3.74713	3.15295e-05	-2.80473	-1.02766e-06	0.000326209	-1.47305	-3.74713	-4.24258	0.000175619	0.00178323	0	0	0	6	7	5.70132	2	2	2.02206	2	2	1.81047	10	10	7.3164	0	0	0	2	2	1.57412	3	3	2.14599	2	2	2.72643	2	2	1.65788	2	2	0.923733	2	2
AL823043	408	15.1864	6.86153	-6.70409	-7.43653	5.53363e-13	-5.65011	-4.72052e-06	1.90988e-11	-6.70409	-7.43653	-7.1529	5.30019e-08	2.11099e-06	0	10	12.5086	0	12	9.05503	0	15	14.0503	0	10	8.38674	0	17	11.5233	0	3	2.97811	0	12	8.75027	0	7	4.63912	0	11	13.8927	0	7	5.37591	0	25	10.6976	0	12
AL823246	504	3.70305	1.14104	-0.925994	-5.47001	4.97933e-05	-3.37089	-6.69876e-07	0.000493265	-0.925994	-5.47001	-4.48855	8.30269e-05	0.000960124	0	0	0	6	6	3.66513	0	0	0	3	3	2.03678	0	0	0	1	1	0.803617	0	0	0	2	2	1.07299	2	2	2.04482	1	1	0.621704	6	6	2.0784	3	3
AL823410	295	5.75191	1.74676	-1.16384	-4.0063	0.000270061	-2.83803	-8.06566e-07	0.00225729	-1.16384	-4.0063	-3.88682	0.000463379	0.00396848	0	0	0	0	0	0	0	0	0	1	1	1.15993	2	2	1.87498	0	0	0	2	2	2.01701	0	0	0	1	1	1.74676	4	4	4.24866	3	3	1.77545	2	2
AL826202	555	17.6407	4.66583	-4.55061	-3.29106	5.84903e-06	-2.60754	-2.95793e-06	7.03167e-05	-4.55061	-3.29106	-4.83425	3.51867e-05	0.000470439	0	0	0	2	8	4.43778	4	5	3.44296	9	15	9.24808	3	7	3.48815	0	0	0	4	10	5.36053	6	13	6.33356	7	19	17.6407	14	26	14.6789	18	38	11.9536	8	12
AL827482	535	4.33717	1.37904	-1.08845	-2.56685	0.00151786	-2.03757	-7.36378e-07	0.0103674	-1.08845	-2.56685	-4.28993	0.000121326	0.00131657	1	1	0.95393	4	4	2.30184	5	6	4.286	3	3	1.91876	2	2	1.03387	4	4	3.02821	3	4	2.22437	3	3	1.51623	2	2	1.92634	2	2	1.17136	5	5	1.63164	2	3
AL828273	466	3.27606	0.6724	-0.600632	-4.96031	0.00205467	-2.84721	-4.3228e-07	0.0134906	-0.600632	-4.96031	-3.4557	0.00158428	0.0108903	0	0	0	1	2	1.32134	3	3	2.46031	1	1	0.73429	4	4	2.37391	0	0	0	1	1	0.638432	1	1	0.580246	0	1	1.10578	1	1	0.6724	2	2	0.749294	0	0
AL828572	525	7.3669	1.30354	-1.49749	-4.92701	6.51222e-06	-3.46372	-1.07394e-06	7.75002e-05	-1.49749	-4.92701	-4.54836	7.98651e-05	0.000929714	1	1	0.9721	1	1	0.586421	5	6	4.36764	1	2	1.30354	8	10	5.26781	0	0	0	9	13	7.3669	5	6	3.09022	0	1	0.981514	3	4	2.38734	1	2	0.665088	2	2
AL828594	260	10.5819	2.93976	-2.57375	-4.67484	8.64241e-08	-3.51632	-1.80015e-06	1.44295e-06	-2.57375	-4.67484	-5.24212	1.08648e-05	0.000176191	0	0	0	2	2	2.36824	2	2	2.93976	1	1	1.31607	3	3	3.19108	0	0	0	0	0	0	2	2	2.07996	1	1	1.9819	4	4	4.82059	8	8	5.37186	3	3
AL828716	359	7.45845	0.93986	-1.17509	-5.94434	9.66977e-05	-3.73107	-8.41273e-07	0.000899775	-1.17509	-5.94434	-3.51849	0.00138535	0.00976303	0	0	0	3	3	2.57274	4	4	4.25815	2	2	1.90629	4	4	3.08145	0	0	0	9	9	7.45845	0	0	0	0	0	0	1	1	0.872809	8	8	3.89049	0	0
AL829005	355	10.6634	2.07089	-2.47744	-6.30404	2.25801e-09	-4.69609	-1.87989e-06	4.84256e-08	-2.47744	-6.30404	-5.4961	5.45125e-06	9.97747e-05	1	1	1.43761	5	5	4.33621	1	1	1.07653	3	3	2.89165	5	5	3.89521	1	1	1.14091	1	1	0.838054	14	14	10.6634	0	0	0	1	1	0.882644	3	3	1.47537	2	3
AL829076	328	63.6692	24.7613	-26.0136	-13.5563	1.38288e-48	-11.3085	-1.97438e-05	4.09741e-46	-26.0136	-13.5563	-12.2046	3.54956e-13	1.48071e-10	22	24	37.3429	23	25	23.4658	13	15	17.4772	12	14	14.6052	23	25	21.0793	4	4	4.9393	23	26	23.5831	43	49	40.3943	16	17	26.7073	24	29	27.7037	64	76	40.4528	28	35
AL829584	314	3.28578	0.880765	-0.730107	-5.81041	0.000238346	-3.2641	-5.29972e-07	0.00201627	-0.730107	-5.81041	-4.21198	0.000194346	0.00193992	0	0	0	2	2	1.96096	1	1	1.2171	1	2	2.17948	1	1	0.880765	0	0	0	3	3	2.84245	1	1	0.861129	0	0	0	1	1	0.997894	2	3	1.66802	1	1
AL829599	300	30.6212	5.45689	-5.57823	-3.28737	7.03381e-07	-2.80022	-4.11465e-06	1.0032e-05	-5.57823	-3.28737	-5.0241	1.81308e-05	0.000270881	18	18	30.6212	8	9	9.23613	3	3	3.82169	0	0	0	3	3	2.7656	9	9	12.1507	3	3	2.97509	9	9	8.11184	4	4	6.8706	5	5	5.22231	10	10	5.81952	1	1
AL829664	121	7.87801	1.47325	-1.67343	-7.87692	6.33224e-05	-4.74217	-1.17292e-06	0.000613526	-1.67343	-7.87692	-3.90713	0.000475531	0.00405177	0	0	0	0	0	0	0	0	0	0	0	0	0	0	0	0	0	0	2	2	4.91751	0	0	0	0	0	0	0	0	0	1	1	1.44286	1	1
AL830554	310	195.117	66.3359	-60.4527	-2.36833	8.29101e-09	-1.98962	-3.86227e-05	1.63148e-07	-60.4527	-2.36833	-6.87082	4.26546e-08	1.76574e-06	64	72	118.533	112	124	123.148	70	73	89.9945	48	56	61.813	188	231	206.082	42	46	60.1002	123	134	128.601	86	98	85.4796	31	40	66.4896	99	108	109.163	135	159	89.5455	79	96
AL831119	502	8.51516	2.16398	-1.58155	-2.83215	0.00229201	-2.23633	-1.06394e-06	0.0148327	-1.58155	-2.83215	-3.41724	0.00176188	0.0118763	2	2	2.03328	5	6	3.67973	6	6	4.56775	11	11	7.49795	2	2	1.10183	0	0	0	9	9	5.33383	0	0	0	0	0	0	2	2	1.24836	9	9	3.13002	0	0
AW448567	714	11.9246	2.34362	-2.48256	-3.01173	1.50754e-05	-2.41463	-1.66379e-06	0.000166943	-2.48256	-3.01173	-4.46551	9.67903e-05	0.00109066	1	1	0.714779	7	7	3.01834	6	6	3.2115	4	4	1.91697	7	7	2.71137	0	0	0	7	7	2.91676	2	2	0.757408	5	5	3.60851	10	10	4.3885	10	10	2.44518	9	9
AW448614	788	3.23828	0.604847	-0.795638	-84.6431	1.68884e-07	-6.44808	-5.96827e-07	2.67826e-06	-0.795638	-84.6431	-5.52176	5.33997e-06	9.80489e-05	1	5	3.23828	0	3	1.1721	0	0	0	1	1	0.434237	1	3	1.05289	1	2	1.02798	0	0	0	2	4	1.37256	1	2	1.30785	0	1	0.397638	1	4	0.886221	4	4
AW448623	212	21.5556	6.37557	-6.64071	-3.87401	1.99038e-09	-3.24777	-4.86519e-06	4.30227e-08	-6.64071	-3.87401	-6.57821	2.22886e-07	6.94428e-06	1	1	2.40732	6	6	8.71333	2	2	3.60536	0	0	0	12	12	15.6543	9	9	17.1944	3	3	4.21004	6	6	7.65267	2	2	4.86127	5	5	7.39006	10	10	8.23517	10	10
AW448644	648	12.9607	3.83732	-3.17359	-2.43693	0.000232765	-2.01345	-2.07922e-06	0.00197516	-3.17359	-2.43693	-4.64345	3.89853e-05	0.000512033	1	1	0.787581	18	18	8.55198	14	14	8.25673	17	17	8.97692	13	13	5.54827	0	0	0	26	27	12.3962	12	12	5.00731	6	6	4.77125	16	16	7.73675	12	12	3.23307	7	7
AW448669	747	16.5173	6.00409	-3.88497	-2.00448	0.00103293	-1.6757	-2.34106e-06	0.00743009	-3.88497	-2.00448	-4.16075	0.000192214	0.00192348	4	5	3.41601	16	19	7.83073	10	11	5.62765	14	16	7.32914	22	28	10.3664	0	0	0	12	14	5.57581	12	13	4.70566	16	23	15.8658	28	37	15.5201	43	60	14.0229	18	27
AW448756	576	3.96684	0.886029	-0.674785	-3.84429	0.00220425	-2.54675	-4.77782e-07	0.0143428	-0.674785	-3.84429	-3.61338	0.000980185	0.00736134	1	1	0.886029	2	2	1.069	0	0	0	2	2	1.18812	0	0	0	0	0	0	4	4	2.06604	0	0	0	3	3	2.68383	4	4	2.17596	3	3	0.9093	5	5
AW448762	775	10.6383	2.87587	-2.6583	-2.13415	0.000111259	-1.78461	-1.68808e-06	0.00101912	-2.6583	-2.13415	-5.30493	5.64396e-06	0.000102667	4	4	2.63408	9	9	3.57528	9	9	4.43809	8	8	3.53217	13	13	4.63907	0	0	0	16	16	6.14213	19	19	6.62903	16	16	10.6383	11	11	4.44739	34	34	7.65924	10	10
BE213265	883	9.17614	3.07341	-2.91542	-4.09222	1.23915e-08	-3.21002	-2.045e-06	2.36945e-07	-2.91542	-4.09222	-5.84777	1.80751e-06	3.96415e-05	0	0	0	2	3	1.04599	4	8	3.46246	5	12	4.65022	1	2	0.62641	0	0	0	4	7	2.35851	5	10	3.06223	3	6	3.50144	1	6	2.12914	9	21	4.15209	5	10
BE213365	861	24.62	8.55337	-8.2852	-2.86828	1.21457e-08	-2.39908	-5.54031e-06	2.32626e-07	-8.2852	-2.86828	-6.40678	3.11756e-07	9.15407e-06	30	30	17.7823	25	32	11.4424	29	33	14.6476	29	33	13.1149	32	34	10.9211	53	53	24.9317	29	32	11.0573	16	17	5.3388	23	25	14.9621	19	23	8.37025	107	120	24.3325	20	24
BE213390	858	1.80173	0.263079	-0.435591	-53.9839	0.000199716	-4.01047	-3.26391e-07	0.00172198	-0.435591	-53.9839	-4.4072	0.000123401	0.00133505	0	0	0	3	3	1.07647	4	4	1.78167	2	2	0.79762	3	4	1.28932	3	3	1.41616	0	0	0	0	0	0	3	3	1.80173	1	1	0.365196	4	4	0.813919	0	0
BE213624	893	19.6193	6.27526	-5.4442	-2.94664	5.39899e-07	-2.42198	-3.59646e-06	7.87442e-06	-5.4442	-2.94664	-5.49494	5.172e-06	9.54747e-05	0	0	0	13	27	9.30853	12	25	10.699	11	19	7.2804	16	32	9.91033	0	2	0.907106	5	20	6.66314	8	13	3.93631	15	34	19.6193	20	38	13.3336	23	56	10.9483	6	17
BE213677	365	91.7371	14.3369	-23.0332	-4.61773	3.77984e-20	-3.84784	-1.61318e-05	2.47653e-18	-23.0332	-4.61773	-6.5341	3.1129e-07	9.14847e-06	0	14	19.5752	6	53	44.7046	0	15	15.7056	2	30	28.1243	2	46	34.8541	0	12	13.3158	4	73	59.5019	2	49	36.2995	4	66	93.1766	0	18	15.4523	2	66	31.5689	0	14
BE217015	682	6.22005	1.39771	-1.48088	-6.44059	1.14468e-07	-4.17693	-1.07884e-06	1.87202e-06	-1.48088	-6.44059	-5.95417	1.4907e-06	3.38161e-05	0	0	0	0	2	0.902848	0	6	3.36219	0	5	2.50864	0	3	1.21654	0	5	2.96938	0	8	3.48985	1	7	2.77531	0	1	0.755564	0	6	2.75664	0	5	1.27995	0	2
BE217052	866	2.20652	0.312234	-0.438041	-16.7441	0.000797183	-3.59491	-3.25857e-07	0.00590365	-0.438041	-16.7441	-4.37543	0.000133916	0.00142779	0	1	0.589322	0	2	0.711019	4	5	2.20652	1	2	0.790252	0	0	0	0	0	0	1	4	1.37418	0	1	0.312234	0	1	0.595029	0	0	0	1	1	0.2016	0	0
BE398688	262	23.6848	4.31856	-6.48298	-8.20991	1.26059e-16	-6.55595	-4.97769e-06	6.25993e-15	-6.48298	-8.20991	-6.79832	1.5051e-07	4.99206e-06	7	7	13.6354	7	7	8.22557	5	5	7.29329	4	4	5.22411	8	8	8.44458	3	3	4.63767	17	17	19.304	7	7	7.22428	4	4	7.86709	8	8	9.56759	21	21	13.9935	1	1
BE398799	172	103.533	63.5792	-61.9962	-27.8727	4.74146e-42	-22.4736	-4.60211e-05	1.0533e-39	-61.9962	-27.8727	-14.5663	3.7908e-15	4.64791e-12	23	23	68.2448	51	51	91.2874	24	24	53.3259	22	22	43.7671	54	54	86.827	27	27	63.5792	23	23	39.7832	50	50	78.6031	19	19	56.9221	33	33	60.1173	102	102	103.533	28	28
BE398882	381	150.803	20.0185	-30.6103	-2.48769	9.93141e-08	-2.24511	-2.26828e-05	1.63966e-06	-30.6103	-2.48769	-5.08986	1.58537e-05	0.000241926	100	100	133.951	52	52	42.0192	39	39	39.1196	33	33	29.6376	52	52	37.7457	79	79	83.9811	47	48	37.4815	130	130	92.2606	23	23	31.107	24	24	19.7379	133	133	60.9446	34	34
BE399085	426	24.5872	3.21817	-3.99452	-7.24709	1.27921e-10	-5.97525	-3.2768e-06	3.28042e-09	-3.99452	-7.24709	-4.45834	0.000106803	0.00118234	5	6	7.18806	5	5	3.61351	3	4	3.58844	1	2	1.60647	3	3	1.94761	0	0	0	3	5	3.49189	10	10	6.34729	4	4	4.83845	8	9	6.61983	10	10	4.09825	3	3
BE399192	393	44.7217	13.9861	-14.4999	-3.05852	1.9149e-12	-2.58139	-9.83938e-06	6.20839e-11	-14.4999	-3.05852	-7.54585	1.27475e-08	6.48105e-07	13	13	16.8819	34	34	26.6352	12	12	11.6693	21	21	18.2844	20	20	14.0743	21	21	21.6424	30	30	22.7106	65	65	44.7217	14	14	18.3566	28	28	22.3244	34	35	15.5483	25	25
BE399266	221	8.27112	2.50281	-1.8904	-2.94378	0.000355524	-2.34901	-1.28275e-06	0.00288661	-1.8904	-2.94378	-3.9577	0.00026663	0.00251506	2	2	4.61857	2	2	2.78616	3	3	5.18781	1	1	1.54832	2	2	2.50281	0	0	0	3	3	4.03859	2	2	2.44701	0	0	0	2	2	2.83564	3	3	2.36994	4	4
BE399485	152	227.834	29.0587	-28.5357	-3.41197	2.55099e-09	-2.93157	-2.00346e-05	5.43205e-08	-28.5357	-3.41197	-3.99839	0.000381689	0.00337853	13	13	43.6486	18	18	36.4584	2	2	5.02853	12	12	27.0141	20	20	36.3895	86	86	229.158	12	12	23.4876	13	13	23.1258	13	13	44.0713	27	27	55.6588	46	46	52.8351	14	14
BE399712	135	36.2859	3.53051	-5.07652	-6.67071	1.79263e-05	-5.54454	-4.05899e-06	0.000195368	-5.07652	-6.67071	-3.36368	0.00210948	0.0137512	1	1	3.78039	2	3	6.84158	1	1	2.83088	0	0	0	0	0	0	1	1	3.00017	1	1	2.20377	5	5	10.0146	0	0	0	0	0	0	18	20	25.8645	0	0
BE400033	461	6.20329	1.22692	-1.56336	-18.628	3.32602e-11	-7.50043	-1.16249e-06	9.26713e-10	-1.56336	-18.628	-6.1332	9.41533e-07	2.30476e-05	0	0	0	0	0	0	2	2	1.658	1	1	0.742254	2	2	1.19983	1	1	0.878574	1	1	0.645356	4	4	2.34616	1	1	1.11778	3	3	2.03908	7	7	2.65097	0	0
BE400581	457	16.3591	6.3568	-4.26647	-2.42683	0.000408652	-1.97937	-2.64598e-06	0.00326188	-4.26647	-2.42683	-4.5366	6.59793e-05	0.000794706	0	6	6.70047	0	14	9.4315	0	8	6.69004	0	11	8.23626	1	12	7.26197	0	3	2.65879	3	23	14.9731	1	8	4.73338	1	9	10.148	0	10	6.85642	2	30	11.4608	1	9
BE400666	551	4.75453	2.27469	-1.48296	-3.16475	8.48428e-05	-2.47114	-1.02911e-06	0.000798437	-1.48296	-3.16475	-4.48339	7.30897e-05	0.000865782	0	0	0	7	7	3.91125	2	2	1.38718	7	7	4.3471	2	2	1.00385	0	0	0	0	0	0	7	7	3.43514	3	3	2.8056	4	4	2.27469	14	14	4.43593	4	4
BE400821	403	18.1431	6.87564	-7.27115	-5.48778	6.18543e-19	-4.45463	-5.27213e-06	3.709e-17	-7.27115	-5.48778	-9.81403	3.96568e-11	5.98289e-09	0	0	0	10	11	8.40343	8	9	8.53478	12	14	11.8871	12	13	8.92129	10	11	11.0552	6	6	4.42942	16	18	12.0772	8	8	10.2292	10	10	7.77515	28	29	12.5632	15	16
BE400848	282	12.2224	4.70485	-3.3782	-2.4335	0.000431331	-1.99202	-2.13536e-06	0.00342211	-3.3782	-2.4335	-4.26761	0.000128271	0.00137886	0	0	0	2	3	3.27523	3	3	4.06562	5	6	7.2804	5	6	5.88426	0	0	0	8	11	11.605	6	6	5.75307	4	6	10.9637	9	11	12.2224	13	17	10.5247	3	3
BE400921	170	19.7157	2.80364	-4.23252	-10.3892	4.7769e-10	-7.98207	-3.48835e-06	1.12826e-08	-4.23252	-10.3892	-4.53486	8.60738e-05	0.000989122	0	0	0	1	1	1.81101	1	1	2.24805	0	0	0	1	1	1.62682	2	2	4.76497	0	0	0	7	7	11.1339	0	0	0	1	1	1.84317	4	4	4.1079	1	1
BE401032	300	5.95019	1.02624	-0.930378	-5.94287	0.000229587	-3.57455	-6.85262e-07	0.00195177	-0.930378	-5.94287	-3.46812	0.00157001	0.0108089	0	0	0	1	1	1.02624	2	2	2.54779	0	0	0	0	0	0	0	0	0	6	6	5.95019	5	5	4.50658	2	2	3.4353	0	0	0	2	2	1.1639	0	0
BE401226	300	4.56979	1.09156	-1.07536	-5.49041	3.35708e-05	-3.49332	-7.74481e-07	0.000345348	-1.07536	-5.49041	-4.06643	0.000304063	0.00280848	1	1	1.70118	1	1	1.02624	0	0	0	2	2	2.28119	0	0	0	2	2	2.70015	3	3	2.97509	2	2	1.80263	1	1	1.71765	1	1	1.04446	2	2	1.1639	3	3
BE401563	300	3.82169	0	-0.655858	-11.1944	0.000160869	-4.06235	-4.823e-07	0.00141839	-0.655858	-11.1944	-3.71645	0.000817387	0.00633331	0	0	0	1	1	1.02624	3	3	3.82169	1	2	2.28119	1	1	0.921867	0	0	0	0	0	0	0	0	0	1	1	1.71765	2	2	2.08892	1	1	0.581952	1	1
BE401717	300	5.4578	0.859403	-1.01951	-17.1843	8.06375e-07	-5.78791	-7.48419e-07	1.13861e-05	-1.01951	-17.1843	-4.34515	0.000145979	0.0015318	0	0	0	0	2	2.05247	0	0	0	0	0	0	0	2	1.84373	0	0	0	0	0	0	0	0	0	0	1	1.71765	0	1	1.04446	0	0	0	0	1
BE403010	583	4.41934	1.07492	-0.97094	-3.83034	0.000331311	-2.70966	-6.86472e-07	0.00270915	-0.97094	-3.83034	-4.23489	0.000185913	0.00187055	1	1	0.87539	2	2	1.05616	2	2	1.31104	1	1	0.586928	1	1	0.474374	0	0	0	1	1	0.510308	4	5	2.31899	2	5	4.41934	1	2	1.07492	7	11	3.29407	0	0
BE403579	576	4.35192	1.79618	-1.23822	-3.73274	7.03633e-05	-2.73866	-8.6433e-07	0.000675292	-1.23822	-3.73274	-4.41893	9.07272e-05	0.00103414	0	0	0	5	5	2.67249	3	3	1.99046	6	6	3.56436	1	1	0.480139	0	0	0	3	3	1.54953	1	1	0.469435	2	2	1.78922	8	8	4.35192	9	9	2.7279	5	5
BE403818	461	10.0149	2.99356	-2.85996	-2.92708	2.19218e-06	-2.40134	-1.96096e-06	2.85437e-05	-2.85996	-2.92708	-5.47658	4.15492e-06	7.95996e-05	1	1	1.10706	9	10	6.67833	4	4	3.316	0	0	0	2	2	1.19983	1	1	0.878574	5	6	3.87214	8	10	5.86539	6	7	7.82443	5	5	3.39847	12	13	4.92324	3	3
BE404266	537	19.2045	6.18515	-6.66348	-2.97587	3.80229e-12	-2.53316	-4.65227e-06	1.18731e-10	-6.66348	-2.97587	-8.34773	1.31328e-09	1.01198e-07	6	6	5.70226	8	10	5.73317	15	16	11.3868	6	7	4.46043	21	22	11.3302	14	17	12.8219	7	8	4.43217	22	27	13.5953	8	9	8.63622	6	7	4.08449	27	33	10.7287	10	10
BE405200	573	7.77531	2.04357	-1.70475	-2.93484	0.00011279	-2.37661	-1.19992e-06	0.00103169	-1.70475	-2.93484	-4.39928	6.76412e-05	0.00081137	7	7	6.23467	1	1	0.537297	2	2	1.33392	7	7	4.1802	6	6	2.89592	11	11	7.77531	0	0	0	3	3	1.41568	1	1	0.899293	3	3	1.64052	8	8	2.4375	4	4
BE405462	590	5.84191	1.87673	-1.71346	-3.76144	1.12516e-06	-2.87872	-1.21079e-06	1.54949e-05	-1.71346	-3.76144	-6.43148	2.51391e-07	7.64979e-06	3	3	2.59501	5	5	2.60908	1	2	1.29549	1	1	0.579964	8	8	3.74997	0	0	0	3	3	1.51276	2	2	0.916592	4	4	3.49352	11	11	5.84191	8	8	2.36726	2	3
BE406293	358	5.81722	1.6865	-1.47624	-2.79847	0.000114589	-2.23228	-1.01092e-06	0.00104612	-1.47624	-2.79847	-5.15465	5.6373e-06	0.000102588	1	1	1.42557	2	2	1.71995	3	3	3.20253	3	3	2.86742	5	5	3.86257	1	1	1.13135	7	7	5.81722	2	2	1.51058	1	1	1.43937	1	1	0.875247	5	6	2.92602	2	2
BE412076	786	113.753	42.3414	-47.1717	-4.64132	3.16101e-30	-3.9248	-3.34471e-05	3.99947e-28	-47.1717	-4.64132	-9.61987	1.02822e-10	1.26701e-08	10	43	27.92	19	88	34.469	25	76	36.9527	17	70	30.474	35	139	48.9082	21	104	53.5908	27	117	44.2857	62	177	60.8904	21	104	68.1815	52	142	56.6082	22	179	39.7593	40	138
BE412087	744	8.36251	2.11683	-1.61763	-3.40322	0.000210168	-2.58431	-1.08789e-06	0.00180285	-1.61763	-3.40322	-3.82033	0.000581382	0.0047774	0	0	0	3	9	3.72425	3	4	2.05467	0	1	0.459918	3	6	2.23032	0	0	0	4	6	2.39927	2	4	1.45373	2	6	4.1556	5	14	5.89616	8	20	4.69316	1	2
BE412127	602	6.85539	1.6319	-1.73749	-6.269	2.57822e-08	-4.23146	-1.25951e-06	4.68955e-07	-1.73749	-6.269	-5.74039	2.83478e-06	5.77588e-05	1	1	0.847762	4	5	2.55707	2	2	1.26966	3	3	1.70521	4	4	1.83761	0	0	0	3	3	1.4826	6	7	3.14412	3	4	3.42389	4	4	2.08198	13	14	4.06013	4	4
BE412166	804	32.2381	6.14239	-6.61742	-3.45973	0.000122213	-2.75232	-4.26995e-06	0.00110885	-6.61742	-3.45973	-3.85017	0.00053497	0.0044606	0	0	0	5	7	2.68047	12	15	7.13001	5	5	2.12798	22	27	9.28746	1	1	0.50376	10	10	3.70036	2	3	1.00893	7	11	7.05005	34	50	19.4862	22	22	4.77722	21	25
BE412175	753	6.06878	1.36864	-1.04382	-3.21235	0.000633256	-2.4093	-7.24485e-07	0.00481978	-1.04382	-3.21235	-4.01782	0.000330206	0.00300012	4	4	2.71104	5	5	2.0443	0	0	0	3	3	1.36326	5	5	1.83639	0	0	0	10	10	3.95099	3	3	1.07727	2	2	1.36864	4	4	1.66448	3	3	0.69556	10	10
BE412190	549	37.8863	8.87085	-12.3287	-10.3445	1.79776e-35	-8.05477	-8.90801e-06	2.96409e-33	-12.3287	-10.3445	-8.8352	7.4333e-10	6.29151e-08	7	11	10.2256	9	15	8.41178	10	12	8.35341	13	21	13.0888	27	32	16.1201	6	11	8.11521	17	25	13.5478	14	20	9.85044	7	8	7.50885	22	27	15.4101	16	25	7.95016	21	38
BE412277	813	22.435	4.55927	-5.61935	-2.82527	6.11548e-06	-2.29482	-3.61011e-06	7.32304e-05	-5.61935	-2.82527	-4.58015	7.42861e-05	0.000877378	0	0	0	16	16	6.05896	10	11	5.17079	15	15	6.31327	14	15	5.10258	0	0	0	8	8	2.92752	8	8	2.66071	23	24	15.2117	13	13	5.01033	52	56	12.0256	10	10
BE412330	668	13.5039	3.75575	-2.33322	-2.6806	0.00138752	-2.17897	-1.54446e-06	0.00959236	-2.33322	-2.6806	-3.38343	0.00190196	0.0126356	0	2	1.528	10	15	6.91327	2	4	2.28843	3	4	2.04898	4	11	4.55413	0	0	0	0	1	0.445373	12	15	6.07173	10	16	12.3424	11	13	6.09791	0	1	0.261356	0	0
BE412347	768	21.0024	5.59812	-4.59213	-2.03652	8.1545e-06	-1.729	-2.89238e-06	9.52467e-05	-4.59213	-2.03652	-6.1111	5.65871e-07	1.50019e-05	29	33	21.9292	23	28	11.2245	15	18	8.95708	23	23	10.2475	25	27	9.72281	19	20	10.5475	27	28	10.8467	32	32	11.2664	9	12	8.05148	12	20	8.15986	37	42	9.54765	23	24
BE413775	659	25.0166	7.15102	-8.77091	-20.5407	1.01614e-35	-14.1044	-6.46895e-06	1.6981e-33	-8.77091	-20.5407	-8.90975	6.24253e-10	5.45637e-08	4	5	3.87217	18	20	9.34359	4	4	2.31969	8	11	5.71164	14	16	6.71466	9	9	5.53142	3	5	2.25728	16	17	6.97528	10	11	8.60128	9	11	5.23023	57	74	19.6045	9	11
BE413792	638	2.41278	0.467646	-0.627889	-43.9651	5.87541e-05	-5.12269	-4.70049e-07	0.000572891	-0.627889	-43.9651	-5.47923	6.00971e-06	0.000108238	0	1	0.799926	0	5	2.41278	0	2	1.19802	0	0	0	0	1	0.43348	0	0	0	0	1	0.466316	0	2	0.847632	0	1	0.807672	0	1	0.491126	0	5	1.36823	0	3
BE413840	708	22.6561	10.1494	-8.91369	-5.98972	1.22824e-11	-4.69258	-6.22438e-06	3.61363e-10	-8.91369	-5.98972	-6.83946	1.22796e-07	4.20873e-06	0	6	4.32502	0	34	14.7848	1	36	19.4323	0	33	15.949	0	58	22.6561	0	0	0	0	50	21.0105	0	12	4.58296	0	20	14.5563	0	37	16.375	0	63	15.5352	0	21
BE413841	531	11.1878	2.77665	-2.63871	-3.77086	1.29686e-08	-2.97585	-1.84513e-06	2.47256e-07	-2.63871	-3.77086	-5.99266	1.20511e-06	2.82829e-05	0	2	1.92223	1	9	5.21816	0	3	2.15914	0	2	1.28881	2	8	4.16663	0	6	4.57653	2	10	5.60281	2	8	4.07374	1	8	7.76339	1	3	1.77027	1	13	4.27422	3	13
BE413939	552	864.089	360.691	-256.591	-2.22264	0.000247302	-1.8276	-0.000156546	0.00208449	-256.591	-2.22264	-5.54846	1.98964e-06	4.29817e-05	103	148	136.834	668	1580	881.225	346	812	562.176	283	687	425.864	560	1730	866.755	21	26	19.0772	501	1269	683.948	384	509	249.331	297	615	574.106	423	943	535.287	839	1762	557.282	322	630
BE414558	623	3.31215	0.549244	-0.955463	-90.663	2.35378e-07	-7.44003	-7.12095e-07	3.64042e-06	-0.955463	-90.663	-4.73804	4.87683e-05	0.000618134	0	0	0	0	0	0	0	1	0.613433	0	1	0.549244	0	0	0	0	0	0	0	2	0.955086	0	0	0	0	3	2.48135	0	3	1.50885	0	3	0.840701	0	0
BE414660	485	4.17549	0.543438	-0.737277	-8.11398	0.000336895	-3.81085	-5.39659e-07	0.00274893	-0.737277	-8.11398	-3.64428	0.000990584	0.00742411	0	0	0	0	0	0	2	2	1.57595	2	2	1.41105	2	3	1.71068	5	5	4.17549	2	2	1.22684	1	2	1.11503	1	1	1.06246	5	5	3.23029	3	3	1.07991	3	3
BE414758	408	5.84092	1.53597	-1.21041	-2.98381	0.0020082	-2.27625	-8.12293e-07	0.0132289	-1.21041	-2.98381	-3.37257	0.00198527	0.0130973	0	0	0	2	2	1.50917	1	1	0.936688	1	1	0.838674	1	1	0.677843	0	0	0	2	2	1.45838	0	0	0	3	3	3.78893	2	2	1.53597	5	5	2.13953	3	3
BE414821	419	4.04971	0.870832	-1.04677	-5.47629	3.27173e-05	-3.4563	-7.51836e-07	0.000337381	-1.04677	-5.47629	-4.2773	0.000164591	0.00169114	0	0	0	4	4	2.9391	2	2	1.82419	1	1	0.816656	1	1	0.660048	0	0	0	1	1	0.710046	1	1	0.645333	3	3	3.68946	2	2	1.49565	0	0	0	1	2
BE414937	587	32.8186	15.3621	-11.1825	-1.84475	4.66216e-05	-1.55469	-6.48999e-06	0.000465053	-11.1825	-1.84475	-5.96265	8.43693e-07	2.0993e-05	4	6	5.21655	53	55	28.8465	34	39	25.3911	50	55	32.0611	53	60	28.2685	3	3	2.06996	57	63	31.9303	47	49	22.5713	34	37	32.4802	47	52	27.7574	108	117	34.7982	34	38
BE415167	290	12.3189	2.79326	-2.92644	-4.59489	1.07645e-07	-3.72696	-2.23563e-06	1.76721e-06	-2.92644	-4.59489	-5.11045	1.57348e-05	0.000240459	7	7	12.3189	1	1	1.06162	1	1	1.31782	2	2	2.35986	1	1	0.953655	2	2	2.79326	3	3	3.07768	4	5	4.66197	2	2	3.55376	0	0	0	8	8	4.81615	2	2
BE415327	476	11.6422	2.19458	-2.00365	-3.44555	0.000374322	-2.70767	-1.41052e-06	0.00302441	-2.00365	-3.44555	-3.69857	0.000796657	0.00620496	0	0	0	18	18	11.6422	7	7	5.62013	3	3	2.15659	3	3	1.74303	0	0	0	4	4	2.50008	5	5	2.84028	1	1	1.08255	2	2	1.31655	6	6	2.20066	1	1
BE415343	402	7.69952	3.03032	-2.3514	-4.46329	7.1773e-07	-3.48557	-1.72977e-06	1.02215e-05	-2.3514	-4.46329	-5.30292	7.89528e-06	0.000135406	2	2	2.53907	4	6	4.59509	7	7	6.65468	5	6	5.10715	5	8	5.50368	0	0	0	1	2	1.48015	3	5	3.36312	0	0	0	1	2	1.5589	13	13	5.6458	0	0
BE415422	358	10.6507	4.34436	-4.39347	-11.376	7.80767e-17	-7.71316	-3.16364e-06	3.94337e-15	-4.39347	-11.376	-7.24403	4.50675e-08	1.84647e-06	1	1	1.42557	6	7	6.01983	1	1	1.06751	3	4	3.82323	6	7	5.4076	0	0	0	5	6	4.98619	1	1	0.755292	4	6	8.63622	11	11	9.62772	18	19	9.26572	3	3
BE415659	467	9.23582	2.60343	-2.0975	-2.43581	0.000939318	-1.96917	-1.33879e-06	0.00682195	-2.0975	-2.43581	-4.21131	0.000139269	0.0014736	0	0	0	3	3	1.97776	4	4	3.27339	5	5	3.66359	9	9	5.32985	0	0	0	6	6	3.82239	3	3	1.73701	5	5	5.51707	5	5	3.3548	10	11	4.11229	4	5
BE415904	694	1.95662	0.414326	-0.476496	-11.0051	0.00191428	-3.465	-3.52275e-07	0.0126754	-0.476496	-11.0051	-4.78139	4.16046e-05	0.000541055	0	0	0	0	1	0.443618	0	2	1.10135	0	2	0.986107	0	0	0	0	0	0	0	4	1.71475	0	0	0	0	2	1.485	0	2	0.902993	0	1	0.251564	0	1
BE417035	313	23.0638	7.11876	-4.9485	-2.81603	0.000208165	-2.47899	-3.72111e-06	0.00178781	-4.9485	-2.81603	-4.3197	0.000136602	0.00145015	6	6	9.78312	0	1	0.983614	12	12	14.6518	7	7	7.65257	0	0	0	5	6	7.76401	12	12	11.4061	14	14	12.0943	5	5	8.23155	5	5	5.00541	14	14	7.80894	2	2
BE417487	550	23.2722	7.07042	-6.83597	-4.93717	1.50145e-09	-3.84434	-4.58876e-06	3.30007e-08	-6.83597	-4.93717	-5.77579	2.55498e-06	5.29601e-05	1	1	0.927914	12	18	10.0758	4	5	3.47426	10	14	8.71001	12	14	7.03971	1	1	0.736405	8	14	7.57297	0	0	0	13	16	14.9904	8	17	9.68501	27	45	14.2843	10	14
BE417702	518	22.6212	6.7044	-5.53362	-2.49579	7.61103e-05	-2.09986	-3.59201e-06	0.000724864	-5.53362	-2.49579	-4.33648	0.000125646	0.00135517	0	2	1.97047	9	18	10.6982	4	9	6.64	5	10	6.60577	5	8	4.2712	0	0	0	10	14	8.04079	4	7	3.65398	8	13	12.9321	9	22	13.3078	14	21	7.07779	4	9
BE417775	450	2.91083	0.600877	-0.697726	-9.3486	0.000127596	-3.94517	-5.13589e-07	0.00115324	-0.697726	-9.3486	-4.02701	0.000343346	0.00309656	1	1	1.13412	0	0	0	0	0	0	2	2	1.5208	2	2	1.22916	0	0	0	2	2	1.32226	1	1	0.600877	0	0	0	3	3	2.08892	7	7	2.71578	0	0
BE417989	353	5.84553	1.20363	-1.19947	-3.62179	0.000366272	-2.65325	-8.27507e-07	0.00296649	-1.19947	-3.62179	-3.78224	0.000673669	0.00539125	0	0	0	0	0	0	1	1	1.08263	0	0	0	3	3	2.35037	0	0	0	0	1	0.842803	1	1	0.76599	1	1	1.45976	2	2	1.77529	3	3	1.48373	4	4
BE418049	801	2.69051	0.430546	-0.643307	-12.8144	4.93473e-05	-4.20337	-4.76938e-07	0.000489282	-0.643307	-12.8144	-5.1373	1.56943e-05	0.000239955	0	0	0	2	7	2.69051	0	2	0.954229	0	3	1.28157	0	2	0.690537	0	0	0	0	1	0.371422	1	5	1.68786	0	0	0	0	3	1.17355	0	4	0.871838	0	2
BE418228	626	6.77648	2.18645	-2.94918	-28.1662	8.9176e-18	-12.1271	-2.18479e-06	4.87808e-16	-2.94918	-28.1662	-7.28825	4.07998e-08	1.70969e-06	4	8	6.52208	4	9	4.42626	4	8	4.88394	4	4	2.18645	4	8	3.53431	2	3	1.941	7	12	5.70305	2	4	1.72776	1	2	1.64631	6	8	4.00433	6	22	6.1356	4	8
BE418283	812	3.13454	0.937411	-0.818412	-5.67875	0.000139045	-3.33319	-5.93402e-07	0.00124375	-0.818412	-5.67875	-5.31007	8.14088e-06	0.000138889	0	3	1.88554	0	1	0.379152	0	3	1.41195	0	4	1.68561	0	4	1.36236	0	0	0	0	3	1.09917	0	0	0	0	2	1.2692	0	4	1.54354	0	5	1.07503	0	4
BE418334	709	4.36368	1.00571	-1.19652	-11.6912	4.2805e-08	-5.45338	-8.87094e-07	7.5089e-07	-1.19652	-11.6912	-6.35915	4.97122e-07	1.34738e-05	0	2	1.43964	0	5	2.17116	0	0	0	0	2	0.965244	0	1	0.390071	0	0	0	0	3	1.25885	0	2	0.762749	0	1	0.726791	0	4	1.76778	0	6	1.47745	0	1
BE418677	800	6.79986	1.91634	-1.88066	-3.05625	6.8965e-06	-2.43756	-1.29651e-06	8.164e-05	-1.88066	-3.05625	-5.68786	2.25302e-06	4.76691e-05	4	4	2.55176	6	6	2.30903	4	4	1.91084	7	7	2.99407	12	13	4.4941	1	1	0.506278	4	5	1.85943	12	13	4.39391	3	3	1.93236	8	9	3.52506	11	11	2.40055	7	8
BE419012	328	5.43484	0.928299	-0.956501	-7.52779	2.21029e-05	-4.11948	-7.17251e-07	0.000236331	-0.956501	-7.52779	-4.00882	0.000365257	0.00325659	0	0	0	0	0	0	0	0	0	0	0	0	0	0	0	1	1	1.23483	0	0	0	4	4	3.29749	1	1	1.57102	0	0	0	4	4	2.12909	2	2
BE419178	117	27.3499	8.70845	-7.23442	-2.31356	0.000182211	-1.97964	-4.80279e-06	0.00158503	-7.23442	-2.31356	-5.26506	2.51407e-06	5.2251e-05	3	3	13.086	5	5	13.1569	3	3	9.7992	4	4	11.6984	7	7	16.5463	1	1	3.46173	5	5	12.7141	2	2	4.62213	2	2	8.80846	5	5	13.3905	8	8	11.9375	6	6
BE419419	597	9.27064	1.99046	-2.59735	-4.41697	2.75881e-07	-3.42656	-1.87329e-06	4.22096e-06	-2.59735	-4.41697	-5.36665	7.6829e-06	0.000132388	0	0	0	2	2	1.03139	2	2	1.2803	4	4	2.29266	4	5	2.31625	0	0	0	12	13	6.47843	16	16	7.24675	3	3	2.58942	4	4	2.09942	13	14	4.09413	3	3
BE419611	311	26.0047	5.66489	-5.16024	-2.4468	4.10554e-05	-2.03581	-3.3134e-06	0.000414278	-5.16024	-2.4468	-4.7051	4.60071e-05	0.000588412	0	0	0	9	9	8.90945	3	3	3.68651	12	12	13.203	7	7	6.22482	0	0	0	11	11	10.5228	7	7	6.08605	3	3	4.97069	8	8	8.06016	16	16	8.9819	9	9
BE419823	578	8.94398	2.98486	-3.30683	-7.68878	1.00991e-12	-5.61249	-2.47214e-06	3.383e-11	-3.30683	-7.68878	-7.12706	5.40878e-08	2.14615e-06	3	6	5.29778	1	2	1.0653	3	4	2.64477	7	14	8.28807	5	9	4.3063	1	1	0.700731	5	10	5.14722	5	9	4.2103	1	2	1.78303	0	2	1.08422	3	9	2.71846	3	9
BE419989	380	29.8446	9.48965	-9.74195	-2.62079	7.52044e-10	-2.23704	-6.5845e-06	1.72825e-08	-9.74195	-2.62079	-6.84548	7.88052e-08	2.91287e-06	7	7	9.40123	20	20	16.2037	23	23	23.1313	7	7	6.3033	36	36	26.2004	7	7	7.46095	8	8	6.26335	26	26	18.5007	17	17	23.0527	22	22	18.1407	35	35	16.0803	13	13
BE420231	374	9.64455	3.49653	-2.30868	-2.47824	0.000629519	-2.0213	-1.49583e-06	0.0047948	-2.30868	-2.47824	-4.06164	0.000278845	0.00261152	2	2	2.72916	1	1	0.823185	1	2	2.04368	5	5	4.57459	11	11	8.13412	6	6	6.49769	4	4	3.18192	7	7	5.06086	5	7	9.64455	9	9	7.54023	9	9	4.20126	6	6
BE420387	389	6.95102	1.98834	-1.80896	-4.44276	5.51096e-07	-3.34037	-1.31616e-06	8.02453e-06	-1.80896	-4.44276	-5.49195	5.00979e-06	9.30297e-05	5	5	6.5598	1	1	0.791443	2	2	1.96488	3	3	2.63891	2	2	1.4219	2	2	2.08238	0	0	0	10	10	6.95102	0	0	0	2	2	1.611	7	7	3.14164	2	2
BE422495	517	19.4661	8.76598	-8.34766	-5.01334	1.133e-18	-4.09218	-5.96e-06	6.64134e-17	-8.34766	-5.01334	-9.42013	1.22802e-10	1.45815e-08	9	10	9.87142	21	22	13.1009	20	20	14.7841	17	17	11.2515	19	19	10.1637	3	3	2.35023	26	26	14.9618	6	7	3.66105	7	7	6.97691	23	24	14.5457	44	44	14.8583	21	21
BE422530	468	10.1842	3.0983	-3.92133	-88.438	6.7248e-24	-21.4222	-2.86875e-06	5.77331e-22	-3.92133	-88.438	-7.47651	2.47177e-08	1.12569e-06	1	2	2.18099	8	9	5.9206	2	2	1.6332	6	9	6.58037	4	5	2.9547	0	0	0	3	4	2.54281	7	8	4.62213	2	3	3.30317	9	15	10.0429	12	20	7.46092	7	8
BE422662	284	11.5306	2.73765	-2.52933	-2.65391	0.000144954	-2.17123	-1.67807e-06	0.00129141	-2.52933	-2.65391	-4.14291	0.000232459	0.00224777	0	0	0	6	6	6.50432	1	1	1.34566	2	3	3.61457	5	6	5.84282	1	1	1.42614	2	2	2.09514	3	3	2.85628	3	3	5.44325	3	4	4.41322	11	13	7.99159	3	3
BE422834	522	48.1034	16.3078	-19.8138	-6.07895	3.40047e-30	-5.14469	-1.46216e-05	4.29511e-28	-19.8138	-6.07895	-9.93709	4.95254e-11	7.13234e-09	10	10	9.77687	48	49	28.8998	17	17	12.4461	25	25	16.3879	48	48	25.4308	22	22	17.0699	20	20	11.3988	72	72	37.2958	15	15	14.8073	30	30	18.008	109	110	36.7901	18	18
BE422959	477	21.2789	8.05106	-6.32515	-2.18977	6.97611e-07	-1.85857	-4.06358e-06	9.95995e-06	-6.32515	-2.18977	-6.40541	1.07438e-07	3.76549e-06	11	13	13.909	17	20	12.9086	3	3	2.40358	18	20	14.3471	16	19	11.016	9	11	9.34015	16	19	11.8505	18	19	10.7704	11	12	12.9634	14	15	9.85341	31	33	12.0782	16	17
BE423016	243	1091.73	236.677	-263.784	-6.4705	4.72011e-11	-5.47746	-0.000192577	1.28696e-09	-263.784	-6.4705	-5.86768	2.01251e-06	4.3366e-05	268	296	621.664	181	211	267.328	214	249	391.605	195	214	301.343	559	618	703.35	582	655	1091.73	454	518	634.197	0	0	0	0	0	0	560	624	804.623	331	381	273.733	147	176
BE423101	402	3.18401	0.706596	-0.763745	-5.37166	0.000243876	-3.17298	-5.52197e-07	0.0020585	-0.763745	-5.37166	-3.98057	0.00039318	0.00346352	1	1	1.26953	2	2	1.5317	3	3	2.852	0	0	0	2	2	1.37592	0	0	0	0	0	0	0	0	0	0	0	0	0	0	0	6	6	2.60576	0	0
BE423189	574	329.014	45.3181	-51.0173	-3.09672	7.77166e-07	-2.83439	-3.8425e-05	1.10058e-05	-51.0173	-3.09672	-3.84001	0.000585043	0.00480303	1	79	70.2402	9	227	121.754	4	59	39.2821	0	7	4.17291	14	185	89.1352	13	471	332.344	7	121	62.7154	20	418	196.907	4	57	51.1704	0	21	11.4636	14	205	62.352	13	155
BE423420	555	9.11919	1.91388	-1.52966	-3.14878	0.000387189	-2.46305	-1.06503e-06	0.00311567	-1.52966	-3.14878	-3.84427	0.000511062	0.00429954	2	2	1.83911	3	3	1.66417	5	5	3.44296	5	5	3.08269	2	2	0.996613	0	0	0	7	7	3.75237	1	1	0.487197	1	1	0.928459	3	3	1.69372	3	3	0.943706	6	6
BE423647	268	9.14701	0.962018	-1.39981	-17.5667	3.92964e-07	-7.33275	-1.11045e-06	5.85057e-06	-1.39981	-17.5667	-3.71933	0.000820126	0.00634966	2	2	3.8086	2	2	2.29755	0	0	0	0	0	0	1	1	1.03194	0	0	0	0	0	0	4	4	4.03574	0	0	0	0	0	0	2	2	1.30288	0	0
BE423723	455	34.565	3.48884	-4.33419	-4.18463	1.13253e-06	-3.59257	-3.34473e-06	1.55848e-05	-4.33419	-4.18463	-3.62991	0.00102471	0.00763295	5	6	6.72992	3	4	2.70656	0	2	1.67986	2	2	1.50408	5	11	6.68607	8	13	11.5721	4	7	4.57707	7	7	4.15992	1	2	2.26503	3	4	2.75462	2	3	1.15111	6	11
BE423738	543	11.1968	3.15561	-2.71992	-3.34607	7.61521e-05	-2.59644	-1.77545e-06	0.0007252	-2.71992	-3.34607	-4.07199	0.000297225	0.00275638	0	0	0	4	4	2.26793	2	2	1.40762	4	4	2.52066	1	1	0.509319	0	0	0	7	7	3.8353	1	1	0.497964	2	2	1.89795	8	8	4.61641	14	14	4.50129	8	9
BE423768	531	45.1724	16.1272	-19.8911	-13.5309	1.83072e-46	-10.8066	-1.47627e-05	4.96678e-44	-19.8911	-13.5309	-11.3508	2.17808e-12	6.00461e-10	10	47	45.1724	18	50	28.9898	2	12	8.63658	6	17	10.9549	20	63	32.8122	2	12	9.15306	13	25	14.007	9	31	15.7857	9	18	17.4676	19	42	24.7838	20	73	24.0014	20	33
BE423806	629	4.91537	1.0629	-1.16898	-7.26907	2.49194e-06	-4.22935	-8.54137e-07	3.20854e-05	-1.16898	-7.26907	-4.81364	3.83126e-05	0.000504768	0	0	0	0	0	0	1	1	0.607581	3	3	1.63201	1	1	0.439682	0	0	0	6	6	2.83793	0	0	0	6	6	4.91537	0	0	0	5	5	1.3878	2	2
BE423826	361	453.284	75.6965	-108.598	-21.8235	2.14967e-35	-19.4388	-8.5125e-05	3.53382e-33	-108.598	-21.8235	-7.24079	4.63481e-08	1.88973e-06	106	108	152.682	172	181	154.362	36	39	41.2869	66	74	70.142	156	181	138.663	36	36	40.3901	67	72	59.337	316	322	241.183	47	53	75.6527	63	63	54.6824	237	256	123.806	60	62
BE424082	469	12.2229	3.54401	-3.1057	-3.79824	2.0992e-05	-2.95482	-2.1306e-06	0.00022536	-3.1057	-3.79824	-4.45283	9.69329e-05	0.00109197	2	2	2.17634	7	10	6.56442	11	15	12.2229	10	13	9.48471	6	11	6.48648	6	7	6.04512	14	15	9.51522	0	0	0	3	4	4.39484	7	9	6.01289	10	14	5.21151	4	7
BE424126	128	69.8571	14.5	-18.0429	-4.64048	4.6263e-08	-3.74144	-1.21699e-05	8.06069e-07	-18.0429	-4.64048	-5.05194	1.98243e-05	0.000292054	3	3	11.9614	7	7	16.8367	7	7	20.8998	11	11	29.406	27	27	58.3369	0	0	0	17	17	39.513	1	1	2.11246	5	5	20.1287	21	21	51.4071	17	17	23.1872	4	4
BE424399	431	50.7379	10.5427	-8.78266	-2.15822	0.00058262	-1.89233	-6.15065e-06	0.00447397	-8.78266	-2.15822	-3.87464	0.000474439	0.00404432	31	37	43.8122	19	22	15.715	9	11	9.75372	19	21	16.6723	19	20	12.8334	16	16	15.0356	8	8	5.52222	41	48	30.1135	2	2	2.39116	10	12	8.72404	36	39	15.7978	9	11
BE424591	305	33.6885	9.20452	-8.5164	-2.18346	8.93271e-06	-1.90676	-5.81395e-06	0.000103568	-8.5164	-2.18346	-5.7035	6.12466e-07	1.60304e-05	14	14	23.426	10	10	10.0941	13	13	16.2892	12	12	13.4628	17	17	15.4148	13	13	17.2633	13	13	12.6807	38	38	33.6885	9	9	15.2054	8	8	8.21872	32	32	18.3172	11	11
BE425087	337	13.6296	4.18041	-3.08373	-1.92032	0.000983476	-1.64985	-1.97648e-06	0.0071103	-3.08373	-1.92032	-4.54802	5.44116e-05	0.000677132	9	9	13.6296	8	8	7.30851	6	6	6.80419	10	10	10.1537	6	6	4.92392	6	6	7.21109	6	6	5.2969	11	11	8.82593	3	3	4.58719	6	6	5.57873	19	19	9.84311	0	0
BE425104	330	13.1819	3.72208	-3.28457	-3.01674	5.36687e-06	-2.5276	-2.33142e-06	6.50062e-05	-3.28457	-3.01674	-5.05678	1.26369e-05	0.000200017	1	1	1.54652	6	6	5.59766	2	2	2.31617	8	9	9.33215	0	0	0	4	4	4.90937	2	2	1.80309	7	7	5.73564	2	2	3.123	3	3	2.84853	15	15	7.93571	1	1
BE425535	382	16.032	1.24216	-2.12916	-11.9731	1.31454e-08	-6.77014	-1.56852e-06	2.5039e-07	-2.12916	-11.9731	-3.74487	0.000765439	0.00599739	12	12	16.032	7	7	5.64162	0	0	0	4	4	3.58303	1	1	0.723979	2	2	2.12054	2	2	1.55764	5	5	3.5392	3	3	4.04682	0	0	0	13	13	5.9414	0	0
BE425569	525	16.8964	3.28624	-3.55978	-2.25827	6.71468e-05	-1.94901	-2.47105e-06	0.000647303	-3.55978	-2.25827	-4.92755	2.45523e-05	0.000348454	12	12	11.6652	4	4	2.34569	6	6	4.36764	3	5	3.25885	10	11	5.79459	10	10	7.71472	14	16	9.06695	24	25	12.8759	7	7	6.8706	8	8	4.77468	18	20	6.65088	3	3
BE426251	463	8.23532	2.03832	-1.96532	-2.86389	5.63925e-05	-2.29666	-1.32901e-06	0.000551925	-1.96532	-2.86389	-4.67574	4.68595e-05	0.000597558	0	1	1.10227	2	2	1.3299	3	6	4.95251	3	3	2.21714	8	9	5.3759	0	0	0	6	9	5.78312	1	2	1.16801	2	3	3.33884	4	4	2.70703	11	14	5.27905	3	4
BE426348	507	1.80668	0.613522	-0.635093	-17.678	3.0406e-05	-4.51279	-4.72657e-07	0.000315615	-0.635093	-17.678	-5.94983	1.5408e-06	3.47573e-05	0	0	0	0	2	1.21448	0	2	1.50757	0	0	0	0	1	0.545483	0	0	0	0	0	0	0	2	1.06664	0	1	1.01636	0	0	0	0	3	1.03305	0	2
BE426517	612	39.7081	7.57055	-9.07313	-2.69981	2.02127e-07	-2.37492	-6.61556e-06	3.16273e-06	-9.07313	-2.69981	-5.76307	1.96602e-06	4.25428e-05	12	14	11.6747	34	36	18.1101	23	25	15.6115	24	26	14.537	25	26	11.7493	55	60	39.7081	20	21	10.2087	19	20	8.83642	9	10	8.41985	10	10	5.11991	56	67	19.1131	14	16
BE426710	632	6.94104	1.79779	-1.31862	-3.38829	0.000432196	-2.55942	-9.14462e-07	0.00342836	-1.31862	-3.38829	-3.92397	0.000432508	0.00374792	2	3	2.42256	10	10	4.87138	4	4	2.41879	6	6	3.24853	3	4	1.75038	0	0	0	6	6	2.82446	2	2	0.855679	2	2	1.63068	14	14	6.94104	12	12	3.31492	3	3
BE427012	478	12.9363	4.05004	-4.66206	-29.1132	1.10857e-23	-14.7764	-3.39675e-06	9.40438e-22	-4.66206	-29.1132	-7.87871	8.57626e-09	4.68559e-07	0	1	1.06768	0	13	8.37306	0	4	3.19806	0	8	5.72685	0	7	4.05004	0	0	0	0	8	4.97924	0	0	0	0	12	12.9363	0	10	6.5552	0	7	2.55669	0	6
BE427041	640	12.8525	5.1227	-3.67023	-2.40324	2.89142e-05	-1.99316	-2.38216e-06	0.000301668	-3.67023	-2.40324	-5.3444	4.69873e-06	8.81757e-05	2	2	1.59485	15	15	7.21573	18	18	10.7485	19	19	10.1584	16	16	6.914	0	0	0	24	24	11.1566	4	4	1.68997	8	8	6.44118	17	17	8.32306	28	28	7.63812	18	18
BE427061	640	59.037	9.00207	-10.9724	-6.90263	4.48897e-08	-5.48467	-7.78254e-06	7.84174e-07	-10.9724	-6.90263	-4.20893	0.000210062	0.00206897	6	8	6.37941	47	51	24.5335	68	76	45.3825	38	42	22.4555	26	28	12.0995	1	1	0.632848	115	127	59.037	10	10	4.22491	14	15	12.0772	6	6	2.93755	29	33	9.00207	12	13
BE427154	640	27.4636	7.23687	-10.0834	-6.28752	2.24925e-15	-4.9767	-7.04231e-06	9.94747e-14	-10.0834	-6.28752	-6.69846	1.98653e-07	6.2953e-06	3	4	3.1897	18	27	12.9883	7	13	7.7628	7	13	6.95051	8	14	6.04975	1	4	2.53139	10	12	5.5783	10	19	8.02734	19	28	22.5441	15	25	12.2398	32	47	12.8211	6	12
BE427178	562	17.0102	4.21656	-3.52364	-3.05033	0.000112598	-2.52912	-2.51983e-06	0.00103019	-3.52364	-3.05033	-4.2279	0.000182712	0.00184402	0	0	0	12	12	6.57376	6	6	4.08009	11	11	6.69745	15	15	7.3815	0	0	0	13	13	6.88189	17	17	8.17919	0	0	0	14	14	7.80559	53	54	16.7751	3	3
BE427243	566	268.354	38.9906	-53.0302	-5.41638	4.71763e-08	-5.05067	-4.36952e-05	8.20501e-07	-53.0302	-5.41638	-4.31371	0.0001594	0.00164726	74	74	66.7245	174	174	94.6459	5	5	3.37605	3	3	1.81367	127	128	62.5436	238	239	171.026	148	150	78.8452	173	176	84.0803	35	35	31.8645	19	19	10.5184	124	124	38.2484	8	8
BE427471	636	3.61688	0.594252	-0.605373	-5.33052	0.00193523	-2.95742	-4.37646e-07	0.0127967	-0.605373	-5.33052	-3.74605	0.000750034	0.00589299	0	0	0	0	0	0	0	0	0	2	2	1.07603	1	1	0.434843	0	0	0	3	3	1.40335	1	1	0.425149	0	0	0	3	3	1.47801	7	7	1.92154	0	0
BE427483	454	3.46095	0.757515	-0.80833	-6.02035	0.000139045	-3.42631	-5.8758e-07	0.00124375	-0.80833	-6.02035	-4.78644	3.69833e-05	0.000490469	0	0	0	2	2	1.35626	1	1	0.841781	2	2	1.5074	1	1	0.609163	0	0	0	3	3	1.96592	2	2	1.19117	1	1	1.13501	0	0	0	9	9	3.46095	2	2
BE427487	443	2.55354	0.380824	-0.518532	-7.88991	0.00206487	-3.27636	-3.80391e-07	0.0135416	-0.518532	-7.88991	-3.54708	0.00129173	0.00922712	0	0	0	3	3	2.08491	0	0	0	0	0	0	1	1	0.624289	0	0	0	1	1	0.671579	0	0	0	0	0	0	1	1	0.707311	2	2	0.788197	0	0
BE427574	650	4.8073	0.848268	-0.991194	-4.11758	0.000298071	-2.85568	-7.0351e-07	0.00246588	-0.991194	-4.11758	-3.86563	0.000535606	0.00446473	0	0	0	1	2	0.947296	1	2	1.1759	0	1	0.526429	1	3	1.27643	0	0	0	0	1	0.457707	1	1	0.415992	0	1	0.792761	0	0	0	4	8	2.14875	2	3
BE427668	643	8.13967	2.21185	-2.03047	-2.72924	0.000138392	-2.19188	-1.35043e-06	0.00123926	-2.03047	-2.72924	-4.6258	5.62093e-05	0.000695444	0	1	0.793705	0	17	8.13967	0	6	3.56611	0	8	4.25728	0	6	2.58065	0	0	0	0	12	5.55227	0	6	2.52312	0	3	2.40417	0	15	7.30961	0	13	3.52972	0	10
BE427703	488	93.7498	31.498	-27.6925	-3.09965	3.60465e-09	-2.55737	-1.80611e-05	7.4945e-08	-27.6925	-3.09965	-6.33936	5.09625e-07	1.37506e-05	1	1	1.0458	50	62	39.1148	37	50	39.1566	41	58	40.6688	60	91	51.5717	1	1	0.829965	62	84	51.2106	28	34	18.839	36	56	59.1322	54	82	52.6512	95	129	46.1507	73	101
BE430260	560	52.5849	13.3768	-11.6081	-1.87917	0.000221391	-1.57715	-6.71214e-06	0.00188876	-11.6081	-1.87917	-4.45765	9.64979e-05	0.00108762	5	5	4.55672	21	26	14.294	22	25	17.0611	25	29	17.72	86	94	46.4226	13	16	11.5721	27	32	17.0005	62	73	35.2479	16	20	18.4034	47	55	30.7743	72	82	25.5643	38	43
BE430280	701	16.4075	3.62627	-3.13456	-2.68764	0.000115517	-2.18713	-2.04455e-06	0.00105347	-3.13456	-2.68764	-3.92612	0.000401254	0.00352039	1	3	2.1841	0	0	0	0	3	1.63553	4	13	6.34569	3	8	3.15618	0	0	0	2	10	4.24407	3	6	2.31436	2	14	10.2912	1	6	2.68193	4	27	6.72441	5	25
BE430293	610	105.813	25.8971	-23.0702	-2.7846	0.000277581	-2.36061	-1.53956e-05	0.00231422	-23.0702	-2.7846	-3.70699	0.000703938	0.00559392	0	20	16.7329	1	40	20.1883	2	55	34.4578	2	43	24.1208	4	126	57.1255	7	160	106.235	3	92	44.8703	1	14	6.20578	0	8	6.75796	5	149	76.5368	7	117	33.4861	3	87
BE430343	651	4.02418	1.48941	-1.14434	-3.62668	8.53257e-05	-2.67031	-8.06052e-07	0.000802471	-1.14434	-3.62668	-5.56841	2.88842e-06	5.86793e-05	1	1	0.783952	5	5	2.3646	2	2	1.1741	2	2	1.05124	3	3	1.27447	0	0	0	3	3	1.37101	6	6	2.49212	0	0	0	5	5	2.40659	6	6	1.60908	2	2
BE430372	728	3.6747	0.449819	-0.636325	-8.73778	0.000574002	-3.6868	-4.65206e-07	0.00441667	-0.636325	-8.73778	-3.43552	0.00173894	0.0117492	0	0	0	0	0	0	7	7	3.6747	2	2	0.940052	1	1	0.37989	1	1	0.55635	1	1	0.408667	0	0	0	5	5	3.53911	0	0	0	1	1	0.239815	1	1
BE430373	594	5.50943	1.36354	-1.28126	-2.68412	0.000864028	-2.12785	-8.65652e-07	0.00633652	-1.28126	-2.68412	-4.33169	0.000119198	0.00129792	1	1	0.859179	4	4	2.07321	6	6	3.86029	3	3	1.72818	6	6	2.79354	0	0	0	11	11	5.50943	3	3	1.36563	4	4	3.47	5	5	2.63753	4	4	1.17566	7	7
BE430375	444	694.048	190.327	-241.916	-3.68758	0	-3.18948	-0.000176285	0	-241.916	-3.68758	-9.55826	1.1704e-10	1.40628e-08	630	630	724.149	644	644	446.552	553	553	475.989	579	579	446.22	750	750	467.162	730	730	665.916	781	781	523.322	328	328	199.751	212	212	246.042	455	455	321.101	626	626	246.15	193	193
BE430391	768	14.016	4.29134	-3.84229	-2.90404	2.77499e-08	-2.408	-2.6291e-06	5.01949e-07	-3.84229	-2.90404	-6.24625	5.72568e-07	1.51469e-05	3	3	1.99356	15	15	6.01311	4	4	1.99046	6	6	2.67327	7	7	2.52073	1	2	1.05475	15	15	5.81073	27	27	9.50606	9	9	6.03861	14	14	5.7119	20	20	4.5465	11	12
BE430432	743	13.1771	1.96557	-2.67237	-3.00887	9.49787e-06	-2.50503	-1.90114e-06	0.000109554	-2.67237	-3.00887	-4.57753	6.7582e-05	0.000810798	0	8	5.49505	0	9	3.72926	0	5	2.57179	0	5	2.30269	2	11	4.09443	0	13	7.08654	0	7	2.80291	3	24	8.73414	1	19	13.1771	1	6	2.53032	0	4	0.939896	0	7
BE430481	912	10.1273	4.04356	-4.4783	-7.55131	4.12978e-16	-5.63004	-3.24288e-06	1.95416e-14	-4.4783	-7.55131	-7.696	1.35066e-08	6.79539e-07	12	12	6.71516	30	30	10.1273	23	23	9.63802	22	22	8.25432	30	30	9.09737	10	10	4.44104	31	31	10.1127	0	0	0	14	14	7.91023	24	25	8.58932	30	31	5.93438	18	18
BE430687	671	14.3019	6.02642	-6.4814	-219.098	8.48084e-46	-39.4103	-4.88746e-06	2.23529e-43	-6.4814	-219.098	-12.3359	2.7904e-13	1.23113e-10	13	15	11.4088	7	7	3.21177	5	6	3.41731	2	2	1.01991	21	23	9.4797	10	10	6.03611	19	20	8.86764	18	20	8.05945	12	14	10.7513	10	10	4.66973	33	34	8.84636	20	21
BE430702	589	38.0325	9.87744	-11.4439	-7.16231	7.56739e-27	-5.81839	-8.31978e-06	7.94415e-25	-11.4439	-7.16231	-8.50341	1.70677e-09	1.24832e-07	13	13	11.2641	27	27	14.1129	17	17	11.0303	8	8	4.64759	21	21	9.86038	0	0	0	21	21	10.6073	33	33	15.1494	20	20	17.4973	32	32	17.0235	25	25	7.41026	38	38
BE430754	730	4.68738	1.32823	-1.20729	-5.05595	9.23871e-06	-3.40543	-8.70226e-07	0.00010677	-1.20729	-5.05595	-5.4782	5.5403e-06	0.000101154	2	2	1.39823	0	0	0	2	3	1.57056	8	10	4.68738	4	4	1.5154	0	0	0	5	5	2.03774	2	2	0.740807	0	1	0.705883	3	4	1.71692	9	10	2.39158	1	2
BE430882	753	9.91413	2.96249	-2.70034	-2.81177	2.30158e-06	-2.29473	-1.81826e-06	2.98473e-05	-2.70034	-2.81177	-5.45025	5.94184e-06	0.000107198	1	1	0.677759	8	13	5.31517	4	8	4.06022	3	6	2.72653	10	12	4.40733	2	2	1.07576	3	5	1.97549	13	15	5.38634	4	6	4.10593	6	13	5.40956	10	17	3.94151	11	15
BE430949	692	11.5498	4.32563	-5.75479	-32.8653	1.17369e-33	-17.6742	-4.32394e-06	1.75756e-31	-5.75479	-32.8653	-10.5646	1.25068e-11	2.39067e-09	15	15	11.0626	8	8	3.5592	9	9	4.9704	8	8	3.95583	23	23	9.19203	4	4	2.34117	16	16	6.87883	11	11	4.29818	8	8	5.95716	10	10	4.52801	33	33	8.32561	13	13
BE438221	270	61.5737	14.1309	-12.0004	-1.67212	0.00228523	-1.50609	-7.95841e-06	0.0147952	-12.0004	-1.67212	-4.13145	0.00016953	0.0017333	16	16	30.2431	18	18	20.5247	19	19	26.8933	14	14	17.7426	24	24	24.5831	18	18	27.0015	17	17	18.7321	55	55	55.0804	14	14	26.719	27	27	31.3339	38	38	24.5713	8	8
BE438235	146	31.9578	6.50009	-5.87448	-3.58486	0.000513214	-2.86449	-4.02904e-06	0.00399435	-5.87448	-3.58486	-3.66267	0.000919985	0.00698606	0	0	0	7	7	14.7609	11	11	28.7935	4	4	9.37477	11	11	20.8367	1	1	2.77413	10	10	20.3774	1	1	1.85202	1	1	3.52942	5	5	10.7308	4	4	4.78317	1	1
BE438287	226	141.298	13.5906	-28.9296	-3.06258	1.56653e-09	-2.82332	-2.26336e-05	3.43359e-08	-28.9296	-3.06258	-4.39049	0.000128758	0.00138329	8	10	22.582	16	20	27.2452	12	13	21.9832	18	20	30.2813	16	16	19.5795	7	9	16.1292	28	30	39.4924	68	88	105.286	13	15	34.201	17	20	27.7291	54	69	53.3027	10	12
BE438429	400	6.65186	2.3831	-1.51228	-2.48195	0.00228071	-2.04461	-1.03876e-06	0.0147694	-1.51228	-2.48195	-3.5429	0.00123372	0.00888998	0	0	0	4	6	4.61807	1	1	0.955422	0	0	0	3	4	2.7656	4	5	5.06278	0	2	1.48755	8	8	5.40789	1	2	2.57647	0	0	0	8	10	4.36464	4	5
BE442703	525	4.17785	1.17284	-1.06895	-5.47901	2.54216e-05	-3.47806	-7.68483e-07	0.000268486	-1.06895	-5.47901	-4.33703	0.000140974	0.00148823	0	0	0	1	2	1.17284	0	0	0	2	5	3.25885	3	7	3.68747	0	0	0	2	2	1.13337	0	0	0	1	1	0.981514	5	7	4.17785	3	6	1.99526	1	1
BE443135	346	11.8867	3.11653	-2.28487	-2.17137	0.00184567	-1.78808	-1.42091e-06	0.0122922	-2.28487	-2.17137	-3.80634	0.000534421	0.00445719	3	3	4.42502	6	8	7.11841	0	0	0	3	3	2.96687	4	5	3.99653	1	1	1.17059	7	7	6.01898	5	6	4.68892	4	5	7.44646	7	7	6.33922	5	5	2.52291	8	9
BE444081	539	9.44423	3.24095	-2.1846	-2.36755	0.00067884	-1.94293	-1.40546e-06	0.00512507	-2.1846	-2.36755	-3.90534	0.000405414	0.00355113	2	2	1.8937	4	4	2.28476	7	7	4.96323	9	9	5.71356	9	9	4.61789	3	3	2.2543	4	4	2.20786	0	0	0	6	6	5.73612	11	11	6.39466	6	6	1.94344	6	6
BE444374	318	5.99521	1.1885	-1.56637	-9.18751	9.93593e-09	-5.29655	-1.15515e-06	1.93051e-07	-1.56637	-9.18751	-5.36283	8.20393e-06	0.000139835	1	1	1.60488	2	2	1.9363	2	2	2.40358	3	4	4.30414	1	1	0.869686	0	0	0	2	2	1.87113	3	3	2.55089	0	0	0	1	1	0.985341	5	5	2.74506	0	0
BE444772	360	20.3553	8.4435	-8.57538	-4.10234	7.74234e-17	-3.40017	-6.04825e-06	3.91394e-15	-8.57538	-4.10234	-8.87479	2.77234e-10	2.7966e-08	12	13	18.4294	15	15	12.828	10	10	10.6158	3	3	2.85149	12	12	9.21867	2	2	2.25013	12	13	10.7434	21	21	15.773	7	7	10.0196	23	23	20.0189	14	14	6.78944	13	15
BE445289	601	10.8688	2.5966	-2.4099	-2.42247	0.000131688	-1.99294	-1.5721e-06	0.00118583	-2.4099	-2.42247	-4.57657	6.52492e-05	0.000787279	1	1	0.849172	4	4	2.04906	3	3	1.90766	6	6	3.4161	7	7	3.22117	0	0	0	6	7	3.46517	4	4	1.79963	9	12	10.2887	6	6	3.12817	13	14	4.06689	4	4
BE446220	503	84.5475	10.918	-9.57167	-2.80618	1.10482e-05	-2.51522	-7.20766e-06	0.000125711	-9.57167	-2.80618	-3.55277	0.00125388	0.0090078	0	16	16.2339	4	31	18.9742	4	22	16.7151	5	18	12.245	7	20	10.9964	4	105	84.5475	2	12	7.09764	13	46	24.7279	0	1	1.02444	3	14	8.72115	11	43	14.9248	1	3
BE470868	609	6.8393	2.32188	-2.56761	-8.32964	4.46968e-13	-5.59428	-1.87544e-06	1.55793e-11	-2.56761	-8.32964	-7.46893	2.4424e-08	1.11552e-06	1	1	0.838017	7	12	6.06643	2	2	1.25507	3	4	2.24748	6	6	2.72473	0	0	0	9	14	6.8393	11	13	5.77197	5	5	4.23066	9	11	5.65965	13	15	4.30014	3	3
BE490032	624	33.5328	11.7434	-13.9315	-76.9773	3.99429e-35	-39.3055	-1.00853e-05	6.50354e-33	-13.9315	-76.9773	-8.13411	4.43165e-09	2.71684e-07	41	41	33.5328	49	49	24.1758	19	19	11.6365	24	24	13.1607	47	47	20.8306	0	0	0	45	46	21.9318	13	13	5.63322	9	9	7.43214	40	40	20.0858	115	115	32.1752	30	30
BE497060	535	8.19874	2.38858	-2.18042	-3.40406	6.30534e-06	-2.68968	-1.51875e-06	7.52642e-05	-2.18042	-3.40406	-5.09956	1.58466e-05	0.000241876	2	2	1.90786	5	5	2.8773	7	7	5.00034	3	5	3.19793	14	14	7.23709	0	0	0	6	7	3.89265	4	6	3.03246	4	5	4.81584	3	6	3.51408	11	13	4.24227	1	1
BE497480	373	20.5236	5.49542	-4.96148	-2.64572	1.10226e-05	-2.18268	-3.24863e-06	0.000125446	-4.96148	-2.64572	-5.00274	1.59777e-05	0.000243422	4	15	20.5236	5	15	12.3809	4	9	9.22123	1	2	1.83474	6	15	11.1217	2	6	6.51511	3	11	8.77373	2	4	2.89967	1	4	5.52595	10	18	15.1209	13	26	12.1695	9	15
BE497732	455	5.60827	1.35322	-1.54179	-3.77438	5.6221e-06	-2.85317	-1.0893e-06	6.7831e-05	-1.54179	-3.77438	-5.59871	3.75114e-06	7.30495e-05	4	5	5.60827	2	2	1.35328	2	2	1.67986	3	3	2.25613	1	1	0.607824	0	0	0	1	1	0.653867	7	7	4.15992	3	3	3.39755	7	7	4.82059	6	6	2.30223	4	4
BE498083	517	17.9406	6.36674	-5.30467	-2.95792	8.85951e-06	-2.41433	-3.44503e-06	0.000102816	-5.30467	-2.95792	-4.82304	3.41549e-05	0.000458967	2	2	1.97428	11	11	6.55045	6	6	4.43523	8	8	5.29484	9	9	4.81439	0	0	0	8	8	4.60363	8	8	4.18405	18	18	17.9406	13	13	7.87892	30	30	10.1307	11	11
BE498234	580	6.43564	1.43048	-1.44438	-6.34255	3.69233e-07	-4.11247	-1.05124e-06	5.53139e-06	-1.44438	-6.34255	-5.37637	7.74671e-06	0.00013326	1	2	1.75984	2	3	1.59244	3	3	1.97673	3	4	2.35986	2	3	1.43048	0	0	0	4	5	2.56474	2	3	1.39859	1	1	0.888439	6	6	3.24143	4	7	2.10707	3	3
BE498292	450	5.44755	1.88537	-1.32474	-2.76283	0.000482568	-2.20791	-9.18198e-07	0.00378003	-1.32474	-2.76283	-4.21198	0.00019708	0.0019627	4	4	4.53647	4	4	2.73663	2	2	1.69853	2	2	1.5208	0	0	0	4	4	3.6002	0	0	0	8	8	4.80701	1	1	1.1451	4	4	2.78523	5	5	1.93984	1	1
BE498468	533	3.83004	0.539478	-0.694077	-7.85283	0.000445273	-3.69527	-5.12491e-07	0.00352051	-0.694077	-7.85283	-3.73477	0.000774152	0.00605476	2	4	3.83004	0	0	0	0	1	0.717014	0	1	0.641987	0	0	0	0	0	0	0	0	0	0	4	2.02923	0	2	1.93356	0	1	0.587877	2	4	1.31021	0	0
BE498502	559	9.15902	2.28236	-2.21778	-3.14687	7.92303e-05	-2.47381	-1.47577e-06	0.00075129	-2.21778	-3.14687	-4.29796	0.000133315	0.00142247	0	0	0	4	4	2.20301	4	4	2.73466	0	0	0	1	1	0.494741	0	0	0	4	4	2.12887	8	8	3.86969	7	7	6.45271	7	7	3.92374	10	10	3.12318	3	3
BE499310	505	9.75433	3.09357	-3.22376	-2.83417	9.6217e-08	-2.35138	-2.21577e-06	1.59267e-06	-3.22376	-2.83417	-6.79025	4.09727e-08	1.71499e-06	0	0	0	16	16	9.75433	4	4	3.02708	8	11	7.4534	9	9	4.92879	11	11	8.82228	6	7	4.12389	4	4	2.14174	6	7	7.1427	9	9	5.58425	11	13	4.49428	3	4
BE499338	218	16.9253	3.72103	-3.19713	-8.36245	4.37024e-10	-6.09942	-2.44939e-06	1.03973e-08	-3.19713	-8.36245	-5.2295	1.15622e-05	0.000185602	0	0	0	1	1	1.41225	1	1	1.75307	0	0	0	1	1	1.26862	0	0	0	1	1	1.36472	3	3	3.72103	0	0	0	2	2	2.87467	2	2	1.6017	2	2
BE499687	568	6.47265	0.563369	-0.849027	-6.71711	9.47418e-05	-3.66089	-6.15618e-07	0.000882945	-0.849027	-6.71711	-3.32932	0.00230677	0.0147862	0	0	0	4	4	2.16811	0	0	0	0	0	0	0	0	0	0	0	0	3	3	1.57135	1	1	0.476047	1	1	0.907209	7	7	3.86157	0	0	0	0	0
BE499737	473	5.65315	1.78335	-1.45213	-4.46936	2.8473e-06	-3.23927	-1.04933e-06	3.62966e-05	-1.45213	-4.46936	-5.65639	1.8392e-06	4.01974e-05	3	3	3.23691	1	1	0.65089	2	3	2.4239	2	3	2.17027	3	3	1.75408	2	4	3.42514	2	3	1.88695	3	3	1.71498	2	2	2.17884	3	3	1.98735	4	5	1.84551	0	0
BE500003	501	47.9375	21.7055	-20.0324	-2.53832	1.96199e-13	-2.18659	-1.36541e-05	7.12159e-12	-20.0324	-2.53832	-9.27594	6.27253e-11	8.63007e-09	28	32	32.5974	63	69	42.4014	37	41	31.2753	24	27	18.4408	74	87	48.0254	11	11	8.89272	60	70	41.5682	56	62	33.462	21	23	23.6562	53	53	33.1476	114	139	48.4379	34	37
BE500455	370	20.5182	8.46036	-5.44472	-2.52443	0.000340042	-2.06826	-3.45937e-06	0.00277226	-5.44472	-2.52443	-4.61291	5.66702e-05	0.000699941	0	0	0	14	14	11.6492	10	10	10.3289	9	9	8.32327	21	21	15.6967	0	0	0	19	19	15.2775	6	6	4.38478	10	10	13.9269	12	12	10.1623	17	17	8.0215	15	15
BE500837	383	5.01421	0.794993	-1.01297	-8.12178	2.9185e-05	-4.2154	-7.24544e-07	0.000304151	-1.01297	-8.12178	-4.02584	0.000345969	0.00311338	0	0	0	3	3	2.41152	0	0	0	1	1	0.893418	0	0	0	0	0	0	0	0	0	1	1	0.705991	2	2	2.69083	3	3	2.45435	10	11	5.01421	0	0
BE515498	529	3.52804	0.896987	-0.922111	-5.41604	0.000113273	-3.33264	-6.62445e-07	0.00103524	-0.922111	-5.41604	-4.12345	0.000260351	0.00246821	0	0	0	1	1	0.581987	1	1	0.722436	2	2	1.29368	2	2	1.0456	0	0	0	1	1	0.5624	0	0	0	0	0	0	2	2	1.18464	8	8	2.64024	3	3
BE515703	335	17.8707	3.62707	-4.20205	-5.09331	4.66109e-08	-4.17025	-3.17636e-06	8.11367e-07	-4.20205	-5.09331	-4.85375	3.42739e-05	0.000460315	0	0	0	2	2	1.83804	0	1	1.1408	1	5	5.10715	0	7	5.77887	1	3	3.62707	0	1	0.888088	0	0	0	0	2	3.07639	2	9	8.41805	1	5	2.60576	0	0
BE515932	373	11.2334	3.62713	-4.40699	-4.92735	6.08313e-14	-3.87407	-3.1225e-06	2.33201e-12	-4.40699	-4.92735	-7.394	2.62726e-08	1.18636e-06	2	3	4.10471	3	5	4.12696	3	5	5.1229	2	4	3.66948	3	8	5.93158	1	1	1.08585	2	2	1.59522	3	5	3.62459	5	8	11.0519	6	10	8.4005	11	24	11.2334	2	5
BE515969	588	12.2826	2.69785	-2.41649	-2.34847	0.00129275	-1.93194	-1.55273e-06	0.00901809	-2.41649	-2.34847	-3.51018	0.00137158	0.00968307	2	2	1.73589	10	11	5.75949	3	7	4.54963	6	6	3.49162	3	3	1.41102	3	3	2.06644	7	9	4.55371	6	7	3.21898	4	6	5.25811	2	3	1.59867	3	5	1.48457	2	2
BE517206	417	23.4447	11.3932	-6.27584	-2.01918	0.00167744	-1.71558	-3.87596e-06	0.0112995	-6.27584	-2.01918	-4.27572	8.2725e-05	0.000957132	6	7	8.56707	14	21	15.5043	9	16	14.6635	9	9	7.38516	21	26	17.2436	0	0	0	7	12	8.56142	22	26	16.8591	16	18	22.2429	6	7	5.25988	28	34	14.2348	7	9
BE517441	467	9.99109	2.61691	-1.88332	-2.87211	0.00120009	-2.27493	-1.23591e-06	0.00845921	-1.88332	-2.87211	-3.59716	0.00106238	0.00786606	0	0	0	2	2	1.31851	1	1	0.818348	1	1	0.732717	10	10	5.92206	0	0	0	3	3	1.91119	0	0	0	5	5	5.51707	2	2	1.34192	7	7	2.61691	4	4
BE517504	403	82.1957	29.8258	-33.9621	-2.54634	3.80204e-20	-2.1812	-2.2737e-05	2.48972e-18	-33.9621	-2.54634	-9.99954	1.43068e-11	2.67034e-09	27	31	39.2579	66	77	58.824	43	50	47.4155	35	46	39.0577	79	101	69.3116	46	57	57.2861	78	101	74.5619	124	136	91.2498	23	32	40.9167	72	98	76.1965	108	130	56.3179	47	63
BE517530	512	14.1686	4.08089	-5.53528	-6.44568	4.5996e-16	-5.07581	-4.02119e-06	2.16448e-14	-5.53528	-6.44568	-7.53582	1.92863e-08	9.16317e-07	0	0	0	14	17	10.2223	4	4	2.98569	4	5	3.34159	15	16	8.6425	0	0	0	12	15	8.71609	6	7	3.6968	8	9	9.05792	4	6	3.67194	30	35	11.9346	5	7
BE517970	344	9.299	2.9959	-2.16325	-3.82894	2.38872e-05	-2.9242	-1.48008e-06	0.00025362	-2.16325	-3.82894	-4.29041	0.000159683	0.00164957	1	1	1.48358	0	0	0	1	1	1.11096	1	1	0.994706	3	3	2.41186	0	0	0	4	4	3.45941	6	6	4.71618	2	2	2.9959	0	0	0	4	4	2.03007	7	7
BE518439	478	4.05694	0.799516	-1.0144	-5.38441	6.3914e-05	-3.40485	-7.29379e-07	0.000618853	-1.0144	-5.38441	-4.24752	0.000158116	0.00163574	0	0	0	1	2	1.28816	1	1	0.799516	0	0	0	4	4	2.31431	0	0	0	2	3	1.86721	1	1	0.565679	2	2	2.15604	1	1	0.65552	5	6	2.19145	1	1
BE585634	718	14.8176	2.63537	-2.86437	-2.15734	0.000120167	-1.79699	-1.8054e-06	0.00109193	-2.86437	-2.15734	-4.64552	4.63245e-05	0.000591721	8	8	5.68638	14	14	6.00306	9	9	4.79041	8	8	3.81258	9	10	3.85181	0	0	0	12	12	4.9723	10	10	3.76594	12	12	8.61217	12	13	5.67326	26	27	6.5652	16	18
BE586020	573	10.0044	2.65691	-2.01762	-3.03636	0.000927533	-2.36328	-1.34211e-06	0.00674563	-2.01762	-3.03636	-3.86707	0.000501972	0.00423865	3	6	5.34401	0	3	1.61189	10	15	10.0044	4	8	4.77737	0	3	1.44796	0	0	0	6	11	5.71135	0	2	0.943785	2	6	5.39576	0	3	1.64052	11	23	7.0078	0	3
BE586166	636	7.57039	2.37957	-2.15909	-3.6938	2.59664e-07	-2.90473	-1.52926e-06	3.98824e-06	-2.15909	-3.6938	-5.64997	3.01738e-06	6.08476e-05	1	3	2.40732	4	12	5.80889	4	9	5.40805	1	4	2.15207	3	5	2.17421	3	4	2.54731	0	1	0.467782	5	9	3.82634	1	4	3.24085	0	1	0.492671	7	14	3.84308	0	0
BE590932	282	907.771	203.942	-189.067	-7.20014	2.44444e-05	-6.19805	-0.000143956	0.000258954	-189.067	-7.20014	-5.5266	1.84812e-06	4.03686e-05	189	197	356.523	225	235	256.559	124	126	170.756	169	176	213.559	139	146	143.184	244	253	363.371	155	169	178.295	324	330	316.419	108	112	204.656	55	56	62.2233	492	512	316.978	4	4
BE591887	377	26.3962	6.95419	-8.04625	-2.81906	7.71486e-09	-2.35381	-5.33969e-06	1.525e-07	-8.04625	-2.81906	-6.13578	8.19708e-07	2.04904e-05	1	1	1.35372	11	12	9.79961	8	8	8.10968	11	11	9.984	19	20	14.6716	0	0	0	14	14	11.0481	12	13	9.32395	11	12	16.402	21	21	17.4539	57	57	26.3962	5	5
BE604795	274	2.33572	0	-0.557858	-10.8077	0.000627506	-3.72397	-4.11387e-07	0.00478062	-0.557858	-10.8077	-3.56472	0.00123067	0.00887261	0	0	0	0	0	0	0	0	0	0	0	0	1	1	1.00934	0	0	0	0	0	0	0	0	0	0	0	0	0	2	2.28714	0	0	0	0	1
BE604833	463	18.3241	4.06054	-4.80048	-11.2833	7.84821e-20	-7.98044	-3.54932e-06	5.04406e-18	-4.80048	-11.2833	-7.01417	8.42394e-08	3.07683e-06	1	1	1.10227	6	7	4.65464	2	3	2.47625	9	13	9.60762	5	6	3.58393	3	4	3.49912	3	8	5.14055	14	16	9.34409	2	2	2.2259	5	6	4.06054	8	13	4.90197	2	3
BE605004	530	9.39036	2.80669	-2.14984	-3.15917	0.000111174	-2.51007	-1.4629e-06	0.00101847	-2.14984	-3.15917	-4.16599	0.000219565	0.0021443	1	1	0.962929	2	2	1.16178	6	6	4.32644	6	6	3.87372	14	14	7.30536	0	0	0	5	5	2.80669	0	0	0	1	1	0.972254	10	10	5.91205	23	23	7.57636	3	3
BE606275	347	11.1165	1.97221	-1.62288	-3.80968	0.000562269	-2.90052	-1.1632e-06	0.0043348	-1.62288	-3.80968	-3.4718	0.00155644	0.0107308	0	0	0	2	2	1.77447	0	0	0	2	2	1.97221	5	5	3.98502	0	0	0	5	6	5.14425	0	0	0	0	0	0	6	6	5.41796	5	5	2.51564	1	1
BE606560	452	1.44897	0	-0.483999	-15.0458	0.000417328	-3.73612	-3.59488e-07	0.00332096	-0.483999	-15.0458	-4.56615	7.80878e-05	0.000912711	0	0	0	2	2	1.36226	1	1	0.845506	1	1	0.757033	2	2	1.22372	0	0	0	2	2	1.31641	0	0	0	1	1	1.14003	0	0	0	3	3	1.15875	1	1
BE606789	507	4.53715	1.07132	-1.2188	-5.56514	1.49536e-05	-3.6399	-8.83769e-07	0.000165697	-1.2188	-5.56514	-4.33414	0.000123332	0.00133449	0	0	0	1	2	1.21448	1	3	2.26135	2	5	3.37455	2	3	1.63645	0	0	0	2	6	3.52082	1	2	1.06664	0	0	0	0	0	0	1	6	2.0661	0	1
BE606862	389	11.7475	3.59441	-4.25813	-4.83555	3.89703e-15	-3.83918	-3.04847e-06	1.68488e-13	-4.25813	-4.83555	-8.48034	1.43145e-09	1.08274e-07	3	3	3.93588	4	4	3.16577	5	5	4.91219	2	2	1.75928	10	10	7.10951	4	4	4.16476	9	9	6.88325	3	3	2.0853	6	7	9.27266	2	2	1.611	18	21	9.42493	10	10
BE607104	475	9.18576	2.63302	-1.84199	-2.12106	0.00207014	-1.77789	-1.19595e-06	0.0135705	-1.84199	-2.12106	-3.8073	0.000487768	0.00413823	2	2	2.14885	6	8	5.1852	5	9	7.24109	2	3	2.16113	6	8	4.65785	0	0	0	6	11	6.88969	0	0	0	1	2	2.16966	2	4	2.63864	5	9	3.30794	3	7
BF201073	309	3.72223	0.98812	-0.752937	-3.96881	0.00192101	-2.63158	-5.26499e-07	0.0127173	-0.752937	-3.96881	-3.34593	0.00212074	0.0138116	0	0	0	0	0	0	0	0	0	0	0	0	0	0	0	0	0	0	0	0	0	0	0	0	2	2	3.33524	2	2	2.02808	3	3	1.69501	2	2
BF201227	369	5.90079	1.49424	-1.62348	-6.08952	2.17633e-07	-4.08572	-1.17538e-06	3.38531e-06	-1.62348	-6.08952	-5.11675	1.58684e-05	0.000242101	0	0	0	3	3	2.50302	2	2	2.07137	4	4	3.70926	6	6	4.49691	0	0	0	4	4	3.22503	1	1	0.732776	1	1	1.39646	4	4	3.39662	4	5	2.36566	0	1
BF201305	388	12.6598	5.08138	-4.85261	-4.95444	6.03063e-13	-3.93612	-3.4471e-06	2.07173e-11	-4.85261	-4.95444	-7.47971	1.75953e-08	8.50173e-07	1	1	1.31534	14	14	11.1088	7	7	6.89479	9	9	7.93714	11	11	7.84062	0	0	0	9	9	6.90099	8	8	5.57514	3	3	3.98424	12	13	10.4985	14	14	6.29948	4	4
BF201645	511	8.43483	2.11659	-2.67372	-14.305	1.8649e-14	-8.09804	-1.96624e-06	7.52351e-13	-2.67372	-14.305	-6.54463	3.02833e-07	8.94771e-06	7	7	6.99113	14	14	8.43483	1	1	0.747884	3	3	2.00888	7	7	3.78849	0	0	0	3	3	1.74663	4	4	2.11659	1	1	1.0084	5	5	3.06594	19	19	6.49144	4	4
BF201867	570	14.0503	4.96207	-4.03937	-2.03216	0.000142296	-1.72121	-2.55262e-06	0.00127012	-4.03937	-2.03216	-5.24509	6.21976e-06	0.000111316	7	15	13.4303	5	16	8.642	2	4	2.68189	1	5	3.00157	5	17	8.24828	6	13	9.23736	2	10	5.21946	12	31	14.7057	5	13	11.7523	7	27	14.8424	11	34	10.4139	1	4
BF202070	485	28.082	10.5879	-9.0282	-1.7289	2.08226e-05	-1.4786	-5.23037e-06	0.000223715	-9.0282	-1.7289	-6.24188	2.34689e-07	7.23783e-06	25	25	26.3068	21	21	13.3305	13	13	10.2437	22	22	15.5215	42	42	23.9495	23	23	19.2073	38	38	23.31	28	28	15.6104	22	22	23.3742	50	50	32.3029	66	66	23.758	27	27
BF202566	372	12.6982	3.67934	-5.16051	-24.2671	7.16061e-25	-13.9972	-3.84631e-06	6.58565e-23	-5.16051	-24.2671	-8.4598	1.91644e-09	1.3733e-07	2	2	2.74383	4	4	3.31044	6	6	6.16401	4	4	3.67934	6	6	4.46065	0	0	0	10	10	7.99756	10	10	7.26867	4	4	5.5408	13	13	10.95	12	12	5.63179	6	6
BF202703	239	5.48064	1.18328	-1.07094	-11.4349	9.0757e-06	-5.09299	-7.8322e-07	0.000105045	-1.07094	-11.4349	-4.17396	0.000229312	0.00222353	0	0	0	0	0	0	1	1	1.59903	1	1	1.43171	0	0	0	0	0	0	0	0	0	0	0	0	0	0	0	1	1	1.31104	2	2	1.46097	1	2
BF203145	452	4.85259	1.52173	-0.923168	-3.07006	0.00226357	-2.29711	-6.37856e-07	0.0146777	-0.923168	-3.07006	-3.75113	0.000614366	0.00499645	1	1	1.1291	2	3	2.04339	2	2	1.69101	1	1	0.757033	1	1	0.611859	0	0	0	0	0	0	0	0	0	2	2	2.28007	6	7	4.85259	5	5	1.93126	1	1
BF428814	434	3.60989	1.40705	-1.03699	-3.56671	0.000373077	-2.60127	-7.28386e-07	0.00301545	-1.03699	-3.56671	-4.40341	9.77391e-05	0.00109994	0	0	0	1	3	2.12814	1	2	1.76115	1	1	0.788431	4	4	2.54894	0	0	0	1	1	0.685505	2	2	1.24606	1	1	1.18732	5	5	3.60989	6	6	2.41363	2	3
BF429129	522	23.86	7.62524	-5.85545	-2.39855	1.45309e-06	-2.03458	-3.85852e-06	1.95951e-05	-5.85545	-2.39855	-5.58567	3.04979e-06	6.13733e-05	2	2	1.95537	25	25	14.7448	26	26	19.0352	19	20	13.1103	21	22	11.6558	1	1	0.775906	19	19	10.8289	8	8	4.14398	10	11	10.8587	18	18	10.8048	33	34	11.3715	11	12
BF429157	552	20.5203	4.96038	-6.16	-4.81653	1.76648e-14	-3.88398	-4.38067e-06	7.13682e-13	-6.16	-4.81653	-7.37637	2.72429e-08	1.22238e-06	5	5	4.62276	9	9	5.01964	6	6	4.15401	14	14	8.67845	11	11	5.51116	4	4	2.93495	25	25	13.4742	8	8	3.91876	9	9	8.40154	6	6	3.40585	35	35	11.0697	12	12
BF473082	590	5.27213	2.07135	-1.80279	-4.89765	1.42524e-07	-3.5618	-1.29865e-06	2.29001e-06	-1.80279	-4.89765	-6.29939	5.05327e-07	1.36595e-05	4	4	3.46002	10	10	5.21816	5	5	3.23872	7	7	4.05975	8	8	3.74997	0	0	0	6	6	3.02552	7	7	3.20807	3	3	2.62014	4	4	2.12433	7	7	2.07135	2	2
BF473517	564	6.51855	2.54657	-2.44431	-4.62447	7.75462e-10	-3.53199	-1.75245e-06	1.77912e-08	-2.44431	-4.62447	-7.96345	2.83748e-09	1.91052e-07	6	6	5.42928	11	11	6.00458	5	5	3.38802	6	6	3.6402	11	11	5.3939	1	1	0.718125	7	8	4.21999	5	5	2.39711	3	3	2.74093	4	4	2.22226	7	7	2.16684	5	5
BF473560	435	2.34645	0.7528	-0.840089	-8.04488	1.34158e-05	-3.99944	-6.16705e-07	0.00015018	-0.840089	-8.04488	-6.54929	2.47635e-07	7.55761e-06	0	2	2.34645	0	1	0.70775	0	0	0	0	2	1.57324	0	1	0.63577	0	1	0.931087	0	3	2.05179	0	3	1.86479	0	1	1.18459	0	1	0.720319	0	1	0.401346	0	2
BF473573	475	13.3177	5.60437	-4.59702	-2.82506	1.19906e-07	-2.32673	-3.05426e-06	1.9539e-06	-4.59702	-2.82506	-6.09817	8.77979e-07	2.1725e-05	1	1	1.07443	15	15	9.72225	4	4	3.21826	10	10	7.20377	13	13	7.56901	1	1	0.85268	17	17	10.6477	7	7	3.98476	10	10	10.8483	19	19	12.5335	36	36	13.2318	9	9
BF473753	442	4.13556	0.688874	-0.740639	-8.89602	6.47207e-05	-3.97257	-5.44963e-07	0.000626063	-0.740639	-8.89602	-4.42401	0.000116175	0.00127037	0	0	0	0	0	0	0	1	0.864635	0	3	2.32248	0	2	1.2514	0	2	1.83268	0	2	1.3462	0	1	0.611752	0	0	0	0	1	0.708911	0	3	1.18497	0	4
BF473884	651	12.1637	4.17747	-4.01024	-3.75759	2.86895e-11	-3.03042	-2.78948e-06	8.0696e-10	-4.01024	-3.75759	-7.22483	3.31664e-08	1.43787e-06	1	2	1.5679	5	10	4.7292	5	9	5.28344	7	11	5.78183	4	8	3.39859	1	1	0.622155	2	6	2.74202	6	9	3.73817	5	8	6.33235	10	18	8.66374	14	23	6.16816	9	14
BF473905	480	253.503	121.919	-85.5468	-3.88931	5.90354e-05	-3.14109	-5.69872e-05	0.000575306	-85.5468	-3.88931	-5.41592	5.56349e-06	0.000101486	10	14	14.8853	220	354	227.055	160	272	216.562	190	301	214.575	200	353	203.387	1	1	0.843797	243	409	253.503	5	9	5.0699	69	118	126.677	155	274	178.864	210	332	120.755	77	134
BF474315	628	15.5681	5.6556	-3.76683	-1.93553	0.00177497	-1.61839	-2.23501e-06	0.0118752	-3.76683	-1.93553	-4.28886	9.68958e-05	0.00109166	2	2	1.62533	25	26	12.7463	9	10	6.08549	11	12	6.53845	17	18	7.92688	1	2	1.28988	15	17	8.0536	13	15	6.45847	14	15	12.308	23	23	11.4758	55	56	15.5681	19	20
BF474318	388	4.37327	0.864506	-1.01392	-7.01098	3.67836e-05	-3.93571	-7.31652e-07	0.000375147	-1.01392	-7.01098	-4.07784	0.000281136	0.0026301	0	0	0	0	1	0.793482	0	0	0	1	2	1.76381	1	4	2.85113	1	1	1.04387	1	1	0.766777	0	0	0	1	2	2.65616	0	1	0.807574	5	7	3.14974	1	1
BF474412	485	5.31232	0.719941	-0.719828	-5.00479	0.000734343	-2.99802	-5.16475e-07	0.00549235	-0.719828	-5.00479	-3.48514	0.00150771	0.0104585	1	1	1.05227	1	1	0.634786	0	0	0	2	2	1.41105	0	0	0	0	0	0	1	1	0.613421	0	0	0	3	5	5.31232	1	2	1.29212	2	2	0.719941	3	3
BF474650	477	10.7456	2.16202	-1.81014	-3.71394	2.31451e-05	-2.94301	-1.33035e-06	0.000246567	-1.81014	-3.71394	-3.95623	0.000409219	0.00357853	1	1	1.06992	3	3	1.9363	1	1	0.801192	1	1	0.717356	2	2	1.15958	2	2	1.69821	2	2	1.24742	3	3	1.70059	1	1	1.08028	0	0	0	10	10	3.66008	3	3
BF474673	632	6.13676	1.46141	-1.70643	-10.1378	1.44091e-10	-5.75182	-1.25639e-06	3.66503e-09	-1.70643	-10.1378	-6.28229	5.11613e-07	1.37925e-05	1	1	0.80752	3	3	1.46141	4	4	2.41879	2	2	1.08284	4	4	1.75038	0	0	0	3	3	1.41223	2	2	0.855679	2	2	1.63068	8	8	3.96631	11	11	3.03867	5	5
BF478812	336	10.8805	2.74885	-2.83591	-5.41443	8.37278e-09	-4.07644	-2.03988e-06	1.6464e-07	-2.83591	-5.41443	-5.37726	7.75693e-06	0.000133415	0	4	6.07563	0	3	2.74885	0	2	2.27481	0	3	3.05517	0	5	4.11548	0	2	2.41085	0	6	5.31267	0	1	0.804746	0	2	3.06723	0	0	0	0	4	2.0784	0	8
BF482396	291	14.1334	3.5997	-2.7852	-3.33522	2.6595e-05	-2.60627	-1.8545e-06	0.00027968	-2.7852	-3.33522	-4.44845	9.11039e-05	0.00103736	0	0	0	1	2	2.11595	3	3	3.93988	3	3	3.52762	7	7	6.65265	0	0	0	6	6	6.13421	1	1	0.929191	3	3	5.31232	6	6	6.46059	6	6	3.5997	8	9
BF482624	557	7.401	1.31987	-1.59724	-6.32812	2.3746e-07	-4.16034	-1.14863e-06	3.67032e-06	-1.59724	-6.32812	-4.98567	2.38147e-05	0.000339723	0	0	0	6	6	3.31639	3	3	2.05836	3	3	1.84297	3	4	1.98607	0	0	0	5	5	2.67064	2	2	0.970896	8	8	7.401	1	1	0.562547	4	4	1.25376	5	5
BF482764	525	5.88908	1.28984	-1.11223	-3.18644	0.000781025	-2.39016	-7.58396e-07	0.00580258	-1.11223	-3.18644	-3.59951	0.00105605	0.00782725	1	1	0.9721	1	2	1.17284	0	0	0	1	1	0.65177	3	3	1.58034	0	0	0	3	3	1.70005	1	1	0.515037	5	6	5.88908	6	6	3.58101	2	3	0.997632	1	1
BF482925	331	7.70925	1.6338	-1.37311	-3.58918	0.000323096	-2.66299	-9.39999e-07	0.00264792	-1.37311	-3.58918	-3.64722	0.000970611	0.00729981	2	5	7.70925	4	4	3.7205	1	1	1.15459	1	1	1.03377	1	3	2.50659	0	0	0	0	0	0	2	2	1.6338	2	3	4.67034	2	5	4.73321	2	4	2.1098	3	3
BF483084	395	9.34105	1.83987	-2.17086	-3.97548	1.18496e-06	-3.09994	-1.55572e-06	1.6257e-05	-2.17086	-3.97548	-5.13526	1.4937e-05	0.000230393	0	0	0	3	3	2.33826	6	6	5.80509	2	2	1.73255	1	1	0.700152	0	0	0	4	4	3.01275	2	2	1.36909	1	1	1.30454	7	7	5.55284	9	9	3.9779	5	5
BF483315	609	7.16459	2.54011	-1.99456	-3.70379	3.77257e-06	-2.85797	-1.3824e-06	4.70723e-05	-1.99456	-3.70379	-4.90588	2.45932e-05	0.000348945	1	1	0.838017	7	7	3.53875	1	1	0.627535	3	3	1.68561	5	5	2.27061	1	1	0.665062	6	6	2.93113	5	5	2.21999	0	0	0	10	10	5.14513	13	13	3.72679	7	7
BF483415	313	6.42994	0.953222	-0.843192	-4.31805	0.000982824	-2.86449	-6.04068e-07	0.00710675	-0.843192	-4.31805	-3.36602	0.0020674	0.0135369	1	1	1.63052	0	2	1.96723	0	0	0	1	1	1.09322	0	1	0.883578	0	0	0	0	2	1.90102	0	0	0	1	1	1.64631	0	1	1.00108	1	3	1.67334	1	2
BF483549	585	7.81162	1.77797	-1.40665	-2.70072	0.00101389	-2.12983	-9.33873e-07	0.00730761	-1.40665	-2.70072	-3.8835	0.000475567	0.00405191	0	0	0	2	8	4.2102	0	4	2.61312	3	3	1.75476	2	3	1.41826	0	0	0	1	4	2.03425	0	0	0	3	5	4.40423	5	8	4.28497	2	8	2.3875	6	10
BF483609	512	3.9553	1.16546	-0.738357	-3.43968	0.00165774	-2.41428	-5.17817e-07	0.0111926	-0.738357	-3.43968	-3.97712	0.000317348	0.00290738	2	2	1.99356	0	0	0	0	0	0	0	0	0	0	0	0	5	5	3.9553	0	0	0	1	1	0.528114	2	2	2.01287	1	1	0.611989	4	4	1.36395	1	1
BF483678	308	3.34832	0.787019	-0.593416	-6.52476	0.000783005	-3.22156	-4.33654e-07	0.00581574	-0.593416	-6.52476	-3.73026	0.00071337	0.00565793	1	1	1.65699	2	2	1.99916	0	0	0	0	0	0	0	0	0	0	0	0	1	1	0.965939	1	1	0.877904	0	0	0	1	1	1.01733	0	0	0	0	0
BF484424	336	94.0837	39.9992	-41.5998	-23.4014	2.12738e-13	-17.983	-2.99049e-05	7.67799e-12	-41.5998	-23.4014	-7.77726	1.02012e-08	5.41216e-07	0	1	1.51891	50	53	48.563	52	54	61.42	52	52	52.9563	44	45	37.0393	0	0	0	47	51	45.1577	16	17	13.6807	37	37	56.7438	28	29	27.0441	159	164	85.2144	45	47
BF484477	283	4.14056	0.856544	-0.880424	-41.5003	4.35533e-07	-6.4763	-6.58465e-07	6.4437e-06	-0.880424	-41.5003	-4.81165	3.95951e-05	0.000518844	0	0	0	0	0	0	0	0	0	0	0	0	1	1	0.977244	1	1	1.43118	3	3	3.15381	2	2	1.91092	1	1	1.82083	2	2	2.21441	0	0	0	0	0
BF484759	713	5.99524	1.91966	-1.32706	-2.57791	0.00142879	-2.05414	-8.81405e-07	0.00983911	-1.32706	-2.57791	-3.86389	0.000465434	0.00398332	2	2	1.43156	8	8	3.45437	6	6	3.21601	4	4	1.91966	11	12	4.65459	0	0	0	11	11	4.58991	2	2	0.75847	5	5	3.61357	6	8	3.51572	6	6	1.46916	2	2
BF485411	533	6.70257	1.84677	-1.78492	-9.54051	2.72057e-09	-5.64789	-1.32119e-06	5.76605e-08	-1.78492	-9.54051	-5.72327	2.80668e-06	5.72914e-05	0	7	6.70257	0	4	2.31048	1	9	6.45313	0	3	1.92596	0	4	2.0755	0	1	0.759893	0	5	2.79089	0	6	3.04384	0	1	0.966782	0	4	2.35151	0	3	0.982658	0	3
BG262732	577	3.20143	0.465125	-0.622736	-23.7403	5.87541e-05	-4.71124	-4.64636e-07	0.000572891	-0.622736	-23.7403	-4.29306	0.000169505	0.00173312	0	0	0	0	6	3.20143	0	0	0	0	2	1.18606	0	1	0.479307	0	0	0	0	1	0.515614	0	1	0.468621	0	1	0.893058	0	3	1.62914	0	1	0.302575	0	1
BG262741	302	22.6977	4.15217	-3.11992	-2.6129	0.00171097	-2.077	-1.921e-06	0.0114969	-3.11992	-2.6129	-3.34397	0.00215848	0.014013	0	0	0	2	2	2.03888	4	4	5.06184	2	2	2.26609	5	5	4.57881	0	0	0	4	4	3.94052	0	0	0	6	6	10.2376	3	3	3.11263	14	14	8.09337	14	15
BG263516	513	9.29083	2.57665	-2.10364	-2.3948	0.00135637	-1.94982	-1.34737e-06	0.00940693	-2.10364	-2.3948	-3.74472	0.000713695	0.0056599	0	0	0	3	3	1.80042	7	7	5.21478	0	0	0	6	6	3.23462	1	1	0.789518	4	4	2.31976	4	4	2.10834	8	8	8.03579	8	10	6.10796	4	4	1.36129	5	5
BG275008	535	7.4533	0.982055	-1.49676	-20.8123	1.66662e-08	-7.804	-1.13831e-06	3.1265e-07	-1.49676	-20.8123	-4.52192	8.94486e-05	0.00102145	3	4	3.81572	0	0	0	0	0	0	0	0	0	1	1	0.516935	2	3	2.27116	0	0	0	9	9	4.54869	0	0	0	1	2	1.17136	2	6	1.95797	3	4
BG313066	277	683.097	177.105	-175.478	-3.89474	1.73909e-06	-3.16199	-0.00011403	2.312e-05	-175.478	-3.89474	-4.72232	4.97428e-05	0.00062844	22	25	46.0607	178	206	228.958	122	140	193.154	143	166	205.06	26	28	27.9555	48	52	76.0332	176	196	210.512	75	75	73.2115	150	171	318.106	255	291	329.175	385	432	272.278	282	320
BG313118	403	22.3914	5.41344	-6.78943	-25.46	3.37642e-28	-15.9921	-5.14572e-06	3.83084e-26	-6.78943	-25.46	-7.84206	9.41281e-09	5.05307e-07	5	5	6.33192	8	8	6.11159	1	1	0.948309	6	6	5.09448	9	9	6.17628	4	4	4.02008	3	3	2.21471	18	18	12.0772	4	4	5.11459	5	5	3.88758	25	25	10.8304	3	3
BG313281	382	27.4493	5.87758	-5.98306	-2.69027	2.7802e-06	-2.2562	-3.98943e-06	3.55003e-05	-5.98306	-2.69027	-4.60295	6.64241e-05	0.000799152	0	0	0	2	3	2.41784	2	4	4.00177	3	6	5.37454	1	1	0.723979	4	8	8.48215	4	6	4.67292	8	10	7.07839	3	4	5.39576	4	8	6.56206	12	18	8.22655	10	19
BG313509	377	5.44582	1.39824	-1.13	-3.38175	0.000444761	-2.53892	-7.95828e-07	0.00351684	-1.13	-3.38175	-3.9488	0.000403954	0.00354053	0	0	0	3	4	3.26654	4	4	4.05484	4	6	5.44582	1	1	0.733581	0	0	0	1	3	2.36745	1	1	0.717227	0	0	0	2	3	2.49341	2	3	1.38928	2	3
BG313654	427	7.24068	1.89973	-1.44702	-2.85859	0.000219272	-2.2568	-9.83919e-07	0.00187226	-1.44702	-2.85859	-4.34717	0.000114044	0.00124997	0	0	0	4	4	2.88404	1	1	0.895008	2	2	1.60271	3	3	1.94304	0	0	0	3	3	2.09023	1	3	1.89973	4	6	7.24068	1	1	0.733814	9	15	6.13298	2	3
BG604257	496	19.0021	3.31598	-4.15317	-2.80222	2.99559e-05	-2.44361	-3.09561e-06	0.00031141	-4.15317	-2.80222	-3.93978	0.000444378	0.00383193	7	18	18.5209	8	8	4.96566	4	4	3.08201	10	11	7.58865	6	12	6.69097	13	13	10.6155	5	6	3.5989	26	26	14.1739	2	2	2.0778	8	10	6.31731	9	11	3.87186	0	0
BG604263	588	40.581	13.2959	-10.1554	-1.73818	0.000269301	-1.50062	-6.04125e-06	0.00225144	-10.1554	-1.73818	-5.27377	5.73961e-06	0.000104202	9	9	7.81152	18	22	11.519	19	20	12.9989	22	26	15.1304	44	50	23.517	8	9	6.19933	34	41	20.7447	66	73	33.5694	30	33	28.9196	44	49	26.1115	74	78	23.1593	32	34
BG604376	521	19.8975	7.62517	-5.51835	-1.88884	0.00039771	-1.65655	-3.63456e-06	0.00318922	-5.51835	-1.88884	-5.13723	3.57518e-06	7.00718e-05	3	6	5.87738	6	9	5.31831	1	3	2.20059	8	15	9.8516	7	13	6.90073	9	15	11.6609	9	20	11.4207	17	36	18.6837	5	13	12.8576	5	13	7.81843	13	34	11.3933	10	14
BG604390	463	21.2627	5.33103	-4.875	-1.65585	0.00224859	-1.42693	-2.82094e-06	0.0145929	-4.875	-1.65585	-5.08066	3.91949e-06	7.5743e-05	9	9	9.92046	28	30	19.9485	6	7	5.77793	13	17	12.5638	21	23	13.7384	24	27	23.619	18	18	11.5662	22	26	15.1841	13	14	15.5813	6	8	5.41406	27	29	10.9352	17	18
BG604930	550	7.71286	1.87506	-2.90994	-22.4148	3.30519e-16	-10.7107	-2.13882e-06	1.57981e-14	-2.90994	-22.4148	-6.63765	2.3792e-07	7.32221e-06	1	2	1.85583	10	10	5.59766	0	0	0	5	5	3.11072	9	10	5.02836	0	0	0	11	14	7.57297	3	4	1.96651	2	2	1.8738	7	9	5.12736	20	21	6.666	2	2
BG605426	364	30.711	7.35942	-7.97765	-2.32146	1.42314e-07	-1.95637	-5.17116e-06	2.28713e-06	-7.97765	-2.32146	-6.68243	8.05685e-08	2.96555e-06	19	19	26.6393	37	37	31.2946	14	14	14.6988	19	19	17.861	17	17	12.9163	17	17	18.9159	25	25	20.4333	13	13	9.65695	15	15	21.2347	14	14	12.0515	32	32	15.3482	13	13
BG904302	559	8.7393	2.48651	-2.07903	-2.10638	0.000692959	-1.75633	-1.31663e-06	0.00521942	-2.07903	-2.10638	-4.24096	0.000142865	0.00150469	0	0	0	11	13	7.15979	3	4	2.73466	6	7	4.28489	8	9	4.45267	4	4	2.8982	2	3	1.59665	3	3	1.45113	7	7	6.45271	14	15	8.40801	10	13	4.06013	5	5
BG904688	512	9.40384	1.61829	-1.42246	-3.48412	0.00043829	-2.61424	-9.71174e-07	0.00347098	-1.42246	-3.48412	-3.65169	0.000966669	0.00727584	0	0	0	1	1	0.601311	0	0	0	2	6	4.00991	2	5	2.70078	0	0	0	2	3	1.74322	1	1	0.528114	1	2	2.01287	1	2	1.22398	1	2	0.681975	2	3
BG904781	545	11.9725	2.49127	-2.72442	-3.27064	1.52029e-06	-2.64645	-1.90314e-06	2.0438e-05	-2.72442	-3.27064	-5.22088	1.12779e-05	0.000181828	0	2	1.87285	2	15	8.47352	0	6	4.20736	0	1	0.627851	0	9	4.56705	0	6	4.45897	0	5	2.72944	3	20	9.92273	0	1	0.945495	0	7	4.02453	0	9	2.88307	0	5
BG904902	604	33.0092	5.09562	-6.88357	-6.20663	7.60035e-15	-5.20622	-5.23204e-06	3.20241e-13	-6.88357	-6.20663	-6.06773	1.07099e-06	2.56535e-05	0	8	6.75964	1	23	11.7236	1	7	4.42911	1	7	3.96565	0	5	2.2894	1	14	9.38794	1	17	8.37361	1	28	12.5348	0	6	5.11882	2	17	8.81913	2	16	4.62478	3	20
BG905225	627	10.7133	3.28769	-3.6137	-2.19944	2.69159e-06	-1.86759	-2.37422e-06	3.44542e-05	-3.6137	-2.19944	-7.60035	1.35585e-09	1.03793e-07	3	3	2.44188	21	21	10.3115	7	8	4.87615	14	14	7.64036	12	12	5.29302	15	15	9.68954	8	9	4.27047	11	11	4.74376	6	6	4.93105	6	7	3.4982	26	26	7.23959	11	11
BG905825	641	19.1084	2.27473	-3.72832	-7.59655	6.85591e-10	-5.61017	-2.75173e-06	1.58588e-08	-3.72832	-7.59655	-4.53619	8.58761e-05	0.000987106	10	24	19.1084	0	1	0.480298	4	8	4.76966	3	8	4.27056	0	6	2.58871	9	9	5.68675	10	25	11.6033	0	0	0	0	4	3.21557	0	2	0.977655	1	8	2.17892	0	2
BG905858	532	9.89717	2.27821	-2.21737	-5.19961	3.96285e-07	-3.90358	-1.63703e-06	5.89803e-06	-2.21737	-5.19961	-5.06241	1.84849e-05	0.000275467	0	6	5.75586	1	9	5.20835	1	7	5.02853	0	0	0	0	0	0	2	13	9.89717	2	4	2.23691	2	5	2.5413	0	0	0	0	3	1.76695	2	18	5.90703	0	2
BG905861	479	3.95149	0.732551	-0.700137	-4.72854	0.000401233	-2.89544	-5.03386e-07	0.00321411	-0.700137	-4.72854	-3.90385	0.000436822	0.00377925	0	1	1.06545	0	0	0	0	2	1.59569	0	0	0	0	1	0.57737	0	1	0.845559	0	1	0.621105	1	7	3.95149	0	1	1.07577	0	0	0	2	5	1.8224	0	0
BG905922	194	30.6223	5.32378	-9.01806	-7.00497	4.01159e-15	-5.63324	-6.58776e-06	1.73238e-13	-9.01806	-7.00497	-6.295	5.96059e-07	1.56804e-05	4	10	26.3068	3	4	6.34786	2	13	25.6092	2	9	15.8743	4	16	22.8091	3	10	20.8775	2	8	12.2684	4	6	8.36272	3	6	15.937	0	2	3.23029	4	12	10.7991	3	13
BG906526	324	8.2529	2.16902	-2.73343	-4.46407	1.94359e-10	-3.50159	-1.98202e-06	4.84915e-09	-2.73343	-4.46407	-7.65779	8.08068e-09	4.45778e-07	0	3	4.72549	1	7	6.65154	0	3	3.5386	0	5	5.28054	0	3	2.56074	0	2	2.50014	0	1	0.918239	0	5	4.17275	0	1	1.59042	0	3	2.90128	0	8	4.31076	0	1
BG906696	524	5.90032	1.31629	-1.07004	-3.69181	0.000265253	-2.67765	-7.53575e-07	0.00222095	-1.07004	-3.69181	-4.34024	0.000133264	0.00142206	0	3	2.92187	0	1	0.58754	0	4	2.91732	0	3	1.95904	0	4	2.11115	0	0	0	0	3	1.7033	0	1	0.51602	0	6	5.90032	0	2	1.19595	0	5	1.66589	0	2
BG906739	532	5.62657	0.911286	-1.02227	-4.41804	0.000122572	-3.12487	-7.67763e-07	0.00111195	-1.02227	-4.41804	-3.85015	0.000513551	0.00431722	0	2	1.91862	0	0	0	0	1	0.718362	0	2	1.28639	0	4	2.0794	0	1	0.761321	0	3	1.67768	0	4	2.03304	0	2	1.9372	0	1	0.588982	0	3	0.984505	0	2
BG907288	655	10.9749	2.96296	-2.77123	-3.76164	4.64334e-06	-2.91349	-1.85817e-06	5.6904e-05	-2.77123	-3.76164	-4.67637	5.13177e-05	0.000645068	0	0	0	5	6	2.82019	3	4	2.33385	6	10	5.22411	8	13	5.48898	0	0	0	4	7	3.17949	2	2	0.825632	9	13	10.2272	3	5	2.3919	17	21	5.5974	8	11
BG907430	606	3.92752	0.503843	-0.600809	-9.83095	0.000173128	-3.75702	-4.43247e-07	0.00151325	-0.600809	-9.83095	-3.91587	0.000477276	0.00406429	0	1	0.842166	0	0	0	2	3	1.89192	0	1	0.564652	0	2	0.912739	0	0	0	3	8	3.92752	0	0	0	0	0	0	1	2	1.03412	0	1	0.288095	0	0
BG907637	492	6.99089	2.00067	-1.57666	-3.39057	4.01558e-05	-2.61313	-1.09438e-06	0.000405976	-1.57666	-3.39057	-4.39131	0.000118542	0.00129179	5	5	5.18651	4	5	3.12877	4	9	6.99089	0	0	0	4	7	3.9348	1	1	0.823217	1	1	0.604694	1	4	2.19833	0	3	3.14204	1	3	1.9106	3	6	2.12909	1	1
BG907865	474	33.8473	4.80034	-6.63454	-4.97778	1.30491e-06	-4.29453	-5.15121e-06	1.77497e-05	-6.63454	-4.97778	-3.89844	0.000502473	0.00424207	10	22	23.6872	10	16	10.3923	16	24	19.3503	10	16	11.5503	2	3	1.75038	0	0	0	12	25	15.6914	35	46	26.2408	0	1	1.08712	4	7	4.62736	12	30	11.0497	4	11
BG908206	594	6.61551	1.735	-1.86303	-6.43302	5.99402e-08	-4.35237	-1.35136e-06	1.02641e-06	-1.86303	-6.43302	-5.6036	3.71438e-06	7.2426e-05	0	0	0	8	9	4.66471	0	1	0.643382	7	9	5.18453	3	5	2.32795	2	2	1.36371	3	4	2.00343	7	11	5.00731	1	2	1.735	2	4	2.11002	6	16	4.70264	0	0
BG908226	644	33.9615	4.47726	-5.55369	-2.35549	9.20547e-05	-2.0147	-3.70644e-06	0.000860179	-5.55369	-2.35549	-3.59651	0.00111114	0.00816412	0	13	10.3021	0	4	1.91224	0	9	5.34087	1	14	7.43867	4	49	21.0426	0	54	33.9615	0	7	3.2338	1	21	8.81721	0	9	7.20132	0	24	11.6772	0	11	2.98205	2	41
BG908441	606	19.2092	3.86681	-3.94058	-3.1131	1.65859e-06	-2.69917	-2.95387e-06	2.21317e-05	-3.94058	-3.1131	-4.74266	4.32666e-05	0.000559328	3	7	5.89516	6	7	3.55627	4	5	3.15321	8	11	6.21117	6	9	4.10733	13	26	17.3772	7	10	4.9094	17	22	9.8163	0	0	0	4	5	2.5853	9	26	7.49047	5	10
BG908824	713	10.4728	3.53995	-2.83001	-2.69762	2.07751e-05	-2.21331	-1.88842e-06	0.000223281	-2.83001	-2.69762	-4.98282	1.58576e-05	0.00024197	2	2	1.43156	13	13	5.61336	11	11	5.89601	11	11	5.27906	27	27	10.4728	1	1	0.568054	9	9	3.75538	1	1	0.379235	6	6	4.33628	16	16	7.03144	18	18	4.40749	4	4
BG909031	570	5.69252	1.70107	-1.73274	-5.14496	1.3882e-07	-3.68457	-1.2542e-06	2.23617e-06	-1.73274	-5.14496	-5.83185	2.08515e-06	4.46322e-05	0	0	0	0	7	3.78087	0	0	0	0	5	3.00157	0	4	1.94077	0	0	0	0	2	1.04389	0	12	5.69252	0	3	2.71208	0	4	2.19887	0	3	0.918872	0	6
BG909117	579	20.2731	5.29499	-3.45023	-2.21833	0.0012245	-1.84206	-2.14802e-06	0.00860588	-3.45023	-2.21833	-3.7922	0.000564742	0.00466155	23	23	20.2731	21	21	11.1663	10	10	6.60049	15	15	8.86474	12	12	5.73181	5	5	3.49761	8	8	4.11066	6	6	2.80202	8	8	7.11979	9	9	4.87055	28	28	8.44283	15	15
BG909198	546	7.96707	1.4683	-1.39529	-2.32761	0.00194534	-1.94725	-9.64722e-07	0.012856	-1.39529	-2.32761	-3.59538	0.00105349	0.00781276	2	2	1.86942	4	4	2.25547	4	4	2.79977	3	3	1.8801	4	4	2.02608	8	8	5.9344	12	12	6.53867	7	7	3.4666	2	2	1.88753	4	4	2.29552	6	6	1.91852	3	3
BG909256	579	9.85003	4.81794	-4.79242	-8.06284	5.48068e-23	-6.05224	-3.51432e-06	4.41648e-21	-4.79242	-8.06284	-10.9589	3.61178e-12	8.93583e-10	3	3	2.64431	7	7	3.7221	12	12	7.92059	14	14	8.27376	11	11	5.25416	4	4	2.79808	11	11	5.65216	4	4	1.86801	2	2	1.77995	10	10	5.41172	28	28	8.44283	7	7
BG909264	641	9.07495	1.68171	-1.48767	-2.45097	0.00108615	-1.98674	-9.85842e-07	0.00775956	-1.48767	-2.45097	-4.12345	0.000238329	0.00229462	0	3	2.38855	0	7	3.36209	0	5	2.98103	1	17	9.07495	0	4	1.7258	0	4	2.52744	0	12	5.5696	0	8	3.37466	0	4	3.21557	0	5	2.44414	0	4	1.08946	0	3
BG909588	402	76.3201	6.16308	-11.6308	-4.40623	3.95123e-08	-3.9831	-9.49069e-06	6.96763e-07	-11.6308	-4.40623	-3.49167	0.00150823	0.0104611	5	6	7.6172	0	2	1.5317	3	6	5.70401	0	0	0	6	8	5.50368	5	5	5.0376	5	6	4.44044	48	71	47.7562	4	8	10.2546	4	9	7.01504	8	21	9.12014	1	4
BG909700	406	63.3931	10.8731	-12.8702	-4.26945	3.57391e-10	-3.83324	-9.90867e-06	8.59771e-09	-12.8702	-4.26945	-5.04616	1.79068e-05	0.000268004	3	3	3.77108	13	13	9.85794	13	13	12.2369	9	9	7.58525	11	11	7.49301	3	3	2.99278	27	27	19.7851	25	25	16.6499	12	12	15.2304	18	18	13.8919	30	30	12.9004	27	27
BI479146	522	3.94862	1.05962	-1.00764	-4.98492	0.000128983	-3.23142	-7.18522e-07	0.00116464	-1.00764	-4.98492	-4.06938	0.000301019	0.00278546	0	0	0	1	1	0.589791	1	1	0.732124	1	1	0.655515	2	2	1.05962	0	0	0	2	2	1.13988	1	1	0.517997	4	4	3.94862	5	6	3.60159	5	5	1.67228	4	4
BI479920	450	4.82808	1.26409	-1.02718	-3.35144	0.000670843	-2.47496	-7.1379e-07	0.00507074	-1.02718	-3.35144	-3.80071	0.000585085	0.0048032	0	0	0	1	1	0.684158	2	3	2.54779	1	2	1.5208	2	5	3.07289	0	0	0	0	1	0.661132	0	0	0	0	1	1.1451	4	5	3.48154	2	3	1.1639	1	3
BI480018	484	4.84206	1.57921	-1.07272	-2.59724	0.00138906	-2.05284	-7.25586e-07	0.00960002	-1.07272	-2.59724	-4.02691	0.000242813	0.00232962	0	0	0	4	4	2.54439	1	2	1.57921	4	4	2.82793	2	2	1.14281	0	0	0	0	0	0	5	5	2.79333	2	2	2.12932	0	0	0	6	7	2.525	4	4
BI750676	388	11.1163	2.00266	-1.85197	-2.34312	0.00118715	-1.90524	-1.18181e-06	0.00838293	-1.85197	-2.34312	-3.5966	0.00108634	0.00801137	0	0	0	9	9	7.14134	2	2	1.96994	4	4	3.52762	6	6	4.2767	0	0	0	3	3	2.30033	4	4	2.78757	7	7	9.29655	1	1	0.807574	11	11	4.94959	3	3
BI750713	466	10.2279	1.75674	-1.54304	-2.57232	0.00102667	-2.08209	-1.04178e-06	0.00739075	-1.54304	-2.57232	-3.65507	0.000866771	0.00664588	2	5	5.47589	2	3	1.982	0	0	0	0	1	0.73429	6	9	5.34129	0	1	0.869148	4	7	4.46902	1	5	2.90123	1	4	4.42313	0	3	2.0172	1	2	0.749294	1	2
BI751098	254	5.32273	1.35398	-1.10796	-3.34912	0.00149661	-2.49017	-7.66879e-07	0.0102492	-1.10796	-3.34912	-3.59155	0.00109108	0.00804176	0	0	0	4	4	4.84836	2	2	3.0092	2	2	2.69432	0	0	0	0	0	0	1	1	1.1713	5	5	5.32273	1	1	2.02872	2	3	3.70085	2	2	1.37469	0	0
BI751291	240	11.3158	1.2722	-2.25702	-11.8962	1.91382e-08	-6.87529	-1.66756e-06	3.55805e-07	-2.25702	-11.8962	-4.41237	0.000121139	0.0013148	0	0	0	0	0	0	4	5	7.96185	0	0	0	1	1	1.15233	2	3	5.06278	1	1	1.23962	2	2	2.25329	1	2	4.29412	5	5	6.52789	2	2	1.45488	0	0
BI751342	258	8.76915	1.96687	-1.57131	-3.62755	0.00026769	-2.74058	-1.07935e-06	0.00223941	-1.57131	-3.62755	-3.54859	0.00126303	0.00905795	0	0	0	7	7	8.35309	2	2	2.96255	1	1	1.32628	1	1	1.07194	0	0	0	4	4	4.61255	2	2	2.09608	2	2	3.99453	0	0	0	5	5	3.38344	2	2
BI751439	320	4.83089	0.852335	-0.850033	-4.47976	0.00182092	-2.90206	-6.00491e-07	0.0121438	-0.850033	-4.47976	-3.33735	0.00221595	0.0143145	0	0	0	0	0	0	0	3	3.58283	0	0	0	0	1	0.86425	0	0	0	0	1	0.929717	0	1	0.844983	0	3	4.83089	0	2	1.95837	0	0	0	0	0
BI751478	414	3.21346	0	-0.495369	-14.5226	0.00029712	-3.78036	-3.70699e-07	0.0024591	-0.495369	-14.5226	-3.39497	0.0019454	0.0128775	0	0	0	0	0	0	1	1	0.923113	0	0	0	1	1	0.668019	0	0	0	0	0	0	1	1	0.653127	0	0	0	1	1	0.756856	2	2	0.843409	0	0
BI751585	305	10.1995	3.93216	-3.03584	-3.83085	1.90293e-07	-3.04016	-2.11311e-06	2.99106e-06	-3.03584	-3.83085	-5.4425	5.14297e-06	9.50256e-05	1	1	1.67329	5	5	5.04707	3	3	3.75904	2	2	2.2438	2	2	1.81351	1	1	1.32794	7	7	6.82808	5	5	4.4327	0	0	0	5	5	5.1367	7	7	4.00688	2	2
BJ208667	707	8.74616	2.52029	-2.55828	-4.60294	3.42916e-09	-3.51308	-1.81449e-06	7.15712e-08	-2.55828	-4.60294	-6.16446	7.53602e-07	1.90895e-05	0	0	0	14	14	6.09646	10	10	5.4055	10	10	4.83987	1	1	0.391174	4	4	2.2915	8	8	3.36644	7	7	2.67717	12	12	8.74616	5	5	2.21597	22	22	5.43265	7	7
BJ208855	478	2.82351	0.547004	-0.68395	-8.3085	0.000119222	-3.74376	-5.02489e-07	0.00108411	-0.68395	-8.3085	-4.13071	0.00026004	0.0024659	2	2	2.13537	1	1	0.644082	2	2	1.59903	0	0	0	3	3	1.73573	0	0	0	0	0	0	0	0	0	2	2	2.15604	0	0	0	5	5	1.82621	2	2
BJ209916	373	7.56045	1.54859	-1.59	-2.99497	8.04546e-05	-2.36404	-1.08872e-06	0.0007615	-1.59	-2.99497	-4.33326	0.00012868	0.00138266	0	0	0	2	2	1.65078	1	1	1.02458	2	2	1.83474	3	3	2.22434	2	2	2.1717	4	4	3.19045	2	2	1.44984	2	2	2.76297	9	9	7.56045	4	4	1.87223	1	1
BJ210537	629	3.82732	0.600865	-0.804356	-8.38982	9.3762e-05	-3.98663	-5.86514e-07	0.000874659	-0.804356	-8.38982	-3.8576	0.000558699	0.00462094	0	0	0	2	2	0.978923	0	0	0	2	2	1.08801	1	1	0.439682	0	0	0	1	2	0.945976	0	0	0	0	0	0	0	0	0	1	1	0.277561	0	0
BJ211415	475	12.3345	1.92839	-2.09028	-6.39889	3.69036e-07	-4.37227	-1.49205e-06	5.52881e-06	-2.09028	-6.39889	-4.21239	0.000209127	0.00206214	1	1	1.07443	6	6	3.8889	1	2	1.60913	6	6	4.32226	0	0	0	0	0	0	4	4	2.50534	4	4	2.27701	2	3	3.25449	4	5	3.2983	9	9	3.30794	0	0
BJ211511	459	4.38517	1.18335	-1.13542	-4.36204	0.000108007	-3.0357	-8.08298e-07	0.000992809	-1.13542	-4.36204	-4.27557	0.000153555	0.00159756	0	0	0	1	1	0.670743	0	0	0	3	4	2.98195	2	2	1.20505	0	0	0	0	0	0	2	2	1.17819	1	2	2.24529	4	6	4.09593	4	6	2.28216	1	1
BJ211655	601	8.91043	1.94972	-2.26816	-5.43345	3.95235e-08	-3.93509	-1.60916e-06	6.96849e-07	-2.26816	-5.43345	-5.2411	1.16578e-05	0.000187015	0	0	0	8	8	4.09812	6	6	3.81533	7	7	3.98545	8	8	3.68133	0	0	0	18	18	8.91043	1	1	0.449908	0	0	0	3	3	1.56409	9	9	2.61443	5	5
BJ211689	457	18.4998	8.29838	-9.0377	-6.66281	4.14426e-26	-5.38593	-6.60263e-06	4.13541e-24	-9.0377	-6.66281	-11.121	3.19653e-12	8.14455e-10	5	5	5.58373	18	18	12.1262	9	9	7.5263	14	14	10.4825	27	28	16.9446	0	0	0	14	14	9.11407	11	11	6.5084	5	5	5.6378	19	19	13.0272	37	38	14.517	18	18
BJ211712	468	8.58006	1.1606	-1.78893	-17.8545	6.33939e-09	-7.71771	-1.31016e-06	1.26894e-07	-1.78893	-17.8545	-4.68561	5.63364e-05	0.00069667	0	0	0	0	2	1.31569	2	4	3.2664	6	8	5.84921	2	4	2.36376	0	0	0	0	3	1.90711	6	8	4.62213	0	1	1.10106	2	5	3.34763	8	23	8.58006	4	4
BJ212246	215	11.701	4.56932	-4.97166	-17.4391	1.9224e-19	-11.4494	-3.83659e-06	1.19571e-17	-4.97166	-17.4391	-8.56102	1.39938e-09	1.06384e-07	3	3	7.1212	3	4	5.72784	0	0	0	3	3	4.77459	3	3	3.85898	4	4	7.53531	0	0	0	6	6	7.54589	1	1	2.39672	3	3	4.37217	7	7	5.68418	1	2
BJ212477	435	97.3776	12.7004	-14.6226	-2.06963	0.000165907	-1.81823	-1.00026e-05	0.00145761	-14.6226	-2.06963	-3.85233	0.000549064	0.00455416	15	83	97.3776	9	60	42.465	3	26	22.8423	5	48	37.7577	1	10	6.3577	12	93	86.5911	1	15	10.2589	6	41	25.4855	2	13	15.3996	6	26	18.7283	8	53	21.2713	1	13
BJ213611	361	3.62845	0	-0.604938	-30.4548	7.83898e-05	-4.78898	-4.5175e-07	0.000744019	-0.604938	-30.4548	-3.76017	0.000734306	0.00579272	0	0	0	0	0	0	0	0	0	0	0	0	0	0	0	0	0	0	0	0	0	1	1	0.749015	0	0	0	0	0	0	1	1	0.483617	0	1
BJ214071	512	5.98069	1.06542	-1.42194	-18.9436	2.52187e-09	-7.34352	-1.08222e-06	5.37314e-08	-1.42194	-18.9436	-5.41545	7.15515e-06	0.000124767	5	6	5.98069	1	1	0.601311	1	2	1.49285	1	2	1.33664	2	2	1.08031	0	0	0	0	1	0.581073	4	4	2.11246	1	3	3.01931	2	4	2.44796	3	6	2.04593	0	0
BJ214845	664	13.8133	4.73081	-3.39498	-2.05841	0.00124082	-1.71229	-2.07425e-06	0.00870151	-3.39498	-2.05841	-4.36526	0.000124122	0.00134153	0	15	11.529	0	15	6.95492	0	24	13.8133	0	25	12.8832	0	26	10.8292	0	9	5.48977	0	16	7.1689	0	1	0.407221	0	10	7.76046	0	20	9.43791	0	34	8.93962	0	11
BJ215150	671	18.8624	3.8028	-4.09687	-4.40285	1.00042e-09	-3.61977	-3.06331e-06	2.26181e-08	-4.09687	-4.40285	-6.01533	1.17128e-06	2.76007e-05	9	17	12.9299	5	11	5.04707	3	8	4.55641	4	9	4.58958	4	8	3.29729	4	10	6.03611	3	8	3.54706	9	18	7.2535	3	6	4.6077	6	12	5.60367	5	15	3.90281	5	12
BJ215954	686	12.9939	3.37473	-2.87012	-1.92719	0.000421338	-1.62725	-1.76159e-06	0.00335001	-2.87012	-1.92719	-5.24427	6.70565e-06	0.000118304	9	9	6.69559	16	19	8.52704	13	15	8.35646	4	6	2.99282	6	8	3.22519	7	7	4.13289	12	14	6.07162	8	9	3.54745	8	9	6.76043	15	19	8.67847	27	36	9.16193	7	9
BJ217368	172	8.31313	1.65146	-1.50046	-5.78342	0.000193449	-3.90827	-1.0883e-06	0.00167366	-1.50046	-5.78342	-3.60883	0.00105538	0.00782363	0	0	0	3	3	5.36985	1	1	2.22191	1	1	1.98941	2	2	3.21581	2	2	4.70957	0	0	0	0	0	0	0	0	0	0	0	0	5	5	5.07516	2	2
BJ217684	643	95.353	36.1375	-32.8463	-1.80565	6.71505e-08	-1.56866	-2.039e-05	1.14124e-06	-32.8463	-1.80565	-8.08718	1.06039e-09	8.47113e-08	91	121	96.0383	104	154	73.7359	94	134	79.6432	61	90	47.8944	78	113	48.6023	48	57	35.904	103	145	67.09	152	217	91.2529	67	96	76.9336	112	176	85.7661	226	340	92.3159	76	96
BJ217817	610	3.20158	1.50162	-1.11007	-4.89051	3.67976e-05	-3.27583	-7.98875e-07	0.000375221	-1.11007	-4.89051	-5.96856	1.13124e-06	2.68158e-05	0	1	0.836643	0	6	3.02824	0	3	1.87952	0	0	0	0	5	2.26689	0	3	1.99192	0	1	0.48772	0	4	1.77308	0	2	1.68949	0	4	2.05468	0	5	1.43103	0	3
BJ217865	666	4.74919	1.20891	-1.03563	-3.4576	0.00151869	-2.50911	-7.1068e-07	0.0103716	-1.03563	-3.4576	-3.48516	0.00142325	0.00998247	2	2	1.53259	0	0	0	0	0	0	3	3	1.54135	2	2	0.830511	0	0	0	1	1	0.446711	0	0	0	2	2	1.54743	9	9	4.23431	2	2	0.524281	6	6
BJ218495	598	112.916	36.7816	-29.6304	-1.99409	0.000135232	-1.70362	-1.84336e-05	0.00121405	-29.6304	-1.99409	-5.54349	1.87454e-06	4.08531e-05	14	103	87.9035	26	129	66.4137	11	62	39.6228	20	87	49.7819	25	73	33.7607	22	170	115.14	13	54	26.8654	29	123	55.6163	22	65	56.0103	22	85	44.5381	52	217	63.353	23	72
BJ218728	562	24.7524	4.98656	-5.99182	-2.62628	5.55727e-07	-2.28658	-4.28128e-06	8.0856e-06	-5.99182	-2.62628	-5.24644	1.03141e-05	0.000168926	6	6	5.4486	15	26	14.2431	6	7	4.76011	4	6	3.65316	19	28	13.7788	8	9	6.48613	14	17	8.99939	34	47	22.6131	5	7	6.41826	17	26	14.4961	16	22	6.83431	10	19
BJ218798	595	73.4395	24.0561	-18.9126	-2.30455	0.000228044	-1.89688	-1.14737e-05	0.00193984	-18.9126	-2.30455	-4.908	2.58071e-05	0.000362897	7	67	57.4683	15	71	36.7376	4	13	8.3499	16	85	48.8827	33	158	73.4395	10	63	42.8848	29	98	49.0015	10	38	17.2689	9	55	47.6323	18	69	36.3367	33	191	56.0434	25	77
BJ218854	558	11.4693	2.92944	-3.53435	-4.14014	1.61356e-10	-3.29375	-2.49922e-06	4.07568e-09	-3.53435	-4.14014	-6.72183	1.68947e-07	5.4968e-06	5	5	4.57305	5	6	3.31044	11	11	7.53379	12	13	7.97191	8	10	4.95627	8	9	6.53263	11	11	5.86488	2	2	0.969156	3	3	2.7704	8	11	6.17693	28	31	9.6992	3	4
BJ219513	557	6.56344	1.28016	-1.52537	-6.67131	4.20332e-06	-4.26146	-1.10192e-06	5.19504e-05	-1.52537	-6.67131	-4.36037	0.000127417	0.00137149	0	0	0	0	1	0.552731	2	4	2.74448	2	2	1.22865	3	5	2.48259	0	0	0	0	0	0	0	1	0.485448	2	2	1.85025	0	0	0	4	13	4.07471	4	8
BJ219864	738	9.5391	3.01269	-2.31963	-1.92339	0.0014304	-1.61532	-1.41399e-06	0.00984958	-2.31963	-1.92339	-4.39936	0.000100947	0.00112888	2	2	1.38307	22	22	9.17773	3	3	1.55353	12	12	5.56389	11	11	4.12217	0	0	0	9	9	3.62816	14	14	5.12944	9	9	6.28408	20	20	8.49156	9	10	2.36566	12	12
BJ220115	381	8.71055	1.79622	-1.5806	-6.3069	7.91697e-06	-4.09374	-1.13239e-06	9.27085e-05	-1.5806	-6.3069	-4.27191	0.000174236	0.00177267	0	2	2.67902	0	1	0.808061	2	2	2.00613	0	2	1.79622	6	12	8.71055	0	0	0	2	3	2.34259	0	4	2.83879	0	1	1.35248	0	0	0	4	7	3.20761	0	0
BJ220911	652	49.1083	4.20715	-8.20517	-12.5013	4.66462e-16	-9.68601	-6.3234e-06	2.19275e-14	-8.20517	-12.5013	-4.509	9.28025e-05	0.00105287	0	10	7.82749	3	104	49.1083	1	12	7.03378	1	6	3.14889	1	11	4.66589	0	6	3.7272	0	2	0.912605	4	67	27.7859	0	3	2.37099	0	6	2.88348	1	27	7.22977	0	1
BJ221597	278	39.8783	7.69235	-7.20566	-2.35045	1.42039e-05	-2.06034	-5.05917e-06	0.0001581	-7.20566	-2.35045	-4.64145	3.97785e-05	0.000520878	11	11	20.1938	8	8	8.8596	6	6	8.24824	1	1	1.23086	9	9	8.95338	10	10	14.5692	9	9	9.6316	41	41	39.8783	2	2	3.70716	12	12	13.5254	15	15	9.42009	7	7
BJ221844	499	36.101	10.1386	-9.58108	-2.60033	4.72765e-06	-2.17143	-6.20771e-06	5.78509e-05	-9.58108	-2.60033	-5.124	1.26024e-05	0.000199571	0	2	2.0455	3	12	7.40372	1	5	3.82934	7	33	22.6291	9	26	14.4099	0	0	0	4	17	10.1356	11	32	17.3399	3	9	9.29389	4	18	11.3028	15	51	17.8434	11	33
BJ221988	623	8.30779	2.595	-2.31694	-3.38867	3.30223e-07	-2.69272	-1.60528e-06	4.98468e-06	-2.31694	-3.38867	-5.56954	3.3604e-06	6.65081e-05	0	0	0	7	7	3.45923	1	1	0.613433	6	6	3.29546	6	6	2.6635	1	1	0.650117	10	10	4.77543	5	5	2.1701	6	6	4.96271	3	3	1.50885	13	13	3.64304	6	6
BJ222022	500	3.83992	1.24422	-0.946088	-3.99297	0.000382098	-2.77582	-6.71089e-07	0.00307864	-0.946088	-3.99297	-4.33449	0.000130848	0.00140113	0	0	0	3	3	1.84723	3	3	2.29301	0	0	0	0	0	0	0	0	0	2	2	1.19004	0	0	0	3	3	3.09177	1	1	0.626677	10	10	3.49171	3	3
BJ222784	491	8.78438	1.75858	-1.79336	-3.05481	0.000440982	-2.3688	-1.18628e-06	0.00349081	-1.79336	-3.05481	-3.68403	0.000875023	0.00669943	0	0	0	3	4	2.50812	1	1	0.778348	3	3	2.09071	2	2	1.12652	0	0	0	2	2	1.21185	0	0	0	4	4	4.19792	11	13	8.29613	6	6	2.13343	2	3
BJ223726	335	11.382	3.52595	-2.95669	-4.3362	1.55598e-06	-3.33302	-2.03206e-06	2.08786e-05	-2.95669	-4.3362	-5.08709	1.61991e-05	0.000246249	3	3	4.57032	5	5	4.59509	5	5	5.70401	0	0	0	1	1	0.825552	0	0	0	1	1	0.888088	3	3	2.42144	3	3	4.61458	3	3	2.80602	7	7	3.64806	5	5
BJ223789	290	14.4581	3.81462	-4.48123	-74.1063	1.89293e-22	-22.4653	-3.33774e-06	1.47555e-20	-4.48123	-74.1063	-7.06153	7.50209e-08	2.79487e-06	1	1	1.75984	4	4	4.2465	2	2	2.63565	1	1	1.17993	4	4	3.81462	0	0	0	6	6	6.15537	5	5	4.66197	3	3	5.33064	2	2	2.16096	11	11	6.62221	6	6
BJ224867	562	18.702	1.84164	-3.84609	-4.0706	5.78674e-08	-3.21978	-2.6728e-06	9.93135e-07	-3.84609	-4.0706	-4.56394	7.92812e-05	0.000923886	0	7	6.3567	3	28	15.3388	0	5	3.40008	0	4	2.43544	0	4	1.9684	0	2	1.44136	0	4	2.1175	0	6	2.88677	0	4	3.66758	2	21	11.7084	0	3	0.931952	3	23
BJ226252	563	4.23285	0.928837	-1.00109	-6.67519	5.75344e-06	-3.85788	-7.30609e-07	6.92876e-05	-1.00109	-6.67519	-4.9452	2.54484e-05	0.000358717	0	0	0	1	1	0.54684	2	3	2.03642	0	1	0.607778	2	3	1.47368	0	0	0	4	6	3.17061	1	1	0.480274	2	2	1.83053	2	3	1.66965	2	3	0.930296	0	0
BJ227209	247	70.7559	22.4686	-20.0329	-2.77034	4.59886e-08	-2.33244	-1.33596e-05	8.01666e-07	-20.0329	-2.77034	-6.24597	1.20347e-07	4.1395e-06	6	7	14.4634	8	14	17.4502	5	12	18.5669	8	12	16.6241	19	39	43.6674	2	3	4.9193	11	21	25.2943	15	23	25.1784	9	16	33.3794	13	21	26.6401	33	66	46.6504	8	13
BJ228146	518	2.09943	0.665767	-0.637612	-6.15838	0.000403096	-3.21562	-4.64008e-07	0.00322647	-0.637612	-6.15838	-4.87205	2.66142e-05	0.000372394	0	0	0	0	1	0.594346	0	1	0.737777	0	0	0	0	2	1.0678	0	2	1.56379	0	1	0.574342	1	3	1.56599	1	1	0.994777	0	2	1.2098	0	1	0.337038	0	1
BJ228793	492	5.25991	1.70271	-1.65435	-3.51823	3.41295e-06	-2.71727	-1.16143e-06	4.29376e-05	-1.65435	-3.51823	-5.94984	7.81618e-07	1.96779e-05	4	4	4.14921	2	2	1.25151	2	2	1.55353	3	4	2.78194	4	4	2.24846	2	2	1.64643	7	7	4.23286	3	3	1.64875	4	4	4.18939	4	5	3.18434	5	5	1.77424	4	4
BJ228912	222	7.02694	0	-1.15407	-14.8128	9.19924e-06	-6.44425	-9.38887e-07	0.000106375	-1.15407	-14.8128	-3.46345	0.00162364	0.0111001	1	1	2.29889	0	0	0	0	0	0	1	1	1.54135	0	0	0	0	0	0	1	1	1.34013	5	5	6.08997	1	1	2.32115	1	1	1.41144	1	1	0.786422	0	0
BJ230010	750	20.9713	5.12118	-5.20017	-9.07145	1.41772e-15	-6.58925	-3.7172e-06	6.36125e-14	-5.20017	-9.07145	-6.24393	6.83338e-07	1.75887e-05	7	7	4.76329	4	4	1.64198	14	15	7.64337	5	5	2.28119	21	22	8.11243	3	3	1.62009	13	14	5.55351	3	3	1.08158	0	0	0	14	17	7.10234	22	22	5.12118	16	18
BJ230268	514	4.96452	1.73644	-1.40431	-5.60649	2.85201e-07	-3.76725	-1.01853e-06	4.35465e-06	-1.40431	-5.60649	-6.28777	4.87121e-07	1.32448e-05	5	5	4.96452	3	3	1.79691	1	1	0.743519	4	4	2.66287	4	4	2.15222	1	1	0.787982	3	3	1.73644	0	0	0	1	1	1.00252	3	3	1.82882	4	4	1.35864	3	3
BJ230578	640	16.7459	1.84521	-3.31419	-11.6233	3.43941e-10	-8.17308	-2.70299e-06	8.29664e-09	-3.31419	-11.6233	-4.20831	0.000214558	0.00210391	20	21	16.7459	3	3	1.44315	1	1	0.597138	2	3	1.60396	8	8	3.457	0	0	0	5	6	2.78915	0	1	0.422491	1	1	0.805148	7	8	3.91673	7	9	2.45511	1	1
BJ230905	702	6.1204	1.7119	-1.43269	-2.24437	0.00124936	-1.84442	-9.36369e-07	0.00875333	-1.43269	-2.24437	-4.23646	0.000165676	0.00170063	7	8	5.81598	6	6	2.63138	6	6	3.2664	7	7	3.41204	9	10	3.9396	2	3	1.73087	7	8	3.39042	1	1	0.385177	0	0	0	2	2	0.892702	3	3	0.746092	2	3
BJ230988	615	40.25	13.3844	-11.0577	-3.14147	0.000134778	-2.51358	-6.94723e-06	0.00121027	-11.0577	-3.14147	-4.43419	0.000102162	0.0011396	0	4	3.31937	6	50	25.0302	0	2	1.24282	2	16	8.90222	4	33	14.8398	0	5	3.29287	6	37	17.8989	0	2	0.879332	8	29	24.2985	16	79	40.25	4	45	12.7746	14	51
BJ231318	413	6.65366	2.38336	-2.17677	-4.88449	1.50157e-08	-3.62966	-1.55687e-06	2.83604e-07	-2.17677	-4.88449	-6.15508	7.19843e-07	1.83643e-05	3	4	4.94288	4	4	2.9818	2	2	1.8507	1	1	0.828521	4	5	3.34818	1	1	0.980685	1	1	0.720362	4	4	2.61883	3	3	3.74306	3	4	3.03476	6	6	2.53635	6	6
BJ231546	595	2.16656	1.07561	-0.897087	-6.14418	2.82221e-05	-3.57151	-6.52827e-07	0.000295225	-0.897087	-6.14418	-6.75609	8.77493e-08	3.17991e-06	0	0	0	1	1	0.517431	2	2	1.2846	0	0	0	1	1	0.464807	1	1	0.680711	3	3	1.50005	4	4	1.81778	1	1	0.866042	3	3	1.57986	5	5	1.46711	0	0
BJ231905	352	8.69919	2.97589	-2.17605	-3.68702	1.90905e-06	-2.99417	-1.61202e-06	2.51852e-05	-2.17605	-3.68702	-5.06294	1.75563e-05	0.000263522	6	6	8.69919	3	3	2.6239	3	4	4.34283	0	0	0	1	1	0.785682	0	0	0	5	5	4.22598	4	4	3.07266	2	2	2.92781	4	4	3.56067	6	6	2.97589	0	0
BJ232348	579	5.65575	1.80418	-1.34089	-3.12073	0.0016995	-2.39831	-9.13719e-07	0.0114292	-1.34089	-3.12073	-3.51099	0.00117183	0.00852257	0	0	0	3	4	2.12692	0	2	1.3201	1	6	3.5459	4	8	3.82121	0	0	0	4	5	2.56917	1	1	0.467003	2	4	3.55989	0	0	0	4	6	1.80918	0	1
BJ232502	723	2.71758	0.885182	-0.767461	-6.00385	8.06808e-05	-3.36937	-5.57926e-07	0.000763282	-0.767461	-6.00385	-4.9639	2.35664e-05	0.000336809	0	0	0	3	3	1.27747	2	2	1.05717	4	4	1.89311	4	4	1.53007	0	0	0	2	2	0.822986	4	4	1.49596	0	0	0	0	0	0	3	3	0.724422	2	2
BJ232566	454	86.5644	17.1804	-22.9464	-84.5656	3.65649e-40	-50.2699	-1.68872e-05	7.46519e-38	-22.9464	-84.5656	-6.6319	2.41973e-07	7.41711e-06	26	51	57.3303	37	82	55.6067	11	22	18.5192	29	57	42.9608	13	39	23.7574	10	23	20.5188	24	50	32.7653	2	4	2.38233	5	15	17.0252	15	39	26.9167	17	39	14.9974	23	86
BJ232657	596	9.59636	2.73402	-1.81939	-3.15994	0.000211084	-2.45853	-1.21886e-06	0.0018103	-1.81939	-3.15994	-4.08983	0.000266056	0.00251103	0	0	0	9	9	4.64906	1	1	0.641223	0	0	0	12	12	5.56832	0	0	0	1	1	0.499177	0	0	0	3	3	2.59377	6	6	3.15442	16	16	4.68686	5	5
BJ232785	812	139.439	16.4532	-31.8041	-7.32619	1.1735e-07	-5.76518	-2.18911e-05	1.91548e-06	-31.8041	-7.32619	-4.38961	0.000129488	0.00138912	4	6	3.77108	39	164	62.1809	32	125	58.8314	43	175	73.7455	30	34	11.5801	0	0	0	95	340	124.573	1	3	0.998994	11	13	8.24979	8	10	3.85885	42	175	37.6262	14	42
BJ232802	866	71.548	14.238	-17.3502	-6.02063	2.00764e-08	-4.78998	-1.17922e-05	3.71876e-07	-17.3502	-6.02063	-4.73016	4.9408e-05	0.000624993	0	3	1.76796	8	96	34.1289	3	52	22.9478	2	39	15.4099	3	15	4.7903	0	0	0	6	124	42.5995	0	7	2.18564	2	7	4.1652	4	17	6.15099	6	108	21.7728	4	32
BJ233197	658	9.82185	3.17746	-3.23063	-4.3289	2.74325e-08	-3.48536	-2.37809e-06	4.96732e-07	-3.23063	-4.3289	-5.88333	1.81212e-06	3.97112e-05	1	3	2.32684	0	3	1.40367	0	2	1.16161	2	7	3.6402	1	6	2.52182	0	0	0	0	2	0.904284	2	13	5.34214	0	1	0.783123	2	14	6.66678	8	31	8.22516	2	8
BJ234144	527	88.0487	15.3459	-18.7558	-2.84093	0.000259278	-2.32796	-1.21294e-05	0.00217486	-18.7558	-2.84093	-3.48527	0.00148349	0.010326	3	7	6.77888	6	37	21.6152	64	120	87.0213	60	102	66.2282	46	158	82.9155	9	11	8.45399	7	21	11.8552	10	18	9.23549	5	23	22.4891	6	21	12.486	47	98	32.4656	4	19
BJ234214	545	92.2344	33.4349	-28.9409	-3.72108	1.60756e-06	-3.03061	-1.9363e-05	2.1507e-05	-28.9409	-3.72108	-5.4142	4.03968e-06	7.76734e-05	6	11	10.3007	40	85	48.0166	36	82	57.5006	25	75	47.0889	74	174	88.2962	5	5	3.71581	56	148	80.7915	9	19	9.4266	14	29	27.4194	34	81	46.5696	81	201	64.3885	43	110
BJ234904	183	108.949	10.7999	-19.4538	-6.83793	7.19569e-11	-6.09665	-1.55065e-05	1.91154e-09	-19.4538	-6.83793	-3.76379	0.00072704	0.00574603	19	19	52.9874	10	10	16.8236	5	5	10.4418	11	11	20.5681	3	3	4.53377	5	5	11.0662	10	10	16.2573	68	68	100.474	2	2	5.63164	5	5	8.56116	4	4	3.81608	3	3
BJ235041	601	16.728	4.67358	-3.64285	-2.19844	0.00143385	-1.80011	-2.2097e-06	0.00987151	-3.64285	-2.19844	-3.92895	0.000374119	0.00332132	0	4	3.39669	0	5	2.56132	0	6	3.81533	2	12	6.83219	0	7	3.22117	0	1	0.673915	2	17	8.41541	0	6	2.69945	0	4	3.42958	2	20	10.4272	2	15	4.35738	2	22
BJ235396	355	11.4865	2.40355	-1.91617	-3.02256	0.000711869	-2.43579	-1.32568e-06	0.00534353	-1.91617	-3.02256	-3.26588	0.00189058	0.0125751	5	5	7.18806	1	1	0.867243	1	1	1.07653	3	3	2.89165	3	3	2.33713	3	3	3.42273	1	1	0.838054	1	1	0.761675	1	1	1.45153	11	11	9.70908	11	11	5.40969	3	3
BJ236303	677	10.6679	2.65703	-2.74392	-4.15003	5.29211e-07	-3.20252	-1.9004e-06	7.72665e-06	-2.74392	-4.15003	-4.96855	2.42924e-05	0.000345339	0	1	0.753844	11	20	9.09516	5	12	6.77404	4	8	4.04347	11	16	6.53613	0	0	0	5	10	4.39452	0	1	0.399401	3	6	4.56687	2	6	2.777	7	18	4.64186	3	3
BJ237020	619	105.202	15.8529	-19.5077	-4.10945	0.000118479	-3.40581	-1.38653e-05	0.00107795	-19.5077	-4.10945	-3.40477	0.00189043	0.012575	5	7	5.77135	24	51	25.3658	32	67	41.3656	51	164	90.6581	1	3	1.34036	3	4	2.61727	31	65	31.2409	0	3	1.31047	12	37	30.8011	2	12	6.07441	32	77	21.7174	0	2
BJ237137	601	8.91043	2.25295	-2.75034	-4.92927	1.15154e-08	-3.75037	-1.9647e-06	2.21337e-07	-2.75034	-4.92927	-5.85764	1.66683e-06	3.71062e-05	3	5	4.24586	6	11	5.63491	6	9	5.72299	2	3	1.70805	6	14	6.44233	0	0	0	7	18	8.91043	1	1	0.449908	1	2	1.71479	4	10	5.21362	8	15	4.35738	1	2
BJ238063	328	18.1196	4.462	-4.56831	-1.84913	0.000154421	-1.57693	-2.77123e-06	0.00136664	-4.56831	-1.84913	-5.75209	5.03937e-07	1.36269e-05	10	10	15.5595	8	8	7.50905	6	6	6.99089	12	12	12.5187	15	15	12.6476	5	5	6.17413	10	10	9.07041	13	13	10.7169	9	9	14.1392	15	15	14.3295	17	17	9.04864	6	6
BJ238140	306	122.203	33.2432	-34.2265	-2.77373	1.85405e-10	-2.4174	-2.4136e-05	4.64036e-09	-34.2265	-2.77373	-6.83966	6.50393e-08	2.49677e-06	40	40	66.7127	49	49	49.2996	77	77	96.1666	35	35	39.1381	90	90	81.3412	49	49	64.8566	86	86	83.6137	60	60	53.0185	24	24	40.4153	52	52	53.2471	75	75	42.7906	36	36
BJ238145	244	12.6712	2.92234	-3.43513	-6.80654	6.66552e-10	-4.94408	-2.43942e-06	1.54458e-08	-3.43513	-6.80654	-5.50535	5.45326e-06	9.98032e-05	0	0	0	1	1	1.26177	3	3	4.69879	0	0	0	5	5	5.66721	1	1	1.65993	4	4	4.8772	4	4	4.4327	6	6	12.6712	1	1	1.28417	13	13	9.30169	4	4
BJ238302	593	28.0033	9.07241	-9.43744	-2.99693	1.42873e-11	-2.53763	-6.46209e-06	4.1698e-10	-9.43744	-2.99693	-7.65737	3.71187e-09	2.36576e-07	12	16	13.7701	16	22	11.4219	8	8	5.15573	14	18	10.3865	20	25	11.6594	35	41	28.0033	17	18	9.03064	26	48	21.8869	17	18	15.6413	27	34	17.9654	41	52	15.3094	20	24
BJ238382	643	25.9435	9.58402	-11.5746	-155.514	7.91341e-52	-52.5946	-8.59934e-06	2.71855e-49	-11.5746	-155.514	-9.5783	1.23582e-10	1.46663e-08	23	23	18.2552	52	52	24.8978	1	1	0.594352	17	17	9.04672	20	20	8.60218	11	11	6.92885	26	26	12.0299	55	55	23.1286	26	26	20.8362	20	20	9.74615	51	51	13.8474	11	11
BJ239491	730	27.1407	9.70226	-10.1175	-1.977	1.97462e-08	-1.68964	-6.30545e-06	3.66097e-07	-10.1175	-1.977	-7.61462	4.37772e-10	4.07177e-08	41	41	28.6636	46	46	19.4001	33	33	17.2761	60	60	28.1243	68	68	25.7618	27	27	14.9803	45	46	18.7472	32	32	11.8529	21	21	14.8235	58	58	24.8954	93	93	22.2417	44	44
BJ240480	657	34.2078	7.6086	-8.73278	-2.36921	1.0692e-09	-1.99736	-5.66544e-06	2.40505e-08	-8.73278	-2.36921	-6.8382	1.02667e-07	3.62752e-06	13	13	10.0983	38	38	17.8069	26	26	15.1239	20	20	10.4164	39	39	16.4168	22	22	13.5624	39	39	17.6604	17	17	6.99651	20	20	15.6863	36	36	17.1692	48	48	12.7551	27	27
BJ241383	723	8.60566	3.31759	-2.57274	-3.50424	2.11478e-06	-2.80931	-1.7962e-06	2.76284e-05	-2.57274	-3.50424	-5.11171	1.30734e-05	0.000205869	3	3	2.11765	16	16	6.81319	12	12	6.34305	11	11	5.20604	14	14	5.35524	7	7	3.92138	1	1	0.411493	0	0	0	5	5	3.56359	10	10	4.33387	7	7	1.69032	2	2
BJ241761	496	14.5446	3.54251	-2.59671	-1.93165	0.00169068	-1.63106	-1.59906e-06	0.011376	-2.59671	-1.93165	-4.02522	0.000196012	0.00195391	7	7	7.20256	3	3	1.86212	6	6	4.62301	11	11	7.58865	6	6	3.34548	3	3	2.44973	2	2	1.19963	11	11	5.99665	13	14	14.5446	3	3	1.89519	16	16	5.63179	11	11
BJ241803	547	556.555	141.482	-131.036	-2.35128	2.40963e-05	-2.02066	-8.9082e-05	0.000255547	-131.036	-2.35128	-5.00224	1.51829e-05	0.000233617	49	57	53.1812	247	376	211.626	493	713	498.147	462	673	420.999	425	651	329.142	378	481	356.153	448	646	351.355	269	426	210.581	196	297	279.785	262	364	208.51	214	344	109.794	130	193
BJ241858	399	104.679	10.1449	-22.1189	-10.13	3.4065e-13	-9.04518	-1.80445e-05	1.20323e-11	-22.1189	-10.13	-4.58114	7.57515e-05	0.00089094	1	27	34.5351	1	35	27.0062	0	8	7.66253	1	33	28.3005	0	11	7.62446	0	7	7.10566	0	12	8.94765	2	87	58.9582	0	11	14.2061	0	10	7.8531	0	14	6.12581	1	17
BJ241887	171	20.8916	6.0309	-7.04112	-14.5809	7.54986e-23	-10.3462	-5.20374e-06	6.02482e-21	-7.04112	-14.5809	-7.99301	6.26099e-09	3.6034e-07	7	7	20.8916	5	5	9.00208	4	4	8.93962	2	2	4.00209	7	7	11.3212	2	2	4.73711	8	8	13.9186	7	7	11.0688	1	1	3.01342	1	1	1.83239	12	12	12.2516	3	3
BJ242205	689	16.7195	3.46482	-4.57486	-5.1626	2.11638e-10	-4.00055	-3.19584e-06	5.25307e-09	-4.57486	-5.1626	-5.38012	7.88273e-06	0.000135223	2	2	1.48143	13	14	6.25573	1	1	0.554671	2	2	0.993263	8	9	3.61254	2	2	1.17568	5	5	2.15899	18	19	7.45645	1	1	0.747888	19	19	8.64069	23	24	6.08136	17	21
BJ242226	589	9.5312	2.35492	-1.91021	-2.26067	0.000322368	-1.88185	-1.25915e-06	0.00264293	-1.91021	-2.26067	-4.78397	1.86807e-05	0.000277621	9	11	9.5312	3	4	2.09081	3	3	1.94653	2	2	1.1619	3	3	1.40863	7	7	4.81351	4	5	2.52555	6	6	2.75444	1	1	0.874864	2	4	2.12794	9	10	2.9641	4	5
BJ242278	613	2.70695	0.675826	-0.675337	-3.99776	0.00224735	-2.60826	-4.79908e-07	0.0145853	-0.675337	-3.99776	-3.78201	0.000458772	0.003936	3	3	2.49765	5	5	2.51118	4	4	2.49376	0	0	0	6	6	2.70695	0	0	0	2	2	0.970667	1	1	0.4411	1	1	0.840611	1	1	0.511156	3	5	1.42403	2	2
BJ242626	614	13.9358	2.49308	-2.48243	-2.24759	0.000145632	-1.91432	-1.68745e-06	0.00129662	-2.48243	-2.24759	-4.98559	1.32329e-05	0.000208115	3	3	2.49358	8	8	4.01135	5	6	3.73455	9	10	5.57295	5	6	2.70254	7	9	5.93682	5	6	2.90726	14	14	6.16535	4	4	3.35697	13	13	6.6342	13	14	3.98078	6	6
BJ242908	510	81.5179	10.1106	-18.8764	-634.356	8.54834e-40	-114.717	-1.44705e-05	1.70602e-37	-18.8764	-634.356	-5.64309	3.79481e-06	7.3751e-05	13	13	13.009	86	89	53.7265	3	3	2.24805	5	5	3.3547	29	31	16.8105	28	30	23.8249	66	68	39.6679	29	30	15.9056	10	10	10.1038	20	22	13.5166	133	137	46.8985	32	32
BJ242926	634	3.43061	0.963183	-0.909232	-4.92318	7.65862e-05	-3.15337	-6.54798e-07	0.00072874	-0.909232	-4.92318	-5.25775	9.7662e-06	0.000161356	0	3	2.41492	0	0	0	0	4	2.41116	0	2	1.07943	0	6	2.61729	0	0	0	0	0	0	0	0	0	0	1	0.812768	1	5	2.47112	0	6	1.65223	0	1
BJ243469	524	26.8037	6.16865	-6.94881	-6.51304	6.54212e-16	-5.1248	-4.98357e-06	3.02778e-14	-6.94881	-6.51304	-6.38185	4.79383e-07	1.30745e-05	0	0	0	9	9	5.28786	4	4	2.91732	11	12	7.83616	32	32	16.8892	3	3	2.31883	18	18	10.2198	16	16	8.25632	1	1	0.983387	13	13	7.77367	25	25	8.32947	15	15
BJ244142	299	7.45332	1.15021	-1.44706	-5.16876	1.4531e-05	-3.70774	-1.09788e-06	0.000161417	-1.44706	-5.16876	-4.08559	0.000285431	0.00266242	4	4	6.82746	0	0	0	0	0	0	0	0	0	1	1	0.92495	2	2	2.70918	1	1	0.995015	1	1	0.904329	1	1	1.72339	1	1	1.04796	3	3	1.7517	0	0
BJ244925	406	4.03286	0.962052	-0.907221	-4.50375	0.000458038	-2.9633	-6.43543e-07	0.00361101	-0.907221	-4.50375	-3.62023	0.00101524	0.00757744	0	0	0	2	2	1.51661	2	2	1.8826	1	1	0.842805	2	2	1.36236	0	0	0	0	1	0.732782	0	0	0	3	3	3.8076	2	3	2.31531	0	0	0	0	1
BJ245022	503	13.0206	4.32407	-4.51856	-22.6141	3.69333e-22	-12.5757	-3.29097e-06	2.81761e-20	-4.51856	-22.6141	-7.79906	1.05048e-08	5.55561e-07	1	1	1.01462	10	10	6.1207	2	2	1.51956	9	9	6.12249	15	15	8.24732	0	0	0	11	11	6.50617	5	5	2.68782	7	7	7.1711	9	9	5.60646	19	19	6.59468	3	3
BJ245846	416	7.69215	2.17827	-2.20622	-4.79137	1.94891e-05	-3.501	-1.51037e-06	0.000210806	-2.20622	-4.79137	-4.43029	0.0001083	0.0011958	0	0	0	5	5	3.70037	2	2	1.83735	0	0	0	8	8	5.31846	0	0	0	6	6	4.291	0	0	0	3	3	3.71607	6	6	4.51931	5	5	2.09838	7	7
BJ246411	637	13.4211	2.09143	-2.40075	-2.79578	0.000144127	-2.24248	-1.57584e-06	0.00128512	-2.40075	-2.79578	-3.87894	0.000518876	0.00435224	0	0	0	3	5	2.41657	0	2	1.1999	0	3	1.61152	1	4	1.73664	0	0	0	0	0	0	0	2	0.848962	4	11	8.89834	0	3	1.47569	7	22	6.02964	3	9
BJ246552	866	5.64119	1.20447	-1.14958	-2.71025	0.00102794	-2.13085	-7.79849e-07	0.00739801	-1.14958	-2.71025	-4.1673	0.00022433	0.00218259	0	0	0	4	4	1.42204	5	5	2.20652	4	4	1.5805	8	8	2.55483	1	1	0.467694	2	2	0.687089	4	4	1.24894	5	5	2.97514	4	4	1.44729	22	22	4.4352	1	1
BJ247889	594	3.84663	0.816168	-0.749411	-4.33542	0.0010101	-2.79421	-5.34862e-07	0.00728354	-0.749411	-4.33542	-3.72175	0.000738121	0.00581724	1	1	0.859179	3	4	2.07321	0	0	0	3	3	1.72818	1	1	0.465589	0	0	0	6	7	3.506	0	0	0	1	1	0.8675	1	1	0.527506	0	0	0	5	5
BJ249294	649	13.2352	4.4445	-4.59893	-2.24035	1.4039e-06	-1.88038	-2.95309e-06	1.89883e-05	-4.59893	-2.24035	-6.81374	7.21569e-08	2.70771e-06	5	5	3.93184	10	13	6.16691	7	9	5.29972	15	21	11.072	19	28	11.9317	2	2	1.24814	12	13	5.95936	30	34	14.1655	10	11	8.73381	17	23	11.1044	31	43	11.5673	12	16
BJ249314	613	3.96433	0.561031	-1.10697	-31.4227	4.88598e-09	-7.21883	-8.27419e-07	9.96711e-08	-1.10697	-31.4227	-5.35856	8.44815e-06	0.000143239	0	0	0	4	4	2.00895	0	0	0	1	1	0.558204	1	1	0.451158	6	6	3.96433	7	7	3.39733	4	4	1.7644	4	4	3.36245	2	2	1.02231	3	3	0.854416	0	0
BJ249832	553	55.0635	8.69117	-14.1682	-6.51044	5.45152e-17	-5.74141	-1.12309e-05	2.79342e-15	-14.1682	-6.51044	-5.63735	3.83753e-06	7.44681e-05	14	25	23.072	13	16	8.90766	3	6	4.1465	9	14	8.66276	13	20	10.0022	5	14	10.2537	19	26	13.9878	72	96	46.9401	8	12	11.1818	16	18	10.1991	18	36	11.3654	8	14
BJ250179	374	14.0783	2.89316	-2.12618	-2.03431	0.00141924	-1.73542	-1.39823e-06	0.00978276	-2.12618	-2.03431	-4.04705	0.000239347	0.00230263	4	4	5.45832	3	3	2.46955	6	7	7.15289	2	2	1.82983	6	6	4.43679	13	13	14.0783	3	3	2.38644	3	3	2.16894	2	3	4.13338	1	1	0.837804	11	14	6.53529	4	5
BJ250261	726	24.0157	10.8135	-10.1573	-4.28885	2.52126e-23	-3.58743	-7.26144e-06	2.0917e-21	-10.1573	-4.28885	-11.4138	9.3922e-13	3.09712e-10	19	19	13.3563	42	42	17.8107	14	14	7.36964	28	28	13.197	37	39	14.8565	11	11	6.13671	34	35	14.3427	41	43	16.0151	21	22	15.615	56	57	24.601	53	56	13.4667	30	30
BJ250520	628	3.28434	0.521446	-0.625381	-5.9902	0.00076391	-3.26771	-4.76601e-07	0.00568723	-0.625381	-5.9902	-3.36814	0.00200993	0.0132317	0	0	0	0	0	0	0	2	1.2171	0	0	0	0	0	0	0	2	1.28988	0	0	0	1	4	1.72226	1	1	0.820533	0	3	1.49684	3	3	0.834008	0	0
BJ251186	508	15.0583	3.09289	-2.97705	-2.40713	0.000353726	-2.07623	-2.11443e-06	0.00287306	-2.97705	-2.40713	-4.0578	0.000273484	0.00256858	4	4	4.01852	8	8	4.84836	2	2	1.5046	2	2	1.34716	6	7	3.81087	12	12	9.56747	1	1	0.585648	8	8	4.25818	5	5	5.0718	4	4	2.46723	3	4	1.37469	7	8
BJ251327	606	7.49047	1.30598	-1.38022	-2.94253	0.000322174	-2.30456	-9.43043e-07	0.00264174	-1.38022	-2.94253	-4.17219	0.000218943	0.00213889	3	4	3.36866	2	2	1.01608	2	7	4.41449	3	4	2.25861	3	3	1.36911	0	0	0	2	3	1.47282	5	7	3.12337	1	2	1.70064	4	5	2.5853	14	26	7.49047	3	7
BJ251342	688	7.49479	2.29901	-2.6661	-4.46316	1.5653e-10	-3.49132	-1.93107e-06	3.9628e-09	-2.6661	-4.46316	-8.34781	9.01129e-10	7.41227e-08	3	3	2.22537	7	9	4.02738	8	10	5.55478	6	8	3.97883	9	12	4.82372	1	2	1.17739	4	6	2.59456	4	4	1.57206	6	6	4.49385	3	5	2.27717	4	5	1.26879	2	2
BJ251697	582	10.7349	4.91032	-4.53711	-3.18294	3.21549e-10	-2.6407	-3.15461e-06	7.79101e-09	-4.53711	-3.18294	-7.90789	3.78449e-09	2.39961e-07	5	5	4.38447	19	19	10.0508	11	11	7.22312	11	11	6.4673	6	6	2.85113	1	1	0.695915	21	21	10.7349	8	9	4.18136	8	8	7.08309	15	17	9.1525	17	17	5.09958	10	10
BJ252273	630	27.7031	7.92014	-7.05926	-2.98972	1.80411e-06	-2.55418	-5.02952e-06	2.39059e-05	-7.05926	-2.98972	-5.05858	1.62388e-05	0.000246767	0	3	2.43025	0	6	2.93211	0	8	4.85293	2	11	5.97455	3	22	9.65765	0	2	1.28579	8	32	15.1116	1	7	3.00438	2	5	4.08964	3	26	12.9314	5	36	9.97632	1	11
BJ252327	615	10.0749	3.01234	-2.55891	-2.3366	0.000550453	-1.91491	-1.62197e-06	0.00425256	-2.55891	-2.3366	-4.24468	0.000175138	0.00177932	0	4	3.31937	0	12	6.00724	0	16	9.9426	0	6	3.33833	0	15	6.74537	1	6	3.95144	0	14	6.77257	0	2	0.879332	0	11	9.21665	0	10	5.09494	2	25	7.09698	0	13
BJ252359	599	4.61703	1.59138	-1.0385	-2.92171	0.000881506	-2.24883	-7.17102e-07	0.00644701	-1.0385	-2.92171	-4.26609	0.000143666	0.00151111	4	4	3.40803	0	0	0	1	1	0.638011	3	3	1.71375	10	10	4.61703	2	2	1.35233	1	1	0.496677	6	6	2.70846	0	0	0	2	2	1.04621	3	3	0.874385	0	0
BJ253382	482	13.7647	1.81977	-1.93184	-2.40919	0.00106168	-1.99595	-1.30099e-06	0.00760904	-1.93184	-2.40919	-3.34159	0.00219763	0.0142193	13	13	13.7647	9	9	5.74863	6	6	4.75729	1	1	0.709915	5	5	2.86888	15	15	12.6044	6	6	3.70344	2	2	1.12197	3	3	3.20723	2	2	1.30016	5	6	2.17326	3	3
BJ254308	695	207.12	54.4184	-60.6294	-3.53851	0.000366101	-2.84016	-3.9073e-05	0.00296544	-60.6294	-3.53851	-4.61357	6.76409e-05	0.00081137	2	2	1.46864	95	284	125.806	0	0	0	3	6	2.95406	141	388	154.396	4	15	8.7415	124	345	147.684	65	153	59.5257	77	246	182.392	22	35	15.7796	139	547	137.408	122	315
BJ254554	690	5.52602	2.25403	-1.99588	-5.21023	1.78291e-09	-3.79246	-1.44149e-06	3.878e-08	-1.99588	-5.21023	-7.27229	2.43406e-08	1.11216e-06	1	1	0.739641	0	0	0	0	0	0	6	6	2.97547	3	3	1.20244	5	5	2.93495	3	4	1.72469	4	4	1.5675	5	5	3.73402	10	10	4.54114	5	5	1.26511	3	4
BJ254883	667	15.1808	6.09175	-5.82599	-6.29502	1.06132e-19	-5.01698	-4.28546e-06	6.73335e-18	-5.82599	-6.29502	-9.59918	8.86108e-11	1.12822e-08	7	9	6.88632	16	25	11.5394	6	12	6.8756	3	7	3.59108	9	20	8.29266	22	25	15.1808	5	10	4.46041	22	24	9.72934	8	13	10.0432	8	17	7.98614	25	44	11.5169	11	15
BJ254907	519	2.97858	0.818656	-0.714059	-3.7919	0.00189584	-2.5534	-5.05027e-07	0.012581	-0.714059	-3.7919	-4.22838	0.000187173	0.00188119	0	0	0	4	4	2.3728	2	2	1.47271	0	0	0	3	3	1.59861	0	0	0	0	0	0	1	1	0.520991	3	3	2.97858	4	4	2.41494	1	1	0.336388	0	0
BJ255848	572	5.98184	1.28525	-1.27523	-4.86892	2.79462e-05	-3.31824	-9.0394e-07	0.00029267	-1.27523	-4.86892	-4.36849	0.000131761	0.00140904	0	0	0	3	5	2.69118	0	0	0	2	3	1.79465	5	5	2.41748	0	0	0	0	0	0	2	2	0.945435	3	4	3.60346	0	1	0.547795	5	6	1.83132	2	3
BJ258327	580	29.4946	10.257	-11.5684	-6.59581	5.42382e-33	-5.44172	-8.48918e-06	7.91895e-31	-11.5684	-6.59581	-11.5737	1.29685e-12	4.07076e-10	0	9	7.91926	0	26	13.8011	0	14	9.22476	0	24	14.1591	0	22	10.4902	0	14	9.77641	0	21	10.7719	0	31	14.4521	0	26	23.0994	1	45	24.3108	0	53	15.9535	0	17
BJ258858	608	27.4916	5.35371	-5.45469	-1.62751	0.00181185	-1.39119	-3.01749e-06	0.0120905	-5.45469	-1.62751	-4.81984	2.27324e-05	0.000326673	13	19	15.9485	16	22	11.1401	12	13	8.17137	15	21	11.8187	15	18	8.18763	22	25	16.6539	12	14	6.85054	31	32	14.2313	13	19	16.103	41	60	30.9216	45	53	15.2188	24	33
BJ259938	380	14.7734	2.23267	-1.99626	-4.55926	3.8814e-06	-3.44414	-1.45714e-06	4.83134e-05	-1.99626	-4.55926	-3.98657	0.00038607	0.00341023	0	11	14.7734	0	3	2.43056	0	1	1.00571	0	1	0.900471	0	7	5.09453	0	0	0	0	5	3.9146	0	4	2.84626	0	2	2.71208	0	4	3.2983	1	8	3.67549	0	1
BJ260191	604	7.89105	2.11916	-1.79026	-3.42855	3.35154e-05	-2.65103	-1.23018e-06	0.000344874	-1.79026	-3.42855	-4.2504	0.000180918	0.00182817	0	1	0.844954	3	4	2.03888	5	6	3.79638	2	2	1.13304	2	2	0.915762	0	0	0	0	0	0	2	2	0.895346	1	1	0.853137	5	8	4.15018	8	10	2.89049	4	5
BJ261339	420	2.26962	0.530606	-0.600915	-41.1295	5.87541e-05	-4.9349	-4.49879e-07	0.000572891	-0.600915	-41.1295	-5.62294	4.00447e-06	7.711e-05	0	0	0	0	0	0	1	1	0.909925	0	0	0	2	2	1.31695	1	1	0.96434	0	0	0	0	0	0	1	1	1.22689	1	1	0.746044	2	2	0.83136	0	0
BJ262047	618	67.0969	25.8488	-21.9683	-3.29858	2.24165e-08	-2.70503	-1.42493e-05	4.11785e-07	-21.9683	-3.29858	-6.09369	9.87302e-07	2.39749e-05	17	19	15.6904	46	63	31.3849	20	31	19.1703	39	53	29.3454	40	84	37.5907	0	0	0	41	60	28.8844	26	33	14.4385	38	57	47.5272	43	70	35.4914	72	124	35.0301	41	72
BJ262174	499	7.58622	1.99181	-2.12025	-3.00538	2.40803e-06	-2.42309	-1.4625e-06	3.11031e-05	-2.12025	-3.00538	-5.75998	1.69973e-06	3.771e-05	0	1	1.02275	1	1	0.616976	3	3	2.29761	2	4	2.74292	5	11	6.09651	3	3	2.43501	2	4	2.38484	9	14	7.58622	0	1	1.03265	1	2	1.25587	3	7	2.4491	5	5
BJ262464	517	546.978	78.6964	-108.017	-2.65146	1.30231e-08	-2.33033	-7.81758e-05	2.4821e-07	-108.017	-2.65146	-5.26123	1.04388e-05	0.000170554	237	243	239.876	358	381	226.884	189	213	157.451	124	133	88.0267	153	184	98.4276	44	47	36.8203	208	238	136.958	426	440	230.123	108	126	125.584	144	190	115.153	471	520	175.599	140	171
BJ262811	511	10.5954	4.27304	-4.4589	-6.1084	1.12112e-15	-4.78124	-3.27903e-06	5.07556e-14	-4.4589	-6.1084	-8.61698	9.33358e-10	7.61704e-08	6	6	5.9924	17	17	10.2423	0	0	0	5	5	3.34813	15	17	9.20063	8	8	6.34087	3	3	1.74663	8	10	5.29148	8	8	8.06724	2	2	1.22637	12	14	4.78317	3	4
BJ262839	674	29.6373	8.99809	-6.72726	-1.91278	0.002064	-1.59467	-3.91345e-06	0.0135416	-6.72726	-1.91278	-4.41582	8.40694e-05	0.000969754	2	14	10.6008	5	26	11.8763	2	15	8.50524	4	35	17.7689	8	46	18.875	0	0	0	3	18	7.94535	6	26	10.4306	4	25	19.1133	3	31	14.4117	13	94	24.3487	4	29
BJ263108	728	97.7881	20.6987	-22.6903	-2.76799	3.36234e-06	-2.2418	-1.4413e-05	4.23536e-05	-22.6903	-2.76799	-4.77795	4.11463e-05	0.0005361	1	19	13.3196	1	56	23.6824	1	107	56.1704	2	131	61.5734	0	74	28.1119	0	9	5.00715	0	43	17.5727	0	29	10.7712	0	42	29.7285	1	153	65.8527	1	104	24.9408	1	160
BJ263359	590	22.1766	5.42503	-4.95056	-1.96511	0.000188796	-1.7539	-3.4443e-06	0.00163711	-4.95056	-1.96511	-4.52158	5.51192e-05	0.000684141	11	11	9.51505	23	24	12.5236	13	13	8.42066	11	13	7.53954	18	19	8.90617	16	16	10.9837	12	12	6.05104	20	20	9.16592	13	14	12.2273	5	5	2.65541	39	42	12.4281	14	15
BJ263713	622	11.2903	2.86359	-2.83846	-2.59498	6.89068e-06	-2.13386	-1.87639e-06	8.15799e-05	-2.83846	-2.59498	-5.03846	1.85066e-05	0.000275735	3	3	2.46151	1	1	0.49497	4	4	2.45768	7	7	3.85089	6	6	2.66778	8	8	5.2093	3	3	1.43493	5	5	2.17359	6	6	4.97069	16	16	8.06016	21	22	6.17505	7	7
BJ263824	606	33.4336	8.27223	-8.92071	-2.71129	5.37221e-09	-2.38333	-6.44164e-06	1.08869e-07	-8.92071	-2.71129	-6.94922	2.47095e-08	1.12569e-06	29	29	24.4228	25	27	13.717	12	13	8.19834	23	24	13.5516	16	16	7.30192	30	31	20.719	18	18	8.83691	32	32	14.2783	18	18	15.3058	20	20	10.3412	49	50	14.4048	16	16
BJ264045	610	8.77108	2.53424	-1.85009	-3.2619	4.33779e-05	-2.56801	-1.27823e-06	0.000435476	-1.85009	-3.2619	-4.51257	7.30067e-05	0.00086503	0	0	0	2	2	1.00941	14	14	8.77108	6	7	3.92664	4	5	2.26689	0	0	0	8	8	3.90176	0	0	0	3	3	2.53424	10	10	5.1367	16	17	4.8655	5	6
BJ264392	558	69.9633	6.83704	-10.011	-4.7227	1.01122e-06	-4.24352	-8.32879e-06	1.40461e-05	-10.011	-4.7227	-3.488	0.0015065	0.0104543	4	16	14.6338	0	3	1.65522	2	16	10.9582	0	6	3.67934	1	9	4.46065	2	6	4.35508	0	10	5.33171	9	38	18.414	3	12	11.0816	2	16	8.98462	7	61	19.0855	1	10
BJ264494	655	8.39072	3.28029	-2.97024	-2.91828	1.98499e-07	-2.43399	-2.08301e-06	3.11036e-06	-2.97024	-2.91828	-6.40199	1.54345e-07	5.09716e-06	2	4	3.11666	0	1	0.470032	3	8	4.66771	1	7	3.65687	3	13	5.48898	1	10	6.18355	1	9	4.08791	1	6	2.4769	2	7	5.50697	2	14	6.69731	4	23	6.13049	0	3
BJ264965	642	6.27039	2.1124	-2.23914	-3.02113	5.51961e-07	-2.44367	-1.54664e-06	8.0353e-06	-2.23914	-3.02113	-6.80267	6.47208e-08	2.48756e-06	2	2	1.58988	8	8	3.8364	7	7	4.16695	9	9	4.7969	14	14	6.0309	6	6	3.78526	10	10	4.6341	6	6	2.52705	5	5	4.0132	10	10	4.88066	7	7	1.90358	8	8
BJ265283	602	14.1157	3.05876	-3.45587	-3.52983	3.89357e-06	-2.943	-2.58745e-06	4.84595e-05	-3.45587	-3.52983	-4.89603	9.75178e-06	0.000161192	0	4	3.39105	0	7	3.5799	0	6	3.80899	0	2	1.13681	0	11	5.05342	0	3	2.01839	0	5	2.47101	0	13	5.83908	0	7	5.9918	0	9	4.68446	0	6	1.74006	0	6
BJ265602	724	8.39136	2.34369	-2.36381	-8.05009	2.59723e-12	-5.39988	-1.73735e-06	8.29937e-11	-2.36381	-8.05009	-8.25705	2.93364e-09	1.96217e-07	4	5	3.52453	6	6	2.55142	2	2	1.05571	2	2	0.945246	9	9	3.4379	15	15	8.39136	11	11	4.52017	9	10	3.73473	4	4	2.84693	6	6	2.59673	7	7	1.68798	4	4
BJ265768	536	10.5822	3.084	-2.44114	-2.2557	0.000388179	-1.91449	-1.65212e-06	0.00312261	-2.44114	-2.2557	-4.80283	1.21529e-05	0.000193627	3	3	2.85645	6	8	4.59509	5	6	4.27801	5	8	5.10715	10	10	5.1597	8	9	6.80076	12	12	6.66066	10	11	5.54914	5	5	4.80685	3	6	3.50752	16	23	7.49155	4	5
BJ265778	627	68.4068	17.033	-21.7978	-3.52468	2.41768e-15	-3.02474	-1.55166e-05	1.06626e-13	-21.7978	-3.52468	-7.95034	6.37819e-09	3.65852e-07	0	2	1.62792	14	84	41.2459	2	20	12.1904	4	33	18.0094	6	95	41.903	2	18	11.6274	8	63	29.8933	27	108	46.5751	2	24	19.7242	8	114	56.9706	3	44	12.2516	2	28
BJ265953	590	8.62795	2.45764	-2.97506	-7.81388	6.69701e-12	-5.40645	-2.13098e-06	2.03315e-10	-2.97506	-7.81388	-6.3536	5.06899e-07	1.3692e-05	0	7	6.05503	0	12	6.26179	0	7	4.5342	0	4	2.31986	0	6	2.81248	0	1	0.686479	0	4	2.01701	0	6	2.74977	0	7	6.11367	0	13	6.90407	0	27	7.98951	0	1
BJ265954	413	9.97781	2.19086	-2.61023	-2.9687	1.4277e-06	-2.42191	-1.79167e-06	1.92773e-05	-2.61023	-2.9687	-5.46928	4.34876e-06	8.26991e-05	2	2	2.47144	7	8	5.96361	3	3	2.77604	2	2	1.65704	7	8	5.3571	5	6	5.88411	2	3	2.16108	3	3	1.96412	1	1	1.24769	5	5	3.79345	13	15	6.34088	4	4
BJ266103	634	12.4224	2.18107	-2.46775	-6.33355	1.05307e-10	-4.59957	-1.82079e-06	2.73272e-09	-2.46775	-6.33355	-5.78057	2.52217e-06	5.23604e-05	3	5	4.02486	4	4	1.9424	3	3	1.80837	6	6	3.23829	5	5	2.18107	3	3	1.91651	4	5	2.34629	6	6	2.55894	1	2	1.62554	2	3	1.48267	7	7	1.9276	5	6
BJ266107	597	17.6881	4.13192	-3.81193	-2.14359	9.78072e-05	-1.79311	-2.38237e-06	0.00090907	-3.81193	-2.14359	-4.67778	4.5203e-05	0.0005802	2	4	3.41945	10	13	6.70406	4	6	3.84089	19	21	12.0364	12	15	6.94875	6	6	4.07058	4	4	1.99336	11	11	4.98214	8	11	9.49454	6	9	4.7237	21	27	7.89583	10	16
BJ266619	618	24.2451	7.76938	-6.14329	-2.48187	0.000889921	-2.03901	-3.82434e-06	0.00650106	-6.14329	-2.48187	-3.61705	0.000953863	0.00719826	0	2	1.65163	0	3	1.49452	0	5	3.09198	0	5	2.76844	2	21	9.39767	0	3	1.96613	0	4	1.92563	0	8	3.50025	4	22	18.3438	2	16	8.11233	4	27	7.62753	4	22
BJ267027	597	5.68452	1.74786	-1.23671	-2.33849	0.00202641	-1.89307	-8.11709e-07	0.0133334	-1.23671	-2.33849	-3.93197	0.000354657	0.00317868	1	1	0.854862	7	7	3.60988	2	2	1.2803	9	9	5.15848	2	2	0.926499	0	0	0	7	7	3.48838	6	6	2.71753	2	2	1.72628	2	2	1.04971	8	8	2.33951	2	3
BJ267220	391	5.84373	2.2949	-1.68221	-4.3104	1.96195e-06	-3.17456	-1.1844e-06	2.58171e-05	-1.68221	-4.3104	-5.00257	1.69787e-05	0.000256362	0	0	0	2	2	1.57479	0	0	0	3	3	2.62541	0	0	0	0	0	0	1	1	0.760893	2	2	1.38309	4	4	5.27156	5	5	4.00689	7	7	3.12557	5	5
BJ267232	616	17.6736	3.36809	-3.6517	-2.90606	2.33841e-06	-2.37368	-2.42947e-06	3.02905e-05	-3.6517	-2.90606	-4.72019	4.62529e-05	0.000590943	3	3	2.48548	18	18	8.99624	3	3	1.86121	7	7	3.8884	10	10	4.48961	0	0	0	8	8	3.86376	4	4	1.75581	4	4	3.34607	9	9	4.578	24	24	6.80204	10	10
BJ267366	645	7.10068	1.8549	-1.7946	-4.88127	1.11809e-06	-3.50843	-1.26621e-06	1.54071e-05	-1.7946	-4.88127	-4.79304	3.90107e-05	0.000512336	2	2	1.58249	8	8	3.81856	3	3	1.77753	2	2	1.06102	5	5	2.14388	0	0	0	5	5	2.30627	1	1	0.419216	4	4	3.19563	8	8	3.88637	11	11	2.97743	3	3
BJ267998	642	13.8793	2.83052	-2.80528	-2.82702	1.63998e-06	-2.36855	-1.96489e-06	2.19025e-05	-2.80528	-2.82702	-5.30068	7.29037e-06	0.000126736	8	8	6.35953	2	2	0.9591	9	9	5.3575	7	7	3.73092	10	10	4.30779	22	22	13.8793	5	5	2.31705	9	9	3.79058	4	4	3.21056	3	3	1.4642	14	14	3.80716	4	4
BJ268297	601	6.85663	2.32393	-1.37573	-3.07396	0.00179159	-2.35351	-9.15461e-07	0.0119741	-1.37573	-3.07396	-3.47372	0.00119541	0.00865859	0	0	0	3	3	1.53679	1	1	0.635888	0	0	0	0	0	0	0	0	0	3	3	1.48507	1	1	0.449908	4	7	6.00177	5	5	2.60681	5	8	2.32393	4	4
BJ268600	497	3.14361	1.14455	-1.32246	-10.9896	2.61234e-08	-5.50163	-9.77359e-07	4.74772e-07	-1.32246	-10.9896	-7.0568	6.92127e-08	2.62251e-06	0	3	3.0806	0	3	1.85838	0	1	0.768951	0	2	1.37698	0	1	0.556459	0	1	0.814935	0	2	1.19722	0	0	0	0	2	2.07362	0	1	0.63046	0	2	0.702558	0	3
BJ268670	478	16.5481	2.4538	-2.31121	-2.65506	0.000603257	-2.13811	-1.50419e-06	0.00461298	-2.31121	-2.65506	-3.36123	0.00208711	0.0136362	1	1	1.06768	5	7	4.50857	2	3	2.39855	8	10	7.15856	5	6	3.47147	0	0	0	1	3	1.86721	5	6	3.39407	1	1	1.07802	6	9	5.89968	7	10	3.65242	6	8
BJ268926	575	4.48082	0.529648	-0.640845	-7.43059	0.000697738	-3.48966	-4.69181e-07	0.00524854	-0.640845	-7.43059	-3.92941	0.000460668	0.00394938	0	1	0.88757	0	2	1.07086	0	0	0	0	2	1.19019	0	0	0	0	0	0	0	1	0.517408	0	1	0.470251	1	5	4.48082	0	0	0	3	5	1.51814	0	2
BJ269631	515	2.77642	0.525038	-0.706814	-44.4027	1.57011e-05	-5.5821	-5.29142e-07	0.000173038	-0.706814	-44.4027	-4.75598	4.63341e-05	0.00059181	0	0	0	1	2	1.19562	1	2	1.48415	0	0	0	0	0	0	0	0	0	1	1	0.577688	0	1	0.525038	0	0	0	1	2	1.21685	6	7	2.37301	1	1
BJ269701	585	6.16592	1.54899	-1.11004	-3.13366	0.000894881	-2.37325	-7.62068e-07	0.00653321	-1.11004	-3.13366	-3.68781	0.000819894	0.00634808	0	0	0	1	5	2.63138	0	1	0.65328	1	4	2.33969	0	1	0.472752	0	0	0	0	7	3.55994	0	2	0.924426	2	7	6.16592	0	2	1.07124	2	8	2.3875	0	2
BJ270385	540	6.27145	1.69252	-1.28294	-3.51677	0.000141628	-2.64408	-9.00098e-07	0.00126442	-1.28294	-3.51677	-4.24858	0.000172711	0.00176031	0	0	0	11	11	6.27145	3	5	3.5386	4	4	2.53466	5	5	2.56074	1	1	0.750042	10	11	6.06038	4	5	2.50365	1	2	1.9085	3	4	2.32103	8	8	2.58645	1	2
BJ270409	561	14.443	3.40011	-2.64719	-2.36953	0.000823993	-1.92263	-1.65196e-06	0.00607544	-2.64719	-2.36953	-3.87269	0.000515578	0.00432965	0	0	0	8	12	6.58548	5	10	6.81227	2	2	1.21989	5	11	5.42275	0	0	0	3	5	2.6516	7	11	5.30185	2	4	3.67412	2	4	2.23414	11	19	5.91288	6	9
BJ270906	670	66.7472	18.7453	-21.4918	-1.95177	2.49518e-07	-1.67741	-1.34717e-05	3.84463e-06	-21.4918	-1.95177	-7.79874	2.95876e-10	2.94845e-08	26	41	31.2305	57	106	48.708	33	71	40.4985	44	94	48.0072	37	76	31.371	14	21	12.6947	48	93	41.2961	63	90	36.3217	31	77	59.2204	41	97	45.3639	101	210	54.7209	27	68
BJ271351	508	18.7112	5.09593	-5.35707	-3.14896	1.37691e-09	-2.59895	-3.66836e-06	3.04657e-08	-5.35707	-3.14896	-6.86271	9.73026e-08	3.465e-06	0	1	1.00463	0	10	6.06046	0	11	8.2753	0	16	10.7773	0	5	2.72205	0	1	0.797289	0	9	5.27083	0	9	4.79045	0	10	10.1436	0	13	8.01851	0	18	6.1861	1	17
BJ272089	418	3.87582	1.49923	-1.51683	-7.68084	9.55921e-09	-4.70675	-1.11179e-06	1.8627e-07	-1.51683	-7.68084	-6.7902	1.14919e-07	3.97746e-06	0	0	0	2	2	1.47307	3	3	2.74284	1	1	0.81861	2	2	1.32325	4	4	3.87582	2	2	1.42349	1	1	0.646877	1	1	1.23276	2	2	1.49923	6	6	2.50601	3	3
BJ272215	485	20.2344	3.98883	-4.70077	-1.90354	0.000294099	-1.61051	-2.86313e-06	0.00243773	-4.70077	-1.90354	-5.01153	1.95365e-05	0.000288562	12	13	13.6796	7	9	5.71307	8	10	7.87977	14	14	9.87733	14	15	8.5534	1	1	0.835098	7	7	4.29395	32	32	17.8405	6	6	6.37478	7	7	4.52241	13	15	5.39955	21	22
BJ272328	505	5.35435	0.620472	-1.14358	-12.3826	5.16336e-06	-5.42577	-8.36599e-07	6.27879e-05	-1.14358	-12.3826	-4.06005	0.000323285	0.00294931	0	0	0	0	0	0	2	2	1.51354	0	0	0	0	0	0	0	0	0	4	4	2.35651	9	10	5.35435	3	3	3.06116	1	1	0.620472	5	5	1.72857	0	0
BJ272862	631	6.29046	2.30049	-2.14972	-2.78339	4.21048e-06	-2.26576	-1.46374e-06	5.20332e-05	-2.14972	-2.78339	-6.59376	1.09412e-07	3.82174e-06	5	5	4.044	7	9	4.39119	5	5	3.02828	9	10	5.42281	6	8	3.50631	3	3	1.92562	11	11	5.18638	4	4	1.71407	5	5	4.08316	8	9	4.46917	17	18	4.98026	4	6
BJ273272	722	12.2639	2.7317	-2.56402	-3.12354	5.32106e-06	-2.50128	-1.73771e-06	6.4497e-05	-2.56402	-3.12354	-4.60311	6.57576e-05	0.000792552	2	2	1.41372	4	6	2.55849	0	0	0	6	8	3.79146	2	5	1.91524	2	4	2.24389	1	1	0.412063	7	9	3.37057	10	13	9.27816	6	8	3.4719	17	22	5.31978	5	5
BJ273444	699	7.66118	2.11293	-2.23407	-2.65654	5.31018e-06	-2.18311	-1.51338e-06	6.43827e-05	-2.23407	-2.65654	-5.75909	7.03196e-07	1.80246e-05	4	4	2.92047	13	13	5.72579	11	11	6.0141	12	12	5.87432	15	15	5.93477	5	5	2.89716	18	18	7.66118	6	6	2.32098	2	2	1.47438	4	4	1.79307	17	17	4.246	7	7
BJ273763	726	8.48378	3.00754	-2.40686	-2.85376	2.7187e-06	-2.33334	-1.64752e-06	3.47731e-05	-2.40686	-2.85376	-5.7352	1.24785e-06	2.91136e-05	0	0	0	9	9	3.81658	10	10	5.26403	18	18	8.48378	9	9	3.42843	3	3	1.67365	9	9	3.68813	11	11	4.09689	8	8	5.67818	9	9	3.88436	16	16	3.84762	6	6
BJ273997	659	21.8226	6.44866	-4.82972	-1.9072	0.00148449	-1.62163	-2.93598e-06	0.0101778	-4.82972	-1.9072	-4.10029	0.000201302	0.00199838	0	2	1.54887	5	41	19.1544	3	27	15.6579	1	9	4.67316	8	52	21.8226	0	9	5.53142	1	19	8.57766	7	21	8.61652	2	20	15.6387	2	27	12.8378	3	76	20.1343	2	15
BJ274012	589	6.20685	1.80143	-1.307	-3.13286	0.000152572	-2.41636	-9.02884e-07	0.00135206	-1.307	-3.13286	-4.49005	6.89859e-05	0.000824589	3	3	2.59942	7	7	3.65891	2	2	1.29769	2	2	1.1619	8	9	4.22588	1	1	0.687645	3	3	1.51533	1	1	0.459074	4	4	3.49945	4	4	2.12794	6	7	2.07487	8	8
BJ274246	141	28.725	8.64038	-6.02785	-1.93855	0.00110164	-1.66102	-3.77733e-06	0.0078566	-6.02785	-1.93855	-4.35494	9.41038e-05	0.00106486	7	7	25.3366	6	6	13.1009	5	5	13.5521	6	6	14.5608	4	4	7.84568	10	10	28.725	8	8	16.88	1	1	1.91769	1	1	3.65457	2	2	4.44452	7	7	8.66737	5	5
BJ274416	713	7.35317	2.33235	-2.31716	-8.694	1.87816e-12	-5.65835	-1.69867e-06	6.09552e-11	-2.31716	-8.694	-7.27715	3.80631e-08	1.61267e-06	6	10	7.15782	6	6	2.59078	3	5	2.68	1	2	0.959829	6	7	2.71518	3	3	1.70416	1	2	0.834528	5	9	3.41311	5	5	3.61357	4	6	2.63679	8	12	2.93833	4	5
BJ275041	725	9.49709	2.99674	-3.47824	-7.11157	3.76078e-15	-5.24357	-2.54444e-06	1.62756e-13	-3.47824	-7.11157	-8.10323	4.15856e-09	2.58367e-07	9	9	6.33541	1	1	0.42465	2	2	1.05426	6	6	2.83183	10	10	3.81462	17	17	9.49709	4	4	1.64143	6	6	2.23775	6	6	4.26451	15	16	6.91506	25	25	6.02019	10	10
BJ275161	664	13.795	5.44985	-5.87778	-4.92937	1.32276e-20	-3.98947	-4.21174e-06	8.97719e-19	-5.87778	-4.92937	-10.6683	7.03008e-12	1.52161e-09	5	5	3.84302	15	16	7.41858	3	4	2.30222	9	9	4.63797	19	19	7.91362	6	6	3.65984	11	11	4.92862	18	19	7.73719	8	8	6.20837	23	24	11.3255	39	39	10.2543	15	15
BJ275337	653	9.08098	2.347	-2.15558	-2.31731	0.000149435	-1.95049	-1.4575e-06	0.00132696	-2.15558	-2.31731	-4.84179	1.81569e-05	0.000271199	2	2	1.5631	12	12	5.65766	4	4	2.341	5	5	2.62005	13	13	5.50579	8	8	4.96199	3	3	1.36681	21	21	8.69569	1	1	0.789119	3	3	1.43953	16	16	4.27775	3	3
BJ275634	375	70.7023	11.5757	-12.1623	-1.58756	0.001872	-1.41841	-7.58175e-06	0.0124455	-12.1623	-1.58756	-4.32745	7.80229e-05	0.000912096	15	33	44.911	14	21	17.2408	19	26	26.497	19	31	28.2868	37	60	44.2496	18	48	51.8429	23	37	29.3543	19	64	46.1473	25	33	45.3459	25	35	29.2449	41	64	29.7959	14	21
BJ275860	710	22.8182	8.14253	-8.87007	-4.46798	4.00542e-22	-3.74952	-6.41059e-06	3.04836e-20	-8.87007	-4.46798	-11.2615	7.0859e-13	2.48034e-10	14	14	10.0633	35	35	15.1767	20	20	10.7653	20	20	9.63885	16	16	6.23234	40	40	22.8182	34	34	14.2469	35	35	13.3293	27	27	19.5957	21	21	9.26776	64	64	15.7373	12	12
BJ276095	690	36.4964	7.02009	-7.66911	-3.66697	8.58216e-08	-3.2264	-5.88282e-06	1.43386e-06	-7.66911	-3.66697	-5.13281	1.43387e-05	0.000222697	4	6	4.43785	24	34	15.1705	4	5	2.76934	13	22	10.9101	16	25	10.0203	10	13	7.63086	11	15	6.46759	7	9	3.52688	6	11	8.21484	3	4	1.81646	41	60	15.1814	6	13
BJ276731	359	10.4124	2.23587	-2.04538	-2.21359	0.00106313	-1.82718	-1.30713e-06	0.00761769	-2.04538	-2.21359	-4.03514	0.000311522	0.00286466	1	1	1.42159	9	9	7.71822	0	0	0	3	3	2.85943	0	0	0	0	0	0	4	4	3.31487	5	5	3.76594	2	2	2.87072	3	3	2.61843	12	12	5.83573	0	0
BJ276817	260	15.8552	3.89989	-3.79096	-3.75266	9.9573e-09	-3.07484	-2.72221e-06	1.93427e-07	-3.79096	-3.75266	-6.24178	3.72412e-07	1.05945e-05	3	3	5.88868	2	2	2.36824	5	5	7.3494	2	2	2.63215	3	3	3.19108	4	4	6.23112	4	4	4.57707	7	7	7.27985	8	8	15.8552	4	4	4.82059	12	12	8.0578	2	2
BJ277445	394	3.47954	0.831137	-0.771671	-8.11487	4.24933e-05	-3.88867	-5.66639e-07	0.00042735	-0.771671	-8.11487	-5.26557	9.47911e-06	0.000157506	1	1	1.29531	1	1	0.781399	0	0	0	1	1	0.868475	2	2	1.40386	0	0	0	2	2	1.5102	1	1	0.68628	0	0	0	0	0	0	1	1	0.443111	3	3
BJ279526	683	3.27958	0.828126	-0.946805	-4.69267	0.00011599	-3.08753	-6.79814e-07	0.00105739	-0.946805	-4.69267	-4.6126	6.67722e-05	0.000802862	0	0	0	5	6	2.70458	1	1	0.559544	1	1	0.500994	1	1	0.40492	0	0	0	3	3	1.30678	0	0	0	1	1	0.754458	4	4	1.83507	6	6	1.53369	3	4
BJ279570	616	7.93063	2.35391	-2.58404	-8.63597	4.25186e-13	-5.7289	-1.87799e-06	1.48551e-11	-2.58404	-8.63597	-6.85047	1.26962e-07	4.33176e-06	1	1	0.828494	9	11	5.4977	2	2	1.24081	4	5	2.77743	7	8	3.59169	0	0	0	1	2	0.965939	2	3	1.31686	4	7	5.85562	5	6	3.052	8	8	2.26735	5	8
BJ281306	600	12.8824	2.41668	-2.89781	-6.53574	4.16958e-10	-4.73441	-2.08832e-06	9.9509e-09	-2.89781	-6.53574	-5.09105	1.74507e-05	0.000262239	0	1	0.850588	6	12	6.15742	1	1	0.636948	2	5	2.85149	5	15	6.914	0	0	0	4	12	5.95019	4	7	3.1546	3	15	12.8824	2	7	3.65562	9	40	11.639	1	3
BJ284414	696	6.59939	1.89344	-1.66292	-4.41913	1.73666e-06	-3.26621	-1.19676e-06	2.30936e-05	-1.66292	-4.41913	-5.32504	8.04015e-06	0.000137519	9	9	6.59939	4	4	1.76937	2	5	2.74546	4	5	2.45818	1	3	1.19207	2	2	1.16386	3	4	1.70982	8	8	3.10798	4	7	5.18256	6	8	3.60159	11	14	3.51178	1	2
BJ284685	399	6.87187	1.85638	-1.58142	-2.617	0.00123598	-2.09468	-1.05033e-06	0.00867088	-1.58142	-2.617	-3.92482	0.000388366	0.0034275	0	1	1.27908	0	4	3.08643	0	4	3.83126	0	3	2.57277	1	4	2.77253	0	5	5.07547	0	3	2.23691	1	6	4.06608	1	3	3.8744	0	0	0	1	13	5.68825	0	6
BJ286539	657	6.62103	2.16102	-2.43846	-4.4471	2.42424e-09	-3.45698	-1.77048e-06	5.17955e-08	-2.43846	-4.4471	-6.98383	5.9025e-08	2.30334e-06	3	3	2.33038	6	7	3.28021	2	2	1.16337	3	3	1.56246	7	7	2.94661	1	1	0.616473	12	12	5.43396	11	11	4.52715	1	2	1.56863	2	2	0.953846	12	12	3.18878	5	7
BJ286631	756	27.9359	8.01549	-8.49701	-3.26692	3.88004e-12	-2.74625	-5.9075e-06	1.21057e-10	-8.49701	-3.26692	-7.5505	1.22143e-08	6.26743e-07	10	11	7.42576	20	21	8.55198	21	22	11.1213	14	16	7.24188	22	26	9.51133	5	5	2.67872	18	26	10.2318	15	17	6.0803	14	18	12.2689	33	41	16.9932	58	64	14.7797	12	17
BJ287036	657	22.731	6.29689	-7.53244	-3.78998	2.48512e-14	-3.12181	-5.24126e-06	9.88194e-13	-7.53244	-3.78998	-7.72625	9.36541e-09	5.03249e-07	11	13	10.0983	22	26	12.1836	8	8	4.6535	15	18	9.37477	36	54	22.731	3	4	2.46589	8	9	4.07547	28	36	14.8161	14	27	21.1765	24	30	14.3077	39	48	12.7551	15	19
BJ287171	599	1.84681	0.534213	-0.657913	-49.0049	1.57011e-05	-5.35338	-4.92886e-07	0.000173038	-0.657913	-49.0049	-6.73647	1.80883e-07	5.82366e-06	0	2	1.70402	0	1	0.513975	0	2	1.27602	0	1	0.57125	0	4	1.84681	0	0	0	0	3	1.49003	0	2	0.90282	0	0	0	0	2	1.04621	0	3	0.874385	0	2
BJ287381	445	11.2961	2.09461	-2.37715	-2.84711	7.18954e-06	-2.33741	-1.64114e-06	8.48871e-05	-2.37715	-2.84711	-5.01986	1.99793e-05	0.000293909	6	6	6.88116	8	8	5.53476	4	4	3.43522	2	2	1.53788	4	4	2.48593	1	1	0.910164	4	4	2.67424	9	9	5.46865	3	3	3.4739	4	4	2.81653	7	7	2.74629	11	11
BJ287441	515	15.8556	3.76428	-4.31856	-4.1983	4.7907e-13	-3.44915	-3.1423e-06	1.66303e-11	-4.31856	-4.1983	-8.11386	3.0171e-09	2.00453e-07	16	16	15.8556	5	5	2.98904	2	2	1.48415	6	6	3.98655	7	7	3.75907	5	5	3.93226	9	9	5.19919	11	11	5.77542	6	6	6.00343	8	8	4.8674	20	20	6.78002	8	8
BJ287532	494	7.47865	2.17886	-2.1117	-2.53366	1.39674e-05	-2.09032	-1.42517e-06	0.000155765	-2.1117	-2.53366	-6.15788	3.05552e-07	9.00647e-06	1	1	1.0331	11	12	7.47865	3	3	2.32086	6	6	4.15602	2	2	1.11968	9	9	7.37896	6	6	3.61347	9	9	4.92622	5	5	5.21553	3	3	1.90287	5	5	1.76706	4	4
BJ288129	547	341.111	35.7837	-62.464	-9.40481	4.71857e-07	-7.70343	-4.38948e-05	6.93903e-06	-62.464	-9.40481	-4.09721	0.000289135	0.00269222	0	4	3.73201	3	13	7.31686	10	52	36.3305	8	37	23.1456	23	84	42.4699	0	3	2.22133	15	63	34.2652	0	2	0.988645	12	56	52.7541	43	240	137.479	15	51	16.2776	36	151
BJ294301	619	15.8984	5.03284	-5.25998	-3.43335	1.21009e-13	-2.83664	-3.65616e-06	4.48777e-12	-5.25998	-3.43335	-8.70043	7.54718e-10	6.37574e-08	2	3	2.47344	4	10	4.97369	7	7	4.32178	7	10	5.52793	12	18	8.04213	6	8	5.23454	5	9	4.32566	13	21	9.17332	7	10	8.32463	15	17	8.60542	24	30	8.46134	17	22
BJ294460	350	10.8942	2.27074	-2.85541	-2.94172	3.76603e-07	-2.40715	-1.95211e-06	5.63078e-06	-2.85541	-2.94172	-5.72413	2.48385e-06	5.17149e-05	0	1	1.45815	4	8	7.03706	3	5	5.45955	4	8	7.82123	3	5	3.95086	0	0	0	3	7	5.95019	4	4	3.09022	0	1	1.47227	1	2	1.79051	6	15	7.48224	3	7
BJ295919	650	11.3311	1.9819	-2.35817	-1.92502	0.0012029	-1.61802	-1.44263e-06	0.00847769	-2.35817	-1.92502	-4.96879	1.64109e-05	0.000248991	4	4	3.14063	8	12	5.68378	3	6	3.52771	7	8	4.21143	10	13	5.5312	7	7	4.36178	4	9	4.11936	6	9	3.74392	5	10	7.92761	8	12	5.78471	10	14	3.76031	8	10
BJ297947	345	22.6684	7.21357	-8.42785	-2.56338	5.0731e-11	-2.18528	-5.71203e-06	1.37853e-09	-8.42785	-2.56338	-8.58391	5.51697e-10	4.92853e-08	12	12	17.7514	9	9	8.03142	11	11	12.1851	12	12	11.9019	14	14	11.2227	1	1	1.17398	14	14	12.0728	25	25	19.5938	6	6	8.96165	22	22	19.981	37	38	19.2297	18	18
BJ298805	591	26.1455	5.77778	-5.28043	-1.89641	0.00135593	-1.61815	-3.29127e-06	0.0094046	-5.28043	-1.89641	-4.33137	0.000125264	0.00135176	15	23	19.8614	11	11	5.73026	21	22	14.2262	13	16	9.26373	20	27	12.6347	30	39	26.7274	21	23	11.5782	16	17	7.77785	5	5	4.35952	4	6	3.1811	46	54	15.952	8	8
BJ300443	721	18.5821	6.77799	-5.90215	-2.94517	2.72521e-08	-2.41701	-3.90182e-06	4.93748e-07	-5.90215	-2.94517	-5.97029	1.38235e-06	3.1747e-05	3	3	2.12352	13	13	5.55107	13	13	6.8907	20	20	9.49179	15	17	6.52083	3	3	1.68525	33	33	13.6169	10	11	4.1253	25	26	18.5821	28	29	12.6031	52	53	12.8336	11	11
BJ302037	664	14.6035	3.35427	-3.3554	-2.19092	5.293e-05	-1.8904	-2.26976e-06	0.000520955	-3.3554	-2.19092	-4.97995	1.13031e-05	0.000182102	16	19	14.6035	11	14	6.49126	10	10	5.75555	14	17	8.76061	7	9	3.74856	18	19	11.5895	11	13	5.82473	10	12	4.88665	7	13	10.0886	5	7	3.30327	17	22	5.78446	7	7
BJ302238	593	99.7088	14.7499	-16.1906	-1.76003	4.20642e-05	-1.51135	-9.57628e-06	0.000423514	-16.1906	-1.76003	-4.81674	3.60258e-05	0.000479721	61	70	60.244	55	66	34.2656	37	45	29.001	63	77	44.4313	50	60	27.9825	139	157	107.232	44	53	26.5902	80	96	43.7738	30	34	29.5447	54	69	36.4593	93	118	34.7405	37	48
BJ303165	620	35.365	4.66786	-4.43271	-3.52792	5.6988e-06	-3.08267	-3.33515e-06	6.86706e-05	-4.43271	-3.52792	-3.55617	0.00121245	0.0087612	0	1	0.823149	5	7	3.47596	1	1	0.616401	3	5	2.75951	2	7	3.12245	1	1	0.653263	1	4	1.91942	10	23	10.0308	2	2	1.66224	2	4	2.02154	17	26	7.32133	4	7
BJ304353	399	4.96149	1.49127	-1.04301	-3.16412	0.00110028	-2.37551	-7.2001e-07	0.00784893	-1.04301	-3.16412	-3.83808	0.000560725	0.00463452	0	0	0	1	3	2.31482	1	3	2.87345	3	4	3.43037	1	3	2.0794	0	0	0	1	2	1.49127	0	0	0	0	1	1.29147	0	2	1.57062	4	9	3.93802	0	0
BJ304358	511	3.48891	1.0675	-0.894494	-3.74996	0.000491634	-2.65652	-6.37718e-07	0.00384311	-0.894494	-3.74996	-3.85604	0.000485891	0.0041261	0	0	0	1	1	0.602488	1	1	0.747884	0	1	0.669626	0	0	0	0	0	0	1	1	0.58221	3	3	1.58744	0	0	0	1	1	0.613187	5	7	2.39158	0	0
BJ305793	613	6.66039	0.993629	-1.01811	-5.52169	0.000115335	-3.62802	-7.81831e-07	0.00105211	-1.01811	-5.52169	-3.42354	0.00178787	0.0120168	0	8	6.66039	1	4	2.00895	0	3	1.87032	0	1	0.558204	0	3	1.35348	0	0	0	0	3	1.456	0	4	1.7644	0	0	0	0	2	1.02231	0	2	0.56961	0	0
BJ305916	551	9.87275	2.15229	-1.85389	-2.76186	0.000263792	-2.20167	-1.22485e-06	0.00220972	-1.85389	-2.76186	-3.97294	0.000382723	0.00338551	0	0	0	1	1	0.55875	2	2	1.38718	2	2	1.24203	1	1	0.501924	0	0	0	6	6	3.23967	4	4	1.96294	7	7	6.54639	4	4	2.27469	11	11	3.48538	4	4
BJ305996	374	12.2812	1.7173	-2.02873	-3.44375	1.79285e-05	-2.79704	-1.48894e-06	0.000195374	-2.02873	-3.44375	-4.00361	0.000368028	0.00327708	0	9	12.2812	0	3	2.46955	0	3	3.06552	0	2	1.82983	0	3	2.2184	0	7	7.58064	0	4	3.18192	0	7	5.06086	0	0	0	0	3	2.51341	0	3	1.40042	0	1
BJ306306	549	5.69117	1.52745	-1.43213	-4.66629	3.35982e-05	-3.29888	-1.01726e-06	0.000345615	-1.43213	-4.66629	-4.2765	0.00016324	0.00168013	4	6	5.57762	0	1	0.560785	0	2	1.39224	6	6	3.73966	0	3	1.51126	4	5	3.68873	0	3	1.62573	0	1	0.492522	0	3	2.81582	0	4	2.28298	8	15	4.7701	0	3
BJ306464	502	5.08319	0.761292	-0.877168	-7.04678	2.26866e-05	-3.81568	-6.42604e-07	0.00024206	-0.877168	-7.04678	-4.37879	0.00013115	0.00140361	1	5	5.08319	0	0	0	0	1	0.761292	0	1	0.681631	0	0	0	0	4	3.22727	0	2	1.1853	1	3	1.6159	0	1	1.02648	0	0	0	0	4	1.39112	0	1
BJ306497	590	11.6701	1.74794	-2.25133	-6.48774	1.477e-07	-4.606	-1.66209e-06	2.36666e-06	-2.25133	-6.48774	-4.47769	0.000100813	0.00112756	7	7	6.05503	7	8	4.17452	3	4	2.59097	1	1	0.579964	10	12	5.62495	15	17	11.6701	8	10	5.04253	16	16	7.33273	6	7	6.11367	3	6	3.18649	11	12	3.55089	0	0
BJ306639	721	10.141	3.04405	-2.91059	-4.87955	2.58468e-10	-3.78316	-2.10488e-06	6.34799e-09	-2.91059	-4.87955	-6.62507	1.75078e-07	5.66221e-06	2	3	2.12352	3	4	1.70802	3	4	2.12021	5	9	4.27131	3	3	1.15074	6	11	6.17927	4	7	2.88844	2	2	0.750054	5	8	5.71756	7	12	5.21507	8	12	2.90572	7	16
BJ306847	703	2.30778	0.7868	-0.724249	-7.15571	7.51354e-05	-3.59525	-5.29986e-07	0.000716194	-0.724249	-7.15571	-5.46728	5.83507e-06	0.000105607	0	2	1.45193	0	0	0	1	3	1.63088	0	0	0	2	2	0.7868	0	2	1.15227	1	1	0.4232	4	6	2.30778	0	0	0	0	0	0	1	2	0.496687	2	2
BJ306945	697	8.52067	3.19734	-3.20226	-40.8907	2.60106e-22	-15.0094	-2.40312e-06	2.005e-20	-3.20226	-40.8907	-9.17624	3.24932e-10	3.18369e-08	5	5	3.66107	8	8	3.53367	1	1	0.548305	2	2	0.981862	6	7	2.7775	4	4	2.32438	6	6	2.56106	12	12	4.65529	5	5	3.69652	6	6	2.69732	15	15	3.75722	0	1
BJ307291	680	8.72041	2.24507	-2.25402	-5.6851	1.58512e-09	-4.20009	-1.67182e-06	3.47162e-08	-2.25402	-5.6851	-6.26313	5.64182e-07	1.49763e-05	3	4	3.00207	3	3	1.35826	5	5	2.81006	2	2	1.00641	4	5	2.03353	1	1	0.595622	5	7	3.0626	4	4	1.59056	3	3	2.27336	2	3	1.38238	6	6	1.54046	0	2
BJ307545	672	7.48724	2.11567	-2.08566	-3.38074	8.24196e-07	-2.7019	-1.47865e-06	1.16163e-05	-2.08566	-3.38074	-6.05068	9.53976e-07	2.331e-05	3	5	3.79727	3	6	2.74885	0	1	0.568703	3	6	3.05517	5	7	2.88083	7	8	4.8217	1	4	1.77089	6	6	2.41424	0	0	0	3	15	6.99416	5	14	3.6372	2	4
BJ307886	741	6.71646	2.25761	-1.56799	-2.38404	0.00122661	-1.94953	-1.03987e-06	0.00861797	-1.56799	-2.38404	-4.12845	0.00020774	0.00205065	0	0	0	1	2	0.830961	2	9	4.64172	6	13	6.00314	1	3	1.11968	1	9	4.9193	3	13	5.21946	1	1	0.364905	2	5	3.47702	0	5	2.1143	7	18	4.24095	2	6
BJ307978	795	9.59234	3.06747	-2.60456	-2.47678	5.57877e-06	-2.05268	-1.73257e-06	6.73375e-05	-2.60456	-2.47678	-6.66447	1.48989e-07	4.94827e-06	7	7	4.49367	14	17	6.58341	11	12	5.76858	9	10	4.30414	17	18	6.26174	4	4	2.03785	9	14	5.23916	9	9	3.06107	7	9	5.83353	8	10	3.94137	17	21	4.6117	3	3
BJ308066	337	2.48834	0	-0.433492	-16.3532	0.00169665	-3.56158	-3.22627e-07	0.0114114	-0.433492	-16.3532	-3.37242	0.00205852	0.0134912	0	1	1.5144	0	1	0.913564	0	0	0	0	0	0	0	1	0.820653	0	0	0	0	0	0	0	2	1.60472	0	1	1.52906	0	0	0	0	0	0	0	0
BJ308192	625	4.08282	0.570441	-0.662047	-4.82026	0.000950742	-2.90401	-4.80772e-07	0.00689792	-0.662047	-4.82026	-3.50329	0.00133439	0.00947024	0	5	4.08282	0	2	0.985188	1	1	0.61147	0	1	0.547486	2	4	1.76998	0	5	3.24018	0	0	0	1	4	1.73052	0	0	0	0	2	1.00268	0	3	0.838011	0	0
BJ308257	701	3.92006	1.00907	-0.849136	-3.36473	0.000617787	-2.43844	-5.97395e-07	0.00471191	-0.849136	-3.36473	-3.92185	0.000433116	0.00375159	3	3	2.1841	1	1	0.439189	2	2	1.09035	0	0	0	0	0	0	0	0	0	0	0	0	1	1	0.385727	0	0	0	0	1	0.446988	1	1	0.249052	0	0
BJ308744	728	63.4861	17.7132	-15.5529	-1.9106	0.000425403	-1.63188	-9.60769e-06	0.00337966	-15.5529	-1.9106	-4.56333	5.93047e-05	0.000727419	1	73	51.1755	3	132	55.8228	0	32	16.7986	0	44	20.6811	0	45	17.0951	0	36	20.0286	1	53	21.6593	3	83	30.8279	1	47	33.2677	1	37	15.9252	5	200	47.9631	4	99
BJ309199	574	7.47313	2.27487	-2.04786	-4.18645	7.42368e-06	-3.18113	-1.44514e-06	8.7419e-05	-2.04786	-4.18645	-4.54934	7.78803e-05	0.000910957	0	0	0	0	6	3.21817	4	10	6.65799	0	0	0	4	9	4.33631	0	0	0	2	5	2.59154	4	9	4.23964	2	8	7.18181	0	2	1.09177	0	0	0	0	1
BJ309764	672	4.86994	0.777247	-0.937941	-5.21768	7.94579e-05	-3.28913	-6.77339e-07	0.00075311	-0.937941	-5.21768	-4.33618	0.000148986	0.0015577	1	1	0.759453	3	3	1.37442	2	2	1.13741	1	2	1.01839	1	1	0.411548	2	2	1.20542	11	11	4.86994	2	2	0.804746	6	6	4.60085	1	1	0.466278	7	7	1.8186	1	1
BJ309962	578	5.66554	1.40343	-1.76431	-6.33248	4.70481e-09	-4.28452	-1.28382e-06	9.61876e-08	-1.76431	-6.33248	-6.62708	2.33527e-07	7.20899e-06	1	1	0.882963	3	3	1.59795	1	1	0.661191	2	2	1.18401	8	9	4.3063	2	2	1.40146	5	5	2.57361	2	3	1.40343	3	3	2.67454	6	7	3.79476	3	4	1.2082	6	6
BJ310089	362	6.31187	2.0159	-1.34984	-3.03265	0.000398148	-2.34831	-9.19592e-07	0.00319175	-1.34984	-3.03265	-3.95873	0.000397333	0.00349373	0	1	1.40981	1	3	2.55142	0	2	2.11143	1	6	5.67148	0	1	0.763978	0	1	1.11885	0	0	0	1	5	3.73473	0	1	1.42347	0	0	0	2	4	1.92912	2	5
BJ310725	634	35.1515	9.47264	-10.692	-2.37651	5.61738e-11	-2.05914	-7.32149e-06	1.5153e-09	-10.692	-2.37651	-9.11653	8.45536e-11	1.0897e-08	30	34	27.3691	27	36	17.4816	19	22	13.2614	24	33	17.8106	22	30	13.0864	56	59	37.6914	39	50	23.4629	46	50	21.3245	21	24	19.5064	27	37	18.2863	42	65	17.8992	21	34
BJ310746	717	4.61401	1.18984	-1.64406	-5.12231	3.24515e-08	-3.63548	-1.18683e-06	5.80602e-07	-1.64406	-5.12231	-7.78186	9.11356e-09	4.92099e-07	4	4	2.84715	2	2	0.858776	5	5	2.66505	3	3	1.43171	3	3	1.15716	2	2	1.12977	3	3	1.24481	4	4	1.50848	1	1	0.718682	5	5	2.18507	13	13	3.16543	3	3
BJ310782	487	5.61427	2.04883	-2.13904	-16.1885	1.10377e-13	-8.07741	-1.58908e-06	4.10721e-12	-2.13904	-16.1885	-7.77283	1.09169e-08	5.72075e-07	0	0	0	7	7	4.42525	2	3	2.35422	2	2	1.40525	6	8	4.54308	6	6	4.99001	4	5	3.05451	0	0	0	2	2	2.1162	5	5	3.21703	9	9	3.22643	1	2
BJ310820	715	3.60346	1.27826	-1.19904	-6.02366	3.49043e-06	-3.81067	-8.71752e-07	4.38428e-05	-1.19904	-6.02366	-6.23231	3.90789e-07	1.10198e-05	2	4	2.85512	1	2	0.861178	1	2	1.069	0	2	0.957144	2	4	1.54719	0	0	0	1	4	1.66439	1	7	2.64722	3	5	3.60346	1	3	1.31471	1	3	0.732527	0	2
BJ311371	659	18.3481	6.78439	-4.94699	-1.75173	0.000777333	-1.5113	-2.98592e-06	0.00577709	-4.94699	-1.75173	-5.10953	3.71125e-06	7.2387e-05	24	25	19.3609	19	21	9.81077	6	10	5.79922	11	12	6.23088	19	24	10.072	23	26	15.9797	16	21	9.48057	19	23	9.43714	14	17	13.2929	21	27	12.8378	29	40	10.597	12	19
BJ311759	579	3.29271	1.20612	-1.05541	-5.48875	1.60992e-05	-3.48982	-7.64477e-07	0.000176977	-1.05541	-5.48875	-5.481	5.40081e-06	9.90196e-05	3	3	2.64431	3	3	1.59519	3	3	1.98015	0	0	0	6	6	2.86591	0	0	0	3	4	2.05533	3	3	1.40101	1	2	1.77995	2	2	1.08234	3	4	1.20612	1	1
BJ312165	317	3.41192	0.872429	-0.674401	-4.99958	0.00116642	-2.99234	-4.94316e-07	0.00825961	-0.674401	-4.99958	-3.54867	0.00112679	0.00825835	1	1	1.60994	1	1	0.971202	0	0	0	1	2	2.15886	0	1	0.872429	0	2	2.55535	0	1	0.938515	4	4	3.41192	0	0	0	1	1	0.98845	0	0	0	0	1
BJ313842	635	8.2564	1.26792	-1.6228	-6.83193	3.02873e-07	-4.38385	-1.16584e-06	4.60125e-06	-1.6228	-6.83193	-4.73429	4.78233e-05	0.000608091	0	0	0	1	1	0.484836	2	2	1.20368	4	4	2.15546	2	2	0.871055	0	0	0	1	1	0.468519	2	2	0.851636	7	7	5.68041	5	5	2.46723	5	5	1.37469	6	6
BJ313968	547	152.902	27.0516	-36.8603	-2.14252	4.32255e-07	-1.95217	-2.72538e-05	6.39905e-06	-36.8603	-2.14252	-5.81249	1.82987e-06	4.00269e-05	29	75	69.9752	42	142	79.9227	22	99	69.1676	30	92	57.5511	31	108	54.6042	33	108	79.9679	35	108	58.7404	90	184	90.9554	13	49	46.1599	24	69	39.5253	33	131	41.8112	20	50
BJ314013	632	8.64446	2.54775	-2.69158	-3.8824	4.63583e-09	-3.06556	-1.8971e-06	9.4917e-08	-2.69158	-3.8824	-6.67386	1.94243e-07	6.18294e-06	3	3	2.42256	5	5	2.43569	6	7	4.23288	5	5	2.70711	6	8	3.50076	8	9	5.76773	6	9	4.23668	9	9	3.85055	3	3	2.44602	7	8	3.96631	14	15	4.14365	2	2
BJ314016	592	9.57824	3.64037	-3.65775	-8.25814	7.79824e-18	-5.99434	-2.7072e-06	4.29222e-16	-3.65775	-8.25814	-9.28867	2.07935e-10	2.24993e-08	9	9	7.75874	7	7	3.64037	3	3	1.93667	6	6	3.46803	2	2	0.934325	14	14	9.57824	4	4	2.0102	17	17	7.76471	3	3	2.61129	5	5	2.64644	18	18	5.30835	6	6
BJ314470	632	2.70711	0.437595	-0.697124	-24.5221	8.09173e-06	-5.09112	-5.20246e-07	9.45583e-05	-0.697124	-24.5221	-4.78711	4.23636e-05	0.000549315	0	0	0	1	1	0.487138	0	0	0	4	5	2.70711	1	1	0.437595	0	0	0	1	1	0.470743	0	0	0	0	0	0	3	3	1.48737	1	1	0.276243	1	1
BJ315669	388	4.21995	1.80872	-1.19311	-3.12959	0.000402183	-2.39148	-8.2368e-07	0.00322113	-1.19311	-3.12959	-4.34773	9.24125e-05	0.00104938	0	0	0	1	3	2.38045	1	1	0.984971	0	1	0.881905	0	0	0	0	0	0	2	5	3.83388	0	0	0	0	2	2.65616	0	5	4.03787	2	8	3.5997	1	2
BJ315973	642	12.0929	4.97099	-3.65348	-3.44662	4.17245e-07	-2.76838	-2.47536e-06	6.19337e-06	-3.65348	-3.44662	-5.45892	5.11737e-06	9.46078e-05	0	0	0	4	4	1.9182	8	12	7.14334	7	12	6.39587	16	22	9.47714	0	0	0	6	8	3.70728	3	6	2.52705	5	7	5.61848	7	8	3.90453	19	24	6.52656	9	13
BJ318513	434	50.2618	20.0564	-22.0788	-3.61339	8.47146e-22	-3.07923	-1.55643e-05	6.27932e-20	-22.0788	-3.61339	-10.7867	1.53067e-12	4.5951e-10	10	22	25.8704	17	31	21.9908	13	20	17.6115	10	25	19.7108	15	32	20.3915	10	20	18.6646	4	10	6.85505	18	37	23.0521	11	30	35.6195	23	47	33.933	26	71	28.5612	15	37
BJ318706	480	6.92902	2.29739	-2.23544	-8.17883	1.59333e-12	-5.41676	-1.6515e-06	5.21764e-11	-2.23544	-8.17883	-7.94999	5.59542e-09	3.29643e-07	4	4	4.25294	1	1	0.641398	3	3	2.38855	2	2	1.42575	5	5	2.88083	4	4	3.37519	3	4	2.47924	6	6	3.37993	0	0	0	3	3	1.95837	4	5	1.8186	2	2
BJ318736	657	28.2433	8.64023	-8.66991	-2.0233	4.28208e-07	-1.72339	-5.39905e-06	6.34252e-06	-8.66991	-2.0233	-5.94965	1.13463e-06	2.68703e-05	25	35	27.1877	33	47	22.0243	8	18	10.4704	26	47	24.4786	25	50	21.0472	30	44	27.1248	18	26	11.7736	21	31	12.7583	22	35	27.451	16	47	22.4154	53	78	20.7271	16	35
BJ318952	568	17.9189	4.01572	-4.262	-2.22029	0.000145117	-1.83982	-2.6531e-06	0.0012926	-4.262	-2.22029	-4.46383	9.9209e-05	0.00111337	4	4	3.59403	12	19	10.2985	9	13	8.74682	12	18	10.8437	6	10	4.86902	18	21	14.9744	10	14	7.33298	12	18	8.56884	4	4	3.62884	7	16	8.82644	14	20	6.14738	12	23
BJ319423	458	6.49584	1.7789	-1.89282	-8.91881	2.20486e-09	-5.43249	-1.38111e-06	4.73452e-08	-1.89282	-8.91881	-5.78707	2.2358e-06	4.73636e-05	0	0	0	3	5	3.36104	1	2	1.66886	3	3	2.24135	0	1	0.603843	0	1	0.884329	5	10	6.49584	0	0	0	1	3	3.37529	0	1	0.684145	2	9	3.43072	1	1
BJ319845	648	6.76966	1.29304	-1.47464	-2.4053	0.00083771	-1.96197	-9.81677e-07	0.00616449	-1.47464	-2.4053	-4.5121	7.76544e-05	0.000908841	0	3	2.36274	0	5	2.37555	0	4	2.35907	0	3	1.58416	0	3	1.28037	0	0	0	0	2	0.918239	0	8	3.3382	0	5	3.97604	0	14	6.76966	0	7	1.88596	0	2
BJ320026	121	12.9122	5.04676	-5.54276	-14.2112	7.48192e-15	-9.89072	-4.12493e-06	3.1537e-13	-5.54276	-14.2112	-7.14688	5.71459e-08	2.24422e-06	3	3	12.6534	0	0	0	3	3	9.47526	0	0	0	0	0	0	0	0	0	3	4	9.83502	4	4	8.93866	2	2	8.51727	2	2	5.17915	8	8	11.5429	1	1
BJ320061	693	19.983	5.89187	-6.85128	-2.06411	4.29787e-07	-1.76177	-4.36585e-06	6.36506e-06	-6.85128	-2.06411	-7.54271	5.15576e-10	4.66826e-08	14	15	11.0466	24	25	11.1065	10	12	6.61764	28	31	15.3067	35	38	15.1649	11	12	7.01338	42	49	21.036	37	38	14.8268	17	18	13.3843	23	24	10.8516	53	57	14.3599	26	27
BJ320306	642	65.027	15.5229	-16.3052	-2.49796	1.50867e-07	-2.21461	-1.17735e-05	2.4141e-06	-16.3052	-2.49796	-5.87401	7.89012e-07	1.98415e-05	28	28	22.2584	22	25	11.9888	12	16	9.52445	24	29	15.4567	15	30	12.9234	44	45	28.3894	28	38	17.6096	105	114	48.014	24	27	21.6713	30	48	23.4272	64	96	26.1063	27	49
BJ320543	677	5.09676	1.2169	-1.00051	-2.74356	0.00183852	-2.12876	-6.81256e-07	0.0122479	-1.00051	-2.74356	-4.25987	0.000158731	0.00164134	0	2	1.50769	0	4	1.81903	0	3	1.69351	0	4	2.02174	0	2	0.817016	0	4	2.39304	0	3	1.31836	0	2	0.798802	0	0	0	0	1	0.462834	0	7	1.80517	0	1
BJ321144	537	2.91749	0.507909	-0.676647	-11.3913	5.82699e-05	-4.16319	-5.00517e-07	0.000568919	-0.676647	-11.3913	-4.07995	0.000302641	0.00279778	0	0	0	1	4	2.29327	0	0	0	0	0	0	0	0	0	0	0	0	0	0	0	0	2	1.00706	1	1	0.95958	2	5	2.91749	1	3	0.975339	0	1
BJ321173	383	5.38529	0.900436	-1.22583	-12.5358	5.47949e-08	-5.74646	-9.22229e-07	9.43834e-07	-1.22583	-12.5358	-5.28475	1.03214e-05	0.000169015	3	3	3.99754	2	2	1.60768	0	0	0	2	2	1.78684	1	1	0.722089	2	2	2.115	1	1	0.776787	2	2	1.41198	1	1	1.34542	2	2	1.63623	0	0	0	0	0
BJ322008	479	25.2935	7.86903	-6.70094	-1.92087	8.91969e-05	-1.61595	-3.98275e-06	0.000835903	-6.70094	-1.92087	-5.31232	7.62847e-06	0.000131604	13	13	13.8509	18	18	11.5693	16	17	13.5634	21	24	17.1447	36	37	21.3627	15	16	13.5289	29	29	18.012	6	6	3.38699	13	13	13.985	21	23	15.0455	37	41	14.9437	26	27
BJ322553	595	12.331	3.26425	-3.31358	-2.20927	9.41946e-06	-1.85973	-2.14779e-06	0.0001087	-3.31358	-2.20927	-6.19281	3.67986e-07	1.04914e-05	2	2	1.71547	12	14	7.24403	5	8	5.1384	7	8	4.60073	8	10	4.64807	11	12	8.16853	10	11	5.50017	11	13	5.90778	5	6	5.19625	8	11	5.79281	14	14	4.1079	7	11
BJ322554	710	75.1793	23.1522	-26.3343	-2.39334	3.78888e-14	-2.04819	-1.73606e-05	1.48167e-12	-26.3343	-2.39334	-8.45865	5.85186e-10	5.16782e-08	15	56	40.2532	51	131	56.8044	19	42	22.6072	34	84	40.4831	41	125	48.6902	7	62	35.3682	43	94	39.3886	84	173	65.8849	49	95	68.9479	42	102	45.0148	93	277	68.113	34	95
BJ322606	247	34.6122	13.3407	-13.6107	-3.22808	2.12505e-12	-2.68547	-9.27028e-06	6.85567e-11	-13.6107	-3.22808	-8.14012	2.66096e-09	1.81368e-07	0	16	33.0593	0	20	24.9288	0	7	10.8307	0	14	19.3948	0	27	30.2313	0	11	18.0375	0	24	28.9078	0	13	14.2313	0	11	22.9483	0	17	21.5658	0	47	33.2207	0	10
BJ322754	462	19.1691	4.70598	-4.60939	-1.73132	0.000694578	-1.49127	-2.74337e-06	0.00522966	-4.60939	-1.73132	-4.95652	6.02633e-06	0.000108467	7	7	7.73261	9	9	5.99749	6	6	4.96323	12	12	8.88777	11	11	6.58476	11	11	9.6434	14	14	9.01543	31	31	18.1434	11	11	12.2689	9	9	6.104	37	37	13.982	13	13
BJ323187	486	33.0566	7.92441	-7.2197	-2.55822	8.09528e-05	-2.10482	-4.57137e-06	0.000765497	-7.2197	-2.55822	-4.17191	0.000210704	0.00207428	3	3	3.15032	21	23	14.57	12	12	9.43626	14	14	9.85701	37	38	21.624	0	0	0	51	54	33.0566	7	7	3.89457	17	19	20.1453	21	22	14.1841	20	21	7.54382	15	15
BM134576	375	14.1012	3.60526	-2.10839	-2.4979	0.00186093	-2.02065	-1.34957e-06	0.0123797	-2.10839	-2.4979	-3.3774	0.00192385	0.0127574	0	0	0	6	6	4.92594	2	2	2.03823	2	2	1.82495	1	1	0.737494	0	0	0	2	2	1.58672	5	5	3.60526	1	1	1.37412	7	7	5.84899	15	15	6.98342	3	3
BM134942	434	5.93658	1.50907	-1.49672	-4.73783	1.5522e-05	-3.32524	-1.04979e-06	0.000171371	-1.49672	-4.73783	-4.25951	0.000178804	0.00181084	0	0	0	6	7	4.96566	1	2	1.76115	1	1	0.788431	2	2	1.27447	0	0	0	1	1	0.685505	0	0	0	5	5	5.93658	0	2	1.44396	9	9	3.62044	3	3
BM134948	650	5.54177	1.20677	-1.0559	-3.43926	0.000602325	-2.52814	-7.32502e-07	0.00460665	-1.0559	-3.43926	-3.72845	0.000765717	0.00599915	1	1	0.785158	3	5	2.36824	4	4	2.35181	7	8	4.21143	0	0	0	1	1	0.623112	4	4	1.83083	2	2	0.831983	3	3	2.37828	5	5	2.4103	5	5	1.34297	3	4
BM134986	600	11.0576	0.479237	-1.53146	-28.7331	1.0901e-07	-8.54292	-1.12981e-06	1.78817e-06	-1.53146	-28.7331	-3.58642	0.00117295	0.00852879	8	13	11.0576	0	0	0	0	0	0	0	0	0	2	2	0.921867	1	2	1.35008	0	0	0	5	8	3.60526	0	0	0	6	9	4.70008	0	0	0	1	2
BM135105	625	15.9261	6.59577	-7.65001	-28.6281	7.03612e-41	-17.5179	-5.67302e-06	1.48009e-38	-7.65001	-28.6281	-10.6392	1.05759e-11	2.09934e-09	5	5	4.08282	17	21	10.3445	8	8	4.89176	4	4	2.18995	18	20	8.84992	6	6	3.88822	17	23	10.9483	25	27	11.681	7	8	6.59577	4	6	3.00805	26	30	8.38011	14	16
BM135380	452	8.08813	1.8662	-1.36032	-3.08633	0.000720897	-2.37225	-9.18844e-07	0.00540235	-1.36032	-3.08633	-3.59369	0.00103205	0.00767756	0	0	0	4	4	2.72452	4	4	3.38202	2	2	1.51407	2	2	1.22372	0	0	0	3	3	1.97462	0	0	0	4	4	4.56013	0	0	0	5	5	1.93126	8	8
BM135687	522	5.40239	1.04501	-1.00414	-3.98353	0.000716286	-2.7681	-6.96245e-07	0.00537251	-1.00414	-3.98353	-3.42992	0.00172334	0.0116637	0	0	0	1	1	0.589791	0	0	0	6	6	3.93309	0	0	0	0	0	0	1	1	0.569941	0	0	0	3	3	2.96146	9	9	5.40239	7	7	2.34119	0	0
BM136004	447	3.19879	0.784993	-0.716918	-4.28905	0.00164445	-2.74898	-5.11376e-07	0.0111165	-0.716918	-4.28905	-3.76535	0.000586541	0.00481249	0	0	0	0	0	0	0	0	0	3	3	2.2965	1	1	0.618703	0	0	0	1	1	0.665569	3	4	2.41964	1	1	1.15278	3	3	2.10294	2	2	0.781144	2	2
BM136300	525	5.22262	0.569718	-0.86454	-4.67079	0.000796587	-2.97791	-6.07225e-07	0.00590365	-0.86454	-4.67079	-3.39247	0.00192975	0.0127915	0	0	0	1	1	0.586421	0	0	0	0	0	0	0	1	0.526781	0	0	0	3	4	2.26674	0	1	0.515037	2	4	3.92606	1	3	1.79051	0	0	0	4	6
BM136973	410	11.9805	3.46385	-2.84732	-2.72611	2.84166e-05	-2.21218	-1.87025e-06	0.000297035	-2.84732	-2.72611	-4.66529	5.17484e-05	0.000649414	1	1	1.24476	3	3	2.25272	5	5	4.66059	2	2	1.66917	10	10	6.74537	1	1	0.98786	6	6	4.3538	2	2	1.319	3	3	3.77045	11	11	8.40664	7	8	3.40655	7	10
BM137438	338	37.9731	10.962	-11.9001	-2.55715	4.03079e-07	-2.25418	-8.68759e-06	5.99433e-06	-11.9001	-2.55715	-6.32902	3.3139e-07	9.62109e-06	24	24	36.238	35	36	32.791	24	24	27.1362	10	10	10.1236	18	18	14.7281	16	16	19.1727	27	27	23.7655	31	31	24.7995	5	5	7.6227	20	20	18.5407	40	41	21.1775	12	12
BM137444	602	12.6676	3.55683	-3.13209	-1.95031	0.000896768	-1.6393	-1.90389e-06	0.00654591	-3.13209	-1.95031	-4.4254	0.000106894	0.00118316	2	3	2.54328	7	7	3.5799	8	9	5.71348	9	11	6.25244	5	6	2.75641	0	0	0	9	10	4.94202	17	23	10.3307	4	5	4.27986	14	16	8.32794	36	40	11.6004	6	7
BM137457	552	45.1892	10.694	-8.56459	-2.32307	0.00048468	-2.09565	-6.26173e-06	0.0037949	-8.56459	-2.32307	-3.70206	0.000754458	0.00592348	31	32	29.5857	16	17	9.48154	21	22	15.2314	19	19	11.7779	33	34	17.0345	53	53	38.8881	15	18	9.70139	65	73	35.7587	7	7	6.53453	8	12	6.81171	75	79	24.986	21	23
BQ160661	255	16.6048	3.60375	-3.0399	-3.07999	4.29315e-05	-2.74224	-2.37031e-06	0.000431366	-3.0399	-3.07999	-4.15303	0.000216523	0.00211947	4	4	8.00553	4	4	4.82935	2	2	2.9974	3	3	4.02564	2	2	2.1691	6	6	9.52995	2	2	2.33341	8	8	8.48296	1	1	2.02076	1	1	1.22878	5	5	3.42325	2	2
BQ160775	512	3.72359	1.10471	-0.850992	-3.20743	0.00100937	-2.35051	-5.92443e-07	0.00727875	-0.850992	-3.20743	-4.10601	0.000224752	0.00218601	2	2	1.99356	1	1	0.601311	4	4	2.98569	3	3	2.00496	1	1	0.540156	0	0	0	5	5	2.90536	4	4	2.11246	0	0	0	3	3	1.83597	2	2	0.681975	1	1
BQ160837	522	37.5978	13.4363	-14.4775	-3.22498	9.45639e-18	-2.70235	-9.83518e-06	5.16517e-16	-14.4775	-3.22498	-8.25663	2.84078e-09	1.91158e-07	17	17	16.6207	47	47	27.7202	29	29	21.2316	25	25	16.3879	51	51	27.0202	18	18	13.9663	35	35	19.9479	46	46	23.8279	35	35	34.5504	66	66	39.6175	101	101	33.78	43	43
BQ160869	559	36.8974	2.4737	-5.24832	-77.9482	1.60263e-16	-28.5057	-4.40246e-06	7.89836e-15	-5.24832	-77.9482	-3.80781	0.000645715	0.00520959	7	7	6.39082	4	6	3.30452	0	0	0	0	0	0	5	5	2.4737	0	0	0	0	1	0.532217	12	12	5.80453	2	3	2.76545	0	0	0	10	14	4.37245	6	6
BQ160895	263	251.991	26.7444	-41.6922	-3.00415	8.10589e-08	-2.82962	-3.3737e-05	1.36023e-06	-41.6922	-3.00415	-3.92504	0.00046465	0.00397738	25	26	50.4531	34	35	40.9714	24	24	34.8747	16	17	22.118	16	16	16.8249	20	22	33.8802	32	32	36.1989	92	94	96.6429	18	19	37.2266	34	34	40.5076	40	41	27.2168	19	19
BQ160927	592	8.3976	1.84134	-1.98732	-2.57886	0.00031994	-2.13179	-1.35392e-06	0.00262497	-1.98732	-2.57886	-3.98504	0.000234895	0.00226747	2	4	3.44833	1	4	2.08021	1	3	1.93667	0	1	0.578005	1	2	0.934325	0	6	4.10496	1	4	2.0102	0	1	0.456747	2	5	4.35215	0	5	2.64644	1	8	2.35926	1	1
BQ160935	284	4.76047	0.924999	-1.26066	-44.612	8.92707e-10	-8.5474	-9.55023e-07	2.03173e-08	-1.26066	-44.612	-5.4065	7.38013e-06	0.000127996	1	1	1.79702	2	2	2.16811	0	0	0	1	1	1.20486	4	4	3.89521	2	2	2.85227	0	0	0	5	5	4.76047	0	0	0	1	1	1.1033	3	3	1.84421	1	1
BQ160947	396	5.205	1.53675	-1.33584	-2.68512	0.000212135	-2.14202	-9.07919e-07	0.00181832	-1.33584	-2.68512	-4.741	2.70588e-05	0.000377912	2	2	2.57754	2	2	1.5549	3	3	2.89522	3	3	2.59227	2	2	1.39677	5	5	5.11392	3	3	2.25386	7	7	4.7797	4	4	5.205	4	4	3.16504	4	4	1.76349	1	1
BQ161152	559	71.4888	20.2479	-28.3327	-49.082	1.6073e-67	-36.862	-2.20686e-05	8.98491e-65	-28.3327	-49.082	-9.79048	7.47394e-11	9.91425e-09	32	32	29.2152	65	66	36.3497	27	28	19.1426	32	32	19.5881	43	45	22.2633	21	21	15.2155	37	38	20.2242	146	146	70.6218	34	35	32.2635	34	35	19.6187	120	123	38.4151	35	38
BQ161161	379	21.5452	3.20632	-2.75964	-2.39861	0.000869016	-2.03342	-1.88876e-06	0.00636805	-2.75964	-2.39861	-3.36961	0.00192062	0.012739	15	16	21.5452	3	3	2.43697	1	2	2.01672	3	3	2.70854	6	6	4.37826	3	5	5.34331	4	4	3.13994	8	8	5.70754	6	8	10.8769	2	2	1.6535	7	8	3.68518	2	2
BQ161175	335	3.04688	0.723588	-0.631008	-6.90634	0.00078311	-3.40361	-4.68376e-07	0.00581632	-0.631008	-6.90634	-3.58728	0.00110947	0.0081535	0	2	3.04688	0	2	1.83804	0	0	0	0	1	1.02143	0	0	0	0	2	2.41805	0	1	0.888088	0	1	0.807148	0	0	0	0	0	0	0	3	1.56345	0	0
BQ161532	545	2.86674	0.701227	-0.837377	-38.0909	5.61404e-07	-6.17899	-6.26573e-07	8.15857e-06	-0.837377	-38.0909	-5.34311	8.81449e-06	0.000148362	1	1	0.936427	0	0	0	1	1	0.701227	2	2	1.2557	2	2	1.0149	0	0	0	0	0	0	0	0	0	0	0	0	4	4	2.29973	4	4	1.28136	2	2
BQ161670	636	10.4317	2.65259	-1.93181	-2.70074	0.000540894	-2.32062	-1.4435e-06	0.00418849	-1.93181	-2.70074	-3.55494	0.00119451	0.00865298	4	13	10.4317	4	4	1.9363	1	4	2.40358	0	0	0	4	9	3.91359	3	7	4.4578	4	8	3.74226	8	20	8.50297	0	0	0	0	0	0	3	4	1.09802	0	0
BQ161672	657	5.25191	1.82102	-1.55808	-3.92641	3.66451e-06	-2.9554	-1.10782e-06	4.58064e-05	-1.55808	-3.92641	-5.20187	9.3009e-06	0.000155114	1	1	0.776792	3	3	1.4058	2	2	1.16337	1	1	0.52082	9	9	3.78849	1	1	0.616473	2	2	0.90566	12	12	4.93871	0	0	0	7	7	3.33846	14	14	3.72024	2	2
BQ161683	585	45.8989	9.63896	-10.5816	-1.90448	2.84099e-06	-1.68349	-7.04899e-06	3.62202e-05	-10.5816	-1.90448	-6.10467	4.26273e-07	1.18384e-05	16	16	13.9584	24	26	13.6832	23	25	16.332	24	24	14.0381	31	31	14.6553	20	21	14.5393	27	30	15.2569	70	72	33.2793	21	22	19.3786	33	33	17.6755	75	76	22.6812	23	23
BQ161693	391	9.1183	1.95238	-1.66002	-2.19103	0.00204932	-1.84009	-1.11463e-06	0.0134596	-1.66002	-2.19103	-3.93704	0.000376271	0.00333794	3	3	3.91575	5	5	3.93697	2	2	1.95483	2	2	1.75028	1	1	0.707315	4	4	4.14346	1	1	0.760893	7	7	4.84082	3	3	3.95367	3	3	2.40413	12	12	5.35813	3	3
BQ161806	684	33.9834	4.55377	-6.79225	-2.43636	2.90731e-05	-2.20384	-5.1973e-06	0.000303169	-6.79225	-2.43636	-4.26943	0.000174059	0.0017713	18	18	13.4303	15	15	6.75156	13	13	7.26344	13	13	6.5034	22	23	9.29953	7	7	4.14497	38	38	16.5283	37	37	14.6266	8	8	6.02684	20	20	9.16195	15	15	3.82863	9	10
BQ161826	436	14.2686	3.95492	-4.24891	-2.63969	2.73977e-08	-2.21788	-2.87659e-06	4.96183e-07	-4.24891	-2.63969	-7.0635	1.41182e-08	7.05829e-07	6	6	7.0232	11	11	7.76739	6	6	5.2592	7	7	5.4937	10	10	6.34312	9	9	8.36056	9	9	6.14125	9	9	5.58154	7	7	8.27308	11	11	7.90533	15	15	6.00639	12	12
BQ161897	568	3.80837	1.12674	-0.860397	-3.15138	0.00123157	-2.32365	-5.97371e-07	0.00864567	-0.860397	-3.15138	-4.26246	0.000141593	0.00149392	0	0	0	3	3	1.62608	0	0	0	1	1	0.602428	1	1	0.486902	4	4	2.85227	2	2	1.04757	8	8	3.80837	3	3	2.72163	5	5	2.75826	5	5	1.53685	1	1
BQ161906	426	13.4259	5.58434	-5.3639	-5.06857	2.39793e-17	-4.09307	-3.89071e-06	1.26494e-15	-5.3639	-5.06857	-9.50761	6.80811e-11	9.22399e-09	6	6	7.18806	11	11	7.94972	3	3	2.69133	9	9	7.22913	6	7	4.54441	3	3	2.85227	6	6	4.19027	16	16	10.1557	2	2	2.41922	9	9	6.61983	16	16	6.55721	3	3
BQ162184	319	36.3231	3.66672	-4.92942	-3.96359	8.78179e-06	-3.59612	-4.05315e-06	0.000101999	-4.92942	-3.96359	-3.32401	0.00233765	0.0149462	4	4	6.3994	4	4	3.86045	3	3	3.59406	5	5	5.36331	7	8	6.93568	7	7	8.88765	3	3	2.79789	17	17	14.4097	0	0	0	0	0	0	4	4	2.18916	3	3
BQ162360	438	17.4778	3.90615	-4.13922	-6.55269	1.04959e-11	-5.16339	-3.11967e-06	3.10904e-10	-4.13922	-6.55269	-5.67275	3.35256e-06	6.63767e-05	12	15	17.4778	4	4	2.81161	5	5	4.36266	4	5	3.90615	6	6	3.78849	17	18	16.6448	3	3	2.03774	12	12	7.40807	1	1	1.17647	3	3	2.14615	11	11	4.38457	7	8
BQ162513	437	150.386	19.3169	-26.1588	-2.72627	6.85628e-06	-2.5791	-2.10838e-05	8.12332e-05	-26.1588	-2.72627	-3.34338	0.00221199	0.0142952	47	49	57.2249	14	14	9.86315	5	6	5.24717	19	19	14.8773	40	40	25.3144	4	5	4.63413	43	43	29.2744	130	133	82.294	18	18	21.225	12	13	9.32128	42	42	16.7794	26	28
BQ162571	415	60.826	13.8248	-14.2817	-1.88116	2.87376e-05	-1.60802	-8.69286e-06	0.000300038	-14.2817	-1.88116	-5.57039	1.36566e-06	3.1423e-05	7	17	20.906	11	24	17.8046	8	22	20.2595	10	27	22.2622	28	67	44.6495	20	53	51.7258	22	54	38.7121	15	46	29.9714	7	23	28.5585	36	86	64.9328	26	65	27.3447	12	32
BQ162610	567	15.4498	5.15032	-4.49952	-2.73773	4.66061e-08	-2.28001	-3.0279e-06	8.11347e-07	-4.49952	-2.73773	-6.52805	1.58059e-07	5.19586e-06	7	9	8.10083	8	11	5.97281	8	14	9.43626	3	3	1.81047	16	23	11.2185	9	9	6.42893	13	19	9.96945	11	15	7.15329	9	17	15.4498	9	18	9.94726	21	28	8.62151	11	17
BQ162655	396	17.1761	5.83464	-4.58234	-2.17895	3.8289e-05	-1.8205	-2.86619e-06	0.000388892	-4.58234	-2.17895	-5.11851	1.00241e-05	0.000164835	12	12	15.4652	14	14	10.8843	4	4	3.86029	15	16	13.8254	9	9	6.28546	2	2	2.04557	4	4	3.00514	13	13	8.87659	8	8	10.41	11	11	8.70385	24	24	10.5809	13	13
BQ165933	508	14.6412	4.19353	-3.78526	-2.82477	1.10461e-06	-2.34053	-2.55699e-06	1.52352e-05	-3.78526	-2.82477	-5.19519	9.32043e-06	0.000155377	3	7	7.03242	11	14	8.48464	1	1	0.7523	8	10	6.73581	12	17	9.25496	1	5	3.98644	14	25	14.6412	1	1	0.532273	4	4	4.05744	7	9	5.55127	9	12	4.12407	5	8
BQ166009	401	17.415	5.04965	-4.54098	-2.12002	2.10724e-05	-1.79536	-2.88828e-06	0.000226169	-4.54098	-2.12002	-5.51978	3.12268e-06	6.25847e-05	8	8	10.1816	6	6	4.60655	3	4	3.81216	4	4	3.41326	20	22	15.1729	14	15	15.1505	13	13	9.64494	8	9	6.0687	9	9	11.5652	11	11	8.59532	36	40	17.415	7	8
BQ166012	451	6.69369	1.9234	-1.44516	-2.39588	0.00149419	-1.96148	-9.71047e-07	0.0102348	-1.44516	-2.39588	-4.12533	0.000203181	0.00201356	1	1	1.1316	4	4	2.73056	1	1	0.847381	5	5	3.79356	4	4	2.45286	2	2	1.79611	5	5	3.29833	1	1	0.599544	1	1	1.14256	4	4	2.77906	13	13	5.0324	2	2
BQ166038	477	12.9896	2.86438	-2.52671	-2.21584	0.0013799	-1.81942	-1.57306e-06	0.00954505	-2.52671	-2.21584	-3.8347	0.000559142	0.00462392	0	0	0	12	12	7.74519	0	0	0	1	1	0.717356	2	2	1.15958	2	2	1.69821	14	14	8.73193	4	4	2.26746	9	9	9.72254	10	10	6.56894	13	13	4.7581	10	10
BQ166059	446	13.6919	3.82697	-2.87649	-1.97399	0.00126279	-1.68372	-1.8465e-06	0.00883131	-2.87649	-1.97399	-4.43973	6.69593e-05	0.000804588	8	8	9.1543	9	11	7.59323	8	9	7.71192	10	10	7.67217	6	6	3.72054	9	10	9.08123	3	3	2.00118	6	6	3.63759	1	1	1.15537	6	7	4.91787	9	10	3.91448	9	9
BQ166109	410	17.7815	6.28831	-6.56915	-11.8345	5.06352e-29	-8.71236	-4.87498e-06	6.03179e-27	-6.56915	-11.8345	-10.4982	1.3351e-11	2.51949e-09	8	8	9.9581	12	12	9.01086	5	5	4.66059	6	6	5.0075	8	8	5.39629	18	18	17.7815	7	7	5.07943	15	15	9.89248	2	2	2.51363	5	5	3.8212	19	19	8.09055	7	7
BQ166111	316	189.105	15.0276	-30.3553	-9.87219	4.50148e-15	-8.31662	-2.30524e-05	1.93678e-13	-30.3553	-9.87219	-3.85048	0.000574818	0.00473205	63	103	166.349	20	36	35.0739	1	2	2.41879	7	14	15.1598	8	12	10.5023	56	91	116.636	10	16	15.0638	99	221	189.105	12	17	27.7216	9	13	12.8905	45	75	41.4365	11	19
BQ166118	359	9.54422	4.00357	-2.82101	-2.78159	0.000789497	-2.23632	-1.89175e-06	0.00585945	-2.82101	-2.78159	-4.60127	2.30817e-05	0.000330948	5	5	7.10797	10	10	8.5758	7	7	7.45176	2	2	1.90629	10	10	7.70362	6	6	6.76918	6	6	4.9723	9	9	6.77869	2	2	2.87072	1	1	0.872809	8	8	3.89049	4	4
BQ166154	265	5.39569	1.70974	-1.25327	-2.97632	0.000302581	-2.31154	-8.60195e-07	0.00249806	-1.25327	-2.97632	-4.22795	0.000176496	0.00179083	1	1	1.92586	2	2	2.32356	0	0	0	1	1	1.29124	1	1	1.04362	1	1	1.52839	0	0	0	0	0	0	1	1	1.94451	4	4	4.72964	3	4	2.63525	2	2
BQ166156	341	74.5	17.2854	-16.7348	-1.74906	0.000488548	-1.53399	-1.05142e-05	0.00382208	-16.7348	-1.74906	-4.80556	1.22205e-05	0.000194567	51	52	77.825	38	39	35.2111	32	33	36.9841	50	50	50.1729	49	51	41.3624	27	27	32.0693	66	66	57.5825	59	60	47.5767	32	34	51.3784	44	45	41.3497	75	79	40.4465	20	21
BQ166239	596	8.79109	2.90461	-2.51526	-2.06208	0.000272298	-1.72797	-1.58177e-06	0.00227436	-2.51526	-2.06208	-5.28812	4.41583e-06	8.37306e-05	3	3	2.56889	8	8	4.1325	12	12	7.69467	8	8	4.59301	14	14	6.49638	5	5	3.39784	9	9	4.49259	10	10	4.53682	4	4	3.45835	11	11	5.78309	24	24	7.03029	10	10
BQ166386	606	9.3335	3.6256	-3.07231	-2.54533	7.91723e-07	-2.12689	-2.07611e-06	1.11956e-05	-3.07231	-2.54533	-6.8756	2.61481e-08	1.18161e-06	7	7	5.89516	7	8	4.06431	5	8	5.04513	5	9	5.08187	15	19	8.67103	8	11	7.3519	6	13	6.38221	8	14	6.24674	5	8	6.80257	7	7	3.61942	13	24	6.91428	6	9
BQ166410	481	22.4476	6.471	-5.93194	-2.35215	1.89766e-06	-2.06798	-4.20696e-06	2.50602e-05	-5.93194	-2.35215	-6.00493	3.17438e-07	9.29386e-06	14	16	16.9764	14	14	8.96091	12	13	10.3289	12	14	9.95947	18	20	11.4994	8	8	6.73635	8	9	5.5667	24	29	16.3024	7	7	7.49909	12	15	9.77147	24	30	10.8889	11	12
BQ166419	582	12.7796	1.99436	-2.01165	-2.68009	0.000114392	-2.2126	-1.39557e-06	0.00104437	-2.01165	-2.68009	-4.11788	0.00023411	0.00226157	3	3	2.63068	5	5	2.64494	5	5	3.28324	7	7	4.11556	6	6	2.85113	12	12	8.35098	25	25	12.7796	10	10	4.64595	3	3	2.65616	5	5	2.69191	17	17	5.09958	1	1
BQ166429	609	100.565	20.7055	-23.9306	-2.2161	1.74776e-07	-1.96041	-1.6913e-05	2.76577e-06	-23.9306	-2.2161	-6.04848	8.15932e-07	2.04111e-05	67	78	65.3653	48	52	26.2878	43	49	30.7492	74	82	46.0734	57	63	28.6097	29	32	21.282	80	85	41.5243	113	129	57.2757	43	54	45.6912	89	96	49.3933	97	105	30.101	54	58
BQ166462	423	9.72297	2.84236	-2.43727	-2.32342	0.000108907	-1.93822	-1.60356e-06	0.00100029	-2.43727	-2.32342	-4.84313	1.86648e-05	0.000277477	3	3	3.61952	0	0	0	1	1	0.903472	8	9	7.2804	11	11	7.19187	2	2	1.915	9	9	6.32999	6	6	3.83538	1	1	1.21819	3	3	2.22226	9	9	3.71459	9	9
BQ166550	385	25.4222	8.88662	-7.54969	-2.8462	8.03744e-07	-2.45804	-5.39096e-06	1.13532e-05	-7.54969	-2.8462	-5.95472	5.79525e-07	1.53035e-05	0	0	0	22	23	18.3923	9	11	10.9191	4	5	4.44388	12	13	9.33839	5	6	6.31204	17	20	15.455	26	28	19.6651	4	4	5.35371	15	17	13.8357	26	31	14.0575	8	9
BQ166573	503	6.3617	1.9955	-1.46555	-2.49184	0.00043422	-2.01908	-9.79098e-07	0.00344281	-1.46555	-2.49184	-4.73495	1.99453e-05	0.000293564	2	2	2.02923	6	6	3.67242	2	2	1.51956	6	6	4.08166	10	10	5.49821	0	0	0	4	4	2.36588	2	2	1.07513	2	2	2.04889	4	4	2.49176	5	5	1.73544	3	3
BQ166668	471	72.9089	23.0406	-24.98	-20.573	6.26791e-51	-16.9705	-1.93269e-05	2.0456e-48	-24.98	-20.573	-10.7487	8.24834e-12	1.71718e-09	23	23	24.9217	53	53	34.6437	20	21	17.0394	10	11	7.99144	41	41	24.0742	33	34	29.2373	29	29	18.318	126	127	72.9089	18	20	21.8809	21	21	13.9705	48	49	18.1628	34	34
BQ166690	332	16.3602	5.37807	-3.7904	-2.14706	0.00217946	-1.78209	-2.35739e-06	0.0142007	-3.7904	-2.14706	-3.94521	0.000385433	0.00340514	3	3	4.61162	7	8	7.41858	10	12	13.8133	8	8	8.24528	17	18	14.9942	2	2	2.4399	13	14	12.5456	1	1	0.814441	2	2	3.10419	8	8	7.55033	16	17	8.93962	1	1
BQ166764	460	108.204	33.1486	-26.7807	-3.10077	0.000321469	-2.85949	-2.05003e-05	0.00263634	-26.7807	-3.10077	-4.07317	0.000293376	0.00272677	77	77	85.4286	2	2	1.33857	84	84	69.7873	84	84	62.4849	130	130	78.1583	88	88	77.4826	44	44	28.4574	178	178	104.631	5	5	5.60103	42	42	28.6092	10	10	3.79534	6	6
BQ166788	440	9.31828	2.75457	-3.72578	-25.7729	1.73272e-21	-13.0462	-2.80842e-06	1.25092e-19	-3.72578	-25.7729	-8.29765	2.9058e-09	1.94589e-07	6	6	6.95935	9	12	8.39649	1	1	0.868565	1	1	0.77768	5	5	3.14273	2	2	1.84101	5	5	3.38079	12	12	7.3744	0	1	1.17112	4	9	6.4092	10	13	5.15821	1	2
BQ166848	433	3.97127	0.718374	-0.794258	-5.98723	0.000275072	-3.3968	-5.76753e-07	0.0022952	-0.794258	-5.98723	-4.06199	0.000308932	0.00284492	0	0	0	1	1	0.711019	2	2	1.76521	0	0	0	1	1	0.638707	2	2	1.87077	1	1	0.687089	0	0	0	0	0	0	5	5	3.61823	5	5	2.016	1	1
BQ166864	423	5.48555	1.71396	-1.93748	-19.5322	3.07135e-13	-8.57306	-1.45963e-06	1.0904e-11	-1.93748	-19.5322	-7.15756	5.72606e-08	2.24688e-06	3	3	3.61952	1	2	1.45566	2	2	1.80694	3	3	2.4268	5	5	3.26903	0	0	0	2	2	1.40666	1	1	0.639231	0	0	0	6	6	4.44452	10	10	4.12732	1	1
BQ166923	509	16.3802	3.61741	-4.32233	-2.79763	4.78337e-09	-2.37186	-3.01669e-06	9.77216e-08	-4.32233	-2.79763	-7.1587	2.12809e-08	9.93461e-07	7	7	7.0186	9	9	5.44369	11	11	8.25905	10	10	6.72257	11	11	5.97674	7	7	5.57006	10	10	5.84498	26	26	13.8119	3	3	3.0371	7	7	4.30917	16	16	5.48796	7	7
BQ166945	418	4.93105	1.14024	-1.01149	-6.20872	4.92077e-05	-3.72106	-7.36442e-07	0.00048826	-1.01149	-6.20872	-3.94878	0.000427418	0.00371063	0	0	0	0	0	0	3	3	2.74284	0	0	0	2	3	1.98488	0	0	0	2	2	1.42349	1	1	0.646877	4	4	4.93105	1	2	1.49923	9	10	4.17669	2	2
BQ166952	431	16.7211	1.19558	-3.79683	-90.315	1.92358e-14	-21.5592	-2.8498e-06	7.74895e-13	-3.79683	-90.315	-4.76638	4.50283e-05	0.000578307	7	7	8.28879	2	2	1.42864	0	0	0	0	0	0	0	0	0	9	9	8.45755	0	0	0	20	20	12.5473	1	1	1.19558	23	23	16.7211	8	10	4.05071	1	1
BQ166959	398	25.978	5.88834	-8.77935	-74.6534	1.21137e-31	-33.078	-6.62163e-06	1.65436e-29	-8.77935	-74.6534	-6.82816	1.41456e-07	4.73349e-06	17	19	24.3636	10	11	8.509	3	3	2.88067	2	2	1.71949	4	4	2.7795	2	3	3.05294	4	4	2.99004	33	34	23.099	1	1	1.29471	10	11	8.66011	32	33	14.4757	13	14
BQ166982	587	11.7176	2.70504	-2.46735	-2.1443	0.000357489	-1.79813	-1.58103e-06	0.0029014	-2.46735	-2.1443	-4.51263	6.46729e-05	0.000781729	1	1	0.869425	11	11	5.76931	4	5	3.25527	9	13	7.57807	10	10	4.71142	6	6	4.13993	6	6	3.04098	7	7	3.22447	5	5	4.38922	5	6	3.20278	21	22	6.54324	7	7
BQ166985	559	10.6242	3.33266	-2.67598	-2.11955	0.000113275	-1.7785	-1.70546e-06	0.00103524	-2.67598	-2.11955	-5.26132	4.40629e-06	8.35828e-05	7	8	7.30379	3	3	1.65226	6	6	4.10199	8	8	4.89702	13	14	6.92637	6	6	4.34729	5	5	2.66109	8	9	4.3534	3	4	3.68726	13	13	7.28694	15	18	5.62172	5	5
BQ167085	514	3.05695	1.00252	-0.927815	-4.86578	0.00011599	-3.14529	-6.67856e-07	0.00105739	-0.927815	-4.86578	-5.54047	3.8384e-06	7.44685e-05	0	1	0.992904	3	4	2.39588	0	0	0	0	0	0	1	3	1.61416	1	3	2.36395	1	1	0.578812	0	0	0	0	1	1.00252	1	2	1.21922	3	9	3.05695	0	1
BQ167179	438	3.55087	0.649361	-0.693784	-5.7566	0.000585232	-3.18145	-5.00232e-07	0.00449183	-0.693784	-5.7566	-3.58971	0.00111721	0.00820169	0	0	0	3	3	2.10871	1	1	0.872531	0	0	0	1	1	0.631416	0	0	0	2	2	1.35849	0	0	0	0	0	0	1	1	0.715385	2	3	1.19579	2	2
BQ167407	606	5.02007	1.34445	-1.15673	-3.9568	6.73386e-05	-2.84957	-8.20601e-07	0.000648898	-1.15673	-3.9568	-4.93883	2.35999e-05	0.000337223	2	2	1.68433	3	4	2.03215	3	3	1.89192	4	4	2.25861	11	11	5.02007	0	0	0	2	2	0.981879	1	1	0.446196	0	0	0	4	4	2.06824	6	6	1.72857	2	2
BQ167473	376	13.0282	1.42231	-3.0127	-41.2936	2.82008e-14	-14.355	-2.23245e-06	1.11619e-12	-3.0127	-41.2936	-5.04504	2.05112e-05	0.000300319	3	3	4.07196	9	11	9.00687	0	0	0	1	1	0.910051	0	0	0	1	1	1.07719	9	9	7.12123	3	3	2.1574	3	3	4.11139	5	6	5.00008	7	7	3.25026	4	5
BQ167497	418	17.492	5.82612	-6.06103	-7.19758	7.71935e-17	-5.52939	-4.32485e-06	3.9032e-15	-6.06103	-7.19758	-7.33203	3.48925e-08	1.50039e-06	1	1	1.22094	14	14	10.3115	7	7	6.39995	3	3	2.45583	12	12	7.93952	1	1	0.968954	10	10	7.11745	8	8	5.17501	4	4	4.93105	14	14	10.4946	16	16	6.6827	16	16
BQ167516	465	25.3524	12.2472	-12.7518	-14.8801	1.43501e-43	-11.6261	-9.62126e-06	3.40239e-41	-12.7518	-14.8801	-12.7483	1.16109e-13	6.09159e-11	5	5	5.48766	10	10	6.62089	10	11	9.04055	8	10	7.35869	15	17	10.1108	3	3	2.61305	12	12	7.67766	14	22	12.7929	8	9	9.97345	21	24	16.1723	40	45	16.8954	18	20
BQ168320	380	6.05352	0.882707	-1.38228	-12.6167	3.37745e-07	-5.85182	-9.97729e-07	5.08887e-06	-1.38228	-12.6167	-4.56554	7.86641e-05	0.000918093	0	0	0	3	3	2.43056	0	0	0	1	1	0.900471	3	3	2.18337	0	0	0	1	1	0.782919	0	0	0	0	0	0	2	2	1.64915	5	6	2.75661	2	2
BQ168374	277	9.30135	3.33434	-2.41648	-3.16313	3.42656e-05	-2.52542	-1.64204e-06	0.000351941	-2.41648	-3.16313	-4.49439	8.04815e-05	0.000935601	0	0	0	3	3	3.33434	2	3	4.13901	1	1	1.2353	4	4	3.99365	5	5	7.31088	2	2	2.14808	4	4	3.90461	5	5	9.30135	5	5	5.65593	11	11	6.933	0	1
BQ168473	460	10.0819	3.29381	-2.24965	-2.31395	0.000585424	-1.92226	-1.46174e-06	0.00449271	-2.24965	-2.31395	-4.12691	0.000149345	0.00156084	2	2	2.21892	7	7	4.685	6	6	4.98481	7	7	5.20707	13	13	7.81583	4	4	3.52194	10	10	6.46759	2	2	1.17563	9	9	10.0819	6	6	4.08702	11	11	4.17487	6	6
BQ168495	419	69.9156	15.4199	-10.762	-1.70365	0.0015875	-1.54344	-7.29187e-06	0.0107791	-10.762	-1.70365	-3.98918	0.000250549	0.00239091	10	18	21.9245	20	31	22.7781	18	24	21.8903	25	36	29.3996	28	45	29.7022	27	45	43.4989	28	40	28.4018	37	41	26.4587	10	18	22.1368	22	37	27.6695	24	38	15.8335	5	8
BQ169432	399	15.1338	2.13573	-3.40373	-7.14605	1.55527e-08	-5.01903	-2.34058e-06	2.9315e-07	-3.40373	-7.14605	-4.43531	0.000113686	0.00124703	0	0	0	2	2	1.54321	0	0	0	3	3	2.57277	4	4	2.77253	0	0	0	1	1	0.745637	0	0	0	0	1	1.29147	4	4	3.14124	4	5	2.18779	5	5
BQ169475	400	117.381	25.0869	-32.1403	-12.6118	1.37242e-21	-10.8235	-2.51488e-05	1.00038e-19	-32.1403	-12.6118	-6.56407	2.88942e-07	8.61179e-06	61	92	117.381	31	51	39.2536	16	25	23.8855	23	36	30.7961	28	38	26.2732	11	18	18.226	31	49	36.4449	88	130	87.8782	10	13	16.7471	15	27	21.1504	54	88	38.4088	21	31
BQ169493	424	206.513	21.6436	-36.8522	-2.5388	1.07046e-08	-2.36671	-2.87856e-05	2.06935e-07	-36.8522	-2.5388	-4.47933	9.97351e-05	0.00111792	29	61	73.4234	28	49	35.5794	22	32	28.8429	27	38	30.667	41	64	41.7449	37	75	71.6432	27	39	27.3652	59	116	73.9759	25	36	43.7514	27	41	30.2992	60	105	43.2346	21	35
BQ169562	616	3.8342	1.13367	-0.929691	-3.60401	0.000319132	-2.58278	-6.54811e-07	0.00261911	-0.929691	-3.60401	-4.77813	3.97435e-05	0.000520543	1	1	0.828494	4	4	1.99916	0	0	0	1	1	0.555485	7	7	3.14273	2	2	1.31501	5	5	2.41485	0	0	0	1	1	0.836517	4	4	2.03467	4	4	1.13367	3	3
BQ169583	203	259.93	35.3583	-50.1502	-16.6917	3.24864e-16	-15.0736	-4.21381e-05	1.55479e-14	-50.1502	-16.6917	-4.28332	0.000174359	0.00177344	0	0	0	44	45	68.2473	1	1	1.8826	2	2	3.37122	33	34	46.3204	3	4	7.98074	33	34	49.8292	9	9	11.9879	14	14	35.5376	27	27	41.6756	67	68	58.4819	22	22
BQ169635	329	37.6152	5.46913	-6.47721	-2.51238	2.64736e-05	-2.24603	-4.83271e-06	0.000278576	-6.47721	-2.51238	-4.22134	0.000194304	0.00193972	2	2	3.10245	9	9	8.42201	2	2	2.32321	7	7	7.2804	6	6	5.04365	0	0	0	8	8	7.23427	22	23	18.903	2	2	3.13249	8	9	8.57157	15	15	7.95983	9	9
BQ169642	564	11.7732	3.97512	-4.08041	-3.10174	4.37067e-10	-2.57348	-2.83163e-06	1.03973e-08	-4.08041	-3.10174	-7.74951	7.09704e-09	3.98737e-07	3	4	3.61952	20	20	10.9174	6	6	4.06562	12	15	9.10051	12	13	6.37461	8	8	5.745	13	15	7.91248	17	19	9.10903	6	6	5.48186	10	10	5.55565	22	29	8.97692	3	4
BQ169746	401	3.83879	0.860018	-0.801434	-3.90619	0.000482387	-2.65905	-5.68376e-07	0.00377894	-0.801434	-3.90619	-4.29445	0.000156215	0.00161932	0	0	0	5	5	3.83879	3	3	2.85912	2	2	1.70663	3	3	2.06903	1	1	1.01003	3	3	2.22576	1	1	0.674301	0	0	0	1	1	0.781393	5	5	2.17688	1	1
BQ169791	294	12.4348	2.50987	-2.1566	-2.57617	6.23579e-05	-2.12328	-1.45681e-06	0.000604894	-2.1566	-2.57617	-4.43674	8.63699e-05	0.00099196	2	2	3.47179	6	6	6.28308	5	5	6.49947	2	2	2.32775	2	2	1.88136	1	1	1.37763	5	5	5.05968	2	2	1.83942	1	1	1.7527	4	4	4.26311	6	6	3.56297	8	8
BQ169828	279	12.0381	3.00487	-3.06459	-4.26237	6.9329e-09	-3.35396	-2.17404e-06	1.38113e-07	-3.06459	-4.26237	-5.808	1.75902e-06	3.87694e-05	3	3	5.48766	1	1	1.10348	1	1	1.36978	1	1	1.22645	3	3	2.97376	1	1	1.45169	5	5	5.33171	2	2	1.93831	4	4	7.38774	4	4	4.49231	9	9	5.63179	3	3
BQ169910	408	12.6857	3.94142	-3.06375	-2.52612	0.000101928	-2.06459	-1.97972e-06	0.000942436	-3.06375	-2.52612	-4.5262	6.59064e-05	0.000794	5	5	6.25432	8	8	6.03669	6	6	5.62013	5	5	4.19337	7	7	4.7449	2	2	1.98541	5	5	3.64595	0	0	0	4	4	5.05191	2	2	1.53597	12	12	5.13487	6	6
BQ170000	300	8.10046	2.2494	-2.63769	-10.0392	1.32716e-12	-6.67197	-2.02318e-06	4.39139e-11	-2.63769	-10.0392	-6.98736	8.65048e-08	3.14302e-06	3	3	5.10353	4	4	4.10495	2	2	2.54779	1	1	1.1406	2	2	1.84373	6	6	8.10046	0	0	0	4	4	3.60526	1	1	1.71765	0	0	0	4	4	2.32781	0	0
BQ170044	443	42.1156	15.8665	-17.7298	-3.0599	1.81554e-17	-2.64401	-1.25887e-05	9.66453e-16	-17.7298	-3.0599	-11.0687	1.19921e-12	3.82928e-10	16	16	18.4326	44	44	30.5786	25	26	22.4298	39	40	30.8965	41	41	25.5959	23	23	21.0283	47	47	31.5642	69	69	42.1156	17	17	19.7743	34	34	24.0486	90	90	35.4689	34	35
BQ170092	485	29.0366	8.55227	-8.42699	-2.58626	4.47797e-06	-2.16988	-5.50421e-06	5.50659e-05	-8.42699	-2.58626	-4.88311	2.23948e-05	0.000322814	2	6	6.31364	2	3	1.90436	5	14	11.0317	1	4	2.82209	17	52	29.6518	1	6	5.01059	13	33	20.2429	3	9	5.01763	11	27	28.6865	5	18	11.6291	16	40	14.3988	10	22
BQ170107	572	4.50736	0.988828	-0.890066	-5.0376	0.000285866	-3.19418	-6.45437e-07	0.0023774	-0.890066	-5.0376	-4.02535	0.000311577	0.00286466	0	0	0	0	0	0	1	1	0.668127	1	1	0.598215	0	0	0	0	0	0	2	2	1.04024	3	3	1.41815	0	0	0	2	2	1.09559	2	2	0.610439	2	2
BQ170151	426	4.83845	0.897109	-0.838561	-4.33388	0.00166732	-2.82498	-5.89706e-07	0.0112492	-0.838561	-4.33388	-3.39912	0.0017436	0.0117764	0	0	0	2	2	1.4454	1	1	0.897109	0	0	0	4	6	3.89521	0	0	0	1	3	2.09514	0	0	0	4	4	4.83845	1	2	1.47107	1	1	0.409825	0	0
BQ170155	491	30.143	5.34524	-5.83397	-2.49392	1.78647e-05	-2.18591	-4.18792e-06	0.000194774	-5.83397	-2.49392	-4.62973	5.92948e-05	0.000727339	21	29	30.143	9	15	9.40543	11	26	20.237	6	14	9.75663	6	12	6.75911	5	7	5.77426	5	14	8.48295	28	39	21.4774	3	3	3.14844	2	8	5.10531	8	18	6.40029	0	2
BQ170294	512	21.1412	8.71586	-10.5308	-11.3928	3.86627e-33	-8.69036	-7.62344e-06	5.67475e-31	-10.5308	-11.3928	-9.68827	9.37239e-11	1.18113e-08	3	3	2.99035	9	16	9.62097	6	13	9.7035	7	13	8.68814	13	21	11.3433	2	3	2.37318	19	27	15.689	8	14	7.3936	15	21	21.1351	14	31	18.9717	32	62	21.1412	11	15
BQ170459	354	8.0783	3.64154	-3.78821	-14.2389	1.53337e-21	-9.02513	-2.82544e-06	1.11243e-19	-3.78821	-14.2389	-9.56161	1.20895e-10	1.44246e-08	5	5	7.20837	5	5	4.34846	3	3	3.23872	3	3	2.89982	4	4	3.12497	0	0	0	5	5	4.20211	10	10	7.63826	0	0	0	3	3	2.65541	11	11	5.42498	6	6
BQ170524	443	13.9738	2.1257	-2.41739	-3.01325	5.37293e-05	-2.42941	-1.63917e-06	0.000528096	-2.41739	-3.01325	-4.00751	0.000352553	0.00316404	1	1	1.15204	3	3	2.08491	1	1	0.862683	2	2	1.54483	4	4	2.49716	1	1	0.914273	2	3	2.01474	7	7	4.2726	0	1	1.16319	7	9	6.36579	6	6	2.36459	5	6
BQ170526	522	27.9718	8.48148	-10.4488	-12.6896	1.48619e-27	-10.1697	-8.11094e-06	1.62875e-25	-10.4488	-12.6896	-8.52272	1.63189e-09	1.20478e-07	22	22	21.5091	15	15	8.84687	6	6	4.39274	11	11	7.21067	19	19	10.0664	29	29	22.5013	17	17	9.689	54	54	27.9718	5	5	4.93577	15	15	9.00398	32	32	10.7026	18	18
BQ170573	308	6.62795	1.24081	-2.14971	-81.653	8.18381e-15	-13.8957	-1.60638e-06	3.42936e-13	-2.14971	-81.653	-5.81907	2.3138e-06	4.87367e-05	4	4	6.62795	2	2	1.99916	1	1	1.24081	1	1	1.11097	0	0	0	0	0	0	2	2	1.93188	7	7	6.14533	1	1	1.67303	0	0	0	4	4	2.26735	3	3
BQ170579	397	10.3597	2.26022	-1.70066	-2.72988	0.00107088	-2.15534	-1.10721e-06	0.00766753	-1.70066	-2.72988	-3.53804	0.00125838	0.0090325	1	1	1.28552	0	0	0	0	0	0	0	0	0	1	1	0.696625	3	3	3.06063	2	2	1.49879	2	2	1.36219	5	5	6.48986	6	6	4.7356	4	4	1.75905	9	9
BQ170615	391	60.3127	20.6637	-25.0006	-3.82198	8.73284e-26	-3.2953	-1.79233e-05	8.56023e-24	-25.0006	-3.82198	-10.6422	7.09403e-12	1.53286e-09	14	22	28.7155	26	36	28.3462	13	16	15.6386	9	14	12.2519	45	65	45.9755	32	42	43.5063	32	50	38.0447	37	43	29.7365	7	13	17.1326	33	59	47.2813	53	88	39.2929	32	54
BQ170723	533	4.66876	0.967433	-1.03511	-9.21779	2.65002e-06	-4.60015	-7.61665e-07	3.39553e-05	-1.03511	-9.21779	-4.59175	7.30297e-05	0.00086521	0	0	0	7	8	4.62096	0	0	0	3	3	1.92596	2	2	1.03775	0	0	0	2	2	1.11636	2	2	1.01461	1	1	0.966782	0	0	0	4	4	1.31021	2	2
BQ170756	477	4.98967	1.24282	-1.30012	-2.62379	0.000401127	-2.09613	-8.79111e-07	0.00321338	-1.30012	-2.62379	-4.98195	8.07745e-06	0.000138072	0	1	1.06992	3	3	1.9363	2	2	1.60238	2	2	1.43471	2	2	1.15958	1	1	0.849104	8	8	4.98967	2	2	1.13373	2	3	3.24085	2	2	1.31379	10	11	4.02608	1	1
BQ170780	434	23.5185	3.36294	-4.40019	-6.41506	2.56111e-09	-5.24369	-3.46212e-06	5.45111e-08	-4.40019	-6.41506	-4.33091	0.000151681	0.00158156	19	20	23.5185	4	5	3.5469	1	1	0.880573	2	2	1.57686	1	1	0.637235	16	16	14.9317	2	2	1.37101	18	18	11.2145	2	2	2.37463	2	3	2.16593	6	8	3.21817	1	2
BQ170792	415	7.27435	2.94293	-2.0853	-4.10525	5.53871e-06	-3.22763	-1.54577e-06	6.6894e-05	-2.0853	-4.10525	-5.11604	1.09007e-05	0.000176682	5	5	6.14883	1	1	0.741858	3	3	2.76266	1	1	0.824528	3	3	1.99923	5	5	4.87979	2	2	1.43378	2	2	1.30311	0	0	0	6	6	4.5302	10	10	4.20688	3	3
BQ170838	354	28.1805	6.99727	-5.73624	-1.90713	0.00105411	-1.66682	-3.77689e-06	0.00755892	-5.73624	-1.90713	-4.19278	0.000112346	0.0012347	18	18	25.9501	11	11	9.56662	6	6	6.47743	9	9	8.69947	8	8	6.24995	15	15	17.162	8	8	6.72337	38	38	29.0254	4	4	5.82254	5	5	4.42569	21	21	10.3568	9	11
BQ170915	600	8.58825	2.17629	-1.48851	-3.18489	0.000108822	-2.49791	-1.04184e-06	0.000999556	-1.48851	-3.18489	-3.96343	0.00037205	0.00330586	4	4	3.40235	0	0	0	0	0	0	4	4	2.28119	6	6	2.7656	1	1	0.675038	2	2	0.991698	7	7	3.1546	10	10	8.58825	5	5	2.61115	7	7	2.03683	3	3
BQ170938	338	19.6289	7.35423	-8.03887	-6.10605	4.75673e-22	-5.06479	-6.01488e-06	3.59183e-20	-8.03887	-6.10605	-10.5834	9.3514e-12	1.90047e-09	13	13	19.6289	9	9	8.19775	5	5	5.65338	4	4	4.04946	11	11	9.00048	6	6	7.18975	7	7	6.16144	14	14	11.1998	7	7	10.6718	19	19	17.6137	17	17	8.78093	5	5
BQ170995	466	3.8895	0.565595	-0.712597	-7.76009	0.00012547	-3.72872	-5.27999e-07	0.00113597	-0.712597	-7.76009	-3.83425	0.000597049	0.00488264	0	0	0	1	1	0.660668	0	0	0	0	0	0	2	2	1.18695	0	0	0	2	2	1.27686	4	6	3.48147	0	0	0	0	0	0	0	0	0	1	1
BQ171118	599	6.31974	1.52919	-1.69773	-10.2172	7.18352e-10	-5.76687	-1.25135e-06	1.65683e-08	-1.69773	-10.2172	-6.26142	6.40342e-07	1.66422e-05	2	2	1.70402	5	5	2.56988	1	1	0.638011	3	3	1.71375	2	2	0.923406	7	7	4.73315	3	3	1.49003	14	14	6.31974	3	3	2.58077	4	4	2.09241	6	6	1.74877	7	7
BQ171155	389	45.8123	6.41323	-6.47605	-2.01123	0.000410561	-1.7075	-4.06165e-06	0.00327546	-6.47605	-2.01123	-4.17722	0.00020713	0.00204548	18	18	23.6153	15	15	11.8716	5	6	5.89463	10	11	9.67601	23	24	17.0628	44	44	45.8123	15	16	12.2369	11	12	8.34122	15	15	19.87	16	17	13.6935	14	15	6.73209	13	13
BQ171283	458	7.14996	0.747116	-1.57479	-9.72505	1.07308e-06	-5.46502	-1.16327e-06	1.48366e-05	-1.57479	-9.72505	-4.13476	0.000262806	0.00248632	0	1	1.11431	4	4	2.68883	4	4	3.33772	1	1	0.747116	0	0	0	0	0	0	1	1	0.649584	9	10	5.90381	2	2	2.2502	2	3	2.05244	0	0	0	0	0
BQ171333	376	5.48186	1.39079	-1.44654	-5.70552	1.23824e-06	-3.85269	-1.05463e-06	1.69168e-05	-1.44654	-5.70552	-4.99424	2.22391e-05	0.000321028	1	1	1.35732	1	1	0.818806	3	3	3.04922	4	4	3.6402	4	4	2.94213	4	4	4.30875	1	1	0.791248	5	5	3.59567	4	4	5.48186	0	0	0	0	0	0	2	2
BQ171387	512	29.3681	11.425	-9.42504	-1.87684	6.62526e-05	-1.58977	-5.60556e-06	0.000639432	-9.42504	-1.87684	-5.50377	1.33471e-06	3.08001e-05	19	19	18.9389	36	36	21.6472	40	40	29.8569	30	30	20.0496	41	41	22.1464	33	33	26.105	48	48	27.8915	30	30	15.8434	30	30	30.1931	33	33	20.1957	92	92	31.3709	34	34
BQ171431	665	105.301	46.9967	-42.0256	-2.69701	1.67091e-09	-2.23016	-2.67568e-05	3.64833e-08	-42.0256	-2.69701	-6.88022	1.04492e-07	3.68084e-06	30	66	50.6515	60	198	91.6669	48	162	93.0997	33	125	64.3194	39	189	78.6013	50	111	67.6053	36	155	69.3443	19	59	23.9899	33	144	111.583	42	184	86.6982	86	327	85.8489	36	147
BQ171433	701	20.1145	7.10382	-6.91477	-3.43821	1.37787e-13	-2.84992	-4.76691e-06	5.08453e-12	-6.91477	-3.43821	-8.04523	4.26047e-09	2.63225e-07	13	13	9.46445	25	27	11.8581	28	30	16.3553	14	14	6.83382	24	25	9.86306	24	24	13.8667	28	29	12.3078	22	23	8.87172	22	23	16.907	42	45	20.1145	53	54	13.4488	21	22
BQ171612	312	28.821	7.30104	-6.18531	-1.59818	0.00180604	-1.39643	-3.61542e-06	0.0120583	-6.18531	-1.59818	-5.20243	2.81072e-06	5.73634e-05	4	9	14.7217	13	17	16.775	16	19	23.2731	8	11	12.064	12	17	15.069	11	13	16.8759	14	17	16.2104	12	14	12.1331	8	14	23.1222	12	17	17.0729	13	19	10.6318	8	10
BQ171773	399	6.14385	1.5132	-1.42394	-4.25744	0.000128557	-3.23324	-1.08527e-06	0.00116117	-1.42394	-4.25744	-3.99641	0.000345277	0.00310892	2	2	2.55816	4	4	3.08643	1	1	0.957816	2	2	1.71518	6	6	4.1588	4	4	4.06038	0	0	0	5	5	3.3884	0	0	0	2	2	1.57062	8	8	3.50046	0	0
BQ171828	372	8.8029	2.45688	-1.5727	-2.61392	0.0020739	-2.12832	-1.07087e-06	0.0135919	-1.5727	-2.61392	-3.40394	0.00147911	0.0103023	0	0	0	3	5	4.13805	1	1	1.02734	1	2	1.83967	3	7	5.20409	2	3	3.26631	1	3	2.39927	3	4	2.90747	2	3	4.1556	2	7	5.89616	0	0	0	1	2
BQ171856	466	31.5873	6.28501	-7.1346	-2.99603	2.40893e-07	-2.47996	-4.79039e-06	3.72052e-06	-7.1346	-2.99603	-5.03579	1.86803e-05	0.000277621	2	5	5.47589	9	13	8.58868	6	7	5.74073	3	5	3.67145	12	25	14.8369	11	20	17.383	9	11	7.02275	6	8	4.64197	3	3	3.31735	7	9	6.0516	25	35	13.1127	19	26
BQ171892	486	16.1182	5.64172	-5.62296	-7.52578	7.27079e-18	-5.75991	-4.06334e-06	4.01285e-16	-5.62296	-7.52578	-7.70807	1.15369e-08	5.97368e-07	6	6	6.30065	2	2	1.26696	2	2	1.57271	2	2	1.40814	12	12	6.82864	5	5	4.1669	4	4	2.44864	13	13	7.23277	1	1	1.06028	25	25	16.1182	25	25	8.98074	6	6
BQ171910	327	17.3341	4.83605	-3.46954	-2.27558	0.00107093	-1.90279	-2.24962e-06	0.00766767	-3.46954	-2.27558	-4.10899	0.000211088	0.00207713	1	1	1.56071	3	4	3.76601	1	4	4.67485	3	9	9.41777	4	11	9.30324	5	13	16.1018	1	2	1.81963	7	9	7.44205	5	11	17.3341	4	9	8.624	6	15	8.00851	3	5
BQ172126	525	71.6771	27.3323	-26.0133	-2.23732	4.36035e-11	-1.91185	-1.67134e-05	1.1951e-09	-26.0133	-2.23732	-7.95198	1.10467e-09	8.78371e-08	34	34	33.0514	84	84	49.2594	82	82	59.6911	86	86	56.0522	112	112	58.9995	14	14	10.8006	64	64	36.2678	86	86	44.2932	60	60	58.8908	80	80	47.7468	196	196	65.1786	66	66
BQ172256	420	21.8723	2.83975	-3.61525	-3.62848	1.44114e-06	-3.1066	-2.75619e-06	1.94446e-05	-3.61525	-3.62848	-4.34218	0.000139423	0.00147483	18	18	21.8723	3	3	2.19908	6	6	5.45955	4	4	3.25885	2	3	1.97543	1	1	0.96434	1	1	0.708356	14	14	9.01315	0	0	0	11	11	8.20649	6	6	2.49408	4	4
BQ172292	267	7.51194	1.51694	-1.22417	-3.53675	0.00100582	-2.73404	-9.13567e-07	0.00725602	-1.22417	-3.53675	-3.31321	0.00225339	0.0145133	1	1	1.91143	1	1	1.15308	1	1	1.43134	2	2	2.56314	1	1	1.03581	1	1	1.51694	2	2	2.22853	3	3	3.03814	0	0	0	0	0	0	2	2	1.30776	4	4
BQ172418	509	8.80139	0.599861	-2.07076	-47.1536	3.28526e-10	-11.7436	-1.51496e-06	7.94032e-09	-2.07076	-47.1536	-4.45183	0.000108938	0.00120207	0	0	0	2	2	1.20971	4	4	3.00329	4	4	2.68903	2	4	2.17336	0	0	0	0	0	0	1	1	0.531227	1	2	2.02473	0	0	0	5	7	2.40098	1	1
BQ235944	624	10.0429	2.61615	-2.67293	-2.33194	2.55352e-05	-1.9389	-1.74458e-06	0.00026957	-2.67293	-2.33194	-5.67945	2.14185e-06	4.56522e-05	2	2	1.63575	14	14	6.90737	7	7	4.28715	7	7	3.83855	8	8	3.54564	1	1	0.649075	9	9	4.291	7	7	3.03327	7	7	5.78055	20	20	10.0429	8	8	2.23828	10	10
BQ235960	436	11.4481	1.42686	-1.60948	-5.95936	4.47304e-06	-4.24121	-1.25942e-06	5.50114e-05	-1.60948	-5.95936	-3.39596	0.00194022	0.0128503	3	3	3.5116	0	0	0	2	2	1.75307	2	2	1.56963	3	3	1.90294	3	3	2.78685	3	3	2.04708	3	3	1.86051	0	0	0	1	1	0.718666	4	4	1.6017	0	0
BQ236056	698	5.26714	1.37457	-1.10805	-3.49034	0.000335335	-2.57476	-7.71605e-07	0.00273806	-1.10805	-3.49034	-4.00394	0.00034142	0.00308345	0	0	0	3	3	1.32323	2	2	1.09504	0	0	0	1	1	0.396218	0	0	0	4	4	1.70492	3	3	1.16215	0	0	0	2	2	0.897818	13	13	3.25159	3	3
BQ236094	375	5.49648	0.754147	-0.837332	-6.46979	7.01908e-05	-3.59295	-6.0954e-07	0.000673866	-0.837332	-6.46979	-3.65076	0.00097621	0.0073362	0	0	0	3	3	2.46297	1	1	1.01912	0	0	0	1	1	0.737494	0	0	0	0	0	0	4	4	2.88421	4	4	5.49648	1	1	0.83557	1	1	0.465562	0	0
BQ236099	246	187.145	21.6148	-35.3113	-5.39877	3.97825e-14	-4.88796	-2.79121e-05	1.5519e-12	-35.3113	-5.39877	-5.51948	5.33202e-06	9.79317e-05	15	15	31.1191	30	30	37.5453	8	8	12.4282	19	19	26.4285	17	17	19.1119	16	16	26.3429	38	38	45.9567	71	71	78.0407	12	12	25.1363	22	22	28.0221	35	35	24.8394	28	28
BQ236141	620	29.9203	9.56458	-6.80166	-2.12102	0.000813759	-1.76213	-4.07519e-06	0.00601377	-6.80166	-2.12102	-4.20884	0.00016026	0.00165445	24	26	21.4019	30	32	15.8901	14	14	8.62961	24	27	14.9013	19	23	10.2595	2	2	1.30653	25	28	13.4359	5	7	3.05284	30	36	29.9203	21	22	11.1185	30	40	11.2636	15	19
BQ236156	587	29.4631	11.3224	-12.1111	-3.00934	7.04924e-14	-2.58763	-8.61121e-06	2.68215e-12	-12.1111	-3.00934	-9.8327	3.25641e-11	5.15095e-09	26	28	24.3439	38	38	19.9303	26	26	16.9274	7	8	4.66343	38	38	17.9034	12	12	8.27985	37	37	18.7527	60	62	28.5596	10	10	8.77844	49	49	26.156	84	86	25.5781	20	20
BQ236173	615	4.20793	1.11278	-0.950402	-3.31105	0.000579664	-2.43731	-6.62853e-07	0.00445328	-0.950402	-3.31105	-3.99663	0.00032636	0.00297102	0	0	0	6	6	3.00362	1	1	0.621412	2	2	1.11278	3	3	1.34907	4	4	2.63429	0	0	0	4	4	1.75866	1	1	0.837878	1	1	0.509494	3	3	0.851637	5	5
BQ236221	379	18.8636	3.84134	-4.88375	-4.10145	1.04105e-05	-3.23556	-3.28072e-06	0.000119035	-4.88375	-4.10145	-4.15285	0.000244872	0.00234585	2	12	16.1589	1	2	1.62465	1	4	4.03344	0	3	2.70854	1	6	4.37826	0	0	0	2	9	7.06487	0	4	2.85377	0	8	10.8769	3	22	18.1885	2	13	5.98842	1	8
BQ236283	588	8.4641	1.65083	-2.01294	-4.58367	1.45132e-07	-3.41656	-1.43146e-06	2.32855e-06	-2.01294	-4.58367	-5.2533	1.07766e-05	0.000175029	9	9	7.81152	3	3	1.57077	2	2	1.29989	2	2	1.16387	3	3	1.41102	0	0	0	7	7	3.54178	6	6	2.75913	2	2	1.7527	6	6	3.19733	8	8	2.37531	5	5
BQ236306	603	24.2211	5.94135	-6.05476	-2.20405	3.368e-06	-1.90908	-4.11068e-06	4.24225e-05	-6.05476	-2.20405	-6.12683	2.33221e-07	7.20252e-06	5	5	4.23178	18	18	9.19018	11	11	6.97157	20	20	11.3492	19	19	8.71416	19	19	12.7619	23	23	11.3478	56	56	25.1113	7	7	5.98186	23	23	11.9516	47	47	13.6078	21	21
BQ236367	554	26.6905	6.99549	-6.58892	-5.8505	1.04944e-16	-4.6487	-4.7105e-06	5.25254e-15	-6.58892	-5.8505	-7.01451	7.31853e-08	2.73898e-06	5	5	4.60607	18	18	10.003	6	6	4.13901	23	23	14.206	13	13	6.48968	4	4	2.92435	15	15	8.05531	29	29	14.1542	10	10	9.30135	8	8	4.52474	20	20	6.30273	12	12
BQ236437	333	16.1251	4.30519	-3.66203	-1.88504	0.0012273	-1.64496	-2.38752e-06	0.00862146	-3.66203	-1.88504	-3.94806	0.000417092	0.00363549	6	9	13.7933	9	13	12.019	3	3	3.44296	7	10	10.2756	5	10	8.30511	10	12	14.5954	7	9	8.04079	16	18	14.6159	3	3	4.64229	1	2	1.88191	20	29	15.2042	2	2
BQ236515	272	2.81006	0.968998	-0.737538	-6.74091	0.000139043	-3.52098	-5.38688e-07	0.00124375	-0.737538	-6.74091	-4.49654	8.61573e-05	0.000989979	0	1	1.8763	0	0	0	1	2	2.81006	0	1	1.25801	1	1	1.01676	0	0	0	0	0	0	0	0	0	0	0	0	0	1	1.15198	1	2	1.28372	0	0
BQ236534	118	95.1505	8.85287	-12.6809	-4.07985	2.94944e-06	-3.32756	-8.66797e-06	3.74974e-05	-12.6809	-4.07985	-3.80204	0.000653521	0.00526053	22	22	95.1505	16	16	41.7452	8	9	29.1485	5	5	14.4991	9	9	21.0936	0	0	0	10	10	25.2127	1	1	2.29148	4	4	17.4676	7	7	18.5879	13	13	19.234	6	6
BQ236541	414	44.1877	13.2548	-11.0641	-1.93774	3.65627e-05	-1.67684	-7.11262e-06	0.000373135	-11.0641	-1.93774	-5.4448	2.18895e-06	4.64997e-05	15	39	48.0767	10	18	13.3857	10	24	22.1547	10	21	17.3569	24	42	28.0568	2	24	23.4796	9	22	15.8097	34	73	47.6783	6	14	17.4254	25	38	28.7605	29	58	24.4589	7	16
BQ236588	563	51.2894	14.3999	-10.602	-1.8316	0.000553873	-1.60209	-6.75651e-06	0.00427705	-10.602	-1.8316	-4.85666	1.1553e-05	0.000185508	5	16	14.5038	25	61	33.3573	15	42	28.5099	15	40	24.3111	17	66	32.4209	6	20	14.388	23	68	35.9336	16	44	21.1321	7	27	24.7122	23	71	39.5152	23	68	21.0867	13	35
BQ236836	564	285.643	93.2547	-117.944	-3.75148	0	-3.2678	-8.59276e-05	0	-117.944	-3.75148	-13.0325	5.51198e-14	3.59778e-11	153	282	255.176	140	246	134.284	89	159	107.739	111	208	126.194	128	230	112.782	112	186	133.571	104	199	104.972	323	500	239.711	63	112	102.328	116	214	118.891	294	538	166.537	109	219
BQ236895	544	342.57	163.218	-181.132	-57.8659	4.77439e-235	-47.6465	-0.000134065	1.49233e-231	-181.132	-57.8659	-16.295	1.90224e-16	5.18651e-13	27	98	91.9385	108	337	190.722	54	235	165.091	49	181	113.85	71	314	159.632	62	149	110.935	92	355	194.147	175	346	171.979	58	279	264.278	49	291	167.613	244	739	237.167	73	386
BQ236906	403	6.5006	2.6121	-2.11047	-4.14573	4.83605e-07	-3.22279	-1.53319e-06	7.10138e-06	-2.11047	-4.14573	-5.59748	3.41675e-06	6.74251e-05	1	1	1.26638	0	0	0	0	0	0	4	4	3.39632	4	4	2.74501	6	6	6.03012	1	1	0.738237	4	4	2.68382	1	1	1.27865	5	5	3.88758	6	6	2.59929	0	0
BQ236912	422	4.75282	1.07365	-1.04133	-4.5665	7.36393e-05	-3.15241	-7.67035e-07	0.000703504	-1.04133	-4.5665	-4.17694	0.000227263	0.00220652	0	0	0	1	1	0.729553	2	2	1.81123	0	0	0	2	2	1.31071	0	0	0	0	0	0	5	5	3.20373	1	1	1.22108	1	1	0.742508	1	1	0.41371	2	2
BQ237211	304	26.9818	7.9228	-7.18921	-2.35112	5.61828e-05	-2.01418	-4.84644e-06	0.000550091	-7.18921	-2.35112	-5.09301	5.56136e-06	0.000101455	16	16	26.8607	8	8	8.10187	10	10	12.5713	5	5	5.62794	23	24	21.8337	17	17	22.6493	11	11	10.7651	18	19	16.8997	2	2	3.3901	22	22	22.6758	21	21	12.0602	9	9
BQ237225	543	46.5209	3.79847	-6.66028	-262.752	9.04273e-26	-39.8948	-4.80151e-06	8.85226e-24	-6.66028	-262.752	-4.16843	0.000239892	0.00230663	4	4	3.7595	36	36	20.4113	0	0	0	13	13	8.19213	8	8	4.07455	7	7	5.22129	4	4	2.1916	18	18	8.96335	9	9	8.5408	4	4	2.3082	25	25	8.03801	7	7
BQ237255	559	9.12974	0.956687	-2.30433	-40.7766	5.72145e-11	-12.2375	-1.71588e-06	1.54169e-09	-2.30433	-40.7766	-4.76355	4.53431e-05	0.000581697	10	10	9.12974	10	10	5.50753	0	0	0	5	5	3.06064	1	1	0.494741	7	7	5.07184	2	2	1.06443	7	7	3.38598	3	3	2.76545	12	12	6.72641	1	1	0.312318	6	6
BQ237271	583	10.2062	4.39715	-2.49053	-2.6748	0.000911672	-2.17811	-1.63065e-06	0.00664378	-2.49053	-2.6748	-3.98529	0.000288126	0.00268383	2	2	1.75078	14	14	7.39313	4	4	2.62208	3	3	1.76078	17	17	8.06436	0	0	0	20	20	10.2062	0	0	0	3	3	2.6516	10	10	5.37459	14	14	4.19245	7	7
BQ237279	561	6.74337	1.96754	-1.89844	-2.99275	3.20655e-06	-2.40073	-1.30962e-06	4.0527e-05	-1.89844	-2.99275	-6.44243	1.84356e-07	5.91745e-06	4	4	3.63888	3	3	1.64637	4	4	2.72491	7	7	4.26961	7	7	3.45084	3	3	2.1659	6	6	3.18192	7	7	3.37391	2	2	1.83706	0	0	0	9	10	3.11204	5	5
BQ237295	579	3.7882	0.832044	-0.731908	-4.80582	0.000600872	-2.95319	-5.26503e-07	0.0045968	-0.731908	-4.80582	-4.49132	8.72664e-05	0.00100081	1	1	0.881438	2	2	1.06346	3	3	1.98015	1	1	0.590983	1	1	0.477651	1	1	0.699521	3	3	1.5415	3	3	1.40101	1	1	0.889974	7	7	3.7882	3	3	0.904589	0	0
BQ237326	513	74.7192	12.7371	-20.7183	-6.66572	5.41514e-21	-6.00675	-1.66116e-05	3.75783e-19	-20.7183	-6.66572	-6.66145	2.21781e-07	6.91898e-06	17	17	16.9123	24	24	14.4033	17	17	12.6645	18	18	12.0063	26	26	14.0167	28	28	22.1065	39	39	22.6177	111	111	58.5064	24	24	24.1074	24	24	14.6591	58	58	19.7387	31	31
BQ237371	634	19.1109	5.67996	-4.51497	-1.98108	0.000182531	-1.70223	-2.88909e-06	0.00158756	-4.51497	-1.98108	-4.98538	1.37099e-05	0.00021434	0	0	0	12	17	8.25522	5	5	3.01395	10	12	6.47657	18	22	9.59672	10	10	6.38837	9	10	4.69258	18	18	7.67682	15	22	17.8809	21	21	10.3787	23	29	7.98578	4	8
BQ237378	370	8.8176	2.35926	-2.37959	-5.88527	5.07209e-09	-4.23574	-1.70895e-06	1.03249e-07	-2.37959	-5.88527	-5.53318	4.47431e-06	8.46803e-05	3	3	4.13799	2	2	1.66417	1	1	1.03289	0	0	0	5	5	3.7373	0	0	0	4	5	4.0204	3	3	2.19239	1	1	1.39269	2	2	1.69372	5	5	2.35926	5	5
BQ237397	538	19.54	5.03327	-4.24912	-2.51567	3.28352e-05	-2.1899	-3.05371e-06	0.000338409	-4.24912	-2.51567	-4.71003	4.26989e-05	0.000553049	5	7	6.64027	2	5	2.86126	6	10	7.10351	10	12	7.63225	6	9	4.62647	2	2	1.50566	2	2	1.10598	29	37	18.5959	1	2	1.91559	1	2	1.16483	19	29	9.41075	5	8
BQ237418	502	13.0296	6.71556	-7.08749	-18.8734	1.20833e-35	-12.6925	-5.25097e-06	2.00867e-33	-7.08749	-18.8734	-11.8341	7.83306e-13	2.67851e-10	5	7	7.11647	16	19	11.6525	9	14	10.6581	7	10	6.81631	8	14	7.71283	1	1	0.806818	11	16	9.48237	11	11	5.92498	5	5	5.13242	14	20	12.4836	17	22	7.65116	10	11
BQ237466	544	18.134	4.52523	-3.5729	-2.07339	0.000187523	-1.78702	-2.36525e-06	0.0016276	-3.5729	-2.07339	-4.92063	1.40083e-05	0.000218253	10	12	11.2578	10	10	5.6594	6	6	4.2151	6	6	3.77403	2	3	1.52515	25	25	18.6132	10	12	6.56271	17	17	8.44983	6	8	7.57786	7	8	4.60792	27	29	9.30695	6	7
BQ237593	520	5.49946	1.2623	-1.40998	-3.36984	3.31704e-05	-2.5947	-9.91725e-07	0.000341609	-1.40998	-3.36984	-4.8249	2.60848e-05	0.000366175	1	1	0.981447	2	2	1.18412	1	1	0.73494	1	1	0.658037	2	3	1.59554	3	3	2.33667	4	4	2.28853	5	6	3.11994	1	1	0.990951	4	4	2.4103	2	3	1.00722	0	0
BQ237639	474	10.1428	4.39457	-3.72374	-2.61088	1.90079e-07	-2.17062	-2.48262e-06	2.98811e-06	-3.72374	-2.61088	-6.66678	7.10781e-08	2.67765e-06	1	2	2.15339	5	6	3.8971	4	4	3.22505	7	7	5.05328	11	12	7.00152	2	2	1.70896	12	13	8.15954	11	11	6.27498	4	4	4.34848	10	11	7.27157	14	16	5.89319	7	7
BQ237770	554	127.735	53.5567	-41.898	-2.79841	1.76023e-06	-2.3252	-2.72713e-05	2.33747e-05	-41.898	-2.79841	-5.85234	1.36884e-06	3.14928e-05	10	78	71.8547	27	151	83.9143	33	139	95.8871	18	128	79.0594	35	151	75.3801	27	155	113.319	50	245	131.57	11	31	15.1304	24	117	108.826	8	80	45.2474	39	208	65.5484	26	135
BQ237817	425	125.832	13.3085	-25.5037	-45.6452	1.81547e-26	-36.0208	-2.12123e-05	1.86096e-24	-25.5037	-45.6452	-5.08649	1.82481e-05	0.000272396	35	35	42.029	53	53	38.3933	16	16	14.3875	7	7	5.63589	7	7	4.55511	24	24	22.8719	7	7	4.90015	99	99	62.986	4	5	6.06229	12	12	8.84721	29	31	12.7345	5	5
BQ238079	546	20.087	6.58495	-5.12048	-2.11404	0.000122914	-1.759	-3.13847e-06	0.00111474	-5.12048	-2.11404	-4.88189	1.8854e-05	0.000280027	4	4	3.73885	16	16	9.02187	10	10	6.99943	4	4	2.50681	16	16	8.10432	9	9	6.6762	6	6	3.26933	20	20	9.90456	21	21	19.819	14	15	8.6082	55	56	17.9062	24	24
BQ238080	513	9.00208	1.10255	-1.36222	-5.81672	3.45768e-05	-3.79354	-9.7261e-07	0.000354924	-1.36222	-5.81672	-3.47498	0.00156462	0.0107788	0	0	0	11	15	9.00208	3	3	2.2349	1	2	1.33403	2	3	1.61731	4	5	3.94759	9	10	5.7994	2	2	1.05417	6	7	7.03131	1	2	1.22159	4	4	1.36129	1	1
BQ238145	546	11.3252	3.25644	-2.89891	-3.2147	4.38979e-06	-2.5881	-1.97021e-06	5.40474e-05	-2.89891	-3.2147	-4.94008	1.48021e-05	0.000228615	0	0	0	14	14	7.89413	4	4	2.79977	13	13	8.14712	10	10	5.0652	0	0	0	7	7	3.81422	8	8	3.96182	12	12	11.3252	8	8	4.59104	25	25	7.99385	5	5
BQ238154	445	7.84654	1.90655	-1.92044	-5.09568	2.10096e-06	-3.69388	-1.38492e-06	2.74769e-05	-1.92044	-5.09568	-4.71452	4.44592e-05	0.000572076	0	0	0	3	5	3.45923	0	0	0	5	5	3.84471	3	4	2.48593	1	1	0.910164	0	1	0.66856	4	4	2.43051	0	0	0	0	0	0	18	20	7.84654	0	0
BQ238185	636	14.9196	4.98823	-4.62332	-2.53185	3.09698e-06	-2.09957	-2.99936e-06	3.92382e-05	-4.62332	-2.53185	-5.56853	2.42739e-06	5.0744e-05	12	12	9.62929	14	14	6.77704	9	9	5.40805	2	2	1.07603	24	24	10.4362	9	9	5.73145	13	13	6.08117	13	13	5.52693	11	11	8.91233	13	13	6.40472	48	48	13.1763	17	17
BQ238280	299	15.7193	2.66498	-3.19133	-3.02473	6.57328e-06	-2.46403	-2.15386e-06	7.81431e-05	-3.19133	-3.02473	-4.40136	0.000115307	0.00126274	2	2	3.41373	2	2	2.05934	5	5	6.39078	2	2	2.28882	12	12	11.0994	2	2	2.70918	3	3	2.98504	1	1	0.904329	1	1	1.72339	15	15	15.7193	1	1	0.583898	6	6
BQ238285	445	39.9159	10.1536	-9.85536	-2.29145	3.49956e-06	-2.0366	-6.99323e-06	4.39375e-05	-9.85536	-2.29145	-5.33435	7.39104e-06	0.000128145	5	5	5.7343	32	33	22.8309	8	8	6.87045	12	12	9.2273	25	26	16.1586	1	1	0.910164	13	14	9.35984	40	40	24.3051	19	19	22.0013	18	18	12.6744	44	46	18.0471	15	15
BQ238335	659	20.9833	4.02761	-5.45534	-3.22519	1.68887e-10	-2.65956	-3.72628e-06	4.2538e-09	-5.45534	-3.22519	-6.29916	5.68796e-07	1.50686e-05	2	6	4.64661	6	12	5.60615	6	11	6.37914	7	11	5.71164	22	50	20.9833	7	14	8.60443	13	26	11.7378	3	4	1.64124	14	21	16.4206	10	19	9.03404	27	48	12.7164	14	23
BQ238445	480	32.7676	10.6701	-8.52765	-2.18647	2.45577e-05	-1.82333	-5.2702e-06	0.000260043	-8.52765	-2.18647	-5.20203	9.31658e-06	0.000155329	22	26	27.6441	33	39	25.0145	8	9	7.16566	12	13	9.26735	34	36	20.742	30	35	29.5329	19	21	13.016	19	24	13.5197	16	20	21.4706	19	21	13.7086	30	32	11.639	18	21
BQ238464	495	4.68765	1.25271	-1.16759	-2.61198	0.000891364	-2.07599	-7.91048e-07	0.00651053	-1.16759	-2.61198	-4.38214	8.31473e-05	0.000961316	3	3	3.09305	4	4	2.48785	2	2	1.54412	1	1	0.691271	6	6	3.35224	0	0	0	3	4	2.40412	5	5	2.73126	0	0	0	7	7	4.43105	5	5	1.76349	4	4
BQ238584	411	63.0692	13.7913	-20.5933	-453.714	2.14552e-44	-108.425	-1.51762e-05	5.32599e-42	-20.5933	-453.714	-6.99467	8.99895e-08	3.24572e-06	43	43	53.3945	42	46	34.4576	4	5	4.64925	29	32	26.6417	55	60	40.3737	64	64	63.0692	55	58	41.9843	28	28	18.421	9	11	13.7913	12	14	10.6733	38	42	17.8409	19	20
BQ238711	523	13.9098	3.9228	-3.50128	-1.96348	0.00029974	-1.66057	-2.17055e-06	0.00247774	-3.50128	-1.96348	-5.31372	3.14207e-06	6.28938e-05	5	6	5.8549	8	8	4.70931	4	4	2.9229	10	12	7.85114	5	5	2.64398	11	12	9.29307	12	12	6.82622	19	19	9.82313	11	11	10.8379	11	11	6.5903	23	24	8.01158	9	9
BQ238807	703	5.42383	0.866422	-0.983592	-5.0615	0.000256291	-3.20307	-6.88292e-07	0.00215342	-0.983592	-5.0615	-3.5369	0.00132788	0.00943638	0	0	0	2	2	0.875878	1	1	0.543625	0	0	0	1	1	0.3934	0	0	0	1	1	0.4232	0	0	0	3	3	2.19898	3	3	1.33715	7	7	1.73841	0	0
BQ238815	610	12.884	3.92664	-2.84633	-2.99447	0.00116694	-2.3226	-1.78248e-06	0.00826046	-2.84633	-2.99447	-3.67121	0.000893269	0.00681888	0	0	0	4	6	3.02824	6	8	5.01205	6	7	3.92664	0	0	0	0	0	0	7	11	5.36492	0	0	0	6	9	7.60271	9	11	5.65037	6	11	3.14827	9	12
BQ239013	531	24.659	10.5639	-9.5125	-4.1448	1.65472e-10	-3.35346	-6.53893e-06	4.17158e-09	-9.5125	-4.1448	-7.1415	4.28243e-08	1.77177e-06	4	4	3.84446	18	18	10.4363	12	12	8.63658	11	11	7.08845	36	36	18.7498	0	0	0	35	35	19.6098	23	23	11.712	18	18	17.4676	31	31	18.2928	75	75	24.659	28	28
BQ239156	404	18.9192	3.78975	-5.93929	-10.1629	5.38211e-11	-7.2998	-4.24433e-06	1.45662e-09	-5.93929	-10.1629	-5.28895	1.02615e-05	0.000168189	0	3	3.78975	1	9	6.85852	6	20	18.9192	1	6	5.08187	1	3	2.05366	0	3	3.00759	0	0	0	0	2	1.33859	1	7	8.92837	4	8	6.20472	10	39	16.8536	4	16
BQ239303	503	8.19251	1.81702	-1.63172	-9.74782	1.45215e-08	-5.4976	-1.18973e-06	2.74761e-07	-1.63172	-9.74782	-5.25361	1.11237e-05	0.000179668	0	0	0	3	3	1.83621	3	3	2.27934	1	1	0.680276	5	5	2.74911	0	0	0	2	2	1.18294	4	4	2.15025	2	2	2.04889	0	0	0	6	6	2.08253	2	2
BQ239435	565	16.1763	4.62272	-4.52286	-4.9981	4.55388e-13	-3.938	-3.21652e-06	1.58562e-11	-4.52286	-4.9981	-7.17756	4.851e-08	1.9638e-06	3	3	2.70984	5	11	5.99395	5	5	3.38202	6	9	5.45064	12	13	6.36333	0	0	0	9	12	6.31878	10	11	5.26432	3	4	3.6481	13	14	7.76414	31	35	10.815	16	20
BQ239457	476	5.03204	1.39745	-1.67109	-86.3138	5.31773e-14	-11.5893	-1.25345e-06	2.0492e-12	-1.67109	-86.3138	-7.10302	6.7108e-08	2.55848e-06	0	0	0	3	3	1.94036	3	3	2.40863	6	7	5.03204	5	5	2.90504	0	0	0	3	3	1.87506	2	2	1.13611	0	0	0	3	3	1.97482	6	6	2.20066	5	5
BQ239603	678	2.98187	1.35101	-1.0845	-5.95101	5.90639e-06	-3.6905	-7.88187e-07	7.09563e-05	-1.0845	-5.95101	-7.01148	3.99883e-08	1.67999e-06	0	0	0	3	3	1.36226	4	4	2.25468	4	4	2.01876	2	2	0.815811	0	0	0	2	2	0.877609	6	6	2.39287	2	2	1.52004	3	3	1.38645	8	8	2.06001	2	2
BQ239622	544	3.78893	1.68007	-1.12945	-3.79611	6.73386e-05	-2.75578	-7.98571e-07	0.000648898	-1.12945	-3.79611	-4.89692	1.87611e-05	0.000278722	0	0	0	3	3	1.69782	4	5	3.51258	1	1	0.629006	3	3	1.52515	1	2	1.48905	3	3	1.64068	0	0	0	4	4	3.78893	4	4	2.30396	8	9	2.88836	2	2
BQ239938	578	3.16951	0.877944	-1.12532	-17.8656	4.42994e-08	-6.24942	-8.37925e-07	7.74655e-07	-1.12532	-17.8656	-5.90931	1.76604e-06	3.8901e-05	0	0	0	3	3	1.59795	3	3	1.98357	5	5	2.96003	1	1	0.478478	0	0	0	5	5	2.57361	3	3	1.40343	0	0	0	0	0	0	7	7	2.11436	0	0
BQ240159	578	4.53077	0.675766	-0.955753	-8.14355	2.1409e-05	-4.18894	-6.96448e-07	0.00022956	-0.955753	-8.14355	-4.37055	0.000135802	0.0014431	0	0	0	0	0	0	0	0	0	3	5	2.96003	3	3	1.43543	0	0	0	3	3	1.54417	0	2	0.935621	3	4	3.56605	3	4	2.16843	8	15	4.53077	3	3
BQ240187	505	7.30636	2.48189	-2.81346	-24.1632	4.17049e-18	-11.076	-2.09299e-06	2.34729e-16	-2.81346	-24.1632	-8.46153	1.90663e-09	1.36846e-07	2	2	2.0212	3	4	2.43858	0	0	0	2	3	2.03275	5	6	3.28586	0	0	0	5	8	4.71302	5	7	3.74804	5	5	5.10193	4	4	2.48189	5	9	3.11143	5	6
BQ240233	377	5.18028	1.92893	-1.46502	-3.71452	0.00011672	-2.77452	-1.01829e-06	0.00106347	-1.46502	-3.71452	-4.26229	0.000171614	0.00175041	0	0	0	6	6	4.89981	3	3	3.04113	1	1	0.907637	3	3	2.20074	3	3	3.22299	1	1	0.789149	2	2	1.43445	3	3	4.10049	5	5	4.15568	6	6	2.77855	0	0
BQ240294	585	21.3638	10.3387	-7.47842	-2.58909	0.000256461	-2.14514	-4.94386e-06	0.00215457	-7.47842	-2.58909	-5.33839	2.87738e-06	5.84712e-05	5	5	4.36199	27	28	14.7357	22	22	14.3722	28	29	16.9627	36	41	19.3828	0	0	0	35	41	20.8511	5	5	2.31106	9	10	8.80846	20	22	11.7837	46	51	15.2203	16	16
BQ240338	587	4.8178	0.665405	-1.01186	-5.5923	4.26328e-05	-3.47629	-7.28528e-07	0.000428558	-1.01186	-5.5923	-4.1797	0.000229807	0.00222728	0	1	0.869425	0	0	0	0	0	0	0	5	2.91464	0	1	0.471142	0	0	0	0	4	2.02732	0	0	0	0	0	0	0	1	0.533797	0	6	1.78452	0	3
BQ240362	459	7.96478	1.99562	-1.90939	-4.23772	2.66938e-07	-3.19856	-1.35888e-06	4.09175e-06	-1.90939	-4.23772	-5.53236	4.807e-06	8.98277e-05	0	0	0	5	5	3.35372	1	2	1.66522	0	0	0	1	1	0.602527	1	1	0.882403	2	2	1.29634	7	8	4.71276	1	1	1.12265	6	6	4.09593	13	15	5.70541	8	8
BQ240465	627	3.64417	1.07627	-1.27747	-23.3007	4.60187e-10	-7.2978	-9.53261e-07	1.08959e-08	-1.27747	-23.3007	-6.87841	1.22653e-07	4.20576e-06	2	2	1.62792	3	3	1.47307	4	4	2.43808	3	4	2.18296	5	5	2.20542	0	0	0	5	5	2.37248	0	0	0	2	2	1.64368	5	5	2.49871	3	4	1.11378	5	5
BQ240529	598	10.3404	3.11819	-3.11307	-2.6297	2.8113e-06	-2.16174	-2.06555e-06	3.58645e-05	-3.11307	-2.6297	-5.78218	1.76165e-06	3.88198e-05	11	12	10.2412	8	9	4.63351	4	4	2.55631	9	9	5.14985	5	5	2.31238	2	2	1.35459	3	3	1.49252	9	9	4.06948	12	12	10.3404	8	8	4.19182	32	32	9.34237	8	8
BQ240536	610	3.94653	0.868258	-0.9833	-3.13129	0.000887789	-2.35012	-6.81853e-07	0.00648744	-0.9833	-3.13129	-4.23927	0.000180144	0.00182201	2	2	1.67329	4	4	2.01883	1	1	0.626506	7	7	3.92664	0	0	0	0	0	0	8	8	3.90176	2	2	0.886539	2	2	1.68949	2	2	1.02734	4	4	1.14482	3	3
BQ240543	620	8.52895	1.83259	-1.79228	-3.5104	3.09249e-05	-2.70264	-1.2356e-06	0.000320507	-1.79228	-3.5104	-4.28192	0.000170089	0.0017377	0	0	0	4	5	2.48283	3	6	3.69841	1	1	0.551902	1	2	0.892129	0	0	0	2	2	0.959708	2	2	0.87224	1	1	0.831121	2	3	1.51615	11	19	5.3502	5	6
BQ240616	615	11.6249	1.48611	-2.44453	-110.06	3.59689e-15	-15.9198	-1.80172e-06	1.55937e-13	-2.44453	-110.06	-5.14531	1.54548e-05	0.000236995	2	3	2.48952	14	18	9.01086	2	2	1.24282	9	12	6.67666	7	7	3.14784	0	0	0	3	3	1.45127	7	11	4.83632	3	3	2.51363	2	4	2.03797	5	5	1.4194	2	2
BQ241017	494	3.48089	1.14496	-0.97603	-4.79307	5.03684e-05	-3.14938	-7.01906e-07	0.000498084	-0.97603	-4.79307	-4.61983	5.12447e-05	0.000644443	2	2	2.0662	2	2	1.24644	4	4	3.09448	3	3	2.07801	4	4	2.23935	0	0	0	3	3	1.80674	1	1	0.547357	1	1	1.04311	4	4	2.53715	2	2	0.706824	0	0
BQ241249	296	4.42524	1.16509	-1.2264	-5.84026	4.33717e-06	-3.74205	-8.8552e-07	5.3444e-05	-1.2264	-5.84026	-4.85594	3.2803e-05	0.000443782	0	0	0	2	2	2.08021	3	3	3.87333	3	3	3.46803	3	3	2.80297	0	0	0	1	1	1.0051	0	0	0	0	0	0	3	3	3.17573	3	3	1.76945	2	2
BQ241397	572	7.98915	2.2304	-1.70506	-2.70821	0.000616767	-2.14807	-1.11756e-06	0.00470542	-1.70506	-2.70821	-3.94491	0.000366979	0.00326891	0	0	0	3	5	2.69118	2	2	1.33625	2	4	2.39286	3	5	2.41748	0	0	0	4	5	2.60061	0	0	0	2	3	2.70259	8	10	5.47795	9	13	3.96785	6	10
BQ241533	523	99.8092	10.7669	-14.6266	-4.43713	3.8443e-07	-3.97681	-1.14392e-05	5.73659e-06	-14.6266	-4.43713	-3.46324	0.00162186	0.0110908	21	26	25.3713	16	24	14.1279	1	6	4.38434	2	9	5.88836	7	31	16.3927	27	42	32.5257	0	5	2.84426	39	61	31.5374	15	26	25.6169	1	21	12.5815	42	71	23.7009	3	13
BQ242025	664	26.1706	6.36319	-6.29209	-1.9753	2.50123e-05	-1.67977	-3.89682e-06	0.000264453	-6.29209	-1.9753	-5.16646	1.05996e-05	0.000172731	4	4	3.07441	17	17	7.88224	13	13	7.48222	10	10	5.1533	24	24	9.99615	8	8	4.87979	23	23	10.3053	41	41	16.696	19	19	14.7449	17	17	8.02222	60	60	15.7758	21	21
BQ242038	563	94.6213	20.2316	-22.1114	-2.35248	6.36879e-08	-2.05995	-1.55082e-05	1.08581e-06	-22.1114	-2.35248	-6.68745	1.08362e-07	3.79192e-06	41	43	38.979	56	60	32.8104	58	63	42.7649	85	91	55.3078	64	68	33.4033	127	136	97.8385	59	64	33.8199	104	108	51.8696	48	50	45.7633	54	56	31.1669	35	38	11.7838	21	25
BQ242098	428	2.24294	0.56636	-0.541064	-12.671	0.000576535	-3.82756	-4.00957e-07	0.00443062	-0.541064	-12.671	-4.14546	0.000252018	0.00240214	0	0	0	0	0	0	1	1	0.892917	2	2	1.59897	1	1	0.646168	1	1	0.946315	1	1	0.695115	0	0	0	0	0	0	3	3	2.1963	2	2	0.815821	0	0
BQ242172	410	20.7451	1.01044	-2.33741	-11.4176	1.06872e-08	-6.93006	-1.76268e-06	2.06635e-07	-2.33741	-11.4176	-3.4096	0.00187478	0.0124902	0	0	0	4	4	3.00362	4	5	4.66059	7	7	5.84208	4	4	2.69815	20	21	20.7451	6	7	5.07943	0	0	0	2	2	2.51363	5	5	3.8212	2	2	0.851637	3	3
BQ242323	399	2.58293	0.801988	-0.739688	-8.30103	7.51354e-05	-3.86204	-5.43511e-07	0.000716194	-0.739688	-8.30103	-4.62459	6.39118e-05	0.000774258	1	1	1.27908	0	0	0	1	1	0.957816	1	1	0.857591	1	1	0.693133	2	2	2.03019	1	1	0.745637	0	0	0	2	2	2.58293	0	0	0	1	1	0.437558	1	1
BQ242499	575	327.282	69.4834	-70.4549	-3.20946	2.40776e-08	-2.7476	-5.01633e-05	4.3986e-07	-70.4549	-3.20946	-6.19567	1.68438e-07	5.48182e-06	143	186	165.088	243	300	160.628	130	162	107.672	113	136	80.9328	223	267	128.42	363	468	329.653	163	204	105.551	151	193	90.7585	78	99	88.7203	128	155	84.4652	254	320	97.1607	85	103
BQ242574	445	10.0118	2.43353	-1.96523	-2.7782	0.00101686	-2.24113	-1.34429e-06	0.00732685	-1.96523	-2.7782	-3.8347	0.000520353	0.00436216	0	0	0	1	4	2.76738	11	11	9.44686	6	6	4.61365	2	2	1.24297	11	11	10.0118	9	10	6.6856	1	1	0.607628	2	3	3.4739	1	2	1.40826	3	3	1.17698	2	2
BQ242583	597	14.185	3.99057	-3.06862	-1.94151	0.0012562	-1.69486	-2.04728e-06	0.00879248	-3.06862	-1.94151	-4.43334	6.17485e-05	0.000752321	2	2	1.70972	6	6	3.09418	7	7	4.48104	10	10	5.73164	12	12	5.559	2	2	1.35686	7	7	3.48838	25	25	11.3231	4	4	3.45256	13	13	6.82312	24	24	7.01852	9	9
BQ242591	609	49.1087	20.5915	-21.4914	-12.3313	4.06227e-43	-10.3304	-1.64123e-05	9.49968e-41	-21.4914	-12.3313	-12.1573	3.86863e-13	1.57778e-10	30	30	25.1405	54	60	30.3321	30	30	18.826	13	13	7.30431	67	70	31.7885	41	41	27.2675	30	32	15.6327	65	69	30.6358	28	31	26.2301	43	45	23.1531	67	69	19.7806	25	29
BQ242656	496	21.9234	2.79149	-4.0485	-3.1125	2.62536e-05	-2.86494	-3.28756e-06	0.000276588	-4.0485	-3.1125	-3.37224	0.00204651	0.0134275	2	2	2.05787	15	15	9.31062	0	0	0	5	5	3.44939	4	4	2.23032	5	5	4.08289	10	10	5.99817	33	33	17.99	0	0	0	4	4	2.52692	8	8	2.8159	3	3
BQ242841	466	6.724	1.64862	-1.45147	-2.30715	0.00167785	-1.88131	-9.47082e-07	0.011301	-1.45147	-2.30715	-4.1674	0.000134974	0.00143623	1	1	1.09518	2	2	1.32134	1	1	0.820104	2	2	1.46858	7	8	4.74781	0	0	0	5	5	3.19216	2	2	1.16049	2	2	2.21157	10	10	6.724	2	2	0.749294	5	5
BQ243016	470	5.85382	2.063	-1.52715	-3.46887	6.17591e-05	-2.6474	-1.05869e-06	0.000599663	-1.52715	-3.46887	-4.59789	6.73299e-05	0.000808122	0	0	0	1	1	0.655045	6	6	4.87875	5	5	3.6402	5	5	2.94213	0	0	0	7	7	4.43099	1	1	0.575307	4	4	4.38549	3	3	2.00003	7	7	2.60021	0	0
BQ243136	482	52.9297	13.1538	-15.8442	-2.77628	1.19581e-09	-2.3583	-1.08089e-05	2.6701e-08	-15.8442	-2.77628	-7.12123	2.90678e-08	1.28888e-06	32	33	34.9411	32	33	21.0783	10	10	7.92881	25	26	18.4578	71	73	41.8857	11	12	10.0836	38	38	23.4551	74	76	42.6348	9	9	9.62169	31	31	20.1525	51	53	19.1972	26	29
BQ243150	448	79.457	21.8739	-19.8324	-2.74871	2.43793e-06	-2.28075	-1.31183e-05	3.1463e-05	-19.8324	-2.74871	-5.26556	8.77593e-06	0.000147769	56	56	63.7941	5	5	3.43606	36	36	30.71	38	38	29.0241	50	50	30.8661	34	34	30.7383	62	62	41.1732	28	28	16.8997	55	55	63.2616	95	96	67.144	41	42	16.3674	23	23
BQ243191	489	2.08733	0.527241	-0.479429	-6.07584	0.00206487	-2.89604	-3.48687e-07	0.0135416	-0.479429	-6.07584	-4.13522	0.000252917	0.00240937	2	2	2.08733	1	1	0.629593	0	1	0.781531	0	0	0	2	2	1.13113	0	0	0	2	2	1.21681	0	0	0	0	0	0	2	2	1.28155	0	0	0	2	2
BQ243424	522	2.40106	0	-0.457884	-13.6191	0.000797183	-3.55379	-3.39618e-07	0.00590365	-0.457884	-13.6191	-3.65047	0.000983729	0.00738196	0	0	0	0	0	0	1	1	0.732124	1	1	0.655515	2	2	1.05962	1	1	0.775906	3	3	1.70982	0	0	0	1	1	0.987155	4	4	2.40106	3	3	1.00337	2	2
BQ243473	339	8.06534	1.69641	-1.58338	-3.26005	0.00127672	-2.48496	-1.06769e-06	0.0089189	-1.58338	-3.26005	-3.53709	0.00105828	0.00784117	0	0	0	3	3	2.72452	1	1	1.12734	1	1	1.00938	3	3	2.44743	2	3	3.58427	0	0	0	0	0	0	4	4	6.08017	2	3	2.77291	9	11	5.66502	2	2
BQ243639	390	14.991	2.51898	-3.58362	-5.35361	4.39226e-07	-4.15684	-2.57658e-06	6.49229e-06	-3.58362	-5.35361	-4.14172	0.000256876	0.00244071	0	0	0	6	6	4.73648	13	13	12.739	15	17	14.9155	3	3	2.12739	3	3	3.11556	12	12	9.15413	0	0	0	8	8	10.5701	9	10	8.03432	5	5	2.23828	3	3
BQ243640	341	1.51113	0.79642	-0.509525	-7.14397	0.00206487	-3.14415	-3.72694e-07	0.0135416	-0.509525	-7.14397	-4.64004	5.24455e-05	0.000656648	1	1	1.49663	0	0	0	0	0	0	1	1	1.00346	1	1	0.811027	1	1	1.18775	1	1	0.872461	1	1	0.792946	1	1	1.51113	1	1	0.918881	0	0	0	1	1
BQ243881	433	8.2505	0.794254	-1.42274	-78.696	4.76629e-10	-10.0467	-1.05996e-06	1.12599e-08	-1.42274	-78.696	-4.70865	5.2974e-05	0.000661951	5	7	8.2505	0	0	0	3	4	3.53043	2	2	1.5805	0	0	0	1	1	0.935387	3	4	2.74835	0	0	0	2	2	2.38011	5	5	3.61823	6	6	2.4192	2	3
BQ243918	556	127.155	17.8903	-18.7905	-2.03938	8.40607e-05	-1.83302	-1.3368e-05	0.000792017	-18.7905	-2.03938	-4.0441	0.000309131	0.00284628	55	57	52.3203	41	41	22.7027	21	22	15.1218	33	33	20.3092	49	52	25.8653	26	26	18.9399	31	31	16.5878	116	117	56.8996	21	21	19.4626	37	37	20.8517	96	98	30.7723	44	44
BQ243948	418	8.74602	2.19136	-1.88832	-4.35972	7.57195e-05	-3.24577	-1.33039e-06	0.000721389	-1.88832	-4.35972	-3.89707	0.000471819	0.00402585	3	4	4.88376	2	3	2.2096	3	3	2.74284	0	0	0	1	1	0.661627	7	7	6.78268	5	5	3.55872	0	0	0	0	0	0	2	2	1.49923	4	4	1.67068	7	8
BQ244019	488	11.5834	4.17555	-2.40038	-2.28632	0.00180729	-1.86875	-1.51311e-06	0.0120652	-2.40038	-2.28632	-3.89898	0.000453648	0.00389838	6	6	6.27483	10	10	6.30884	8	8	6.26506	10	10	7.01186	20	20	11.3344	6	6	4.97979	19	19	11.5834	2	2	1.10817	6	6	6.33559	10	10	6.42087	14	14	5.0086	9	9
BQ244122	355	5.75045	0.755992	-0.982459	-7.72398	0.000237695	-4.17222	-7.33381e-07	0.00201177	-0.982459	-7.72398	-3.36084	0.00211708	0.0137926	4	4	5.75045	2	2	1.73449	4	4	4.30613	2	2	1.92777	3	3	2.33713	5	5	5.70455	2	3	2.51416	2	2	1.52335	0	0	0	0	0	0	3	3	1.47537	1	1
BQ244137	541	7.61988	1.78178	-1.69184	-2.44726	0.000585303	-2.01044	-1.13804e-06	0.00449194	-1.69184	-2.44726	-4.12057	0.000242884	0.00233019	2	2	1.8867	12	12	6.82894	3	3	2.11923	1	1	0.632494	4	4	2.04481	10	10	7.48656	2	2	1.09985	12	12	5.99766	8	8	7.61988	3	3	1.73755	7	8	2.58167	0	0
BQ244141	546	20.7704	4.30698	-3.46905	-2.68785	6.31256e-05	-2.3378	-2.52475e-06	0.000611914	-3.46905	-2.68785	-4.24664	0.000135056	0.00143676	6	6	5.60827	9	9	5.0748	2	2	1.39989	10	10	6.26701	7	7	3.54564	28	28	20.7704	16	16	8.71822	4	4	1.98091	8	8	7.55011	11	11	6.31268	33	33	10.5519	3	4
BQ244185	523	9.61142	2.49969	-2.14646	-3.55298	0.000130035	-2.74784	-1.46345e-06	0.001173	-2.14646	-3.55298	-4.18383	0.000185511	0.00186719	5	5	4.87909	2	2	1.17733	3	3	2.19217	1	1	0.654262	0	0	0	4	4	3.09769	7	7	3.98196	2	2	1.03401	2	2	1.97053	4	4	2.39647	7	7	2.33671	11	11
BQ244297	330	6.13671	0.86188	-1.20065	-9.79747	2.03279e-06	-4.99389	-8.82761e-07	2.66642e-05	-1.20065	-9.79747	-4.39216	0.000127661	0.00137359	3	3	4.63957	0	0	0	2	2	2.31617	2	2	2.07381	1	1	0.838061	4	5	6.13671	4	4	3.60617	1	1	0.819377	2	2	3.123	2	2	1.89902	6	6	3.17428	1	1
BQ244626	645	10.3858	2.33753	-2.09054	-2.86074	0.000813535	-2.25601	-1.36379e-06	0.00601291	-2.09054	-2.86074	-3.50165	0.00143306	0.010037	0	2	1.58249	1	9	4.29588	3	15	8.88764	1	12	6.36612	3	18	7.71796	0	2	1.25588	2	10	4.61255	0	0	0	1	13	10.3858	1	8	3.88637	7	37	10.015	2	11
BQ244730	592	7.74666	1.63785	-1.4642	-3.85223	0.000241409	-2.85907	-1.02575e-06	0.00203954	-1.4642	-3.85223	-3.77197	0.000659068	0.00529788	0	0	0	7	7	3.64037	12	12	7.74666	10	11	6.35806	6	8	3.7373	2	2	1.36832	7	8	4.0204	0	0	0	5	5	4.35215	7	8	4.23431	8	9	2.65417	3	4
BQ244953	442	35.1907	13.8018	-14.9542	-14.3935	6.14434e-26	-10.8182	-1.0588e-05	6.09014e-24	-14.9542	-14.3935	-7.55663	1.99776e-08	9.423e-07	5	5	5.77322	21	21	14.6274	13	13	11.2403	18	19	14.7091	21	23	14.3911	1	1	0.916341	24	27	18.1736	7	7	4.28227	24	25	29.1456	35	36	25.5208	53	56	22.1194	28	29
BQ245247	435	8.64382	2.20685	-2.59186	-6.69527	5.30806e-10	-4.73598	-1.87126e-06	1.24668e-08	-2.59186	-6.69527	-5.78056	2.4294e-06	5.07812e-05	1	1	1.17322	4	4	2.831	2	2	1.7571	5	5	3.93309	4	4	2.54308	0	0	0	3	3	2.05179	2	2	1.24319	5	5	5.92293	12	12	8.64382	17	17	6.82289	4	4
BQ245342	672	15.2273	3.42616	-4.40595	-6.49144	1.41896e-11	-4.89025	-3.11434e-06	4.14291e-10	-4.40595	-6.49144	-5.94078	1.60833e-06	3.60353e-05	0	0	0	21	22	10.0791	13	13	7.39314	22	22	11.2023	37	37	15.2273	0	0	0	10	10	4.42722	6	6	2.41424	9	9	6.90127	19	19	8.85928	5	5	1.299	9	9
BQ245371	682	37.5802	12.7612	-12.9548	-2.22616	2.04346e-08	-1.92624	-8.61587e-06	3.77755e-07	-12.9548	-2.22616	-7.32697	1.27618e-08	6.48537e-07	9	18	13.4697	26	34	15.3484	23	40	22.4146	11	17	8.52939	32	49	19.8702	1	2	1.18775	23	34	14.8318	51	55	21.806	18	26	19.6447	39	62	28.4853	56	77	19.7113	27	40
BQ245386	705	7.79564	2.55992	-2.13576	-3.84798	3.78554e-06	-2.97604	-1.50152e-06	4.72155e-05	-2.13576	-3.84798	-5.1605	1.01969e-05	0.000167253	2	2	1.44781	3	4	1.74679	1	5	2.71042	0	1	0.48536	2	10	3.92284	0	0	0	2	4	1.688	4	5	1.91769	0	0	0	4	10	4.44452	11	17	4.20987	2	3
BQ245403	637	5.36122	1.86175	-1.40012	-2.51701	0.00120302	-2.03008	-9.35254e-07	0.00847806	-1.40012	-2.51701	-4.15803	0.000102748	0.00114458	1	1	0.801181	6	7	3.3832	3	3	1.79985	4	4	2.14869	5	5	2.1708	0	0	0	11	11	5.13752	7	7	2.97137	6	6	4.85364	1	1	0.491897	5	5	1.37037	5	5
BQ245636	548	11.8639	1.67693	-1.58257	-3.74899	0.000170465	-2.82367	-1.10248e-06	0.00149209	-1.58257	-3.74899	-3.47048	0.00157848	0.0108571	0	0	0	6	6	3.37085	7	7	4.88172	17	19	11.8639	2	2	1.00934	0	0	0	5	5	2.7145	0	0	0	2	2	1.88064	4	4	2.28714	13	15	4.7788	3	4
BQ245923	528	49.333	8.98099	-8.22872	-2.07971	0.0013609	-1.71188	-4.77199e-06	0.00943511	-8.22872	-2.07971	-3.51376	0.00137047	0.00967646	4	4	3.86631	15	20	11.6618	14	19	13.7523	25	28	18.1459	22	32	16.7612	0	0	0	14	21	11.8328	16	22	11.2664	10	13	12.6872	41	52	30.8591	71	91	30.0896	47	57
BQ245926	568	3.48527	0.804541	-0.995612	-23.4761	2.42131e-07	-6.29974	-7.42581e-07	3.73783e-06	-0.995612	-23.4761	-5.08364	1.80925e-05	0.000270401	0	0	0	0	0	0	0	0	0	0	0	0	4	4	1.94761	0	0	0	5	5	2.61892	3	3	1.42814	0	1	0.907209	3	4	2.20661	0	0	0	1	1
BQ246060	614	8.39242	3.29818	-2.55694	-2.36886	3.3563e-05	-1.97798	-1.69427e-06	0.0003453	-2.55694	-2.36886	-5.2199	5.52888e-06	0.000100997	1	1	0.831193	5	5	2.50709	5	5	3.11212	5	5	2.78647	14	14	6.30593	9	9	5.93682	5	5	2.42271	18	18	7.92687	10	10	8.39242	13	13	6.6342	13	13	3.69644	3	3
BQ246251	675	6.49887	1.35247	-1.58392	-3.46666	3.28195e-05	-2.65048	-1.09485e-06	0.000338278	-1.58392	-3.46666	-4.40411	0.000107277	0.00118651	1	1	0.756078	2	2	0.912211	6	6	3.39705	8	8	4.05545	14	14	5.73606	0	0	0	6	6	2.64453	0	0	0	2	2	1.5268	14	14	6.49887	1	1	0.258645	9	9
BQ246375	676	3.09915	1.52454	-0.924427	-2.91717	0.0022209	-2.21376	-6.35197e-07	0.0144377	-0.924427	-2.91717	-4.84842	1.3927e-05	0.000217199	2	2	1.50992	5	5	2.27715	2	3	1.69601	1	1	0.506182	2	2	0.818225	3	3	1.79744	2	2	0.880205	2	2	0.799984	2	2	1.52454	4	4	1.85407	12	12	3.09915	3	3
BQ246394	701	66.9695	29.4026	-31.7319	-9.90964	9.31609e-51	-8.17852	-2.32875e-05	3.03149e-48	-31.7319	-9.90964	-13.2305	4.26108e-14	2.94592e-11	25	29	21.113	111	122	53.581	39	44	23.9878	27	31	15.132	73	81	31.9563	36	36	20.8	64	71	30.1329	92	100	38.5727	62	64	47.0455	110	118	52.7446	111	115	28.641	56	60
BQ246483	681	77.7192	34.8615	-30.7399	-2.47371	5.07513e-16	-2.12023	-2.05567e-05	2.37867e-14	-30.7399	-2.47371	-9.54078	8.63097e-11	1.10439e-08	22	22	16.4872	120	120	54.2504	57	58	32.5489	85	85	42.7096	140	141	57.2613	16	16	9.51595	103	103	44.9977	115	115	45.6613	73	74	55.9938	154	156	71.778	211	213	54.6061	79	80
BQ246677	619	8.02616	1.66493	-1.43515	-3.52087	5.63232e-05	-2.68062	-1.00743e-06	0.000551345	-1.43515	-3.52087	-4.50375	8.26186e-05	0.0009562	2	2	1.64896	4	4	1.98947	13	13	8.02616	3	3	1.65838	5	5	2.23393	0	0	0	4	4	1.92252	6	6	2.62095	2	2	1.66493	3	3	1.5186	17	19	5.35885	1	1
BQ246884	603	7.0889	0.986764	-2.06686	-53.0965	4.41398e-12	-12.2705	-1.53112e-06	1.36793e-10	-2.06686	-53.0965	-5.33293	9.09613e-06	0.000152317	3	3	2.53907	10	10	5.10566	2	2	1.26756	0	0	0	6	6	2.75184	0	0	0	2	2	0.986764	14	14	6.27782	4	4	3.41821	13	13	6.75523	3	3	0.868585	4	4
BQ247004	612	26.4296	4.3652	-4.65941	-4.53072	2.29715e-08	-3.57887	-3.28164e-06	4.21249e-07	-4.65941	-4.53072	-4.76635	4.42632e-05	0.000569866	1	1	0.833909	3	10	5.03057	3	14	8.74242	4	9	5.03204	7	19	8.58602	0	0	0	3	10	4.86126	4	8	3.53457	2	3	2.52595	5	16	8.19186	8	27	7.70231	3	9
BQ294582	395	4.56898	0.829033	-0.955064	-6.74285	0.000176997	-3.91295	-7.23534e-07	0.00154403	-0.955064	-6.74285	-3.68913	0.000853219	0.0065601	1	1	1.29203	2	2	1.55884	0	0	0	1	1	0.866276	3	3	2.10046	1	1	1.02537	0	0	0	5	6	4.10726	0	0	0	0	0	0	4	5	2.20994	2	2
BQ295008	558	5.73272	1.88652	-1.36497	-3.23802	0.000123525	-2.49209	-9.47994e-07	0.00111982	-1.36497	-3.23802	-4.87201	2.5125e-05	0.000354948	0	0	0	3	4	2.20696	2	2	1.36978	2	3	1.83967	3	5	2.47814	0	0	0	1	2	1.06634	2	3	1.45373	1	1	0.923467	2	2	1.12308	4	8	2.50302	6	7
BQ483208	587	5.06702	1.67062	-1.32013	-2.68531	0.000351565	-2.1424	-8.99562e-07	0.00285624	-1.32013	-2.68531	-4.98501	1.13932e-05	0.000183287	2	2	1.73885	4	4	2.09793	1	1	0.651054	5	5	2.91464	5	5	2.35571	4	4	2.75995	2	2	1.01366	11	11	5.06702	0	0	0	4	4	2.13519	6	6	1.78452	1	1
BQ483215	509	52.5332	16.0953	-19.2981	-5.96012	2.73748e-20	-5.24626	-1.48864e-05	1.8124e-18	-19.2981	-5.96012	-8.56937	1.2546e-09	9.74211e-08	3	7	7.0186	14	53	32.0573	9	23	17.2689	4	26	17.4787	7	35	19.0169	6	35	27.8503	6	27	15.7814	17	78	41.4357	2	16	16.1979	5	19	11.6963	17	67	22.9808	6	28
BQ483457	757	13.8247	3.48179	-2.76195	-2.60453	0.00186208	-2.09406	-1.75448e-06	0.0123859	-2.76195	-2.60453	-3.54317	0.000836532	0.00645303	2	2	1.34836	21	21	8.54068	3	3	1.51454	24	24	10.8485	8	8	2.9227	1	1	0.535037	15	15	5.89517	7	8	2.85754	13	13	8.84918	6	7	2.89745	21	21	4.84319	6	6
BQ483639	777	12.6005	2.75057	-2.1811	-2.29045	0.00206897	-1.86237	-1.35152e-06	0.0135641	-2.1811	-2.29045	-3.42393	0.00169017	0.011477	0	0	0	5	8	3.16984	3	6	2.95111	3	7	3.08269	5	14	4.98306	0	0	0	4	9	3.44605	9	12	4.17598	6	19	12.6005	13	18	7.25881	13	27	6.06668	8	19
BQ606175	817	3.748	0.814181	-0.756351	-5.39784	0.000234127	-3.17355	-5.47249e-07	0.00198505	-0.756351	-5.39784	-4.85342	3.39555e-05	0.000456689	4	6	3.748	1	2	0.753663	2	3	1.40331	0	1	0.418824	4	5	1.69253	3	5	2.47872	0	2	0.728297	0	0	0	1	1	0.630716	1	5	1.91762	3	7	1.49584	0	0
BQ606188	738	25.1363	0.74712	-6.18525	-480.735	1.31713e-14	-41.7826	-4.5909e-06	5.39805e-13	-6.18525	-480.735	-4.23051	0.000201939	0.00200355	5	6	4.14921	42	59	24.613	0	0	0	22	25	11.5914	8	11	4.12217	0	0	0	0	0	0	35	42	15.3883	19	36	25.1363	8	18	7.6424	0	0	0	19	40
BQ606348	587	28.691	6.51054	-9.07417	-91.3638	5.39701e-32	-37.6577	-6.93218e-06	7.48582e-30	-9.07417	-91.3638	-6.90232	1.15604e-07	3.99867e-06	23	33	28.691	9	19	9.96517	7	10	6.51054	13	24	13.9903	9	18	8.48055	20	21	14.4897	11	17	8.61611	42	55	25.3351	5	8	7.02276	14	34	18.1491	8	15	4.4613	11	21
BQ606490	663	3.28415	0.521008	-0.651524	-8.22179	0.000209732	-3.65559	-4.78516e-07	0.00179967	-0.651524	-8.22179	-4.20301	0.000215903	0.00211486	0	0	0	3	3	1.39308	0	0	0	1	1	0.516107	1	2	0.834269	0	0	0	2	2	0.897464	1	1	0.407835	0	0	0	0	0	0	1	2	0.526653	1	4
BQ606964	631	3.63393	0.802084	-1.03023	-25.8008	8.52082e-08	-6.59079	-7.69213e-07	1.42468e-06	-1.03023	-25.8008	-6.63398	2.39238e-07	7.34952e-06	0	1	0.8088	0	1	0.48791	0	6	3.63393	0	4	2.16912	0	4	1.75315	0	1	0.641874	0	0	0	0	1	0.428517	0	3	2.4499	0	1	0.496575	0	0	0	0	1
BQ607108	592	10.4011	2.34386	-2.99005	-3.97079	1.37716e-05	-3.06831	-2.03994e-06	0.000153859	-2.99005	-3.97079	-4.34745	0.000142009	0.00149738	0	12	10.345	0	20	10.4011	0	13	8.39222	0	17	9.82609	0	3	1.40149	0	1	0.68416	0	15	7.53824	0	3	1.37024	0	6	5.22258	0	12	6.35146	0	3	0.884724	0	8
BQ607161	647	6.29583	0.551044	-1.09117	-14.3047	3.3893e-06	-5.53819	-7.87394e-07	4.26618e-05	-1.09117	-14.3047	-3.75832	0.000736912	0.00580997	1	2	1.5776	6	8	3.80675	1	1	0.590678	1	1	0.52887	1	2	0.8549	0	0	0	1	1	0.459829	0	0	0	0	0	0	9	13	6.29583	17	17	4.58726	5	5
BQ608263	667	8.22152	1.55691	-1.29951	-2.70579	0.00169596	-2.11176	-8.53132e-07	0.011407	-1.29951	-2.70579	-3.39258	0.00189019	0.0125744	0	0	0	2	3	1.38473	0	0	0	3	4	2.05205	3	4	1.65853	0	0	0	2	4	1.78416	0	1	0.405389	3	3	2.31767	4	7	3.28841	11	16	4.18796	7	12
BQ608283	454	4.19929	0.77289	-0.761367	-5.17116	0.00121446	-3.09338	-5.46471e-07	0.00854203	-0.761367	-5.17116	-3.62262	0.00104564	0.00776362	1	1	1.12412	0	0	0	1	1	0.841781	0	0	0	1	4	2.43665	1	1	0.892121	2	2	1.31061	0	0	0	0	1	1.13501	4	5	3.45087	1	1	0.38455	2	3
BQ608291	802	4.6542	1.48654	-1.20243	-2.50141	0.00146842	-2.00277	-8.04584e-07	0.0100794	-1.20243	-2.50141	-5.17341	8.1347e-06	0.000138794	0	2	1.2727	0	6	2.30328	0	6	2.85912	0	7	2.9866	0	10	3.44838	0	0	0	0	10	3.70959	0	7	2.36005	0	3	1.92754	0	7	2.73488	0	9	1.95919	0	4
BQ608389	305	35.2782	11.5921	-10.575	-2.43425	4.13863e-09	-2.05765	-6.95335e-06	8.52712e-08	-10.575	-2.43425	-6.67325	1.59056e-07	5.224e-06	10	10	16.7329	20	20	20.1883	6	6	7.51807	8	8	8.97519	4	4	3.62702	6	6	7.96766	12	12	11.7053	42	42	37.2347	12	12	20.2739	9	9	9.24606	34	36	20.6068	21	21
BQ608476	644	7.12115	1.42234	-1.85175	-7.94772	2.58792e-08	-5.02365	-1.34401e-06	4.70526e-07	-1.85175	-7.94772	-4.85766	3.4663e-05	0.000464599	5	5	3.96236	7	13	6.21479	7	12	7.12115	6	7	3.71934	6	8	3.43553	4	5	3.14459	7	12	5.54365	2	2	0.839734	2	3	2.40044	5	7	3.40585	16	26	7.04849	4	4
BQ608633	633	8.01741	1.94652	-1.85247	-2.12473	0.00072909	-1.77865	-1.20266e-06	0.00545619	-1.85247	-2.12473	-5.05839	1.1907e-05	0.000190379	3	4	3.22498	5	8	3.89095	7	8	4.82994	1	4	2.16227	7	10	4.36904	1	1	0.639846	13	14	6.57999	10	12	5.12596	0	1	0.814052	6	6	2.97003	8	11	3.03387	3	3
BQ608715	537	2.5133	0.515009	-0.625853	-11.1415	0.000170102	-3.98074	-4.62727e-07	0.00148921	-0.625853	-11.1415	-4.31227	0.000158057	0.00163528	0	0	0	2	2	1.14663	0	0	0	1	1	0.637205	1	1	0.515009	0	0	0	2	3	1.66206	0	0	0	2	2	1.91916	2	2	1.167	0	0	0	2	2
BQ608718	647	20.4782	3.4205	-3.36141	-3.79059	1.21982e-05	-3.09639	-2.46468e-06	0.000137598	-3.36141	-3.79059	-4.13191	0.000246422	0.00235822	2	2	1.5776	11	13	6.18597	5	9	5.3161	1	3	1.58661	3	9	3.84705	0	0	0	13	21	9.65641	5	6	2.50752	0	0	0	14	20	9.68589	20	27	7.28564	4	5
BQ608760	638	9.75097	2.25346	-2.54091	-7.53732	2.45745e-10	-5.20317	-1.85465e-06	6.05562e-09	-2.54091	-7.53732	-5.76871	2.61364e-06	5.39566e-05	0	0	0	8	8	3.86045	3	3	1.79703	7	7	3.75432	4	4	1.73392	0	0	0	6	6	2.79789	9	9	3.81434	0	0	0	3	3	1.47338	20	23	6.29384	4	4
BQ608784	643	64.6861	15.5287	-18.6077	-5.74967	7.1778e-17	-4.8277	-1.35399e-05	3.63849e-15	-18.6077	-5.74967	-7.18861	5.08676e-08	2.04174e-06	4	4	3.17482	48	54	25.8554	27	31	18.4249	35	39	20.7542	42	55	23.656	0	0	0	18	19	8.7911	47	49	20.6055	20	25	20.0348	21	27	13.1573	109	130	35.2972	35	41
BQ608808	731	11.3499	3.32855	-2.96361	-3.39457	1.98374e-07	-2.7168	-2.04551e-06	3.10861e-06	-2.96361	-3.39457	-5.69578	2.73593e-06	5.60275e-05	7	7	4.8871	5	5	2.10582	10	11	5.75083	1	1	0.468097	23	30	11.3499	2	2	1.10813	10	12	4.88387	3	3	1.10969	6	7	4.93442	8	10	4.28644	15	17	4.06013	8	8
BQ608899	699	25.3651	6.78216	-7.21609	-5.50328	1.09028e-13	-4.35074	-5.0306e-06	4.05976e-12	-7.21609	-5.50328	-6.70386	1.88507e-07	6.03271e-06	1	1	0.730118	11	23	10.1302	5	15	8.20104	4	10	4.89526	8	17	6.72607	0	0	0	9	20	8.51243	7	12	4.64197	11	17	12.5322	5	23	10.3101	26	52	12.9878	4	16
BQ608909	559	46.8477	10.6154	-13.3771	-6.1617	3.73881e-14	-4.9509	-9.42955e-06	1.4626e-12	-13.3771	-6.1617	-6.36097	5.01801e-07	1.35808e-05	3	4	3.6519	13	21	11.5658	13	27	18.4589	11	18	11.0183	18	32	15.8317	0	0	0	11	19	10.1121	13	21	10.1579	5	6	5.53089	10	22	12.3318	63	150	46.8477	9	21
BQ609222	590	5.73997	0.821702	-1.24181	-15.9861	2.4193e-07	-6.29774	-9.19979e-07	3.73497e-06	-1.24181	-15.9861	-4.31451	0.000159302	0.00164648	1	1	0.865004	6	11	5.73997	1	2	1.29549	3	6	3.47979	3	3	1.40624	0	0	0	5	11	5.54678	3	3	1.37489	0	0	0	0	0	0	4	7	2.07135	1	1
BQ609553	591	12.8808	1.23047	-1.48077	-6.1863	2.99599e-06	-4.18358	-1.11916e-06	3.805e-05	-1.48077	-6.1863	-3.45287	0.00166854	0.0113503	1	1	0.863541	1	1	0.520933	1	1	0.646647	0	0	0	6	6	2.80772	0	0	0	6	6	3.0204	4	4	1.83008	2	2	1.74381	5	5	2.65092	4	4	1.18163	3	3
BQ609618	938	7.92935	1.37462	-2.19916	-6.01015	3.84671e-08	-4.21753	-1.56368e-06	6.79791e-07	-2.19916	-6.01015	-5.02878	2.13383e-05	0.000310261	3	5	2.72043	7	13	4.26687	6	9	3.66686	9	14	5.10715	9	16	4.71744	4	4	1.72718	14	25	7.92935	0	1	0.288267	3	10	5.49355	8	23	7.68314	14	28	5.21151	6	16
BQ619611	681	13.6267	3.08842	-3.60435	-3.01645	3.88567e-07	-2.49078	-2.47005e-06	5.79287e-06	-3.60435	-3.01645	-4.97594	2.26998e-05	0.000326273	0	3	2.24825	0	6	2.71252	1	15	8.41781	0	7	3.51726	0	12	4.87331	0	1	0.594747	1	12	5.24246	3	33	13.1028	0	5	3.78337	0	6	2.76069	1	31	7.94736	0	3
BQ619673	634	2.15886	0.469258	-0.472699	-10.0441	0.00191428	-3.37381	-3.48878e-07	0.0126754	-0.472699	-10.0441	-4.42397	0.000113679	0.00124701	0	0	0	0	0	0	0	0	0	1	4	2.15886	0	0	0	0	0	0	1	1	0.469258	0	0	0	1	1	0.812768	0	1	0.494225	0	0	0	0	0
BQ619821	491	15.6757	2.47765	-2.64264	-2.798	0.000273131	-2.28089	-1.78071e-06	0.00228063	-2.64264	-2.798	-3.5935	0.00110495	0.00812751	8	8	8.31532	25	25	15.6757	6	6	4.67009	5	5	3.48451	8	8	4.50607	3	3	2.47468	20	21	12.7244	4	4	2.20281	12	12	12.5938	4	4	2.55266	11	13	4.62243	5	5
BQ619873	581	7.1689	1.8215	-2.45164	-4.83737	4.19599e-10	-3.66725	-1.76264e-06	1.00075e-08	-2.45164	-4.83737	-7.02349	7.39075e-08	2.7607e-06	2	2	1.75681	3	3	1.5897	4	4	2.63111	8	8	4.71159	6	6	2.85604	2	2	1.39423	14	14	7.1689	5	5	2.32698	2	2	1.77382	9	9	4.85378	14	14	4.20688	8	8
BQ619977	526	8.15509	1.64518	-1.73457	-3.48127	9.77982e-06	-2.69293	-1.20904e-06	0.000112414	-1.73457	-3.48127	-4.96184	2.22135e-05	0.000320821	0	8	7.76202	1	3	1.75592	0	3	2.17967	0	6	3.90318	0	4	2.10312	0	1	0.770005	0	4	2.26243	0	5	2.57029	0	1	0.979648	0	4	2.3828	0	6	1.99147	0	2
BQ620068	627	134.832	14.675	-24.9972	-6.37151	1.03101e-15	-5.98388	-2.09826e-05	4.68197e-14	-24.9972	-6.37151	-4.44129	0.000112085	0.00123226	13	36	29.3025	13	44	21.605	11	32	19.5046	8	35	19.1009	13	36	15.879	11	22	14.2113	12	43	20.4034	64	124	53.4751	5	22	18.0805	8	21	10.4946	22	70	19.4912	9	25
BQ620075	554	16.0839	4.65534	-5.09051	-4.49956	4.39081e-13	-3.66747	-3.65029e-06	1.53188e-11	-5.09051	-4.49956	-7.12339	5.05938e-08	2.03149e-06	14	14	12.897	10	13	7.22441	6	9	6.20852	15	20	12.353	15	18	8.98571	21	22	16.0839	12	13	6.98127	8	11	5.36884	3	6	5.58081	1	2	1.13119	16	22	6.933	5	5
BQ620473	661	5.58919	1.04058	-1.06162	-6.17668	7.22379e-06	-3.75022	-7.72135e-07	8.52693e-05	-1.06162	-6.17668	-4.76395	4.4586e-05	0.000573409	3	3	2.31627	12	12	5.58919	2	2	1.15633	2	2	1.03534	7	7	2.92878	0	0	0	6	6	2.70054	1	1	0.409069	0	0	0	4	4	1.89615	9	9	2.37711	1	1
BQ620782	422	3.87995	1.08289	-0.976436	-4.42167	6.52996e-05	-2.99031	-6.98655e-07	0.000631141	-0.976436	-4.42167	-4.68026	5.1327e-05	0.000645118	2	2	2.41873	2	2	1.45911	2	2	1.81123	2	3	2.43255	0	0	0	1	1	0.95977	2	2	1.41	1	1	0.640745	0	0	0	1	1	0.742508	0	0	0	1	1
BQ743336	742	4.5206	0.953316	-1.12107	-18.2016	2.44307e-08	-6.28167	-8.35918e-07	4.45871e-07	-1.12107	-18.2016	-6.51223	3.29965e-07	9.58725e-06	0	0	0	2	3	1.24476	3	3	1.54516	4	4	1.84463	4	4	1.49089	0	0	0	2	2	0.801912	2	2	0.728826	0	0	0	2	4	1.68916	3	3	0.705872	2	2
BQ743386	379	41.9929	13.7944	-12.0821	-1.98006	1.16208e-05	-1.73065	-8.02021e-06	0.000131626	-12.0821	-1.98006	-5.76053	1.55458e-06	3.50324e-05	6	6	8.07946	26	28	22.7451	7	8	8.06688	11	13	11.737	22	24	17.513	23	23	24.5792	27	28	21.9796	38	38	27.1108	6	6	8.1577	32	33	27.2828	73	83	38.2338	32	34
BQ743557	511	72.2409	20.8894	-21.2849	-2.10509	4.77847e-06	-1.85681	-1.47133e-05	5.84213e-05	-21.2849	-2.10509	-6.0941	3.97353e-07	1.11843e-05	57	59	58.9252	38	40	24.0995	19	20	14.9577	30	32	21.428	51	52	28.1431	26	26	20.6078	35	35	20.3774	79	81	42.861	17	18	18.1513	100	102	62.5451	65	70	23.9158	36	36
BQ743864	691	4.63087	1.31138	-0.974123	-3.64087	0.00043759	-2.61738	-6.85956e-07	0.00346607	-0.974123	-3.64087	-4.20423	0.000190115	0.00190601	0	0	0	3	3	1.33663	1	1	0.553066	1	1	0.495194	6	7	2.80162	0	0	0	0	0	0	1	1	0.391309	1	1	0.745723	5	5	2.26728	8	8	2.02125	2	2
BQ744033	752	3.8237	1.40647	-1.30402	-3.46473	4.53907e-05	-2.6205	-9.14564e-07	0.000453979	-1.30402	-3.46473	-5.88826	1.50871e-06	3.41584e-05	0	0	0	3	3	1.22821	1	1	0.508203	1	1	0.455025	2	2	0.735532	1	1	0.538594	6	6	2.37374	8	8	2.87654	3	3	2.0557	1	1	0.416674	15	15	3.48243	2	2
BQ744467	559	4.48427	0.683665	-0.670772	-5.6898	0.00107782	-3.14853	-4.86508e-07	0.00770751	-0.670772	-5.6898	-3.96406	0.000405294	0.00355022	0	0	0	0	2	1.10151	1	1	0.683665	1	1	0.612127	0	0	0	1	1	0.724549	0	0	0	1	2	0.967422	0	0	0	6	8	4.48427	2	3	0.936953	0	0
BQ744509	790	5.01173	1.37659	-1.2774	-4.86308	8.03557e-06	-3.35191	-9.18795e-07	9.39862e-05	-1.2774	-4.86308	-5.55411	4.50459e-06	8.51517e-05	1	1	0.646016	5	6	2.33826	1	3	1.45127	3	3	1.29941	3	3	1.05023	0	0	0	5	5	1.88297	6	6	2.05363	3	3	1.95682	7	8	3.17305	4	4	0.883978	3	3
BQ752649	779	4.35643	0.981177	-0.921541	-5.41134	6.18873e-05	-3.33826	-6.64221e-07	0.00060075	-0.921541	-5.41134	-4.14632	0.000234497	0.00226451	2	2	1.31028	0	0	0	2	2	0.981177	2	2	0.878508	5	5	1.7751	0	0	0	4	4	1.52765	0	0	0	0	0	0	3	3	1.2067	3	3	0.672345	2	2
BQ752728	497	2.92638	0.524499	-0.515046	-7.18108	0.00121253	-3.16479	-3.77072e-07	0.00852904	-0.515046	-7.18108	-3.53526	0.00133407	0.00946831	1	1	1.02687	0	0	0	0	0	0	0	0	0	2	2	1.11292	0	0	0	0	0	0	0	0	0	0	0	0	0	0	0	1	1	0.351279	1	1
BQ753135	688	24.3771	7.4718	-7.85469	-2.36469	1.77189e-07	-2.01149	-5.26951e-06	2.80116e-06	-7.85469	-2.36469	-7.67047	1.05149e-09	8.41814e-08	17	31	22.9955	24	36	16.1095	6	12	6.66573	14	27	13.4285	10	23	9.24547	8	16	9.41913	9	15	6.4864	35	49	19.2577	10	20	14.9795	18	28	12.7522	46	73	18.5243	13	21
BQ753152	455	89.0513	17.406	-20.2644	-2.27965	1.45573e-08	-1.95302	-1.34371e-05	2.75393e-07	-20.2644	-2.27965	-6.03698	1.08945e-06	2.60142e-05	70	72	80.7591	52	55	37.2152	23	26	21.8382	25	27	20.3051	43	45	27.3521	96	106	94.357	26	28	18.3083	60	63	37.4392	21	25	28.3129	20	21	14.4618	103	110	42.2075	30	35
BQ753251	646	15.361	5.34755	-5.68375	-2.80487	4.27999e-10	-2.36039	-3.90303e-06	1.01958e-08	-5.68375	-2.80487	-8.75282	1.0714e-10	1.3093e-08	4	4	3.16008	24	26	12.3911	13	14	8.28229	27	29	15.361	20	22	9.41845	6	6	3.76182	24	25	11.5135	26	26	10.8828	6	6	4.78602	17	18	8.7308	29	29	7.83743	6	6
BQ788572	656	11.661	1.91733	-2.0167	-3.62432	1.75553e-06	-2.8768	-1.45162e-06	2.33166e-05	-2.0167	-3.62432	-5.11637	1.36162e-05	0.000213071	4	4	3.11191	8	9	4.22384	3	3	1.74772	1	1	0.521614	4	5	2.10793	3	3	1.85224	0	1	0.45352	10	11	4.53405	2	4	3.14204	7	8	3.8212	9	10	2.66137	2	3
BQ789254	767	3.2682	1.08172	-0.83465	-4.06095	0.00104243	-2.74593	-5.93455e-07	0.00749025	-0.83465	-4.06095	-4.87487	2.53331e-05	0.000357454	0	0	0	1	1	0.401397	2	2	0.996528	1	2	0.892253	3	3	1.08172	0	0	0	6	6	2.32732	0	0	0	1	1	0.671831	6	8	3.2682	6	6	1.36573	1	4
BQ789283	733	3.64963	1.21764	-1.04005	-4.01639	0.000131024	-2.83346	-7.3893e-07	0.00118062	-1.04005	-4.01639	-5.28216	9.01069e-06	0.000151225	0	0	0	4	5	2.10008	5	7	3.64963	1	3	1.40046	0	0	0	0	0	0	3	3	1.21764	1	2	0.737775	1	1	0.702994	3	5	2.13737	6	9	2.14362	3	5
BQ804152	715	4.47393	1.069	-0.877171	-4.27893	0.000187605	-2.8669	-6.26123e-07	0.00162806	-0.877171	-4.27893	-4.42399	9.07248e-05	0.00103414	2	2	1.42756	2	2	0.861178	2	2	1.069	4	5	2.39286	6	7	2.70758	0	0	0	4	5	2.08048	1	1	0.378174	1	1	0.720692	1	1	0.438236	6	7	1.70923	7	7
BQ804257	648	19.0201	5.09687	-6.26024	-4.69747	1.75459e-13	-3.82843	-4.5304e-06	6.4023e-12	-6.26024	-4.69747	-7.53114	1.76467e-08	8.51728e-07	16	16	12.6013	13	13	6.17643	6	6	3.5386	3	3	1.58416	25	25	10.6698	2	2	1.25007	7	7	3.21384	33	33	13.7701	7	7	5.56646	29	29	14.0229	38	38	10.238	9	9
BQ805089	404	83.5157	16.1015	-16.3614	-3.29896	0.000108447	-2.72841	-1.08186e-05	0.000996612	-16.3614	-3.29896	-4.05811	0.000297592	0.00275938	2	5	6.31624	5	29	22.0997	7	43	40.6764	4	43	36.42	12	122	83.5157	6	13	13.0329	6	53	39.0297	1	9	6.02364	4	36	45.9174	3	51	39.5551	3	23	9.93928	5	57
BQ805275	780	5.28507	0.97992	-0.944332	-3.47485	0.00108012	-2.49913	-6.52512e-07	0.00772276	-0.944332	-3.47485	-3.47664	0.00153795	0.0106261	0	0	0	2	2	0.789413	2	2	0.97992	1	1	0.438691	11	11	3.90021	0	0	0	1	1	0.381422	0	0	0	8	8	5.28507	0	0	0	6	6	1.34297	5	6
BQ805300	717	5.78578	1.95906	-1.62549	-2.12676	0.00112055	-1.76985	-1.05092e-06	0.00797349	-1.62549	-2.12676	-4.95625	1.36752e-05	0.000213843	3	6	4.27073	8	12	5.15266	1	1	0.533011	4	8	3.8179	11	15	5.78578	0	0	0	5	6	2.48962	8	8	3.01695	4	4	2.87473	4	6	2.62208	8	13	3.16543	3	5
BQ805418	580	96.791	24.3914	-30.3388	-7.1287	2.33744e-19	-5.95053	-2.23151e-05	1.44696e-17	-30.3388	-7.1287	-8.3356	2.39101e-09	1.65562e-07	2	110	96.791	16	74	39.2801	14	46	30.3099	15	55	32.448	3	105	50.0669	17	99	69.1332	27	129	66.1702	11	44	20.5127	2	23	20.4341	2	50	27.0119	13	69	20.7697	14	71
BQ805610	684	6.30575	3.00779	-2.54271	-3.12109	2.25476e-07	-2.52687	-1.75912e-06	3.49897e-06	-2.54271	-3.12109	-7.07663	2.8234e-08	1.25769e-06	4	4	2.98452	5	5	2.25052	3	3	1.67618	2	2	1.00052	13	14	5.66059	1	1	0.592139	6	6	2.60973	3	3	1.18594	6	6	4.52013	8	9	4.12288	24	24	6.12581	7	7
BQ805696	642	14.9565	4.22365	-3.72337	-1.80077	0.0020194	-1.5426	-2.27762e-06	0.0132901	-3.72337	-1.80077	-4.95602	6.56581e-06	0.000116355	7	8	6.35953	19	20	9.591	11	13	7.73862	11	11	5.86288	15	16	6.89246	3	3	1.89263	13	15	6.95115	37	37	15.5835	17	17	13.6449	16	17	8.29713	37	40	10.8776	9	11
BQ805749	539	126.804	31.5487	-37.5143	-63.0653	8.75692e-62	-45.1019	-2.77832e-05	4.13485e-59	-37.5143	-63.0653	-8.35251	2.53464e-09	1.73825e-07	33	33	31.2461	218	222	126.804	9	9	6.38129	40	41	26.0285	111	114	58.4932	86	88	66.1262	62	62	34.2219	104	104	52.1726	32	33	31.5487	59	61	35.4613	195	200	64.7813	62	64
BQ805769	592	12.6104	3.64181	-3.46011	-3.0551	1.80773e-05	-2.47727	-2.34577e-06	0.000196831	-3.46011	-3.0551	-4.8192	3.10693e-05	0.000423945	1	1	0.862082	9	19	9.881	0	0	0	5	6	3.46803	8	17	7.94176	0	0	0	6	9	4.52295	4	8	3.65398	2	5	4.35215	3	6	3.17573	15	27	7.96252	7	14
BQ805817	738	16.8699	5.30421	-4.04199	-2.07847	0.000210096	-1.73119	-2.47561e-06	0.0018023	-4.04199	-2.07847	-4.92631	1.75233e-05	0.000263128	3	3	2.0746	22	23	9.5949	21	22	11.3926	15	16	7.41851	26	26	9.74331	10	10	5.48811	33	34	13.7064	20	22	8.06054	17	17	11.8699	14	15	6.36867	43	43	10.1723	28	28
BQ806045	598	43.8204	5.70323	-9.56007	-4.56297	2.07225e-11	-4.08393	-7.59245e-06	5.93475e-10	-9.56007	-4.56297	-5.18322	1.37352e-05	0.000214676	11	11	9.38776	14	15	7.72252	16	17	10.8643	8	8	4.57765	12	13	6.01218	1	1	0.677296	11	14	6.9651	61	65	29.3907	13	14	12.0638	8	10	5.23978	31	37	10.8021	9	12
BQ806153	443	9.25517	2.18418	-2.71841	-4.90232	3.52587e-11	-3.79242	-1.98402e-06	9.78465e-10	-2.71841	-4.90232	-7.6716	1.16572e-08	6.02615e-07	5	5	5.76019	5	5	3.47484	1	1	0.862683	2	2	1.54483	4	4	2.49716	3	3	2.74282	3	3	2.01474	5	5	3.05186	3	3	3.48958	1	1	0.707311	10	10	3.94098	5	5
BQ806158	683	7.15697	2.0446	-2.15852	-4.61122	9.09104e-09	-3.46628	-1.53887e-06	1.77709e-07	-2.15852	-4.61122	-6.16429	8.32323e-07	2.07473e-05	0	0	0	8	9	4.05687	1	1	0.559544	2	6	3.00596	5	8	3.23936	0	0	0	5	6	2.61355	5	5	1.97946	5	5	3.77229	3	4	1.83507	16	20	5.11232	4	6
BQ806473	521	4.17468	1.36862	-1.0525	-3.32219	0.000203885	-2.48327	-7.38323e-07	0.00175474	-1.0525	-3.32219	-4.57353	6.03791e-05	0.000738801	1	1	0.979563	4	4	2.36369	0	1	0.733529	0	0	0	1	2	1.06165	2	2	1.55479	0	0	0	8	8	4.15193	0	1	0.989049	0	0	0	6	6	2.01058	0	0
BQ806724	579	2.95491	0	-0.508619	-34.133	0.000417328	-4.31704	-3.80336e-07	0.00332096	-0.508619	-34.133	-3.93071	0.000461516	0.00395543	0	0	0	0	2	1.06346	0	0	0	0	5	2.95491	0	2	0.955302	0	0	0	0	0	0	0	1	0.467003	0	1	0.889974	0	0	0	0	1	0.30153	0	1
BQ807038	564	28.7991	4.14591	-5.9477	-6.7881	1.71238e-13	-5.69015	-4.6885e-06	6.25678e-12	-5.9477	-6.7881	-5.54608	4.96323e-06	9.23233e-05	16	19	17.1927	10	13	7.09632	3	9	6.09844	3	6	3.6402	3	8	3.92284	8	15	10.7719	7	15	7.91248	14	25	11.9856	3	5	4.56822	4	9	5.00008	11	17	5.26233	3	4
BQ838083	648	29.5521	7.81359	-6.32877	-2.14412	0.000340091	-1.77951	-3.82905e-06	0.00277226	-6.32877	-2.14412	-4.33623	0.000129076	0.00138597	1	2	1.57516	12	16	7.60176	12	12	7.0772	14	15	7.92081	30	36	15.3644	4	4	2.50014	17	19	8.72327	11	11	4.59003	15	15	11.9281	25	27	13.0558	34	40	10.7769	31	33
BQ838150	658	2.54885	0.412734	-0.51756	-9.20482	0.000605161	-3.43737	-3.8126e-07	0.00462467	-0.51756	-9.20482	-3.58359	0.00116705	0.00849198	0	0	0	0	0	0	1	2	1.16161	2	2	1.04006	0	0	0	0	0	0	0	0	0	0	0	0	0	0	0	0	1	0.476198	4	5	1.32664	2	2
BQ838203	674	3.0461	0.913564	-1.03451	-7.91924	1.57732e-06	-4.27051	-7.59083e-07	2.11432e-05	-1.03451	-7.91924	-5.78227	2.25633e-06	4.77164e-05	0	0	0	2	2	0.913564	2	2	1.13403	6	6	3.0461	1	1	0.410327	1	1	0.600924	2	2	0.882817	1	1	0.401179	2	2	1.52906	4	4	1.85958	7	7	1.8132	3	3
BQ838396	537	41.495	4.79158	-7.66655	-23.0411	1.09461e-21	-16.0864	-6.13613e-06	8.0464e-20	-7.66655	-23.0411	-5.32083	9.41337e-06	0.000156613	8	16	15.206	2	6	3.4399	5	13	9.25175	0	0	0	1	5	2.57505	0	0	0	5	10	5.54021	22	42	21.1482	1	2	1.91916	3	7	4.08449	9	30	9.75339	3	8
BQ838511	494	9.39428	1.04311	-1.93531	-20.1613	4.97969e-09	-8.90677	-1.50053e-06	1.01452e-07	-1.93531	-20.1613	-4.39434	0.000127837	0.00137492	0	0	0	5	10	6.23221	3	3	2.32086	2	4	2.77068	0	0	0	0	1	0.819884	4	4	2.40898	1	1	0.547357	0	1	1.04311	0	0	0	0	4	1.41365	1	1
BQ838608	429	92.1045	20.6757	-21.4286	-2.52683	5.73048e-08	-2.12166	-1.4356e-05	9.84087e-07	-21.4286	-2.52683	-7.14087	2.15804e-08	1.00314e-06	78	79	93.981	53	53	38.0354	43	43	38.3059	38	38	30.3096	46	47	30.2991	16	16	15.1057	61	63	43.6902	45	45	28.3631	40	40	48.0461	56	56	40.902	103	105	42.7307	35	36
BQ838987	410	136.456	46.9026	-54.0513	-14.7674	9.14334e-42	-12.8821	-4.21252e-05	2.0031e-39	-54.0513	-14.7674	-11.4108	1.91411e-12	5.44602e-10	48	50	62.2381	58	62	46.5561	48	60	55.9271	59	69	57.5862	45	48	32.3778	49	52	51.3687	44	49	35.556	154	169	111.455	34	40	50.2727	63	90	68.7816	63	65	27.6782	25	32
BQ839394	565	4.51639	0.579589	-0.714844	-5.3882	0.000731583	-3.1219	-5.17194e-07	0.00547281	-0.714844	-5.3882	-3.83769	0.000583993	0.00479637	0	5	4.51639	1	4	2.17962	0	3	2.02921	0	2	1.21125	0	1	0.489487	0	3	2.15056	0	3	1.5797	0	3	1.43572	0	1	0.912026	0	1	0.554582	1	4	1.236	0	0
BQ842141	753	18.3294	4.00751	-3.18831	-2.32428	7.26317e-05	-1.92935	-2.04143e-06	0.000695015	-3.18831	-2.32428	-4.49509	6.86891e-05	0.000821636	4	4	2.71104	13	14	5.72403	9	12	6.09034	7	10	4.54421	7	8	2.93822	0	1	0.537879	7	9	3.55589	17	18	6.46361	9	12	8.21187	12	15	6.2418	25	31	7.18746	6	11
BQ901313	459	50.7576	11.7792	-11.3845	-2.98947	2.32324e-08	-2.44737	-7.41735e-06	4.25822e-07	-11.3845	-2.98947	-5.19249	1.26049e-05	0.000199597	2	5	5.5594	22	25	16.7686	6	7	5.82828	10	23	17.1462	17	20	12.0505	2	8	7.05922	8	12	7.77802	5	7	4.12366	14	23	25.8209	12	20	13.6531	24	39	14.8341	14	19
BQ902036	345	7.39641	1.53145	-1.65379	-2.79604	0.000211918	-2.24772	-1.1339e-06	0.00181667	-1.65379	-2.79604	-4.24818	0.000179651	0.00181785	4	5	7.39641	4	4	3.56952	1	1	1.10774	1	1	0.991823	8	8	6.41299	2	2	2.34796	3	3	2.58704	5	5	3.91876	1	1	1.49361	5	5	4.54114	0	0	0	1	2
BQ902103	195	34.0235	6.88752	-8.24507	-3.6481	7.4532e-07	-3.20121	-6.34107e-06	1.05821e-05	-8.24507	-3.6481	-4.89591	2.91917e-05	0.000402649	10	13	34.0235	0	0	0	1	1	1.95984	2	2	3.50953	6	6	8.50954	9	9	18.6934	11	11	16.7826	17	17	23.5729	3	3	7.92761	7	8	12.8549	6	6	5.37186	3	3
BQ902537	316	3.06838	0	-0.693445	-28.7338	9.16942e-06	-5.20652	-5.17865e-07	0.000106057	-0.693445	-28.7338	-4.26744	0.000181857	0.00183657	1	1	1.61504	2	2	1.94855	0	0	0	1	1	1.08284	1	1	0.87519	0	0	0	0	0	0	1	1	0.855679	0	0	0	1	1	0.991578	2	2	1.10497	2	2
BQ902685	152	49.8095	16.3818	-18.6293	-5.42462	2.0163e-16	-4.49899	-1.30871e-05	9.84528e-15	-18.6293	-5.42462	-7.47911	2.15036e-08	1.00109e-06	1	1	3.35758	11	11	22.2801	7	7	17.5999	16	16	36.0188	9	9	16.3753	4	4	10.6585	13	13	25.4449	28	28	49.8095	6	6	20.3406	9	9	18.5529	30	30	34.4577	12	12
BQ902858	396	37.7616	3.96765	-6.43557	-3.41135	8.11126e-07	-2.98022	-4.83179e-06	1.14451e-05	-6.43557	-3.41135	-3.81411	0.000631404	0.00511235	2	3	3.86631	17	18	13.9941	0	0	0	4	4	3.45635	3	3	2.09515	18	20	20.4557	7	8	6.01029	29	31	21.1672	6	6	7.8075	4	5	3.9563	36	39	17.194	4	4
BQ903307	444	94.2543	50.8726	-50.6797	-15.4203	8.87472e-91	-12.8423	-3.75304e-05	8.63825e-88	-50.6797	-15.4203	-15.4229	8.21208e-16	1.51825e-12	82	82	94.2543	105	105	72.8074	38	38	32.7081	77	77	59.3419	98	98	61.0425	73	73	66.5916	99	99	66.3365	112	112	68.2076	54	54	62.671	75	75	52.9288	134	134	52.6903	55	55
BQ903468	663	51.3675	11.1336	-16.1939	-5.13277	1.24142e-12	-4.17687	-1.13383e-05	4.12181e-11	-16.1939	-5.13277	-5.84454	2.12499e-06	4.53668e-05	2	18	13.8557	17	77	35.7558	5	53	30.5504	4	31	15.9993	13	94	39.2106	0	6	3.66536	0	15	6.73098	11	55	22.4309	0	8	6.21773	2	30	14.1782	23	164	43.1856	1	13
BQ903506	468	11.4814	3.52885	-3.18305	-2.99461	3.75737e-05	-2.40668	-2.08082e-06	0.00038239	-3.18305	-2.99461	-4.50102	8.40137e-05	0.000969342	0	0	0	2	2	1.31569	4	4	3.2664	3	3	2.19346	7	7	4.13658	0	0	0	10	10	6.35704	4	4	2.31106	5	5	5.50529	13	15	10.0429	14	16	5.96874	10	10
BQ903693	587	7.18505	1.98391	-1.9664	-2.37117	6.67571e-05	-1.96114	-1.30348e-06	0.000643826	-1.9664	-2.37117	-6.30563	2.93653e-07	8.73109e-06	4	4	3.4777	9	9	4.72034	2	2	1.30211	7	7	4.0805	6	6	2.82685	2	2	1.37998	5	5	2.53415	6	7	3.22447	5	5	4.38922	9	11	5.87176	11	11	3.27162	5	5
BQ903785	222	4.29387	0.906559	-0.952127	-15.6176	5.46996e-07	-5.47451	-7.0807e-07	7.97111e-06	-0.952127	-15.6176	-4.48948	9.7086e-05	0.00109347	0	0	0	1	1	1.38681	1	1	1.72148	0	0	0	0	0	0	1	1	1.82443	1	1	1.34013	0	0	0	0	0	0	1	1	1.41144	2	2	1.57284	0	0
BQ903857	614	5.30774	1.15219	-1.49099	-4.11805	2.08813e-06	-3.0426	-1.06164e-06	2.73252e-05	-1.49099	-4.11805	-6.21055	5.25608e-07	1.41001e-05	6	6	4.98716	1	1	0.501419	1	1	0.622424	4	4	2.22918	6	6	2.70254	2	2	1.31929	0	0	0	5	5	2.20191	4	4	3.35697	2	2	1.02065	4	4	1.13737	3	3
BQ904900	166	8.6136	2.07751	-1.53439	-3.60752	0.000523468	-2.72147	-1.05759e-06	0.00406902	-1.53439	-3.60752	-3.71518	0.000741985	0.00584158	0	0	0	2	2	3.70929	1	1	2.30222	1	1	2.06132	1	1	1.66602	0	0	0	1	1	1.79222	0	0	0	0	0	0	2	2	3.77516	3	3	3.15516	1	1
BQ905421	397	8.05757	2.24818	-1.47086	-2.82487	0.000581217	-2.25955	-1.01255e-06	0.00446428	-1.47086	-2.82487	-3.76512	0.000491088	0.0041629	2	2	2.57105	3	4	3.10198	1	1	0.962641	3	3	2.58574	0	0	0	3	3	3.06063	2	3	2.24818	7	7	4.76766	0	0	0	0	0	0	12	12	5.27715	7	7
BU099330	251	5.72793	1.37017	-1.03758	-3.40112	0.00196817	-2.48919	-7.14099e-07	0.0129916	-1.03758	-3.40112	-3.42549	0.00165204	0.0112548	0	0	0	2	2	2.45316	0	0	0	1	1	1.36326	2	2	2.20367	0	0	0	2	2	2.37059	1	1	1.07727	0	0	0	1	1	1.24836	0	0	0	0	0
BU099478	705	13.9348	2.84054	-3.66176	-4.02213	3.87653e-10	-3.20342	-2.55449e-06	9.2925e-09	-3.66176	-4.02213	-5.95339	1.53576e-06	3.46647e-05	0	0	0	12	12	5.24036	5	5	2.71042	6	6	2.91216	17	17	6.66882	0	0	0	10	10	4.21999	9	9	3.45184	6	6	4.38549	17	17	7.55568	18	18	4.4575	8	8
BU099564	765	7.38912	2.82197	-1.92213	-2.14866	0.00111874	-1.77978	-1.22165e-06	0.00796292	-1.92213	-2.14866	-4.52273	6.59685e-05	0.000794705	2	2	1.33425	12	12	4.82935	12	12	5.9948	8	8	3.57834	12	12	4.3382	0	0	0	19	19	7.38912	8	8	2.82765	7	7	4.71512	5	5	2.04796	20	20	4.56433	7	7
BU100162	391	17.2887	3.10349	-3.64096	-3.54802	2.09667e-05	-2.81221	-2.46072e-06	0.000225111	-3.64096	-3.54802	-4.21631	0.000203535	0.00201668	0	0	0	2	13	10.2361	0	3	2.93224	2	10	8.75138	0	6	4.24389	0	0	0	3	20	15.2179	3	25	17.2887	1	7	9.22523	0	7	5.60964	1	13	5.80464	2	11
BU100547	591	11.226	2.56802	-2.25621	-2.55154	6.38819e-05	-2.10355	-1.51712e-06	0.000618569	-2.25621	-2.55154	-4.92235	2.11847e-05	0.00030835	6	13	11.226	2	4	2.08373	1	7	4.52653	2	4	2.31593	4	8	3.74362	4	8	5.48254	4	9	4.5306	5	14	6.40528	3	7	6.10332	4	12	6.3622	6	16	4.72651	1	3
BU100770	652	19.5603	2.74611	-3.71548	-4.3086	9.25625e-08	-3.34349	-2.55304e-06	1.53699e-06	-3.71548	-4.3086	-4.5736	7.61197e-05	0.000894702	2	5	3.91375	0	0	0	0	1	0.586148	6	10	5.24814	0	2	0.848344	1	4	2.4848	3	5	2.28151	8	13	5.3913	3	7	5.53231	5	11	5.28639	10	26	6.962	4	15
BU101138	739	14.2226	5.24521	-4.04708	-2.87391	6.76281e-06	-2.33534	-2.64333e-06	8.01857e-05	-4.04708	-2.87391	-5.11729	1.36667e-05	0.000213726	0	0	0	10	12	4.99926	11	12	6.20572	8	8	3.70424	15	15	5.61353	2	2	1.09614	12	12	4.831	9	11	4.02482	8	11	7.67015	18	24	10.1761	30	42	9.92232	20	23
CA483868	662	2.31278	0.53426	-0.608484	-6.12928	0.000403096	-3.15937	-4.42824e-07	0.00322647	-0.608484	-6.12928	-4.50224	8.71008e-05	0.000999113	3	3	2.31278	2	3	1.39519	0	1	0.577294	2	2	1.03377	0	0	0	0	0	0	2	2	0.89882	2	3	1.22535	1	1	0.778391	2	2	0.946642	3	3	0.791173	0	0
CA484028	531	5.21816	1.81451	-1.21757	-2.97724	0.00112173	-2.30759	-8.33006e-07	0.00798141	-1.21757	-2.97724	-3.64919	0.000935707	0.00708243	0	0	0	9	9	5.21816	6	6	4.31829	3	3	1.93321	5	5	2.60414	0	0	0	1	1	0.560281	0	0	0	0	0	0	7	7	4.13064	5	5	1.64393	4	4
CA484494	258	5.48072	0	-0.948958	-27.259	2.52357e-06	-6.31097	-7.06434e-07	3.24569e-05	-0.948958	-27.259	-3.72766	0.000801549	0.0062365	0	0	0	0	0	0	0	0	0	2	2	2.65255	1	1	1.07194	0	0	0	0	0	0	4	4	4.19216	0	0	0	2	2	2.42898	1	1	0.676688	0	0
CA484748	631	2.89686	0.496575	-0.640731	-11.9608	9.17951e-05	-4.11212	-4.74263e-07	0.000857933	-0.640731	-11.9608	-4.56323	7.91338e-05	0.000922396	0	1	0.8088	0	0	0	0	0	0	2	2	1.08456	2	4	1.75315	0	0	0	0	0	0	0	0	0	0	0	0	1	1	0.496575	3	4	1.10672	4	4
CA484953	641	19.2891	4.49349	-4.25003	-2.96298	7.5732e-06	-2.38609	-2.74128e-06	8.90333e-05	-4.25003	-2.96298	-4.54781	7.93838e-05	0.000924887	0	0	0	9	9	4.32268	2	2	1.19241	15	15	8.00731	11	11	4.74596	0	0	0	9	9	4.1772	4	4	1.68733	15	15	12.0584	17	17	8.31007	26	26	7.08148	15	15
CA485676	611	4.07274	0.444483	-0.800777	-66.992	2.32484e-06	-6.3622	-5.99848e-07	3.01297e-05	-0.800777	-66.992	-4.34455	0.000147006	0.00154077	0	0	0	0	0	0	3	3	1.87644	0	0	0	3	3	1.35791	0	0	0	1	1	0.486922	1	1	0.442544	1	1	0.843363	4	4	2.05132	3	3	0.857212	4	4
CA486000	657	9.23153	2.29621	-2.16293	-2.17999	0.000525329	-1.81045	-1.38278e-06	0.00407977	-2.16293	-2.17999	-4.58319	6.52105e-05	0.000786983	0	0	0	5	6	2.81161	4	5	2.90844	6	9	4.68738	11	16	6.7351	0	0	0	7	8	3.62264	6	10	4.11559	3	3	2.35294	7	11	5.24616	21	31	8.23768	6	8
CA486625	411	3.36448	1.2546	-0.816326	-3.12963	0.00147494	-2.29648	-5.6624e-07	0.0101186	-0.816326	-3.12963	-4.08807	0.00022544	0.00219192	0	0	0	3	3	2.24723	0	0	0	0	0	0	5	5	3.36448	0	0	0	1	1	0.723867	3	3	1.97368	0	0	0	1	1	0.762381	7	7	2.97348	2	2
CA496961	500	5.71943	2.17263	-1.29922	-2.63122	0.0018818	-2.07623	-8.57692e-07	0.0125028	-1.29922	-2.63122	-3.72403	0.000652658	0.00525415	0	0	0	3	6	3.69445	3	3	2.29301	0	0	0	3	4	2.21248	0	0	0	3	3	1.78506	7	8	4.32631	2	2	2.06118	4	5	3.13339	4	9	3.14254	2	5
CA497195	285	7.23221	2.65224	-1.56428	-2.52835	0.00198582	-2.03619	-1.03584e-06	0.0130955	-1.56428	-2.52835	-3.86108	0.000433565	0.00375444	0	2	3.58142	0	2	2.1605	0	4	5.36377	0	3	3.60188	0	1	0.970386	0	3	4.2634	0	1	1.04389	0	3	2.84626	0	4	7.23221	0	1	1.09943	0	1	0.612581	0	1
CA497551	774	8.4617	0.999306	-1.3899	-10.5652	7.24699e-08	-5.41879	-1.00812e-06	1.2249e-06	-1.3899	-10.5652	-4.48984	9.77953e-05	0.00110046	0	0	0	5	5	1.98883	0	1	0.493758	2	2	0.884183	1	2	0.714625	0	0	0	3	3	1.15314	0	0	0	5	5	3.32878	0	0	0	9	13	2.93232	1	3
CA497570	685	3.56819	1.36229	-0.899401	-2.89285	0.00191349	-2.19296	-6.16895e-07	0.0126754	-0.899401	-2.89285	-3.94345	0.000358945	0.00321153	1	1	0.74504	2	6	2.69668	1	2	1.11582	1	1	0.499531	3	6	2.42242	0	0	0	5	6	2.60592	2	3	1.18421	0	2	1.50451	0	1	0.457429	4	8	2.03896	2	4
CA497606	742	6.17242	1.52	-1.31673	-3.06983	0.000140555	-2.38161	-9.09194e-07	0.00125579	-1.31673	-3.06983	-4.65576	5.5834e-05	0.000691653	0	0	0	6	6	2.48952	0	0	0	4	4	1.84463	5	5	1.86361	2	2	1.09171	3	3	1.20287	2	2	0.728826	5	5	3.47234	7	7	2.95602	5	5	1.17645	6	6
CA497657	742	5.73731	2.27365	-2.04541	-5.78008	1.06606e-09	-4.11477	-1.48094e-06	2.39871e-08	-2.04541	-5.78008	-6.47456	3.50654e-07	1.00815e-05	0	0	0	9	9	3.73429	1	1	0.515052	5	5	2.30579	8	8	2.98178	0	0	0	3	3	1.20287	0	0	0	2	2	1.38893	13	13	5.48976	14	14	3.29407	7	7
CA497711	616	3.90809	0.933578	-0.699765	-3.55383	0.00229593	-2.44004	-4.90894e-07	0.0148446	-0.699765	-3.55383	-3.3255	0.00212732	0.0138473	0	1	0.828494	2	2	0.999582	0	2	1.24081	0	0	0	2	7	3.14273	0	0	0	0	1	0.48297	1	1	0.438952	0	0	0	1	1	0.508667	2	4	1.13367	0	1
CA497764	556	3.62013	1.12712	-0.923374	-3.28094	0.00180085	-2.39819	-6.35946e-07	0.0120276	-0.923374	-3.28094	-3.63643	0.000794791	0.0061916	0	0	0	4	4	2.2149	1	1	0.687354	0	1	0.61543	0	0	0	0	0	0	2	2	1.07018	2	2	0.972642	3	3	2.78037	2	2	1.12712	9	9	2.82603	4	4
CA497948	603	4.27276	0.834399	-1.105	-9.77196	8.85729e-07	-4.85217	-8.14716e-07	1.24196e-05	-1.105	-9.77196	-5.42493	6.89391e-06	0.000121039	0	0	0	4	4	2.04226	3	3	1.90134	3	3	1.70238	4	4	1.83456	0	0	0	1	1	0.493382	0	0	0	5	5	4.27276	3	3	1.5589	2	2	0.579057	0	0
CA498144	462	5.66836	1.92925	-1.42211	-3.34029	5.22679e-05	-2.58214	-1.00134e-06	0.000515238	-1.42211	-3.34029	-4.72018	3.57085e-05	0.000476054	1	1	1.10466	2	3	1.99916	0	1	0.827205	1	4	2.96259	1	3	1.79584	1	4	3.50669	2	4	2.57584	1	2	1.17054	1	3	3.34607	3	7	4.74755	9	15	5.66836	1	3
CA498241	213	8.8862	2.86694	-2.41637	-3.75279	6.99456e-07	-3.00669	-1.74241e-06	9.98243e-06	-2.41637	-3.75279	-5.24122	9.64866e-06	0.000159857	2	2	4.79204	1	1	1.4454	1	1	1.79422	4	4	6.4259	2	2	2.59681	2	2	3.80303	2	2	2.79351	7	7	8.8862	3	3	7.25767	0	0	0	5	5	4.09825	1	1
CA498266	713	13.599	4.34164	-3.77801	-2.18883	7.20532e-05	-1.85194	-2.47661e-06	0.000689896	-3.77801	-2.18883	-5.80778	7.52781e-07	1.90731e-05	5	6	4.29469	15	15	6.47695	9	10	5.36001	5	5	2.39957	7	12	4.65459	1	1	0.568054	9	9	3.75538	17	18	6.82623	7	10	7.22713	12	14	6.15251	37	41	10.0393	14	16
CA498301	316	30.7612	7.54145	-9.4887	-16.8574	4.09388e-24	-13.2803	-7.67633e-06	3.57832e-22	-9.4887	-16.8574	-7.09495	6.85011e-08	2.60265e-06	1	7	11.3053	1	5	4.87138	0	8	9.67516	0	5	5.41422	1	12	10.5023	1	24	30.7612	0	11	10.3563	0	12	10.2681	0	0	0	0	14	13.8821	1	18	9.94475	0	1
CA498496	726	5.86375	2.12932	-1.40982	-2.73546	0.00112481	-2.15269	-9.35159e-07	0.00800072	-1.40982	-2.73546	-3.89203	0.000468201	0.00400222	0	0	0	5	5	2.12032	2	2	1.05281	3	3	1.41396	3	3	1.14281	0	0	0	5	7	2.86855	2	2	0.744888	3	3	2.12932	9	11	4.74755	13	13	3.12619	2	2
CA498517	515	11.5508	2.84554	-2.75387	-2.14779	0.000200665	-1.8211	-1.80141e-06	0.00172909	-2.75387	-2.14779	-4.71656	2.39326e-05	0.000341098	4	4	3.9639	7	8	4.78246	3	3	2.22622	8	9	5.97983	9	12	6.44412	0	0	0	6	8	4.6215	21	22	11.5508	6	6	6.00343	13	15	9.12637	28	31	10.509	3	3
CA498664	292	69.6339	10.3979	-9.41478	-1.63005	0.00179886	-1.42893	-5.64342e-06	0.0120183	-9.41478	-1.63005	-3.96874	0.000371807	0.00330436	22	22	38.4512	32	32	33.7393	20	20	26.1759	19	19	22.2651	29	29	27.4666	54	54	74.9015	31	31	31.5849	12	12	11.1121	10	10	17.6471	18	18	19.3154	48	48	28.699	11	11
CA498692	571	3.33884	0.582474	-0.682372	-4.29383	0.00189018	-2.71636	-4.85056e-07	0.0125513	-0.682372	-4.29383	-3.47365	0.00133103	0.00945252	0	0	0	1	2	1.07836	1	2	1.33859	0	0	0	1	1	0.484343	0	0	0	0	0	0	0	0	0	0	0	0	1	1	0.548754	5	8	2.44603	2	3
CA498755	567	4.24583	0.921181	-0.769553	-3.58093	0.00185751	-2.48805	-5.38768e-07	0.0123592	-0.769553	-3.58093	-3.40709	0.00185249	0.0123684	3	3	2.70028	2	2	1.08597	1	1	0.674019	0	0	0	3	5	2.4388	0	0	0	3	3	1.57412	0	0	0	1	2	1.81762	1	1	0.552625	1	4	1.23164	1	5
CA498871	462	3.46313	0.587834	-0.759311	-32.7396	5.46218e-06	-5.63014	-5.65528e-07	6.60695e-05	-0.759311	-32.7396	-4.29967	0.000166392	0.00170664	0	0	0	2	2	1.33278	0	0	0	2	2	1.48129	0	0	0	0	0	0	3	3	1.93188	3	3	1.75581	0	0	0	0	0	0	3	3	1.13367	1	1
CA498975	231	10.3691	1.4888	-2.41358	-38.4808	9.25189e-13	-12.3429	-1.79617e-06	3.11331e-11	-2.41358	-38.4808	-5.40505	7.41723e-06	0.000128539	0	0	0	5	5	6.66388	2	2	3.30882	7	7	10.3691	1	1	1.19723	0	0	0	1	1	1.28792	1	1	1.17054	0	0	0	0	0	0	8	8	6.04625	2	2
CA499076	383	4.09058	1.54203	-1.18964	-3.61798	0.000106706	-2.678	-8.37442e-07	0.000981752	-1.18964	-3.61798	-4.63282	4.41154e-05	0.000568445	1	3	3.99754	2	2	1.60768	1	3	2.99349	0	1	0.893418	1	2	1.44418	1	2	2.115	1	5	3.88393	3	5	3.52995	1	1	1.34542	2	5	4.09058	1	3	1.36751	0	2
CA499083	273	22.8569	8.95316	-7.3096	-5.35218	1.55794e-06	-4.58297	-5.61712e-06	2.09026e-05	-7.3096	-5.35218	-5.32424	7.58939e-06	0.000131021	0	0	0	11	11	12.4051	0	0	0	0	0	0	10	11	11.1434	0	0	0	13	13	14.1671	8	8	7.92365	0	0	0	2	3	3.44328	30	31	19.8247	4	4
CA499123	495	36.1281	8.20219	-8.32342	-5.35589	2.86421e-10	-4.23623	-5.68721e-06	6.99967e-09	-8.32342	-5.35589	-5.44235	6.56323e-06	0.000116328	1	1	1.03102	6	9	5.59766	5	5	3.86029	14	15	10.3691	13	16	8.93932	0	0	0	11	11	6.61132	2	2	1.0925	12	15	15.615	26	26	16.4582	37	39	13.7552	14	14
CA499279	407	28.1053	7.34628	-8.86643	-5.89723	2.97764e-13	-4.6345	-6.09265e-06	1.05882e-11	-8.86643	-5.89723	-6.17089	8.51942e-07	2.11709e-05	0	0	0	11	11	8.32084	7	7	6.57292	7	7	5.88514	15	15	10.1926	0	0	0	4	4	2.92392	7	7	4.65052	12	12	15.193	16	16	12.318	44	44	18.8741	17	17
CA499380	622	7.00126	2.11653	-1.62798	-2.48465	0.00077004	-2.01026	-1.07116e-06	0.00572749	-1.62798	-2.48465	-4.19603	0.000188824	0.00189528	0	0	0	11	12	5.93964	9	9	5.52977	5	6	3.30076	9	10	4.4463	0	0	0	4	5	2.39155	5	5	2.17359	2	2	1.6569	5	6	3.02256	12	14	3.92958	9	9
CA499386	554	3.1039	0.865928	-0.818492	-7.46033	2.3926e-05	-3.82628	-5.99492e-07	0.000253886	-0.818492	-7.46033	-5.05806	1.86308e-05	0.000277102	1	1	0.921214	2	2	1.11145	0	0	0	0	0	0	2	4	1.99682	1	1	0.731088	2	3	1.61106	2	3	1.46423	2	2	1.86027	1	1	0.565593	6	9	2.83623	0	0
CA499553	387	2.97201	0	-0.600779	-21.3905	5.87541e-05	-4.52674	-4.47947e-07	0.000572891	-0.600779	-21.3905	-4.21982	0.000206581	0.00204084	0	0	0	1	1	0.795533	0	0	0	0	0	0	1	1	0.714625	0	0	0	3	3	2.30627	1	1	0.698694	0	0	0	2	2	1.61932	2	2	0.902251	0	0
CA499583	606	11.1768	3.7894	-3.32615	-4.15135	2.64625e-08	-3.25888	-2.30656e-06	4.80383e-07	-3.32615	-4.15135	-5.72306	2.70047e-06	5.54241e-05	1	1	0.842166	16	22	11.1768	4	7	4.41449	8	13	7.34047	4	8	3.65096	0	0	0	8	14	6.87315	5	6	2.67717	6	8	6.80257	1	5	2.5853	8	15	4.32143	6	11
CA499683	594	21.4584	5.21371	-4.47577	-2.43018	0.00039744	-2.05232	-3.01088e-06	0.00318787	-4.47577	-2.43018	-4.32825	8.23311e-05	0.00095347	2	6	5.15508	10	29	15.0307	0	3	1.93014	7	18	10.3691	2	11	5.12148	0	0	0	2	8	4.00686	12	20	9.10419	3	8	6.94	6	22	11.6051	16	44	12.9323	4	9
CA499776	578	2.83277	0.71675	-0.736192	-3.95095	0.00189584	-2.63454	-5.22405e-07	0.012581	-0.736192	-3.95095	-4.51956	7.2891e-05	0.000863844	0	0	0	1	1	0.532649	1	1	0.661191	0	0	0	1	1	0.478478	0	0	0	1	1	0.514722	3	3	1.40343	1	1	0.891513	1	1	0.542108	8	8	2.41641	1	1
CA499821	275	9.3753	1.16361	-1.66249	-5.88314	3.94344e-05	-4.29267	-1.3166e-06	0.000399282	-1.66249	-5.88314	-3.52755	0.00136398	0.00963954	0	0	0	5	6	6.71719	0	0	0	4	4	4.97715	2	2	2.01135	5	5	7.36405	0	0	0	1	1	0.983253	1	1	1.8738	0	0	0	2	2	1.26971	0	0
CA499959	432	3.27321	0.561116	-0.738972	-20.5995	3.04362e-05	-5.09315	-5.49558e-07	0.000315869	-0.738972	-20.5995	-4.20336	0.00021736	0.00212641	0	0	0	0	0	0	0	0	0	0	0	0	4	4	2.56074	0	0	0	0	0	0	1	1	0.625913	0	0	0	1	1	0.725321	1	1	0.404133	3	3
CA500118	314	7.92688	2.08578	-1.60793	-3.85614	0.000333284	-2.84099	-1.09547e-06	0.00272347	-1.60793	-3.85614	-3.90826	0.000451022	0.00387857	0	0	0	0	3	2.94144	0	2	2.4342	0	0	0	2	9	7.92688	0	0	0	0	2	1.89496	0	0	0	0	2	3.28213	1	3	2.99368	0	7	3.89204	0	2
CA500122	551	1.73002	0.304382	-0.548262	-37.6774	0.000217734	-4.58899	-4.10252e-07	0.0018607	-0.548262	-37.6774	-5.00068	2.32064e-05	0.000332456	0	0	0	3	3	1.67625	2	2	1.38718	1	1	0.621015	0	0	0	0	0	0	0	0	0	0	0	0	0	0	0	1	1	0.568673	4	4	1.26741	0	0
CA500141	370	8.40771	2.78538	-1.66087	-2.75303	0.000806648	-2.1792	-1.09481e-06	0.00596678	-1.66087	-2.75303	-3.81497	0.000537784	0.00447885	0	0	0	2	2	1.66417	3	3	3.09866	0	0	0	4	4	2.98984	1	1	1.09466	2	2	1.60816	2	2	1.46159	2	2	2.78538	5	5	4.23431	5	5	2.35926	3	3
CA500174	311	15.3254	3.71076	-3.07194	-2.74339	0.000481569	-2.17504	-1.93384e-06	0.00377334	-3.07194	-2.74339	-4.06634	0.000295792	0.00274602	0	0	0	4	4	3.95976	0	0	0	2	2	2.20051	8	8	7.11409	0	0	0	8	8	7.65297	4	4	3.47774	4	4	6.62758	4	4	4.03008	11	11	6.17505	7	7
CA500222	446	10.2689	3.20015	-2.79734	-1.9798	0.000437977	-1.67185	-1.74774e-06	0.00346863	-2.79734	-1.9798	-5.17242	6.56569e-06	0.000116355	8	8	9.1543	4	4	2.76118	3	3	2.57064	1	1	0.767217	7	7	4.34063	6	6	5.44874	12	12	8.00474	9	9	5.45639	6	6	6.93222	9	9	6.32298	21	21	8.2204	6	6
CA500458	675	6.30679	1.84329	-1.07468	-2.7323	0.000876583	-2.13512	-7.30718e-07	0.00641693	-1.07468	-2.7323	-3.85726	0.000496615	0.00420252	0	0	0	2	2	0.912211	0	0	0	4	4	2.02773	5	5	2.04859	0	0	0	1	1	0.440755	4	4	1.60234	4	4	3.0536	2	2	0.928411	9	9	2.32781	5	5
CA500516	682	3.78036	0.938397	-0.876581	-3.88973	0.000369166	-2.69464	-6.21558e-07	0.00298688	-0.876581	-3.88973	-4.62486	6.10216e-05	0.00074502	0	0	0	5	5	2.25712	1	2	1.12073	0	0	0	4	6	2.43308	0	0	0	2	3	1.30869	2	4	1.58589	0	0	0	1	4	1.83776	0	0	0	0	2
CA501254	666	7.80652	2.41456	-2.67461	-4.89416	7.30953e-11	-3.74872	-1.93183e-06	1.94016e-09	-2.67461	-4.89416	-7.91921	4.52327e-09	2.7646e-07	2	2	1.53259	12	12	5.54723	3	3	1.72148	10	10	5.13782	8	9	3.7373	3	3	1.82443	4	4	1.78684	17	17	6.90196	2	5	3.86858	3	3	1.41144	21	21	5.50495	6	6
CA501469	681	4.95462	1.34942	-1.54664	-6.8447	4.34749e-08	-4.39281	-1.12994e-06	7.61617e-07	-1.54664	-6.8447	-6.4063	4.15107e-07	1.15834e-05	0	1	0.749416	0	1	0.452087	0	2	1.12237	0	1	0.502465	0	1	0.406109	0	0	0	0	8	3.49497	0	9	3.5735	0	3	2.27002	0	6	2.76069	0	15	3.8455	0	2
CA501665	533	22.6028	5.85052	-6.33266	-2.1461	1.03453e-07	-1.83465	-4.12812e-06	1.70293e-06	-6.33266	-2.1461	-7.93056	1.14283e-09	9.03043e-08	16	16	15.3202	17	17	9.81953	20	20	14.3403	16	16	10.2718	19	19	9.85861	32	32	24.3166	12	12	6.69815	24	24	12.1754	10	10	9.66782	12	12	7.05453	34	34	11.1368	14	14
CA501692	669	4.98705	1.2432	-1.50795	-4.85482	7.53364e-07	-3.44191	-1.08341e-06	1.06879e-05	-1.50795	-4.85482	-5.62804	3.88751e-06	7.52364e-05	0	6	4.57715	0	6	2.76118	0	1	0.571254	0	7	3.58035	0	2	0.826786	0	2	1.21083	0	7	3.11295	0	5	2.02089	1	5	3.85123	0	7	3.27858	0	1	0.260965	0	2
CA501770	578	6.08984	2.07347	-1.89004	-3.06862	4.26134e-06	-2.45301	-1.3098e-06	5.26089e-05	-1.89004	-3.06862	-6.23635	2.41676e-07	7.41005e-06	3	3	2.64889	4	4	2.1306	3	3	1.98357	6	6	3.55203	10	10	4.78478	5	5	3.50366	7	7	3.60305	4	4	1.87124	2	2	1.78303	8	8	4.33687	7	7	2.11436	2	2
CA501876	224	102.45	12.3698	-25.2534	-98.049	2.20913e-36	-64.6317	-2.09764e-05	3.80047e-34	-25.2534	-98.049	-5.21541	1.26788e-05	0.000200609	16	16	36.4538	9	9	12.3698	9	9	15.355	8	8	12.2207	8	8	9.87715	2	2	3.61627	6	6	7.969	34	34	41.042	3	3	6.90127	5	5	6.99416	20	20	15.588	4	4
CA501934	762	12.0329	3.60132	-3.47346	-3.17703	1.02038e-08	-2.58591	-2.37274e-06	1.97876e-07	-3.47346	-3.17703	-6.33941	4.26469e-07	1.18394e-05	8	9	6.02779	16	17	6.86852	3	3	1.5046	14	16	7.18486	9	10	3.6294	6	6	3.18916	5	6	2.34259	7	7	2.48394	7	9	6.08616	12	14	5.75688	19	23	5.26964	7	7
CA502111	605	2.55518	0.508878	-0.614762	-10.4329	0.00037478	-3.86904	-4.54112e-07	0.00302647	-0.614762	-10.4329	-5.31092	9.28672e-06	0.000154924	0	0	0	0	1	0.508878	0	1	0.631684	0	3	1.69676	0	2	0.914248	0	2	1.33892	0	1	0.491751	0	4	1.78773	0	3	2.55518	0	0	0	0	3	0.865714	0	0
CA502222	446	8.08759	3.10045	-2.49151	-3.86452	8.21771e-07	-2.99791	-1.72725e-06	1.15843e-05	-2.49151	-3.86452	-5.44279	5.26469e-06	9.68875e-05	0	0	0	4	4	2.76118	5	5	4.2844	0	0	0	5	5	3.10045	0	0	0	6	6	4.00237	2	2	1.21253	7	7	8.08759	7	7	4.91787	11	11	4.30592	3	3
CA502232	701	6.79914	2.21216	-1.86801	-3.49323	1.9779e-06	-2.72965	-1.30997e-06	2.601e-05	-1.86801	-3.49323	-5.85722	1.5367e-06	3.46753e-05	2	2	1.45607	6	6	2.63513	1	3	1.63553	1	1	0.48813	1	1	0.394522	0	0	0	2	4	1.69763	7	8	3.08581	4	4	2.94034	5	7	3.12892	21	25	6.22631	2	4
CA502534	388	14.6187	4.92416	-4.23363	-2.15307	3.1485e-05	-1.83845	-2.7779e-06	0.000325779	-4.23363	-2.15307	-5.71889	8.50897e-07	2.11485e-05	9	9	11.8381	12	12	9.52179	5	5	4.92485	6	6	5.29143	15	15	10.6918	12	12	12.5265	11	11	8.43454	13	13	9.05961	6	6	7.96848	5	5	4.03787	14	14	6.29948	5	5
CA592914	340	11.2146	0.921584	-1.76082	-25.384	1.09619e-08	-8.61865	-1.2583e-06	2.11467e-07	-1.76082	-25.384	-4.03881	0.000343096	0.00309506	0	0	0	4	4	3.62201	0	0	0	2	2	2.01282	3	3	2.44024	0	0	0	5	5	4.37514	0	0	0	3	3	4.54672	1	1	0.921584	9	9	4.62138	0	0
CA592977	491	6.60842	1.61039	-1.05444	-2.66233	0.00130562	-2.09677	-7.20714e-07	0.00909757	-1.05444	-2.66233	-3.93628	0.000389691	0.00343688	1	2	2.07883	3	4	2.50812	1	2	1.5567	2	4	2.78761	1	3	1.68978	0	0	0	2	2	1.21185	8	12	6.60842	1	2	2.09896	0	0	0	1	2	0.711143	2	3
CA592998	309	4.95488	1.01404	-0.937389	-4.18299	0.000545769	-2.85072	-6.64866e-07	0.0042205	-0.937389	-4.18299	-3.67944	0.000842094	0.0064885	1	3	4.95488	0	3	2.98904	0	1	1.23679	0	0	0	1	1	0.895016	0	3	3.93226	0	0	0	1	1	0.875063	0	1	1.66762	0	1	1.01404	0	0	0	0	1
CA593087	445	13.8956	5.49021	-3.71563	-2.10488	0.000253438	-1.75988	-2.31278e-06	0.00213151	-3.71563	-2.10488	-4.81553	2.72712e-05	0.000380328	2	2	2.29372	9	13	8.99399	11	12	10.3057	9	11	8.45836	6	9	5.59335	0	0	0	11	12	8.02272	5	6	3.64577	10	12	13.8956	12	14	9.85784	20	25	9.80818	9	10
CA593194	402	6.96394	1.5589	-2.08962	-15.0021	7.47654e-12	-7.66883	-1.54687e-06	2.25654e-10	-2.08962	-15.0021	-6.33662	5.40556e-07	1.44422e-05	0	0	0	3	3	2.29755	1	1	0.950668	4	4	3.40477	5	5	3.4398	0	0	0	6	6	4.44044	1	1	0.672623	0	1	1.28183	2	2	1.5589	5	7	3.04005	3	3
CA593364	470	12.4394	2.86977	-2.46349	-2.34663	0.000400588	-1.93716	-1.58579e-06	0.00320941	-2.46349	-2.34663	-4.06123	0.000265422	0.00250622	1	2	2.17171	10	11	7.2055	5	6	4.87875	2	4	2.91216	4	5	2.94213	0	0	0	4	5	3.16499	4	5	2.87654	6	8	8.77097	5	5	3.33339	15	20	7.42917	1	1
CA593417	285	7.63161	2.66144	-2.04121	-3.3035	2.78345e-05	-2.60252	-1.40225e-06	0.000291637	-2.04121	-3.3035	-4.48852	7.31295e-05	0.000866115	0	0	0	6	6	6.4815	2	2	2.68189	3	3	3.60188	2	2	1.94077	3	3	4.2634	2	2	2.08778	1	1	0.948753	2	2	3.6161	2	2	2.19887	10	10	6.12581	1	1
CA593475	544	3.28135	0.655378	-0.833871	-6.87271	4.65816e-05	-3.70118	-6.09164e-07	0.000464717	-0.833871	-6.87271	-4.78962	3.97715e-05	0.000520848	0	1	0.938148	0	1	0.56594	0	4	2.81006	0	3	1.88702	0	1	0.508382	0	0	0	1	6	3.28135	0	1	0.497049	0	2	1.89447	0	0	0	0	3	0.962788	0	1
CA593583	532	47.3869	16.0812	-19.1684	-8.28027	1.8473e-28	-6.8589	-1.42189e-05	2.12746e-26	-19.1684	-8.28027	-9.27223	2.54148e-10	2.627e-08	2	2	1.91862	26	29	16.7825	22	28	20.1141	16	17	10.9343	25	30	15.5955	0	0	0	30	38	21.2507	44	50	25.413	15	17	16.4662	36	46	27.0932	117	143	46.9281	27	31
CA593814	477	6.48169	0.652109	-0.898677	-6.00469	0.000124525	-3.49588	-6.45819e-07	0.00112807	-0.898677	-6.00469	-3.34027	0.00224225	0.014452	0	0	0	4	4	2.58173	0	1	0.801192	0	0	0	1	1	0.57979	0	0	0	4	5	3.11855	1	1	0.566865	4	6	6.48169	0	0	0	1	1	0.366008	0	0
CA594039	538	7.91279	2.48939	-2.06884	-2.82792	5.81799e-05	-2.27282	-1.38546e-06	0.000568166	-2.06884	-2.82792	-4.56459	6.07419e-05	0.000742258	1	1	0.948611	7	7	4.00576	4	4	2.8414	4	4	2.54408	4	4	2.05621	0	0	0	3	3	1.65897	12	12	6.0311	5	5	4.78898	8	8	4.65931	11	11	3.56959	6	6
CA594238	503	11.8359	3.76295	-3.4417	-5.75722	4.70563e-11	-4.40247	-2.50586e-06	1.28345e-09	-3.4417	-5.75722	-6.46896	3.39914e-07	9.82232e-06	2	2	2.02923	7	10	6.1207	4	7	5.31845	2	2	1.36055	7	8	4.39857	0	0	0	7	10	5.9147	6	7	3.76295	3	4	4.09777	13	19	11.8359	11	14	4.85924	6	6
CA594243	487	10.0378	2.79758	-2.24595	-2.40959	0.0001686	-1.9963	-1.4958e-06	0.00147827	-2.24595	-2.40959	-4.82299	2.73343e-05	0.000381016	3	3	3.14386	6	6	3.79307	3	4	3.13896	8	8	5.62101	7	8	4.54308	0	0	0	7	7	4.27631	5	5	2.77612	4	4	4.2324	4	4	2.57362	28	28	10.0378	6	6
CA594792	237	19.8376	4.70157	-5.42016	-6.88952	2.64289e-09	-5.36657	-3.98925e-06	5.6132e-08	-5.42016	-6.88952	-5.27765	1.01364e-05	0.000166374	1	5	10.7669	1	2	2.59807	0	1	1.61253	0	1	1.44379	5	17	19.8376	3	8	13.6717	3	6	7.53188	0	0	0	1	2	4.34848	6	12	15.8652	0	1	0.736648	4	9
CA595174	391	17.5914	4.009	-4.93248	-6.00094	3.94179e-14	-4.66975	-3.53355e-06	1.53821e-12	-4.93248	-6.00094	-6.65238	2.17481e-07	6.80837e-06	0	0	0	5	8	6.29915	3	7	6.84189	2	4	3.50055	6	15	10.6097	0	1	1.03586	2	7	5.32625	0	1	0.691546	4	6	7.90734	3	5	4.00689	3	8	3.57208	3	6
CA595226	167	15.6871	2.75045	-3.28305	-2.86976	3.78253e-05	-2.36907	-2.25132e-06	0.000384693	-3.28305	-2.86976	-4.32064	0.000138744	0.0014687	1	1	3.056	5	6	11.0612	0	0	0	4	4	8.1959	3	3	4.96814	3	3	7.27586	5	5	8.90747	2	2	3.23826	3	3	9.25679	1	1	1.87628	2	2	2.09085	1	1
CA595250	588	7.07468	1.83942	-1.72752	-4.75832	3.62787e-07	-3.48147	-1.25045e-06	5.44106e-06	-1.72752	-4.75832	-5.29666	9.38914e-06	0.00015628	3	3	2.60384	1	2	1.04718	1	3	1.94984	3	4	2.32775	0	0	0	3	3	2.06644	3	3	1.5179	4	4	1.83942	3	6	5.25811	0	0	0	2	3	0.890743	3	3
CA595476	586	12.0496	3.86974	-2.7697	-4.956	1.14972e-05	-3.62976	-1.89026e-06	0.000130346	-2.7697	-4.956	-4.6568	5.4521e-05	0.000678113	2	2	1.74182	8	8	4.20302	1	1	0.652165	1	1	0.583923	11	12	5.66335	0	0	0	11	12	6.09234	1	1	0.461424	6	6	5.27606	12	12	6.41649	6	6	1.78757	5	5
CA595495	647	6.73073	2.41479	-1.97785	-3.57057	1.12889e-05	-2.75629	-1.36356e-06	0.000128259	-1.97785	-3.57057	-4.85927	3.08207e-05	0.000421097	1	3	2.36639	2	12	5.71013	0	3	1.77203	3	5	2.64435	1	3	1.28235	0	0	0	5	12	5.51795	0	0	0	2	4	3.18575	2	9	4.35865	5	10	2.69839	2	7
CA595579	517	7.42917	2.40739	-1.56081	-2.28809	0.000797029	-1.88176	-1.02268e-06	0.00590365	-1.56081	-2.28809	-4.3469	5.32534e-05	0.000664777	3	3	2.96143	6	6	3.57297	4	4	2.95682	4	4	2.64742	4	4	2.13973	2	2	1.56682	2	2	1.15091	5	5	2.61503	1	1	0.996702	5	5	3.03035	22	22	7.42917	3	3
CA595688	630	8.3136	3.1758	-2.88547	-3.02838	2.04704e-08	-2.49064	-2.00426e-06	3.78291e-07	-2.88547	-3.02838	-7.48432	2.76737e-09	1.87069e-07	4	4	3.24033	4	4	1.95474	5	5	3.03308	8	8	4.34513	12	12	5.26781	9	9	5.78604	11	11	5.19461	16	16	6.86716	3	3	2.45378	5	5	2.48681	30	30	8.3136	4	4
CA595690	621	3.07001	1.16748	-0.988378	-3.941	0.000213511	-2.77334	-7.01232e-07	0.00182891	-0.988378	-3.941	-4.66105	3.77083e-05	0.000498209	0	0	0	0	0	0	2	2	1.23082	4	4	2.20405	3	3	1.33604	0	0	0	2	2	0.958162	1	1	0.435418	0	0	0	3	3	1.51371	9	9	2.53023	4	4
CA595755	546	3.26526	0.526634	-0.658768	-28.783	1.39951e-05	-5.09829	-4.99827e-07	0.000156042	-0.658768	-28.783	-4.4297	0.000115585	0.00126498	2	2	1.86942	0	0	0	0	0	0	2	2	1.2534	0	0	0	3	3	2.2254	1	1	0.544889	2	2	0.990456	1	1	0.943763	1	1	0.57388	0	0	0	1	1
CA595778	626	7.14194	1.50829	-1.57616	-2.87361	0.00012736	-2.27785	-1.06903e-06	0.00115139	-1.57616	-2.87361	-4.3574	0.000133225	0.00142178	0	0	0	4	4	1.96723	4	4	2.44197	2	2	1.09322	1	1	0.441789	0	0	0	7	10	4.75255	3	4	1.72776	3	3	2.46946	2	3	1.50162	11	13	3.62558	4	4
CA595863	369	3.3098	0.84297	-0.901693	-6.52862	2.92708e-05	-3.69397	-6.57328e-07	0.000304945	-0.901693	-6.52862	-4.51328	8.63384e-05	0.00099165	0	0	0	3	3	2.50302	0	0	0	0	0	0	1	1	0.749485	0	0	0	2	2	1.61252	3	3	2.19833	2	2	2.79293	0	0	0	2	2	0.946263	0	0
CA596103	579	65.1428	22.049	-17.1649	-2.33729	1.81186e-05	-1.93938	-1.07367e-05	0.000197204	-17.1649	-2.33729	-5.15069	1.25702e-05	0.000199175	0	7	6.17006	0	41	21.8009	0	59	38.9429	0	62	36.6409	0	77	36.7791	0	2	1.39904	0	89	45.7311	0	35	16.3451	0	42	37.3789	0	74	40.0467	0	88	26.5346	0	79
CA596151	438	11.6519	3.06855	-2.63314	-2.35251	0.000205724	-1.95218	-1.71796e-06	0.00176904	-2.63314	-2.35251	-4.42299	8.60124e-05	0.000988519	10	10	11.6519	3	3	2.10871	3	3	2.61759	4	4	3.12492	7	7	4.41991	6	6	5.54826	11	11	7.4717	4	4	2.46936	5	5	5.88236	1	1	0.715385	14	14	5.58036	4	4
CA596246	661	6.24348	2.26942	-2.0254	-2.86881	3.7409e-06	-2.32458	-1.38928e-06	4.6706e-05	-2.0254	-2.86881	-5.92646	7.45634e-07	1.89201e-05	0	0	0	6	6	2.79459	7	7	4.04717	5	6	3.10601	13	13	5.43915	0	0	0	5	5	2.25045	9	9	3.68162	2	2	1.55914	5	5	2.37019	20	22	5.81072	9	9
CA596520	572	5.87171	1.62716	-2.05735	-4.61264	9.64858e-09	-3.45922	-1.47519e-06	1.87846e-07	-2.05735	-4.61264	-7.128	5.34598e-08	2.12644e-06	1	1	0.892225	4	4	2.15295	3	3	2.00438	6	6	3.58929	4	4	1.93399	7	7	4.95657	5	5	2.60061	1	1	0.472718	5	5	4.50432	3	3	1.64338	8	8	2.44176	5	5
CA596613	588	5.86178	0.940681	-1.09841	-4.51501	5.72604e-05	-3.0852	-7.82e-07	0.000559877	-1.09841	-4.51501	-4.27438	0.000174282	0.00177306	0	0	0	1	1	0.52359	1	1	0.649947	0	0	0	2	2	0.940681	0	0	0	2	4	2.02387	0	0	0	1	1	0.876352	9	11	5.86178	4	10	2.96914	3	4
CA596627	222	18.1333	6.1172	-4.69946	-1.88381	0.000269092	-1.60695	-2.87834e-06	0.00224987	-4.69946	-1.88381	-5.41223	1.642e-06	3.66674e-05	3	3	6.89666	11	11	15.2549	1	1	1.72148	9	9	13.8721	5	5	6.22883	8	8	14.5954	8	8	10.7211	10	10	12.1799	6	6	13.9269	5	5	7.05718	15	15	11.7963	6	6
CA596889	293	14.2155	5.00064	-4.8552	-2.68571	2.37302e-07	-2.26102	-3.32122e-06	3.66838e-06	-4.8552	-2.68571	-6.7132	2.82262e-08	1.25769e-06	3	4	6.96727	4	6	6.30453	5	7	9.13031	3	8	9.34277	7	14	13.2145	7	9	12.441	11	14	14.2155	7	12	11.0742	3	5	8.79343	3	5	5.34707	8	13	7.74612	3	3
CA597094	491	17.4728	1.8716	-3.19561	-21.7368	6.51913e-13	-10.6614	-2.27429e-06	2.22887e-11	-3.19561	-21.7368	-4.71743	5.1663e-05	0.000648601	0	0	0	13	13	8.15137	0	0	0	5	5	3.48451	5	5	2.81629	0	0	0	12	13	7.87703	1	1	0.550702	8	9	9.44532	2	2	1.27633	19	20	7.11143	0	0
CA597327	632	22.4151	7.98728	-9.22312	-5.71791	1.18718e-23	-4.7224	-6.73088e-06	1.00482e-21	-9.22312	-5.71791	-9.46654	1.46592e-10	1.68078e-08	3	3	2.42256	22	22	10.717	15	15	9.07046	8	8	4.33138	19	19	8.31431	13	13	8.33116	19	19	8.94411	23	23	9.84031	24	24	19.5682	44	44	21.8147	39	39	10.7735	30	31
CA597446	526	79.3105	19.7027	-20.3973	-5.22415	1.43135e-09	-4.41326	-1.51969e-05	3.15633e-08	-20.3973	-5.22415	-6.23664	5.64296e-07	1.49763e-05	13	20	19.405	13	24	14.0474	12	14	10.1718	3	5	3.25265	53	60	31.5468	65	103	79.3105	94	114	64.4792	43	59	30.3294	7	11	10.7761	47	61	36.3377	113	151	50.1187	19	24
CA597575	634	5.55193	1.44108	-1.1355	-3.76927	0.000276516	-2.72522	-7.91756e-07	0.00230594	-1.1355	-3.76927	-3.93879	0.000399391	0.00350772	0	0	0	6	6	2.91361	5	5	3.01395	4	4	2.15886	0	0	0	0	0	0	2	2	0.938515	0	0	0	3	3	2.4383	6	6	2.96535	5	5	1.37686	5	5
CA597585	300	15.1308	5.27429	-3.84676	-1.95003	0.000629114	-1.65144	-2.36105e-06	0.00479188	-3.84676	-1.95003	-4.5846	3.79594e-05	0.00050087	2	2	3.40235	10	10	10.2624	3	4	5.09558	5	5	5.70298	10	10	9.21867	0	0	0	8	8	7.93358	13	13	11.7171	5	5	8.58825	5	5	5.22231	26	26	15.1308	9	9
CA597950	422	34.5517	8.52044	-9.0572	-4.57196	4.45633e-14	-3.84454	-6.60409e-06	1.7317e-12	-9.0572	-4.57196	-6.73724	1.58033e-07	5.19579e-06	3	14	16.9311	3	13	9.48418	0	4	3.62245	3	18	14.5953	8	40	26.2142	10	36	34.5517	2	16	11.28	1	5	3.20373	1	3	3.66323	9	26	19.3052	6	31	12.825	2	11
CA598002	441	5.14651	1.644	-1.90189	-13.9575	1.02884e-11	-7.12168	-1.40704e-06	3.05003e-10	-1.90189	-13.9575	-6.90614	1.05627e-07	3.71376e-06	0	0	0	4	4	2.79248	0	0	0	4	4	3.10366	1	1	0.62712	0	0	0	5	6	4.04775	6	6	3.67884	2	2	2.33694	2	2	1.42104	11	13	5.14651	4	4
CA598098	645	3.16498	0.461255	-0.548137	-9.92848	0.000591486	-3.60828	-4.04196e-07	0.00453543	-0.548137	-9.92848	-3.58036	0.00118837	0.0086183	0	4	3.16498	0	2	0.954639	0	1	0.592509	0	5	2.65255	0	1	0.428775	0	0	0	0	1	0.461255	0	2	0.838433	0	1	0.798907	0	0	0	1	3	0.812026	2	4
CA598099	563	5.52497	1.1131	-1.00972	-3.40327	0.00207777	-2.47828	-6.93267e-07	0.0136145	-1.00972	-3.40327	-3.4509	0.00154467	0.0106645	0	0	0	0	0	0	0	0	0	0	0	0	1	2	0.982451	0	0	0	5	6	3.17061	1	1	0.480274	1	1	0.915266	2	2	1.1131	6	9	2.79089	1	1
CA598112	471	4.04772	1.17435	-1.23663	-8.72926	1.50946e-07	-4.80433	-9.17484e-07	2.41519e-06	-1.23663	-8.72926	-5.55801	4.4987e-06	8.50548e-05	1	1	1.08355	0	0	0	2	2	1.6228	0	0	0	2	2	1.17435	4	4	3.43968	0	0	0	2	2	1.14817	0	0	0	2	2	1.33052	5	5	1.85335	2	2
CA598195	229	28.4936	7.54779	-5.9041	-2.11094	0.000332719	-1.84446	-4.03462e-06	0.00271936	-5.9041	-2.11094	-4.82077	2.52382e-05	0.000356365	0	0	0	4	7	9.41091	2	5	8.34429	4	9	13.4481	7	9	10.8692	4	6	10.612	3	9	11.6925	12	14	16.5307	0	2	4.50039	0	2	2.73658	7	10	7.62383	3	5
CA598240	658	10.8728	4.30294	-3.36532	-2.38465	1.06789e-05	-1.98625	-2.19438e-06	0.00012184	-3.36532	-2.38465	-5.43215	5.37181e-06	9.85646e-05	3	3	2.32684	6	6	2.80734	10	12	6.96964	3	3	1.56009	8	9	3.78274	0	0	0	13	13	5.87784	9	10	4.10934	10	12	9.39747	14	17	8.09537	31	34	9.02114	14	15
CA598256	669	20.0399	4.87396	-4.6669	-2.45927	7.5769e-05	-2.04583	-3.04846e-06	0.000721768	-4.6669	-2.45927	-4.30779	0.000152242	0.00158614	7	13	9.91716	13	40	18.4078	4	14	7.99755	0	4	2.04591	1	4	1.65357	0	0	0	5	20	8.89415	4	11	4.44595	5	19	14.6347	3	12	5.62042	13	34	8.87281	1	4
CA598466	503	12.9015	3.87541	-3.35511	-2.40386	2.08381e-05	-2.04012	-2.28291e-06	0.00022387	-3.35511	-2.40386	-5.30928	6.24688e-06	0.000111702	6	7	7.10232	11	14	8.56898	1	1	0.759779	6	8	5.44221	5	5	2.74911	5	5	4.02607	4	4	2.36588	18	24	12.9015	5	5	5.12221	10	10	6.2294	20	24	8.33013	6	6
CA598517	410	7.5409	1.6459	-1.21397	-2.89849	0.00188246	-2.23244	-8.11923e-07	0.0125065	-1.21397	-2.89849	-3.41454	0.00178474	0.0119998	0	0	0	3	3	2.25272	3	3	2.79636	0	0	0	4	4	2.69815	1	1	0.98786	0	0	0	1	1	0.659499	6	6	7.5409	2	2	1.52848	6	6	2.55491	4	4
CA598520	264	156.286	21.729	-24.4397	-2.6144	9.03799e-07	-2.39309	-1.83969e-05	1.26562e-05	-24.4397	-2.6144	-3.93388	0.000443249	0.00382473	24	24	46.3957	31	31	36.1515	8	8	11.5809	18	18	23.3304	25	25	26.1894	9	9	13.8076	35	35	39.4425	94	94	96.2768	17	17	33.1819	19	19	22.5509	62	62	41.0012	29	29
CA598527	601	2.51153	0.580984	-0.596202	-8.81251	0.00037478	-3.6118	-4.38849e-07	0.00302647	-0.596202	-8.81251	-4.89321	3.05268e-05	0.000417622	1	1	0.849172	0	0	0	1	1	0.635888	0	0	0	0	0	0	0	0	0	3	3	1.48507	0	0	0	0	0	0	2	2	1.04272	2	2	0.580984	1	1
CA598569	460	6.49429	1.71892	-1.40854	-3.52881	0.000191976	-2.65874	-9.74378e-07	0.00166235	-1.40854	-3.52881	-4.00395	0.000353215	0.00316908	1	1	1.10946	1	1	0.669285	4	4	3.32321	0	0	0	0	0	0	0	0	0	1	1	0.646759	6	6	3.52688	2	2	2.24041	3	3	2.04351	3	3	1.1386	3	3
CA598683	541	9.68482	3.65191	-2.51638	-2.04971	0.00157502	-1.70262	-1.554e-06	0.0107111	-2.51638	-2.04971	-4.39062	6.04309e-05	0.000739108	0	6	5.6601	0	6	3.41447	0	13	9.18335	0	9	5.69244	0	15	7.66802	0	2	1.49731	0	12	6.5991	0	7	3.49864	0	10	9.52486	0	13	7.52939	0	20	6.45418	0	2
CA598809	504	5.06302	1.22171	-1.19929	-4.06143	3.3244e-05	-2.92182	-8.53686e-07	0.000342304	-1.19929	-4.06143	-4.91263	2.85395e-05	0.000394914	0	5	5.06302	0	2	1.22171	0	5	3.79136	0	2	1.35785	0	3	1.64619	0	5	4.01808	0	3	1.77089	0	6	3.21898	0	4	4.08964	0	0	0	0	2	0.6928	0	1
CA598894	522	3.50176	1.02827	-0.88317	-4.04843	0.000437517	-2.76763	-6.27254e-07	0.00346586	-0.88317	-4.04843	-4.16368	0.00022057	0.00215268	0	0	0	0	2	1.17958	0	4	2.9285	0	4	2.62206	0	2	1.05962	0	0	0	0	2	1.13988	0	1	0.517997	0	3	2.96146	0	3	1.8008	0	4	1.33782	0	4
CA598967	506	5.69158	2.039	-1.3532	-3.001	0.00031977	-2.33477	-9.22521e-07	0.00262367	-1.3532	-3.001	-3.99197	0.000340379	0.00307555	0	1	1.0086	1	1	0.608441	0	0	0	1	2	1.35249	0	1	0.546561	2	2	1.60088	3	6	3.52778	1	1	0.534376	0	0	0	0	0	0	4	9	3.10528	1	3
CA599012	511	7.74808	2.6785	-2.88443	-32.2565	1.83201e-19	-12.8101	-2.14882e-06	1.14141e-17	-2.88443	-32.2565	-8.19279	3.75569e-09	2.38478e-07	0	0	0	2	6	3.61493	0	4	2.99154	2	4	2.6785	3	7	3.78849	0	0	0	3	7	4.07547	1	3	1.58744	2	4	4.03362	5	9	5.51868	7	15	5.12482	2	4
CA599131	414	13.5242	2.93055	-3.12524	-3.19103	1.61421e-07	-2.58199	-2.13911e-06	2.56744e-06	-3.12524	-3.19103	-5.7593	2.26597e-06	4.78883e-05	1	1	1.23274	8	8	5.9492	1	1	0.923113	7	9	7.43867	8	8	5.34416	0	0	0	3	3	2.15586	5	5	3.26563	7	7	8.71271	7	8	6.05485	10	10	4.21704	2	3
CA599382	572	11.9643	2.24044	-2.59487	-3.72621	2.0643e-06	-2.91972	-1.79535e-06	2.70388e-05	-2.59487	-3.72621	-4.7236	4.78032e-05	0.00060788	0	7	6.24557	0	8	4.30589	0	8	5.34502	2	20	11.9643	0	4	1.93399	0	0	0	1	7	3.64085	0	3	1.41815	0	3	2.70259	0	4	2.19118	0	6	1.83132	0	3
CA599654	375	7.98223	1.7465	-1.61759	-4.74574	1.44448e-05	-3.48737	-1.19813e-06	0.000160564	-1.61759	-4.74574	-4.27662	0.000169209	0.00173105	0	0	0	3	3	2.46297	0	0	0	1	1	0.912477	3	3	2.21248	0	0	0	0	0	0	8	8	5.76842	0	0	0	1	1	0.83557	2	2	0.931123	0	0
CA599755	479	3.22949	0.350134	-0.48393	-10.9832	0.00125894	-3.51025	-3.60569e-07	0.00880882	-0.48393	-10.9832	-3.46806	0.00160239	0.0109854	1	1	1.06545	0	0	0	2	2	1.59569	0	0	0	1	1	0.57737	0	0	0	3	3	1.86332	0	0	0	1	1	1.07577	1	1	0.654152	1	1	0.364479	0	0
CA599908	141	13.6167	2.15945	-2.50151	-5.3027	0.00101055	-3.69762	-1.66177e-06	0.0072865	-2.50151	-5.3027	-3.46484	0.00154528	0.0106678	0	0	0	1	1	2.18348	1	1	2.71042	0	0	0	1	1	1.96142	0	0	0	0	0	0	0	0	0	2	2	7.30914	1	1	2.22226	5	5	6.19098	1	1
CA599947	618	5.82872	1.32402	-1.05991	-3.07914	0.000834934	-2.32638	-7.24898e-07	0.00614631	-1.05991	-3.07914	-3.50688	0.00141321	0.00992488	1	1	0.825813	5	5	2.49087	0	0	0	4	4	2.21475	1	1	0.447508	0	0	0	0	0	0	4	4	1.75013	0	0	0	3	3	1.52106	5	5	1.4125	6	6
CA599962	631	3.54985	0.97582	-1.07044	-8.00861	3.16028e-06	-4.34358	-7.85449e-07	3.99764e-05	-1.07044	-8.00861	-5.62042	3.9596e-06	7.63784e-05	0	0	0	2	2	0.97582	1	2	1.21131	4	4	2.16912	5	6	2.62973	0	0	0	1	1	0.471489	0	0	0	4	4	3.26653	2	2	0.993149	5	6	1.66009	1	1
CA599971	669	9.5631	2.8914	-2.12401	-2.35653	0.00109071	-1.91005	-1.33238e-06	0.0077889	-2.12401	-2.35653	-3.82508	0.000573538	0.00472396	0	0	0	9	10	4.60196	4	5	2.85627	7	8	4.09183	12	13	5.37411	0	0	0	6	6	2.66825	2	3	1.21253	8	10	7.70246	8	8	3.74695	16	17	4.43641	12	14
CA600006	477	11.9589	1.31379	-2.32403	-9.32853	3.04095e-07	-6.18656	-1.77473e-06	4.61823e-06	-2.32403	-9.32853	-3.9403	0.000448278	0.00386002	0	4	4.27969	0	1	0.645432	1	3	2.40358	5	8	5.73885	0	1	0.57979	0	0	0	3	4	2.49484	0	0	0	0	0	0	0	2	1.31379	17	25	9.15019	0	1
CA600017	572	3.19566	0.598215	-0.70312	-5.27636	0.000652108	-3.07262	-5.0809e-07	0.00494867	-0.70312	-5.27636	-3.97303	0.000369916	0.00329059	0	0	0	5	5	2.69118	2	2	1.33625	1	1	0.598215	3	3	1.45049	0	0	0	3	3	1.56036	0	0	0	2	2	1.80173	1	1	0.547795	3	3	0.915659	4	4
CA600039	661	9.88552	2.07191	-1.98249	-3.3353	0.000280776	-2.61398	-1.36478e-06	0.00233901	-1.98249	-3.3353	-3.72822	0.000592043	0.0048492	0	1	0.772092	1	5	2.32883	3	10	5.78167	0	2	1.03534	3	11	4.60236	0	0	0	1	6	2.70054	0	6	2.45441	0	1	0.779568	0	1	0.474037	0	4	1.05649	1	5
CA600057	648	3.92785	0.85358	-0.780126	-3.59003	0.00209858	-2.4895	-5.43117e-07	0.0137383	-0.780126	-3.59003	-3.32522	0.00230575	0.014781	0	0	0	3	3	1.42533	0	0	0	2	2	1.05611	2	2	0.85358	0	0	0	3	3	1.37736	7	7	2.92093	4	4	3.18083	2	2	0.967094	1	1	0.269422	5	5
CA600132	657	14.9529	6.15485	-4.46893	-2.415	1.5999e-05	-2.01164	-2.86891e-06	0.000175989	-4.46893	-2.415	-5.26562	7.36493e-06	0.000127782	4	13	10.0983	5	17	7.96622	0	8	4.6535	6	20	10.4164	1	10	4.20944	3	16	9.86357	4	22	9.96226	2	9	3.70403	1	7	5.4902	1	13	6.2	6	32	8.50341	5	20
CA600155	626	5.10999	0.908691	-1.22196	-8.59779	9.56044e-07	-4.65814	-8.86041e-07	1.33323e-05	-1.22196	-8.59779	-4.56832	7.79537e-05	0.000911575	0	0	0	0	0	0	0	0	0	0	0	0	0	0	0	0	0	0	0	0	0	3	3	1.29582	2	5	4.11577	2	2	1.00108	1	4	1.11556	7	7
CA600158	585	13.2216	3.63617	-3.11522	-1.91303	0.00118482	-1.62895	-1.94172e-06	0.00836866	-3.11522	-1.91303	-4.74822	1.9485e-05	0.000287896	3	3	2.61719	10	10	5.26275	4	4	2.61312	8	8	4.67937	12	12	5.67303	1	1	0.692347	6	6	3.05138	18	19	8.78204	8	8	7.04677	10	11	5.89184	29	29	8.65467	8	8
CA600334	521	43.0334	8.38593	-9.6425	-3.28767	3.21375e-11	-2.69113	-6.49008e-06	8.97573e-10	-9.6425	-3.28767	-5.94146	1.60748e-06	3.6021e-05	0	14	13.7139	0	14	8.27293	1	27	19.8053	0	18	11.8219	0	31	16.4556	0	10	7.77395	0	23	13.1338	0	24	12.4558	0	7	6.92335	0	22	13.2312	0	24	8.04233	0	31
CA600512	652	7.8526	2.35589	-2.39669	-3.33691	1.2313e-06	-2.64158	-1.63708e-06	1.68366e-05	-2.39669	-3.33691	-5.21763	1.15218e-05	0.000185101	2	2	1.5655	6	6	2.83317	2	3	1.75844	2	2	1.04963	7	8	3.39338	0	0	0	4	5	2.28151	5	5	2.07358	4	5	3.95165	4	6	2.88348	9	9	2.40992	8	10
CA600652	611	5.46045	1.01819	-0.850219	-4.06153	0.000501795	-2.74905	-6.01353e-07	0.00391496	-0.850219	-4.06153	-3.5403	0.00127959	0.00915332	0	0	0	1	1	0.503881	1	1	0.625481	1	1	0.560031	2	2	0.90527	0	0	0	2	2	0.973844	0	0	0	3	3	2.53009	4	4	2.05132	4	4	1.14295	0	0
CA600719	623	14.061	4.26286	-3.35266	-2.28634	0.000102553	-1.90108	-2.15323e-06	0.000947468	-3.35266	-2.28634	-4.88872	1.62679e-05	0.000247159	1	2	1.63837	8	11	5.43593	3	8	4.90746	4	6	3.29546	10	17	7.54658	2	2	1.30023	2	3	1.43263	4	9	3.90618	14	17	14.061	10	17	8.55017	16	31	8.68725	8	13
CA600843	412	16.7173	2.16633	-3.65164	-7.47173	6.11707e-09	-5.98031	-2.95881e-06	1.2272e-07	-3.65164	-7.47173	-4.3758	0.000134271	0.00143088	4	4	4.95488	1	1	0.74726	0	0	0	3	3	2.49159	0	0	0	5	5	4.91532	3	3	2.16633	18	18	11.8134	1	1	1.25072	5	6	4.56318	12	14	5.93252	1	1
CA600861	515	29.9606	8.70751	-7.68143	-1.8172	0.000779389	-1.58792	-4.88616e-06	0.00579159	-7.68143	-1.8172	-5.01206	6.1972e-06	0.00011102	10	10	9.90976	25	26	15.543	20	20	14.8415	15	15	9.96638	44	47	25.2395	3	3	2.35936	31	31	17.9083	45	45	23.6267	21	21	21.012	29	30	18.2527	68	68	23.0521	25	25
CA600931	493	10.1963	1.65261	-2.63179	-54.0082	1.28536e-15	-14.1012	-1.89712e-06	5.79432e-14	-2.63179	-54.0082	-5.61093	4.15398e-06	7.95884e-05	0	4	4.14079	0	5	3.12243	0	1	0.77519	0	3	2.08223	0	4	2.2439	0	0	0	0	2	1.20693	0	2	1.09694	0	4	4.18089	0	6	3.81345	0	11	3.89542	0	11
CA600977	545	31.8637	10.2485	-11.0935	-3.04487	3.02929e-17	-2.5645	-7.58791e-06	1.5863e-15	-11.0935	-3.04487	-9.31466	1.5583e-10	1.77165e-08	8	12	11.2371	30	37	20.9013	18	20	14.0245	13	17	10.6735	15	17	8.62664	3	5	3.71581	16	21	11.4637	25	32	15.8764	20	24	22.6919	20	29	16.6731	40	50	16.017	29	40
CA600984	542	137.163	54.9943	-43.368	-2.26131	1.14393e-05	-1.86088	-2.62154e-05	0.000129756	-43.368	-2.26131	-5.96958	1.29222e-06	2.99754e-05	12	12	11.2993	145	158	89.7484	80	92	64.87	121	129	81.4411	156	172	87.7644	0	0	0	147	159	87.2767	89	94	46.895	95	109	103.629	121	135	78.0456	318	348	112.096	128	138
CA601033	578	14.2642	3.16358	-2.58955	-3.43398	5.46195e-05	-2.67686	-1.72521e-06	0.000535896	-2.58955	-3.43398	-4.04122	0.00032548	0.00296508	0	0	0	7	7	3.72854	6	7	4.62834	1	1	0.592005	2	3	1.43543	0	0	0	13	14	7.20611	4	4	1.87124	16	16	14.2642	7	9	4.87897	14	15	4.53077	8	9
CA601045	576	9.74632	0.905125	-1.31043	-5.80646	2.58707e-05	-3.75561	-9.36885e-07	0.000272878	-1.31043	-5.80646	-3.56019	0.00125532	0.0090157	0	11	9.74632	0	3	1.6035	0	1	0.663487	0	7	4.15843	0	3	1.44042	0	2	1.40633	0	4	2.06604	0	4	1.87774	0	6	5.36765	0	7	3.80793	0	5	1.5155	0	1
CA601101	353	14.8427	2.28333	-2.92543	-3.80592	6.02318e-07	-3.00992	-2.03158e-06	8.70074e-06	-2.92543	-3.80592	-4.5955	7.03431e-05	0.000838349	0	0	0	4	6	5.23294	3	5	5.41315	1	3	2.90804	2	4	3.13383	0	0	0	2	5	4.21401	0	1	0.76599	0	0	0	1	2	1.77529	11	20	9.89154	2	2
CA601120	356	6.58303	2.51426	-2.08176	-3.67218	3.55319e-06	-2.88733	-1.48841e-06	4.45453e-05	-2.08176	-3.67218	-5.34685	5.61961e-06	0.000102308	0	3	4.30072	0	2	1.72961	0	6	6.44104	0	4	3.84471	0	2	1.55371	0	5	5.68852	0	7	5.8499	0	3	2.27861	0	1	1.44746	0	1	0.880165	0	6	2.94245	0	0
CA601220	592	4.51732	0.854924	-1.3616	-9.90549	1.06545e-07	-5.34293	-1.02087e-06	1.75032e-06	-1.3616	-9.90549	-5.52319	5.21863e-06	9.61674e-05	0	4	3.44833	0	8	4.16042	0	2	1.29111	0	3	1.73402	0	1	0.467162	0	0	0	0	4	2.0102	0	1	0.456747	0	4	3.48172	0	1	0.529288	0	1	0.294908	0	1
CA601243	537	59.6128	10.8738	-11.5676	-1.70172	0.000176016	-1.45723	-6.66192e-06	0.00153625	-11.5676	-1.70172	-5.18707	1.07267e-05	0.000174411	66	68	64.6256	46	48	27.5192	28	32	22.7735	50	52	33.1347	55	58	29.8705	71	74	55.8132	44	47	26.039	62	66	33.2328	26	27	25.9087	38	44	25.6739	118	122	39.6638	32	37
CA601374	180	7.68222	1.9494	-2.44716	-8.42247	3.49604e-10	-5.64653	-1.81089e-06	8.42499e-09	-2.44716	-8.42247	-6.08273	9.95077e-07	2.41136e-05	2	2	5.67058	2	2	3.42079	0	0	0	1	1	1.90099	5	5	7.68222	1	1	2.25013	0	0	0	1	1	1.50219	0	0	0	1	1	1.74077	5	5	4.8496	2	2
CA601454	407	25.0787	6.29986	-5.61642	-2.2796	2.74878e-05	-1.99805	-3.94422e-06	0.000288304	-5.61642	-2.2796	-5.05166	1.5029e-05	0.000231619	20	20	25.0787	3	3	2.26932	5	5	4.69495	6	6	5.04441	15	16	10.8721	14	14	13.932	4	4	2.92392	20	21	13.9516	6	6	7.59648	4	4	3.07949	23	23	9.86602	6	7
CA601568	569	46.3019	15.6803	-11.1594	-1.84609	0.00124671	-1.53311	-6.21282e-06	0.00873759	-11.1594	-1.84609	-4.5025	8.4488e-05	0.000973723	3	3	2.69079	31	42	22.7251	21	36	24.1794	36	54	32.4739	25	42	20.4139	1	1	0.711815	32	58	30.3261	29	38	18.058	21	34	30.7909	43	84	46.2574	50	69	21.1712	26	46
CA601623	472	10.0851	2.44438	-2.40284	-3.59967	5.77829e-06	-2.82329	-1.65991e-06	6.95454e-05	-2.40284	-3.59967	-4.84604	3.19617e-05	0.000434386	0	3	3.24377	0	4	2.60908	0	6	4.85808	0	6	4.34973	0	16	9.37492	0	1	0.858099	0	16	10.0851	0	1	0.57287	0	4	4.3669	0	9	5.97468	0	10	3.69885	0	3
CA601635	545	18.3652	4.9201	-4.25735	-2.87364	2.78569e-05	-2.35315	-2.80106e-06	0.00029183	-4.25735	-2.87364	-4.21617	0.000196024	0.00195393	2	2	1.87285	11	11	6.21391	17	17	11.9209	21	21	13.1849	5	5	2.53725	3	3	2.22948	12	12	6.55066	7	7	3.47296	15	15	14.1824	6	6	3.4496	27	27	8.6492	5	5
CA601642	501	23.6805	5.63172	-4.83959	-1.87233	9.42546e-05	-1.57941	-2.87267e-06	0.000878774	-4.83959	-1.87233	-5.30556	7.13533e-06	0.000124499	11	11	11.2053	7	12	7.37416	5	7	5.33968	12	12	8.1959	17	21	11.5923	11	15	12.1264	14	18	10.689	18	19	10.2545	10	14	14.3995	13	18	11.2577	28	35	12.1966	22	27
CA601839	546	3.81422	0.943763	-0.81029	-4.13504	0.00104785	-2.74995	-5.73748e-07	0.00752372	-0.81029	-4.13504	-3.72512	0.000755939	0.00593343	0	0	0	0	3	1.6916	0	2	1.39989	0	3	1.8801	0	0	0	0	0	0	0	7	3.81422	0	1	0.495228	0	1	0.943763	0	6	3.44328	0	8	2.55803	0	1
CA601939	433	8.2505	2.02654	-2.20213	-4.10212	6.08423e-08	-3.18172	-1.57464e-06	1.04089e-06	-2.20213	-4.10212	-5.93218	1.34626e-06	3.1019e-05	7	7	8.2505	4	4	2.84408	0	0	0	1	1	0.790252	5	5	3.19353	4	4	3.74155	3	3	2.06127	13	13	8.11808	2	2	2.38011	4	4	2.89458	8	8	3.2256	2	2
CA602088	527	5.80142	1.33166	-1.19143	-4.14366	0.000106968	-2.9601	-8.49871e-07	0.000983998	-1.19143	-4.14366	-4.40843	0.000116062	0.0012692	0	0	0	0	3	1.75259	3	8	5.80142	0	1	0.649296	0	3	1.57435	1	2	1.53709	2	6	3.3872	0	1	0.513083	0	1	0.977789	0	1	0.59457	3	9	2.98154	1	2
CA602192	503	22.7979	6.08129	-4.83385	-2.21329	0.000836506	-1.9774	-3.55954e-06	0.00615665	-4.83385	-2.21329	-3.6808	0.000827549	0.0063973	13	14	14.2046	10	11	6.73277	2	4	3.03911	6	6	4.08166	4	4	2.19928	18	20	16.1043	13	14	8.28058	24	28	15.0518	12	14	14.3422	2	2	1.24588	25	28	9.71848	4	7
CA602303	484	10.2528	2.24446	-1.9499	-3.81268	0.000276778	-2.90324	-1.35943e-06	0.00230795	-1.9499	-3.81268	-3.66541	0.000901496	0.00686988	0	1	1.05445	0	1	0.636097	4	11	8.68565	2	5	3.53491	1	5	2.85703	0	0	0	0	0	0	2	2	1.11733	0	1	1.06466	1	4	2.58957	0	7	2.525	1	4
CA602426	528	4.11934	1.95187	-1.20174	-2.89104	0.000645856	-2.25351	-8.23448e-07	0.00490778	-1.20174	-2.89104	-4.26241	0.000134391	0.00143202	0	0	0	3	3	1.74927	3	5	3.61902	2	3	1.9442	1	2	1.04758	2	3	2.30127	4	4	2.25386	1	1	0.512111	2	2	1.95187	1	5	2.96722	2	2	0.661309	1	2
CA602430	355	9.02928	2.40355	-1.93131	-2.87837	0.00180559	-2.28259	-1.27635e-06	0.0120557	-1.93131	-2.87837	-3.41328	0.00179632	0.0120649	2	3	4.31284	4	6	5.20346	1	1	1.07653	1	2	1.92777	0	1	0.779042	0	0	0	1	1	0.838054	0	0	0	3	6	8.70921	4	9	7.94379	5	11	5.40969	1	3
CA602433	537	27.292	6.23302	-5.12516	-2.50529	0.000397574	-2.02947	-3.16585e-06	0.00318848	-5.12516	-2.50529	-4.01538	0.000354459	0.00317716	0	1	0.950377	4	25	14.3329	1	12	8.54008	3	8	5.09764	1	6	3.09006	0	0	0	2	9	4.98619	2	8	4.02822	3	11	10.5554	7	24	14.004	12	23	7.4776	0	6
CA602437	537	4.21311	0.568583	-0.849566	-18.6778	5.07761e-06	-5.40064	-6.30586e-07	6.18128e-05	-0.849566	-18.6778	-4.36584	0.000137969	0.00146215	0	0	0	2	2	1.14663	1	1	0.711673	1	1	0.637205	2	2	1.03002	0	0	0	0	0	0	0	0	0	3	3	2.87874	2	2	1.167	5	5	1.62556	0	0
CA602462	271	3.28898	0.822341	-0.737949	-9.26357	6.46421e-05	-4.08926	-5.53076e-07	0.000625385	-0.737949	-9.26357	-3.8689	0.000538674	0.00448443	0	0	0	2	2	2.27211	0	0	0	0	0	0	0	0	0	0	0	0	0	0	0	3	3	2.9933	0	0	0	0	0	0	0	0	0	0	0
CA602546	581	3.23585	0.672277	-0.646641	-4.61957	0.00176891	-2.80047	-4.63804e-07	0.0118396	-0.646641	-4.61957	-3.95465	0.000418895	0.00364905	0	1	0.878404	2	3	1.5897	0	0	0	0	0	0	0	1	0.476007	0	1	0.697113	0	2	1.02413	0	1	0.465395	0	1	0.88691	1	6	3.23585	0	0	0	0	3
CA602558	599	5.66554	1.52919	-2.01882	-25.136	1.25563e-11	-9.50916	-1.48601e-06	3.68835e-10	-2.01882	-25.136	-5.72695	2.99477e-06	6.04689e-05	0	0	0	4	10	5.13975	2	7	4.46608	5	9	5.14125	2	5	2.30851	0	0	0	2	6	2.98006	1	1	0.45141	0	0	0	0	0	0	11	18	5.24631	2	7
CA602578	275	14.8466	3.44521	-2.76953	-2.41555	0.00127837	-2.01635	-1.87903e-06	0.00892874	-2.76953	-2.41555	-4.10142	0.000203132	0.0020134	8	8	14.8466	4	4	4.47813	2	2	2.77941	2	2	2.48857	4	4	4.02269	4	4	5.89124	9	9	9.73667	9	9	8.84927	4	4	7.4952	6	6	6.83648	10	10	6.34857	2	2
CA602588	593	4.01871	1.23062	-1.19863	-3.79137	5.53433e-05	-2.77641	-8.47523e-07	0.000542542	-1.19863	-3.79137	-5.65998	2.87187e-06	5.83859e-05	0	0	0	3	5	2.59588	3	3	1.9334	1	2	1.15406	4	4	1.8655	0	0	0	2	3	1.50511	0	0	0	1	3	2.60689	0	2	1.05679	8	10	2.94411	0	2
CA602603	520	5.29095	1.59339	-1.25436	-3.23931	0.000463555	-2.4607	-8.60543e-07	0.00364842	-1.25436	-3.23931	-3.89931	0.000438491	0.00379148	0	0	0	3	4	2.36824	0	0	0	3	5	3.29018	1	1	0.531846	0	0	0	3	6	3.4328	3	3	1.55997	5	5	4.95476	3	4	2.4103	6	8	2.68593	1	2
CA602639	539	4.35621	0.956664	-0.789204	-3.71033	0.000822504	-2.57501	-5.60757e-07	0.00606949	-0.789204	-3.71033	-3.96255	0.000398313	0.00350012	2	2	1.8937	0	0	0	0	0	0	4	4	2.53936	4	4	2.05239	0	0	0	3	3	1.6559	1	1	0.50166	1	1	0.95602	0	0	0	6	6	1.94344	1	1
CA602703	525	22.7858	7.38337	-8.37045	-3.13558	2.586e-14	-2.65631	-5.862e-06	1.02684e-12	-8.37045	-3.13558	-9.59499	2.61302e-11	4.34703e-09	5	6	5.8326	13	13	7.62348	13	13	9.46322	17	19	12.3836	20	22	11.5892	11	11	8.48619	9	9	5.10016	28	29	14.9361	9	9	8.83362	17	18	10.743	53	58	19.2876	15	16
CA602759	495	27.9475	8.73704	-8.57878	-1.68356	0.000211086	-1.44824	-4.98196e-06	0.0018103	-8.57878	-1.68356	-6.26793	7.45475e-08	2.78029e-06	16	23	23.7133	35	42	26.1224	21	32	24.7059	20	24	16.5905	30	43	24.0244	24	34	27.8197	42	52	31.2535	35	39	21.3038	10	14	14.574	28	44	27.8523	37	51	17.9876	23	33
CA603089	483	4.93395	1.38419	-1.24085	-4.61731	1.42725e-05	-3.20782	-8.86055e-07	0.000158816	-1.24085	-4.61731	-4.55959	7.7217e-05	0.000904581	0	0	0	1	1	0.637414	0	0	0	1	2	1.41689	5	5	2.86294	0	0	0	0	0	0	0	0	0	1	3	3.20059	0	0	0	4	4	1.44584	1	2
CA603277	542	4.70805	0.888844	-1.07874	-8.04271	4.55174e-06	-4.3643	-7.92131e-07	5.58708e-05	-1.07874	-8.04271	-4.57523	7.58968e-05	0.000892413	0	5	4.70805	0	1	0.568028	0	1	0.705108	0	1	0.631327	0	1	0.510258	0	1	0.747274	0	2	1.09782	0	0	0	0	1	0.950728	0	3	1.73435	0	10	3.22114	0	2
CA603398	458	11.678	1.68878	-2.73509	-11.5375	6.64949e-10	-7.29142	-2.0758e-06	1.54151e-08	-2.73509	-11.5375	-4.73909	4.85213e-05	0.00061553	0	0	0	0	0	0	0	0	0	3	3	2.24135	5	5	3.01921	0	0	0	2	2	1.29917	0	0	0	0	0	0	15	16	10.9463	20	20	7.62383	6	6
CA603415	354	5.16361	1.43348	-1.12025	-3.52153	0.000630083	-2.5834	-7.76568e-07	0.0047981	-1.12025	-3.52153	-3.78021	0.000564228	0.00465888	3	3	4.32502	3	3	2.60908	0	0	0	1	1	0.966607	4	4	3.12497	1	1	1.14413	2	2	1.68084	4	4	3.05531	0	0	0	1	1	0.885137	4	4	1.97272	4	4
CA603508	539	5.9368	1.58304	-1.34994	-3.44255	0.000133821	-2.59516	-9.32592e-07	0.00120314	-1.34994	-3.44255	-4.22779	0.000187192	0.00188129	1	1	0.946851	2	2	1.14238	2	2	1.41807	5	5	3.1742	1	1	0.513098	0	0	0	8	9	4.96769	0	0	0	3	3	2.86806	2	2	1.16267	9	13	4.21078	3	3
CA603667	601	27.7565	7.72312	-8.04229	-3.09518	2.75732e-08	-2.52494	-5.24138e-06	4.98961e-07	-8.04229	-3.09518	-5.56924	4.48258e-06	8.48151e-05	1	1	0.849172	5	7	3.58585	7	11	6.99477	11	16	9.10959	9	17	7.82283	0	0	0	12	27	13.3656	18	26	11.6976	10	24	20.5775	18	33	17.2049	32	71	20.6249	16	33
CA603675	398	24.5491	10.0765	-12.2523	-5.6311	5.56215e-22	-4.62637	-8.84464e-06	4.17444e-20	-12.2523	-5.6311	-10.4767	8.12467e-12	1.69461e-09	8	8	10.2583	20	22	17.018	2	2	1.92045	5	5	4.29873	16	16	11.118	17	19	19.3353	15	15	11.2127	21	21	14.267	9	9	11.6524	24	25	19.6821	42	44	19.3009	21	21
CA603807	564	78.8636	22.4956	-18.2026	-2.23269	0.000722321	-1.83143	-1.07209e-05	0.00541082	-18.2026	-2.23269	-4.32991	0.000133472	0.00142373	0	2	1.80976	13	62	33.844	4	19	12.8745	12	46	27.9082	21	70	34.3248	0	0	0	15	58	30.5949	11	38	18.2181	11	57	52.0777	16	62	34.445	31	144	44.575	17	67
CA603910	427	20.5315	4.87547	-4.64904	-3.25149	1.26148e-06	-2.65701	-3.15013e-06	1.72004e-05	-4.64904	-3.25149	-4.53159	8.26736e-05	0.000956687	1	1	1.1952	9	14	10.0941	6	6	5.37005	5	9	7.2122	10	12	7.77218	1	1	0.948531	3	5	3.48372	20	24	15.1978	3	5	6.0339	5	8	5.87051	26	31	12.6748	4	6
CA604009	463	2.47625	0.396958	-0.540327	-10.2657	0.000576535	-3.61993	-3.98932e-07	0.00443062	-0.540327	-10.2657	-4.0596	0.000319972	0.00292631	0	2	2.20455	0	1	0.664949	0	3	2.47625	0	2	1.4781	0	0	0	0	0	0	0	2	1.28514	0	1	0.584005	0	1	1.11295	0	2	1.35351	0	1	0.377075	0	1
CA604015	391	7.23286	1.31789	-1.3861	-3.79658	0.000173258	-2.78427	-9.52158e-07	0.00151427	-1.3861	-3.79658	-3.75028	0.000722429	0.0057163	0	0	0	3	3	2.36218	1	1	0.977413	2	2	1.75028	3	3	2.12194	0	0	0	3	4	3.04357	1	1	0.691546	1	1	1.31789	1	1	0.801377	11	12	5.35813	0	0
CA604089	671	22.4494	10.1223	-7.56537	-2.87049	7.44735e-06	-2.36091	-4.86865e-06	8.76792e-05	-7.56537	-2.87049	-5.17591	1.16993e-05	0.000187518	5	7	5.32409	11	31	14.2236	11	21	11.9606	13	34	17.3384	22	50	20.6081	0	1	0.603611	13	33	14.6316	1	2	0.805945	12	28	21.5026	13	24	11.2073	30	73	18.9937	12	24
CA604107	662	26.9199	4.57096	-5.14821	-2.38984	0.000209224	-2.13406	-3.77152e-06	0.00179616	-5.14821	-2.38984	-3.70288	0.000775512	0.00606325	10	30	23.1278	4	8	3.7205	2	7	4.04106	10	36	18.6079	6	9	3.75988	9	44	26.9199	5	16	7.19056	10	59	24.0986	4	9	7.00552	3	12	5.67985	10	38	10.0215	5	10
CA604192	726	24.0476	8.28597	-8.03267	-2.90618	4.89759e-10	-2.40048	-5.31669e-06	1.15529e-08	-8.03267	-2.90618	-6.79917	1.31087e-07	4.43997e-06	1	6	4.21779	6	26	11.0257	2	6	3.15842	9	31	14.6109	14	47	17.904	0	0	0	17	42	17.2113	15	33	12.2907	10	30	21.2932	11	34	14.6743	39	100	24.0476	10	35
CA604246	506	7.26574	2.1031	-2.33879	-3.88735	9.43032e-09	-3.03961	-1.6523e-06	1.83871e-07	-2.33879	-3.88735	-6.70425	1.23415e-07	4.22604e-06	2	2	2.0172	3	4	2.43376	3	4	3.0211	3	4	2.70497	2	4	2.18625	1	1	0.80044	5	9	5.29167	6	7	3.74064	2	2	2.03674	3	4	2.47698	11	13	4.4854	3	3
CA604260	703	504.002	60.5282	-107.445	-3.94978	2.24532e-12	-3.74741	-8.77955e-05	7.22057e-11	-107.445	-3.94978	-4.89036	3.15672e-05	0.000429761	31	174	126.318	41	326	142.768	12	93	50.5572	12	95	46.2404	15	143	56.2562	48	311	179.178	12	120	50.784	96	536	206.161	11	80	58.6395	8	63	28.0801	44	476	118.212	25	232
CA604320	679	12.6957	3.3814	-2.5297	-2.16516	0.00113149	-1.79969	-1.60724e-06	0.00804128	-2.5297	-2.16516	-4.15684	0.000204602	0.00202517	1	10	7.51624	4	28	12.6957	2	10	5.6284	4	15	7.55918	2	25	10.1826	0	5	2.98249	4	16	7.01053	3	16	6.37159	1	7	5.31232	0	5	2.30735	2	11	2.82834	1	7
CA604436	556	2.7537	0.435975	-0.501043	-16.7297	0.000417328	-3.88633	-3.7265e-07	0.00332096	-0.501043	-16.7297	-4.00978	0.000370528	0.00329511	0	3	2.7537	0	1	0.553725	0	1	0.687354	0	0	0	0	1	0.49741	0	0	0	0	2	1.07018	0	0	0	0	0	0	0	1	0.563559	0	5	1.57001	0	1
CA604437	242	36.2228	9.86909	-9.86377	-2.60709	2.73713e-06	-2.28281	-7.02312e-06	3.49846e-05	-9.86377	-2.60709	-5.73865	1.47606e-06	3.35458e-05	2	10	21.0889	4	9	11.4498	0	1	1.57921	0	7	9.89774	0	4	4.57124	4	12	20.0838	1	8	9.83502	8	30	33.52	0	5	10.6466	0	14	18.127	1	15	10.8214	0	6
CA604465	569	26.2402	5.91038	-5.65086	-2.54438	1.43215e-05	-2.09153	-3.59274e-06	0.000159305	-5.65086	-2.54438	-4.72236	4.63019e-05	0.0005915	3	3	2.69079	6	6	3.24644	12	12	8.0598	11	11	6.61506	10	13	6.3186	0	0	0	14	16	8.36582	11	13	6.17773	8	9	8.15053	21	21	11.5643	29	32	9.81852	19	25
CA604535	402	3.57639	0.971624	-1.04845	-5.67257	1.66866e-05	-3.55427	-7.60214e-07	0.000182927	-1.04845	-5.67257	-5.13623	1.45401e-05	0.000225384	0	1	1.26953	0	3	2.29755	0	3	2.852	0	1	0.851192	0	3	2.06388	0	1	1.00752	0	4	2.96029	0	0	0	0	2	2.56366	0	2	1.5589	0	1	0.434293	0	0
CA604638	704	12.3333	3.29227	-2.90128	-3.47193	8.23191e-07	-2.746	-1.96607e-06	1.16028e-05	-2.90128	-3.47193	-4.99376	2.23441e-05	0.000322259	1	1	0.724933	7	9	3.93585	2	3	1.62856	5	11	5.34655	12	22	8.6425	0	0	0	5	8	3.38079	2	3	1.15225	1	2	1.46391	6	13	5.78608	19	34	8.43169	10	19
CA604772	591	27.7959	5.03049	-5.33956	-1.81137	0.000526212	-1.58256	-3.43428e-06	0.00408563	-5.33956	-1.81137	-4.90876	1.94326e-05	0.000287257	16	33	28.4968	10	17	8.85585	4	8	5.17318	8	12	6.9478	6	11	5.14748	17	27	18.5036	11	21	10.5714	26	31	14.1831	8	11	9.59093	9	15	7.95276	18	34	10.0438	17	23
CA604979	552	56.3507	13.1911	-14.884	-4.74934	1.51504e-05	-3.88287	-1.02405e-05	0.000167702	-14.884	-4.74934	-4.4712	0.000101734	0.00113574	3	3	2.77365	48	60	33.4643	0	2	1.38467	0	1	0.619889	0	0	0	0	0	0	56	64	34.4938	16	16	7.83752	23	30	28.0051	43	54	30.6527	36	43	13.6	0	0
CA605028	440	5.85562	2.51418	-2.24411	-5.51659	2.64619e-10	-4.03049	-1.62195e-06	6.49117e-09	-2.24411	-5.51659	-6.68534	1.27083e-07	4.33422e-06	1	1	1.15989	4	4	2.79883	4	6	5.21139	3	3	2.33304	4	4	2.51418	0	0	0	2	2	1.35232	2	2	1.22907	4	5	5.85562	4	5	3.56067	4	7	2.7775	0	1
CA605146	415	50.9682	7.73245	-9.23749	-2.70087	1.68921e-05	-2.20967	-5.84979e-06	0.000184997	-9.23749	-2.70087	-4.23634	0.000193665	0.00193469	1	3	3.6893	6	12	8.9023	1	2	1.84178	5	11	9.0698	4	7	4.66487	1	2	1.95192	7	15	10.7533	2	9	5.86398	9	16	19.8668	5	15	11.3255	23	45	18.931	11	20
CA605331	518	7.96707	1.13371	-1.60558	-2.83863	0.000973996	-2.22832	-1.06461e-06	0.00705211	-1.60558	-2.83863	-3.69817	0.000796933	0.00620668	0	2	1.97047	0	5	2.97173	0	1	0.737777	0	1	0.660577	0	7	3.7373	0	1	0.781897	0	2	1.14868	0	3	1.56599	0	4	3.97911	0	7	4.23431	0	3	1.01111	0	5
CA605532	582	2.6723	0.488061	-0.624473	-12.1558	0.000170102	-4.07807	-4.62407e-07	0.00148921	-0.624473	-12.1558	-4.34119	0.000147693	0.00154695	0	0	0	1	1	0.528988	2	2	1.31329	0	0	0	0	0	0	0	0	0	2	2	1.02237	0	0	0	2	2	1.77077	3	3	1.61515	3	3	0.899926	1	1
CA605588	568	12.8676	2.1008	-3.29296	-3.62371	1.04483e-05	-3.04023	-2.46905e-06	0.000119424	-3.29296	-3.62371	-4.17938	0.000217545	0.00212775	0	4	3.59403	4	20	10.8405	0	6	4.03699	0	4	2.40971	0	3	1.4607	3	13	9.26989	0	3	1.57135	2	17	8.09279	1	10	9.07209	0	4	2.20661	4	32	9.83581	0	0
CA605702	617	5.36182	1.89007	-1.46315	-2.45083	0.00205959	-1.97768	-9.65296e-07	0.0135201	-1.46315	-2.45083	-4.06752	0.00019773	0.00196785	2	2	1.6543	3	4	1.99592	4	4	2.47759	5	9	4.99127	4	9	4.0341	0	0	0	4	4	1.92875	5	5	2.1912	0	0	0	3	5	2.53921	11	15	4.24438	0	1
CA605751	626	21.4785	6.78134	-5.47519	-1.82961	0.00119866	-1.53252	-3.13002e-06	0.00845476	-5.47519	-1.82961	-4.63715	4.50456e-05	0.000578382	3	3	2.44578	19	22	10.8198	9	10	6.10493	9	13	7.10595	16	21	9.27757	1	1	0.647001	20	25	11.8814	24	28	12.0943	18	24	19.7557	27	32	16.0173	48	55	15.339	23	28
CA605910	469	15.0192	4.71972	-3.18373	-1.96848	0.00227801	-1.66859	-1.99647e-06	0.0147549	-3.18373	-1.96848	-4.13071	0.000132291	0.00141378	6	6	6.52903	13	13	8.53374	4	4	3.25943	10	10	7.29593	12	14	8.25552	1	1	0.863588	11	12	7.61218	14	14	8.07148	7	7	7.69097	11	11	7.34909	16	17	6.32826	6	6
CA606023	625	15.5147	2.40378	-2.32955	-3.2597	2.78707e-05	-2.57562	-1.59041e-06	0.00029192	-2.32955	-3.2597	-4.1527	0.000242482	0.00232724	13	19	15.5147	6	6	2.95556	3	6	3.66882	3	4	2.18995	4	8	3.53997	0	0	0	2	2	0.95203	1	1	0.432631	1	4	3.29789	5	7	3.50939	14	17	4.74873	3	4
CA606062	473	29.8891	5.22604	-7.62608	-7.24954	1.36744e-14	-6.11927	-5.99674e-06	5.5939e-13	-7.62608	-7.24954	-5.86708	1.99574e-06	4.30924e-05	5	5	5.39485	9	9	5.85801	5	5	4.03984	6	6	4.34054	10	10	5.84694	7	7	5.99399	14	14	8.80577	35	35	20.0081	4	4	4.35767	7	7	4.63715	37	37	13.6568	10	10
CA606285	453	9.10013	1.34338	-1.64337	-3.09004	0.000663315	-2.36334	-1.08189e-06	0.00502412	-1.64337	-3.09004	-3.6092	0.00107871	0.00796703	0	0	0	0	3	2.03888	0	1	0.843639	0	1	0.755362	0	5	3.05254	0	1	0.89409	0	2	1.31351	0	1	0.596897	0	8	9.10013	0	2	1.38339	0	3	1.1562	0	4
CA606302	361	14.0249	6.82263	-6.56423	-10.0818	5.9288e-24	-7.60307	-4.85044e-06	5.10502e-22	-6.56423	-10.0818	-9.6236	9.7896e-11	1.22329e-08	7	7	9.89603	8	8	6.82263	2	2	2.11728	4	4	3.79146	11	11	8.42704	0	0	0	2	2	1.64825	10	11	8.23917	6	6	8.56446	12	14	12.1516	28	29	14.0249	9	10
CA606380	484	7.55338	2.70366	-2.59196	-3.7811	5.47403e-07	-2.94978	-1.80923e-06	7.976e-06	-2.59196	-3.7811	-5.85852	1.05379e-06	2.53071e-05	2	2	2.10889	9	11	6.99707	2	2	1.57921	2	3	2.12094	4	7	3.99984	3	5	4.18412	1	1	0.614689	4	6	3.352	2	2	2.12932	11	11	7.12133	7	9	3.24643	7	8
CA606504	598	20.2635	2.55292	-3.82294	-8.38051	7.48337e-09	-6.50789	-3.13867e-06	1.48215e-07	-3.82294	-8.38051	-4.35444	0.000140147	0.00148113	4	4	3.41373	0	0	0	1	1	0.639078	1	1	0.572206	3	4	1.8499	4	13	8.80484	3	3	1.49252	9	10	4.52165	1	1	0.861697	2	2	1.04796	3	5	1.45975	5	6
CA606514	315	31.4914	9.49633	-8.5346	-3.01981	3.52619e-07	-2.50324	-5.72083e-06	5.29644e-06	-8.5346	-3.01981	-5.59412	3.19519e-06	6.37501e-05	5	6	9.721	8	12	11.7284	13	16	19.4117	12	13	14.1217	18	20	17.5594	14	17	21.8584	8	8	7.55579	3	5	4.29198	1	1	1.63586	15	16	15.9156	13	14	7.75936	12	12
CA606762	522	7.00866	2.20339	-2.23264	-5.50625	9.62287e-10	-4.06606	-1.64149e-06	2.18226e-08	-2.23264	-5.50625	-7.08185	6.03277e-08	2.34675e-06	0	1	0.977687	0	2	1.17958	0	1	0.732124	0	3	1.96655	0	6	3.17885	0	1	0.775906	0	7	3.98959	0	10	5.17997	0	4	3.94862	0	5	3.00133	0	9	3.0101	0	1
CA606764	643	17.4615	4.79949	-4.84397	-2.82649	4.28859e-06	-2.39498	-3.34019e-06	5.29217e-05	-4.84397	-2.82649	-4.89759	2.54045e-05	0.000358235	17	22	17.4615	2	9	4.30924	7	9	5.34917	6	9	4.78944	25	32	13.7635	20	27	17.0072	15	19	8.7911	7	11	4.62572	7	8	6.41113	19	26	12.67	3	4	1.08607	14	17
CA606913	406	5.92952	1.77988	-1.40809	-3.10919	0.000797209	-2.42837	-9.84823e-07	0.00590365	-1.40809	-3.10919	-3.99193	0.000315791	0.00289594	1	1	1.25703	0	0	0	1	1	0.941302	1	1	0.842805	6	6	4.08709	0	0	0	3	3	2.19834	4	4	2.66399	3	3	3.8076	4	4	3.08708	0	2	0.860028	1	1
CA606947	588	13.212	3.64342	-2.9425	-2.63885	1.48844e-05	-2.16599	-1.94424e-06	0.000164988	-2.9425	-2.63885	-4.81138	2.8631e-05	0.000395908	1	1	0.867946	22	23	12.0426	11	12	7.79936	5	5	2.90969	10	11	5.17374	0	1	0.688814	8	8	4.04775	10	10	4.59855	6	6	5.25811	9	10	5.32889	19	20	5.93829	15	17
CA607053	569	7.11815	2.15148	-1.56117	-2.28125	0.00126784	-1.87711	-1.02321e-06	0.00886383	-1.56117	-2.28125	-4.06434	0.000181711	0.00183534	0	2	1.79386	0	6	3.24644	0	4	2.6866	0	6	3.60821	0	6	2.91627	0	10	7.11815	0	8	4.18291	0	6	2.85126	0	2	1.81123	0	4	2.20273	0	7	2.1478	0	7
CA607111	553	3.50076	1.0228	-1.13321	-5.87033	3.4923e-06	-3.6989	-8.22843e-07	4.38613e-05	-1.13321	-5.87033	-5.78031	2.35668e-06	4.94849e-05	0	0	0	0	2	1.11346	0	4	2.76433	0	3	1.85631	0	7	3.50076	0	1	0.73241	0	5	2.68996	0	2	0.977919	0	2	1.86363	0	1	0.566616	2	4	1.26283	0	2
CA607190	537	9.09733	3.14667	-2.19199	-2.60249	0.000697239	-2.10548	-1.42355e-06	0.00524774	-2.19199	-2.60249	-3.83778	0.000422808	0.00367737	0	0	0	1	3	1.71995	0	1	0.711673	4	6	3.82323	1	5	2.57505	0	0	0	1	4	2.21608	3	4	2.01411	5	7	6.71706	1	7	4.08449	7	21	6.82737	3	9
CA607283	320	16.1551	3.06478	-2.73574	-2.20837	0.00125659	-1.8895	-1.85994e-06	0.00879461	-2.73574	-2.20837	-3.70056	0.0007762	0.00606799	8	8	12.7588	2	2	1.92419	1	1	1.19428	6	6	6.41586	3	3	2.59275	3	3	3.79709	9	9	8.36745	8	8	6.75986	1	1	1.6103	4	4	3.91673	14	14	7.63812	1	1
CA607445	579	26.3242	7.27579	-6.25133	-2.86717	1.45031e-07	-2.36882	-4.12997e-06	2.32709e-06	-6.25133	-2.86717	-5.56816	4.14806e-06	7.94887e-05	0	1	0.881438	6	20	10.6346	4	14	9.24069	4	13	7.68278	9	23	10.986	0	0	0	8	16	8.22133	2	8	3.73602	7	13	11.5697	10	30	16.2352	19	51	15.378	9	21
CA607566	568	26.7807	4.78606	-4.91038	-2.03944	0.000313127	-1.76114	-3.23691e-06	0.00257583	-4.91038	-2.03944	-4.15417	0.000235244	0.00227004	0	0	0	4	6	3.25216	6	10	6.72832	7	10	6.02428	6	9	4.38211	18	23	16.4006	12	21	10.9995	10	12	5.71256	12	21	19.0514	13	19	10.4814	12	18	5.53264	5	7
CA607623	565	3.86127	1.38666	-0.95706	-2.95078	0.00152836	-2.24073	-6.58407e-07	0.0104303	-0.95706	-2.95078	-4.29165	0.000131396	0.00140591	0	0	0	3	3	1.63471	0	0	0	2	2	1.21125	3	3	1.46846	0	0	0	2	2	1.05313	1	2	0.957149	0	0	0	2	3	1.66374	5	5	1.54501	2	3
CA607738	583	3.20126	1.1575	-1.06224	-5.54092	1.66866e-05	-3.51388	-7.69205e-07	0.000182927	-1.06224	-5.54092	-5.68587	2.89186e-06	5.8733e-05	1	1	0.87539	4	4	2.11232	1	1	0.655521	2	2	1.17386	0	0	0	0	0	0	6	6	3.06185	2	2	0.927597	2	2	1.76773	4	4	2.14984	6	6	1.79676	2	2
CA607918	621	8.30705	2.46936	-2.08939	-2.67725	1.60234e-05	-2.18283	-1.40855e-06	0.000176249	-2.08939	-2.67725	-5.33348	5.09578e-06	9.43029e-05	0	0	0	3	3	1.4873	4	4	2.46163	4	5	2.75506	4	4	1.78139	1	1	0.652211	4	4	1.91632	6	6	2.61251	2	2	1.65956	9	9	4.54114	19	22	6.185	5	5
CA607934	368	6.93414	1.0385	-1.97508	-89.5367	2.10374e-12	-13.218	-1.47553e-06	6.78889e-11	-1.97508	-89.5367	-5.34589	8.77044e-06	0.000147699	5	5	6.93414	1	1	0.836606	1	1	1.0385	2	2	1.85967	0	0	0	0	0	0	6	6	4.8507	5	5	3.67384	4	4	5.60103	0	0	0	11	11	5.21859	4	4
CA607941	543	20.1883	7.42176	-6.8257	-3.54671	1.4902e-12	-2.94013	-4.77118e-06	4.89798e-11	-6.8257	-3.54671	-8.03173	4.05553e-09	2.53314e-07	8	10	9.39876	20	23	13.0406	10	15	10.5571	10	12	7.56197	17	20	10.1864	19	21	15.6639	17	20	10.958	14	14	6.9715	6	7	6.64284	8	11	6.34756	31	35	11.2532	3	7
CA607983	592	8.87608	2.75642	-2.17925	-2.20561	0.000806819	-1.82642	-1.39033e-06	0.00596784	-2.17925	-2.20561	-4.34848	0.000124659	0.00134642	0	0	0	5	7	3.64037	6	8	5.16444	8	14	8.09207	13	19	8.87608	0	0	0	3	4	2.0102	5	5	2.28374	6	6	5.22258	7	12	6.35146	16	24	7.07779	4	4
CA608084	451	2.90437	0.682641	-0.732738	-7.31622	0.000406241	-3.64463	-5.36302e-07	0.00324479	-0.732738	-7.31622	-4.25182	0.000174772	0.00177682	0	2	2.2632	0	1	0.682641	0	2	1.69476	0	2	1.51742	0	1	0.613215	0	1	0.898055	0	1	0.659666	0	1	0.599544	0	0	0	0	1	0.694764	0	3	1.16132	0	0
CA608114	323	5.82053	1.56692	-1.9278	-11.9054	1.18757e-10	-6.62352	-1.43807e-06	3.05851e-09	-1.9278	-11.9054	-5.779	2.45935e-06	5.12981e-05	1	1	1.58004	1	1	0.953161	2	2	2.36637	4	4	4.23751	1	1	0.856223	2	2	2.50788	0	0	0	3	3	2.5114	0	0	0	6	6	5.82053	4	4	2.16205	1	1
CA608225	429	3.86797	1.24659	-1.02449	-4.44624	6.17792e-05	-3.02964	-7.33667e-07	0.000599806	-1.02449	-4.44624	-4.78393	3.59413e-05	0.000478653	0	0	0	4	4	2.87059	1	1	0.890836	1	1	0.79762	4	6	3.86797	0	0	0	1	2	1.38699	1	1	0.63029	0	0	0	2	2	1.46079	1	2	0.813919	0	0
CA608416	634	1.60994	0.351505	-0.468632	-35.8587	0.000797183	-4.10321	-3.50631e-07	0.00590365	-0.468632	-35.8587	-4.9352	2.7911e-05	0.000387619	0	2	1.60994	0	0	0	0	2	1.20558	1	1	0.539715	0	0	0	0	1	0.638837	0	0	0	0	1	0.42649	0	0	0	0	0	0	1	4	1.10149	0	0
CA608424	515	15.3592	5.80451	-3.94312	-2.28137	0.000534735	-1.88177	-2.45915e-06	0.00414586	-3.94312	-2.28137	-4.58124	5.27832e-05	0.000660013	5	5	4.95488	6	10	5.97808	4	8	5.9366	2	5	3.32213	8	17	9.12917	0	0	0	11	22	12.7091	3	7	3.67527	4	9	9.00515	5	11	6.69267	17	28	9.49203	4	10
CA608433	455	13.5902	3.49058	-4.12212	-5.29738	1.02649e-14	-4.11989	-2.93355e-06	4.25244e-13	-4.12212	-5.29738	-7.31326	3.63603e-08	1.54969e-06	3	3	3.36496	9	10	6.7664	2	2	1.67986	3	3	2.25613	10	11	6.68607	1	1	0.89016	5	5	3.26933	7	7	4.15992	11	12	13.5902	8	8	5.50925	16	16	6.13927	6	7
CA608450	585	5.31719	1.35163	-1.11798	-3.35641	0.000303695	-2.50754	-7.78611e-07	0.00250632	-1.11798	-3.35641	-4.2627	0.000169924	0.00173661	0	0	0	0	2	1.05255	0	0	0	0	2	1.16984	0	0	0	0	1	0.692347	0	2	1.01713	0	5	2.31106	0	4	3.52338	0	6	3.21373	0	6	1.79062	0	2
CA608453	562	33.0082	7.04262	-6.75691	-3.20438	2.17409e-07	-2.57021	-4.36538e-06	3.38253e-06	-6.75691	-3.20438	-4.89026	3.08863e-05	0.000421916	2	2	1.8162	18	19	10.4085	13	13	8.8402	15	15	9.13289	8	8	3.9368	0	0	0	8	11	5.82314	12	13	6.25468	34	36	33.0082	16	16	8.92067	55	56	17.3964	32	34
CA608457	602	2.28513	0.477644	-0.692491	-50.7067	8.09173e-06	-5.57465	-5.18856e-07	9.45583e-05	-0.692491	-50.7067	-5.73094	2.95998e-06	5.98754e-05	1	1	0.847762	2	2	1.02283	2	3	1.90449	1	2	1.13681	2	3	1.37821	0	0	0	2	4	1.97681	0	0	0	0	0	0	2	2	1.04099	0	0	0	0	0
CA608458	461	29.0945	4.39856	-4.81995	-2.00875	0.000247006	-1.71415	-3.06418e-06	0.00208223	-4.81995	-2.00875	-4.4542	8.92615e-05	0.00101979	0	0	0	8	8	5.34267	2	2	1.658	10	10	7.42254	11	11	6.59905	5	5	4.39287	13	13	8.38963	28	28	16.4231	6	6	6.70666	6	6	4.07816	19	19	7.1955	17	17
CA608466	596	8.19676	2.26954	-1.68797	-2.47187	0.000702235	-1.99417	-1.09634e-06	0.00527889	-1.68797	-2.47187	-3.8437	0.000533779	0.00445284	2	2	1.71259	2	2	1.03312	2	2	1.28245	4	5	2.87063	3	5	2.32013	0	0	0	3	6	2.99506	0	0	0	3	4	3.45835	10	13	6.83457	10	11	3.22222	8	9
CA608474	605	2.26601	0.54974	-0.71635	-39.0087	4.16263e-06	-5.55467	-5.3618e-07	5.14991e-05	-0.71635	-39.0087	-5.32688	9.23074e-06	0.000154152	0	0	0	1	1	0.508878	1	2	1.26337	1	1	0.565585	1	4	1.8285	0	0	0	0	0	0	1	2	0.893866	0	0	0	0	0	0	1	2	0.577143	3	3
CA608506	537	2.97945	1.45472	-0.898371	-3.27758	0.00123157	-2.40296	-6.26397e-07	0.00864567	-0.898371	-3.27758	-4.54498	6.35781e-05	0.00077117	0	3	2.85113	0	3	1.71995	0	0	0	0	4	2.54882	0	0	0	0	0	0	0	2	1.10804	0	3	1.51058	0	0	0	0	4	2.33399	0	8	2.6009	0	3
CA608524	601	19.0091	5.98379	-5.66097	-5.20182	4.61633e-07	-4.00634	-3.849e-06	6.80084e-06	-5.66097	-5.20182	-5.04994	1.95722e-05	0.000288992	0	1	0.849172	9	22	11.2698	10	24	15.2613	4	11	6.26284	9	25	11.5042	0	0	0	0	2	0.990048	0	1	0.449908	4	13	11.1461	3	9	4.69226	15	42	12.2007	15	25
CA608581	570	16.8418	4.9151	-3.48794	-2.22453	0.00013068	-1.87025	-2.23678e-06	0.00117809	-3.48794	-2.22453	-4.57073	5.40506e-05	0.000673281	2	2	1.79071	16	18	9.72225	6	6	4.02283	11	12	7.20377	17	18	8.73348	6	6	4.2634	15	15	7.82919	4	4	1.89751	6	6	5.42415	16	19	10.4446	22	22	6.73839	9	11
CA608588	612	17.9197	5.73272	-6.31003	-4.40352	2.4677e-15	-3.57093	-4.42345e-06	1.08659e-13	-6.31003	-4.40352	-7.89425	6.84038e-09	3.87555e-07	0	4	3.33564	5	17	8.55198	2	5	3.12229	4	11	6.15028	4	26	11.7493	0	2	1.3236	6	26	12.6393	7	17	7.51096	6	11	9.26183	7	35	17.9197	8	29	8.27285	9	19
CA608885	550	6.27364	2.1637	-1.39836	-3.13291	9.68386e-05	-2.42621	-9.61702e-07	0.000900898	-1.39836	-3.13291	-4.46125	8.52616e-05	0.000981008	0	3	2.78374	0	5	2.79883	0	1	0.694852	0	4	2.48857	0	3	1.50851	0	0	0	0	4	2.1637	0	5	2.45813	0	2	1.8738	0	2	1.13941	0	11	3.49171	0	5
CA608985	476	5.13487	0.498431	-0.885716	-32.0773	5.70246e-07	-6.20732	-6.57068e-07	8.28002e-06	-0.885716	-32.0773	-4.29257	0.000169874	0.00173625	1	1	1.07217	3	3	1.94036	1	1	0.802875	0	0	0	0	0	0	0	0	0	2	2	1.25004	3	3	1.70417	1	2	2.1651	0	0	0	11	14	5.13487	2	3
CA608995	514	3.35652	0.70988	-0.809894	-4.44751	0.000542503	-2.88842	-5.79468e-07	0.00419787	-0.809894	-4.44751	-4.14067	0.000240712	0.00231285	1	1	0.992904	1	1	0.598971	2	2	1.48704	0	0	0	2	2	1.07611	0	0	0	1	1	0.578812	1	1	0.526059	2	3	3.00756	3	3	1.82882	4	4	1.35864	0	0
CA609037	617	5.25151	1.6543	-1.92794	-12.3372	1.94315e-12	-6.77209	-1.4438e-06	6.29078e-11	-1.92794	-12.3372	-7.39222	3.04219e-08	1.33797e-06	1	2	1.6543	5	7	3.49287	1	1	0.619398	1	1	0.554585	3	4	1.79293	7	8	5.25151	5	5	2.41093	7	9	3.94417	0	0	0	3	3	1.52353	5	5	1.41479	1	1
CA609038	477	8.99282	4.11909	-4.21096	-20.1765	9.90178e-25	-11.8649	-3.18916e-06	9.02074e-23	-4.21096	-20.1765	-10.625	1.07086e-11	2.11998e-09	4	4	4.27969	10	10	6.45432	4	4	3.20477	8	8	5.73885	8	8	4.63832	9	9	7.64194	8	8	4.98967	12	12	6.80238	4	4	4.32113	2	2	1.31379	7	7	2.56205	4	4
CA609078	658	10.8652	3.05604	-2.76716	-2.41512	5.22323e-06	-2.00478	-1.821e-06	6.34256e-05	-2.76716	-2.41512	-5.95119	8.82929e-07	2.18322e-05	2	2	1.55122	9	9	4.211	8	9	5.22723	3	3	1.56009	11	11	4.62334	0	0	0	11	12	5.4257	11	11	4.52027	5	6	4.69874	11	12	5.71438	20	21	5.57188	11	11
CA609173	594	11.5795	2.00482	-2.36653	-2.76334	0.000564643	-2.21736	-1.5563e-06	0.00435174	-2.36653	-2.76334	-3.69998	0.00084252	0.00649133	1	3	2.57754	0	9	4.66471	1	11	7.0772	0	1	0.576059	1	22	10.243	0	0	0	3	17	8.51458	1	5	2.27605	0	6	5.205	0	10	5.27506	2	37	10.8749	0	1
CA609253	553	5.20785	2.14515	-1.73315	-3.93071	1.15463e-06	-2.98117	-1.22628e-06	1.58684e-05	-1.73315	-3.93071	-5.78446	1.58926e-06	3.56773e-05	0	0	0	1	1	0.556729	3	3	2.07325	5	7	4.33138	5	7	3.50076	0	0	0	6	7	3.76594	3	3	1.46688	3	4	3.72727	1	1	0.566616	3	4	1.26283	2	2
CA609359	439	7.45941	2.03056	-2.2017	-12.3638	8.3327e-11	-7.03888	-1.63204e-06	2.19337e-09	-2.2017	-12.3638	-5.73616	2.71296e-06	5.56373e-05	0	0	0	6	6	4.20781	0	0	0	0	0	0	3	3	1.88993	0	0	0	1	1	0.677698	12	12	7.39119	2	2	2.34758	3	3	2.14127	3	3	1.19307	3	3
CA609530	547	39.4318	8.52735	-10.2533	-2.758	2.04667e-07	-2.28781	-6.68157e-06	3.19955e-06	-10.2533	-2.758	-5.36168	7.71495e-06	0.000132786	1	1	0.933003	8	20	11.2567	10	27	18.8639	6	17	10.6344	21	40	20.2238	4	9	6.66399	10	24	13.0534	4	11	5.43755	8	23	21.6669	9	27	15.4664	20	39	12.4476	4	19
CA609594	625	3.66764	0.985188	-0.938155	-6.08822	4.80015e-05	-3.59807	-6.82308e-07	0.000477701	-0.938155	-6.08822	-5.45468	5.90464e-06	0.00010662	0	0	0	0	2	0.985188	0	3	1.83441	0	1	0.547486	0	3	1.32749	0	0	0	0	3	1.42804	0	2	0.865262	0	0	0	0	3	1.50403	0	4	1.11735	0	2
CA609612	628	9.75196	0.864902	-1.33547	-12.0641	1.54643e-07	-5.83005	-9.99624e-07	2.46704e-06	-1.33547	-12.0641	-4.12953	0.000266871	0.00251691	1	12	9.75196	0	1	0.490241	0	5	3.04274	0	3	1.63461	0	4	1.76153	0	5	3.2247	0	3	1.42122	0	5	2.15282	0	1	0.820533	0	1	0.498947	0	12	3.33603	0	0
CA609632	464	9.65497	1.9154	-1.84468	-2.9839	9.88772e-05	-2.35107	-1.23622e-06	0.00091744	-1.84468	-2.9839	-4.25382	0.000170989	0.00174516	2	2	2.1998	3	3	1.99055	1	2	1.64728	2	2	1.47491	1	1	0.596035	0	0	0	2	2	1.28237	4	4	2.33099	5	5	5.55274	5	5	3.37649	8	8	3.0101	4	4
CA609741	620	3.91958	1.35253	-1.15753	-4.38575	3.12941e-05	-3.06875	-8.28705e-07	0.000323955	-1.15753	-4.38575	-5.81414	1.60332e-06	3.59446e-05	0	2	1.6463	0	6	2.9794	0	2	1.2328	0	4	2.20761	0	6	2.67639	0	6	3.91958	0	1	0.479854	0	4	1.74448	0	1	0.831121	0	2	1.01077	0	1	0.28159	0	3
CA609865	647	24.0677	4.74814	-5.07163	-2.6077	5.57679e-06	-2.13328	-3.24357e-06	6.73173e-05	-5.07163	-2.6077	-4.52151	8.74023e-05	0.00100211	0	1	0.788798	5	15	7.13766	2	3	1.77203	6	14	7.40418	4	10	4.2745	0	0	0	2	3	1.37949	4	9	3.76128	10	30	23.8931	7	14	6.78012	17	57	15.3808	3	10
CA609903	656	7.88987	3.15763	-2.4054	-3.47923	9.69107e-07	-2.74359	-1.65165e-06	1.34993e-05	-2.4054	-3.47923	-5.4058	6.1432e-06	0.000110302	3	4	3.11191	5	13	6.10111	0	2	1.16515	6	10	5.21614	0	0	0	0	0	0	3	8	3.62816	2	7	2.88531	4	7	5.49857	8	9	4.29885	8	15	3.99205	2	3
CA609952	613	82.7483	18.2624	-22.7587	-4.23195	1.72528e-10	-3.61256	-1.62812e-05	4.34008e-09	-22.7587	-4.23195	-5.57967	4.14784e-06	7.94887e-05	0	0	0	1	21	10.547	2	37	23.0673	2	33	18.4207	6	60	27.0695	0	3	1.98217	2	29	14.0747	1	50	22.055	1	22	18.4934	18	131	66.9614	7	139	39.5879	20	111
CA609962	585	6.3072	2.26012	-1.97714	-2.96049	6.302e-06	-2.38609	-1.36538e-06	7.52405e-05	-1.97714	-2.96049	-6.10615	3.2689e-07	9.51909e-06	0	4	3.48959	0	4	2.1051	0	2	1.30656	0	3	1.75476	0	4	1.89101	0	1	0.692347	0	6	3.05138	0	4	1.84885	0	1	0.880846	0	5	2.67811	0	16	4.77499	0	5
CA610225	279	2.97376	1.10348	-0.766057	-4.06406	0.0012388	-2.70271	-5.44985e-07	0.00868843	-0.766057	-4.06406	-4.05682	0.000235222	0.00226993	0	0	0	1	1	1.10348	0	0	0	0	0	0	3	3	2.97376	0	0	0	0	0	0	0	0	0	0	0	0	0	0	0	3	3	1.87726	1	1
CA610282	389	37.7784	5.45317	-6.60908	-2.40221	0.000218402	-2.18099	-5.07824e-06	0.00186555	-6.60908	-2.40221	-3.34852	0.0021484	0.0139623	2	3	3.93588	8	10	7.91443	5	7	6.87707	3	5	4.39819	1	4	2.84381	5	7	7.28833	3	6	4.58883	14	18	12.5118	1	4	5.29866	6	12	9.66597	18	29	13.0154	4	6
CA610321	613	3.99902	1.56604	-1.14273	-3.89644	6.3152e-05	-2.81816	-8.12467e-07	0.000612089	-1.14273	-3.89644	-5.49843	3.36637e-06	6.66031e-05	0	1	0.832549	0	3	1.50671	0	1	0.62344	0	2	1.11641	0	1	0.451158	0	3	1.98217	0	0	0	0	4	1.7644	0	2	1.68122	0	4	2.04462	0	2	0.56961	0	1
CA610390	601	12.9981	3.49437	-3.8108	-3.63244	1.16564e-07	-2.92479	-2.63775e-06	1.90336e-06	-3.8108	-3.63244	-5.55919	4.21852e-06	8.06039e-05	0	2	1.69834	5	20	10.2453	1	9	5.72299	0	2	1.1387	0	10	4.60167	0	0	0	4	16	7.92038	3	7	3.14935	0	5	4.28698	1	7	3.64953	1	16	4.64787	1	7
CA610466	467	7.14419	2.45504	-1.67626	-3.03774	0.00201372	-2.35945	-1.11329e-06	0.0132622	-1.67626	-3.03774	-3.44508	0.00160207	0.010984	1	6	6.55699	0	1	0.659253	0	3	2.45504	0	4	2.93087	0	10	5.92206	0	1	0.867286	0	2	1.27413	0	0	0	0	2	2.20683	0	9	6.03864	0	4	1.49538	0	0
CA610500	516	5.32551	1.57895	-1.2013	-3.31008	0.000532776	-2.49267	-8.31512e-07	0.00413168	-1.2013	-3.31008	-4.31493	0.00014869	0.00155519	0	1	0.989055	0	1	0.59665	0	0	0	0	0	0	1	5	2.67985	0	0	0	1	4	2.30627	3	3	1.57206	0	3	2.9959	2	3	1.82174	4	10	3.38344	1	2
CA610544	434	15.8452	4.28753	-3.503	-2.62988	0.000145066	-2.16435	-2.31334e-06	0.0012922	-3.503	-2.62988	-4.17643	0.000193123	0.00193031	3	6	7.05556	5	6	4.25628	5	11	9.6863	2	3	2.36529	1	2	1.27447	1	1	0.933232	4	7	4.79854	2	2	1.24606	2	5	5.93658	17	19	13.7176	9	13	5.22952	3	4
CA610555	566	20.5423	3.64698	-3.39371	-1.86512	0.00170647	-1.60653	-2.15143e-06	0.0114698	-3.39371	-1.86512	-4.21438	0.000172737	0.00176047	4	12	10.8202	9	14	7.61519	3	7	4.72647	5	9	5.44101	2	2	0.977244	4	8	5.7247	12	17	8.93579	28	43	20.5423	6	11	10.0146	5	15	8.30403	18	22	6.78601	5	8
CA610574	597	4.74901	1.17047	-1.0836	-2.67859	0.00102794	-2.10445	-7.35891e-07	0.00739801	-1.0836	-2.67859	-4.84719	2.05841e-05	0.000301229	2	2	1.70972	6	6	3.09418	1	1	0.640148	1	1	0.573164	0	0	0	7	7	4.74901	2	2	0.996681	5	5	2.26461	1	1	0.86314	4	4	2.09942	6	6	1.75463	2	2
CA610593	417	4.3835	0.820573	-0.887861	-4.09938	0.000740671	-2.77399	-6.24105e-07	0.00553595	-0.887861	-4.09938	-3.57185	0.0011767	0.00854989	0	0	0	0	5	3.6915	0	0	0	0	1	0.820573	0	6	3.97928	0	1	0.971278	0	1	0.713452	0	0	0	0	1	1.23572	0	0	0	0	4	1.67468	0	4
CA610600	240	27.7161	2.8803	-3.62974	-3.71782	9.0826e-06	-3.2262	-2.81956e-06	0.000105113	-3.62974	-3.71782	-3.5007	0.00146123	0.0101992	3	3	6.37941	1	1	1.2828	0	0	0	0	0	0	5	5	5.76167	0	0	0	3	3	3.71887	13	13	14.6464	1	1	2.14706	1	1	1.30558	3	3	2.18232	2	2
CA610739	513	1.85817	0.494592	-0.490345	-8.82846	0.00191428	-3.31162	-3.60734e-07	0.0126754	-0.490345	-8.82846	-4.01442	0.000362577	0.00323685	0	0	0	0	0	0	0	0	0	0	0	0	1	1	0.539103	0	0	0	0	0	0	1	1	0.527085	0	0	0	3	3	1.83239	0	0	0	2	2
CA610973	398	7.69376	1.60801	-1.39161	-3.47191	9.76223e-05	-2.63609	-9.71352e-07	0.000907549	-1.39161	-3.47191	-4.43838	9.92836e-05	0.00111387	0	6	7.69376	0	2	1.54709	0	4	3.84089	0	1	0.859746	0	3	2.08462	0	0	0	0	4	2.99004	0	5	3.39692	0	3	3.88413	0	3	2.36185	0	4	1.75463	0	1
CA611024	546	5.59954	1.11532	-1.48819	-20.2128	1.3248e-09	-7.53279	-1.10663e-06	2.94007e-08	-1.48819	-20.2128	-5.2684	1.08843e-05	0.000176456	1	1	0.934712	2	6	3.3832	6	8	5.59954	2	3	1.8801	1	1	0.50652	3	3	2.2254	3	3	1.63467	1	1	0.495228	4	4	3.77505	8	8	4.59104	3	8	2.55803	0	0
CA611053	482	6.17083	1.1847	-1.12202	-2.69636	0.00120997	-2.11759	-7.60378e-07	0.00851588	-1.12202	-2.69636	-3.97509	0.000368784	0.0032821	0	0	0	0	2	1.27747	0	2	1.58576	0	0	0	1	3	1.72133	0	0	0	0	3	1.85172	3	11	6.17083	0	1	1.06908	0	4	2.60032	3	7	2.53548	1	6
CA611129	612	6.38224	1.54071	-1.2862	-2.6203	0.000995419	-2.08872	-8.66551e-07	0.00718659	-1.2862	-2.6203	-4.28251	0.0001414	0.00149216	0	0	0	5	5	2.51529	2	2	1.24892	9	9	5.03204	2	2	0.903791	0	0	0	3	3	1.45838	3	4	1.76728	1	2	1.68397	3	3	1.53597	9	9	2.56744	3	5
CA611210	510	8.24285	0.794162	-2.38974	-32.7516	1.7108e-12	-11.544	-1.76609e-06	5.57437e-11	-2.38974	-32.7516	-5.55264	4.89382e-06	9.12196e-05	0	0	0	1	5	3.01834	2	11	8.24285	1	5	3.3547	0	0	0	1	1	0.794162	4	7	4.08346	0	1	0.530185	3	5	5.05191	0	0	0	5	21	7.18882	0	0
CA611232	312	40.5662	6.20799	-6.58714	-2.0001	0.00199695	-1.80075	-4.71577e-06	0.0131611	-6.58714	-2.0001	-3.34638	0.00204177	0.0134004	20	20	32.7149	10	10	9.86767	7	7	8.5743	8	8	8.77382	6	6	5.31846	5	5	6.49075	3	3	2.86067	40	40	34.666	3	3	4.95476	16	18	18.0772	21	21	11.751	2	2
CA611247	585	58.2987	10.3815	-7.95814	-1.72815	0.00213885	-1.48572	-4.66337e-06	0.0139706	-7.95814	-1.72815	-3.76207	0.000629434	0.00509807	13	21	18.3203	36	44	23.1561	18	22	14.3722	34	42	24.5667	48	64	30.2561	44	86	59.5418	34	42	21.3596	22	30	13.8664	25	33	29.0679	25	27	14.4618	59	78	23.2781	19	22
CA611422	498	9.57067	1.9266	-2.01843	-7.6583	1.7172e-09	-4.98973	-1.46117e-06	3.74387e-08	-2.01843	-7.6583	-5.37202	7.8998e-06	0.000135453	0	0	0	2	4	2.47286	2	4	3.06963	6	9	6.18396	2	5	2.77671	0	0	0	2	2	1.19482	1	2	1.08592	4	4	4.13891	0	0	0	2	3	1.05172	1	2
CA611465	539	25.2038	7.27633	-5.48108	-2.13741	0.000213164	-1.81875	-3.567e-06	0.00182636	-5.48108	-2.13741	-5.14184	8.25546e-06	0.000140541	0	1	0.946851	7	23	13.1374	6	13	9.21743	6	21	13.3316	5	25	12.8275	0	0	0	6	26	14.3511	1	19	9.53153	4	18	17.2084	1	19	11.0453	10	41	13.2802	2	10
CA611704	536	6.7296	1.87441	-1.58054	-2.74267	0.000175019	-2.2028	-1.07676e-06	0.00152846	-1.58054	-2.74267	-4.49861	8.70155e-05	0.000998393	0	0	0	8	8	4.59509	1	1	0.713001	2	2	1.27679	5	5	2.57985	4	7	5.28948	2	2	1.11011	2	4	2.01787	5	7	6.7296	2	3	1.75376	1	2	0.651439	0	0
CA611961	369	14.2082	3.80805	-2.98196	-2.31926	0.000359572	-1.90585	-1.88208e-06	0.0029167	-2.98196	-2.31926	-4.1479	0.000212537	0.00208819	0	1	1.38307	5	5	4.1717	5	5	5.17844	5	6	5.56389	6	7	5.2464	6	6	6.58574	5	5	4.03129	0	0	0	9	9	12.5682	4	4	3.39662	19	19	8.9895	7	7
CA611964	326	12.4951	3.67329	-3.59893	-3.42092	7.3956e-09	-2.77705	-2.48591e-06	1.46568e-07	-3.59893	-3.42092	-6.31995	3.25319e-07	9.48206e-06	3	3	4.6965	2	2	1.88878	2	2	2.34459	4	4	4.19852	8	8	6.78675	1	1	1.2424	1	1	0.912605	8	8	6.63545	6	6	9.48395	13	13	12.4951	12	12	6.42646	7	7
CA612078	450	19.2947	5.88688	-4.31679	-2.41714	0.000279927	-1.96914	-2.68095e-06	0.00233211	-4.31679	-2.41714	-4.28441	0.000127659	0.00137359	0	6	6.8047	0	8	5.47327	0	5	4.24632	0	4	3.04159	0	11	6.76036	0	6	5.4003	0	6	3.96679	1	14	8.41227	0	11	12.5961	0	16	11.1409	0	10	3.87968	0	19
CA612093	480	5.18426	1.00365	-0.839073	-3.93008	0.000802659	-2.68324	-5.92699e-07	0.00594044	-0.839073	-3.93008	-3.64568	0.000962223	0.0072495	0	1	1.06323	0	2	1.2828	0	1	0.796185	0	2	1.42575	0	2	1.15233	0	0	0	0	1	0.619811	0	1	0.563322	0	0	0	0	0	0	0	2	0.72744	0	3
CA612094	467	7.26694	2.20832	-2.88477	-83.5373	4.82901e-18	-17.2168	-2.13715e-06	2.70285e-16	-2.88477	-83.5373	-7.02478	8.28914e-08	3.03527e-06	1	1	1.09283	6	8	5.27402	2	3	2.45504	1	2	1.46543	11	12	7.10647	0	0	0	0	1	0.637065	3	3	1.73701	1	1	1.10341	5	7	4.69672	10	11	4.11229	3	5
CA612141	454	14.2283	3.97645	-3.73365	-2.70734	1.10018e-06	-2.24021	-2.48673e-06	1.51829e-05	-3.73365	-2.70734	-5.56881	2.00097e-06	4.31803e-05	2	4	4.4965	7	14	9.49382	7	12	10.1014	4	6	4.52219	7	12	7.30996	0	1	0.892121	8	10	6.55307	4	7	4.16908	1	4	4.54004	7	13	8.97225	22	37	14.2283	3	7
CA612271	461	2.23804	0	-0.497436	-27.9047	0.000797183	-4.16435	-3.71513e-07	0.00590365	-0.497436	-27.9047	-3.86619	0.000550149	0.00456178	0	0	0	0	1	0.667833	0	0	0	0	0	0	0	0	0	0	0	0	1	1	0.645356	0	0	0	1	2	2.23555	1	2	1.35939	1	1	0.378711	0	0
CA612374	417	4.6425	1.43098	-0.971327	-2.95611	0.00178046	-2.24299	-6.66289e-07	0.0119069	-0.971327	-2.95611	-3.86473	0.000508293	0.00428192	0	1	1.22387	0	1	0.7383	0	2	1.83294	0	2	1.64115	0	7	4.6425	0	0	0	0	0	0	0	1	0.648428	0	2	2.47144	0	3	2.25423	0	5	2.09335	0	3
CA612519	458	79.649	5.11264	-13.4938	-4.75135	2.98021e-09	-3.76802	-8.8713e-06	6.2783e-08	-13.4938	-4.75135	-3.94802	0.000440042	0.00380134	2	2	2.22861	4	5	3.36104	3	3	2.50329	8	9	6.72404	25	27	16.3038	3	3	2.65299	11	12	7.795	11	12	7.08457	5	5	5.62549	36	38	25.9975	19	21	8.00502	36	43
CA612525	467	8.68505	2.71668	-1.92525	-2.33135	0.00189009	-1.95189	-1.30528e-06	0.0125511	-1.92525	-2.33135	-3.73354	0.000570566	0.00470315	2	2	2.18566	0	0	0	1	2	1.6367	0	0	0	0	1	0.592206	1	1	0.867286	0	2	1.27413	11	15	8.68505	1	1	1.10341	3	7	4.69672	3	5	1.86922	3	5
CA612672	454	5.30261	1.55563	-1.77842	-4.04191	3.50336e-07	-3.06309	-1.26471e-06	5.26394e-06	-1.77842	-4.04191	-7.07249	5.48789e-08	2.17017e-06	0	0	0	4	6	4.06878	0	0	0	1	1	0.753698	4	5	3.04582	3	4	3.56848	3	3	1.96592	3	4	2.38233	3	4	4.54004	3	4	2.76069	3	7	2.69185	1	4
CA612702	479	12.9354	2.67224	-1.97912	-2.39859	0.00208795	-1.9338	-1.24579e-06	0.0136739	-1.97912	-2.39859	-3.40695	0.00181862	0.0121885	0	1	1.06545	1	3	1.92821	0	2	1.59569	0	5	3.57181	0	0	0	0	0	0	0	7	4.34774	0	3	1.69349	0	2	2.15154	1	11	7.19567	1	17	6.19615	0	5
CA612719	404	7.57949	3.46013	-3.38778	-5.72804	2.90829e-14	-4.40532	-2.48225e-06	1.14885e-12	-3.38778	-5.72804	-9.055	2.10956e-10	2.27264e-08	6	6	7.57949	6	6	4.57234	3	3	2.83789	1	1	0.846978	6	6	4.10733	4	4	4.01013	10	10	7.36409	11	11	7.36223	1	1	1.27548	4	4	3.10236	8	8	3.45714	5	5
CA612796	428	3.82556	0.803533	-1.09408	-10.4193	2.24365e-07	-4.98191	-8.07975e-07	3.48293e-06	-1.09408	-10.4193	-5.38329	7.76597e-06	0.000133529	0	0	0	0	0	0	0	0	0	0	0	0	4	4	2.58467	0	0	0	5	5	3.47558	1	1	0.631763	0	0	0	5	5	3.6605	5	5	2.03955	1	1
CA612918	749	5.68369	1.37595	-1.06914	-3.37178	0.000666526	-2.50112	-7.44481e-07	0.00504304	-1.06914	-3.37178	-4.11886	0.000257141	0.002443	0	1	0.681379	3	5	2.05521	2	2	1.02048	1	2	0.913696	1	3	1.10772	0	0	0	6	8	3.17767	0	0	0	1	2	1.37595	3	5	2.09171	6	9	2.09782	1	3
CA613026	384	12.4753	3.72766	-3.12622	-2.21617	0.000532132	-1.873	-2.06326e-06	0.00412726	-3.12622	-2.21617	-4.50632	3.82019e-05	0.000503502	2	2	2.65809	7	7	5.61223	2	2	1.99046	14	14	12.4753	7	9	6.48188	2	2	2.10949	6	6	4.64858	1	1	0.704152	3	3	4.02574	7	7	5.7119	6	6	2.7279	5	5
CA613261	476	30.9111	7.67003	-8.18603	-3.42658	8.74063e-08	-2.88051	-5.68538e-06	1.45781e-06	-8.18603	-3.42658	-5.43899	6.07628e-06	0.000109224	4	10	10.7217	18	29	18.7569	12	20	16.0575	18	43	30.9111	24	40	23.2403	8	9	7.65799	15	19	11.8754	14	17	9.65695	4	7	7.57786	1	2	1.31655	3	6	2.20066	0	2
CA613303	488	8.4279	2.10126	-1.44527	-3.14244	0.000544762	-2.41378	-9.76932e-07	0.00421345	-1.44527	-3.14244	-3.65895	0.00089262	0.00681488	0	0	0	1	1	0.630884	3	3	2.3494	2	2	1.40237	0	0	0	0	0	0	4	4	2.4386	0	0	0	0	0	0	3	3	1.92626	8	8	2.86206	9	9
CA613456	554	30.7624	10.5935	-9.29549	-3.11279	1.35624e-09	-2.5589	-6.16571e-06	3.00472e-08	-9.29549	-3.11279	-6.37938	3.89716e-07	1.09982e-05	0	1	0.921214	18	28	15.5603	8	9	6.20852	9	12	7.41182	20	32	15.9746	4	5	3.65544	16	24	12.8885	14	19	9.27346	15	19	17.6726	19	30	16.9678	42	54	17.0174	18	34
CA613542	473	2.76928	0.574163	-0.598972	-30.7753	0.000113257	-4.76703	-4.47641e-07	0.0010352	-0.598972	-30.7753	-4.81451	3.91766e-05	0.000514149	0	1	1.07897	0	1	0.65089	0	1	0.807967	0	2	1.44685	0	2	1.16939	0	1	0.856285	0	1	0.628984	0	1	0.571659	0	1	1.08942	0	0	0	0	0	0	0	2
CA613603	369	9.34072	1.8692	-1.76297	-4.64421	1.02987e-05	-3.36082	-1.23676e-06	0.000117865	-1.76297	-4.64421	-4.27645	0.000170962	0.00174497	2	4	5.53228	0	0	0	0	0	0	0	0	0	1	1	0.749485	0	1	1.09762	3	4	3.22503	3	3	2.19833	2	3	4.18939	8	11	9.34072	4	5	2.36566	4	4
CA613673	593	40.3139	8.67767	-9.74485	-2.24234	2.74219e-06	-2.01327	-7.07469e-06	3.50412e-05	-9.74485	-2.24234	-5.23827	8.45896e-06	0.000143411	26	27	23.237	19	21	10.9027	12	12	7.7336	23	25	14.4258	25	27	12.5921	59	63	43.0294	23	25	12.5426	50	54	24.6228	14	14	12.1655	17	17	8.98272	71	74	21.7864	15	15
CA613738	584	11.5751	2.44321	-2.40219	-2.28238	5.40193e-05	-1.92084	-1.60372e-06	0.000530523	-2.40219	-2.28238	-5.38445	6.09626e-06	0.000109537	2	2	1.74778	14	15	7.90765	6	6	3.92639	5	5	2.92961	2	2	0.947124	6	6	4.16119	8	8	4.07547	22	25	11.5751	4	4	3.52942	9	12	6.43846	17	20	5.97896	4	5
CA613750	173	80.4759	9.70813	-14.6014	-3.8762	1.07837e-09	-3.5128	-1.15228e-05	2.42347e-08	-14.6014	-3.8762	-4.87815	3.25329e-05	0.000440692	10	10	29.5001	9	9	16.0164	5	5	11.0453	8	8	15.8233	9	9	14.3875	0	0	0	5	5	8.59854	14	14	21.8816	3	3	8.93575	6	6	10.8672	4	4	4.03666	4	4
CA613771	552	14.8651	4.15697	-3.80399	-3.17788	1.0626e-07	-2.5786	-2.56278e-06	1.74602e-06	-3.80399	-3.17788	-5.40717	6.80186e-06	0.000119754	1	1	0.924552	3	3	1.67321	10	11	7.61568	8	9	5.57901	11	15	7.51522	2	3	2.20121	3	3	1.6169	13	13	6.36799	9	11	10.2686	4	9	5.10878	39	47	14.8651	7	8
CA613772	579	7.03573	2.17318	-1.46545	-2.52766	0.00054966	-2.03872	-9.77173e-07	0.00424703	-1.46545	-2.52766	-4.38207	0.000111267	0.00122442	0	0	0	5	5	2.65865	1	1	0.660049	2	2	1.18197	3	3	1.43295	0	0	0	2	2	1.02767	8	8	3.73602	5	5	4.44987	6	6	3.24703	12	12	3.61835	4	4
CA614014	615	7.5409	0.788299	-1.25347	-6.76955	3.653e-06	-4.09937	-9.02812e-07	4.56702e-05	-1.25347	-6.76955	-4.29589	0.000167881	0.00171993	2	2	1.65968	4	4	2.00241	2	2	1.24282	1	1	0.556389	3	3	1.34907	0	0	0	8	8	3.87004	4	4	1.75866	8	9	7.5409	4	4	2.03797	10	11	3.12267	3	3
CA614103	365	9.93155	3.50024	-2.25283	-2.1791	0.0013884	-1.82605	-1.46499e-06	0.00959638	-2.25283	-2.1791	-4.18254	0.000116743	0.00127564	0	0	0	8	8	6.74786	4	4	4.18815	4	4	3.74991	2	2	1.5154	0	0	0	3	3	2.44528	7	7	5.18565	2	2	2.82353	8	8	6.86769	9	9	4.30485	4	4
CA614107	567	2.71491	0.799084	-0.789726	-5.51348	0.000234127	-3.24808	-5.71854e-07	0.00198505	-0.789726	-5.51348	-5.09695	1.53689e-05	0.000235956	0	0	0	0	5	2.71491	0	2	1.34804	0	3	1.81047	0	2	0.975521	0	0	0	0	1	0.524708	0	1	0.476886	0	1	0.908809	0	0	0	0	6	1.84747	0	2
CA614132	436	58.6145	23.4436	-21.0751	-1.66129	9.65356e-07	-1.43196	-1.21044e-05	1.34537e-05	-21.0751	-1.66129	-8.21606	1.90377e-10	2.09155e-08	43	46	53.8445	79	84	59.3146	57	60	52.592	75	79	62.0003	76	85	53.9165	40	46	42.7318	78	83	56.636	86	89	55.1952	32	33	39.0017	73	81	58.212	176	184	73.6783	50	51
CA614133	138	13.2458	3.28319	-3.05888	-8.9088	2.08373e-08	-6.20536	-2.28414e-06	3.84495e-07	-3.05888	-8.9088	-5.15592	1.36525e-05	0.000213534	2	2	7.39641	0	0	0	2	2	5.53868	1	1	2.47956	4	4	8.01623	0	0	0	0	0	0	1	1	1.95938	1	1	3.73402	0	0	0	3	3	3.79534	4	4
CA614168	423	18.5855	6.20858	-5.88697	-2.81097	3.44896e-09	-2.32746	-3.90983e-06	7.19574e-08	-5.88697	-2.81097	-6.69509	1.55785e-07	5.13557e-06	1	1	1.20651	10	10	7.27828	10	10	9.03472	10	11	8.89827	11	12	7.84568	9	10	9.57501	10	11	7.73665	9	9	5.75307	12	12	14.6183	12	12	8.88904	25	25	10.3183	13	14
CA614249	479	8.09693	2.57095	-2.90415	-6.31186	4.39245e-11	-4.5787	-2.07955e-06	1.20315e-09	-2.90415	-6.31186	-6.57694	2.7078e-07	8.1515e-06	0	0	0	2	4	2.57095	3	6	4.78708	0	0	0	5	6	3.46422	1	2	1.69112	3	3	1.86332	1	2	1.129	3	4	4.30309	5	10	6.54152	7	16	5.83167	4	5
CA614300	374	28.6845	9.23538	-7.48921	-1.94206	4.20592e-05	-1.69681	-4.88849e-06	0.000423502	-7.48921	-1.94206	-5.58804	9.28988e-07	2.27757e-05	3	3	4.09374	23	23	18.9333	21	21	21.4587	18	18	16.4685	29	29	21.4445	20	20	21.659	18	18	14.3186	29	29	20.9664	13	13	17.9113	26	26	21.7829	48	48	22.4067	14	14
CA614381	568	16.9011	4.1512	-4.08155	-2.53842	1.5461e-06	-2.09131	-2.64575e-06	2.0756e-05	-4.08155	-2.53842	-5.27823	1.02993e-05	0.000168734	1	1	0.898508	10	10	5.42027	8	9	6.05549	10	10	6.02428	16	16	7.79042	1	1	0.713068	13	13	6.80919	9	9	4.28442	12	12	10.8865	4	4	2.20661	19	20	6.14738	16	18
CA614407	338	40.7546	3.96006	-7.24643	-6.52862	2.11159e-10	-5.47263	-5.74457e-06	5.24236e-09	-7.24643	-6.52862	-4.46151	0.000105406	0.00116906	17	17	25.6686	10	10	9.10861	4	4	4.52271	4	4	4.04946	4	4	3.2729	6	6	7.18975	7	7	6.16144	18	18	14.3997	3	3	4.57362	5	5	4.63519	11	11	5.68178	1	1
CA614855	540	269.033	17.7698	-44.1119	-3.40054	2.33449e-08	-3.24754	-3.69208e-05	4.27637e-07	-44.1119	-3.40054	-3.51091	0.00143236	0.0100328	27	111	104.906	18	58	33.0676	16	33	23.3547	13	39	24.7129	17	51	26.1196	27	70	52.503	20	50	27.5472	117	216	108.158	8	20	19.085	14	39	22.63	28	94	30.3908	12	24
CA614869	556	21.573	8.4009	-6.44668	-1.84261	0.000110441	-1.6003	-4.08368e-06	0.00101238	-6.44668	-1.84261	-6.05611	9.42306e-08	3.37238e-06	4	6	5.5074	20	22	12.182	12	13	8.9356	12	14	8.61602	19	25	12.4353	21	24	17.483	18	19	10.1667	43	47	22.8571	9	9	8.3411	17	19	10.7076	29	36	11.3041	17	17
CA614915	526	9.15355	2.57029	-2.82508	-6.72939	4.28945e-11	-4.79522	-2.02354e-06	1.17756e-09	-2.82508	-6.72939	-6.10656	1.01234e-06	2.44731e-05	1	1	0.970252	3	4	2.34123	6	6	4.35934	2	2	1.30106	6	6	3.15468	1	1	0.770005	1	1	0.565607	5	5	2.57029	2	3	2.93894	11	11	6.55271	13	14	4.64677	6	6
CA615182	493	7.97082	2.74234	-1.5898	-2.50808	0.00176534	-2.00179	-1.03098e-06	0.0118217	-1.5898	-2.50808	-3.86481	0.000466776	0.00399227	3	3	3.10559	4	4	2.49794	4	4	3.10076	2	2	1.38815	0	0	0	0	0	0	6	8	4.82774	5	5	2.74234	3	3	3.13567	5	5	3.17788	12	12	4.24955	7	7
CA615193	478	10.0727	3.00451	-2.9661	-4.07109	1.85938e-09	-3.20275	-2.07779e-06	4.03404e-08	-2.9661	-4.07109	-6.309	4.47737e-07	1.23403e-05	0	1	1.06768	6	10	6.44082	4	4	3.19806	4	7	5.01099	8	13	7.52151	0	1	0.847328	8	8	4.97924	4	4	2.26272	4	5	5.39011	4	4	2.62208	9	15	5.47863	5	5
CA615237	556	11.7524	3.02277	-2.80184	-2.87042	1.32758e-05	-2.31887	-1.86226e-06	0.000148762	-2.80184	-2.87042	-4.64531	5.6274e-05	0.000696093	0	0	0	9	10	5.53725	4	5	3.43677	2	2	1.23086	2	6	2.98446	0	0	0	4	6	3.21053	6	6	2.91793	8	10	9.26789	6	7	3.94491	6	7	2.19802	3	7
CA615669	338	18.6463	5.21325	-6.96666	-5.86586	7.02633e-14	-4.85846	-5.21032e-06	2.67464e-12	-6.96666	-5.86586	-7.01469	7.85185e-08	2.9042e-06	4	10	15.0992	1	4	3.64345	0	1	1.13068	3	8	8.09891	7	22	18.001	2	7	8.38805	3	6	5.28123	4	13	10.3998	2	4	6.09816	3	7	6.48926	6	10	5.16525	1	4
CA615696	522	7.89724	1.59455	-1.34173	-2.59336	0.000663081	-2.07204	-8.98359e-07	0.00502267	-1.34173	-2.59336	-3.99691	0.000350392	0.00314757	1	1	0.977687	2	2	1.17958	5	5	3.66062	2	4	2.62206	1	1	0.529809	0	0	0	5	5	2.84971	0	1	0.517997	5	8	7.89724	2	3	1.8008	4	5	1.67228	3	3
CA615697	520	3.6663	1.03998	-0.895655	-4.14184	0.000437517	-2.81799	-6.37591e-07	0.00346586	-0.895655	-4.14184	-4.23831	0.000178247	0.00180628	0	0	0	3	4	2.36824	0	0	0	0	0	0	1	1	0.531846	1	3	2.33667	4	5	2.86067	2	2	1.03998	1	1	0.990951	2	2	1.20515	6	7	2.35019	3	3
CA615772	481	12.8642	3.85812	-4.48346	-12.7951	1.43397e-17	-8.92872	-3.44922e-06	7.69982e-16	-4.48346	-12.7951	-7.42414	2.81735e-08	1.25626e-06	3	3	3.18307	4	4	2.56026	10	10	7.94529	0	0	0	2	2	1.14994	7	7	5.8943	2	2	1.23705	10	10	5.62151	0	0	0	0	0	0	17	18	6.53335	9	10
CA616004	524	12.7341	5.88965	-3.83165	-2.20154	0.000689095	-1.81894	-2.36016e-06	0.00519242	-3.83165	-2.20154	-4.5776	5.23128e-05	0.000655276	0	0	0	18	18	10.5757	11	11	8.02262	9	9	5.87712	15	15	7.9168	0	0	0	19	19	10.7876	15	15	7.7403	11	11	10.8173	16	16	9.56759	20	20	6.66357	9	9
CA616188	483	13.0486	5.23526	-4.52583	-3.46823	1.86192e-08	-2.79667	-3.06199e-06	3.46883e-07	-4.52583	-3.46823	-6.04508	9.13941e-07	2.24838e-05	0	0	0	5	7	4.4619	5	9	7.12115	6	8	5.66756	6	11	6.29847	0	0	0	9	13	8.0075	7	11	6.15805	6	10	10.6686	5	7	4.54114	19	30	10.8438	6	13
CA616652	575	41.7158	11.364	-10.9904	-12.48	9.77247e-17	-9.1004	-7.74777e-06	4.90558e-15	-10.9904	-12.48	-6.56253	2.91742e-07	8.68258e-06	23	47	41.7158	13	31	16.5983	6	17	11.2989	8	24	14.2823	19	45	21.6438	1	7	4.93071	10	24	12.4178	0	1	0.470251	5	11	9.85781	19	42	22.8873	21	40	12.1451	13	30
CA616793	583	3.73072	1.12339	-1.03133	-4.90063	2.68256e-05	-3.23584	-7.43889e-07	0.000281839	-1.03133	-4.90063	-5.18649	9.32679e-06	0.000155452	3	3	2.62617	0	1	0.528081	1	4	2.62208	0	0	0	1	2	0.948748	2	3	2.08417	1	1	0.510308	3	4	1.85519	1	1	0.883867	4	5	2.68729	2	2	0.598921	0	0
CA616939	387	9.8526	1.78226	-2.38127	-7.96908	3.20942e-07	-5.13071	-1.64647e-06	4.85482e-06	-2.38127	-7.96908	-4.55901	7.82063e-05	0.000913854	0	0	0	0	0	0	1	1	0.987516	2	2	1.76837	2	2	1.42925	0	0	0	4	4	3.07503	0	0	0	4	4	5.32604	2	2	1.61932	12	12	5.41351	2	2
CA617057	518	2.72978	0.617748	-0.693055	-6.75575	0.000231499	-3.44839	-5.05893e-07	0.00196607	-0.693055	-6.75575	-4.10291	0.000269376	0.00253654	1	2	1.97047	0	1	0.594346	0	1	0.737777	0	2	1.32115	1	3	1.6017	0	0	0	0	1	0.574342	0	0	0	0	1	0.994777	0	0	0	1	5	1.68519	0	3
CA617085	444	12.9523	3.58754	-2.93836	-2.10533	9.82042e-05	-1.77528	-1.8775e-06	0.000912493	-2.93836	-2.10533	-5.06607	8.97575e-06	0.000150722	5	6	6.89666	8	11	7.62744	4	6	5.16444	7	9	6.93606	10	14	8.72036	1	2	1.82443	6	6	4.0204	10	11	6.69896	5	6	6.96344	0	0	0	13	16	6.29137	5	7
CA617283	421	44.1524	5.39457	-7.95404	-4.04105	1.06872e-10	-3.32116	-5.55034e-06	2.77139e-09	-7.95404	-4.04105	-5.03523	2.05987e-05	0.000301402	2	8	9.69791	4	17	12.4319	3	8	7.26211	5	11	8.94054	10	19	12.4813	6	18	17.3169	15	40	28.2669	3	8	5.13814	3	8	9.79182	6	13	9.67554	9	20	8.29385	3	6
CA617471	499	31.5935	6.88073	-7.83068	-5.94587	1.47259e-16	-4.8763	-5.8023e-06	7.26717e-15	-7.83068	-5.94587	-7.25084	4.31685e-08	1.78334e-06	4	16	16.364	3	13	8.02069	9	16	12.2539	2	5	3.42865	4	13	7.20497	0	1	0.811669	8	17	10.1356	10	18	9.75371	2	4	4.13062	4	15	9.419	16	36	12.5954	8	12
CA617996	582	19.7623	6.68341	-5.04632	-2.30929	0.000152567	-1.90758	-3.12826e-06	0.00135206	-5.04632	-2.30929	-4.58203	6.69486e-05	0.000804538	0	0	0	6	13	6.87685	7	13	8.53641	5	8	4.70349	20	25	11.8797	0	0	0	7	9	4.60066	6	8	3.71676	15	20	17.7077	14	20	10.7676	24	31	9.29923	14	21
CA617998	484	5.41269	1.03955	-1.1097	-4.98406	8.71938e-05	-3.29374	-7.91245e-07	0.000818479	-1.1097	-4.98406	-3.9487	0.00043265	0.00374886	0	0	0	4	7	4.45268	0	1	0.789605	0	2	1.41396	1	2	1.14281	1	3	2.51047	2	5	3.07344	0	0	0	1	1	1.06466	2	4	2.58957	2	5	1.80357	0	1
CA618027	520	1.9819	0.466158	-0.463618	-15.8012	0.000797183	-3.67833	-3.44551e-07	0.00590365	-0.463618	-15.8012	-4.48042	9.96759e-05	0.00111748	0	0	0	0	1	0.59206	1	1	0.73494	0	0	0	0	0	0	0	0	0	0	0	0	0	1	0.519989	1	2	1.9819	1	2	1.20515	2	4	1.34297	0	0
CA618084	287	22.3605	1.79545	-3.39849	-25.1476	1.01617e-09	-13.5676	-2.82167e-06	2.29483e-08	-3.39849	-25.1476	-3.43388	0.00175913	0.0118607	0	4	7.11293	2	3	3.21817	0	1	1.3316	0	2	2.38452	0	0	0	0	0	0	0	0	0	11	15	14.1321	0	1	1.79545	0	1	1.09177	2	5	3.04156	0	0
CA618428	321	9.98565	1.76202	-1.67329	-3.65832	0.000498929	-2.86709	-1.22409e-06	0.00389424	-1.67329	-3.65832	-3.58864	0.000999295	0.00747652	1	1	1.58988	1	1	0.9591	2	2	2.38111	3	3	3.19793	2	2	1.72312	0	0	0	3	3	2.78046	2	2	1.6847	0	0	0	4	5	4.88066	6	6	3.26328	3	3
CA618528	376	35.4929	7.45577	-10.2984	-5.3595	2.4061e-20	-4.37191	-7.29597e-06	1.59968e-18	-10.2984	-5.3595	-7.57943	1.76928e-08	8.53023e-07	3	3	4.07196	8	10	8.18806	4	6	6.09844	5	15	13.6508	16	26	19.1238	2	5	5.38594	7	9	7.12123	10	13	9.34875	4	10	13.7046	6	8	6.66678	13	29	13.4654	13	25
CA618529	702	3.26535	0.538382	-0.617132	-5.23275	0.00193523	-2.94755	-4.45686e-07	0.0127967	-0.617132	-5.23275	-4.11332	0.000275393	0.00258356	0	0	0	0	4	1.75425	0	1	0.5444	0	2	0.974869	0	1	0.39396	0	0	0	0	4	1.69521	0	1	0.385177	0	2	1.46808	0	3	1.33905	0	1	0.248697	0	2
CA618596	567	3.63524	1.61136	-0.999574	-2.83328	0.00150172	-2.18213	-6.83775e-07	0.0102794	-0.999574	-2.83328	-4.71828	1.91954e-05	0.000284319	1	1	0.900093	3	3	1.62895	0	0	0	2	2	1.20698	3	4	1.95104	0	0	0	2	2	1.04942	5	5	2.38443	4	4	3.63524	5	5	2.76313	7	8	2.46329	2	2
CA618622	441	18.6522	4.21029	-3.45038	-2.75354	0.000448746	-2.19965	-2.20806e-06	0.00354469	-3.45038	-2.75354	-4.06458	0.000303192	0.00280171	0	10	11.5726	0	7	4.88684	0	12	10.3991	0	10	7.75916	0	16	10.0339	0	0	0	0	15	10.1194	0	1	0.613139	0	8	9.34775	0	5	3.55259	0	24	9.50126	0	18
CA618675	539	6.976	1.7989	-2.22354	-9.54034	1.31316e-10	-5.94469	-1.62452e-06	3.35935e-09	-2.22354	-9.54034	-5.58923	4.36176e-06	8.28824e-05	0	0	0	4	8	4.56952	2	4	2.83613	1	3	1.90452	7	10	5.13098	0	0	0	1	1	0.551965	3	3	1.50498	5	7	6.69214	7	12	6.976	3	3	0.97172	0	0
CA618750	439	10.4096	2.06525	-2.30712	-2.95685	0.000204265	-2.3271	-1.51002e-06	0.00175758	-2.30712	-2.95685	-3.89157	0.000507418	0.00427569	0	1	1.16253	0	7	4.90911	0	3	2.61163	0	4	3.1178	0	6	3.77986	0	2	1.84521	0	12	8.13237	0	0	0	0	0	0	0	11	7.85131	0	4	1.59076	0	10
CA619254	623	8.06866	2.66023	-2.03087	-2.62836	5.63461e-05	-2.13296	-1.35e-06	0.000551513	-2.03087	-2.62836	-4.77439	3.71652e-05	0.000492382	0	0	0	8	8	3.9534	2	2	1.22687	9	10	5.49244	9	9	3.99525	1	1	0.650117	5	5	2.38772	2	2	0.86804	6	6	4.96271	9	9	4.52656	16	16	4.48374	11	11
CA619311	369	11.039	5.16164	-4.84124	-5.03707	2.61296e-16	-4.0032	-3.46663e-06	1.26226e-14	-4.84124	-5.03707	-9.05699	2.34922e-10	2.47085e-08	3	5	6.91535	4	7	5.84037	3	4	4.14275	1	2	1.85463	9	10	7.49485	1	1	1.09762	3	8	6.45007	4	6	4.39666	3	6	8.37878	7	13	11.039	8	18	8.51637	5	8
CA619313	608	24.0454	6.28984	-4.76838	-2.1375	0.00218418	-1.7597	-2.87049e-06	0.0142281	-4.76838	-2.1375	-3.89181	0.000475402	0.00405098	0	0	0	26	28	14.1783	15	17	10.6856	21	22	12.3815	22	25	11.3717	0	0	0	13	14	6.85054	5	5	2.22364	16	18	15.2554	26	26	13.3993	33	38	10.9116	21	21
CA619457	631	12.8375	3.2962	-2.86615	-1.99763	0.000451376	-1.68347	-1.78602e-06	0.00356382	-2.86615	-1.99763	-4.74079	3.62767e-05	0.000482598	12	13	10.5144	16	16	7.80656	4	4	2.42262	15	15	8.13421	15	15	6.57433	20	20	12.8375	11	13	6.12935	8	8	3.42814	8	8	6.53306	22	24	11.9178	27	29	8.02374	5	5
CA619521	371	6.94467	1.52455	-1.85159	-9.73496	1.67083e-08	-5.63146	-1.33024e-06	3.1336e-07	-1.85159	-9.73496	-5.17477	1.39677e-05	0.000217758	0	4	5.50245	0	4	3.31937	0	3	3.09031	0	3	2.76695	0	2	1.49089	0	1	1.09171	0	3	2.40574	0	1	0.728826	0	5	6.94467	0	1	0.844578	0	5	2.35291	0	3
CA619537	421	9.80272	3.03072	-2.64483	-2.13007	0.000227161	-1.79947	-1.71987e-06	0.0019333	-2.64483	-2.13007	-5.00105	1.06296e-05	0.000173084	4	4	4.84895	1	1	0.731285	3	3	2.72329	4	5	4.06388	3	4	2.62765	1	1	0.962049	9	9	6.36006	6	6	3.8536	6	8	9.79182	6	8	5.95418	15	17	7.04978	6	7
CA620212	401	7.13146	1.33854	-1.70711	-6.6909	1.12611e-06	-4.29861	-1.20159e-06	1.55042e-05	-1.70711	-6.6909	-4.46885	0.000101999	0.00113795	1	1	1.2727	2	2	1.53552	3	3	2.85912	0	0	0	1	1	0.689676	1	1	1.01003	3	3	2.22576	1	1	0.674301	2	3	3.85507	3	3	2.34418	4	4	1.7415	6	6
CA620236	544	49.7461	25.3813	-25.3147	-5.7386	3.19084e-34	-4.76449	-1.80632e-05	4.94157e-32	-25.3147	-5.7386	-12.2747	2.28583e-13	1.06349e-10	24	24	22.5156	56	56	31.6926	31	31	21.778	22	22	13.8381	56	56	28.4694	7	7	5.21169	72	72	39.3762	72	72	35.7875	48	48	45.4672	56	56	32.2554	116	116	37.2278	57	57
CA620348	259	8.95903	3.5288	-2.83093	-5.19028	1.08809e-07	-4.03695	-2.10451e-06	1.78552e-06	-2.83093	-5.19028	-5.7544	1.38071e-06	3.172e-05	3	4	7.88189	2	2	2.37738	0	0	0	4	4	5.28462	4	4	4.2712	2	2	3.12759	5	5	5.74342	5	5	5.21997	1	1	1.98955	3	3	3.6294	7	7	4.71853	2	2
CA620380	341	10.6305	3.4363	-2.85998	-4.2329	9.10022e-08	-3.45962	-2.14707e-06	1.51358e-06	-2.85998	-4.2329	-5.75343	1.79626e-06	3.94336e-05	3	3	4.4899	6	6	5.41709	4	4	4.48292	5	5	5.01729	2	2	1.62205	1	1	1.18775	3	3	2.61738	8	8	6.34357	3	3	4.53338	1	1	0.918881	4	4	2.04793	2	2
CA620721	549	13.3182	2.80871	-2.12973	-2.31765	0.00187955	-1.87033	-1.3193e-06	0.0124909	-2.12973	-2.31765	-3.59021	0.00113219	0.00828835	1	1	0.929604	4	4	2.24314	3	5	3.48059	4	6	3.73966	6	9	4.53377	0	0	0	5	7	3.79338	1	1	0.492522	6	10	9.38606	7	8	4.56595	4	6	1.90804	12	16
CA621308	290	7.03934	1.14687	-1.14982	-4.57619	0.000406149	-3.20282	-8.46384e-07	0.00324479	-1.14982	-4.57619	-3.45753	0.00160596	0.0110052	4	4	7.03934	0	0	0	0	0	0	0	0	0	0	0	0	1	1	1.39663	1	1	1.02589	2	2	1.86479	0	0	0	0	0	0	0	0	0	3	3
CA621390	501	7.92271	2.41918	-2.86922	-13.2308	4.21796e-14	-7.79298	-2.08261e-06	1.64194e-12	-2.86922	-13.2308	-6.55961	2.93515e-07	8.72843e-06	0	0	0	3	8	4.91611	3	4	3.05125	3	4	2.73197	3	4	2.20806	0	1	0.808429	3	3	1.78149	0	0	0	4	7	7.19973	6	7	4.37798	0	0	0	2	3
CA622033	630	19.7496	3.79772	-5.04401	-6.17515	4.41381e-10	-4.65029	-3.47617e-06	1.04911e-08	-5.04401	-6.17515	-5.12375	1.63312e-05	0.000247935	0	0	0	1	2	0.977369	4	8	4.85293	6	8	4.34513	5	10	4.38984	0	0	0	3	4	1.88895	2	2	0.858395	6	14	11.451	13	19	9.44989	15	20	5.5424	5	9
CA622086	511	4.68738	1.22637	-1.1609	-5.17949	5.18651e-05	-3.40334	-8.27477e-07	0.000511586	-1.1609	-5.17949	-4.26665	0.000174453	0.00177415	0	0	0	0	4	2.40995	0	2	1.49577	1	7	4.68738	0	1	0.541213	0	1	0.792608	0	8	4.65768	0	1	0.529148	0	2	2.01681	0	2	1.22637	0	2	0.68331	0	3
CA622507	401	4.30237	1.3486	-1.17037	-4.4381	3.48587e-05	-3.08913	-8.34378e-07	0.00035752	-1.17037	-4.4381	-4.57085	6.8449e-05	0.000819117	0	0	0	3	3	2.30328	3	4	3.81216	0	0	0	2	3	2.06903	0	0	0	0	0	0	2	2	1.3486	1	1	1.28502	3	3	2.34418	7	7	3.04763	3	3
CA622519	351	3.90581	0.886199	-0.723974	-4.65614	0.00129061	-2.87527	-5.14999e-07	0.00900431	-0.723974	-4.65614	-3.45796	0.0015973	0.010958	0	0	0	0	0	0	0	1	1.0888	0	2	1.94974	0	0	0	0	0	0	0	2	1.69521	0	0	0	0	2	2.93615	0	1	0.892702	0	0	0	0	3
CA622803	510	5.5452	1.87899	-1.47885	-2.65107	0.000398037	-2.12282	-9.93897e-07	0.00319127	-1.47885	-2.65107	-4.62267	4.87807e-05	0.000618185	0	0	0	0	5	3.01834	0	5	3.74675	0	6	4.02564	0	3	1.62682	0	0	0	0	6	3.50011	0	2	1.06037	0	2	2.02076	0	6	3.68634	0	6	2.05395	0	4
CA622862	572	8.04313	2.13154	-2.1444	-3.51708	2.15409e-06	-2.74113	-1.47438e-06	2.80973e-05	-2.1444	-3.51708	-5.07801	1.79054e-05	0.000268003	1	3	2.67667	3	6	3.22942	0	0	0	1	4	2.39286	5	10	4.83497	0	1	0.708082	4	9	4.68109	2	6	2.83631	1	6	5.40519	2	7	3.83456	3	10	3.0522	2	6
CA622911	442	4.30103	0.625702	-0.781863	-30.26	4.62177e-06	-5.65302	-5.79768e-07	5.66646e-05	-0.781863	-30.26	-4.08228	0.000304035	0.00280834	0	2	2.30929	0	1	0.696541	0	1	0.864635	0	0	0	0	1	0.625702	0	0	0	0	1	0.673098	0	0	0	0	1	1.16583	0	1	0.708911	0	2	0.78998	0	0
CA622939	453	8.43639	2.27503	-2.35181	-6.14824	2.5552e-07	-4.31845	-1.6798e-06	3.93029e-06	-2.35181	-6.14824	-5.01659	1.96169e-05	0.000289498	0	0	0	0	6	4.07776	0	10	8.43639	0	6	4.53217	0	2	1.22102	0	1	0.89409	0	1	0.656754	0	3	1.79069	0	2	2.27503	0	3	2.07509	0	7	2.69779	0	3
CA622971	576	1.99046	0.528615	-0.580174	-7.76007	0.000666047	-3.41283	-4.25507e-07	0.00504032	-0.580174	-7.76007	-4.97825	2.38669e-05	0.000340315	1	1	0.886029	1	1	0.534499	3	3	1.99046	1	1	0.594061	2	2	0.960278	2	2	1.40633	1	1	0.516509	0	0	0	0	0	0	1	1	0.543991	2	3	0.9093	2	2
CA623433	519	9.46439	3.44679	-2.42	-2.56207	0.000666243	-2.06215	-1.53019e-06	0.00504153	-2.42	-2.56207	-3.84401	0.000535365	0.00446311	0	0	0	8	10	5.93201	2	3	2.20907	1	1	0.659304	6	7	3.7301	0	0	0	5	7	4.01265	1	1	0.520991	4	7	6.95003	4	5	3.01868	10	12	4.03666	7	9
CA623696	347	6.21066	2.18591	-1.67606	-3.36438	2.08678e-05	-2.61354	-1.16447e-06	0.000224168	-1.67606	-3.36438	-4.84337	2.75198e-05	0.000383074	0	1	1.47076	0	7	6.21066	0	1	1.10135	0	3	2.95832	0	3	2.39101	0	3	3.50164	0	6	5.14425	0	2	1.55847	0	1	1.485	0	2	1.80599	0	1	0.503129	0	4
CA623868	579	3.61835	0.927037	-0.863403	-4.72036	0.000666252	-3.02043	-6.15654e-07	0.00504153	-0.863403	-4.72036	-3.93076	0.000439238	0.00379629	0	0	0	2	6	3.19037	3	4	2.6402	0	0	0	2	5	2.38826	0	0	0	0	0	0	0	0	0	2	2	1.77995	2	2	1.08234	4	12	3.61835	1	1
CA623873	337	2.74069	0	-0.518636	-20.69	0.000258908	-4.10525	-3.85973e-07	0.0021725	-0.518636	-20.69	-3.58052	0.00118864	0.0086197	0	0	0	3	3	2.74069	0	0	0	0	0	0	0	0	0	1	1	1.20185	2	2	1.76563	2	2	1.60472	0	0	0	1	1	0.929788	2	2	1.03612	1	1
CA623895	473	3.61711	0.567394	-0.592772	-10.7765	0.000336837	-3.83374	-4.37341e-07	0.00274856	-0.592772	-10.7765	-3.7506	0.000749674	0.00589155	0	0	0	0	3	1.95267	0	1	0.807967	0	5	3.61711	0	1	0.584694	0	0	0	0	2	1.25797	0	0	0	0	2	2.17884	0	1	0.662449	0	3	1.10731	0	0
CA623915	502	31.773	5.76273	-6.06555	-2.39351	4.06574e-05	-2.12106	-4.41944e-06	0.000410673	-6.06555	-2.39351	-4.45524	9.28263e-05	0.00105303	14	14	14.2329	18	20	12.2658	10	10	7.61292	7	8	5.45305	12	12	6.611	20	23	18.5568	14	14	8.29707	39	42	22.6226	4	4	4.10593	18	18	11.2352	26	28	9.73784	11	11
CA624095	455	2.4313	0	-0.467334	-9.09216	0.00191428	-3.26677	-3.44038e-07	0.0126754	-0.467334	-9.09216	-3.38069	0.0020114	0.013239	0	0	0	0	0	0	0	0	0	0	1	0.752042	0	4	2.4313	0	0	0	0	0	0	0	0	0	0	2	2.26503	0	0	0	0	1	0.383705	0	0
CA624186	550	3.59934	0.648228	-0.748804	-4.64291	0.000366714	-2.91149	-5.37424e-07	0.00296921	-0.748804	-4.64291	-4.315	0.00015512	0.00161111	0	0	0	0	0	0	2	2	1.3897	1	1	0.622144	0	0	0	0	0	0	3	3	1.62278	4	4	1.96651	2	2	1.8738	1	1	0.569706	4	4	1.26971	0	0
CA624267	368	9.8018	3.34643	-3.48329	-9.14942	5.05616e-16	-6.42184	-2.58382e-06	2.37077e-14	-3.48329	-9.14942	-7.82632	9.3536e-09	5.02858e-07	1	1	1.38683	4	4	3.34643	1	1	1.0385	5	5	4.64917	8	9	6.7637	6	6	6.60363	7	8	6.46759	6	7	5.14337	6	7	9.8018	4	4	3.40585	6	8	3.79534	3	3
CA624418	595	4.88878	1.53947	-1.33567	-4.27958	1.61183e-05	-3.0812	-9.5266e-07	0.00017717	-1.33567	-4.27958	-5.3214	8.25182e-06	0.00014049	0	3	2.57321	0	1	0.517431	0	2	1.2846	0	5	2.87545	0	3	1.39442	0	0	0	0	9	4.50014	0	3	1.36333	0	3	2.59812	0	8	4.21296	0	6	1.76053	0	3
CA624493	310	11.793	2.9794	-2.3042	-3.2475	0.000121316	-2.55524	-1.54901e-06	0.00110146	-2.3042	-3.2475	-4.02357	0.000266151	0.0025115	1	1	1.6463	3	3	2.9794	0	1	1.2328	3	5	5.51902	0	1	0.892129	3	3	3.91958	5	8	7.67766	1	1	0.87224	2	4	6.64896	3	5	5.05385	0	0	0	5	8
CA624538	601	4.28698	0.849172	-0.759915	-4.46336	0.00177789	-2.84059	-5.40279e-07	0.0118918	-0.759915	-4.46336	-3.61076	0.000983574	0.00738104	0	1	0.849172	1	3	1.53679	0	4	2.54355	0	1	0.569349	0	3	1.3805	0	1	0.673915	0	4	1.9801	0	0	0	0	5	4.28698	0	2	1.04272	0	2	0.580984	0	0
CA624862	378	3.21447	0.66888	-0.647459	-6.27666	0.00047672	-3.25528	-4.70346e-07	0.0037397	-0.647459	-6.27666	-3.6486	0.000972328	0.00731148	0	0	0	0	3	2.44342	0	0	0	0	0	0	0	1	0.73164	0	3	3.21447	0	0	0	0	1	0.715329	0	0	0	0	3	2.48681	0	1	0.461867	0	0
CA625166	441	2.31452	0	-0.486898	-10.1201	0.00105354	-3.42933	-3.59431e-07	0.00755535	-0.486898	-10.1201	-3.71359	0.00081824	0.00633836	1	2	2.31452	0	0	0	0	1	0.866596	0	0	0	0	0	0	0	0	0	0	0	0	0	0	0	0	0	0	1	2	1.42104	0	0	0	0	1
CA625174	343	3.7317	0.768418	-0.726768	-5.18242	0.000981559	-3.05336	-5.20632e-07	0.00709806	-0.726768	-5.18242	-3.50834	0.00141946	0.0099603	0	0	0	0	0	0	0	0	0	0	0	0	2	2	1.6126	0	0	0	0	0	0	0	0	0	0	0	0	1	2	1.82705	2	2	1.01799	2	2
CA625249	536	8.52574	2.36674	-1.79983	-2.47075	0.000776443	-2.00244	-1.17396e-06	0.00577086	-1.79983	-2.47075	-3.99457	0.000293256	0.00272613	1	1	0.95215	2	4	2.29755	1	6	4.27801	0	1	0.638394	0	3	1.54791	0	0	0	1	8	4.44044	2	8	4.03574	1	3	2.88411	2	3	1.75376	9	16	5.21151	3	10
CA625795	359	20.412	7.44212	-7.14235	-3.73152	5.35126e-10	-3.02021	-4.84636e-06	1.25616e-08	-7.14235	-3.73152	-6.6524	1.95069e-07	6.20389e-06	1	1	1.42159	7	7	6.00306	6	6	6.38722	7	8	7.62516	14	14	10.7851	0	0	0	14	15	12.4308	11	11	8.28507	9	11	15.789	16	16	13.965	39	40	19.4524	7	7
CA625896	528	124.716	26.4725	-29.2836	-2.12318	0.000135695	-1.75355	-1.74322e-05	0.00121771	-29.2836	-2.12318	-4.80076	3.70113e-05	0.000490665	4	5	4.83288	60	69	40.2332	36	47	34.0188	37	49	31.7552	44	51	26.7132	1	1	0.767089	55	66	37.1887	64	69	35.3356	75	97	94.6659	79	97	57.5641	223	294	97.2124	47	57
CA625926	529	10.6882	1.9056	-2.16284	-2.94056	7.97758e-05	-2.36801	-1.47806e-06	0.000755784	-2.16284	-2.94056	-4.16834	0.000230453	0.00223216	0	1	0.96475	0	4	2.32795	0	5	3.61218	0	1	0.646841	0	9	4.70518	0	1	0.765639	0	6	3.3744	0	2	1.02229	0	1	0.974092	0	6	3.55393	0	4	1.32012	0	3
CA626095	512	1.83597	0.554788	-0.525821	-8.17284	0.00206487	-3.33442	-3.86094e-07	0.0135416	-0.525821	-8.17284	-5.03947	1.89599e-05	0.000281331	0	1	0.996782	0	1	0.601311	0	0	0	1	2	1.33664	0	1	0.540156	0	0	0	0	2	1.16215	1	1	0.528114	0	1	1.00644	1	3	1.83597	0	3	1.02296	0	1
CA626126	401	6.69184	1.95378	-1.99188	-5.13372	1.42478e-08	-3.80412	-1.46764e-06	2.69928e-07	-1.99188	-5.13372	-6.25225	5.7024e-07	1.50988e-05	1	1	1.2727	2	2	1.53552	3	3	2.85912	2	2	1.70663	7	7	4.82773	1	1	1.01003	7	7	5.19343	5	6	4.0458	3	3	3.85507	3	3	2.34418	4	4	1.7415	1	2
CA626193	511	22.1849	5.84057	-5.2612	-3.28359	6.77606e-10	-2.68989	-3.56335e-06	1.56839e-08	-5.2612	-3.28359	-6.0055	1.21752e-06	2.8532e-05	3	3	2.9962	18	18	10.8448	4	4	2.99154	4	4	2.6785	9	9	4.87092	1	1	0.792608	13	13	7.56873	6	6	3.17489	22	22	22.1849	19	19	11.6506	33	33	11.2746	11	11
CA626343	511	7.05883	1.87863	-1.85419	-6.0326	1.08134e-08	-4.15521	-1.33645e-06	2.0882e-07	-1.85419	-6.0326	-5.76086	2.60759e-06	5.38667e-05	0	0	0	2	4	2.40995	2	4	2.99154	0	0	0	2	4	2.16485	0	0	0	2	2	1.16442	1	5	2.64574	3	7	7.05883	2	3	1.83956	3	9	3.07489	0	2
CA626830	563	7.03245	2.05165	-1.61148	-2.63417	0.000294727	-2.12674	-1.08675e-06	0.00244212	-1.61148	-2.63417	-4.39357	8.55651e-05	0.00098399	1	1	0.906488	11	12	6.56209	4	4	2.71523	7	9	5.47	4	4	1.9649	1	1	0.719401	8	8	4.22749	2	2	0.960549	3	3	2.7458	1	1	0.556552	3	5	1.55049	5	5
CA627233	548	11.3067	2.73551	-2.69376	-2.7813	4.15388e-06	-2.27755	-1.81829e-06	5.14224e-05	-2.69376	-2.7813	-5.09923	1.24088e-05	0.000197011	1	1	0.9313	4	4	2.24723	2	5	3.48694	1	6	3.74649	1	7	3.5327	0	1	0.739093	1	1	0.5429	6	9	4.44079	1	5	4.70159	6	11	6.28964	9	12	3.82304	7	12
CA627356	463	7.78002	0.487519	-1.45715	-13.6127	9.91528e-06	-6.33941	-1.0757e-06	0.000113859	-1.45715	-13.6127	-3.53636	0.00133944	0.00949822	1	1	1.10227	0	0	0	4	4	3.30167	0	0	0	0	1	0.597322	0	0	0	0	0	0	4	8	4.67204	0	0	0	3	9	6.09081	0	0	0	3	6
CA627409	245	72.1686	12.4453	-12.8465	-1.89135	0.000928355	-1.74531	-9.53353e-06	0.00675072	-12.8465	-1.89135	-3.38866	0.00189452	0.0125956	12	12	24.9969	20	20	25.1323	8	8	12.479	15	15	20.9497	14	14	15.8034	24	24	39.6757	24	24	29.1438	51	51	56.2862	7	7	14.7227	5	5	6.39466	45	46	32.7793	7	8
CA627864	553	3.91167	0.73241	-0.977476	-8.55323	3.57991e-06	-4.35554	-7.19786e-07	4.48246e-05	-0.977476	-8.55323	-5.00853	2.22394e-05	0.000321028	2	3	2.76864	1	1	0.556729	0	0	0	0	0	0	0	0	0	1	1	0.73241	1	1	0.537992	6	8	3.91167	0	0	0	1	1	0.566616	4	4	1.26283	0	2
CA627900	503	11.1608	1.86748	-1.57417	-2.8751	0.000805525	-2.25647	-1.05343e-06	0.00595966	-1.57417	-2.8751	-3.59993	0.00107857	0.00796634	0	11	11.1608	0	6	3.67242	0	1	0.759779	0	5	3.40138	0	3	1.64946	0	3	2.41564	0	3	1.77441	0	4	2.15025	0	3	3.07333	0	6	3.73764	0	1	0.347089	0	5
CA627974	525	61.7977	8.62567	-11.2148	-2.63493	1.0349e-05	-2.44478	-8.90909e-06	0.000118411	-11.2148	-2.63493	-3.72067	0.000807471	0.00627312	13	23	22.3583	12	27	15.8334	12	19	13.8309	23	30	19.5531	6	15	7.90172	24	32	24.6871	13	19	10.767	23	45	23.1767	2	2	1.96303	4	12	7.16202	13	25	8.3136	7	17
CA627993	524	3.10969	0.58754	-0.843679	-19.1538	4.67167e-06	-5.42488	-6.27932e-07	5.72322e-05	-0.843679	-19.1538	-4.78978	4.20466e-05	0.000546035	0	0	0	1	1	0.58754	0	0	0	1	2	1.30603	0	0	0	0	0	0	4	4	2.27106	5	5	2.5801	1	1	0.983387	1	1	0.597974	3	3	0.999536	0	0
CA628134	554	2.47462	0.630273	-0.701541	-14.029	2.64352e-05	-4.50953	-5.20652e-07	0.000278237	-0.701541	-14.029	-5.82129	2.21233e-06	4.69201e-05	0	0	0	0	0	0	0	1	0.689835	0	1	0.617652	0	1	0.499206	0	1	0.731088	0	2	1.07404	0	0	0	0	2	1.86027	0	3	1.69678	0	2	0.630273	0	3
CA628405	508	22.0468	3.04567	-3.47005	-2.59064	0.00167951	-2.05879	-2.1458e-06	0.0113108	-3.47005	-2.59064	-3.30859	0.00231999	0.0148534	0	9	9.04168	0	8	4.84836	0	8	6.0184	0	3	2.02074	4	26	14.1546	0	1	0.797289	1	15	8.78472	0	6	3.19364	0	6	6.08616	0	3	1.85042	1	4	1.37469	2	11
CA628547	388	5.21937	1.28926	-1.17571	-2.67168	0.000556172	-2.11524	-7.9927e-07	0.00429348	-1.17571	-2.67168	-4.27822	0.000139876	0.00147869	1	1	1.31534	2	2	1.58696	1	1	0.984971	1	3	2.64571	0	1	0.712784	5	5	5.21937	0	0	0	4	4	2.78757	1	1	1.32808	1	2	1.61515	0	1	0.449963	3	3
CA628566	460	23.3621	3.00609	-4.63942	-5.55603	7.86146e-07	-4.20294	-3.18566e-06	1.11231e-05	-4.63942	-5.55603	-3.84221	0.000585812	0.0048081	1	1	1.10946	8	14	9.36999	6	14	11.6312	3	7	5.20707	3	5	3.00609	4	7	6.16339	12	14	9.05463	2	3	1.76344	0	2	2.24041	8	18	12.2611	17	34	12.9042	0	2
CA628762	268	44.6767	8.28017	-10.1041	-3.73852	4.07382e-09	-3.25109	-7.43875e-06	8.40069e-08	-10.1041	-3.73852	-5.187	1.27362e-05	0.000201259	0	21	39.9903	0	8	9.19018	0	11	15.686	0	7	8.93751	0	15	15.4791	0	21	31.7369	0	7	7.77077	0	21	21.1876	0	8	15.3819	0	12	14.0301	0	9	5.86295	0	10
CA628915	245	11.1598	3.45108	-2.71188	-2.16049	0.000797893	-1.84095	-1.79929e-06	0.00590852	-2.71188	-2.16049	-4.17356	0.000174432	0.00177401	4	4	8.33229	2	2	2.51323	2	2	3.11974	1	1	1.39665	5	5	5.64408	5	5	8.26577	2	2	2.42865	6	7	7.72556	3	4	8.41298	1	1	1.27893	10	11	7.83854	1	2
CA628923	444	240.035	16.2661	-46.3316	-399.89	1.23389e-40	-191.658	-3.88729e-05	2.57118e-38	-46.3316	-399.89	-4.14221	0.000257957	0.00244924	47	59	67.8171	41	56	38.8306	7	7	6.02518	25	31	23.8909	15	17	10.589	15	23	20.9809	9	13	8.71086	155	199	121.19	11	14	16.248	6	8	5.64574	119	148	58.1952	30	38
CA629026	497	80.8382	13.3661	-16.9155	-2.14371	8.8865e-06	-1.92057	-1.20842e-05	0.000103086	-16.9155	-2.14371	-4.61196	5.81096e-05	0.000714696	30	56	57.5045	29	55	34.0702	21	28	21.5306	12	23	15.8352	27	39	21.7019	14	29	23.6331	27	41	24.543	125	157	85.4164	6	17	17.6258	36	51	32.1535	48	87	30.5613	20	28
CA629161	463	13.2273	3.87214	-4.48509	-8.38959	1.93401e-16	-6.20998	-3.30378e-06	9.45592e-15	-4.48509	-8.38959	-7.07268	7.1633e-08	2.69261e-06	0	12	13.2273	0	7	4.65464	0	1	0.825418	0	7	5.17333	0	10	5.97322	0	14	12.2469	0	4	2.57028	0	4	2.33602	0	4	4.45179	0	18	12.1816	0	4	1.5083	0	10
CA629415	205	25.5585	4.36081	-4.31292	-3.08279	0.000110266	-2.50608	-2.91007e-06	0.00101103	-4.31292	-3.08279	-3.89875	0.000486869	0.0041325	0	0	0	0	1	1.50181	1	3	5.59271	0	1	1.66917	5	10	13.4907	2	5	9.8786	0	0	0	1	2	2.638	1	1	2.51363	5	11	16.8133	1	3	2.55491	2	2
CA629452	504	8.69634	2.71571	-2.84833	-6.03924	1.49566e-10	-4.51511	-2.10389e-06	3.79776e-09	-2.84833	-6.03924	-6.819	1.04429e-07	3.67954e-06	1	6	6.07563	1	4	2.44342	0	5	3.79136	0	4	2.71571	2	14	7.68222	0	3	2.41085	0	2	1.18059	0	4	2.14599	0	3	3.06723	2	6	3.73022	1	12	4.1568	0	1
CA629461	414	18.7527	6.27546	-5.41138	-2.35792	6.3804e-07	-1.97766	-3.51383e-06	9.17554e-06	-5.41138	-2.35792	-6.39443	2.01524e-07	6.37265e-06	10	10	12.3274	10	11	8.18015	4	4	3.69245	12	13	10.7448	20	28	18.7045	9	11	10.7615	10	14	10.0607	12	14	9.14378	4	4	4.97869	16	18	13.6234	15	22	9.2775	9	9
CA629466	504	4.56416	0.961913	-0.814707	-3.84224	0.00113991	-2.63356	-5.75289e-07	0.00809362	-0.814707	-3.84224	-3.63776	0.000983939	0.00738328	0	0	0	1	2	1.22171	0	1	0.758271	0	3	2.03678	1	3	1.64619	1	1	0.803617	0	0	0	1	1	0.536497	0	0	0	1	2	1.24341	4	6	2.0784	2	3
CA629476	510	21.218	4.53533	-3.67776	-2.15556	0.00226667	-1.7785	-2.23869e-06	0.0146939	-3.67776	-2.15556	-3.6862	0.000792757	0.00617784	0	1	1.00069	2	7	4.22568	3	7	5.24545	3	5	3.3547	4	19	10.3032	0	0	0	5	14	8.16692	5	9	4.77167	8	21	21.218	6	12	7.37267	8	23	7.87347	2	6
CA629762	361	11.2195	2.9364	-2.43866	-2.17562	0.000791516	-1.88864	-1.70684e-06	0.00587325	-2.43866	-2.17562	-4.11528	0.000226684	0.00220209	2	3	4.24116	0	0	0	1	1	1.05864	2	2	1.89573	7	8	6.12875	10	10	11.2195	3	3	2.47238	4	5	3.74508	0	0	0	7	8	6.94379	8	8	3.86893	1	1
CA629766	362	36.6004	6.72904	-10.0258	-3.11271	6.80638e-08	-2.59333	-6.84351e-06	1.15544e-06	-10.0258	-3.11271	-5.37497	7.69217e-06	0.000132507	9	21	29.6061	15	43	36.5703	5	12	12.6686	5	21	19.8502	7	19	14.5156	10	28	31.3277	7	27	22.1899	30	49	36.6004	1	6	8.5408	4	12	10.3869	11	26	12.5393	2	6
CA629920	494	7.95469	2.26851	-2.69707	-5.34918	5.35585e-10	-3.96843	-1.90862e-06	1.25711e-08	-2.69707	-5.34918	-6.03617	1.12364e-06	2.66902e-05	0	1	1.0331	0	4	2.49288	2	3	2.32086	0	4	2.77068	2	5	2.79919	0	1	0.819884	0	1	0.602246	0	3	1.64207	2	7	7.30175	0	6	3.80573	1	14	4.94777	1	6
CA629966	381	7.22125	2.00895	-2.01627	-3.02815	4.32739e-06	-2.43593	-1.39554e-06	5.33413e-05	-2.01627	-3.02815	-5.67922	1.9605e-06	4.24514e-05	4	5	6.69754	2	3	2.42418	2	2	2.00613	1	1	0.898108	5	6	4.35528	6	6	6.37831	2	2	1.56173	4	4	2.83879	4	4	5.40992	2	3	2.46723	0	0	0	3	3
CA630128	584	51.5863	11.2725	-12.858	-3.12583	4.75622e-09	-2.82705	-9.8191e-06	9.71938e-08	-12.858	-3.12583	-5.64427	3.1344e-06	6.27743e-05	17	53	46.3162	13	32	16.8697	3	13	8.50718	5	20	11.7185	4	14	6.62986	12	45	31.2089	11	28	14.2641	9	33	15.2791	4	16	14.1177	6	21	11.2673	10	47	14.0506	7	20
CA630195	565	14.6022	3.45835	-3.1846	-2.79826	2.24206e-06	-2.35446	-2.22995e-06	2.91402e-05	-3.1846	-2.79826	-5.02494	2.00953e-05	0.000295262	0	5	4.51639	2	16	8.71848	1	5	3.38202	1	8	4.84501	1	11	5.38436	0	8	5.73484	0	0	0	2	16	7.65719	2	7	6.38418	0	2	1.10916	1	14	4.32602	0	3
CA630307	540	5.7255	1.00146	-1.23668	-9.47887	9.3731e-08	-4.97791	-9.10471e-07	1.55477e-06	-1.23668	-9.47887	-5.31013	9.59515e-06	0.000159184	0	1	0.945097	0	6	3.42079	0	0	0	0	1	0.633665	0	2	1.0243	0	0	0	0	3	1.65283	0	2	1.00146	0	6	5.7255	0	2	1.16051	0	5	1.61653	0	2
CA630404	566	182.649	24.2145	-32.6159	-3.95847	3.62795e-14	-3.48493	-2.44472e-05	1.42149e-12	-32.6159	-3.95847	-5.37749	7.85978e-06	0.000134891	87	205	184.845	29	67	36.4441	5	25	16.8802	10	41	24.7868	14	92	44.9532	11	24	17.1741	14	62	32.5894	87	201	96.0235	4	24	21.85	20	83	45.9489	44	163	50.2782	13	54
CA630428	571	47.614	3.44099	-7.54606	-111.539	4.00743e-22	-39.0783	-6.1376e-06	3.04885e-20	-7.54606	-111.539	-3.87531	0.000537287	0.00447571	0	23	20.5571	0	7	3.77425	0	2	1.33859	0	9	5.39336	0	5	2.42172	0	6	4.25593	0	2	1.04206	0	34	16.1005	0	4	3.60977	0	1	0.548754	0	27	8.25536	0	9
CA630435	568	4.49254	0.486902	-0.680839	-12.1505	9.70148e-05	-4.23915	-5.01617e-07	0.000902386	-0.680839	-12.1505	-3.56974	0.00122501	0.00883838	0	5	4.49254	0	1	0.542027	0	4	2.69133	0	2	1.20486	0	1	0.486902	0	1	0.713068	0	0	0	0	1	0.476047	0	0	0	0	3	1.65496	0	2	0.614738	0	0
CA630533	546	57.8791	7.8833	-10.2833	-2.5652	2.41743e-06	-2.26826	-7.45593e-06	3.12093e-05	-10.2833	-2.5652	-4.55182	7.58047e-05	0.000891424	13	43	40.1926	3	23	12.9689	3	14	9.7992	5	19	11.9073	5	20	10.1304	6	24	17.8032	3	21	11.4427	23	118	58.4369	2	18	16.9877	3	17	9.75596	13	71	22.7025	4	15
CA630623	537	5.70226	1.28442	-1.47326	-8.68093	3.72593e-08	-5.04363	-1.08796e-06	6.59498e-07	-1.47326	-8.68093	-5.51849	5.28001e-06	9.70969e-05	0	6	5.70226	0	2	1.14663	0	3	2.13502	0	4	2.54882	0	1	0.515009	0	7	5.27963	0	3	1.66206	0	6	3.02117	0	0	0	0	3	1.75049	0	1	0.325113	0	2
CA630632	211	35.4351	7.5469	-8.73697	-2.58537	5.2686e-07	-2.28037	-6.35902e-06	7.69587e-06	-8.73697	-2.58537	-5.46894	5.50091e-06	0.000100559	7	7	16.9311	6	6	8.75463	6	6	10.8674	2	2	3.2434	4	4	5.24284	16	17	32.6322	5	6	8.45998	14	14	17.9409	4	4	9.76862	8	8	11.8801	14	15	12.4113	6	6
CA630644	547	11.8913	2.3225	-2.16325	-2.52047	0.000295314	-2.09942	-1.47409e-06	0.00244644	-2.16325	-2.52047	-3.96392	0.000321936	0.00293977	0	1	0.933003	0	3	1.68851	0	3	2.09599	0	7	4.37889	2	9	4.55035	1	11	8.14488	0	5	2.71946	2	12	5.93187	0	3	2.82611	0	3	1.71849	0	7	2.23419	0	5
CA630693	555	2.47016	0.622393	-0.795217	-9.25856	4.24933e-05	-4.15812	-5.85876e-07	0.00042735	-0.795217	-9.25856	-5.11818	1.61543e-05	0.000245703	1	2	1.83911	0	1	0.554723	1	3	2.06578	0	4	2.46615	0	3	1.49492	0	1	0.729771	0	0	0	2	4	1.94879	0	2	1.85692	0	1	0.564574	0	2	0.629137	1	3
CA630712	545	3.70955	1.6017	-1.22094	-5.06549	3.40376e-06	-3.41818	-8.8043e-07	4.28341e-05	-1.22094	-5.06549	-6.7072	6.52784e-08	2.50267e-06	1	1	0.936427	1	1	0.564901	1	1	0.701227	3	3	1.88355	3	3	1.52235	0	0	0	3	3	1.63767	2	2	0.992273	2	2	1.89099	3	3	1.7248	5	5	1.6017	2	2
CA630721	571	3.81329	1.60063	-1.06214	-3.37527	0.000253625	-2.50402	-7.40735e-07	0.00213293	-1.06214	-3.37527	-4.25496	0.000148996	0.00155773	0	0	0	0	0	0	4	4	2.67719	0	0	0	2	3	1.45303	0	0	0	2	2	1.04206	0	0	0	2	2	1.80489	2	2	1.09751	7	9	2.75179	2	2
CA630722	575	48.4255	6.18379	-6.88178	-2.971	9.03992e-07	-2.60088	-5.07027e-06	1.26581e-05	-6.88178	-2.971	-4.18256	0.000217021	0.00212357	6	11	9.76327	6	23	12.3148	3	7	4.65249	1	5	2.97547	8	17	8.17656	0	8	5.6351	3	8	4.13926	16	38	17.8695	1	3	2.68849	9	24	13.0785	11	35	10.627	7	16
CA630797	624	28.7706	9.3487	-8.15944	-2.49348	2.27846e-08	-2.08229	-5.29332e-06	4.18064e-07	-8.15944	-2.49348	-6.4057	3.46852e-07	9.98509e-06	18	21	17.1753	32	38	18.7486	19	20	12.249	23	27	14.8058	33	35	15.5122	1	1	0.649075	15	17	8.10522	16	17	7.36652	12	14	11.5611	13	16	8.03432	62	71	19.8647	22	23
CA630883	582	6.91682	2.92355	-1.71591	-2.29774	0.000829817	-1.89194	-1.12022e-06	0.00611432	-1.71591	-2.29774	-4.28736	9.33319e-05	0.00105798	3	3	2.63068	10	10	5.28988	3	3	1.96994	5	6	3.52762	9	12	5.70227	4	4	2.78366	9	9	4.60066	6	7	3.25217	5	6	5.31232	4	8	4.30706	4	6	1.79985	3	3
CA630902	622	20.6018	5.98468	-5.67181	-2.10541	4.15913e-06	-1.79116	-3.62173e-06	5.14788e-05	-5.67181	-2.10541	-5.80738	6.23858e-07	1.62786e-05	10	10	8.20502	13	14	6.92958	10	11	6.75861	13	15	8.25191	26	32	14.2282	30	32	20.8372	17	22	10.5228	21	22	9.56379	11	13	10.7698	8	11	5.54136	37	42	11.7887	28	30
CA630998	603	18.6198	3.18861	-3.78188	-3.16961	1.52588e-08	-2.64494	-2.67163e-06	2.87927e-07	-3.78188	-3.16961	-5.62965	3.69657e-06	7.21515e-05	22	22	18.6198	8	8	4.08453	7	7	4.43645	6	6	3.40477	7	7	3.21048	22	22	14.777	16	16	7.89411	12	12	5.38099	4	4	3.41821	11	11	5.71596	26	26	7.52774	3	3
CA631099	577	30.6457	14.0227	-12.6201	-2.56632	2.89641e-11	-2.24532	-8.86535e-06	8.13654e-10	-12.6201	-2.56632	-9.95342	2.38099e-14	1.90072e-11	24	24	21.2278	38	38	20.2757	35	35	23.1818	38	38	22.5352	38	38	18.2137	17	17	11.9331	32	32	16.4997	49	49	22.9624	12	12	10.7167	36	37	20.0928	70	72	21.7854	28	29
CA631333	601	4.56219	1.40354	-1.21033	-4.65172	3.75056e-06	-3.22091	-8.6883e-07	4.68187e-05	-1.21033	-4.65172	-4.92505	2.38013e-05	0.000339576	0	1	0.849172	8	8	4.09812	3	3	1.90766	7	7	3.98545	0	0	0	1	1	0.673915	2	2	0.990048	1	1	0.449908	0	0	0	5	5	2.60681	5	5	1.45246	6	6
CA631350	587	13.2345	2.07798	-2.33764	-3.64333	2.43801e-05	-2.83136	-1.59578e-06	0.000258322	-2.33764	-3.64333	-3.88327	0.000513553	0.00431722	0	4	3.4777	0	1	0.524482	0	9	5.85948	0	9	5.24636	0	12	5.6537	2	8	5.5199	0	19	9.62977	0	3	1.38191	0	1	0.877844	0	7	3.73658	0	6	1.78452	1	17
CA631441	538	72.8955	4.73094	-12.4048	-21.0391	5.11841e-17	-17.5101	-1.06026e-05	2.6288e-15	-12.4048	-21.0391	-3.90367	0.000497234	0.00420667	3	13	12.3319	3	9	5.15026	0	0	0	0	1	0.63602	2	7	3.59837	1	2	1.50566	1	2	1.10598	12	49	24.627	5	14	13.4092	0	0	0	9	40	12.9803	4	14
CA631574	553	15.0317	3.68835	-2.8892	-3.09424	2.1339e-05	-2.57207	-2.035e-06	0.000228887	-2.8892	-3.09424	-4.1908	0.000199171	0.00198006	1	1	0.92288	24	27	15.0317	8	10	6.91083	9	9	5.56892	4	7	3.50076	8	10	7.3241	14	14	7.53188	2	4	1.95584	5	8	7.45453	3	3	1.69985	0	1	0.315706	8	8
CA631719	136	10.1676	2.48095	-2.71321	-6.84968	3.21743e-07	-4.91667	-1.97387e-06	4.86594e-06	-2.71321	-6.84968	-4.81912	3.71291e-05	0.00049205	1	1	3.75259	2	2	4.52752	1	1	2.81006	0	0	0	5	5	10.1676	3	3	8.93433	0	0	0	0	0	0	1	1	3.78893	2	2	4.60792	3	3	3.85115	2	2
CA631775	596	6.9244	1.36701	-1.35811	-5.78296	3.86826e-06	-3.78346	-9.73069e-07	4.81579e-05	-1.35811	-5.78296	-4.63718	6.28155e-05	0.000763393	0	0	0	0	2	1.03312	0	5	3.20611	0	4	2.2965	0	4	1.85611	0	0	0	0	3	1.49753	0	0	0	1	4	3.45835	0	6	3.15442	0	4	1.17172	0	2
CA631798	558	27.3918	7.92525	-7.44582	-1.78316	9.52394e-05	-1.57054	-4.76978e-06	0.000887322	-7.44582	-1.78316	-5.47685	8.76245e-07	2.16863e-05	22	23	21.036	38	42	23.1731	14	15	10.2734	24	26	15.9438	28	32	15.8601	41	43	31.2114	20	27	14.3956	46	47	22.7752	23	28	25.8571	17	21	11.7923	59	67	20.9628	16	18
CA632118	624	11.6186	3.3603	-3.76172	-3.80616	6.30968e-11	-3.09889	-2.66776e-06	1.6883e-09	-3.76172	-3.80616	-6.76617	1.2801e-07	4.35803e-06	3	3	2.45362	10	10	4.93383	6	6	3.6747	2	2	1.09673	9	9	3.98885	11	11	7.13982	12	12	5.72133	14	14	6.06654	1	1	0.825793	22	22	11.0472	21	21	5.87548	13	13
CA632260	407	2.03853	0	-0.451272	-18.0147	0.000797183	-3.69981	-3.35966e-07	0.00590365	-0.451272	-18.0147	-3.67687	0.00091505	0.00695763	1	1	1.25394	1	1	0.75644	0	0	0	2	2	1.68147	2	3	2.03853	0	0	0	1	1	0.730981	0	0	0	0	0	0	1	1	0.769874	1	1	0.428957	0	0
CA632323	482	16.5457	3.70344	-4.96138	-106.951	8.37393e-25	-28.8083	-3.95426e-06	7.66976e-23	-4.96138	-106.951	-6.76999	1.65786e-07	5.41456e-06	5	5	5.29411	7	7	4.47116	3	3	2.37864	0	0	0	4	4	2.2951	8	8	6.72237	6	6	3.70344	7	7	3.92689	0	0	0	3	4	2.60032	16	16	5.79537	7	7
CA632591	609	2.80935	0	-0.558504	-16.3935	0.000144528	-4.12686	-4.15843e-07	0.00128812	-0.558504	-16.3935	-3.67963	0.000911573	0.00693476	0	3	2.51405	0	0	0	0	0	0	0	5	2.80935	0	1	0.454122	0	0	0	0	4	1.95408	0	0	0	0	0	0	0	0	0	0	3	0.860028	0	0
CA632657	579	23.6381	4.46017	-4.37583	-1.94966	0.00129804	-1.63287	-2.6257e-06	0.00904964	-4.37583	-1.94966	-4.13733	0.000215832	0.00211445	1	1	0.881438	12	22	11.698	5	18	11.8809	8	13	7.68278	7	15	7.16477	0	0	0	7	18	9.249	5	9	4.20302	2	3	2.66992	6	14	7.57641	10	27	8.1413	6	23
CA632685	379	20.6898	3.37724	-4.05413	-4.96368	2.26614e-07	-4.30475	-3.26764e-06	3.5149e-06	-4.05413	-4.96368	-4.00991	0.000368092	0.00327742	4	4	5.38631	3	3	2.43697	0	0	0	2	2	1.80569	5	5	3.64855	4	4	4.27465	3	3	2.35496	29	29	20.6898	2	2	2.71923	2	2	1.6535	7	7	3.22454	3	3
CA632806	598	73.7197	9.01346	-12.0261	-1.69482	0.000666383	-1.51713	-7.92064e-06	0.00504217	-12.0261	-1.69482	-4.02074	0.000345055	0.0031078	96	96	81.9295	42	42	21.6231	33	34	21.7287	27	27	15.4496	54	54	24.9737	20	20	13.5459	51	52	25.8704	89	89	40.2427	19	19	16.3722	37	37	19.3872	88	88	25.6915	24	24
CA633068	603	18.0427	4.16889	-3.0504	-2.36973	0.00108724	-1.96786	-1.99361e-06	0.00776612	-3.0504	-2.36973	-3.67857	0.000861717	0.00661421	6	7	5.92449	15	20	10.2113	3	3	1.90134	13	13	7.37699	1	2	0.91728	0	1	0.67168	9	11	5.4272	2	3	1.34525	6	7	5.98186	10	15	7.79449	14	19	5.50104	9	13
CA633072	610	63.3056	23.6544	-19.5415	-1.9549	6.28425e-07	-1.65437	-1.18577e-05	9.04768e-06	-19.5415	-1.9549	-6.66835	6.80081e-08	2.58791e-06	35	37	30.9558	53	57	28.7683	56	61	38.2169	50	55	30.8522	119	133	60.2992	21	23	15.2714	108	118	57.551	67	71	31.4721	52	55	46.461	90	98	50.3396	140	151	43.2171	63	69
CA633103	619	4.08816	1.26569	-0.957773	-3.45042	0.000763625	-2.5192	-6.7323e-07	0.00568586	-0.957773	-3.45042	-4.01167	0.000336054	0.00304465	0	1	0.824479	0	6	2.98421	0	3	1.85219	0	5	2.76397	0	6	2.68071	0	0	0	0	8	3.84503	0	5	2.18412	0	2	1.66493	0	4	2.0248	0	5	1.41022	0	1
CA633256	652	7.82749	2.10267	-1.88933	-4.92454	4.80729e-07	-3.58128	-1.3495e-06	7.06202e-06	-1.88933	-4.92454	-5.14892	1.41548e-05	0.000220258	4	10	7.82749	3	6	2.83317	1	4	2.34459	0	2	1.04963	2	8	3.39338	2	4	2.4848	2	8	3.65042	0	2	0.829431	1	5	3.95165	0	3	1.44174	1	2	0.535539	1	3
CA633297	565	6.8448	1.3416	-1.62227	-3.24459	4.46958e-05	-2.58802	-1.16356e-06	0.000447776	-1.62227	-3.24459	-4.3361	0.000140396	0.00148333	2	2	1.80656	1	1	0.544905	6	9	6.08764	6	9	5.45064	2	3	1.46846	1	2	1.43371	3	3	1.5797	12	12	5.74289	1	1	0.912026	3	4	2.21833	5	6	1.85401	3	4
CA633365	552	160.708	22.0814	-31.7048	-2.16046	1.83888e-07	-1.9356	-2.27267e-05	2.89921e-06	-31.7048	-2.16046	-5.60856	3.48977e-06	6.86093e-05	58	68	62.8695	76	104	58.0047	37	52	36.0014	52	77	47.7315	47	68	34.069	56	66	48.4266	46	71	38.2666	105	122	59.7611	32	45	42.0077	40	65	36.8968	138	208	65.7859	37	52
CA633504	625	7.42024	2.30894	-2.26308	-4.02382	1.16459e-07	-3.14388	-1.62338e-06	1.90191e-06	-2.26308	-4.02382	-6.09745	4.75777e-07	1.29969e-05	0	6	4.89938	1	10	4.92594	0	3	1.83441	0	2	1.09497	0	7	3.09747	0	7	4.53626	0	2	0.95203	0	11	4.75894	0	9	7.42024	0	2	1.00268	0	22	6.14541	0	3
CA633574	729	24.6365	3.33738	-5.34111	-9.22216	1.44461e-15	-7.19098	-4.13021e-06	6.47534e-14	-5.34111	-9.22216	-5.38753	7.78142e-06	0.000133733	8	8	5.60058	5	5	2.1116	8	8	4.19389	8	8	3.75505	5	6	2.27621	3	3	1.66676	9	9	3.67295	1	1	0.370912	1	1	0.706851	16	16	6.87712	39	39	9.33997	10	10
CA633711	534	11.1398	4.15809	-3.73334	-2.99165	1.10356e-09	-2.48014	-2.57855e-06	2.47531e-08	-3.73334	-2.99165	-8.33275	9.83336e-10	7.97613e-08	5	7	6.69001	5	10	5.76538	6	9	6.44104	2	7	4.48549	3	10	5.17903	2	2	1.51694	3	4	2.22853	12	22	11.1398	4	8	7.71977	5	10	5.86776	15	27	8.82736	6	9
CA633775	546	6.21549	1.88753	-2.15307	-16.7515	1.3331e-14	-8.24986	-1.60129e-06	5.45844e-13	-2.15307	-16.7515	-7.51599	2.19679e-08	1.01907e-06	0	6	5.60827	3	11	6.20253	0	6	4.19966	0	4	2.50681	0	2	1.01304	0	1	0.7418	0	5	2.72444	0	3	1.48568	0	2	1.88753	0	6	3.44328	0	8	2.55803	1	3
CA633890	728	1.30939	0.306119	-0.34745	-31.8116	0.000823104	-3.33853	-2.59796e-07	0.00606949	-0.34745	-31.8116	-4.97432	2.49516e-05	0.000353037	0	1	0.701034	0	0	0	0	0	0	0	0	0	0	0	0	0	0	0	1	2	0.817333	0	1	0.371421	0	0	0	0	1	0.43041	0	5	1.19908	0	0
CA633908	683	97.9009	28.2754	-31.0341	-2.12815	2.53108e-10	-1.83791	-2.04816e-05	6.22601e-09	-31.0341	-2.12815	-9.12573	2.78573e-11	4.56928e-09	78	83	62.0194	111	140	63.1068	70	88	49.2399	91	114	57.1133	103	137	55.474	47	47	27.8713	91	122	53.1422	215	242	95.806	70	89	67.1467	70	97	44.5005	187	244	62.3703	82	105
CA633919	652	22.0854	4.09275	-5.43629	-4.17517	6.22486e-12	-3.4617	-3.916e-06	1.89552e-10	-5.43629	-4.17517	-6.02741	1.14879e-06	2.71508e-05	3	27	21.1342	1	10	4.72195	1	8	4.68919	0	10	5.24814	1	11	4.66589	1	24	14.9088	1	10	4.56303	2	18	7.46488	1	7	5.53231	1	11	5.28639	1	21	5.62316	4	10
CA634079	442	3.32654	0.937288	-0.888861	-4.66395	0.000301726	-3.03474	-6.38058e-07	0.00249183	-0.888861	-4.66395	-4.73066	4.43882e-05	0.000571295	0	0	0	3	3	2.08962	2	2	1.72927	0	0	0	0	0	0	0	0	0	1	1	0.673098	5	5	3.05876	1	1	1.16583	3	3	2.12673	6	6	2.36994	1	1
CA634144	362	67.5056	14.3897	-19.4865	-3.21442	2.92476e-12	-2.86548	-1.45526e-05	9.27253e-11	-19.4865	-3.21442	-6.53205	2.88647e-07	8.6059e-06	11	11	15.5079	14	14	11.9066	16	16	16.8914	11	11	10.3977	31	33	25.2113	18	18	20.1393	23	26	21.3681	62	63	47.0576	15	16	22.7755	28	29	25.1017	53	60	28.9368	33	34
CA634268	597	71.4267	12.7445	-11.6511	-1.72515	0.000881708	-1.55173	-7.84405e-06	0.00644828	-11.6511	-1.72515	-4.06329	0.000265867	0.00250936	16	18	15.3875	44	49	25.2692	30	35	22.4052	31	37	21.2071	36	44	20.383	31	32	21.7098	35	37	18.4386	56	60	27.1753	20	23	19.8522	17	23	12.0717	79	94	27.4892	29	38
CA634364	366	57.1706	7.1044	-10.5221	-9.04312	2.24218e-19	-7.19735	-7.76999e-06	1.38877e-17	-10.5221	-9.04312	-5.36918	8.20874e-06	0.000139907	13	41	57.1706	14	34	28.6001	4	13	13.5743	2	13	12.1539	6	21	15.8682	12	24	26.5589	7	21	17.0702	2	2	1.47757	1	3	4.22373	10	17	14.554	5	23	10.9712	3	6
CA634429	454	6.74475	1.48639	-1.20323	-3.44668	0.000153678	-2.58291	-8.41566e-07	0.00136061	-1.20323	-3.44668	-4.25397	0.000175055	0.0017786	0	6	6.74475	0	2	1.35626	0	2	1.68356	0	2	1.5074	1	6	3.65498	0	2	1.78424	0	3	1.96592	0	2	1.19117	0	2	2.27002	0	3	2.07052	0	4	1.5382	0	0
CA634498	529	8.68275	1.47672	-1.32817	-4.34839	5.02357e-05	-3.11355	-9.47688e-07	0.000496972	-1.32817	-4.34839	-3.94089	0.000442853	0.0038219	0	9	8.68275	0	3	1.74596	0	2	1.44487	0	4	2.58736	0	1	0.522798	0	8	6.12511	0	5	2.812	0	4	2.04457	0	2	1.94818	0	3	1.77697	0	5	1.65015	0	3
CA634505	370	17.2969	4.43527	-4.66005	-4.1731	2.04857e-06	-3.28978	-3.12581e-06	2.68582e-05	-4.66005	-4.1731	-4.65959	5.86774e-05	0.000720582	1	1	1.37933	4	4	3.32834	3	4	4.13155	1	1	0.924808	14	14	10.4644	0	0	0	0	0	0	1	1	0.730796	4	4	5.57075	8	8	6.77489	11	11	5.19038	6	6
CA634622	416	4.86806	1.02135	-1.04948	-3.3972	0.000812843	-2.56461	-7.58003e-07	0.006008	-1.04948	-3.3972	-3.49936	0.00145776	0.0101795	2	3	3.68043	3	5	3.70037	0	0	0	1	2	1.64509	0	1	0.664808	3	5	4.86806	1	1	0.715167	2	3	1.94996	0	0	0	2	3	2.25965	3	4	1.67871	2	3
CA634733	292	4.48586	0.7632	-1.04234	-18.859	6.8802e-07	-6.1873	-7.89721e-07	9.83322e-06	-1.04234	-18.859	-4.1854	0.00022827	0.00221507	2	2	3.49557	1	1	1.05435	0	0	0	0	0	0	0	0	0	1	1	1.38706	3	4	4.07547	1	1	0.926009	1	1	1.76471	0	0	0	1	1	0.597896	0	0
CA634734	596	4.09838	1.5204	-1.12983	-3.5278	8.53257e-05	-2.61191	-7.9377e-07	0.000802471	-1.12983	-3.5278	-5.08805	1.27016e-05	0.000200856	0	3	2.56889	0	1	0.516562	0	2	1.28245	0	2	1.14825	0	7	3.24819	0	3	2.03871	0	5	2.49588	0	5	2.26841	0	3	2.59377	0	4	2.10294	0	2	0.585858	0	2
CA634777	241	28.4427	8.36454	-8.76377	-4.29375	5.05809e-11	-3.50773	-6.09379e-06	1.37496e-09	-8.76377	-4.29375	-6.51713	2.6814e-07	8.08139e-06	12	12	25.4117	9	9	11.4973	8	8	12.6861	8	8	11.3586	6	6	6.88531	6	6	10.0836	12	12	14.8137	15	15	16.8295	0	0	0	10	10	13.0016	25	25	18.1105	15	15
CA634784	337	17.5961	5.65061	-5.87324	-5.29366	9.74315e-15	-4.3127	-4.2922e-06	4.04688e-13	-5.87324	-5.29366	-7.40525	2.56332e-08	1.16203e-06	0	0	0	3	3	2.74069	3	3	3.40209	4	4	4.06147	3	3	2.46196	5	5	6.00924	8	9	7.94535	8	9	7.22122	4	4	6.11626	12	13	12.0872	9	9	4.66252	10	11
CA634868	617	19.6395	2.67292	-3.71366	-5.06265	2.92979e-09	-4.1999	-2.88885e-06	6.17996e-08	-3.71366	-5.06265	-4.80146	3.97537e-05	0.000520645	5	9	7.44436	5	7	3.49287	4	4	2.47759	1	3	1.66376	1	5	2.24117	6	13	8.53371	5	6	2.89312	16	23	10.0795	1	1	0.835162	6	10	5.07842	9	17	4.8103	3	3
CA634883	566	58.7155	4.9555	-8.53007	-1.96737	0.000103857	-1.7401	-5.85856e-06	0.000958316	-8.53007	-1.96737	-4.04373	0.000332583	0.0030185	16	22	19.837	13	18	9.79096	11	11	7.42731	24	26	15.7185	23	29	14.17	23	34	24.33	18	24	12.6152	29	35	16.7205	11	19	17.2979	13	21	11.6256	36	52	16.0397	5	9
[truncated: 14,805 more rows]
[truncated: 156 more columns]
