# Supplementary material for: The transcriptome of the developing grain: a resource for understanding seed development and the molecular control of the functional and nutritional properties of wheat
Source: BMC Genomics. 2017 Oct 11;18:766. doi: 10.1186/s12864-017-4154-z (PMC5637334; doi:10.1186/s12864-017-4154-z)
Supplement: Supplementary file 4 — Details of 9740 transcripts with fold changes that are differentially upregulated at 30dpa developmental stage across all the genotypes between 14 and 30DPA with FDR cut-off value at 0.01. (XLSX 17001 kb) [file 12864_2017_4154_MOESM4_ESM.xlsx]

## Sheet: 03 14-30 combined EDGE FDR ...
TRANSCRIPTS		EXPERIMENT (ORIGINAL VALUES)				EDGE test (14DPA vs 30DPA) TAGWISE DISPERSIONS				Gaussian t-test (14DPA vs 30DPA) ORIGINAL VALUES					14DPA RNA-Seq
															AMRUSKAJA			ARNHEM			BANKS			BATIVA			BEYROUTH			BOBWHITE			BOWERBIRD			DES367			DOLLARBIRD			ELLISON			GARBO			GIZA
ID	LENGTH (bp)	Range	IQR	Difference	Fold Change	P-value	Fold change	Weighted difference	FDR p-value correction	Difference	Fold change	Test statistic	P-value	FDR p-value correction	Unique gene reads	Total gene reads	RPKM	Unique gene reads	Total gene reads	RPKM	Unique gene reads	Total gene reads	RPKM	Unique gene reads	Total gene reads	RPKM	Unique gene reads	Total gene reads	RPKM	Unique gene reads	Total gene reads	RPKM	Unique gene reads	Total gene reads	RPKM	Unique gene reads	Total gene reads	RPKM	Unique gene reads	Total gene reads	RPKM	Unique gene reads	Total gene reads	RPKM	Unique gene reads	Total gene reads	RPKM	Unique gene reads	Total gene reads
AJ601598	399	10.383	3.29198	3.61153	9.52646	3.7483e-20	8.61845	3.20561e-06	2.45743e-18	3.61153	9.52646	7.59465	1.28507e-08	6.52456e-07	0	0	0	2	2	1.54321	1	1	0.957816	4	4	3.43037	2	2	1.38627	0	0	0	0	0	0	0	0	0	0	0	0	0	0	0	0	0	0	0	0
AJ601981	494	8.21784	1.66092	1.40225	2.26589	7.85229e-06	2.45016	1.35568e-06	9.20171e-05	1.40225	2.26589	3.99956	0.000321511	0.00293736	2	2	2.0662	1	1	0.623221	3	3	2.32086	5	5	3.46335	1	1	0.559838	3	3	2.45965	2	2	1.20449	2	2	1.09471	1	1	1.04311	1	1	0.634289	4	4	1.41365	1	1
AJ602052	455	21.4098	6.62055	6.54093	3.80332	3.66484e-19	4.20581	5.99946e-06	2.23624e-17	6.54093	3.80332	7.74053	8.44203e-09	4.62478e-07	2	2	2.24331	5	5	3.3832	5	5	4.19966	2	2	1.50408	7	10	6.07824	1	1	0.89016	2	2	1.30773	3	6	3.56564	4	4	4.53006	1	2	1.37731	8	8	3.06964	0	0
AJ602662	252	13.089	4.66164	4.60611	16.5813	3.91119e-21	13.5006	4.04136e-06	2.74681e-19	4.60611	16.5813	7.07626	5.95513e-08	2.32225e-06	0	0	0	1	1	1.22171	0	0	0	0	0	0	1	1	1.09746	0	0	0	0	0	0	0	0	0	0	0	0	0	0	0	0	0	0	0	0
AJ603049	340	9.17119	2.30707	2.69735	8.96601	2.43515e-17	7.75058	2.39471e-06	1.28366e-15	2.69735	8.96601	6.78805	1.25179e-07	4.27918e-06	0	0	0	1	1	0.905503	0	0	0	0	0	0	0	0	0	0	0	0	1	1	0.875027	0	0	0	0	0	0	2	2	1.84317	1	1	0.513487	0	0
AJ603286	357	5.86474	0.731526	1.09097	13.1335	1.42519e-07	6.65581	9.53898e-07	2.29001e-06	1.09097	13.1335	3.87361	0.000517614	0.00434329	0	0	0	0	1	0.862384	0	0	0	0	0	0	0	0	0	0	0	0	0	0	0	0	0	0	0	0	0	0	0	0	0	1	0.489035	0	0
AJ603630	392	8.81194	2.17386	1.84088	3.03264	7.23961e-06	3.14847	1.69673e-06	8.54328e-05	1.84088	3.03264	3.80934	0.000601471	0.00491246	0	0	0	1	3	2.35616	0	0	0	0	1	0.872906	0	3	2.11653	0	0	0	0	0	0	0	3	2.06935	0	0	0	0	1	0.799333	2	4	1.78149	0	0
AJ603658	175	8.96461	1.49231	2.34628	53.5102	1.47408e-15	16.2159	2.05126e-06	6.60481e-14	2.34628	53.5102	5.74805	2.51503e-06	5.22564e-05	0	0	0	0	0	0	0	0	0	0	0	0	0	0	0	0	0	0	0	0	0	0	0	0	0	0	0	0	0	0	0	0	0	0	0
AJ604316	376	17.8721	8.19045	8.17905	10.3914	8.97764e-32	10.5857	7.31666e-06	1.23137e-29	8.17905	10.3914	10.2713	1.06661e-11	2.11347e-09	0	0	0	0	0	0	0	0	0	8	9	8.19045	2	2	1.47106	1	1	1.07719	0	0	0	2	2	1.43827	0	0	0	3	3	2.50004	1	1	0.464323	0	0
AJ874094	454	5.27052	0.892121	1.16826	6.00367	1.3237e-07	4.76554	1.04315e-06	2.14019e-06	1.16826	6.00367	4.38964	0.000120421	0.00130842	0	0	0	0	0	0	1	1	0.841781	0	0	0	1	1	0.609163	1	1	0.892121	0	0	0	0	0	0	0	0	0	0	0	0	0	0	0	0	0
AL810888	257	35.9095	3.51317	6.50573	8.14756	3.93471e-09	7.93396	5.65752e-06	8.13879e-08	6.50573	8.14756	3.7913	0.000644999	0.00520571	0	0	0	0	0	0	1	1	1.48704	1	1	1.33144	0	0	0	8	8	12.6077	0	0	0	1	1	1.05212	0	0	0	0	0	0	1	1	0.679321	0	0
AL813107	227	10.0244	2.22958	2.23901	3.69403	1.56343e-07	3.86556	2.09273e-06	2.49185e-06	2.23901	3.69403	4.3773	0.000119971	0.00130455	0	0	0	0	0	0	2	2	3.36712	0	0	0	0	0	0	0	0	0	2	2	2.62123	1	1	1.19117	0	0	0	0	1	1.38035	1	2	1.5382	1	1
AL814587	605	3.13723	1.30695	0.649123	2.26318	0.00083866	2.29617	6.31831e-07	0.00617026	0.649123	2.26318	3.59059	0.000711024	0.00564255	1	1	0.843558	0	0	0	3	3	1.89505	2	2	1.13117	1	1	0.457124	0	0	0	0	0	0	1	1	0.446933	1	1	0.851727	2	2	1.03583	3	3	0.865714	2	3
AL815508	617	31.6399	4.36641	6.39347	6.97706	8.57048e-15	7.0217	5.63273e-06	3.57856e-13	6.39347	6.97706	4.73269	4.59648e-05	0.000587973	1	1	0.827152	0	0	0	1	1	0.619398	0	0	0	2	2	0.896467	8	8	5.25151	0	0	0	0	0	0	2	2	1.67032	1	1	0.507842	2	2	0.565918	0	0
AL815573	552	38.2824	2.98209	5.0866	4.25932	2.29168e-12	4.56744	4.57213e-06	7.36006e-11	5.0866	4.25932	3.8451	0.000560086	0.00463	1	1	0.924552	4	4	2.23095	4	4	2.76934	6	6	3.71934	8	8	4.00812	1	1	0.733737	4	4	2.15586	2	2	0.97969	2	2	1.86701	3	3	1.70293	9	9	2.8465	0	0
AL815620	448	4.57775	0.608811	0.854579	9.13357	6.56607e-06	5.24075	7.66748e-07	7.80782e-05	0.854579	9.13357	3.75325	0.000717261	0.00568189	0	0	0	0	0	0	0	0	0	1	1	0.763792	0	0	0	0	0	0	0	0	0	0	0	0	0	0	0	0	0	0	2	3	1.1691	0	0
AL815641	609	3.39771	1.33783	1.0434	3.52997	1.46908e-06	3.34456	9.64148e-07	1.98012e-05	1.0434	3.52997	4.82876	2.25474e-05	0.000324461	0	0	0	0	0	0	2	2	1.25507	0	0	0	2	2	0.908243	0	0	0	0	0	0	2	2	0.887995	0	0	0	4	5	2.57257	4	5	1.43338	0	0
AL815841	469	24.4597	2.95478	3.94268	9.3412	2.20876e-18	8.68196	3.52042e-06	1.26563e-16	3.94268	9.3412	4.9146	2.74134e-05	0.000381928	0	0	0	1	2	1.31288	0	0	0	1	1	0.729593	0	0	0	1	1	0.863588	1	1	0.634348	0	0	0	0	0	0	2	2	1.3362	1	1	0.372251	0	0
AL816394	531	10.2334	1.95157	2.11971	9.48501	2.12141e-13	7.51039	1.88277e-06	7.66018e-12	2.11971	9.48501	5.60397	3.73884e-06	7.28419e-05	2	2	1.92223	2	2	1.15959	0	0	0	0	0	0	0	0	0	0	0	0	0	0	0	0	0	0	0	0	0	0	0	0	2	2	0.657573	0	0
AL816828	204	87.723	13.1629	23.5106	151.236	6.31509e-38	96.4456	2.10408e-05	1.16112e-35	23.5106	151.236	5.42946	6.26754e-06	0.000112027	0	0	0	0	0	0	0	0	0	1	1	1.67735	0	0	0	0	0	0	0	0	0	0	0	0	0	0	0	0	0	0	0	0	0	0	0
AL816969	439	3.60229	0.458442	0.769534	19.7578	6.20151e-07	6.1365	6.78646e-07	8.9374e-06	0.769534	19.7578	4.58035	7.09365e-05	0.000844514	0	0	0	0	0	0	0	0	0	0	0	0	0	0	0	0	0	0	0	0	0	0	0	0	0	0	0	0	0	0	0	0	0	0	0
AL817204	350	80.9053	12.2015	18.6806	6.0839	8.94618e-19	6.7857	1.69646e-05	5.29576e-17	18.6806	6.0839	5.91942	1.53349e-06	3.46248e-05	2	2	2.9163	9	10	8.79632	7	7	7.64337	9	9	8.79889	8	10	7.90172	0	0	0	8	8	6.80021	2	2	1.54511	1	1	1.47227	6	7	6.26677	4	4	1.99526	5	5
AL817423	463	27.6384	6.99004	9.1356	8.93871	1.11192e-30	9.51257	8.22134e-06	1.44899e-28	9.1356	8.93871	7.92665	5.91944e-09	3.44977e-07	0	0	0	1	1	0.664949	2	2	1.65084	3	3	2.21714	0	0	0	0	0	0	1	1	0.642569	0	0	0	1	1	1.11295	3	4	2.70703	3	4	1.5083	0	1
AL817522	509	202.741	51.964	55.8415	3.75066	7.27578e-33	4.3139	5.06507e-05	1.05673e-30	55.8415	3.75066	7.2308	3.90162e-08	1.64613e-06	17	17	17.0452	35	35	21.1699	16	16	12.0132	23	23	15.4619	30	34	18.4736	26	27	21.4845	24	24	14.0279	36	36	19.1242	27	28	28.3463	42	42	25.855	69	73	25.0388	31	32
AL817704	513	18.2358	4.1182	2.78968	1.68955	2.81422e-05	1.89659	2.87191e-06	0.0002945	2.78968	1.68955	3.87287	0.000369367	0.00328624	5	5	4.9742	6	6	3.60083	7	7	5.21478	4	4	2.66806	5	5	2.69552	8	8	6.31614	11	11	6.37934	0	0	0	3	3	3.01342	4	4	2.44319	11	11	3.74355	7	7
AL818063	565	288.272	113.202	105.34	4.26315	2.09211e-09	4.68501	9.78051e-05	4.50638e-08	105.34	4.26315	6.90421	7.67399e-08	2.84886e-06	8	24	21.6787	3	13	7.08376	4	19	12.8517	8	46	27.8588	12	82	40.1379	20	219	156.991	0	0	0	26	100	47.8574	0	0	0	25	124	68.7681	20	93	28.7371	2	11
AL818132	589	222.335	60.9881	80.415	33.3633	5.75892e-27	36.2306	7.09121e-05	6.10338e-25	80.415	33.3633	6.30635	5.14737e-07	1.38618e-05	2	4	3.46589	3	6	3.13621	8	13	8.43496	6	12	6.97139	1	4	1.87817	0	0	0	7	11	5.5562	0	0	0	8	11	9.6235	1	4	2.12794	2	2	0.59282	0	0
AL818403	498	284.328	24.0785	57.1203	105.46	1.80109e-20	93.5806	4.95512e-05	1.20684e-18	57.1203	105.46	4.61233	6.50421e-05	0.000785293	3	6	6.14883	0	0	0	0	0	0	0	0	0	0	0	0	1	1	0.813299	0	0	0	3	3	1.62888	0	0	0	0	0	0	0	0	0	0	0
AL818839	555	31.6338	8.11156	10.127	10.0281	1.54224e-22	10.6201	9.1571e-06	1.20685e-20	10.127	10.0281	7.02697	6.8045e-08	2.58887e-06	0	0	0	0	0	0	5	5	3.44296	7	7	4.31577	7	7	3.48815	0	0	0	6	6	3.21632	2	2	0.974395	0	0	0	2	2	1.12915	7	7	2.20198	0	0
AL819012	344	18.724	4.56048	5.73035	24.2565	2.63601e-23	19.209	5.21008e-06	2.18201e-21	5.73035	24.2565	6.62464	2.10202e-07	6.61125e-06	0	0	0	0	0	0	1	1	1.11096	1	1	0.994706	1	1	0.803954	0	0	0	0	0	0	0	0	0	0	0	0	0	0	0	0	0	0	0	0
AL819216	538	19.8126	5.35955	5.48639	3.75455	1.21905e-11	4.26444	5.17448e-06	3.58757e-10	5.48639	3.75455	5.50328	4.5358e-06	8.56396e-05	1	2	1.89722	9	11	6.29476	4	5	3.55175	2	2	1.27204	3	4	2.05621	0	0	0	3	3	1.65897	1	1	0.502592	1	1	0.957797	3	4	2.32965	5	7	2.27156	0	0
AL819262	459	6.70206	1.54109	1.55551	4.25027	2.26529e-07	4.07348	1.4206e-06	3.51391e-06	1.55551	4.25027	4.3439	0.000132322	0.00141397	0	0	0	0	1	0.670743	0	0	0	0	0	0	1	2	1.20505	0	0	0	0	1	0.648168	0	0	0	0	0	0	1	2	1.36531	0	0	0	0	0
AL819614	583	19.0057	6.04495	7.94693	50.7465	1.37425e-44	32.0467	6.90311e-06	3.45391e-42	7.94693	50.7465	9.41775	1.31602e-10	1.54283e-08	0	0	0	0	0	0	1	1	0.655521	0	0	0	0	0	0	0	0	0	0	0	0	1	1	0.463798	0	0	0	1	1	0.537459	1	1	0.299461	0	0
AL819686	418	26.816	8.58333	9.00669	4.49577	6.21452e-27	5.12265	8.31398e-06	6.57368e-25	9.00669	4.49577	8.8372	4.52953e-10	4.18491e-08	0	0	0	1	1	0.736534	0	0	0	3	3	2.45583	6	6	3.96976	0	0	0	5	5	3.55872	1	1	0.646877	3	3	3.69829	7	7	5.2473	16	16	6.6827	2	2
AL820497	630	67.8092	2.877	8.85974	26.9719	8.38332e-16	21.957	7.70965e-06	3.83128e-14	8.85974	26.9719	3.56423	0.0012058	0.00872078	0	0	0	0	0	0	0	0	0	1	1	0.543141	0	0	0	0	0	0	0	0	0	0	0	0	0	0	0	0	0	0	0	0	0	0	0
AL820712	350	32.0259	12.4323	11.4687	3.7052	3.99048e-11	4.12105	1.02374e-05	1.09915e-09	11.4687	3.7052	5.91446	1.44137e-06	3.2882e-05	3	8	11.6652	5	7	6.15742	4	5	5.45955	1	2	1.95531	4	11	8.69189	4	7	8.10046	5	7	5.95019	6	7	5.40789	3	7	10.3059	5	11	9.84778	8	17	8.47987	1	2
AL820734	364	9.01632	2.82016	2.61915	6.34791	1.0807e-12	6.00519	2.35298e-06	3.61088e-11	2.61915	6.34791	6.1242	7.70787e-07	1.94515e-05	2	2	2.80413	0	0	0	0	0	0	3	3	2.82016	1	1	0.75978	0	0	0	1	1	0.817333	0	0	0	0	0	0	0	0	0	1	1	0.479631	0	0
AL820765	680	116.961	15.33	27.7451	11.9609	1.10724e-21	12.9044	2.42001e-05	8.13384e-20	27.7451	11.9609	5.0644	1.78305e-05	0.000267114	0	30	22.5156	0	5	2.26376	0	3	1.68604	0	2	1.00641	0	4	1.62682	0	1	0.595622	0	4	1.75005	0	4	1.59056	0	3	2.27336	0	5	2.30396	1	5	1.28372	0	2
AL820977	533	154.39	15.7508	28.8019	106.955	1.42661e-26	82.2354	2.47625e-05	1.47462e-24	28.8019	106.955	4.46125	9.99252e-05	0.00111949	2	2	1.91502	0	0	0	0	0	0	2	2	1.28397	0	0	0	0	0	0	0	0	0	0	0	0	1	1	0.966782	0	0	0	0	0	0	0	0
AL821095	681	4.17651	0.707421	1.22542	13.6029	6.95466e-09	7.33349	1.10599e-06	1.38522e-07	1.22542	13.6029	5.11252	1.55248e-05	0.000237818	0	0	0	0	0	0	1	1	0.561187	1	1	0.502465	1	1	0.406109	0	0	0	0	0	0	0	0	0	0	0	0	0	0	0	2	2	0.512733	0	0
AL821145	265	66.1171	4.47647	9.81265	78.0171	6.01752e-18	44.1367	8.44109e-06	3.34098e-16	9.81265	78.0171	3.40893	0.00182733	0.0122343	0	0	0	0	0	0	0	0	0	0	0	0	0	0	0	0	0	0	0	0	0	0	0	0	0	0	0	1	1	1.18241	0	0	0	0	0
AL821147	348	24.1563	8.31412	9.01378	7.52878	8.41528e-34	8.04531	8.01774e-06	1.27218e-31	9.01378	7.52878	9.0397	3.31083e-10	3.23539e-08	0	0	0	0	0	0	1	1	1.09819	2	2	1.96655	1	1	0.794713	1	1	1.16386	2	2	1.70982	2	2	1.55399	2	2	2.96146	4	4	3.60159	2	2	1.00337	2	2
AL822006	856	12.9443	1.93499	2.78828	3.01548	3.22383e-11	3.26847	2.58802e-06	9.00161e-10	2.78828	3.01548	5.10732	1.54558e-05	0.000236995	0	2	1.19241	1	8	2.8773	0	2	0.892917	0	1	0.399742	0	8	2.58467	0	0	0	0	6	2.08535	0	4	1.26353	0	4	2.40792	0	3	1.09815	0	6	1.22373	0	3
AL823059	341	3.82223	0.744064	0.978445	39.252	1.63268e-09	8.12318	8.58187e-07	3.57047e-08	0.978445	39.252	5.12135	1.51429e-05	0.000233083	0	0	0	0	0	0	0	0	0	0	0	0	0	0	0	0	0	0	0	0	0	1	1	0.792946	0	0	0	0	0	0	0	0	0	0	0
AL823408	225	10.1135	3.16338	1.67499	2.35972	6.3957e-05	2.57206	1.63013e-06	0.000619242	1.67499	2.35972	3.5971	0.000944609	0.00714031	0	0	0	1	1	1.36832	0	0	0	1	1	1.5208	1	1	1.22916	0	0	0	2	2	2.64453	3	3	3.60526	1	1	2.2902	1	1	1.39262	3	3	2.32781	1	1
AL825198	416	35.4047	8.60371	7.75967	2.41351	4.8368e-09	2.767	7.32669e-06	9.87223e-08	7.75967	2.41351	4.40395	0.000102941	0.00114609	1	1	1.22681	7	7	5.18052	1	1	0.918675	19	20	16.4509	5	5	3.32404	0	0	0	10	10	7.15167	4	4	2.59995	8	8	9.90951	12	12	9.03861	23	24	10.0722	4	4
AL826646	404	6.12812	1.12149	1.4585	9.35376	2.66041e-09	6.56698	1.29317e-06	5.64716e-08	1.4585	9.35376	4.77788	3.9691e-05	0.000519978	0	0	0	1	1	0.762057	1	1	0.945962	0	0	0	0	0	0	0	0	0	1	1	0.736409	0	0	0	0	0	0	0	0	0	0	0	0	0	0
AL827066	443	13.7464	2.70624	3.00825	2.32079	5.96968e-08	2.61821	2.91887e-06	1.02248e-06	3.00825	2.32079	4.26846	0.000142522	0.00150179	2	2	2.30407	3	4	2.77988	4	7	6.03878	2	2	1.54483	2	3	1.87287	0	0	0	4	5	3.35789	2	3	1.83111	4	5	5.81597	3	6	4.24386	4	8	3.15279	2	4
AL827131	551	5.52599	0.304382	0.974697	100.269	5.19312e-08	9.08706	8.79908e-07	8.97293e-07	0.974697	100.269	3.85327	0.000548301	0.00454936	0	0	0	0	0	0	0	0	0	0	0	0	0	0	0	0	0	0	0	0	0	0	0	0	0	0	0	0	0	0	0	0	0	0	0
AL828564	487	5.67438	1.89654	1.78431	5.43195	1.08632e-09	5.0134	1.60993e-06	2.43936e-08	1.78431	5.43195	5.10707	1.49281e-05	0.000230288	0	0	0	3	3	1.89654	0	0	0	0	0	0	1	1	0.567885	0	0	0	2	2	1.2218	0	0	0	2	2	2.1162	2	2	1.28681	0	0	0	0	0
AL829238	193	38.6376	9.93947	8.79523	2.19304	3.35976e-11	2.49956	8.60436e-06	9.35517e-10	8.79523	2.19304	5.98382	3.81308e-07	1.08115e-05	8	8	21.1545	4	4	6.38075	3	3	5.94044	7	7	12.4106	4	4	5.73181	3	3	6.29569	7	7	10.7905	7	7	9.80705	3	3	8.00976	10	10	16.2352	8	8	7.23671	1	1
AL829391	421	205.931	48.5493	40.1158	2.18258	5.24349e-09	2.54594	3.88606e-05	1.06455e-07	40.1158	2.18258	4.84398	2.64074e-05	0.000369909	30	30	36.3672	47	47	34.3704	82	82	74.4366	60	60	48.7666	62	62	40.7286	52	52	50.0266	119	119	84.0941	26	26	16.6989	49	49	59.9749	62	62	46.1449	98	98	40.6399	39	39
AL829542	375	5.69408	2.21248	1.64855	4.4405	1.19265e-09	4.26299	1.50425e-06	2.66411e-08	1.64855	4.4405	5.68438	2.19125e-06	4.6544e-05	0	0	0	0	0	0	0	0	0	0	0	0	3	3	2.21248	0	0	0	3	3	2.38007	0	0	0	1	1	1.37412	1	1	0.83557	2	2	0.931123	1	1
AL829586	418	21.852	3.62359	4.62921	4.27237	1.13763e-08	4.58673	4.17661e-06	2.18834e-07	4.62921	4.27237	4.30448	0.000151396	0.00157925	0	0	0	1	1	0.736534	8	8	7.31423	6	6	4.91166	3	3	1.98488	0	0	0	6	6	4.27047	1	1	0.646877	2	2	2.46552	5	5	3.74807	7	7	2.92368	1	1
AL830748	524	11.5223	2.00534	3.14605	18.7133	9.56351e-16	12.6716	2.72777e-06	4.35271e-14	3.14605	18.7133	5.77439	2.33214e-06	4.90624e-05	0	0	0	1	1	0.58754	0	0	0	0	1	0.653013	0	0	0	0	0	0	0	0	0	0	0	0	0	1	0.983387	0	0	0	1	1	0.333179	0	0
AL830865	491	28.048	9.10749	8.73651	2.93819	4.72679e-16	3.42021	8.4213e-06	2.22056e-14	8.73651	2.93819	6.90663	4.69708e-08	1.91044e-06	2	2	2.07883	2	2	1.25406	7	7	5.44843	6	6	4.18141	3	3	1.68978	4	5	4.12447	5	5	3.02963	7	7	3.85491	8	8	8.39584	9	9	5.74348	16	16	5.68914	4	4
AL830929	226	22.6862	6.69153	6.08827	2.83371	6.75891e-10	3.27186	5.86122e-06	1.56459e-08	6.08827	2.83371	5.03491	1.53937e-05	0.000236271	1	6	13.5492	0	2	2.72452	0	1	1.69101	0	6	9.0844	0	0	0	0	0	0	0	1	1.31641	0	2	2.39287	0	2	4.56013	0	3	4.15936	0	1	0.772503	0	1
AL831238	208	64.7095	17.213	21.2193	30.9314	2.2799e-61	30.0393	1.87072e-05	1.06073e-58	21.2193	30.9314	9.93509	3.73963e-11	5.72492e-09	0	0	0	0	0	0	1	1	1.83735	0	0	0	2	2	2.65923	0	0	0	0	0	0	0	0	0	0	0	0	1	1	1.50644	0	0	0	0	0
AL831275	296	7.68703	0.992174	1.66386	17.5482	8.9359e-10	9.61584	1.52259e-06	2.03332e-08	1.66386	17.5482	4.66976	5.51444e-05	0.000684371	0	0	0	0	0	0	0	0	0	0	0	0	0	0	0	0	0	0	1	1	1.0051	0	0	0	0	0	0	0	0	0	1	1	0.589816	0	0
AW448829	637	108.722	23.9313	34.7762	8.47272	4.24223e-28	9.29569	3.10982e-05	4.79113e-26	34.7762	8.47272	6.40066	3.94067e-07	1.11038e-05	6	6	4.80709	9	10	4.83314	5	6	3.5997	4	5	2.68586	8	13	5.64408	19	20	12.7166	6	7	3.26933	19	19	8.06514	9	11	8.89834	6	8	3.93518	14	18	4.93335	0	0
BE398667	262	42.1639	7.67546	6.93429	2.7174	6.08629e-06	2.86412	6.42695e-06	7.29122e-05	6.93429	2.7174	4.33455	9.99885e-05	0.00112003	3	3	5.84373	1	1	1.17508	5	5	7.29329	2	2	2.61205	0	0	0	4	4	6.18355	2	2	2.27106	5	5	5.1602	0	0	0	4	4	4.78379	0	0	0	1	1
BE398881	443	42.6229	13.178	11.9474	2.33258	1.97904e-10	2.72981	1.16805e-05	4.93094e-09	11.9474	2.33258	5.73008	1.94278e-06	4.21211e-05	3	7	8.06426	12	19	13.2044	8	16	13.8029	11	17	13.131	12	21	13.1101	14	19	17.3712	11	24	16.1179	4	6	3.66223	8	15	17.4479	7	15	10.6097	15	29	11.4289	2	6
BE399111	438	9.49175	2.68204	1.93657	3.04054	1.31105e-06	3.27194	1.84515e-06	1.7827e-05	1.93657	3.04054	4.03244	0.000311544	0.00286466	0	1	1.16519	0	0	0	1	1	0.872531	1	3	2.34369	1	1	0.631416	0	0	0	0	0	0	1	1	0.617339	0	0	0	3	5	3.57692	1	2	0.797195	0	0
BE399248	266	2630.97	308.473	562.628	543.052	8.30539e-55	567.886	0.000513248	3.22233e-52	562.628	543.052	5.00621	2.1099e-05	0.00030734	6	9	17.2676	0	0	0	0	0	0	2	2	2.57277	0	0	0	0	0	0	1	1	1.11846	0	0	0	1	1	1.9372	0	0	0	0	0	0	0	0
BE399327	277	608.469	39.5179	104.969	6.20562	3.16471e-08	6.94034	9.43991e-05	5.67447e-07	104.969	6.20562	3.56019	0.00121792	0.00879402	10	10	18.4243	19	19	21.1175	6	6	8.27802	8	8	9.88243	7	7	6.98888	5	5	7.31088	52	52	55.8501	8	8	7.80923	25	25	46.5067	37	37	41.8539	8	8	5.04218	7	7
BE399629	424	162.295	8.80011	25.5672	4.73357	7.72716e-10	5.39668	2.24851e-05	1.77319e-08	25.5672	4.73357	3.39519	0.00189285	0.0125868	0	0	0	12	33	23.9617	0	1	0.901341	14	28	22.5967	5	8	5.21811	1	1	0.955242	2	3	2.10502	1	3	1.91317	8	22	26.737	5	16	11.8241	8	25	10.294	3	6
BE400799	549	16.5782	5.39865	6.64503	4.76144	2.49652e-21	5.25515	6.12454e-06	1.78205e-19	6.64503	4.76144	8.20992	2.69913e-09	1.83462e-07	2	2	1.85921	3	4	2.24314	4	5	3.48059	4	5	3.11638	3	3	1.51126	1	1	0.737746	4	4	2.16765	6	6	2.95513	0	0	0	7	7	3.99521	3	3	0.95402	2	2
BE401450	300	270.254	40.4874	43.6389	1.61878	6.65763e-06	1.80835	4.45732e-05	7.90527e-05	43.6389	1.61878	3.418	0.00163188	0.0111443	72	93	158.209	60	81	83.1252	36	47	59.8731	38	58	66.1546	50	63	58.0776	41	57	76.9543	44	57	56.5268	105	120	108.158	20	25	42.9412	41	67	69.9789	97	136	79.1455	18	26
BE401527	300	7.95622	2.61468	1.91104	3.19723	3.73755e-06	3.2995	1.75138e-06	4.66669e-05	1.91104	3.19723	3.99358	0.000322348	0.00294258	0	0	0	1	1	1.02624	0	0	0	1	1	1.1406	0	0	0	0	0	0	5	5	4.95849	0	0	0	0	0	0	0	0	0	1	1	0.581952	0	0
BE403104	380	6.41015	1.64915	1.63246	5.70101	4.55704e-07	4.98763	1.4471e-06	6.72107e-06	1.63246	5.70101	4.30395	0.000152753	0.00159057	0	0	0	0	0	0	0	0	0	0	0	0	0	0	0	0	0	0	0	0	0	2	2	1.42313	0	0	0	2	2	1.64915	1	1	0.459436	0	0
BE403150	485	9.41899	1.50465	2.27226	20.8588	2.30613e-11	11.8531	2.05711e-06	6.56643e-10	2.27226	20.8588	4.59079	6.91151e-05	0.000825753	0	0	0	0	0	0	0	0	0	0	1	0.705524	0	0	0	0	0	0	2	2	1.22684	0	0	0	0	0	0	0	0	0	0	0	0	0	0
BE403448	521	8.73524	1.06388	1.24386	2.1299	5.23066e-05	2.31329	1.22557e-06	0.000515505	1.24386	2.1299	3.73037	0.000706803	0.00561407	1	1	0.979563	2	2	1.18185	0	0	0	2	2	1.31355	0	0	0	1	1	0.777395	1	1	0.571035	4	4	2.07597	1	1	0.989049	2	2	1.20284	3	3	1.00529	2	2
BE403737	669	3.27245	0.717076	0.62793	5.868	2.30747e-05	3.85513	5.65803e-07	0.000245923	0.62793	5.868	4.04169	0.000310591	0.0028575	0	0	0	0	0	0	2	2	1.14251	0	0	0	0	0	0	0	0	0	1	1	0.444708	0	0	0	1	1	0.770246	2	2	0.936737	0	0	0	0	0
BE403786	748	6.0843	2.30901	2.44912	13.9343	1.50917e-18	9.93528	2.17733e-06	8.74931e-17	2.44912	13.9343	8.24977	2.51035e-09	1.7248e-07	0	1	0.682289	0	0	0	0	0	0	0	0	0	1	1	0.369733	0	2	1.08295	0	0	0	0	0	0	0	0	0	0	1	0.418902	0	1	0.233403	0	1
BE403919	245	41.8642	7.76159	10.4298	4.92113	2.36817e-17	5.51771	9.48057e-06	1.24984e-15	10.4298	4.92113	5.80954	2.06312e-06	4.42503e-05	1	3	6.24921	2	6	7.5397	2	4	6.23949	2	5	6.98324	1	1	1.12882	0	0	0	0	0	0	2	5	5.51826	1	2	4.20649	0	1	1.27893	2	5	3.56297	0	0
BE405149	590	69.4525	20.9063	25.7454	65.831	3.62159e-79	57.2511	2.26687e-05	2.7907e-76	25.7454	65.831	9.97755	3.38114e-11	5.30617e-09	0	0	0	1	1	0.521816	1	1	0.647743	0	0	0	0	0	0	0	0	0	0	0	0	1	1	0.458296	2	2	1.74676	0	0	0	1	1	0.295908	0	0
BE405697	557	2.8298	1.36657	0.703481	2.4535	0.000283903	2.45359	6.75821e-07	0.00236249	0.703481	2.4535	3.67483	0.00053232	0.00444351	0	0	0	0	0	0	0	0	0	1	1	0.614325	4	4	1.98607	0	0	0	1	1	0.534128	0	0	0	3	3	2.77538	2	2	1.12509	1	1	0.313439	1	1
BE406055	296	10.65	3.79093	2.14021	1.6694	5.29449e-05	1.89714	2.26966e-06	0.000521075	2.14021	1.6694	3.71017	0.000486698	0.00413153	1	1	1.72416	3	4	4.16042	2	2	2.58222	0	0	0	2	2	1.86865	0	0	0	4	6	6.03059	2	2	1.82699	1	1	1.74086	1	4	4.23431	5	8	4.71853	0	1
BE406779	236	16.2028	5.39403	3.89848	1.77287	4.03276e-06	1.99608	3.95993e-06	5.00402e-05	3.89848	1.77287	4.231	0.000103472	0.00115121	1	1	2.16251	7	7	9.13177	3	3	4.85808	7	7	10.1494	2	2	2.34373	8	8	13.7296	3	3	3.7819	7	7	8.02018	0	0	0	7	7	9.29394	10	10	7.3977	3	3
BE412129	737	3.93483	0.357622	0.504143	30.4889	2.3863e-05	4.88532	4.43229e-07	0.000253485	0.504143	30.4889	3.66268	0.000923327	0.00700641	0	0	0	0	0	0	0	0	0	0	0	0	0	0	0	0	0	0	0	0	0	0	0	0	0	0	0	0	0	0	0	0	0	0	0
BE412132	796	22.529	6.52615	4.43983	1.92677	2.81483e-06	2.25475	4.57128e-06	3.59054e-05	4.43983	1.92677	3.85292	0.000436654	0.00377833	0	0	0	5	16	6.18836	4	19	9.12212	7	18	7.73772	1	6	2.08462	0	0	0	5	14	5.23258	4	15	5.09537	4	10	6.47355	6	19	7.47919	10	34	7.45717	4	10
BE412281	748	64.4056	9.80828	15.4319	4.66986	1.17412e-21	5.22402	1.37142e-05	8.60808e-20	15.4319	4.66986	6.48839	2.99791e-07	8.87435e-06	0	0	0	2	3	1.23478	2	5	2.5546	0	1	0.457459	2	7	2.58813	0	0	0	3	8	3.18192	3	5	1.80745	2	4	2.75559	5	12	5.02682	9	22	5.13487	3	8
BE415448	339	3.66621	0.748454	0.785374	7.33002	6.31024e-06	4.62662	7.04643e-07	7.53146e-05	0.785374	7.33002	3.82721	0.000575556	0.00473725	0	1	1.50546	0	1	0.908175	0	0	0	0	0	0	0	0	0	0	0	0	0	0	0	0	0	0	0	0	0	0	0	0	0	1	0.515002	0	0
BE415957	849	74.9175	16.1895	19.9317	2.79966	2.44126e-19	3.23365	1.88117e-05	1.50997e-17	19.9317	2.79966	6.84784	9.90494e-08	3.5148e-06	0	13	7.81458	0	28	10.1536	0	23	10.3532	0	30	12.0911	0	24	7.81795	0	0	0	0	22	7.70931	0	31	9.87306	0	14	8.4972	0	36	13.2864	0	45	9.25365	0	17
BE418308	376	6.04365	0.870925	1.11737	4.37381	8.91175e-06	3.95629	1.02961e-06	0.000103351	1.11737	4.37381	3.44947	0.00160992	0.0110275	0	0	0	1	1	0.818806	0	0	0	0	0	0	0	0	0	0	0	0	0	0	0	1	1	0.719134	0	0	0	3	3	2.50004	0	0	0	0	0
BE418423	630	21.9185	5.85311	5.05051	2.76489	1.3117e-09	3.03422	4.75622e-06	2.91158e-08	5.05051	2.76489	5.58891	2.57953e-06	5.33764e-05	2	6	4.8605	3	5	2.44342	1	1	0.606617	2	4	2.17257	6	7	3.07289	1	3	1.92868	0	0	0	4	9	3.86278	0	0	0	2	2	0.994726	6	7	1.93984	5	5
BE418576	747	6.83842	1.87898	1.61964	2.39283	1.09763e-06	2.59467	1.56073e-06	1.51516e-05	1.61964	2.39283	4.48986	7.19125e-05	0.000854209	0	1	0.683203	1	1	0.412143	4	4	2.04642	8	8	3.66457	2	2	0.740455	4	4	2.1688	0	0	0	5	5	1.80987	1	1	0.689819	3	3	1.25839	1	1	0.233716	3	3
BE418616	635	4.01464	1.00169	0.739926	1.98082	0.000947118	2.1095	7.41467e-07	0.00687432	0.739926	1.98082	3.2561	0.00209825	0.0136937	0	1	0.803705	0	3	1.45451	0	1	0.60184	0	0	0	0	3	1.30658	0	0	0	0	1	0.468519	0	1	0.425818	0	2	1.62298	0	1	0.493447	0	2	0.549876	0	0
BE419024	342	6.62398	2.74858	1.58521	2.66359	6.65736e-07	2.84711	1.50692e-06	9.54046e-06	1.58521	2.66359	4.35301	9.40584e-05	0.00106451	0	0	0	2	4	3.60083	0	0	0	1	1	1.00052	2	3	2.42597	0	1	1.18428	1	1	0.86991	1	1	0.790627	1	1	1.50671	3	3	2.74858	2	3	1.53145	0	0
BE419349	220	13.8401	1.84101	2.26404	5.5581	2.73913e-07	5.39465	2.11483e-06	4.19316e-06	2.26404	5.5581	3.70842	0.000810144	0.00629037	0	0	0	0	0	0	0	0	0	0	0	0	1	1	1.25709	1	1	1.84101	0	0	0	0	0	0	0	0	0	1	1	1.42427	0	0	0	0	0
BE419350	312	24.5591	7.2609	8.12625	80.9642	7.66801e-32	42.3091	7.38581e-06	1.05763e-29	8.12625	80.9642	7.46105	2.09474e-08	9.80336e-07	0	0	0	0	0	0	0	0	0	0	0	0	0	0	0	0	0	0	0	0	0	0	0	0	0	0	0	0	0	0	0	0	0	0	0
BE419634	123	130.898	31.8016	35.3986	9.26081	6.17258e-33	10.2391	3.17218e-05	8.99442e-31	35.3986	9.26081	8.79371	5.95897e-10	5.24138e-08	1	1	4.14921	0	0	0	1	1	3.10706	5	5	13.9097	1	1	2.24846	8	8	26.3429	1	1	2.41878	1	1	2.19833	1	1	4.18939	3	3	7.6424	2	2	2.83879	2	2
BE419896	402	754.209	322.256	190.184	2.47887	0.00175189	2.99086	0.000191868	0.0117427	190.184	2.47887	4.44618	8.6403e-05	0.000992237	277	284	360.548	0	0	0	301	303	288.052	271	272	231.524	322	325	223.587	0	0	0	447	450	333.033	12	12	8.07148	43	45	57.6822	402	413	321.913	297	300	130.288	106	110
BE420132	626	47.5813	4.20335	5.59077	2.81709	5.97531e-09	3.16283	5.20902e-06	1.20148e-07	5.59077	2.81709	3.4237	0.00173807	0.011744	12	12	9.78312	14	14	6.8853	4	4	2.44197	7	7	3.82628	6	6	2.65074	17	17	10.999	7	7	3.32678	3	3	1.29582	1	1	0.823155	7	7	3.50379	11	11	3.0678	5	5
BE422899	608	28.3961	5.54225	3.98885	1.52165	5.14405e-05	1.72404	4.30788e-06	0.000507758	3.98885	1.52165	3.35778	0.00167707	0.0113982	3	3	2.51819	11	13	6.58277	1	1	0.628567	7	10	5.62794	9	10	4.54869	7	7	4.66309	16	20	9.78649	13	15	6.67092	6	6	5.08515	5	5	2.5768	30	35	10.0502	6	8
BE424154	496	221.232	73.877	86.7368	21.2982	4.31003e-56	23.1005	7.78889e-05	1.72033e-53	86.7368	21.2982	11.4588	1.12332e-12	3.62345e-10	12	16	16.463	2	2	1.24142	7	7	5.39351	13	14	9.65828	1	1	0.557581	14	14	11.4321	7	7	4.19872	11	12	6.5418	2	3	3.1167	3	4	2.52692	7	7	2.46391	1	1
BE425322	625	2.65724	0.644019	0.541437	3.5777	0.000750266	2.9294	4.99931e-07	0.00559918	0.541437	3.5777	4.22025	0.000188243	0.00189013	0	0	0	1	1	0.492594	0	0	0	0	0	0	0	0	0	0	0	0	1	1	0.476015	0	0	0	0	0	0	1	1	0.501342	0	0	0	0	0
BE425613	313	13.0279	2.50608	3.11234	4.74854	1.44042e-07	4.88631	2.81286e-06	2.31279e-06	3.11234	4.74854	4.41362	0.000109027	0.001203	1	1	1.63052	2	2	1.96723	2	2	2.44197	0	0	0	2	2	1.76716	0	0	0	2	2	1.90102	0	0	0	0	0	0	2	2	2.00216	3	3	1.67334	0	0
BE426729	589	9.8471	2.39436	2.01737	2.1085	3.99845e-06	2.34344	1.99648e-06	4.96673e-05	2.01737	2.1085	4.13045	0.000215785	0.00211427	4	4	3.46589	2	2	1.0454	2	2	1.29769	2	2	1.1619	2	2	0.939083	4	4	2.75058	7	8	4.04087	10	10	4.59074	1	1	0.874864	5	6	3.1919	4	5	1.48205	3	3
BE427206	566	10.4064	3.16028	2.28097	2.23406	4.37224e-07	2.50234	2.22101e-06	6.4664e-06	2.28097	2.23406	4.17584	0.0001564	0.00162079	0	0	0	2	4	2.17577	3	3	2.02563	4	5	3.02278	10	11	5.37484	0	0	0	6	7	3.67944	3	4	1.91092	2	2	1.82083	1	2	1.1072	2	4	1.23382	3	3
BE427253	640	9.16053	2.60781	1.81281	2.13464	6.26352e-05	2.362	1.78259e-06	0.000607452	1.81281	2.13464	3.35944	0.00181934	0.0121922	0	1	0.797426	2	6	2.88629	1	1	0.597138	1	2	1.06931	2	6	2.59275	1	1	0.632848	5	10	4.64858	1	1	0.422491	1	2	1.6103	0	0	0	6	15	4.09185	1	1
BE427324	640	1.40204	0.395057	0.390825	10.2976	0.000652951	3.61488	3.47303e-07	0.00495202	0.390825	10.2976	4.61472	6.03235e-05	0.000738202	0	0	0	0	0	0	0	0	0	0	0	0	0	0	0	0	0	0	0	0	0	0	0	0	0	0	0	0	0	0	2	2	0.54558	0	0
BE427355	698	19.5378	6.09463	7.20131	5.77936	2.92071e-30	6.23733	6.44332e-06	3.70176e-28	7.20131	5.77936	9.47973	9.63092e-11	1.20959e-08	0	0	0	3	3	1.32323	3	4	2.19008	3	3	1.47068	2	2	0.792436	2	2	1.16052	5	6	2.55739	1	1	0.387385	3	3	2.21473	10	10	4.48909	2	2	0.500245	0	0
BE429544	601	27.0049	6.01102	6.7392	2.13977	2.48729e-12	2.45478	6.65913e-06	7.96181e-11	6.7392	2.13977	5.98419	1.11778e-06	2.65735e-05	1	8	6.79338	2	8	4.09812	2	6	3.81533	3	12	6.83219	5	14	6.44233	5	16	10.7826	3	14	6.93033	2	9	4.04917	2	7	6.00177	5	20	10.4272	3	14	4.06689	0	3
BE429672	531	210.427	69.466	74.9174	138.706	5.84263e-131	130.916	6.6845e-05	1.0373e-127	74.9174	138.706	11.7007	6.63247e-13	2.38173e-10	1	1	0.961116	1	1	0.579795	0	1	0.719715	4	4	2.57762	1	1	0.520829	2	2	1.52551	2	2	1.12056	0	0	0	0	0	0	1	1	0.590091	2	3	0.986359	0	0
BE430133	473	4.29135	1.24179	1.53703	32.4004	9.3835e-15	10.7953	1.35192e-06	3.90334e-13	1.53703	32.4004	7.69454	1.09554e-08	5.73823e-07	0	0	0	0	0	0	0	0	0	0	0	0	0	0	0	0	0	0	0	0	0	0	0	0	0	0	0	0	0	0	1	1	0.369103	0	0
BE430216	589	36.6936	7.27393	8.35328	3.51389	3.35514e-13	4.06688	7.8792e-06	1.18622e-11	8.35328	3.51389	5.54001	4.13151e-06	7.92468e-05	3	10	8.66473	2	6	3.13621	1	3	1.94653	5	9	5.22854	2	6	2.81725	3	7	4.81351	5	14	7.07153	0	0	0	1	3	2.62459	2	8	4.25587	2	8	2.37128	0	3
BE430950	697	3.06353	0.459101	0.610913	5.76872	0.000111	3.8179	5.55723e-07	0.00101708	0.610913	5.76872	3.42577	0.00173796	0.011744	0	0	0	0	0	0	0	0	0	1	1	0.490931	0	0	0	0	0	0	0	0	0	0	0	0	0	0	0	0	0	0	1	1	0.250482	0	0
BE438272	276	235.564	55.686	52.8099	1.70611	1.85145e-05	1.85049	5.14996e-05	0.000201127	52.8099	1.70611	3.84383	0.000329601	0.00299622	55	60	110.946	36	43	47.9654	48	49	67.8488	27	32	39.6729	69	78	78.1583	63	72	105.658	55	59	63.598	88	95	93.0706	16	17	31.7392	58	58	65.8465	86	90	56.9301	27	29
BE438380	400	62.3912	17.4912	18.0225	3.87314	3.15671e-13	4.20877	1.6508e-05	1.11891e-11	18.0225	3.87314	7.1713	2.64533e-08	1.19225e-06	8	9	11.4829	9	11	8.46646	1	1	0.955422	3	5	4.27724	2	2	1.3828	10	11	11.1381	1	1	0.743773	27	33	22.3075	2	2	2.57647	1	1	0.783346	19	21	9.16574	2	2
BE444431	419	15.6228	3.67094	4.94556	68.404	9.90038e-26	28.7487	4.33885e-06	9.64505e-24	4.94556	68.404	6.49673	3.01023e-07	8.90489e-06	0	0	0	0	0	0	0	0	0	1	1	0.816656	0	0	0	0	0	0	0	1	0.710046	0	0	0	0	0	0	1	1	0.747825	0	0	0	0	0
BE470775	239	11.9123	2.95967	3.79115	37.9934	9.14893e-21	20.2805	3.44142e-06	6.27628e-19	3.79115	37.9934	6.33535	4.73906e-07	1.29586e-05	0	0	0	0	0	0	0	0	0	0	0	0	0	0	0	0	0	0	0	0	0	0	0	0	0	0	0	0	0	0	0	0	0	0	0
BE470786	602	5.47913	1.35121	0.904935	2.32775	9.46494e-05	2.42905	8.75693e-07	0.000882195	0.904935	2.32775	3.4508	0.00132094	0.0093985	0	0	0	2	2	1.02283	1	1	0.634832	1	1	0.568404	0	1	0.459402	0	0	0	6	6	2.96521	1	1	0.44916	0	0	0	0	0	0	2	2	0.580019	3	4
BE471093	482	8.5859	1.98124	2.44977	3.32534	4.54939e-10	3.5294	2.27814e-06	1.0782e-08	2.44977	3.32534	5.74955	2.19676e-06	4.66477e-05	2	2	2.11765	0	0	0	1	1	0.792881	1	1	0.709915	4	4	2.2951	0	0	0	1	1	0.617239	4	4	2.24394	0	0	0	2	2	1.30016	3	3	1.08663	1	1
BE490702	469	26.8861	8.30051	6.7881	2.42855	8.32577e-10	2.7701	6.66488e-06	1.90249e-08	6.7881	2.42855	5.91326	6.64933e-07	1.71907e-05	2	2	2.17634	2	2	1.31288	4	4	3.25943	3	3	2.18878	2	2	1.17936	0	0	0	6	6	3.80609	17	17	9.80108	1	1	1.09871	1	1	0.668099	18	18	6.70051	2	2
BE496843	630	5.37903	1.24994	1.6702	26.1222	1.15455e-11	10.8356	1.49097e-06	3.40724e-10	1.6702	26.1222	5.54894	4.44373e-06	8.41877e-05	0	0	0	0	0	0	0	0	0	0	0	0	0	0	0	0	0	0	0	0	0	0	0	0	1	1	0.817928	0	0	0	0	0	0	0	0
BE498189	398	3.97338	0.8665	1.02372	6.60863	1.14422e-07	4.85527	9.19706e-07	1.87141e-06	1.02372	6.60863	5.17237	1.23292e-05	0.000195929	0	0	0	0	0	0	1	1	0.960223	0	0	0	1	1	0.694875	1	1	1.01765	0	0	0	0	0	0	0	0	0	0	0	0	0	0	0	0	0
BE499899	440	39.1297	4.73956	8.0445	40.0568	1.80353e-28	28.4395	6.97285e-06	2.08246e-26	8.0445	40.0568	5.37047	7.42103e-06	0.000128595	0	0	0	0	0	0	0	0	0	0	0	0	0	1	0.628546	0	0	0	0	0	0	0	0	0	2	3	3.51337	0	0	0	0	0	0	0	0
BE500442	353	17.7711	3.41185	3.59671	6.03838	1.02751e-12	6.0738	3.23922e-06	3.4399e-11	3.59671	6.03838	5.10422	1.55133e-05	0.00023768	3	3	4.33727	0	0	0	1	1	1.08263	2	2	1.93869	1	1	0.783456	0	0	0	1	1	0.842803	1	1	0.76599	0	0	0	0	0	0	2	2	0.989154	0	0
BE515439	519	8.64456	1.63562	1.45058	2.02116	3.11882e-05	2.22611	1.43619e-06	0.000322927	1.45058	2.02116	3.53422	0.00107417	0.00794033	1	1	0.983338	0	0	0	2	2	1.47271	2	2	1.31861	3	3	1.59861	2	2	1.56078	2	2	1.14647	0	0	0	2	2	1.98572	3	3	1.81121	3	3	1.00917	1	1
BE515583	374	3.25649	0	0.618961	14.212	1.56393e-05	5.00507	5.46641e-07	0.000172503	0.618961	14.212	3.86127	0.000526306	0.00440187	0	0	0	0	0	0	0	0	0	0	0	0	0	0	0	0	0	0	0	0	0	0	0	0	0	0	0	0	0	0	0	0	0	0	0
BE515585	540	6.06105	1.49079	1.1507	4.20878	1.02936e-06	3.81507	1.04764e-06	1.42775e-05	1.1507	4.20878	4.24448	0.000161258	0.00166305	0	0	0	0	0	0	3	3	2.12316	0	0	0	4	4	2.04859	0	0	0	0	0	0	0	0	0	0	0	0	0	0	0	2	2	0.646613	0	0
BE515664	467	2.92021	0.54331	0.627269	18.4486	8.11909e-06	5.31546	5.53449e-07	9.4858e-05	0.627269	18.4486	4.3549	0.000134536	0.00143295	0	0	0	0	0	0	0	0	0	1	1	0.732717	0	0	0	0	0	0	0	0	0	0	0	0	0	0	0	0	0	0	0	0	0	0	0
BE515786	395	10.66	2.64777	2.19992	3.88825	5.7961e-08	4.03153	2.02288e-06	9.94587e-07	2.19992	3.88825	4.51323	8.18075e-05	0.000948297	0	0	0	1	1	0.779421	0	0	0	0	0	0	2	2	1.4003	0	0	0	3	3	2.25956	0	0	0	0	0	0	0	0	0	2	3	1.32597	1	2
BE515803	388	32.2825	7.36973	8.58475	8.64212	1.25849e-17	8.85213	7.7656e-06	6.79867e-16	8.58475	8.64212	5.94973	1.40108e-06	3.21147e-05	3	3	3.94602	1	1	0.793482	3	3	2.95491	0	0	0	0	0	0	2	2	2.08775	0	0	0	1	1	0.696893	0	0	0	0	0	0	1	1	0.449963	0	0
BE515838	550	4.59703	1.75183	1.25984	3.99209	5.22734e-07	3.77424	1.16096e-06	7.63962e-06	1.25984	3.99209	4.81546	2.89568e-05	0.000399866	1	1	0.927914	0	0	0	0	0	0	0	0	0	0	0	0	0	0	0	0	0	0	0	0	0	0	0	0	1	1	0.569706	1	1	0.317428	1	1
BE515950	494	10.7859	1.7621	1.60991	2.57873	2.56625e-05	2.72977	1.50476e-06	0.000270836	1.60991	2.57873	3.29707	0.00230433	0.0147753	4	4	4.13241	0	0	0	5	5	3.8681	1	2	1.38534	1	1	0.559838	3	4	3.27954	0	0	0	3	3	1.64207	2	2	2.08621	0	1	0.634289	0	0	0	0	0
BE515961	601	3.14429	0.655126	0.57063	3.7058	0.00076634	3.02287	5.2538e-07	0.00570328	0.57063	3.7058	3.31889	0.00217583	0.0141058	0	0	0	0	0	0	0	1	0.635888	0	1	0.569349	0	0	0	0	0	0	2	2	0.990048	0	0	0	0	0	0	0	0	0	0	1	0.290492	0	0
BE516014	576	18.0604	6.3117	4.92733	2.2928	3.53181e-10	2.64535	4.79331e-06	8.50383e-09	4.92733	2.2928	5.19035	6.64473e-06	0.000117435	0	0	0	6	9	4.81049	2	5	3.31744	7	12	7.12873	9	14	6.72195	0	0	0	6	8	4.13207	3	3	1.4083	2	3	2.68383	2	5	2.71995	6	11	3.3341	6	8
BE516379	581	4.66206	0.87035	1.03113	15.5697	1.72872e-08	6.86827	9.07261e-07	3.23588e-07	1.03113	15.5697	4.8241	3.53694e-05	0.000472426	0	0	0	2	2	1.0598	0	0	0	0	0	0	0	0	0	0	0	0	0	0	0	0	0	0	0	0	0	0	0	0	0	0	0	0	0
BE516383	448	10.6557	2.72604	2.0898	2.20281	4.18609e-05	2.42642	2.04057e-06	0.000421773	2.0898	2.20281	3.52409	0.00101568	0.00757993	3	3	3.41754	0	0	0	0	0	0	2	2	1.52758	0	0	0	7	7	6.32848	3	3	1.99225	3	3	1.81068	1	1	1.15021	5	5	3.49708	0	0	0	2	2
BE516397	570	30.5005	9.71756	10.0264	2.95201	6.85685e-19	3.33017	9.26316e-06	4.09612e-17	10.0264	2.95201	7.1961	4.04557e-08	1.69687e-06	3	5	4.47678	7	8	4.321	6	7	4.6933	14	18	10.8057	11	13	6.30751	3	8	5.68453	7	8	4.17557	8	9	4.26939	3	4	3.6161	7	8	4.39773	24	29	8.88243	4	5
BE516548	410	43.7677	12.1021	11.5949	3.72774	1.05228e-20	4.14313	1.06433e-05	7.18543e-19	11.5949	3.72774	8.65282	4.64319e-10	4.26154e-08	5	6	7.46857	3	6	4.50543	7	8	7.45695	5	6	5.0075	3	4	2.69815	6	9	8.89074	3	3	2.1769	15	17	11.2115	2	4	5.02727	1	1	0.76424	6	8	3.40655	2	2
BE516595	368	12.367	3.32313	2.57126	2.29515	5.84008e-08	2.58142	2.51636e-06	1.00151e-06	2.57126	2.29515	4.54544	5.016e-05	0.000632737	2	2	2.77365	1	1	0.836606	2	2	2.077	0	0	0	3	3	2.25457	5	5	5.50303	5	5	4.04225	2	2	1.46954	2	2	2.80051	3	3	2.55439	3	3	1.42325	5	5
BE516634	669	8.91953	1.36568	2.22629	22.3363	3.13999e-15	11.9847	1.96928e-06	1.36851e-13	2.22629	22.3363	5.38223	7.17234e-06	0.000125001	0	0	0	0	0	0	0	0	0	0	0	0	1	1	0.413393	0	0	0	2	2	0.889415	0	0	0	0	0	0	0	0	0	2	2	0.52193	0	0
BE516784	520	22.9506	6.15994	4.86845	2.92218	5.3555e-06	3.01258	4.3007e-06	6.48861e-05	4.86845	2.92218	4.26991	0.000152177	0.00158553	2	3	2.94434	0	0	0	3	4	2.93976	2	3	1.97411	4	11	5.85031	1	3	2.33667	0	1	0.572133	6	8	4.15992	3	3	2.97285	2	5	3.01287	0	0	0	0	1
BE516871	461	6.50807	1.13299	1.21123	4.96844	2.35945e-05	4.22812	1.08803e-06	0.00025086	1.21123	4.96844	3.48465	0.00144628	0.010111	2	2	2.21411	0	0	0	1	1	0.828999	0	0	0	0	0	0	0	0	0	0	0	0	2	2	1.17308	0	0	0	0	0	0	1	1	0.378711	0	0
BE516944	497	23.3319	7.52537	4.9514	1.45779	3.00641e-06	1.66514	5.50979e-06	3.81736e-05	4.9514	1.45779	3.71433	0.000676381	0.00540902	3	4	4.10746	26	32	19.8227	8	10	7.68951	12	14	9.63885	15	16	8.90334	8	10	8.14935	17	21	12.5708	21	21	11.4251	10	12	12.4417	16	19	11.9787	23	23	8.07941	11	12
BE516972	517	14.4433	4.74855	2.59695	1.5678	1.61344e-05	1.80694	2.83754e-06	0.000177329	2.59695	1.5678	3.50627	0.000900278	0.00686224	1	2	1.97428	6	9	5.35946	4	9	6.65284	3	6	3.97113	6	13	6.95412	2	2	1.56682	7	10	5.75453	4	5	2.61503	2	5	4.98351	7	14	8.48499	9	15	5.06535	1	1
BE516985	452	450.661	113.839	137.427	85.6738	1.39352e-77	94.8295	0.000124017	1.0343e-74	137.427	85.6738	7.78201	8.82462e-09	4.79884e-07	1	1	1.1291	4	5	3.40565	1	4	3.38202	2	2	1.51407	8	11	6.73044	0	0	0	3	4	2.63283	0	0	0	0	0	0	4	9	6.23904	5	6	2.31751	3	4
BE517133	417	30.0505	4.33039	6.71175	35.9452	1.94026e-28	24.8973	5.87281e-06	2.22874e-26	6.71175	35.9452	5.66958	3.15023e-06	6.30287e-05	0	0	0	0	0	0	0	0	0	1	2	1.64115	0	0	0	0	0	0	0	0	0	0	0	0	0	0	0	0	0	0	0	0	0	0	0
BE517237	460	13.6418	4.09649	3.45805	2.42271	3.60155e-09	2.70879	3.29328e-06	7.48944e-08	3.45805	2.42271	5.1338	1.10184e-05	0.000178303	2	2	2.21892	5	5	3.34643	1	1	0.830801	0	0	0	8	8	4.80974	1	1	0.880484	3	3	1.94028	5	5	2.93907	5	5	5.60103	6	6	4.08702	6	6	2.2772	2	2
BE517389	602	36.6567	7.58839	11.6826	131.452	7.74331e-47	60.4529	9.98318e-06	2.12415e-44	11.6826	131.452	7.00633	7.27516e-08	2.72542e-06	0	0	0	0	0	0	0	0	0	0	0	0	0	0	0	0	0	0	0	0	0	1	1	0.44916	0	0	0	0	0	0	2	2	0.580019	0	0
BE517419	572	52.4842	21.3806	23.6378	33.3541	4.17377e-45	32.58	2.07391e-05	1.06959e-42	23.6378	33.3541	8.96632	4.05796e-10	3.80949e-08	2	2	1.78445	0	0	0	1	1	0.668127	1	1	0.598215	2	2	0.966993	0	0	0	1	1	0.520121	3	3	1.41815	0	0	0	0	0	0	0	0	0	0	0
BE517613	444	215.633	53.3389	70.2396	10.4013	3.76284e-41	11.7841	6.30863e-05	7.97583e-39	70.2396	10.4013	9.20724	2.18993e-10	2.3343e-08	12	18	20.69	7	9	6.24063	33	36	30.9866	24	26	20.0375	22	26	16.195	14	15	13.6832	13	17	11.3911	2	3	1.82699	5	5	5.80287	15	15	10.5858	19	24	9.43706	3	3
BE517634	494	15.5452	2.95448	3.85905	6.65039	3.17343e-11	6.80984	3.59426e-06	8.86648e-10	3.85905	6.65039	4.77612	4.04339e-05	0.000528025	1	1	1.0331	4	4	2.49288	2	2	1.54724	2	2	1.38534	1	1	0.559838	0	0	0	3	3	1.80674	0	0	0	0	0	0	3	3	1.90287	0	0	0	0	0
BE518057	424	6.14802	1.41086	1.52024	5.24196	1.29112e-08	4.71717	1.37739e-06	2.46203e-07	1.52024	5.24196	4.78085	3.69991e-05	0.000490562	0	0	0	0	0	0	0	0	0	1	1	0.807026	1	1	0.652264	0	0	0	4	4	2.80669	0	0	0	0	0	0	0	0	0	0	0	0	0	0
BE518206	496	97.4833	28.6664	30.3269	1.70976	2.56526e-12	1.93736	3.11161e-05	8.20074e-11	30.3269	1.70976	7.05083	2.13882e-09	1.50685e-07	73	76	78.1992	71	72	44.691	48	50	38.5251	63	66	45.5319	115	118	65.7945	104	113	92.2733	50	54	32.3901	59	60	32.709	29	30	31.167	69	73	46.1164	93	97	34.1427	19	22
BE585741	565	22.6482	6.87031	5.24359	1.83595	5.7203e-08	2.1246	5.33948e-06	9.82567e-07	5.24359	1.83595	4.39422	5.73961e-05	0.00070741	0	2	1.80656	5	13	7.08376	2	11	7.44045	5	16	9.69002	4	14	6.85282	0	0	0	3	16	8.42504	1	3	1.43572	1	3	2.73608	2	9	4.99123	1	14	4.32602	1	7
BE586157	688	6.63023	1.18291	1.34714	2.99177	2.5391e-07	3.08357	1.2681e-06	3.90633e-06	1.34714	2.99177	4.80762	3.23117e-05	0.000438206	0	2	1.48358	0	2	0.894974	0	0	0	0	1	0.497353	0	3	1.20593	0	0	0	0	2	0.864853	0	1	0.393015	0	0	0	0	2	0.910868	0	2	0.507516	0	4
BE591627	498	7.3417	2.44564	1.7805	2.99018	1.16337e-07	3.1447	1.66147e-06	1.9004e-06	1.7805	2.99018	4.72728	2.30058e-05	0.000329967	0	0	0	2	2	1.23643	2	2	1.53481	0	0	0	2	2	1.11068	2	2	1.6266	0	0	0	2	2	1.08592	0	0	0	2	2	1.25839	2	2	0.701147	0	0
BE604259	611	16.1101	3.18799	3.05931	2.57843	8.47449e-08	2.85724	2.88062e-06	1.41758e-06	3.05931	2.57843	4.06135	0.0002989	0.00276917	1	2	1.67055	2	2	1.00776	0	0	0	4	4	2.24012	9	9	4.07372	0	0	0	6	6	2.92153	1	2	0.885088	1	1	0.843363	5	5	2.56415	14	14	4.00032	4	4
BE604545	376	10.1641	3.27736	2.38893	2.514	4.21117e-07	2.73483	2.26603e-06	6.24624e-06	2.38893	2.514	4.62396	2.13641e-05	0.000310595	0	0	0	5	5	4.09403	10	10	10.1641	3	3	2.73015	0	0	0	2	2	2.15438	3	3	2.37374	1	1	0.719134	1	1	1.37046	1	1	0.833347	3	4	1.85729	0	0
BE604619	469	5.95093	0.736521	0.975426	5.78545	2.04578e-06	4.49443	8.85624e-07	2.68249e-05	0.975426	5.78545	3.7809	0.000656905	0.00528267	0	0	0	0	0	0	0	0	0	0	0	0	0	0	0	0	0	0	0	1	0.634348	0	0	0	0	0	0	1	1	0.668099	0	1	0.372251	2	2
BE604681	415	7.67017	2.95749	1.89793	2.18035	3.62578e-06	2.39734	1.83606e-06	4.53574e-05	1.89793	2.18035	4.05344	0.000202625	0.00200936	0	0	0	1	1	0.741858	0	0	0	6	6	4.94717	2	2	1.33282	2	2	1.95192	0	0	0	6	6	3.90932	0	0	0	1	1	0.755033	9	9	3.78619	1	1
BE605089	389	32.9349	6.1359	9.42006	50.2824	1.22684e-30	35.6774	8.54598e-06	1.5922e-28	9.42006	50.2824	6.6099	2.1914e-07	6.84774e-06	0	1	1.31196	0	0	0	1	1	0.982439	0	0	0	0	0	0	0	0	0	2	2	1.52961	0	0	0	0	0	0	1	1	0.805498	0	0	0	0	0
BE637541	526	313.744	101.015	116.053	51.3594	7.29524e-110	56.7206	0.000102986	9.93249e-107	116.053	51.3594	11.198	2.00973e-12	5.66e-10	3	3	2.91076	5	7	4.09714	6	10	7.26556	12	17	11.059	8	9	4.73202	2	2	1.54001	8	10	5.65607	0	0	0	2	3	2.93894	4	8	4.76561	7	9	2.98721	0	0
BE637922	399	5.6777	1.38627	1.92884	12.8471	3.59939e-13	8.68035	1.71783e-06	1.26732e-11	1.92884	12.8471	6.14057	8.11796e-07	2.03178e-05	0	0	0	1	1	0.771607	0	0	0	0	0	0	2	2	1.38627	0	0	0	1	1	0.745637	1	1	0.67768	0	0	0	1	1	0.78531	0	0	0	0	0
BF200526	168	32.9459	6.37916	8.65903	4.65451	1.93265e-12	5.08227	7.91367e-06	6.26155e-11	8.65903	4.65451	5.51217	4.79687e-06	8.96631e-05	1	1	3.03781	2	2	3.66513	2	2	4.54963	4	4	8.14712	2	2	3.29238	0	0	0	3	3	5.31267	0	0	0	1	1	3.06723	2	2	3.73022	0	0	0	1	1
BF200708	278	6.57156	2.43584	2.23345	7.08303	6.45886e-11	6.36589	2.04627e-06	1.72614e-09	2.23345	7.08303	5.81067	1.81194e-06	3.97111e-05	0	0	0	0	0	0	0	0	0	0	0	0	0	0	0	0	0	0	0	0	0	0	0	0	0	0	0	0	0	0	0	0	0	0	0
BF201893	471	4.44525	1.17065	0.741096	2.55516	0.000295968	2.53997	7.07356e-07	0.00245103	0.741096	2.55516	3.46107	0.0013461	0.00953689	0	0	0	0	0	0	1	1	0.811398	0	0	0	2	2	1.17435	0	0	0	0	0	0	0	0	0	1	1	1.09404	3	3	1.99579	6	6	2.22402	1	1
BF202026	326	3.34659	0.934194	0.666715	3.59643	0.000630844	3.07828	6.12543e-07	0.00480308	0.666715	3.59643	3.29709	0.00231937	0.0148507	0	0	0	1	1	0.94439	0	0	0	0	0	0	0	0	0	0	0	0	0	0	0	0	0	0	0	0	0	1	1	0.961161	1	1	0.535539	0	0
BF428604	415	16.0074	1.99654	3.93592	67.2477	5.07936e-18	25.0863	3.53087e-06	2.83439e-16	3.93592	67.2477	5.22396	1.12979e-05	0.000182033	0	0	0	0	0	0	2	2	1.84178	0	0	0	0	0	0	0	0	0	0	0	0	0	0	0	0	0	0	0	0	0	0	0	0	0	0
BF429212	423	20.1592	2.41837	3.25477	3.86713	5.04014e-09	4.15978	2.99084e-06	1.02627e-07	3.25477	3.86713	3.91072	0.000453901	0.00390026	0	0	0	0	1	0.727828	0	1	0.903472	0	1	0.808934	0	0	0	0	2	1.915	0	2	1.40666	0	2	1.27846	2	4	4.87276	1	2	1.48151	1	2	0.825464	1	1
BF473849	571	5.11213	1.20191	1.165	2.48527	9.21418e-06	2.61511	1.11643e-06	0.000106525	1.165	2.48527	4.28335	0.000128976	0.00138516	0	0	0	2	2	1.07836	0	0	0	2	2	1.19853	0	0	0	1	1	0.709322	0	0	0	4	4	1.89418	0	0	0	1	1	0.548754	8	8	2.44603	1	1
BF474082	590	544.86	160.178	212.898	59.1985	1.07569e-65	68.8995	0.000190708	5.79423e-63	212.898	59.1985	8.43585	1.57663e-09	1.17375e-07	1	1	0.865004	0	1	0.521816	5	8	5.18195	2	4	2.31986	0	0	0	0	0	0	0	0	0	0	0	0	2	5	4.3669	0	1	0.531082	15	36	10.6527	4	7
BF474470	534	10.4531	2.65966	1.90116	3.18354	1.37495e-06	3.3092	1.74876e-06	1.86251e-05	1.90116	3.18354	3.87958	0.000420243	0.00365821	1	1	0.955716	1	1	0.576538	0	0	0	0	0	0	3	3	1.55371	1	1	0.75847	1	1	0.557134	1	1	0.506357	2	2	1.92994	2	2	1.17355	0	0	0	0	0
BF483901	362	9.27643	2.94538	1.97752	2.17716	8.19573e-06	2.3998	1.91451e-06	9.56578e-05	1.97752	2.17716	3.89426	0.00031781	0.00291069	3	4	5.63925	1	2	1.70095	1	1	1.05571	3	3	2.83574	1	2	1.52796	0	0	0	0	1	0.821849	1	1	0.746946	0	3	4.2704	0	0	0	4	6	2.89368	0	0
BF484123	631	6.39192	1.80064	1.89246	5.95044	2.973e-11	5.40991	1.70817e-06	8.33586e-10	1.89246	5.95044	5.82963	1.93188e-06	4.19298e-05	0	0	0	1	1	0.48791	2	2	1.21131	1	1	0.542281	2	2	0.876577	0	0	0	2	2	0.942977	1	1	0.428517	1	1	0.816632	0	0	0	0	0	0	1	1
BF484306	319	104.311	16.4214	16.2123	1.70629	2.36163e-08	2.02109	1.72842e-05	4.32252e-07	16.2123	1.70629	4.20876	0.000148243	0.00155161	3	4	6.3994	30	31	29.9185	17	20	23.9604	18	18	19.3079	32	33	28.6097	0	0	0	18	19	17.72	24	25	21.1908	12	15	24.2302	15	15	14.7338	54	62	33.932	27	28
BF484644	501	8.64479	2.55739	2.49531	4.8641	8.7875e-15	4.85734	2.25973e-06	3.66297e-13	2.49531	4.8641	7.10587	4.12442e-08	1.7231e-06	2	2	2.03734	0	0	0	2	2	1.52562	1	1	0.682992	1	1	0.552016	0	0	0	0	0	0	2	2	1.07942	0	0	0	4	4	2.50171	3	3	1.04542	1	1
BF485345	351	6.08341	2.15353	1.79748	5.58983	2.65572e-10	5.09917	1.61982e-06	6.51167e-09	1.79748	5.58983	5.71488	2.14619e-06	4.5731e-05	0	0	0	0	0	0	0	0	0	0	0	0	0	0	0	0	0	0	0	0	0	0	0	0	0	0	0	1	1	0.892702	0	0	0	0	0
BG262177	509	5.41477	1.78028	1.21906	2.92817	4.35623e-06	2.98374	1.14614e-06	5.3661e-05	1.21906	2.92817	4.19661	0.000143545	0.00150999	1	1	1.00266	0	0	0	2	2	1.50164	3	3	2.01677	3	3	1.63002	1	1	0.795723	1	1	0.584498	0	0	0	0	0	0	1	1	0.615596	0	0	0	0	1
BG262394	421	14.2091	2.21655	3.37442	11.3272	3.78168e-17	9.48399	2.9413e-06	1.96362e-15	3.37442	11.3272	5.83568	1.9463e-06	4.21687e-05	0	0	0	1	1	0.731285	0	0	0	0	0	0	1	1	0.656912	0	0	0	0	0	0	0	0	0	0	0	0	0	0	0	0	0	0	1	1
BG262821	357	11.7947	2.85659	2.80163	2.32245	3.98951e-10	2.61064	2.7146e-06	9.5427e-09	2.80163	2.32245	5.43266	3.69383e-06	7.21106e-05	0	0	0	6	6	5.17431	2	2	2.141	4	4	3.83394	4	4	3.09871	0	0	0	3	3	2.50008	2	2	1.51482	2	2	2.88681	1	1	0.877699	9	9	4.40132	2	2
BG262857	478	21.6674	7.23788	4.37456	1.95962	1.59529e-05	2.28837	4.3849e-06	0.000175534	4.37456	1.95962	3.49844	0.00104345	0.00775028	0	0	0	2	3	1.93225	3	4	3.19806	12	18	12.8854	3	6	3.47147	0	0	0	3	3	1.86721	3	3	1.69704	5	6	6.46813	3	6	3.93312	4	5	1.82621	7	8
BG604313	521	2.64503	0.795166	0.567349	2.87553	0.00107615	2.62517	5.34018e-07	0.00769958	0.567349	2.87553	3.77193	0.000543015	0.00451462	0	0	0	0	0	0	0	0	0	0	0	0	2	2	1.06165	1	1	0.777395	0	0	0	1	1	0.518991	0	0	0	2	2	1.20284	0	1	0.335097	0	0
BG604356	368	5.68408	1.86909	1.11685	2.48495	6.52096e-05	2.59188	1.06209e-06	0.000630463	1.11685	2.48495	3.4556	0.00139765	0.00983396	0	0	0	2	2	1.67321	1	1	1.0385	0	0	0	1	1	0.751522	3	3	3.30182	1	1	0.808449	1	1	0.734768	1	1	1.40026	4	4	3.40585	3	3	1.42325	1	1
BG606125	362	7.08159	0.741373	1.23211	12.3242	3.45358e-07	6.94611	1.08568e-06	5.19442e-06	1.23211	12.3242	3.58044	0.00115196	0.00840612	0	0	0	0	0	0	0	0	0	0	0	0	0	0	0	0	0	0	0	0	0	0	0	0	0	1	1.42347	0	0	0	0	2	0.964561	0	0
BG606139	638	4.11755	1.3298	1.11841	3.35271	3.69524e-06	3.25893	1.03715e-06	4.61671e-05	1.11841	3.35271	4.51499	6.28246e-05	0.00076342	0	0	0	0	0	0	0	0	0	1	2	1.07266	6	7	3.03436	0	0	0	0	0	0	0	0	0	0	0	0	0	0	0	1	2	0.54729	1	1
BG606278	641	6.51869	2.41293	1.95874	2.702	2.44015e-08	2.93189	1.86686e-06	4.45375e-07	1.95874	2.702	5.18298	6.75343e-06	0.000119062	2	2	1.59236	1	1	0.480298	2	2	1.19241	3	3	1.60146	0	0	0	0	0	0	7	7	3.24893	1	1	0.421832	0	0	0	2	2	0.977655	4	4	1.08946	2	2
BG606296	511	15.8889	2.14214	2.89286	12.2116	2.09784e-14	9.55527	2.50882e-06	8.40672e-13	2.89286	12.2116	4.5721	7.2752e-05	0.000862546	0	0	0	1	1	0.602488	0	0	0	0	0	0	1	1	0.541213	0	0	0	0	0	0	0	0	0	0	0	0	0	0	0	0	0	0	0	0
BG905899	497	23.1627	4.79186	5.28891	2.06197	2.66828e-12	2.38398	5.30377e-06	8.5129e-11	5.28891	2.06197	6.07718	6.43658e-07	1.67106e-05	2	3	3.0806	5	5	3.0973	7	8	6.15161	3	5	3.44244	14	15	8.34688	2	2	1.62987	9	11	6.58471	8	13	7.07269	6	8	8.29448	12	16	10.0874	7	8	2.81023	4	6
BG906983	530	3.94058	1.14899	1.26858	6.59265	3.61588e-09	5.18874	1.13889e-06	7.51502e-08	1.26858	6.59265	5.81386	1.97463e-06	4.26948e-05	0	0	0	0	0	0	0	0	0	0	0	0	0	0	0	0	0	0	0	0	0	0	0	0	0	0	0	0	0	0	0	0	0	0	0
BG907263	497	6.3131	1.46588	1.67378	3.33714	7.0115e-09	3.43315	1.5541e-06	1.39579e-07	1.67378	3.33714	5.17134	1.16659e-05	0.00018709	0	0	0	2	2	1.23892	0	0	0	1	1	0.688489	2	2	1.11292	0	1	0.814935	1	1	0.59861	2	2	1.08811	0	0	0	0	0	0	2	2	0.702558	2	2
BG907719	416	44.4669	10.247	13.0821	17.3196	1.49859e-26	16.6863	1.14935e-05	1.54255e-24	13.0821	17.3196	6.78767	1.32708e-07	4.48371e-06	0	0	0	2	2	1.48015	2	2	1.83735	1	1	0.822546	0	0	0	2	2	1.94722	0	0	0	0	0	0	0	0	0	0	0	0	3	3	1.25903	0	0
BG907775	607	29.3478	9.60019	10.8931	4.5071	4.10401e-32	5.05934	9.86455e-06	5.7354e-30	10.8931	4.5071	9.93236	2.31946e-11	3.94977e-09	7	7	5.88545	5	6	3.04321	5	7	4.40722	16	17	9.58327	7	9	4.10056	0	0	0	8	11	5.39144	4	5	2.2273	3	3	2.54676	4	8	4.12967	10	15	4.31431	5	7
BG908462	394	5.13374	1.5456	0.952118	2.83461	0.000226691	2.81188	8.96107e-07	0.00192989	0.952118	2.83461	3.26097	0.00188053	0.0125221	3	3	3.88593	0	0	0	0	0	0	0	0	0	0	0	0	0	0	0	6	6	4.5306	1	1	0.68628	0	0	0	1	1	0.795276	0	0	0	0	0
BG908594	617	9.13318	2.13378	1.62175	2.08801	5.59813e-05	2.3074	1.60691e-06	0.000548287	1.62175	2.08801	3.48767	0.00134699	0.00954063	0	1	0.827152	1	2	0.997962	2	4	2.47759	1	4	2.21834	1	2	0.896467	0	0	0	1	2	0.964374	1	2	0.876481	1	3	2.50548	1	2	1.01568	3	5	1.41479	0	0
BG908985	507	2.50223	0.567144	0.495209	4.20034	0.00072142	3.08107	4.52687e-07	0.00540462	0.495209	4.20034	3.33723	0.0019809	0.0130732	0	0	0	0	0	0	1	1	0.753784	0	0	0	0	0	0	0	0	0	0	0	0	0	0	0	0	0	0	0	0	0	0	0	0	0	0
BG909119	640	12.6137	3.70642	3.05709	4.01651	2.59618e-07	4.25888	2.83794e-06	3.9878e-06	3.05709	4.01651	4.21637	0.000196805	0.00196059	0	1	0.797426	0	0	0	3	5	2.98569	3	4	2.13862	0	0	0	2	2	1.2657	1	1	0.464858	0	0	0	1	1	0.805148	1	1	0.489592	0	0	0	0	1
BG909311	478	3.30838	0.992691	0.610411	3.143	0.000465692	2.80737	5.69846e-07	0.00366342	0.610411	3.143	3.29632	0.00215587	0.0139995	0	0	0	0	0	0	0	0	0	0	0	0	0	0	0	0	0	0	0	0	0	0	0	0	0	0	0	2	2	1.31104	0	0	0	1	1
BI750461	271	16.5555	4.18388	3.93008	4.23406	2.29063e-08	4.31596	3.53648e-06	4.20157e-07	3.93008	4.23406	4.66327	5.24608e-05	0.000656758	0	0	0	1	1	1.13606	2	2	2.82043	0	0	0	0	0	0	2	2	2.9891	0	0	0	2	2	1.99553	0	0	0	2	2	2.31246	1	1	0.644227	0	0
BI750999	484	12.0572	1.84407	1.70194	4.11633	3.95462e-08	4.02525	1.54439e-06	6.97195e-07	1.70194	4.11633	4.12747	0.000250477	0.00239044	0	0	0	0	1	0.636097	0	2	1.57921	0	0	0	0	0	0	1	2	1.67365	1	3	1.84407	0	1	0.558666	0	1	1.06466	0	2	1.29479	0	0	0	0	0
BI751573	703	7.19308	1.19694	1.21712	2.74153	4.70666e-05	2.80377	1.13822e-06	0.000469154	1.21712	2.74153	3.46929	0.00152403	0.0105506	1	1	0.725964	1	1	0.437939	1	1	0.543625	1	1	0.486741	0	0	0	0	0	0	3	3	1.2696	3	3	1.15389	0	0	0	2	2	0.891433	1	1	0.248344	0	0
BI751957	343	11.8356	1.97424	1.99855	3.91833	5.44384e-08	3.93403	1.80362e-06	9.3813e-07	1.99855	3.91833	4.14124	0.000240336	0.00231014	0	0	0	0	0	0	0	0	0	1	1	0.997606	0	0	0	1	1	1.18082	0	0	0	0	0	0	1	1	1.50232	0	0	0	5	5	2.54498	0	0
BJ207416	612	4.79474	1.50492	1.22641	3.02585	1.75433e-06	3.06504	1.14955e-06	2.3302e-05	1.22641	3.02585	4.53718	6.10093e-05	0.000744951	0	0	0	0	0	0	1	1	0.624459	5	5	2.79558	5	5	2.25948	0	0	0	0	0	0	2	2	0.883642	0	0	0	2	2	1.02398	8	8	2.28216	1	1
BJ209801	606	19.7427	3.01909	3.27913	2.62771	4.18991e-06	2.77819	3.01288e-06	5.17991e-05	3.27913	2.62771	3.85435	0.000476907	0.00406161	3	3	2.5265	2	2	1.01608	1	1	0.630641	1	1	0.564652	5	5	2.28185	0	0	0	2	2	0.981879	15	15	6.69293	2	2	1.70064	2	2	1.03412	4	4	1.15238	1	1
BJ210974	500	13.3339	4.0823	3.6436	2.52496	3.931e-12	2.8712	3.5211e-06	1.22526e-10	3.6436	2.52496	6.15466	1.30729e-07	4.42999e-06	6	6	6.12423	2	2	1.23148	2	2	1.52867	1	1	0.684358	6	6	3.31872	0	0	0	5	6	3.57011	2	2	1.08158	3	3	3.09177	5	6	3.76006	8	9	3.14254	0	0
BJ214695	635	14.8932	4.47046	4.59625	3.21006	3.19064e-14	3.54939	4.24725e-06	1.25613e-12	4.59625	3.21006	6.56357	1.6534e-07	5.40241e-06	5	5	4.01852	0	0	0	2	2	1.20368	2	2	1.07773	12	12	5.22633	2	2	1.27566	2	2	0.937037	7	7	2.98073	0	0	0	10	10	4.93447	11	11	3.02432	5	5
BJ215394	554	53.4935	7.91333	8.62078	2.10167	1.85731e-10	2.36737	8.31681e-06	4.64748e-09	8.62078	2.10167	4.59773	6.07839e-05	0.00074269	6	6	5.52728	7	8	4.44579	11	12	8.27802	30	34	21.0002	28	30	14.9762	14	14	10.2352	21	24	12.8885	20	20	9.76153	4	5	4.65067	16	17	9.61508	19	21	6.61787	5	6
BJ215706	599	4.57584	1.58725	1.33099	2.20334	1.90703e-06	2.39638	1.30202e-06	2.51631e-05	1.33099	2.20334	4.83486	1.26984e-05	0.000200819	1	1	0.852008	1	1	0.513975	2	2	1.27602	1	1	0.57125	4	4	1.84681	0	0	0	1	1	0.496677	0	0	0	2	2	1.72052	2	2	1.04621	5	5	1.45731	1	1
BJ219569	674	68.2603	7.12628	10.7651	6.83872	3.24319e-13	7.49084	9.72679e-06	1.14865e-11	10.7651	6.83872	4.10337	0.000273604	0.00256938	4	4	3.0288	0	0	0	1	1	0.567016	3	3	1.52305	13	13	5.33424	5	6	3.60554	0	0	0	8	8	3.20943	0	0	0	1	2	0.929788	6	9	2.33126	0	0
BJ222984	495	7.85956	1.87336	1.47648	2.48704	3.35414e-05	2.65252	1.40942e-06	0.00034511	1.47648	2.48704	3.71102	0.000749753	0.00589196	1	1	1.03102	0	0	0	2	3	2.31617	1	1	0.691271	0	0	0	1	1	0.818228	1	1	0.601029	1	1	0.546252	0	0	0	0	0	0	6	6	2.11619	1	1
BJ223238	485	68.0462	15.3848	18.3503	3.80372	1.61185e-13	4.42835	1.66611e-05	5.90864e-12	18.3503	3.80372	5.49362	5.00941e-06	9.30297e-05	0	0	0	8	9	5.71307	4	8	6.30381	4	6	4.23314	6	7	3.99159	0	0	0	4	8	4.90737	8	11	6.13266	2	5	5.31232	0	0	0	30	44	15.8387	10	13
BJ224471	530	84.2244	28.7056	22.5785	2.59126	1.33602e-10	3.01271	2.14281e-05	3.41507e-09	22.5785	2.59126	5.62561	2.56068e-06	5.30409e-05	0	2	1.92586	2	26	15.1031	4	33	23.7954	4	30	19.3686	2	19	9.91442	0	1	0.764194	2	16	8.98141	6	44	22.4478	2	17	16.5283	2	25	14.7801	8	90	29.6466	0	9
BJ226313	314	15.3985	5.98575	5.47494	2.82105	8.79602e-15	3.17082	5.16819e-06	3.66583e-13	5.47494	2.82105	7.2414	2.16469e-08	1.00545e-06	2	2	3.25065	9	9	8.82433	2	2	2.4342	3	3	3.26923	5	5	4.40382	5	5	6.44941	4	4	3.78993	5	5	4.30564	2	2	3.28213	5	5	4.98947	4	4	2.22402	0	0
BJ228061	436	21.5877	5.00791	4.5549	2.19144	1.54625e-10	2.49652	4.44281e-06	3.91726e-09	4.5549	2.19144	5.33678	5.60494e-06	0.000102099	4	4	4.68213	1	1	0.706127	7	7	6.13573	3	4	3.13926	3	3	1.90294	5	5	4.64476	2	2	1.36472	3	5	3.10085	3	3	3.54561	5	5	3.59333	19	23	9.20979	0	1
BJ228429	606	17.9337	5.51322	3.09755	1.61386	4.24835e-05	1.84144	3.28529e-06	0.00042735	3.09755	1.61386	3.32772	0.00201791	0.0132761	7	7	5.89516	8	8	4.06431	2	2	1.26128	5	5	2.82326	23	25	11.4092	8	8	5.34684	4	4	1.96376	8	8	3.56956	5	6	5.10193	7	7	3.61942	12	12	3.45714	10	10
BJ229545	531	24.0047	3.26526	3.06576	1.87718	2.53993e-06	2.17766	3.21414e-06	3.26464e-05	3.06576	1.87718	3.52413	0.00117909	0.00856418	10	10	9.61116	2	2	1.15959	3	3	2.15914	3	6	3.86643	4	6	3.12497	0	2	1.52551	5	6	3.36169	4	5	2.54609	9	11	10.6747	6	6	3.54055	9	9	2.95908	5	6
BJ229560	594	13.3493	3.79694	2.81694	2.05741	4.17386e-08	2.33125	2.79342e-06	7.33167e-07	2.81694	2.05741	4.60678	5.07895e-05	0.000639588	5	5	4.2959	3	3	1.5549	2	2	1.28676	3	4	2.30424	4	4	1.86236	4	5	3.40928	5	5	2.50429	10	10	4.5521	1	1	0.8675	5	5	2.63753	7	7	2.05741	9	9
BJ230548	632	2.70019	0.481776	0.679947	20.2167	2.27744e-06	5.69124	5.99634e-07	2.95533e-05	0.679947	20.2167	5.1738	1.29631e-05	0.00020435	0	0	0	0	0	0	0	1	0.604697	0	0	0	0	0	0	0	0	0	0	0	0	0	0	0	0	0	0	0	0	0	0	0	0	0	0
BJ230709	513	61.732	5.82244	9.88554	6.96827	2.93012e-09	7.69795	9.54339e-06	6.18006e-08	9.88554	6.96827	3.4373	0.00169099	0.0114819	2	7	6.96387	0	0	0	0	1	0.744968	0	3	2.00105	0	2	1.07821	0	2	1.57904	0	0	0	2	12	6.32502	0	0	0	0	4	2.44319	2	2	0.680646	0	2
BJ230872	412	14.2962	3.59776	3.46988	3.30316	1.03502e-08	3.5727	3.21097e-06	2.00538e-07	3.46988	3.30316	4.7065	4.5438e-05	0.000582543	0	3	3.71616	0	1	0.74726	0	1	0.927594	0	3	2.49159	0	1	0.671262	0	6	5.89839	0	0	0	0	0	0	0	0	0	0	0	0	0	5	2.11876	0	0
BJ231846	608	5.48739	2.41014	1.22589	1.73013	0.000185892	1.93513	1.27608e-06	0.00161414	1.22589	1.73013	3.51897	0.000851365	0.00654879	1	1	0.839396	1	1	0.506367	0	0	0	4	5	2.81397	4	4	1.81947	5	6	3.99694	2	4	1.9573	1	1	0.444728	1	1	0.847524	3	3	1.54608	5	5	1.43574	2	2
BJ233467	558	5.45647	1.40406	1.10124	3.77355	4.64414e-06	3.54189	1.01258e-06	5.69106e-05	1.10124	3.77355	3.90002	0.000460807	0.00395015	0	0	0	0	1	0.55174	0	0	0	0	0	0	0	0	0	0	0	0	0	0	0	1	2	0.969156	0	0	0	1	2	1.12308	5	7	2.19014	1	1
BJ239117	624	107.377	20.9754	28.0894	3.09343	1.67836e-16	3.4736	2.6079e-05	8.24596e-15	28.0894	3.09343	6.52733	2.48656e-07	7.57799e-06	9	10	8.17873	10	12	5.9206	6	6	3.6747	7	8	4.38691	19	25	11.0801	7	7	4.54352	16	20	9.53556	31	36	15.5997	13	15	12.3869	17	21	10.545	43	49	13.7094	14	16
BJ239619	623	11.4602	3.1313	1.87009	1.60319	0.000194356	1.80376	1.97742e-06	0.00168085	1.87009	1.60319	3.28683	0.00212025	0.01381	2	2	1.63837	3	3	1.48253	4	4	2.45373	6	7	3.84471	10	10	4.43917	4	4	2.60047	2	3	1.43263	10	10	4.3402	2	2	1.65424	2	2	1.0059	15	18	5.04421	2	2
BJ239872	584	32.5779	8.99871	6.13778	1.92389	4.27306e-06	2.20276	6.15222e-06	5.27449e-05	6.13778	1.92389	3.75347	0.000425948	0.00369902	20	21	18.3517	3	7	3.69024	8	9	5.88958	16	25	14.6481	14	18	8.52411	40	42	29.1283	8	12	6.11321	10	11	5.09305	1	3	2.64706	3	5	2.68269	10	17	5.08212	5	6
BJ242171	182	12.9297	4.84094	2.23733	2.18879	2.80966e-05	2.47769	2.18992e-06	0.000294059	2.23733	2.18879	3.4273	0.00124208	0.00893804	0	0	0	1	1	1.6916	0	0	0	1	1	1.8801	1	1	1.51956	0	0	0	1	1	1.63467	1	1	1.48568	0	0	0	0	0	0	4	4	3.83705	2	2
BJ242706	658	28.7509	3.968	4.51213	2.66729	3.8337e-09	2.92304	4.22779e-06	7.94481e-08	4.51213	2.66729	4.42037	0.000108116	0.00119407	3	3	2.32684	6	7	3.27523	2	2	1.16161	2	2	1.04006	5	5	2.10152	11	11	6.7709	13	13	5.87784	11	12	4.93121	0	0	0	3	3	1.4286	5	5	1.32664	3	3
BJ243716	443	6.52302	1.49539	0.969346	1.97082	0.000261726	2.14445	9.74297e-07	0.00219373	0.969346	1.97082	3.25694	0.00228445	0.0146728	0	1	1.15204	0	3	2.08491	0	2	1.72537	0	2	1.54483	0	4	2.49716	0	0	0	0	0	0	0	1	0.610371	0	0	0	0	2	1.41462	0	1	0.394098	0	2
BJ246392	605	34.0528	8.07623	8.22145	1.64646	2.15573e-09	1.91269	8.79339e-06	4.63711e-08	8.22145	1.64646	4.67675	4.41074e-05	0.000568374	5	12	10.1227	16	33	16.793	8	13	8.21189	14	24	13.574	16	33	15.0851	5	8	5.35567	14	34	16.7195	7	11	4.91626	16	30	25.5518	22	33	17.0912	32	57	16.4486	13	21
BJ248060	616	29.1631	5.41869	4.50799	1.72658	1.12383e-05	2.04636	4.90969e-06	0.000127756	4.50799	1.72658	3.32807	0.0020268	0.0133246	10	12	9.94193	11	15	7.49686	11	13	8.06525	15	18	9.99874	11	13	5.83649	2	2	1.31501	12	15	7.24455	2	3	1.31686	11	12	10.0382	15	16	8.13866	28	34	9.63622	6	8
BJ248871	648	7.54354	2.80287	1.70678	2.07832	3.03262e-06	2.32177	1.69273e-06	3.84822e-05	1.70678	2.07832	3.82842	0.000317538	0.00290872	0	0	0	0	0	0	2	2	1.17953	1	1	0.528054	4	4	1.70716	1	1	0.625035	4	4	1.83648	0	0	0	5	5	3.97604	3	3	1.45064	6	6	1.61653	2	2
BJ249519	573	133.607	8.68583	18.3421	3.00696	8.83653e-10	3.55571	1.748e-05	2.01257e-08	18.3421	3.00696	3.36217	0.00206595	0.0135295	0	7	6.23467	1	25	13.4324	0	19	12.6723	0	25	14.9293	1	48	23.1673	0	5	3.53423	0	16	8.30742	0	11	5.19082	0	17	15.288	1	27	14.7646	1	44	13.4062	1	18
BJ249555	352	8.73933	1.49261	1.27508	2.98714	1.14034e-05	3.06297	1.19923e-06	0.000129408	1.27508	2.98714	3.54148	0.00122316	0.00882661	0	0	0	0	0	0	0	0	0	0	2	1.9442	0	1	0.785682	0	0	0	0	1	0.845197	0	1	0.768166	0	2	2.92781	0	1	0.890166	0	0	0	0	1
BJ250793	683	5.34229	1.48074	0.999259	2.68079	3.15715e-05	2.7286	9.47271e-07	0.000326567	0.999259	2.68079	3.67039	0.000854066	0.00656524	0	0	0	0	2	0.901526	0	3	1.67863	0	1	0.500994	0	0	0	0	0	0	0	2	0.871184	0	2	0.791785	0	0	0	0	5	2.29384	0	1	0.255616	0	0
BJ251494	758	9.26787	2.14326	2.3784	2.16256	6.30145e-08	2.41442	2.3242e-06	1.07507e-06	2.3784	2.16256	4.80657	3.18337e-05	0.000432859	0	8	5.38631	0	7	2.84314	0	7	3.52926	0	8	3.61139	0	2	0.72971	0	1	0.534331	0	5	1.96246	1	8	2.85377	0	3	2.03943	0	1	0.413375	0	6	1.38194	0	3
BJ252349	572	28.2301	7.67104	9.16152	2.84314	1.46626e-16	3.27051	8.72845e-06	7.23752e-15	9.16152	2.84314	7.07871	4.17647e-08	1.73696e-06	5	6	5.35335	1	1	0.538236	5	10	6.68127	1	3	1.79465	9	15	7.25245	3	5	3.54041	7	11	5.72133	8	13	6.14533	2	7	6.30605	13	19	10.4081	9	20	6.10439	3	6
BJ252531	719	16.0531	4.04007	4.10396	2.00348	1.16934e-10	2.2944	4.10701e-06	3.01471e-09	4.10396	2.00348	6.03969	5.71439e-07	1.51242e-05	12	12	8.51771	13	14	5.99471	7	7	3.7207	6	6	2.85546	9	12	4.61575	6	7	3.9432	10	11	4.5516	16	16	6.01712	5	5	3.58341	4	4	1.74319	19	20	4.85635	5	5
BJ253305	599	12.7107	5.29443	5.76012	5.42931	2.83531e-25	5.78183	5.18884e-06	2.68556e-23	5.76012	5.42931	9.88765	9.34031e-12	1.89995e-09	2	2	1.70402	1	1	0.513975	6	9	5.7421	5	7	3.99875	3	4	1.84681	0	0	0	4	10	4.96677	0	0	0	0	0	0	5	5	2.61551	4	5	1.45731	1	1
BJ254138	709	20.0082	4.52385	6.1827	4.17737	2.45932e-16	4.64587	5.71321e-06	1.18959e-14	6.1827	4.17737	6.5307	2.38071e-07	7.32381e-06	0	13	9.35766	1	10	4.34233	0	4	2.1561	0	6	2.89573	0	2	0.780141	0	2	1.14252	0	4	1.67847	0	10	3.81374	0	2	1.45358	1	5	2.20972	0	14	3.44739	0	0
BJ255124	588	67.9946	22.8866	26.6031	4.10951	5.06532e-50	4.67835	2.40151e-05	1.60589e-47	26.6031	4.10951	10.964	2.95564e-12	7.65379e-10	10	10	8.67946	14	14	7.33027	6	6	3.89968	30	30	17.4581	20	20	9.40681	11	11	7.57696	7	7	3.54178	24	24	11.0365	6	6	5.25811	18	18	9.592	52	52	15.4395	10	10
BJ255300	716	462.909	53.5821	108.816	422.959	1.71498e-55	341.986	9.96048e-05	6.7722e-53	108.816	422.959	4.72754	4.68303e-05	0.000597254	2	2	1.42557	0	0	0	2	2	1.06751	2	2	0.955807	0	0	0	0	0	0	0	0	0	0	0	0	3	3	2.15906	0	0	0	1	1	0.243835	2	2
BJ256525	568	5.3606	1.37873	1.05531	2.07217	0.000129483	2.24157	1.04463e-06	0.00116873	1.05531	2.07217	3.54802	0.000996963	0.00746234	0	2	1.79702	0	1	0.542027	0	4	2.69133	0	5	3.01214	0	3	1.4607	0	0	0	0	0	0	0	0	0	0	0	0	0	4	2.20661	0	0	0	0	0
BJ257427	336	10.1975	0	1.61279	38.2058	2.21496e-08	11.9501	1.46466e-06	4.07118e-07	1.61279	38.2058	3.53243	0.00131351	0.00935615	0	0	0	0	0	0	0	0	0	0	0	0	0	0	0	0	0	0	0	0	0	0	0	0	0	0	0	0	0	0	0	0	0	0	0
BJ257739	686	8.7512	3.18419	1.79632	1.44162	8.12089e-05	1.65872	2.07918e-06	0.000767723	1.79632	1.44162	3.81582	0.000349406	0.0031396	5	5	3.71977	5	5	2.24396	9	9	5.01387	7	7	3.49162	14	14	5.64408	11	11	6.49453	7	7	3.03581	9	9	3.54745	5	5	3.75579	17	17	7.76495	25	25	6.36245	5	5
BJ257946	637	3.34667	1.08455	0.734566	3.47345	0.000113713	3.09332	6.79334e-07	0.00103885	0.734566	3.47345	3.7413	0.000644573	0.00520284	0	0	0	0	0	0	0	0	0	0	2	1.07435	2	4	1.73664	0	0	0	0	1	0.467048	0	0	0	0	0	0	0	0	0	0	0	0	0	0
BJ260559	623	14.8851	3.15657	2.55692	2.25141	1.03875e-06	2.52439	2.4611e-06	1.43934e-05	2.55692	2.25141	3.56874	0.00105516	0.00782274	2	2	1.63837	5	5	2.47088	0	0	0	0	0	0	0	0	0	0	0	0	3	3	1.43263	3	3	1.30206	2	2	1.65424	3	3	1.50885	5	5	1.40117	4	4
BJ261786	635	3.99568	1.51094	0.92989	2.73345	9.01658e-05	2.73842	8.77975e-07	0.000844448	0.92989	2.73345	3.5788	0.00072439	0.00572916	0	0	0	0	0	0	5	6	3.61104	1	1	0.538865	2	3	1.30658	0	0	0	0	0	0	0	0	0	0	0	0	1	2	0.986893	1	2	0.549876	0	0
BJ262046	364	24.8945	8.75179	9.29216	4.78073	2.39292e-27	5.3515	8.50916e-06	2.58543e-25	9.29216	4.78073	9.21403	1.68145e-10	1.88653e-08	0	0	0	3	6	5.0748	1	1	1.04991	1	5	4.70026	1	2	1.51956	3	3	3.3381	1	1	0.817333	4	5	3.71421	2	2	2.83129	5	9	7.74738	4	8	3.83705	0	0
BJ263356	296	15.3068	3.44313	3.11885	1.5983	7.34617e-07	1.82643	3.33715e-06	1.04413e-05	3.11885	1.5983	4.67165	2.14047e-05	0.000311083	6	6	10.345	2	2	2.08021	5	5	6.45555	2	2	2.31202	8	8	7.4746	1	1	1.36832	5	5	5.0255	7	7	6.39446	4	4	6.96344	2	2	2.11715	11	11	6.48798	5	5
BJ263423	344	52.1005	4.81723	11.3044	11.8056	8.51579e-14	12.1683	1.03171e-05	3.20915e-12	11.3044	11.8056	4.93544	2.58355e-05	0.000363251	0	1	1.48358	0	1	0.894974	0	2	2.22191	0	0	0	2	3	2.41186	0	0	0	0	1	0.864853	0	1	0.786031	0	0	0	0	0	0	1	1	0.507516	0	0
BJ264244	249	6.57222	3.0357	1.91543	3.28355	2.39412e-07	3.45	1.79895e-06	3.69919e-06	1.91543	3.28355	4.7482	3.7652e-05	0.000497584	0	0	0	0	1	1.23643	0	1	1.53481	0	0	0	1	2	2.22137	0	1	1.6266	0	0	0	0	1	1.08592	0	1	2.06946	0	0	0	0	2	1.40229	0	0
BJ264532	592	21.7437	5.90118	3.68133	1.65583	9.34605e-05	1.87499	3.90731e-06	0.000872091	3.68133	1.65583	3.5121	0.00101084	0.00754785	6	7	6.03457	6	8	4.16042	8	13	8.39222	6	6	3.46803	14	16	7.4746	2	2	1.36832	8	11	5.52805	25	26	11.8754	4	4	3.48172	5	7	3.70502	17	19	5.60325	0	2
BJ267062	324	12.105	3.96349	2.29294	1.8649	2.98168e-06	2.14306	2.3595e-06	3.78897e-05	2.29294	1.8649	3.69156	0.000532793	0.00444579	0	0	0	2	2	1.90044	2	2	2.35907	3	3	3.16832	1	1	0.85358	0	0	0	1	1	0.918239	1	1	0.834551	4	4	6.36166	1	1	0.967094	11	11	5.92729	0	0
BJ273017	530	16.3122	4.19157	2.94779	1.6098	2.41363e-06	1.84433	3.15208e-06	3.11657e-05	2.94779	1.6098	3.86553	0.00042286	0.00367768	9	9	8.66636	8	8	4.64711	5	5	3.60536	4	6	3.87372	2	3	1.56543	7	8	6.11355	3	3	1.68402	8	9	4.5916	5	5	4.86127	14	15	8.86807	18	19	6.25873	7	7
BJ273610	543	17.3005	4.08806	3.94659	2.28377	2.81964e-09	2.55669	3.79373e-06	5.96179e-08	3.94659	2.28377	5.22636	4.8274e-06	9.01406e-05	2	2	1.87975	2	2	1.13396	3	4	2.81524	6	6	3.78098	4	4	2.03727	15	15	11.1885	0	0	0	15	16	7.96743	1	1	0.948977	4	4	2.3082	3	3	0.964561	1	1
BJ274280	708	33.7867	7.57873	5.8458	1.62813	9.41258e-05	1.80262	5.93625e-06	0.000877683	5.8458	1.62813	3.28413	0.00209737	0.01369	8	8	5.76669	25	25	10.8712	7	7	3.7785	13	13	6.28295	20	20	7.81243	9	9	5.14859	19	19	7.98401	28	28	10.6936	10	10	7.27817	14	14	6.19596	27	27	6.65793	9	9
BJ274486	508	18.8411	3.56756	5.1531	14.2854	1.08685e-18	12.3071	4.38153e-06	6.38264e-17	5.1531	14.2854	5.574	4.12552e-06	7.91593e-05	0	0	0	0	0	0	0	1	0.7523	1	4	2.69432	0	0	0	0	0	0	0	0	0	0	0	0	0	0	0	1	1	0.616808	0	0	0	0	4
BJ275315	420	34.2914	11.2276	10.8794	1.96503	2.35422e-16	2.27247	1.08321e-05	1.14149e-14	10.8794	1.96503	6.95726	3.52957e-08	1.51374e-06	13	14	17.0118	15	16	11.7284	11	11	10.0092	10	10	8.14712	22	22	14.4865	10	10	9.6434	12	13	9.20862	20	20	12.8759	13	13	15.9496	19	19	14.1748	30	31	12.8861	11	11
BJ276385	541	5.06641	1.67497	1.7242	4.70304	1.03664e-10	4.45918	1.56094e-06	2.69292e-09	1.7242	4.70304	5.89303	1.46755e-06	3.33832e-05	2	2	1.8867	2	2	1.13816	1	1	0.706412	1	1	0.632494	4	4	2.04481	0	0	0	2	2	1.09985	2	2	0.99961	0	0	0	1	1	0.579184	1	1	0.322709	0	0
BJ281290	660	2.86321	1.02601	0.603772	2.55251	0.000585269	2.46546	5.76657e-07	0.00449183	0.603772	2.55251	3.72315	0.000551616	0.00457119	0	1	0.773261	0	0	0	0	0	0	0	0	0	0	0	0	1	1	0.613671	0	1	0.450772	0	0	0	0	1	0.78075	2	3	1.42427	0	0	0	2	3
BJ281819	450	3.8988	1.13935	0.718222	2.81506	0.000225796	2.69989	6.77631e-07	0.00192353	0.718222	2.81506	3.75315	0.000555868	0.00460148	0	1	1.13412	0	2	1.36832	0	0	0	0	0	0	0	1	0.614578	0	0	0	0	1	0.661132	0	1	0.600877	0	0	0	0	0	0	0	2	0.775936	0	1
BJ282304	662	14.6103	4.23321	2.44909	2.07268	1.48688e-05	2.41423	2.49962e-06	0.000164856	2.44909	2.07268	3.33018	0.00161517	0.0110574	0	0	0	0	2	0.930124	0	2	1.15459	2	15	7.7533	1	6	2.50659	0	0	0	2	11	4.94351	0	0	0	1	10	7.78391	0	1	0.473321	4	30	7.91173	0	3
BJ282400	293	7.76574	1.74985	1.32061	3.41426	6.58554e-05	3.38776	1.24865e-06	0.000635848	1.32061	3.41426	3.42957	0.00166466	0.0113287	1	1	1.74182	1	1	1.05075	0	0	0	0	0	0	2	2	1.88778	0	0	0	0	0	0	1	1	0.922848	0	0	0	0	0	0	0	0	0	0	0
BJ283612	706	7.47445	1.7203	2.13591	2.84966	2.94062e-09	3.07952	2.01293e-06	6.20103e-08	2.13591	2.84966	5.35125	5.82601e-06	0.000105468	2	3	2.16864	2	2	0.872156	1	1	0.541315	1	1	0.484673	1	1	0.391728	1	1	0.573687	4	5	2.10701	3	4	1.53198	2	3	2.18964	1	1	0.443822	6	7	1.73102	7	8
BJ285398	629	14.8727	4.14799	4.06608	3.97909	2.2835e-14	4.28585	3.74635e-06	9.11613e-13	4.06608	3.97909	6.52579	2.04065e-07	6.44198e-06	5	5	4.05686	4	5	2.44731	7	8	4.86065	1	1	0.544005	0	0	0	2	2	1.28783	1	1	0.472988	2	3	1.28964	2	3	2.45769	4	4	1.99261	4	4	1.11024	0	0
BJ285953	672	10.7534	2.50729	2.43249	2.14835	5.31394e-09	2.41006	2.3854e-06	1.07749e-07	2.43249	2.14835	5.43085	2.97737e-06	6.01743e-05	1	1	0.759453	1	1	0.458142	6	6	3.41222	0	0	0	5	5	2.05774	3	3	1.80814	2	2	0.885444	3	3	1.20712	2	2	1.53362	4	4	1.86511	6	6	1.5588	6	6
BJ286945	492	4.90665	1.39802	1.03516	3.43518	1.08196e-05	3.27682	9.57912e-07	0.000123279	1.03516	3.43518	4.04158	0.000300797	0.00278375	2	2	2.0746	1	1	0.625754	0	0	0	0	0	0	0	0	0	2	2	1.64643	1	1	0.604694	1	1	0.549582	1	1	1.04735	1	1	0.636867	1	1	0.354849	0	0
BJ288056	590	5.08512	0.964136	0.904862	4.78264	1.7272e-06	3.92387	8.21521e-07	2.29774e-05	0.904862	4.78264	4.44649	8.79933e-05	0.00100768	0	0	0	0	0	0	0	0	0	0	0	0	2	2	0.937492	0	0	0	0	0	0	0	0	0	0	0	0	4	4	2.12433	4	4	1.18363	1	1
BJ288259	431	71.352	18.4149	24.4326	134.75	1.26871e-76	91.3884	2.16113e-05	9.05333e-74	24.4326	134.75	9.23878	2.05021e-10	2.22708e-08	0	0	0	0	0	0	0	0	0	0	0	0	0	0	0	0	0	0	0	0	0	0	0	0	0	0	0	2	2	1.45401	1	1	0.405071	0	0
BJ288571	109	81.241	25.5156	26.2911	6.73168	3.40901e-08	6.5534	2.36098e-05	6.06983e-07	26.2911	6.73168	6.35456	5.81751e-08	2.27739e-06	0	0	0	2	2	5.64901	2	2	7.01227	0	0	0	0	0	0	2	3	11.1474	0	0	0	2	2	4.96137	0	0	0	0	0	0	1	1	1.6017	0	0
BJ289464	554	3.19469	0.658626	0.682363	5.12377	1.66841e-05	3.73844	6.17794e-07	0.000182927	0.682363	5.12377	4.39102	0.000112606	0.00123714	0	0	0	0	0	0	0	0	0	0	0	0	1	1	0.499206	0	0	0	0	0	0	0	0	0	0	0	0	0	0	0	1	1	0.315136	1	1
BJ289483	502	124.34	51.1053	47.7792	5.78223	4.4805e-31	6.81446	4.42613e-05	5.93987e-29	47.7792	5.78223	9.54777	9.14646e-11	1.1599e-08	2	3	3.04992	13	17	10.4259	26	31	23.6001	16	24	16.3592	24	26	14.3238	0	0	0	15	22	13.0383	7	7	3.77044	14	16	16.4237	33	37	23.0947	36	42	14.6068	5	6
BJ289645	597	8.47305	0.858806	1.48433	61.1133	2.53803e-11	11.8692	1.29776e-06	7.19629e-10	1.48433	61.1133	4.21247	0.000201697	0.0020015	0	0	0	0	0	0	0	0	0	0	0	0	0	0	0	0	0	0	0	0	0	0	0	0	0	0	0	0	0	0	0	0	0	1	1
BJ289720	503	16.9493	4.03596	3.22571	2.45631	4.37719e-06	2.86933	3.25391e-06	5.39012e-05	3.22571	2.45631	3.57916	0.00108114	0.00798122	3	4	4.05847	0	1	0.61207	4	4	3.03911	2	3	2.04083	13	16	8.79714	0	0	0	4	6	3.54882	0	0	0	0	1	1.02444	6	8	4.98352	7	9	3.1238	4	5
BJ291173	376	1249.6	296.662	312.863	2.76873	1.81245e-07	2.87708	0.00028507	2.8608e-06	312.863	2.76873	5.08153	1.04551e-05	0.000170783	76	103	139.804	81	130	106.445	140	212	215.478	81	125	113.756	89	142	104.446	164	289	311.307	120	183	144.798	142	226	162.524	17	28	38.373	69	106	88.3348	77	109	50.6113	55	83
BJ291297	441	6.84544	1.15068	1.41433	6.34421	4.56138e-07	5.15167	1.25439e-06	6.72704e-06	1.41433	6.34421	3.95852	0.000405847	0.00355436	0	0	0	1	1	0.698121	1	1	0.866596	0	0	0	0	0	0	0	0	0	1	1	0.674624	1	1	0.613139	0	0	0	0	0	0	0	0	0	0	0
BJ292311	537	74.3742	22.0082	28.2383	42.1105	2.52801e-78	41.3755	2.52173e-05	1.89537e-75	28.2383	42.1105	10.4531	1.10043e-11	2.1639e-09	2	2	1.90075	0	0	0	2	2	1.42335	4	4	2.54882	2	2	1.03002	0	0	0	1	1	0.554021	1	1	0.503528	1	1	0.95958	1	1	0.583498	1	1	0.325113	0	0
BJ293944	492	172.987	37.3864	40.8818	16.0365	1.2383e-35	17.3022	3.58763e-05	2.05697e-33	40.8818	16.0365	6.86977	1.06162e-07	3.73021e-06	0	2	2.0746	0	0	0	0	10	7.76765	0	12	8.34583	0	5	2.81057	0	7	5.76252	0	6	3.62816	0	1	0.549582	1	6	6.28408	0	1	0.636867	0	6	2.12909	0	0
BJ294119	503	35.2098	6.649	5.96924	2.17366	5.41255e-08	2.47496	5.79697e-06	9.33028e-07	5.96924	2.17366	4.03371	0.000315677	0.00289538	6	6	6.0877	4	4	2.44828	8	8	6.07823	4	4	2.72111	4	4	2.19928	6	6	4.83129	1	1	0.59147	7	7	3.76295	6	6	6.14666	15	15	9.34409	26	26	9.02431	9	9
BJ294389	677	13.7926	5.54384	6.18029	4.5799	2.14354e-26	4.97931	5.59172e-06	2.18917e-24	6.18029	4.5799	10.7586	3.76232e-12	9.23621e-10	1	1	0.753844	2	2	0.909516	2	2	1.12901	5	5	2.52717	4	4	1.63403	1	1	0.598261	1	1	0.439452	6	6	2.39641	2	2	1.52229	2	2	0.925668	3	3	0.773644	3	3
BJ294710	127	6.33877	1.99784	1.69819	13.4482	2.11126e-10	8.4134	1.51352e-06	5.24214e-09	1.69819	13.4482	5.52403	4.40171e-06	8.35486e-05	0	0	0	0	0	0	0	0	0	0	0	0	0	0	0	0	0	0	0	0	0	0	0	0	0	0	0	0	0	0	1	1	1.37469	0	0
BJ294838	459	16.2909	2.41806	2.36937	1.89518	1.9671e-05	2.12975	2.37833e-06	0.000212567	2.36937	1.89518	3.32759	0.00217834	0.0141196	5	5	5.5594	6	6	4.02446	2	2	1.66522	3	3	2.23646	5	5	3.01264	2	2	1.76481	2	2	1.29634	7	7	4.12366	2	2	2.24529	5	5	3.41327	11	11	4.18397	0	0
BJ295059	444	1401.69	327.587	362.511	2.49994	6.07368e-13	2.92559	0.000355608	2.08492e-11	362.511	2.49994	5.68398	2.02936e-06	4.36655e-05	232	283	325.292	183	297	205.941	209	310	266.829	218	321	247.386	144	246	153.229	649	956	872.076	261	391	261.996	183	266	161.993	91	162	188.013	193	343	242.061	301	434	170.653	190	298
BJ295078	675	5.96314	1.86898	1.5525	3.08468	9.19611e-08	3.18713	1.44814e-06	1.52827e-06	1.5525	3.08468	5.17565	8.748e-06	0.000147388	1	1	0.756078	1	3	1.36832	1	2	1.13235	1	1	0.506932	1	1	0.409719	3	3	1.8001	0	0	0	1	1	0.400584	0	0	0	2	6	2.78523	3	3	0.775936	2	2
BJ295086	570	22.9697	3.05244	4.2577	5.88754	1.93401e-12	5.99125	3.84118e-06	6.26395e-11	4.2577	5.88754	4.65034	5.79997e-05	0.000713581	0	4	3.58142	0	1	0.540125	0	3	2.01141	0	3	1.80094	0	0	0	0	2	1.42113	0	2	1.04389	0	1	0.474376	0	2	1.80805	0	2	1.09943	0	0	0	0	0
BJ295790	668	14.3829	3.81365	4.64478	5.89479	8.61786e-18	6.01018	4.13732e-06	4.71877e-16	4.64478	5.89479	6.74292	1.37916e-07	4.63111e-06	0	0	0	1	1	0.460885	9	9	5.14898	1	1	0.512244	4	4	1.65605	0	0	0	2	2	0.890747	0	0	0	2	2	1.5428	4	4	1.87628	3	3	0.784067	0	0
BJ295944	740	115.891	19.1178	30.6119	152.093	4.29586e-47	107.107	2.69834e-05	1.1917e-44	30.6119	152.093	6.03589	1.10801e-06	2.63744e-05	0	2	1.37933	0	0	0	0	0	0	1	1	0.462404	0	0	0	0	0	0	1	3	1.20612	0	0	0	0	0	0	0	1	0.423431	0	2	0.471853	0	0
BJ296149	580	8.53711	2.35465	2.69607	4.24921	6.05078e-13	4.3612	2.4446e-06	2.07802e-11	2.69607	4.24921	6.26706	5.18598e-07	1.39503e-05	0	0	0	2	3	1.59244	2	2	1.31782	3	3	1.76989	5	5	2.38414	4	4	2.79326	2	2	1.02589	0	0	0	1	2	1.77688	1	1	0.540239	1	1	0.30101	0	1
BJ296375	426	11.6956	0.809547	3.16563	240.455	9.95922e-15	25.8279	2.75607e-06	4.13199e-13	3.16563	240.455	4.87253	3.09408e-05	0.000422478	0	0	0	0	0	0	0	0	0	0	0	0	0	0	0	0	0	0	0	0	0	0	0	0	0	0	0	0	0	0	1	1	0.409825	0	0
BJ296681	628	24.4903	5.5198	4.49912	2.04989	6.85276e-06	2.39536	4.53555e-06	8.12003e-05	4.49912	2.04989	3.4525	0.00139118	0.0097962	0	1	0.812663	1	7	3.43168	5	12	7.30259	2	6	3.26923	11	25	11.0096	2	4	2.57976	1	4	1.89496	3	8	3.44452	1	6	4.9232	12	31	15.4673	3	11	3.05803	4	8
BJ297496	339	17.2214	0.866323	2.83703	58.8589	8.163e-14	19.3411	2.51142e-06	3.083e-12	2.83703	58.8589	4.29853	0.000158305	0.00163747	0	0	0	0	0	0	0	0	0	0	0	0	0	0	0	0	0	0	0	0	0	0	0	0	0	1	1.52004	0	0	0	0	0	0	0	0
BJ298881	598	20.9001	4.50348	4.81164	2.83629	8.31564e-11	3.24541	4.58527e-06	2.18981e-09	4.81164	2.83629	4.95691	2.28205e-05	0.000327626	0	5	4.26716	0	5	2.57417	0	10	6.39078	0	6	3.43323	0	3	1.38743	0	2	1.35459	0	6	2.98504	0	8	3.61732	0	7	6.03188	0	4	2.09591	0	8	2.33559	0	7
BJ299299	649	22.0912	6.35714	6.19686	4.15022	3.45862e-11	4.72163	5.70406e-06	9.60644e-10	6.19686	4.15022	5.11018	1.50444e-05	0.000231825	0	1	0.786367	0	1	0.474378	0	0	0	4	7	3.69068	4	8	3.40906	0	1	0.624072	4	9	4.12571	0	4	1.66653	0	3	2.38195	0	0	0	2	11	2.95908	6	11
BJ299348	381	25.3551	3.09242	3.49708	3.40111	6.54354e-10	3.69069	3.24783e-06	1.51806e-08	3.49708	3.40111	4.00138	0.00036082	0.0032248	0	0	0	0	0	0	0	0	0	4	5	4.49054	3	3	2.17764	1	1	1.06305	2	2	1.56173	1	1	0.709697	2	2	2.70496	2	3	2.46723	1	2	0.91646	1	1
BJ299615	578	7.50135	2.0712	1.73444	3.16839	8.60627e-09	3.29743	1.61285e-06	1.68962e-07	1.73444	3.16839	5.29403	7.19924e-06	0.000125388	2	2	1.76593	1	1	0.532649	0	0	0	0	0	0	1	1	0.478478	0	0	0	2	2	1.02944	3	3	1.40343	0	0	0	3	3	1.62632	9	9	2.71846	2	2
BJ299782	573	78.6306	14.1076	13.8882	1.89437	4.89734e-07	2.25511	1.41466e-05	7.18431e-06	13.8882	1.89437	3.53532	0.00110398	0.00812226	0	13	11.5787	0	35	18.8054	0	24	16.0071	0	22	13.1378	0	37	17.8582	0	6	4.24108	0	30	15.5764	0	17	8.02218	0	23	20.6837	0	34	18.5925	0	30	9.14061	0	29
BJ300072	495	487.787	103.935	133.581	785.322	1.30436e-89	516.062	0.000118251	1.24236e-86	133.581	785.322	7.40404	2.4458e-08	1.11649e-06	0	0	0	0	0	0	0	1	0.772058	0	0	0	0	0	0	0	0	0	0	2	1.20206	0	0	0	0	1	1.041	0	0	0	0	0	0	0	0
BJ300105	677	20.5557	4.98	3.41949	1.62171	5.43596e-05	1.83959	3.61964e-06	0.000533606	3.41949	1.62171	3.462	0.00136131	0.00962374	4	4	3.01538	6	6	2.72855	2	2	1.12901	6	6	3.03261	10	10	4.08508	1	1	0.598261	4	4	1.75781	16	16	6.39042	6	6	4.56687	5	5	2.31417	22	22	5.67339	16	16
BJ302772	598	36.5124	4.80014	6.5334	3.30632	7.45584e-09	3.47976	5.75685e-06	1.47709e-07	6.5334	3.30632	4.11845	0.000259482	0.00246185	3	3	2.5603	0	0	0	2	2	1.27816	9	9	5.14985	4	4	1.8499	12	13	8.80484	2	2	0.995015	14	14	6.33031	1	1	0.861697	7	7	3.66784	8	8	2.33559	2	2
BJ304631	455	4.97891	1.53482	1.00484	2.90371	0.000104469	2.92178	9.53972e-07	0.000963361	1.00484	2.90371	3.311	0.00212794	0.0138504	0	0	0	0	0	0	0	0	0	1	1	0.752042	2	3	1.82347	0	0	0	0	0	0	0	0	0	0	0	0	1	1	0.688656	2	4	1.53482	0	0
BJ305976	432	6.59037	2.08793	1.34021	2.1535	4.24917e-05	2.35043	1.32237e-06	0.00042735	1.34021	2.1535	3.59716	0.000920767	0.0069908	1	1	1.18137	2	2	1.42533	1	1	0.88465	1	1	0.792081	4	5	3.20093	0	0	0	1	1	0.688679	1	1	0.625913	0	0	0	0	0	0	2	3	1.2124	0	0
BJ307518	288	5.91774	0.906788	1.08465	15.6564	4.15183e-08	7.12812	9.61931e-07	7.29529e-07	1.08465	15.6564	4.35014	0.00013646	0.00144906	0	0	0	1	1	1.069	0	0	0	0	0	0	0	0	0	0	0	0	0	0	0	0	0	0	0	0	0	0	0	0	1	1	0.6062	0	0
BJ307597	690	2.3334	0.864807	0.678422	4.71119	5.78879e-05	3.58323	6.16466e-07	0.000565514	0.678422	4.71119	5.00373	1.44173e-05	0.000223715	0	0	0	2	2	0.89238	0	0	0	0	0	0	1	1	0.400812	0	0	0	1	1	0.431173	0	0	0	0	0	0	0	0	0	1	1	0.253023	0	0
BJ307677	684	5.643	0.877813	0.789365	2.3483	0.000320062	2.40999	7.63061e-07	0.00262587	0.789365	2.3483	3.34128	0.00187947	0.0125161	0	0	0	0	2	0.900208	1	5	2.79363	0	1	0.500262	0	0	0	0	0	0	0	2	0.86991	0	0	0	0	0	0	0	5	2.29049	0	0	0	0	1
BJ309346	690	8.40571	3.07582	2.64281	2.18411	5.78845e-10	2.45788	2.58845e-06	1.35507e-08	2.64281	2.18411	5.82849	3.08676e-07	9.08463e-06	0	5	3.69821	0	6	2.67714	0	3	1.6616	0	10	4.95912	0	12	4.80974	0	1	0.58699	0	1	0.431173	0	2	0.783752	0	9	6.72124	0	3	1.36234	0	6	1.51814	0	2
BJ310506	749	4.43464	1.53749	1.26812	2.74113	7.38511e-07	2.85045	1.20018e-06	1.04912e-05	1.26812	2.74113	5.25784	4.40601e-06	8.35828e-05	0	0	0	0	0	0	5	5	2.55119	2	2	0.913696	1	1	0.369239	0	0	0	0	0	0	2	2	0.722015	0	0	0	1	1	0.418343	5	5	1.16546	2	2
BJ310526	710	22.297	7.70077	9.2656	4.75481	5.41189e-31	5.2764	8.39258e-06	7.14901e-29	9.2656	4.75481	9.77534	4.99421e-11	7.15981e-09	8	9	6.46926	1	1	0.433621	3	3	1.6148	5	5	2.40971	2	2	0.779042	5	5	2.85227	5	5	2.09514	8	9	3.42754	4	4	2.90307	2	2	0.882644	10	10	2.45895	6	6
BJ311511	618	1.97118	0.49269	0.548189	9.2882	9.06196e-05	4.23294	4.8799e-07	0.000848341	0.548189	9.2882	4.60694	6.38498e-05	0.000773633	0	0	0	0	0	0	0	0	0	0	0	0	2	2	0.895016	0	0	0	0	0	0	0	0	0	0	0	0	0	0	0	0	0	0	0	0
BJ311698	783	32.5436	6.59908	8.06285	3.17218	1.01655e-13	3.56217	7.52811e-06	3.80051e-12	8.06285	3.17218	5.73384	2.41843e-06	5.05914e-05	0	7	4.56254	2	19	7.47069	2	21	10.2497	0	10	4.3701	0	5	1.76603	0	11	5.68998	0	9	3.41965	0	6	2.07199	2	12	7.89724	0	9	3.60159	2	36	8.02692	0	3
BJ311749	586	33.7724	7.56632	9.26334	2.98457	2.21558e-16	3.45425	8.68085e-06	1.07733e-14	9.26334	2.98457	6.35772	3.63026e-07	1.0374e-05	0	1	0.870909	1	7	3.67764	1	2	1.30433	1	7	4.08746	0	11	5.1914	0	0	0	1	7	3.55387	0	3	1.38427	0	4	3.51737	2	12	6.41649	3	20	5.95855	4	11
BJ311956	546	128.521	32.443	20.9837	1.56175	2.01269e-06	1.86531	2.37157e-05	2.64252e-05	20.9837	1.56175	3.3348	0.00184979	0.0123545	1	8	7.47769	17	55	31.0127	15	61	42.6965	10	48	30.0817	14	64	32.4173	3	28	20.7704	13	47	25.6098	27	58	28.7232	11	35	33.0317	25	82	47.0582	38	153	48.9223	19	74
BJ313455	644	7.16517	1.13128	0.973745	2.39463	5.54409e-05	2.49774	9.38234e-07	0.000543355	0.973745	2.39463	3.51387	0.0012537	0.00900703	2	2	1.58495	3	3	1.43418	6	6	3.56058	1	1	0.531334	2	2	0.858882	1	1	0.628917	1	1	0.461971	1	1	0.419867	1	1	0.800147	2	2	0.973101	1	1	0.271096	1	1
BJ313588	558	9.02706	2.32198	1.716	2.2389	7.0241e-07	2.47843	1.67773e-06	1.00219e-05	1.716	2.2389	4.13972	0.000205386	0.00203094	0	0	0	4	4	2.20696	1	1	0.68489	2	2	1.22645	3	4	1.98251	0	0	0	1	1	0.533171	2	4	1.93831	1	2	1.84693	2	3	1.68462	6	7	2.19014	2	2
BJ313758	508	6.47023	2.20623	1.99209	3.11258	4.79287e-09	3.29211	1.85443e-06	9.78976e-08	1.99209	3.11258	5.17856	7.25588e-06	0.000126229	2	2	2.00926	0	0	0	3	3	2.2569	3	3	2.02074	1	1	0.54441	0	0	0	0	0	0	0	0	0	3	3	3.04308	5	5	3.08404	1	1	0.343672	0	0
BJ314034	148	32.6226	4.03187	6.0466	4.82575	1.13704e-05	4.89933	5.36858e-06	0.000129086	6.0466	4.82575	3.69297	0.00083626	0.00645116	0	1	3.44833	0	0	0	0	0	0	0	0	0	0	2	3.7373	0	0	0	0	0	0	0	2	3.65398	0	1	3.48172	0	0	0	0	0	0	0	0
BJ314385	623	4.88718	1.17136	1.05441	4.04536	1.03747e-06	3.66698	9.62528e-07	1.43793e-05	1.05441	4.04536	4.21026	0.00019481	0.00194346	1	1	0.819185	0	0	0	0	0	0	0	0	0	1	1	0.443917	0	0	0	0	0	0	0	0	0	2	2	1.65424	1	1	0.502951	2	2	0.560467	0	0
BJ316050	575	74.3853	7.15159	11.6524	19.4736	1.54258e-28	18.4978	1.01521e-05	1.78673e-26	11.6524	19.4736	4.39756	0.000119682	0.00130237	0	1	0.88757	0	0	0	0	0	0	2	3	1.78528	1	2	0.961948	0	0	0	0	0	0	1	4	1.88101	0	1	0.896165	2	5	2.72468	2	4	1.21451	0	0
BJ317773	708	3.99639	0.798884	0.688369	4.02748	6.5228e-05	3.31616	6.304e-07	0.000630558	0.688369	4.02748	3.83762	0.000547352	0.00454352	0	0	0	0	0	0	1	1	0.539786	0	0	0	2	2	0.781243	0	0	0	0	0	0	1	1	0.381913	0	0	0	0	0	0	0	0	0	0	0
BJ318108	216	80.1297	13.1997	13.5556	3.38107	0.00143421	3.17373	1.17705e-05	0.00987367	13.5556	3.38107	3.24994	0.00230164	0.0147619	1	1	2.36274	2	2	2.85066	0	0	0	0	0	0	0	0	0	2	2	3.75021	0	0	0	3	3	3.75548	0	0	0	0	0	0	1	1	0.808267	1	1
BJ319618	756	13.4247	3.21235	2.83542	2.78201	2.07949e-07	3.07212	2.66432e-06	3.24833e-06	2.83542	2.78201	4.18964	0.000192646	0.0019265	0	0	0	12	15	6.10855	8	9	4.54963	4	6	2.71571	4	4	1.46328	0	0	0	2	2	0.787062	0	2	0.715329	0	0	0	4	5	2.07235	6	7	1.61653	2	2
BJ319739	119	174.952	36.6334	46.8335	7.84727	1.10483e-16	8.43763	4.19186e-05	5.52106e-15	46.8335	7.84727	6.98928	7.38921e-08	2.76069e-06	3	7	30.0207	0	0	0	0	2	6.423	1	5	14.3773	0	1	2.32403	0	9	30.632	1	1	2.50008	2	10	22.7222	0	1	4.33021	0	0	0	0	2	2.93421	0	1
BJ319937	737	26.9501	6.27699	4.0257	1.39993	1.66445e-05	1.60468	4.67254e-06	0.000182555	4.0257	1.39993	3.40486	0.00159635	0.0109546	10	19	13.157	12	25	10.4434	5	12	6.22256	9	13	6.03572	11	24	9.00603	18	31	17.0362	6	21	8.4772	15	24	8.80525	6	13	9.08932	3	14	5.95216	19	44	10.423	10	24
BJ320621	682	160.352	9.01724	24.1006	6.20819	1.06026e-14	6.91568	2.1015e-05	4.38745e-13	24.1006	6.20819	3.4875	0.00148169	0.0103151	3	3	2.24495	8	8	3.61139	10	10	5.60365	5	5	2.50864	7	9	3.64962	11	17	10.0959	6	6	2.61738	3	3	1.18942	8	10	7.55564	7	7	3.21609	13	16	4.09585	6	7
BJ321015	625	12.3329	3.43359	3.66805	3.47975	6.87242e-16	3.77615	3.36684e-06	3.17015e-14	3.66805	3.47975	6.94373	7.02897e-08	2.65245e-06	4	4	3.26626	2	2	0.985188	1	1	0.61147	6	7	3.8324	3	4	1.76998	3	3	1.94411	1	1	0.476015	5	5	2.16316	1	1	0.824472	0	0	0	12	12	3.35204	2	3
BJ321839	735	6.29781	1.36424	1.09206	2.35389	3.4161e-05	2.48959	1.0547e-06	0.000350981	1.09206	2.35389	4.14349	0.00021821	0.00213313	2	2	1.38871	2	2	0.837745	5	5	2.59979	0	0	0	1	1	0.376272	1	1	0.551051	0	0	0	0	0	0	2	2	1.40216	2	2	0.852622	6	6	1.42519	0	0
BJ322108	637	16.6129	3.17732	3.52975	2.86391	4.0218e-09	3.13817	3.30078e-06	8.30499e-08	3.52975	2.86391	4.68719	4.7483e-05	0.000604431	2	6	4.80709	1	6	2.89989	1	5	2.99975	0	3	1.61152	0	4	1.73664	0	1	0.635829	3	16	7.47276	3	10	4.24481	0	1	0.80894	0	5	2.45949	2	10	2.74075	0	1
BJ322398	389	39.2355	10.9925	11.9998	2.10923	1.10771e-17	2.42963	1.18255e-05	6.00458e-16	11.9998	2.10923	7.87501	7.94075e-10	6.65269e-08	4	5	6.5598	4	8	6.33154	7	12	11.7893	9	14	12.3149	10	19	13.5081	2	3	3.12357	7	13	9.94247	9	12	8.34122	3	6	7.94799	5	9	7.24948	20	41	18.4011	16	18
BJ323220	600	26.9192	5.93698	6.43114	2.71044	2.86319e-13	3.02547	5.92922e-06	1.0214e-11	6.43114	2.71044	5.42187	6.11021e-06	0.000109758	7	7	5.95411	7	7	3.59183	5	5	3.18474	4	4	2.28119	3	3	1.3828	8	8	5.4003	9	9	4.46264	7	7	3.1546	4	6	5.15295	7	7	3.65562	16	16	4.65562	0	0
BM134476	320	23.3033	8.18689	4.82128	2.35263	1.56618e-05	2.68561	4.58206e-06	0.000172725	4.82128	2.35263	3.55896	0.00106853	0.00790445	0	1	1.59485	0	5	4.81049	0	1	1.19428	0	2	2.13862	0	3	2.59275	0	0	0	0	2	1.85943	0	0	0	1	7	11.2721	2	13	12.7294	4	21	11.4572	1	3
BM134506	543	6.16947	1.0958	1.37887	7.9664	2.22981e-09	5.93216	1.2324e-06	4.78532e-08	1.37887	7.9664	4.83074	3.43648e-05	0.000461312	0	0	0	1	1	0.566982	0	0	0	0	0	0	1	1	0.509319	0	0	0	2	2	1.0958	0	0	0	0	0	0	0	0	0	0	0	0	0	0
BM135038	397	35.8528	5.32835	6.91988	5.31893	1.8644e-13	5.6865	6.41488e-06	6.77957e-12	6.91988	5.31893	4.82275	3.48873e-05	0.00046711	4	4	5.14209	0	1	0.775494	0	0	0	2	2	1.72382	1	1	0.696625	0	0	0	0	0	0	0	1	0.681094	0	0	0	2	2	1.57853	1	1	0.439762	0	0
BM135125	418	9.30737	1.67442	1.6486	2.28853	2.76615e-05	2.47828	1.58414e-06	0.000289948	1.6486	2.28853	3.47799	0.00128305	0.00917516	1	1	1.22094	2	2	1.47307	0	0	0	0	0	0	1	1	0.661627	7	7	6.78268	3	3	2.13523	1	1	0.646877	1	1	1.23276	0	0	0	2	2	0.835338	3	3
BM135205	577	6.26196	2.11875	2.1596	3.24995	6.67134e-11	3.44059	2.00699e-06	1.77971e-09	2.1596	3.24995	6.28032	4.39044e-07	1.21429e-05	0	3	2.65348	0	3	1.60072	0	2	1.32467	0	2	1.18606	0	3	1.43792	0	2	1.40389	0	1	0.515614	0	0	0	0	1	0.893058	0	1	0.543048	0	0	0	0	0
BM135259	555	4.30066	0.919554	0.689748	3.29838	0.000381855	2.95567	6.41182e-07	0.00307709	0.689748	3.29838	3.4625	0.00151402	0.0104954	1	1	0.919554	0	0	0	0	0	0	0	0	0	1	1	0.498306	0	0	0	1	1	0.536053	0	0	0	0	0	0	0	0	0	0	0	0	0	0
BM135924	266	21.7332	5.46242	4.59546	1.71452	1.36899e-06	1.9834	4.81994e-06	1.85534e-05	4.59546	1.71452	3.76616	0.000453152	0.00389507	0	0	0	9	9	10.4167	3	3	4.31017	4	5	6.43194	4	4	4.1588	6	6	9.13585	4	4	4.47382	4	4	4.06608	2	2	3.8744	3	3	3.53389	9	9	5.90703	3	3
BM136256	513	7.84624	0.99943	2.12523	33.6263	2.18092e-14	13.494	1.87717e-06	8.72771e-13	2.12523	33.6263	5.12923	1.48235e-05	0.000228897	0	0	0	0	0	0	0	0	0	0	0	0	0	0	0	0	0	0	0	0	0	0	0	0	0	0	0	0	0	0	0	0	0	0	0
BQ160855	362	9.77017	1.58863	2.43397	8.46192	8.34032e-13	7.24241	2.16446e-06	2.82067e-11	2.43397	8.46192	5.45598	5.73583e-06	0.000104167	0	0	0	0	0	0	1	1	1.05571	0	0	0	2	2	1.52796	0	0	0	1	1	0.821849	0	0	0	0	0	0	0	0	0	0	0	0	0	0
BQ160944	575	8.47255	2.8883	3.09392	316.886	5.17888e-23	26.0295	2.71699e-06	4.17936e-21	3.09392	316.886	7.28558	3.37784e-08	1.45984e-06	0	0	0	0	0	0	0	0	0	0	0	0	0	0	0	0	0	0	0	0	0	0	0	0	0	0	0	0	0	0	1	1	0.303627	0	0
BQ161089	309	14.3289	4.03831	2.88495	4.43236	5.89237e-08	4.3574	2.59285e-06	1.01033e-06	2.88495	4.43236	5.02529	1.58505e-05	0.000241894	0	0	0	0	0	0	1	1	1.23679	0	0	0	0	0	0	0	1	1.31075	2	2	1.92563	1	1	0.875063	0	0	0	0	0	0	1	2	1.13	0	0
BQ161106	460	19.4522	5.40261	4.33932	1.56111	5.22966e-07	1.78624	4.69981e-06	7.64202e-06	4.33932	1.56111	4.72398	1.94185e-05	0.000287086	9	9	9.98516	12	12	8.03142	13	13	10.8004	19	19	14.1335	21	21	12.6256	5	5	4.40242	7	7	4.52732	13	13	7.64158	4	4	4.48082	11	11	7.49288	9	9	3.41581	9	9
BQ161217	469	21.885	3.7561	3.27607	2.08176	7.64788e-06	2.32822	3.21737e-06	8.98399e-05	3.27607	2.08176	3.61006	0.000814192	0.00631384	2	4	4.35269	1	3	1.96933	0	1	0.814858	0	1	0.729593	2	10	5.8968	0	0	0	0	2	1.2687	4	7	4.03574	1	5	5.49355	0	2	1.3362	1	2	0.744502	3	4
BQ161248	407	13.0349	1.31881	1.44807	4.03511	1.60652e-06	3.82247	1.31112e-06	2.1498e-05	1.44807	4.03511	3.32808	0.00224711	0.0144783	0	0	0	0	1	0.75644	0	3	2.81697	0	0	0	0	1	0.679509	0	0	0	0	1	0.730981	0	2	1.32872	0	0	0	0	0	0	0	2	0.857915	0	0
BQ161258	307	95.7932	14.5947	14.1594	2.40868	2.60058e-07	2.7289	1.38687e-05	3.99363e-06	14.1594	2.40868	3.78216	0.000634343	0.00513277	5	5	8.31193	4	4	4.01135	6	7	8.71394	1	1	1.11459	1	1	0.900847	11	11	14.5122	6	7	6.7836	24	25	22.0191	2	2	3.35697	5	5	5.10323	21	22	12.511	6	6
BQ161335	663	236.379	49.79	57.5378	2.70136	1.37107e-19	3.09359	5.3917e-05	8.62703e-18	57.5378	2.70136	6.2584	4.56629e-07	1.25557e-05	29	155	119.313	24	57	26.4686	16	47	27.0919	13	30	15.4832	33	74	30.8679	7	50	30.5447	21	48	21.5391	40	113	46.0853	13	32	24.8709	17	44	20.7947	44	127	33.4425	21	45
BQ161634	471	9.40869	1.80417	2.09658	5.67066	4.3397e-11	5.34477	1.90173e-06	1.18988e-09	2.09658	5.67066	5.08579	1.63125e-05	0.000247701	0	0	0	1	2	1.30731	1	2	1.6228	0	0	0	3	3	1.76153	0	0	0	1	1	0.631655	0	0	0	1	1	1.09404	1	1	0.665262	2	2	0.74134	0	0
BQ161712	577	4.18557	1.35945	0.927761	2.68031	7.43959e-05	2.7017	8.79205e-07	0.000710038	0.927761	2.68031	3.92034	0.000396485	0.00348731	1	1	0.884493	2	2	1.06714	1	1	0.662337	0	0	0	1	1	0.479307	1	1	0.701946	0	0	0	1	1	0.468621	0	0	0	0	0	0	1	1	0.302575	1	1
BQ161848	566	5.5267	1.78683	1.12504	2.74755	2.58483e-05	2.81659	1.06306e-06	0.000272667	1.12504	2.74755	3.69767	0.000650973	0.00524306	1	1	0.901683	3	5	2.71971	4	5	3.37605	1	1	0.604557	0	0	0	0	0	0	0	0	0	0	0	0	0	0	0	3	4	2.21441	1	1	0.308455	0	0
BQ161896	548	28.519	5.56558	6.19785	2.04081	3.42287e-14	2.35146	6.15129e-06	1.34422e-12	6.19785	2.04081	6.40147	1.99464e-07	6.31594e-06	1	1	0.9313	16	16	8.98894	4	4	2.78955	15	15	9.36621	8	10	5.04672	5	6	4.43456	6	6	3.2574	13	13	6.41447	9	9	8.46287	10	10	5.71786	21	26	8.28326	8	8
BQ161923	594	53.632	7.37973	6.79278	2.35701	9.83816e-08	2.64668	6.35875e-06	1.62535e-06	6.79278	2.35701	3.53683	0.00128134	0.0091644	2	2	1.71836	12	13	6.73792	3	3	1.93014	4	4	2.30424	12	12	5.58707	4	4	2.72743	1	1	0.500857	10	10	4.5521	8	8	6.94	12	13	6.85758	13	13	3.8209	17	17
BQ162217	454	13.5517	2.56192	2.35249	2.47228	6.69699e-07	2.68298	2.20954e-06	9.59291e-06	2.35249	2.47228	3.92799	0.000422915	0.00367798	0	0	0	1	1	0.67813	1	1	0.841781	1	1	0.753698	4	4	2.43665	4	4	3.56848	0	0	0	2	2	1.19117	1	1	1.13501	7	7	4.83121	3	5	1.92275	1	1
BQ162296	633	5.19254	1.71802	0.956498	2.36442	0.000140139	2.47145	9.23002e-07	0.00125258	0.956498	2.36442	3.29372	0.00220585	0.0142621	0	0	0	0	0	0	0	0	0	0	0	0	2	2	0.873807	3	3	1.91954	0	0	0	1	1	0.427164	0	0	0	0	0	0	9	9	2.48226	1	1
BQ162326	380	52.7364	12.8641	13.0463	6.71945	4.36415e-22	7.15587	1.15121e-05	3.30663e-20	13.0463	6.71945	6.95493	7.6733e-08	2.84886e-06	1	1	1.34303	2	2	1.62037	1	1	1.00571	4	4	3.60188	1	1	0.72779	16	16	17.0536	5	5	3.9146	3	3	2.13469	1	1	1.35604	0	0	0	1	1	0.459436	0	0
BQ162361	614	17.0498	5.6901	3.59115	2.10564	3.66074e-06	2.33926	3.4584e-06	4.57618e-05	3.59115	2.10564	3.98151	0.000255241	0.00242765	1	2	1.66239	1	5	2.50709	0	2	1.24485	2	5	2.78647	3	19	8.55805	0	0	0	1	5	2.42271	7	16	7.04611	0	1	0.839242	1	1	0.510323	2	6	1.70605	3	8
BQ162780	389	13.6381	4.17844	2.94392	2.00041	1.56013e-05	2.24042	2.87039e-06	0.000172144	2.94392	2.00041	3.69662	0.000626024	0.00507434	9	9	11.8076	6	6	4.74866	4	4	3.92975	4	4	3.51855	8	8	5.68761	4	4	4.16476	2	2	1.52961	5	5	3.47551	6	6	7.94799	4	4	3.22199	6	6	2.69284	1	1
BQ162818	446	4.51247	0.566898	0.911712	28.6884	5.7446e-07	7.27774	7.90675e-07	8.33793e-06	0.911712	28.6884	4.06322	0.00030624	0.0028247	0	0	0	0	0	0	0	0	0	0	0	0	0	0	0	0	0	0	0	0	0	0	0	0	0	0	0	0	0	0	0	0	0	0	0
BQ165984	357	11.9504	1.7554	2.29907	7.24847	3.04288e-09	6.56664	2.13552e-06	6.40209e-08	2.29907	7.24847	4.39769	0.00011841	0.00129087	0	0	0	1	1	0.862384	0	0	0	0	0	0	2	2	1.54936	0	0	0	0	0	0	0	0	0	0	0	0	2	2	1.7554	2	2	0.978071	0	0
BQ165992	290	94.4945	28.5577	35.3242	11.649	3.76321e-51	13.0349	3.17945e-05	1.24463e-48	35.3242	11.649	10.594	7.83973e-12	1.64601e-09	5	7	12.3189	3	3	3.18487	5	6	7.90694	7	7	8.25949	7	9	8.5829	2	2	2.79326	4	4	4.10358	0	0	0	1	1	1.77688	5	5	5.40239	6	6	3.61212	2	2
BQ166051	422	8.35119	1.51656	1.75011	3.82413	1.04621e-05	3.9021	1.63812e-06	0.000119563	1.75011	3.82413	3.56041	0.00120419	0.00871084	1	1	1.20937	1	1	0.729553	1	1	0.905613	1	1	0.810851	1	1	0.655356	0	0	0	0	0	0	0	0	0	2	2	2.44216	3	3	2.22753	1	2	0.82742	1	1
BQ166117	297	45.9282	8.9793	11.2763	2.98252	5.58792e-12	3.29723	1.03986e-05	1.71072e-10	11.2763	2.98252	5.5925	3.38196e-06	6.68396e-05	2	3	5.15508	8	8	8.29283	1	1	1.28676	5	6	6.91271	8	8	7.44943	2	2	2.72743	2	2	2.00343	5	5	4.5521	1	1	1.735	6	6	6.33007	15	16	9.40529	1	1
BQ166243	282	19.9992	3.88169	4.63295	18.7436	1.28199e-18	14.723	4.08179e-06	7.47718e-17	4.63295	18.7436	5.7935	2.20621e-06	4.68061e-05	0	1	1.80976	0	0	0	0	0	0	0	0	0	0	0	0	0	0	0	2	2	2.11	0	1	0.958846	0	0	0	0	0	0	0	0	0	0	1
BQ166291	613	19.8726	2.52442	3.84227	6.78491	5.46679e-17	6.6954	3.4291e-06	2.80059e-15	3.84227	6.78491	5.58659	3.97406e-06	7.66108e-05	0	0	0	0	1	0.502237	1	2	1.24688	0	1	0.558204	1	1	0.451158	0	2	1.32144	0	0	0	0	2	0.882201	0	0	0	1	1	0.511156	1	1	0.284805	1	1
BQ166343	429	5.16041	1.7268	1.20084	2.30082	3.89234e-05	2.4609	1.16464e-06	0.000394794	1.20084	2.30082	4.03101	0.000209824	0.00206707	0	0	0	0	0	0	4	4	3.56334	2	2	1.59524	0	0	0	0	0	0	2	3	2.08048	0	0	0	1	1	1.20115	1	1	0.730393	3	3	1.22088	2	2
BQ166469	511	40.5704	7.49854	8.53018	1.73082	2.66471e-08	2.01838	8.9985e-06	4.83577e-07	8.53018	1.73082	4.23965	0.000137768	0.00146057	10	10	9.98733	8	8	4.8199	6	6	4.4873	15	15	10.0444	30	31	16.7776	4	4	3.17043	19	21	12.2264	3	3	1.58744	7	7	7.05883	34	40	24.5275	20	21	7.17475	9	10
BQ166513	598	5.21439	2.01929	1.84921	7.06083	1.73846e-13	6.00229	1.65233e-06	6.3476e-12	1.84921	7.06083	6.78386	1.28844e-07	4.37949e-06	0	0	0	0	0	0	0	0	0	0	0	0	1	1	0.462475	0	0	0	0	0	0	1	1	0.452165	1	1	0.861697	2	2	1.04796	0	0	0	0	0
BQ166850	609	20.1366	3.66876	4.35741	2.69345	5.199e-11	2.99903	4.07411e-06	1.41033e-09	4.35741	2.69345	5.25549	8.59555e-06	0.000145316	9	11	9.21819	4	5	2.52768	1	2	1.25507	0	0	0	6	7	3.17885	4	6	3.99037	2	2	0.977042	3	3	1.33199	3	4	3.38453	6	10	5.14513	10	16	4.58681	1	1
BQ167464	509	53.0024	11.1828	12.0528	3.11743	6.97818e-12	3.37125	1.09677e-05	2.11273e-10	12.0528	3.11743	5.79755	1.1463e-06	2.71004e-05	2	2	2.00531	7	8	4.83884	6	6	4.50493	1	3	2.01677	3	4	2.17336	1	1	0.795723	7	7	4.09148	25	27	14.3431	3	3	3.0371	0	0	0	12	15	5.14496	3	4
BQ168373	601	7.50052	1.79761	1.69698	2.74846	1.23262e-06	2.93304	1.61597e-06	1.68509e-05	1.69698	2.74846	4.27356	0.000138478	0.00146663	2	5	4.24586	1	4	2.04906	0	0	0	0	1	0.569349	3	7	3.22117	0	1	0.673915	2	6	2.97014	0	0	0	0	0	0	0	0	0	0	2	0.580984	0	0
BQ168416	416	47.1397	15.3815	16.3321	2.28124	1.02646e-17	2.5606	1.55119e-05	5.58603e-16	16.3321	2.28124	8.3758	8.08268e-10	6.74849e-08	8	13	15.9485	7	12	8.8809	10	15	13.7801	14	19	15.6284	21	25	16.6202	19	21	20.4459	8	10	7.15167	18	25	16.2497	6	10	12.3869	14	17	12.8047	17	26	10.9116	3	4
BQ168418	284	19.5859	5.34278	4.30902	1.95327	8.10977e-07	2.18634	4.25108e-06	1.14445e-05	4.30902	1.95327	4.54556	2.68997e-05	0.000375904	10	10	17.9702	9	9	9.75648	2	2	2.69133	3	3	3.61457	3	3	2.92141	5	5	7.13068	1	1	1.04757	4	4	3.80837	4	4	7.25767	2	2	2.20661	9	9	5.53264	0	0
BQ168503	347	14.2695	3.0317	3.56967	3.83358	7.41798e-10	4.12341	3.30062e-06	1.70647e-08	3.56967	3.83358	4.94588	2.46502e-05	0.000349441	1	1	1.47076	3	3	2.66171	2	2	2.2027	0	0	0	2	2	1.59401	2	2	2.33443	1	1	0.857376	2	2	1.55847	1	1	1.485	0	0	0	2	2	1.00626	0	0
BQ169425	178	20.1627	2.5454	4.02943	39.7116	9.71637e-22	20.515	3.53551e-06	7.17096e-20	4.02943	39.7116	5.6624	3.21512e-06	6.40653e-05	0	0	0	0	0	0	0	0	0	0	0	0	0	0	0	0	0	0	0	0	0	0	0	0	0	0	0	0	0	0	0	0	0	0	0
BQ170118	436	29.4986	2.82635	4.3515	3.80334	2.61969e-08	3.96067	3.8995e-06	4.7603e-07	4.3515	3.80334	3.58847	0.00112593	0.0082545	3	3	3.5116	2	2	1.41225	0	0	0	4	4	3.13926	5	5	3.17156	1	3	2.78685	3	3	2.04708	4	4	2.48068	2	2	2.36374	1	1	0.718666	1	1	0.400426	0	0
BQ170124	408	4.39856	0.965027	0.775606	3.14667	0.000290649	2.93274	7.22128e-07	0.00241284	0.775606	3.14667	3.55935	0.00112817	0.00826544	0	0	0	0	0	0	0	0	0	0	0	0	1	1	0.677843	2	2	1.98541	1	1	0.72919	1	1	0.662732	0	0	0	0	0	0	2	2	0.855812	0	0
BQ170161	418	11.8801	1.73876	1.76788	2.38165	2.98411e-05	2.56732	1.68433e-06	0.000310327	1.76788	2.38165	3.36359	0.00191666	0.0127165	2	5	6.10469	1	1	0.736534	1	1	0.914279	0	0	0	1	1	0.661627	3	3	2.90686	1	1	0.711745	2	3	1.94063	0	1	1.23276	1	1	0.749614	3	4	1.67068	1	1
BQ170403	458	6.02999	1.28246	0.902066	3.16468	0.000130196	3.04289	8.47477e-07	0.0011743	0.902066	3.16468	3.37335	0.00171699	0.0116285	3	3	3.34292	0	0	0	0	0	0	0	0	0	1	1	0.603843	0	0	0	1	1	0.649584	0	0	0	0	0	0	0	0	0	0	0	0	0	0
BQ170480	589	10.5505	2.02156	1.96422	2.30327	3.58894e-06	2.55449	1.90925e-06	4.4925e-05	1.96422	2.30327	3.65769	0.000790296	0.00616126	0	0	0	0	3	1.5681	0	1	0.648843	0	1	0.580949	3	15	7.04313	0	3	2.06293	0	1	0.505109	0	1	0.459074	1	6	5.24918	0	2	1.06397	0	1	0.29641	0	2
BQ170599	265	9.98343	3.8164	3.15859	5.62357	6.75374e-16	5.64105	2.85976e-06	3.11865e-14	3.15859	5.62357	7.11399	4.81894e-08	1.95261e-06	0	0	0	1	1	1.16178	0	0	0	0	0	0	1	1	1.04362	1	1	1.52839	1	1	1.12268	1	1	1.02036	0	0	0	0	0	0	0	0	0	0	0
BQ170664	415	9.54004	1.69105	2.54942	26.9252	5.33445e-14	13.6223	2.22333e-06	2.05529e-12	2.54942	26.9252	5.26118	1.01505e-05	0.000166568	0	0	0	0	0	0	1	1	0.920888	1	1	0.824528	0	0	0	0	0	0	0	0	0	0	0	0	0	0	0	0	0	0	0	0	0	0	0
BQ170853	467	14.0379	4.09511	2.82292	1.9109	1.43866e-05	2.14996	2.84099e-06	0.000159974	2.82292	1.9109	3.80065	0.000423391	0.00368085	5	5	5.46416	3	3	1.97776	2	2	1.6367	3	3	2.19815	9	9	5.32985	1	1	0.867286	4	4	2.54826	7	7	4.05302	9	9	9.93073	1	1	0.670961	13	13	4.85998	2	2
BQ170873	291	4.88061	1.76188	1.35389	4.2543	1.57904e-07	3.97782	1.23729e-06	2.5151e-06	1.35389	4.2543	4.86444	1.46637e-05	0.000226903	1	1	1.75379	2	2	2.11595	1	1	1.31329	0	0	0	0	0	0	0	0	0	0	0	0	0	0	0	0	0	0	0	0	0	0	0	0	0	0
BQ170945	269	11.8332	4.54229	2.91164	2.28146	1.59333e-05	2.47921	2.78688e-06	0.000175345	2.91164	2.28146	4.12833	0.000128619	0.00138206	2	2	3.79444	0	0	0	1	1	1.4207	1	1	1.27204	3	3	3.08431	1	1	1.50566	1	1	1.10598	1	1	1.00518	0	0	0	1	1	1.16483	9	9	5.84115	0	0
BQ171475	413	105.963	35.027	40.448	7.62123	5.84023e-37	8.62233	3.74105e-05	1.0311e-34	40.448	7.62123	10.6946	6.02962e-12	1.33412e-09	6	7	8.65004	5	8	5.96361	11	16	14.8056	6	6	4.97112	5	8	5.3571	0	0	0	14	21	15.1276	7	9	5.89237	1	1	1.24769	8	9	6.8282	8	15	6.34088	1	1
BQ171491	405	18.9495	5.14856	5.46411	4.44361	5.42142e-18	4.87333	4.95179e-06	3.01995e-16	5.46411	4.44361	6.51453	2.37977e-07	7.32294e-06	2	2	2.52026	2	2	1.52035	2	2	1.88725	2	2	1.68977	2	2	1.36573	0	0	0	2	2	1.46918	1	1	0.667641	0	0	0	6	6	4.64205	8	8	3.4486	0	0
BQ171528	415	1.66471	0	0.368491	10.8547	0.00120867	3.52997	3.27202e-07	0.00850944	0.368491	10.8547	3.71664	0.000787234	0.00614053	0	0	0	0	0	0	0	0	0	0	0	0	0	0	0	0	0	0	0	0	0	0	0	0	0	0	0	1	1	0.755033	0	0	0	0	0
BQ171750	435	33.0043	5.53378	4.44397	2.02677	2.12053e-06	2.27778	4.28472e-06	2.76985e-05	4.44397	2.02677	3.4801	0.00144563	0.0101072	5	5	5.86612	10	10	7.0775	4	4	3.51419	9	10	7.86618	5	5	3.17885	6	6	5.58652	5	5	3.41965	10	10	6.21597	2	2	2.36917	4	4	2.88127	22	22	8.82962	7	8
BQ171891	198	40.6578	8.70876	12.4745	62.5864	1.82296e-42	44.5708	1.11157e-05	4.15786e-40	12.4745	62.5864	7.27919	3.43623e-08	1.48046e-06	0	0	0	0	0	0	0	0	0	0	0	0	0	0	0	0	0	0	0	0	0	0	0	0	0	0	0	0	0	0	0	0	0	0	0
BQ172116	479	202.834	42.2211	29.7676	1.78171	4.73895e-05	1.97809	3.03782e-05	0.000472204	29.7676	1.78171	3.39097	0.00146345	0.0102121	41	41	43.6836	19	19	12.212	33	33	26.3289	38	38	27.1457	42	42	24.2495	24	24	20.2934	45	45	27.9497	69	69	38.9504	26	26	27.9701	92	92	60.1819	41	41	14.9437	11	11
BQ172187	558	29.0478	5.54685	5.00819	1.76294	1.32556e-06	2.00729	5.13174e-06	1.80088e-05	5.00819	1.76294	4.12518	0.000203184	0.00201356	3	11	10.0607	6	9	4.96566	2	8	5.47912	3	11	6.74546	4	7	3.46939	10	23	16.6945	2	6	3.19903	12	21	10.1761	1	7	6.46427	0	3	1.68462	2	7	2.19014	4	13
BQ172314	458	10.8141	2.75094	2.05567	2.12947	4.16363e-06	2.36687	2.02647e-06	5.1508e-05	2.05567	2.12947	4.01575	0.000255824	0.00243226	3	3	3.34292	3	3	2.01662	7	7	5.84101	2	2	1.49423	6	6	3.62306	1	1	0.884329	1	1	0.649584	4	4	2.36152	0	0	0	3	3	2.05244	15	15	5.71787	1	1
BQ236511	184	11.7324	4.50306	2.82446	2.71135	3.62593e-06	2.90576	2.63253e-06	4.53574e-05	2.82446	2.71135	4.58994	2.5042e-05	0.00035391	2	2	5.54731	0	0	0	0	0	0	0	0	0	0	0	0	0	0	0	1	1	1.6169	1	1	1.46954	0	0	0	0	0	0	1	1	0.948835	2	2
BQ238102	573	28.1175	10.2633	8.79583	2.47515	6.20497e-11	2.71665	8.20555e-06	1.66148e-09	8.79583	2.47515	6.54074	6.86018e-08	2.60473e-06	0	0	0	10	10	5.37297	3	3	2.00088	16	16	9.55474	11	11	5.30918	7	7	4.94792	8	8	4.15371	16	16	7.55028	2	2	1.79859	8	8	4.37471	23	23	7.0078	3	3
BQ238393	515	117.852	18.9807	22.8727	2.55926	3.98385e-07	2.77127	2.10085e-05	5.92651e-06	22.8727	2.55926	3.77271	0.000668369	0.00535832	14	14	13.8737	29	29	17.3364	32	34	25.2305	8	8	5.3154	10	11	5.90711	6	6	4.71871	45	48	27.729	30	34	17.8513	13	13	13.0074	7	7	4.25897	25	29	9.83103	10	11
BQ242151	637	24.4399	6.97741	4.05143	1.42669	2.63647e-05	1.63636	4.63985e-06	0.000277654	4.05143	1.42669	3.26495	0.00218486	0.0141565	7	7	5.60827	17	18	8.69966	17	23	13.7989	20	24	12.8921	14	16	6.94656	9	9	5.72246	13	14	6.53867	12	13	5.51826	9	11	8.89834	10	12	5.90277	40	48	13.1556	19	24
BQ243175	602	18.2741	5.2552	3.09015	1.41688	0.000150097	1.6052	3.50727e-06	0.0013322	3.09015	1.41688	3.55103	0.000751957	0.00590593	9	9	7.62985	19	20	10.2283	1	2	1.26966	11	14	7.95765	9	12	5.51283	10	11	7.40075	13	14	6.91882	13	13	5.83908	3	4	3.42389	15	20	10.4099	13	17	4.93016	9	12
BQ243201	454	4.99486	1.55115	1.11176	2.39599	4.49855e-05	2.53126	1.06982e-06	0.000450372	1.11176	2.39599	3.64043	0.000856112	0.00657687	0	0	0	0	0	0	0	0	0	2	2	1.5074	1	1	0.609163	1	1	0.892121	1	1	0.655307	1	1	0.595583	1	1	1.13501	2	2	1.38035	5	5	1.92275	1	1
BQ244272	272	12.597	2.13326	2.95178	4.78147	2.86642e-13	4.89615	2.69912e-06	1.02239e-11	2.95178	4.78147	6.25692	5.42346e-07	1.44733e-05	0	0	0	1	1	1.13188	1	1	1.40503	1	1	1.25801	0	0	0	1	1	1.48905	1	1	1.09378	1	1	0.994097	0	0	0	0	0	0	4	4	2.56744	0	0
BQ244496	543	7.0311	2.23672	1.56043	2.28527	3.28127e-06	2.49472	1.51123e-06	4.14053e-05	1.56043	2.28527	3.85906	0.00043782	0.00378671	0	0	0	1	1	0.566982	0	0	0	1	1	0.630164	4	4	2.03727	2	2	1.4918	0	0	0	5	5	2.48982	0	0	0	3	3	1.73115	9	9	2.89368	4	4
BQ246999	720	20.2988	5.76612	6.63868	4.91117	1.26257e-20	5.43704	6.09759e-06	8.5818e-19	6.63868	4.91117	7.55044	1.55818e-08	7.67081e-07	0	0	0	2	2	0.855198	6	6	3.18474	3	5	2.37624	9	10	3.84111	0	0	0	4	8	3.30566	5	5	1.87774	2	2	1.43137	8	9	3.91673	12	12	2.90976	2	2
BQ294954	444	6.80981	2.48682	1.39623	1.70564	0.000214186	1.92295	1.47379e-06	0.00183427	1.39623	1.70564	3.32317	0.00162928	0.011131	3	3	3.44833	5	5	3.46702	4	4	3.44296	4	4	3.08269	5	5	3.11442	0	0	0	1	1	0.670066	3	3	1.82699	5	5	5.80287	5	5	3.52859	1	1	0.393211	1	1
BQ295039	621	7.77478	1.94326	1.29359	2.3237	1.85602e-05	2.48962	1.24832e-06	0.000201584	1.29359	2.3237	3.88684	0.000447113	0.00385148	1	1	0.821824	5	5	2.47883	2	2	1.23082	1	1	0.551013	5	5	2.22673	2	2	1.30442	1	1	0.479081	1	1	0.435418	0	0	0	0	0	0	5	5	1.40568	0	0
BQ295101	563	3.35652	0.928837	0.698143	3.86757	3.78895e-05	3.25595	6.4119e-07	0.000385258	0.698143	3.86757	4.77855	3.05388e-05	0.00041774	0	0	0	0	0	0	1	1	0.678808	2	2	1.21556	1	1	0.491226	0	0	0	1	1	0.528436	0	0	0	1	1	0.915266	0	0	0	2	2	0.620198	0	0
BQ295499	728	24.8798	9.77584	10.454	2.71979	7.27556e-27	3.12403	9.88451e-06	7.65953e-25	10.454	2.71979	10.2474	1.50147e-12	4.53066e-10	0	1	0.701034	10	13	5.4977	7	11	5.77453	8	13	6.11034	4	8	3.03912	3	7	3.89445	5	11	4.49533	9	14	5.19989	3	6	4.24693	13	18	7.74738	19	30	7.19446	10	17
BQ483144	676	13.199	1.79559	2.05606	3.35338	5.24917e-08	3.52325	1.94671e-06	9.06554e-07	2.05606	3.35338	4.52341	7.86155e-05	0.000917719	3	3	2.26488	0	0	0	3	3	1.69601	0	0	0	2	2	0.818225	0	0	0	1	1	0.440103	3	3	1.19998	0	0	0	2	2	0.927037	2	2	0.516525	0	0
BQ483333	614	3.55371	1.34945	1.13874	4.19389	3.25956e-07	3.8186	1.04074e-06	4.92565e-06	1.13874	4.19389	5.68653	2.07207e-06	4.44037e-05	0	0	0	0	0	0	0	0	0	1	1	0.557295	0	0	0	0	0	0	0	0	0	0	0	0	0	0	0	0	0	0	3	3	0.853024	1	1
BQ483755	630	6.76627	0.865865	0.750254	4.06495	7.13883e-05	3.4147	6.88205e-07	0.00068415	0.750254	4.06495	3.35635	0.00204412	0.0134146	0	0	0	0	0	0	0	0	0	0	0	0	0	0	0	0	0	0	0	0	0	0	0	0	0	0	0	0	0	0	1	1	0.27712	3	3
BQ483771	686	3.30233	0.403149	0.580121	11.4812	1.60736e-05	4.60001	5.14218e-07	0.000176731	0.580121	11.4812	3.90704	0.000471347	0.00402337	0	0	0	0	0	0	0	0	0	1	1	0.498803	1	1	0.403149	0	0	0	0	0	0	0	0	0	0	0	0	0	0	0	0	0	0	0	0
BQ484007	453	34.9096	6.2766	5.72746	2.38716	9.02011e-09	2.73871	5.5345e-06	1.76431e-07	5.72746	2.38716	4.24322	0.000174806	0.00177709	1	6	6.75964	2	10	6.79627	2	8	6.74911	1	9	6.79826	1	9	5.49457	2	6	5.36454	0	5	3.28377	0	4	2.38759	1	2	2.27503	0	3	2.07509	3	11	4.23939	2	7
BQ484149	520	6.55504	1.54833	1.87283	17.9373	3.32509e-13	9.94385	1.65157e-06	1.17616e-11	1.87283	17.9373	5.74159	2.55961e-06	5.30334e-05	0	0	0	1	1	0.59206	0	0	0	1	1	0.658037	1	1	0.531846	0	0	0	0	0	0	0	0	0	0	0	0	0	0	0	0	0	0	0	0
BQ578377	659	10.0584	1.76464	1.44057	2.02567	1.6083e-05	2.23735	1.42649e-06	0.000176826	1.44057	2.02567	3.54487	0.00117071	0.00851528	0	0	0	4	4	1.86872	0	0	0	2	2	1.03848	2	2	0.839333	0	0	0	4	4	1.80582	5	5	2.05155	3	3	2.3458	4	4	1.9019	7	7	1.85448	0	0
BQ578419	663	2.17988	0.340455	0.403795	9.36391	0.000652951	3.61347	3.59391e-07	0.00495202	0.403795	9.36391	3.66135	0.00091731	0.00697028	0	0	0	0	0	0	0	0	0	0	0	0	0	0	0	0	0	0	0	0	0	0	0	0	0	0	0	0	0	0	0	0	0	0	0
BQ578752	593	11.2427	1.79124	1.89828	4.34646	2.23086e-07	4.23994	1.70348e-06	3.46454e-06	1.89828	4.34646	3.92859	0.000436373	0.0037764	1	2	1.72126	2	2	1.03835	1	2	1.28893	1	4	2.30812	0	2	0.932749	0	0	0	1	3	1.50511	0	0	0	1	1	0.868962	3	5	2.64198	0	0	0	1	1
BQ578859	543	3.38655	1.39689	0.799425	2.68699	0.000136729	2.65734	7.58263e-07	0.0012262	0.799425	2.68699	3.58729	0.000883356	0.00675274	0	0	0	0	0	0	0	0	0	3	3	1.89049	1	1	0.509319	0	1	0.745898	0	0	0	2	2	0.995928	2	2	1.89795	1	1	0.577051	2	2	0.643041	0	0
BQ579062	699	36.8306	13.9698	15.371	4.85842	3.11277e-26	5.42914	1.41581e-05	3.12721e-24	15.371	4.85842	10.2008	8.22231e-12	1.71337e-09	6	6	4.38071	6	6	2.64267	7	8	4.37389	13	14	6.85337	7	7	2.76956	2	2	1.15886	8	8	3.40497	16	17	6.57612	2	2	1.47438	4	4	1.79307	7	7	1.74835	22	23
BQ579118	647	4.04378	0.514054	0.542754	5.90278	0.00023754	3.64725	4.88389e-07	0.00201052	0.542754	5.90278	3.50829	0.0013947	0.00981694	0	0	0	0	0	0	0	0	0	1	1	0.52887	0	0	0	0	0	0	1	1	0.459829	0	0	0	0	0	0	0	0	0	0	0	0	0	0
BQ579211	565	87.3978	22.0096	29.8611	197.506	5.84103e-40	123.978	2.64543e-05	1.17736e-37	29.8611	197.506	6.46878	3.25652e-07	9.49051e-06	1	1	0.903279	0	0	0	1	1	0.676405	0	0	0	0	0	0	0	0	0	0	0	0	0	0	0	0	0	0	0	0	0	0	0	0	0	0
BQ579256	539	9.22333	3.1578	2.63672	2.48423	6.68107e-10	2.76077	2.52129e-06	1.54797e-08	2.63672	2.48423	5.6944	9.94715e-07	2.41101e-05	2	2	1.8937	2	2	1.14238	0	0	0	0	0	0	1	2	1.0262	0	1	0.751434	3	5	2.75983	0	1	0.50166	2	2	1.91204	3	7	4.06933	2	3	0.97172	0	1
BQ579269	391	2.67166	0.668715	0.463651	4.55798	0.000648325	3.11862	4.21959e-07	0.00492417	0.463651	4.55798	3.48579	0.00138711	0.00977342	0	0	0	0	0	0	0	0	0	0	0	0	0	0	0	0	0	0	1	1	0.760893	0	0	0	0	0	0	0	0	0	0	0	0	1	1
BQ579299	585	7.06697	1.64008	2.31656	44.3918	4.11664e-17	15.182	2.0076e-06	2.13205e-15	2.31656	44.3918	6.25093	6.01846e-07	1.5799e-05	0	0	0	0	0	0	0	0	0	0	0	0	0	0	0	1	1	0.692347	0	0	0	0	0	0	0	0	0	0	0	0	0	0	0	0	0
BQ579471	604	17.1628	4.10584	3.90503	4.35533	8.98932e-12	4.57777	3.55577e-06	2.68139e-10	3.90503	4.35533	5.60992	3.54256e-06	6.95122e-05	0	0	0	2	3	1.52916	1	2	1.26546	0	0	0	1	1	0.457881	5	7	4.69397	1	1	0.492565	0	0	0	1	1	0.853137	0	0	0	3	3	0.867147	0	0
BQ579562	483	6.00257	0.938055	1.14271	5.49387	6.82864e-07	4.53352	1.0404e-06	9.76888e-06	1.14271	5.49387	4.21529	0.000190826	0.00191169	0	0	0	0	0	0	0	0	0	1	1	0.708445	0	0	0	0	0	0	1	1	0.615961	0	0	0	0	0	0	0	0	0	4	4	1.44584	0	0
BQ579678	798	2.24889	0.392655	0.539711	10.2365	2.8754e-05	4.30432	4.79598e-07	0.00030011	0.539711	10.2365	4.77546	4.04529e-05	0.000528213	0	0	0	1	1	0.385803	0	0	0	0	0	0	1	1	0.346567	0	0	0	0	0	0	0	0	0	0	0	0	1	1	0.392655	0	0	0	0	0
BQ579756	627	408.09	185.119	190.947	10.3392	6.76395e-76	12.2407	0.000173091	4.76537e-73	190.947	10.3392	14.0368	5.55112e-15	6.15966e-12	35	35	28.4886	50	50	24.5511	62	62	37.7902	63	64	34.9274	75	75	33.0813	13	13	8.3976	64	64	30.3678	24	24	10.35	27	27	22.1897	83	83	41.4786	102	102	28.4015	28	28
BQ606023	729	27.4775	4.51428	3.94158	1.93526	4.92688e-06	2.19014	3.96198e-06	6.01098e-05	3.94158	1.93526	3.78575	0.00057334	0.00472295	0	3	2.10022	0	5	2.1116	0	6	3.14542	0	3	1.40814	2	18	6.82864	1	10	5.55587	0	4	1.63242	6	14	5.19276	0	0	0	1	5	2.1491	1	13	3.11332	0	14
BQ608299	558	16.9517	4.62861	4.46045	2.33937	6.03092e-09	2.59457	4.2836e-06	1.21178e-07	4.46045	2.33937	5.68386	5.72245e-07	1.51419e-05	1	1	0.91461	1	1	0.55174	2	3	2.05467	2	2	1.22645	3	3	1.48688	4	4	2.90339	0	0	0	7	7	3.39205	4	4	3.69387	6	6	3.36923	11	11	3.44165	2	2
BQ620229	491	4.87335	1.04421	0.785794	3.28008	0.000206064	3.01163	7.26798e-07	0.00177162	0.785794	3.28008	3.34873	0.00184692	0.0123409	0	0	0	0	0	0	0	0	0	0	0	0	3	3	1.68978	0	0	0	1	1	0.605925	1	1	0.550702	0	0	0	0	0	0	0	0	0	0	0
BQ743355	752	8.90963	1.31129	1.90986	3.53787	5.12412e-09	3.63808	1.7605e-06	1.04251e-07	1.90986	3.53787	4.89872	2.77167e-05	0.000385331	1	1	0.67866	4	4	1.63761	2	2	1.01641	1	1	0.455025	2	2	0.735532	0	0	0	5	5	1.97812	1	1	0.359567	1	1	0.685232	1	1	0.416674	7	7	1.62513	1	1
BQ744057	678	14.5451	3.93805	3.58758	2.78194	9.30746e-09	3.03388	3.37534e-06	1.81667e-07	3.58758	2.78194	5.16859	7.17255e-06	0.000125001	1	7	5.26913	0	1	0.454087	1	2	1.12734	0	1	0.504689	0	0	0	2	2	1.19476	0	1	0.438804	4	8	3.1905	0	1	0.760022	0	1	0.462151	1	7	1.80251	0	2
BQ744188	574	33.4188	6.02011	8.92323	5.96054	5.29799e-19	6.64962	8.21613e-06	3.19412e-17	8.92323	5.96054	5.95095	1.38948e-06	3.18829e-05	6	6	5.3347	2	2	1.07272	1	1	0.665799	10	10	5.96131	5	5	2.40906	1	1	0.705615	0	0	0	0	0	0	0	0	0	2	2	1.09177	2	2	0.608312	0	0
BQ744442	811	12.1706	2.4746	2.82029	2.40206	1.00795e-09	2.67842	2.70209e-06	2.27743e-08	2.82029	2.40206	5.11647	1.29881e-05	0.0002047	0	0	0	5	7	2.65733	4	5	2.35616	4	5	2.10961	6	6	2.04607	0	0	0	5	6	2.20106	3	3	1.00023	2	5	3.17691	6	7	2.70453	12	14	3.01381	2	3
BQ744521	726	3.00548	0.966645	0.916402	4.01961	3.47388e-06	3.54979	8.39674e-07	4.36621e-05	0.916402	4.01961	5.0019	1.54021e-05	0.000236358	1	1	0.702965	1	1	0.424065	0	0	0	2	2	0.942642	1	1	0.380937	0	0	0	0	0	0	0	0	0	0	0	0	0	0	0	2	2	0.480952	3	3
BQ789436	695	4.53582	1.25601	1.32777	5.5631	4.32922e-09	4.74315	1.19784e-06	8.89841e-08	1.32777	5.5631	5.88488	1.56989e-06	3.5288e-05	1	1	0.73432	0	0	0	0	0	0	0	0	0	1	1	0.397928	0	0	0	0	0	0	0	0	0	0	0	0	1	1	0.450847	5	5	1.25601	0	0
BQ789474	660	4.99763	0.523376	0.906204	8.2148	7.21139e-07	5.12179	8.06074e-07	1.02675e-05	0.906204	8.2148	3.89809	0.000483086	0.00410667	0	0	0	0	0	0	0	1	0.579043	0	1	0.518453	0	0	0	0	0	0	0	0	0	2	2	0.819377	0	0	0	0	1	0.474755	0	0	0	0	0
BQ804625	712	8.52258	2.26087	1.29833	2.0005	0.000106956	2.20233	1.30219e-06	0.000983923	1.29833	2.0005	3.39275	0.00144946	0.0101298	6	6	4.30072	5	5	2.16202	3	3	1.61026	3	3	1.44177	0	0	0	1	1	0.568852	2	2	0.8357	0	0	0	4	4	2.89491	4	4	1.76033	12	12	2.94245	2	2
BQ804713	760	3.60571	0.497295	0.575568	6.85982	2.76011e-05	3.94748	5.15949e-07	0.000289356	0.575568	6.85982	4.02202	0.000327814	0.00298254	0	0	0	0	0	0	0	0	0	0	0	0	1	1	0.363895	0	0	0	0	0	0	0	0	0	2	2	1.35604	0	0	0	0	0	0	0	0
BQ805066	721	11.613	2.9039	3.42619	17.3002	3.14722e-23	12.5856	3.00546e-06	2.59453e-21	3.42619	17.3002	7.55785	1.5992e-08	7.83969e-07	1	1	0.70784	0	0	0	0	0	0	2	2	0.949179	0	0	0	0	0	0	1	1	0.412634	0	0	0	0	0	0	0	0	0	0	0	0	0	0
BQ805247	572	6.92005	1.5842	1.41256	3.95327	5.55628e-07	3.84193	1.30693e-06	8.0847e-06	1.41256	3.95327	4.04175	0.000319474	0.00292269	0	0	0	0	0	0	1	2	1.33625	1	2	1.19643	0	1	0.483497	0	0	0	0	1	0.520121	0	0	0	0	1	0.900865	0	1	0.547795	0	2	0.610439	0	0
BQ805261	611	155.053	60.3179	73.7763	27.3159	2.59928e-98	30.5971	6.67238e-05	2.97343e-95	73.7763	27.3159	13.4096	1.90958e-14	1.63623e-11	4	4	3.3411	4	5	2.5194	11	16	10.0077	9	14	7.84044	8	10	4.52635	6	8	5.30308	5	10	4.86922	5	5	2.21272	2	2	1.68673	5	7	3.5898	4	6	1.71442	0	0
BQ805540	788	21.544	4.62606	4.59445	4.01611	6.51953e-08	4.1542	4.1274e-06	1.10989e-06	4.59445	4.01611	4.28659	0.00015568	0.00161506	1	1	0.647655	0	0	0	0	0	0	0	0	0	1	1	0.350965	0	0	0	7	7	2.64285	17	17	5.83338	3	3	1.96178	4	4	1.59055	2	2	0.443111	0	0
BQ805594	580	62.6335	21.8361	22.9026	10.1176	4.70639e-36	11.2475	2.08746e-05	7.98522e-34	22.9026	10.1176	8.43644	1.56773e-09	1.16791e-07	10	10	8.79918	1	1	0.530812	5	5	3.29456	8	8	4.71971	4	5	2.38414	12	12	8.37978	5	5	2.56474	4	4	1.86479	4	4	3.55376	3	3	1.62072	4	4	1.20404	3	3
BQ806732	713	168.178	12.8141	22.0616	61.0779	4.12826e-18	53.7072	1.98178e-05	2.3247e-16	22.0616	61.0779	3.55152	0.0012478	0.00897246	0	0	0	1	1	0.431797	0	0	0	0	0	0	0	0	0	2	2	1.13611	0	0	0	0	0	0	1	1	0.722713	0	0	0	0	0	0	0	0
BQ806744	602	58.8646	13.0122	9.45703	1.49429	9.80201e-06	1.67391	1.00483e-05	0.000112646	9.45703	1.49429	3.52863	0.00109588	0.00807205	24	24	20.3463	30	34	17.3881	19	22	13.9663	46	51	28.9886	30	33	15.1603	36	37	24.8934	20	23	11.3666	45	48	21.5597	14	16	13.6955	8	11	5.72546	57	66	19.1406	15	19
BQ807169	677	12.8745	1.34954	2.44371	304.999	1.1849e-16	21.2297	2.1717e-06	5.90521e-15	2.44371	304.999	4.67155	5.49432e-05	0.000682294	0	0	0	0	0	0	0	0	0	0	0	0	0	0	0	0	0	0	0	0	0	0	0	0	0	0	0	0	0	0	0	0	0	0	0
BQ807229	351	3626.9	1170.9	1181.58	10.6828	4.67676e-18	12.4198	0.00107247	2.62093e-16	1181.58	10.6828	8.04955	4.11419e-09	2.56256e-07	220	674	979.993	42	106	92.9753	76	186	202.517	110	330	321.707	66	188	148.129	178	531	612.727	70	200	169.521	26	65	50.0731	14	35	51.3827	52	133	118.729	66	240	119.375	16	43
BQ838012	687	13.7905	4.54341	3.73832	3.25648	2.57595e-08	3.54702	3.44371e-06	4.68581e-07	3.73832	3.25648	4.77107	2.47239e-05	0.000350306	2	2	1.48574	8	9	4.03325	7	7	3.894	3	3	1.49423	5	5	2.01281	1	1	0.589553	21	22	9.52723	1	1	0.393587	2	2	1.50013	17	19	8.66584	0	0	0	0	0
BQ838670	403	97.8114	15.8954	24.1861	1356.85	1.92818e-60	183.526	2.09837e-05	8.75077e-58	24.1861	1356.85	6.64636	1.97896e-07	6.27402e-06	0	0	0	0	0	0	0	0	0	0	0	0	0	0	0	0	0	0	0	0	0	0	0	0	0	0	0	0	0	0	0	0	0	0	0
BQ839322	423	24.8183	4.66847	4.37078	2.10381	8.73665e-08	2.40152	4.30591e-06	1.45737e-06	4.37078	2.10381	4.12881	0.000229697	0.00222649	3	3	3.61952	9	9	6.55045	2	2	1.80694	6	6	4.8536	1	1	0.653806	3	3	2.8725	6	6	4.21999	13	13	8.31	2	2	2.43638	5	5	3.70377	10	10	4.12732	7	7
BQ841638	629	6.51018	1.28002	2.11733	42.0923	1.23191e-15	14.3271	1.8607e-06	5.56011e-14	2.11733	42.0923	5.9335	1.48238e-06	3.36652e-05	0	0	0	0	0	0	0	0	0	0	0	0	0	0	0	0	0	0	0	0	0	0	0	0	0	0	0	0	0	0	0	0	0	1	1
BQ841809	669	5.06545	1.8682	1.23873	2.1537	1.9015e-05	2.33825	1.21531e-06	0.000206134	1.23873	2.1537	4.0181	0.000250201	0.00238821	1	2	1.52572	0	2	0.920392	1	5	2.85627	0	1	0.511478	3	7	2.89375	1	2	1.21083	0	0	0	0	0	0	0	1	0.770246	0	0	0	1	3	0.782895	2	5
BQ841983	709	29.8973	7.74309	8.51848	6.39634	1.47804e-30	6.8928	7.61687e-06	1.90928e-28	8.51848	6.39634	8.02244	4.48154e-09	2.74363e-07	2	2	1.43964	4	4	1.73693	9	9	4.85122	1	1	0.482622	4	5	1.95035	1	1	0.571259	5	5	2.09809	6	8	3.051	1	1	0.726791	3	5	2.20972	14	18	4.43236	2	2
BQ842061	793	3.01742	0.717327	0.747808	8.60703	3.96862e-06	4.80717	6.667e-07	4.93409e-05	0.747808	8.60703	5.72967	2.57219e-06	5.32544e-05	0	0	0	0	0	0	0	0	0	0	0	0	1	1	0.348752	0	0	0	0	0	0	0	0	0	0	0	0	1	1	0.395131	0	0	0	0	0
BQ842114	517	26.585	7.271	8.03613	3.33651	7.89944e-18	3.70969	7.37605e-06	4.34469e-16	8.03613	3.33651	7.20199	3.58793e-08	1.53302e-06	2	2	1.97428	2	3	1.78649	2	3	2.21761	4	5	3.30927	5	5	2.67466	6	6	4.70046	7	7	4.02817	5	5	2.61503	8	9	8.97031	1	1	0.606071	8	8	2.70152	4	4
BQ842194	795	3.38606	0.986671	0.65582	3.19407	0.000274217	2.87491	6.10984e-07	0.00228858	0.65582	3.19407	3.94312	0.000305723	0.00282075	0	0	0	1	1	0.387259	0	0	0	0	0	0	0	0	0	0	0	0	1	2	0.748451	0	0	0	0	0	0	1	1	0.394137	1	2	0.439209	0	1
BQ842375	738	10.9082	3.47363	4.15033	19.8268	3.76695e-22	14.7273	3.67473e-06	2.8718e-20	4.15033	19.8268	6.9399	8.73194e-08	3.16691e-06	0	0	0	0	0	0	0	0	0	1	2	0.927314	2	2	0.749485	1	2	1.09762	0	0	0	0	0	0	0	0	0	1	1	0.424578	2	2	0.473132	0	0
BQ842401	647	8.40335	2.8203	3.0005	45.924	8.76401e-24	18.3275	2.62644e-06	7.48923e-22	3.0005	45.924	8.03866	4.45775e-09	2.73101e-07	0	0	0	0	0	0	0	0	0	1	1	0.52887	0	0	0	0	0	0	0	0	0	0	0	0	0	0	0	1	1	0.484295	0	0	0	0	0
BQ842466	409	163.818	48.5212	54.1285	16.8557	8.70015e-71	18.8658	4.75953e-05	5.28981e-68	54.1285	16.8557	9.94335	3.66465e-11	5.64775e-09	2	3	3.74342	1	1	0.752741	2	3	2.80319	0	3	2.50987	3	6	4.05712	0	0	0	4	5	3.63703	2	6	3.96667	0	5	6.29945	12	19	14.5561	2	5	2.1343	1	2
BQ842521	732	19.7431	5.72947	4.41242	1.99112	4.66087e-07	2.27989	4.36794e-06	6.86191e-06	4.41242	1.99112	4.18611	9.89985e-05	0.0011114	0	0	0	5	5	2.10295	11	11	5.74297	10	11	5.14203	14	16	6.04503	0	0	0	16	17	6.90937	2	2	0.738783	4	4	2.81582	8	8	3.42447	18	22	5.24711	8	9
BQ842727	455	90.6793	25.9286	21.4556	1.8912	8.98947e-07	2.071	2.09246e-05	1.25938e-05	21.4556	1.8912	4.81704	1.49002e-05	0.000229921	30	30	33.6496	27	27	18.2693	43	43	36.117	20	20	15.0408	55	55	33.4303	8	8	7.12128	37	37	24.1931	39	39	23.1767	17	18	20.3853	37	37	25.4803	46	47	18.0341	15	15
BQ901731	282	17.9025	6.12823	3.9488	1.95478	1.79055e-06	2.23577	3.97898e-06	2.37461e-05	3.9488	1.95478	3.9229	0.000362198	0.00323412	2	2	3.61952	2	2	2.18348	4	4	5.42083	1	1	1.2134	2	2	1.96142	1	1	1.43625	4	4	4.21999	7	7	6.71192	2	2	3.65457	3	3	3.33339	11	11	6.81008	3	3
BQ903096	524	21.7894	5.72857	8.06644	5.08758	2.75117e-23	5.60189	7.23845e-06	2.27648e-21	8.06644	5.08758	7.54069	1.50278e-08	7.43201e-07	0	0	0	6	6	3.52524	7	7	5.10531	0	0	0	2	2	1.05557	0	0	0	2	2	1.13553	3	3	1.54806	4	4	3.93355	2	2	1.19595	10	10	3.33179	3	3
BQ903773	363	24.3581	7.29166	7.88748	6.48334	7.74582e-24	6.90463	7.01946e-06	6.63447e-22	7.88748	6.48334	7.77104	7.73815e-09	4.29894e-07	0	0	0	1	1	0.84813	2	2	2.10561	0	0	0	0	0	0	0	0	0	1	1	0.819585	11	11	8.19377	0	0	0	2	2	1.72638	2	2	0.961904	2	2
BQ904694	199	31.6442	7.4372	6.97533	2.1803	4.10876e-09	2.45354	6.66975e-06	8.4688e-08	6.97533	2.1803	4.66258	5.00429e-05	0.000631548	6	6	15.3875	2	2	3.09418	1	1	1.92045	2	2	3.43898	1	1	1.38975	3	3	6.10587	3	3	4.48507	3	3	4.0763	4	4	10.3577	4	4	6.29826	9	9	7.89583	2	2
BQ904781	364	28.2394	3.28683	7.42417	55.5029	2.94423e-22	33.653	6.64602e-06	2.26167e-20	7.42417	55.5029	5.41852	6.46685e-06	0.00011496	0	0	0	0	0	0	0	0	0	1	2	1.8801	0	0	0	0	0	0	0	0	0	0	0	0	1	1	1.41564	0	0	0	0	0	0	0	0
BQ904918	277	4.97494	1.24501	1.22174	7.33216	2.64183e-07	5.49004	1.10999e-06	4.05147e-06	1.22174	7.33216	4.31514	0.00014657	0.00153692	1	1	1.84243	0	0	0	1	1	1.37967	0	0	0	1	1	0.998412	0	0	0	0	0	0	0	0	0	0	0	0	0	0	0	0	0	0	0	0
BQ905043	202	44.1585	11.8004	8.21294	1.46131	6.65387e-07	1.70503	9.51349e-06	9.53606e-06	8.21294	1.46131	4.02382	0.00016764	0.0017177	3	3	7.57949	11	11	16.7653	5	5	9.45962	9	9	15.2456	20	20	27.3822	2	2	4.01013	16	16	23.5651	15	15	20.0788	5	5	12.7548	18	18	27.9213	27	27	23.3357	6	6
BQ905422	462	42.9742	8.10358	9.0699	2.06208	2.48362e-12	2.38506	8.97078e-06	7.95348e-11	9.0699	2.06208	5.43135	4.64511e-06	8.73319e-05	2	2	2.20932	15	15	9.99582	7	7	5.79043	16	16	11.8504	8	8	4.78892	13	13	11.3967	3	3	1.93188	16	16	9.36431	8	8	8.92285	8	8	5.42578	36	36	13.6041	4	4
BU099733	565	2.69511	0.296839	0.404099	12.3809	0.000652951	3.79964	3.58114e-07	0.00495202	0.404099	12.3809	3.4468	0.00164962	0.0112421	0	0	0	0	0	0	0	0	0	0	0	0	0	0	0	0	0	0	0	0	0	1	1	0.478574	0	0	0	0	0	0	0	0	0	0	0
BU099771	656	348.098	63.3748	93.2872	113.803	3.83211e-34	116.273	8.33586e-05	5.91405e-32	93.2872	113.803	5.50752	5.01107e-06	9.30451e-05	0	0	0	0	0	0	4	6	3.49544	2	4	2.08646	0	0	0	0	0	0	2	6	2.72112	0	0	0	2	4	3.14204	0	0	0	0	0	0	0	0
BU100229	545	25.6066	3.82644	5.18173	23.2329	1.15063e-22	18.1625	4.78346e-06	9.09376e-21	5.18173	23.2329	5.60615	3.77734e-06	7.34693e-05	0	0	0	0	0	0	0	0	0	0	0	0	1	1	0.50745	0	0	0	1	1	0.545889	0	0	0	0	1	0.945495	1	1	0.574933	0	0	0	0	0
BU100287	446	9.42421	1.86027	1.6028	2.95555	2.14621e-05	3.01058	1.48188e-06	0.000230074	1.6028	2.95555	3.74809	0.000618295	0.00502251	3	3	3.43286	0	0	0	0	0	0	0	0	0	3	3	1.86027	4	4	3.63249	2	2	1.33412	2	2	1.21253	0	0	0	1	1	0.702553	1	1	0.391448	0	0
BU100388	647	25.0442	6.68197	4.62556	1.70404	2.72248e-05	1.92835	4.8118e-06	0.00028568	4.62556	1.70404	3.80837	0.000351134	0.00315296	1	2	1.5776	9	9	4.2826	2	2	1.18136	5	5	2.64435	2	2	0.8549	10	10	6.26001	4	5	2.29914	16	18	7.52257	10	10	7.96437	8	8	3.87436	39	41	11.0634	11	12
BU100519	600	1.52241	0.328109	0.340022	24.2875	0.000593214	3.6688	2.99434e-07	0.00454511	0.340022	24.2875	4.45837	0.000100269	0.00112254	0	0	0	0	0	0	0	0	0	0	0	0	0	0	0	0	0	0	0	0	0	0	0	0	0	0	0	0	0	0	0	0	0	0	0
BU100894	575	9.8588	2.39289	2.0938	2.19577	2.02339e-06	2.43532	2.05593e-06	2.65516e-05	2.0938	2.19577	4.22711	0.00013798	0.00146215	0	1	0.88757	1	6	3.21257	0	2	1.32928	0	6	3.57056	1	4	1.9239	0	1	0.704387	4	12	6.20889	2	6	2.82151	0	0	0	0	2	1.08987	0	1	0.303627	0	1
BU672269	736	9.65262	2.74744	1.97413	2.82403	1.86216e-08	3.04027	1.85395e-06	3.46898e-07	1.97413	2.82403	4.62451	4.8487e-05	0.000615201	1	1	0.693414	1	1	0.418303	2	2	1.0385	1	1	0.464917	4	4	1.50304	0	0	0	8	8	3.2338	3	3	1.10215	6	6	4.20077	4	4	1.70293	5	5	1.18604	2	2
CA485325	622	12.7165	3.08828	2.08891	1.74602	3.37737e-06	1.99447	2.1757e-06	4.25333e-05	2.08891	1.74602	3.67284	0.000651355	0.00524566	0	0	0	4	4	1.97988	2	2	1.22884	7	7	3.85089	9	9	4.00167	0	0	0	4	4	1.91324	8	8	3.47774	5	5	4.14224	7	7	3.52632	22	22	6.17505	6	6
CA485573	669	10.468	1.44022	1.85139	8.91499	6.86167e-11	7.00304	1.66633e-06	1.82894e-09	1.85139	8.91499	4.62093	6.33702e-05	0.000768998	1	1	0.762859	0	0	0	1	1	0.571254	0	0	0	0	0	0	0	0	0	0	0	0	1	1	0.404177	1	1	0.770246	0	0	0	2	2	0.52193	0	0
CA486377	725	40.0238	10.2441	7.14555	1.79189	1.80658e-05	2.06313	7.53602e-06	0.000196744	7.14555	1.79189	3.65923	0.000532588	0.00444491	12	12	8.44721	42	42	17.8353	43	43	22.6666	6	6	2.83183	37	37	14.1141	3	3	1.67596	12	12	4.92429	14	14	5.22141	7	7	4.97526	38	38	16.4233	28	28	6.74262	9	9
CA486870	739	7.28529	1.107	1.31544	3.73141	7.7765e-08	3.60757	1.20886e-06	1.30792e-06	1.31544	3.73141	4.71343	4.33897e-05	0.000560557	1	2	1.3812	1	1	0.416605	1	1	0.517143	1	1	0.46303	1	1	0.374236	1	4	2.19227	2	2	0.805167	2	2	0.731785	1	1	0.697286	1	1	0.424003	0	1	0.236246	0	0
CA497680	695	2.71902	0.566519	0.603462	4.38833	0.000163939	3.34094	5.50334e-07	0.00144197	0.603462	4.38833	4.39357	0.000113003	0.00124082	0	1	0.73432	0	0	0	0	1	0.549883	0	1	0.492344	0	1	0.397928	0	0	0	0	0	0	0	0	0	0	0	0	0	0	0	0	1	0.251202	0	0
CA497742	461	17.7493	3.0525	2.76515	2.26093	3.09736e-07	2.50107	2.63269e-06	4.69812e-06	2.76515	2.26093	3.86895	0.00051053	0.00429604	2	2	2.21411	7	7	4.67483	1	1	0.828999	3	3	2.22676	2	2	1.19983	4	4	3.5143	6	6	3.87214	6	6	3.51923	1	1	1.11778	1	1	0.679693	12	12	4.54453	3	3
CA497831	625	4.50814	0.884992	0.695658	3.91222	6.8214e-05	3.27361	6.38259e-07	0.000656422	0.695658	3.91222	3.71668	0.000759898	0.00595923	0	0	0	0	0	0	1	1	0.61147	0	0	0	1	2	0.884992	0	0	0	0	0	0	0	0	0	0	1	0.824472	0	0	0	1	1	0.279337	0	0
CA498100	608	4.41649	1.20026	0.728952	2.72981	0.000164813	2.6527	6.90342e-07	0.00144873	0.728952	2.72981	3.37885	0.0016531	0.0112607	0	0	0	0	0	0	0	1	0.628567	0	0	0	1	2	0.909737	0	0	0	0	2	0.978649	1	1	0.444728	2	2	1.69505	0	0	0	0	1	0.287147	0	0
CA498449	732	5.00075	1.64964	1.68702	7.38558	1.70402e-12	6.02298	1.50424e-06	5.55471e-11	1.68702	7.38558	6.19552	6.7661e-07	1.74378e-05	0	0	0	0	0	0	0	0	0	0	0	0	0	0	0	0	0	0	0	0	0	0	0	0	0	0	0	1	1	0.428058	1	1	0.238505	0	0
CA498980	251	5.20852	0	0.931577	12.0671	2.49286e-06	5.9613	8.13355e-07	3.20936e-05	0.931577	12.0671	3.77954	0.000666524	0.00534561	0	0	0	0	0	0	0	0	0	0	0	0	0	0	0	0	0	0	0	0	0	0	0	0	0	0	0	0	0	0	0	0	0	0	0
CA498987	373	5.93516	1.66786	1.13884	2.48078	2.37768e-05	2.61162	1.09197e-06	0.000252653	1.13884	2.48078	3.78467	0.000562384	0.00464641	0	0	0	2	2	1.65078	0	0	0	1	1	0.91737	2	2	1.4829	0	0	0	1	1	0.797612	0	0	0	0	0	0	2	2	1.6801	1	1	0.468058	0	0
CA499880	450	3.07047	0.583777	0.621675	7.17005	7.29179e-05	4.14561	5.56623e-07	0.000697363	0.621675	7.17005	3.97931	0.000377067	0.00334388	0	0	0	0	0	0	1	1	0.849264	0	0	0	0	0	0	0	0	0	0	0	0	0	0	0	0	0	0	0	0	0	0	0	0	0	0
CA499967	551	23.4023	5.41822	5.95849	4.21621	1.75467e-19	4.61684	5.45258e-06	1.09538e-17	5.95849	4.21621	7.4605	1.82672e-08	8.76152e-07	4	5	4.63115	0	1	0.55875	2	4	2.77436	2	3	1.86304	2	4	2.0077	1	1	0.735069	2	6	3.23967	4	6	2.9444	2	2	1.8704	2	3	1.70602	2	6	1.90111	1	1
CA500308	315	8.54577	2.14973	1.6607	4.18735	4.45418e-09	4.07797	1.51317e-06	9.14173e-08	1.6607	4.18735	4.96025	2.09906e-05	0.000306006	0	0	0	1	1	0.977369	2	2	2.42647	1	1	1.08628	0	0	0	0	0	0	0	0	0	0	0	0	0	0	0	1	1	0.994726	2	2	1.10848	1	1
CA500378	649	19.5881	6.61345	6.42029	2.5303	4.28091e-15	2.87928	6.08218e-06	1.84438e-13	6.42029	2.5303	6.68907	6.42731e-08	2.47335e-06	0	0	0	16	16	7.59004	8	8	4.71086	5	5	2.6362	4	4	1.70453	2	2	1.24814	12	12	5.50094	5	5	2.08316	6	6	4.7639	13	13	6.27643	12	12	3.22809	2	2
CA501626	326	13.2854	3.15784	2.7697	1.95914	1.32831e-06	2.20073	2.74478e-06	1.80429e-05	2.7697	1.95914	4.08078	0.000237746	0.00229001	0	0	0	2	2	1.88878	7	7	8.20607	4	4	4.19852	3	3	2.54503	3	3	3.7272	6	6	5.47563	0	0	0	1	1	1.58066	2	2	1.92232	11	11	5.89093	2	2
CA502193	643	5.26566	1.39954	1.10788	2.33897	9.40916e-05	2.47716	1.0706e-06	0.000877402	1.10788	2.33897	3.7288	0.000693718	0.00552521	0	0	0	0	1	0.478804	0	2	1.1887	0	1	0.53216	0	0	0	0	2	1.25979	0	3	1.38807	0	4	1.68208	0	1	0.801391	0	2	0.974615	0	2	0.543035	0	0
CA502225	507	230.296	35.1969	38.9782	3.71789	1.60851e-06	3.97275	3.68998e-05	2.15184e-05	38.9782	3.71789	3.48506	0.00132759	0.00943524	3	8	8.0529	0	7	4.25069	0	3	2.26135	0	4	2.69964	0	6	3.2729	9	9	7.18975	0	8	4.69443	0	3	1.59997	0	4	4.06544	1	19	11.7425	1	56	19.2836	0	6
CA592974	516	9.35829	2.33833	2.48305	2.29407	2.09427e-07	2.56516	2.41574e-06	3.27005e-06	2.48305	2.29407	4.52897	4.22693e-05	0.00054826	2	3	2.96717	11	15	8.94974	2	3	2.22191	0	0	0	2	4	2.14388	5	5	3.92464	0	0	0	3	5	2.6201	1	2	1.99727	0	0	0	5	6	2.03007	0	0
CA593232	571	37.3271	7.71123	6.68277	1.66218	2.93596e-06	1.93866	7.25121e-06	3.73368e-05	6.68277	1.66218	3.95065	0.00035613	0.00319085	0	0	0	9	11	5.93097	15	19	12.7166	13	19	11.386	16	19	9.20252	0	0	0	13	18	9.37858	18	31	14.6799	9	10	9.02443	18	20	10.9751	29	37	11.3129	7	8
CA593378	483	9.58362	3.0886	3.66474	29.2972	1.29707e-22	16.9453	3.17862e-06	1.02111e-20	3.66474	29.2972	7.10317	5.56179e-08	2.19392e-06	0	0	0	0	0	0	1	1	0.791239	2	2	1.41689	0	0	0	0	0	0	0	0	0	0	0	0	0	0	0	1	1	0.648734	0	0	0	0	0
CA593510	496	4.2212	0.613875	0.73059	6.18927	9.57996e-06	4.17286	6.56966e-07	0.000110386	0.73059	6.18927	4.49301	8.75298e-05	0.00100327	0	0	0	0	0	0	1	1	0.770501	0	0	0	0	0	0	1	1	0.816578	0	0	0	0	0	0	1	1	1.0389	0	0	0	0	0	0	0	0
CA593550	567	10.2922	2.22317	2.66392	2.30118	5.01202e-09	2.59462	2.60129e-06	1.02083e-07	2.66392	2.30118	4.94643	1.85495e-05	0.000276133	2	3	2.70028	2	2	1.08597	2	3	2.02206	1	1	0.60349	5	8	3.90208	0	0	0	3	4	2.09883	1	1	0.476886	2	3	2.72643	8	8	4.421	8	12	3.69493	3	5
CA593558	555	4.10005	0.703771	0.846523	4.62343	6.30652e-06	3.78116	7.69774e-07	7.52743e-05	0.846523	4.62343	4.14793	0.000236903	0.00228297	0	0	0	0	1	0.554723	0	0	0	1	1	0.616539	0	0	0	0	0	0	0	0	0	0	0	0	0	0	0	1	1	0.564574	2	2	0.629137	1	1
CA593571	404	36.5141	10.6797	11.6171	1.94848	3.40804e-11	2.23069	1.16829e-05	9.47426e-10	11.6171	1.94848	6.13431	2.27192e-07	7.0507e-06	22	23	29.0547	17	17	12.955	7	7	6.62173	24	25	21.1744	13	13	8.89921	14	14	14.0354	15	15	11.0461	39	39	26.1024	6	6	7.65289	20	20	15.5118	36	37	15.9893	6	6
CA593833	571	3.17394	1.18593	0.721751	2.64983	0.000206611	2.59536	6.861e-07	0.00177549	0.721751	2.64983	4.11536	0.000216813	0.0021219	2	2	1.78757	2	2	1.07836	0	0	0	0	0	0	1	1	0.484343	0	0	0	1	1	0.521032	1	1	0.473546	0	0	0	0	0	0	2	2	0.611508	1	1
CA594580	499	4.7833	1.61327	1.13853	2.94867	1.7928e-05	2.96483	1.06607e-06	0.000195374	1.13853	2.94867	4.12337	0.000202772	0.00201037	0	0	0	0	0	0	0	0	0	0	0	0	2	2	1.10846	0	0	0	0	0	0	2	2	1.08375	1	1	1.03265	2	2	1.25587	2	2	0.699742	0	0
CA594975	518	13.1635	2.13835	2.13829	3.08045	1.8877e-07	3.26784	1.97449e-06	2.96944e-06	2.13829	3.08045	4.01158	0.000343539	0.00309755	1	1	0.985236	2	2	1.18869	2	2	1.47555	3	3	1.98173	1	1	0.5339	0	0	0	5	5	2.87171	1	1	0.521997	0	0	0	3	3	1.8147	2	2	0.674076	0	0
CA595205	621	6.6712	1.36838	0.93633	2.82384	5.0172e-05	2.82385	8.89112e-07	0.000496386	0.93633	2.82384	3.40441	0.00178803	0.0120176	1	1	0.821824	0	0	0	2	2	1.23082	2	2	1.10203	0	0	0	0	0	0	0	0	0	0	0	0	0	0	0	2	2	1.00914	0	0	0	0	0
CA595636	611	15.7029	3.55158	3.18261	2.0862	2.87486e-07	2.37907	3.15521e-06	4.38581e-06	3.18261	2.0862	4.05966	0.000281273	0.00263099	3	3	2.50582	4	4	2.01552	8	8	5.00384	2	2	1.12006	4	4	1.81054	1	1	0.662885	0	0	0	6	6	2.65527	3	3	2.53009	7	7	3.5898	12	12	3.42885	8	8
CA595853	617	19.246	5.18488	5.78363	3.7032	8.60604e-20	4.12843	5.35131e-06	5.50561e-18	5.78363	3.7032	8.04296	3.38447e-09	2.19171e-07	0	0	0	5	5	2.4949	6	6	3.71639	2	2	1.10917	3	3	1.3447	0	0	0	5	5	2.41093	5	5	2.1912	4	4	3.34065	9	9	4.57058	11	11	3.11255	2	2
CA596290	559	3.24208	0.469946	0.661879	11.9207	1.03877e-05	5.00143	5.87337e-07	0.000118801	0.661879	11.9207	4.1926	0.000210966	0.00207612	0	0	0	0	0	0	0	0	0	0	0	0	0	0	0	0	0	0	0	2	1.06443	0	0	0	0	0	0	0	0	0	0	0	0	0	0
CA596315	526	5.41262	1.0753	1.11414	4.3698	4.92541e-06	3.95652	1.03427e-06	6.00952e-05	1.11414	4.3698	3.80411	0.000449431	0.00386819	5	5	4.85126	0	0	0	0	0	0	0	0	0	0	0	0	0	0	0	0	0	0	0	0	0	0	0	0	0	0	0	0	0	0	0	0
CA596398	596	32.9278	9.33351	11.8917	9.30282	3.45749e-28	10.1862	1.07989e-05	3.91881e-26	11.8917	9.30282	7.69416	1.10336e-08	5.77234e-07	2	2	1.71259	0	1	0.516562	6	7	4.48856	3	3	1.72238	5	5	2.32013	0	0	0	11	13	6.4893	0	0	0	3	4	3.45835	4	5	2.62868	6	10	2.92929	0	0
CA596439	346	15.705	3.12249	2.30426	2.22216	9.60646e-06	2.44779	2.23745e-06	0.000110651	2.30426	2.22216	3.69724	0.000774334	0.00605596	1	1	1.47501	1	1	0.889801	2	2	2.20907	1	1	0.988957	0	0	0	0	0	0	1	1	0.859854	5	5	3.90744	1	1	1.48929	1	1	0.905603	7	7	3.53208	1	1
CA596486	621	6.6641	1.10203	1.0442	3.87656	3.44138e-06	3.57878	9.67564e-07	4.32781e-05	1.0442	3.87656	3.94106	0.000420515	0.00366029	0	0	0	0	0	0	0	3	1.84623	2	2	1.10203	2	2	0.890693	0	0	0	0	1	0.479081	0	1	0.435418	0	0	0	0	0	0	0	0	0	0	0
CA596529	514	3.58944	1.0143	0.827354	4.5177	6.37593e-06	3.71551	7.54902e-07	7.60251e-05	0.827354	4.5177	4.23523	0.000160775	0.00165877	0	0	0	0	0	0	1	1	0.743519	0	0	0	0	0	0	0	0	0	0	0	0	0	0	0	0	0	0	2	2	1.21922	6	6	2.03796	0	0
CA596545	538	7.85572	2.65233	2.0276	2.33796	5.3313e-07	2.58155	1.94594e-06	7.78182e-06	2.0276	2.33796	4.06695	0.000217598	0.00212808	0	0	0	1	1	0.572251	3	3	2.13105	3	3	1.90806	1	1	0.514052	0	0	0	4	4	2.21197	1	1	0.502592	3	4	3.83119	5	6	3.49448	4	4	1.29803	2	2
CA596645	576	5.68224	1.83033	1.22794	3.02083	4.00829e-06	3.07283	1.15555e-06	4.97772e-05	1.22794	3.02083	4.11797	0.000244266	0.00234102	0	1	0.886029	0	0	0	0	1	0.663487	0	1	0.594061	0	1	0.480139	0	0	0	0	2	1.03302	0	2	0.93887	0	0	0	0	3	1.63197	0	5	1.5155	0	2
CA596671	527	3.96915	0.54562	0.596362	4.98498	0.000177722	3.52906	5.40334e-07	0.0015498	0.596362	4.98498	3.48504	0.00145931	0.0101884	0	0	0	0	0	0	0	0	0	0	1	0.649296	0	0	0	0	0	0	0	0	0	0	0	0	0	0	0	0	0	0	0	1	0.331282	0	0
CA596782	543	25.4937	4.14672	5.0302	4.35993	3.50185e-15	4.81863	4.64588e-06	1.51995e-13	5.0302	4.35993	5.40554	6.43072e-06	0.000114446	0	0	0	2	2	1.13396	3	3	2.11143	2	2	1.26033	2	2	1.01864	0	0	0	2	2	1.0958	3	3	1.49389	6	6	5.69386	2	2	1.1541	5	5	1.6076	2	2
CA597062	550	3.31769	1.07381	1.07286	6.05953	1.08953e-07	4.70431	9.65377e-07	1.78776e-06	1.07286	6.05953	5.93394	1.26208e-06	2.93807e-05	1	1	0.927914	0	0	0	0	0	0	0	0	0	1	1	0.502836	0	0	0	1	1	0.540926	0	0	0	1	1	0.936899	1	1	0.569706	2	3	0.952285	0	0
CA597512	580	3.18098	0.589964	0.495209	6.01838	0.000648325	3.5413	4.45746e-07	0.00492417	0.495209	6.01838	4.01059	0.000343521	0.00309751	0	0	0	0	0	0	0	0	0	0	1	0.589964	0	0	0	0	0	0	0	1	0.512947	0	0	0	0	0	0	0	1	0.540239	0	0	0	0	0
CA597537	615	202.689	54.8117	44.0174	1.8654	4.53607e-06	2.24936	4.65387e-05	5.57001e-05	44.0174	1.8654	3.96522	0.000338186	0.00305897	31	73	60.5784	75	167	83.6008	58	94	58.4128	76	160	89.0222	93	149	67.004	1	2	1.31715	54	108	52.2455	33	64	28.1386	50	97	81.2741	77	119	60.6297	122	238	67.5632	31	50
CA597623	459	8.04503	3.32411	2.28291	2.32048	4.13526e-06	2.54401	2.21606e-06	5.12147e-05	2.28291	2.32048	4.49448	6.19156e-05	0.000753868	4	4	4.44752	2	2	1.34149	4	4	3.33045	0	0	0	1	2	1.20505	0	0	0	2	2	1.29634	8	8	4.71276	1	1	1.12265	3	3	2.04796	6	6	2.28216	1	1
CA597823	383	5.69707	1.48522	1.06338	2.85816	7.30051e-05	2.90654	1.00804e-06	0.000698137	1.06338	2.85816	3.28921	0.00195354	0.0129237	3	3	3.99754	0	0	0	0	0	0	0	0	0	0	0	0	1	1	1.0575	0	0	0	0	0	0	3	3	4.03625	0	0	0	2	2	0.911674	1	1
CA598036	440	23.4411	6.0206	7.71077	4.9882	1.15579e-21	5.46044	6.89894e-06	8.48492e-20	7.71077	4.9882	7.02243	6.54861e-08	2.50872e-06	1	1	1.15989	4	4	2.79883	1	1	0.868565	3	4	3.11072	2	2	1.25709	3	3	2.76152	0	0	0	5	5	3.07266	0	0	0	2	2	1.42427	9	11	4.36464	2	2
CA598171	530	2.87247	0.986671	0.654298	2.60054	0.000531333	2.52582	6.23312e-07	0.00412193	0.654298	2.60054	3.55189	0.00101186	0.00755426	0	2	1.92586	0	1	0.580889	0	2	1.44215	0	1	0.645621	0	0	0	0	2	1.52839	0	1	0.561338	0	0	0	0	1	0.972254	0	1	0.591205	0	0	0	0	1
CA598254	101	163.396	36.3409	27.8233	1.68868	0.000613071	1.86571	2.78841e-05	0.00467948	27.8233	1.68868	3.22786	0.00213932	0.0139134	2	2	10.106	16	16	48.7717	8	8	30.2708	4	4	13.5516	13	13	35.5968	1	1	4.01013	18	18	53.0215	53	53	141.89	12	12	61.2231	15	15	46.5354	21	21	36.3	11	11
CA598494	555	6.9442	1.79967	1.07802	2.04976	2.82493e-05	2.22707	1.0701e-06	0.000295453	1.07802	2.04976	3.62606	0.000692113	0.00551397	0	0	0	2	2	1.10945	0	0	0	0	0	0	3	3	1.49492	0	0	0	1	1	0.536053	1	1	0.487197	2	2	1.85692	3	3	1.69372	8	8	2.51655	1	1
CA598646	641	38.4759	5.67432	6.11629	2.26765	8.91117e-08	2.65287	6.07143e-06	1.48469e-06	6.11629	2.26765	4.08728	0.00025062	0.00239138	3	6	4.77709	1	8	3.84239	2	9	5.36586	2	17	9.07495	2	23	9.92337	0	0	0	6	27	12.5316	1	4	1.68733	0	3	2.41168	1	3	1.46648	5	15	4.08547	3	12
CA598970	675	23.0053	8.40972	6.09231	2.47496	1.10618e-08	2.87277	5.96562e-06	2.13209e-07	6.09231	2.47496	4.88694	2.21753e-05	0.000320394	0	0	0	2	9	4.10495	1	14	7.92646	0	6	3.04159	2	21	8.60409	0	0	0	1	5	2.20377	1	6	2.40351	0	2	1.5268	1	8	3.71364	1	13	3.36239	0	5
CA599270	498	9.67377	1.38726	1.32516	4.48773	1.42295e-06	4.1182	1.20245e-06	1.92226e-05	1.32516	4.48773	3.44955	0.0016213	0.0110884	0	1	1.0248	0	1	0.618215	0	2	1.53481	0	0	0	0	0	0	0	0	0	0	0	0	0	0	0	0	0	0	0	0	0	0	0	0	0	1
CA599719	444	37.1597	9.70941	8.47453	1.97474	4.9129e-08	2.2167	8.36441e-06	8.52259e-07	8.47453	1.97474	4.97061	1.13912e-05	0.000183268	8	8	9.19554	17	19	13.1747	7	7	6.02518	20	21	16.1841	25	25	15.5721	27	28	25.542	13	14	9.38093	12	15	9.13495	4	5	5.80287	7	7	4.94002	12	12	4.71853	3	3
CA599746	560	18.1233	3.36312	3.7658	3.01568	5.93614e-09	3.30151	3.45585e-06	1.19436e-07	3.7658	3.01568	4.31621	0.000144859	0.00152186	2	2	1.82269	2	2	1.09954	2	2	1.36489	8	8	4.88827	5	6	2.96314	0	0	0	0	0	0	0	0	0	1	1	0.920169	7	7	3.91673	16	18	5.61168	0	0
CA599801	638	4.10083	0.468812	0.840838	15.6413	8.12137e-08	6.13848	7.41861e-07	1.36272e-06	0.840838	15.6413	4.70617	4.96673e-05	0.000627593	0	0	0	0	0	0	0	0	0	0	0	0	0	0	0	0	0	0	0	0	0	0	1	0.423816	0	0	0	0	0	0	0	0	0	0	0
CA600122	646	9.07545	1.85328	1.65302	1.84468	2.60135e-06	2.074	1.68826e-06	3.33876e-05	1.65302	1.84468	4.60497	4.36932e-05	0.000563986	3	3	2.37006	8	9	4.28923	5	5	2.95796	4	4	2.11876	8	9	3.853	2	2	1.25394	5	5	2.3027	4	4	1.67427	1	1	0.79767	4	4	1.94018	6	8	2.16205	1	1
CA600351	642	1.86356	0	0.394622	10.5793	0.00120867	3.65124	3.50465e-07	0.00850944	0.394622	10.5793	3.56024	0.00121394	0.00876963	0	0	0	1	1	0.47955	0	0	0	0	0	0	0	0	0	0	0	0	0	0	0	0	0	0	0	0	0	0	0	0	1	1	0.27194	0	0
CA600663	569	23.5216	9.02228	7.26714	2.14485	3.05278e-09	2.37107	6.95844e-06	6.41986e-08	7.26714	2.14485	6.1864	2.6096e-07	7.89442e-06	3	4	3.58772	9	18	9.73933	7	11	7.38815	4	12	7.21643	7	13	6.3186	17	19	13.5245	2	5	2.61432	14	19	9.02899	0	0	0	4	8	4.40546	7	20	6.13658	1	3
CA601023	372	50.826	17.3603	13.3157	2.79136	3.45153e-07	3.29871	1.29144e-05	5.19169e-06	13.3157	2.79136	4.7255	4.07401e-05	0.000531307	8	8	10.9753	10	10	8.27611	12	12	12.328	22	22	20.2364	0	0	0	2	2	2.17754	7	7	5.59829	0	0	0	15	16	22.1632	5	6	5.05385	16	16	7.50906	0	0
CA601676	239	18.6664	3.27809	4.05757	12.0975	2.10237e-12	10.4298	3.67585e-06	6.78546e-11	4.05757	12.0975	5.28353	9.42433e-06	0.00015676	0	0	0	0	0	0	0	0	0	2	2	2.86342	0	0	0	0	0	0	1	1	1.24481	0	0	0	0	0	0	0	0	0	0	0	0	0	0
CA601816	568	37.6328	11.4559	13.4026	6.22174	1.18735e-36	6.93075	1.20252e-05	2.06993e-34	13.4026	6.22174	9.60457	7.95026e-11	1.03908e-08	0	0	0	3	5	2.71013	2	6	4.03699	0	1	0.602428	4	4	1.94761	2	2	1.42614	3	8	4.19027	1	1	0.476047	1	1	0.907209	4	8	4.41322	4	8	2.45895	0	0
CA601819	304	31.5608	10.067	9.8152	2.40097	4.17779e-14	2.74108	9.37665e-06	1.62773e-12	9.8152	2.40097	6.41451	1.53852e-07	5.08468e-06	7	7	11.7515	14	14	14.1783	3	3	3.7714	11	11	12.3815	4	4	3.63895	8	8	10.6585	3	3	2.93595	2	2	1.77891	5	5	8.47524	3	3	3.09216	8	8	4.59436	8	8
CA601824	447	6.56461	2.10294	1.22862	2.63318	3.55688e-06	2.76007	1.16931e-06	4.4584e-05	1.22862	2.63318	4.02471	0.000209068	0.00206175	0	0	0	2	2	1.3775	0	0	0	0	0	0	1	1	0.618703	0	0	0	3	3	1.99671	0	0	0	0	0	0	3	3	2.10294	2	2	0.781144	0	0
CA602070	528	8.17711	1.6358	1.76701	3.05756	4.6477e-07	3.18122	1.63314e-06	6.84436e-06	1.76701	3.05756	4.24075	0.000155125	0.00161111	1	1	0.966577	0	0	0	2	3	2.17141	6	6	3.8884	2	2	1.04758	1	1	0.767089	1	1	0.563465	0	0	0	0	0	0	2	3	1.78033	3	3	0.991964	0	0
CA602377	227	18.4468	2.94521	3.28373	9.09917	1.2844e-07	7.62099	2.90859e-06	2.08242e-06	3.28373	9.09917	4.23273	0.000188688	0.00189418	0	0	0	0	0	0	0	0	0	0	0	0	0	0	0	0	0	0	0	0	0	0	1	1.19117	0	0	0	0	0	0	0	0	0	0	0
CA602523	404	18.8104	5.98806	5.14619	2.61276	3.63e-11	3.0017	4.98426e-06	1.00548e-09	5.14619	2.61276	5.83342	1.27981e-06	2.97248e-05	1	1	1.26325	5	5	3.81029	1	1	0.945962	3	3	2.54093	1	1	0.684555	0	0	0	3	3	2.20923	3	3	2.00788	4	4	5.10193	9	9	6.98031	13	14	6.05	1	1
CA602643	502	41.5939	15.0965	15.2583	2.85108	5.37911e-25	3.26448	1.4314e-05	4.9823e-23	15.2583	2.85108	8.43077	1.29794e-09	1.00219e-07	7	7	7.11647	15	18	11.0392	14	17	12.942	9	9	6.13468	16	18	9.9165	13	13	10.4886	22	25	14.8162	11	12	6.46361	10	10	10.2648	15	19	11.8594	16	19	6.60782	12	16
CA603132	577	3.33971	0.945398	0.770872	4.39089	4.01493e-05	3.5826	7.02826e-07	0.000405929	0.770872	4.39089	4.62833	5.45793e-05	0.00067861	0	0	0	0	0	0	0	0	0	0	0	0	1	1	0.479307	0	0	0	1	1	0.515614	0	0	0	0	0	0	0	0	0	0	0	0	0	0
CA603373	414	15.1275	4.16289	3.97749	2.86657	1.49664e-09	3.12856	3.69696e-06	3.2905e-08	3.97749	2.86657	5.3451	5.02201e-06	9.32175e-05	1	1	1.23274	0	0	0	1	1	0.923113	9	9	7.43867	1	1	0.668019	2	2	1.95663	6	6	4.31173	5	5	3.26563	1	1	1.24467	0	0	0	5	5	2.10852	0	0
CA603546	513	12.9795	4.0428	2.63831	1.5804	2.97131e-05	1.81312	2.87832e-06	0.000309059	2.63831	1.5804	3.66309	0.000751012	0.00589976	0	3	2.98452	0	8	4.80111	0	6	4.46981	0	4	2.66806	0	5	2.69552	0	2	1.57904	0	1	0.57994	0	13	6.8521	0	1	1.00447	0	8	4.88637	0	11	3.74355	0	8
CA603857	436	15.2871	2.89303	2.57136	1.94443	1.55683e-05	2.16436	2.55126e-06	0.000171839	2.57136	1.94443	3.63781	0.000902629	0.0068778	4	5	5.85267	0	0	0	2	2	1.75307	4	5	3.92407	7	7	4.44018	2	2	1.8579	2	2	1.36472	5	5	3.10085	1	1	1.18187	4	4	2.87467	8	8	3.20341	3	3
CA603970	470	13.7793	2.80391	3.09914	5.19494	4.68016e-11	5.15727	2.7546e-06	1.27692e-09	3.09914	5.19494	4.70733	4.66225e-05	0.000595083	1	1	1.08586	0	0	0	3	4	3.2525	0	0	0	1	1	0.588426	0	0	0	6	9	5.69699	0	0	0	0	0	0	1	1	0.666678	2	2	0.742917	0	0
CA604011	458	7.9777	2.47562	1.6501	2.8586	2.07127e-06	3.05502	1.56958e-06	2.71254e-05	1.6501	2.8586	3.94768	0.00033617	0.00304533	0	0	0	0	1	0.672208	0	0	0	0	1	0.747116	0	1	0.603843	0	0	0	0	7	4.54709	0	1	0.590381	0	0	0	0	0	0	0	7	2.66834	0	0
CA604074	455	5.46305	2.10985	1.56027	3.39126	2.20704e-08	3.44798	1.44995e-06	4.05831e-07	1.56027	3.39126	5.47674	3.55268e-06	6.96862e-05	0	0	0	0	0	0	3	3	2.51979	0	0	0	0	0	0	0	0	0	1	1	0.653867	0	0	0	1	1	1.13252	1	1	0.688656	2	2	0.767409	0	0
CA604142	691	3.49359	0.926175	0.615118	2.71218	0.000898289	2.57016	5.82903e-07	0.00655464	0.615118	2.71218	3.35976	0.00190585	0.0126577	0	0	0	0	0	0	0	0	0	0	0	0	0	3	1.20069	0	0	0	0	2	0.861098	0	0	0	0	1	0.745723	0	3	1.36037	0	2	0.505313	0	0
CA604325	639	8.70486	2.50896	1.82099	1.90246	9.34375e-07	2.14315	1.84354e-06	1.30547e-05	1.82099	1.90246	4.3053	9.64108e-05	0.00108686	0	1	0.798674	0	7	3.37261	0	2	1.19615	0	3	1.60647	0	10	4.32801	0	2	1.26768	0	3	1.39676	0	2	0.846305	0	3	2.41922	0	10	4.90358	0	8	2.18574	0	4
CA604665	516	3.97448	1.56033	1.2447	4.01792	1.49972e-07	3.77321	1.14081e-06	2.40065e-06	1.2447	4.01792	5.40863	3.84016e-06	7.44759e-05	0	0	0	0	0	0	0	0	0	0	0	0	0	0	0	0	0	0	2	2	1.15314	2	2	1.04804	0	0	0	0	0	0	0	1	0.338344	0	0
CA604692	588	14.0991	3.01823	2.46934	1.55864	4.06939e-05	1.77929	2.69825e-06	0.000410985	2.46934	1.55864	3.77469	0.000415271	0.00362217	6	6	5.20768	8	8	4.18872	2	2	1.29989	10	10	5.81937	3	3	1.41102	18	18	12.3987	9	9	4.55371	15	15	6.89782	5	5	4.38176	6	6	3.19733	7	7	2.0784	5	5
CA604745	551	7.3419	2.53276	2.04572	2.43403	3.18279e-08	2.67848	1.96941e-06	5.70366e-07	2.04572	2.43403	5.16266	6.03126e-06	0.000108529	1	3	2.77869	2	3	1.67625	3	5	3.46795	0	1	0.621015	3	4	2.0077	1	1	0.735069	1	1	0.539944	0	1	0.490734	0	1	0.935199	1	1	0.568673	6	8	2.53482	1	1
CA604775	536	1.97955	0.574386	0.5042	4.73488	0.00072142	3.25982	4.58051e-07	0.00540462	0.5042	4.73488	4.01348	0.000332715	0.00301958	0	0	0	1	1	0.574386	0	0	0	0	0	0	0	0	0	0	0	0	1	1	0.555055	0	0	0	0	0	0	0	0	0	2	2	0.651439	0	0
CA605080	496	16.3417	4.14046	4.50958	3.75059	1.38844e-11	4.14352	4.17411e-06	4.05646e-10	4.50958	3.75059	5.27604	8.90695e-06	0.000149646	7	7	7.20256	2	2	1.24142	2	2	1.541	4	4	2.75951	9	9	5.01823	0	0	0	5	5	2.99909	0	0	0	1	1	1.0389	3	3	1.89519	6	6	2.11192	2	2
CA605184	607	2.2763	0.331559	0.397913	24.896	0.000153379	4.08048	3.5037e-07	0.00135817	0.397913	24.896	4.18341	0.000218258	0.0021335	0	0	0	0	0	0	0	0	0	0	0	0	0	0	0	0	0	0	0	0	0	0	0	0	0	0	0	0	1	0.516209	0	0	0	0	0
CA605215	574	3.18274	0.911037	0.726421	4.86208	2.00836e-05	3.71698	6.59173e-07	0.000216593	0.726421	4.86208	4.74328	3.62594e-05	0.000482397	0	0	0	0	0	0	0	0	0	0	0	0	0	1	0.481812	0	0	0	0	0	0	0	0	0	0	0	0	0	0	0	1	2	0.608312	0	0
CA605515	575	10.728	1.57593	2.49954	39.2143	2.48327e-16	15.6237	2.20402e-06	1.20092e-14	2.49954	39.2143	5.7496	2.50576e-06	5.2106e-05	0	0	0	0	0	0	0	1	0.664641	0	0	0	0	1	0.480974	0	0	0	0	0	0	0	0	0	0	0	0	0	0	0	0	1	0.303627	0	0
CA605593	585	20.2988	6.73238	4.92955	1.81013	1.26319e-08	2.09793	5.12283e-06	2.41188e-07	4.92955	1.81013	4.90988	1.73324e-05	0.000260761	5	5	4.36199	6	6	3.15765	6	6	3.91968	9	9	5.26429	13	16	7.56404	0	0	0	12	14	7.11988	6	6	2.77328	7	8	7.04677	11	15	8.03432	30	34	10.1469	12	14
CA605676	509	8.41558	2.79936	1.69725	1.43076	0.000142819	1.64385	1.97028e-06	0.00127428	1.69725	1.43076	3.61187	0.000655425	0.00527252	5	5	5.01329	10	12	7.25826	5	5	3.75411	2	2	1.34451	7	9	4.89006	5	8	6.36578	10	12	7.01397	7	9	4.78104	3	4	4.04947	5	7	4.30917	4	6	2.05798	6	6
CA605707	555	1.87875	0	0.277761	15.9343	0.00229513	3.13054	2.45442e-07	0.0148401	0.277761	15.9343	3.34112	0.00217819	0.0141191	0	0	0	0	0	0	0	0	0	0	0	0	0	0	0	0	0	0	0	0	0	0	0	0	0	0	0	0	0	0	0	0	0	0	0
CA605868	571	3.22049	1.09751	0.710224	2.49777	0.000427729	2.48606	6.80145e-07	0.00339595	0.710224	2.49777	3.82215	0.000547279	0.00454309	0	0	0	1	1	0.539179	1	1	0.669297	1	1	0.599263	1	1	0.484343	1	1	0.709322	1	2	1.04206	2	2	0.947091	0	0	0	1	2	1.09751	0	0	0	1	1
CA605936	379	18.0216	3.81087	4.40267	4.50793	5.00342e-15	4.83166	4.04503e-06	2.14401e-13	4.40267	4.50793	6.3262	4.50968e-07	1.24108e-05	0	0	0	1	1	0.812325	2	2	2.01672	0	0	0	1	1	0.72971	1	1	1.06866	0	0	0	2	2	1.42688	0	0	0	4	4	3.307	5	5	2.30324	3	3
CA606032	477	6.96341	2.13262	1.41486	2.08285	1.08689e-05	2.30686	1.40724e-06	0.000123798	1.41486	2.08285	3.76729	0.000534817	0.00445999	0	0	0	0	3	1.9363	0	0	0	0	2	1.43471	0	0	0	0	0	0	0	4	2.49484	0	3	1.70059	0	1	1.08028	0	2	1.31379	0	5	1.83004	0	3
CA606256	370	9.76093	2.06035	1.81473	2.17184	1.59947e-05	2.37584	1.74512e-06	0.00017595	1.81473	2.17184	3.49261	0.00136221	0.00962826	2	2	2.75866	1	1	0.832084	0	0	0	4	4	3.69923	4	4	2.98984	4	4	4.37862	3	3	2.41224	2	2	1.46159	0	0	0	1	1	0.846861	4	4	1.88741	1	1
CA606341	529	116.204	14.8035	24.5846	7.79982	4.06028e-21	8.51339	2.19769e-05	2.84791e-19	24.5846	7.79982	5.19847	1.21459e-05	0.000193564	12	12	11.577	10	10	5.81987	11	11	7.9468	14	14	9.05578	12	12	6.27357	4	4	3.06255	14	14	7.87359	0	0	0	0	0	0	4	4	2.36929	10	11	3.63032	1	1
CA606599	517	27.433	5.88502	4.556	3.25175	1.66874e-09	3.62734	4.22072e-06	3.64395e-08	4.556	3.25175	4.56077	6.60361e-05	0.000795304	0	10	9.87142	0	7	4.16847	0	5	3.69602	0	6	3.97113	0	5	2.67466	0	0	0	0	3	1.72636	0	8	4.18405	0	3	2.9901	0	1	0.606071	0	3	1.01307	0	5
CA606709	381	3.45889	0	0.666334	16.4209	9.64339e-06	5.43702	5.93488e-07	0.000111013	0.666334	16.4209	3.88428	0.000498272	0.0042137	1	1	1.33951	0	0	0	0	0	0	0	0	0	0	0	0	0	0	0	0	0	0	0	0	0	0	0	0	0	0	0	0	0	0	0	0
CA606784	623	23.585	4.89561	4.29498	3.21487	9.64523e-08	3.61413	4.06506e-06	1.59621e-06	4.29498	3.21487	4.2975	0.000154503	0.00160555	3	3	2.45756	0	0	0	1	2	1.22687	2	2	1.09849	1	1	0.443917	0	0	0	12	12	5.73052	0	0	0	0	0	0	4	5	2.51476	11	11	3.08257	5	6
CA606801	590	7.72389	2.12906	2.61383	3.82448	7.62692e-14	4.01723	2.40893e-06	2.89235e-12	2.61383	3.82448	7.66019	8.61314e-09	4.70111e-07	1	1	0.865004	0	0	0	1	2	1.29549	3	3	1.73989	2	2	0.937492	2	2	1.37296	1	1	0.504253	3	3	1.37489	0	0	0	0	1	0.531082	1	1	0.295908	0	0
CA606886	406	3.2459	0.452688	0.553877	6.66115	0.000453618	3.83236	4.97176e-07	0.00357986	0.553877	6.66115	3.33517	0.00220618	0.0142638	0	0	0	0	0	0	0	0	0	0	0	0	0	0	0	0	0	0	0	0	0	0	0	0	0	0	0	0	0	0	0	0	0	0	0
CA607121	515	3.54812	0.678002	0.725273	4.09996	3.92784e-05	3.39582	6.63742e-07	0.000397957	0.725273	4.09996	4.00362	0.00033052	0.00300285	0	0	0	1	1	0.597808	0	0	0	1	1	0.664425	1	1	0.53701	0	0	0	0	0	0	1	1	0.525038	0	0	0	0	0	0	1	2	0.678002	0	0
CA607537	560	31.696	6.95333	6.66109	2.41766	7.11968e-07	2.63178	6.13948e-06	1.01453e-05	6.66109	2.41766	4.24626	0.000111711	0.00122873	19	28	25.5176	9	17	9.34609	7	13	8.87177	5	7	4.27724	8	24	11.8526	7	7	5.06278	10	15	7.969	9	12	5.79417	0	0	0	0	1	0.559533	0	1	0.31176	0	2
CA607573	594	93.7835	23.9429	15.5281	1.47735	5.78089e-07	1.73073	1.78474e-05	8.38239e-06	15.5281	1.47735	3.49451	0.00129983	0.00927332	14	32	27.4937	35	62	32.1347	21	48	30.8823	23	43	24.7705	49	96	44.6966	18	26	17.7283	30	58	29.0497	25	40	18.2084	21	44	38.17	51	117	61.7182	50	88	25.8645	15	34
CA607881	614	2.97188	1.14297	0.767509	2.87952	0.000146043	2.76947	7.22211e-07	0.00129965	0.767509	2.87952	4.46334	6.68304e-05	0.000803474	0	0	0	0	0	0	2	2	1.24485	0	0	0	0	0	0	0	0	0	1	1	0.484543	0	0	0	1	1	0.839242	1	1	0.510323	2	4	1.13737	1	2
CA607933	612	71.7035	16.196	13.1951	1.91337	1.19839e-05	2.0923	1.27218e-05	0.000135337	13.1951	1.91337	3.78801	0.00047054	0.00401741	17	40	33.3564	16	34	17.104	6	9	5.62013	6	12	6.70939	5	12	5.42275	19	46	30.4429	17	34	16.5283	16	45	19.8819	4	7	5.89389	3	6	3.07195	16	55	15.6899	10	17
CA607951	592	29.3167	7.2886	5.63571	2.36822	6.66885e-06	2.78743	5.65586e-06	7.91647e-05	5.63571	2.36822	3.56526	0.00105366	0.00781345	1	3	2.58625	3	17	8.84089	5	16	10.3289	1	12	6.93606	3	13	6.07311	0	0	0	3	13	6.53314	0	3	1.37024	2	4	3.48172	3	17	8.9979	2	11	3.24399	0	4
CA607968	623	34.7821	6.69739	6.1891	1.60548	2.00812e-07	1.8457	6.61887e-06	3.14437e-06	6.1891	1.60548	4.18308	0.0001561	0.00161826	4	5	4.09593	14	24	11.8602	8	13	7.97463	10	18	9.88639	12	31	13.7614	0	0	0	8	18	8.59578	22	40	17.3608	3	9	7.44406	9	18	9.05312	25	46	12.8908	11	24
CA608041	584	32.5844	5.74386	5.86455	2.66034	1.8853e-10	2.9756	5.53267e-06	4.71199e-09	5.86455	2.66034	4.93383	2.11028e-05	0.000307342	5	13	11.3606	2	7	3.69024	3	10	6.54398	4	6	3.51554	3	8	3.78849	3	7	4.85472	3	5	2.54717	14	29	13.4271	1	2	1.76471	5	8	4.29231	8	16	4.78317	3	5
CA608222	567	3.75984	1.71007	1.12854	3.07847	4.35873e-06	3.07969	1.06006e-06	5.36888e-05	1.12854	3.07847	4.31211	0.000103968	0.00115573	0	0	0	2	2	1.08597	3	3	2.02206	2	2	1.20698	1	1	0.48776	0	0	0	5	5	2.62354	0	0	0	0	0	0	3	3	1.65788	0	0	0	0	0
CA608402	499	29.639	8.53907	5.7472	1.69523	4.93216e-07	2.00132	6.24805e-06	7.23396e-06	5.7472	1.69523	3.9471	0.000236804	0.00228212	3	7	7.15925	4	8	4.93581	6	15	11.488	5	7	4.80011	3	11	6.09651	0	0	0	4	15	8.94317	9	23	12.4631	4	8	8.26124	10	26	16.3263	12	36	12.5954	4	10
CA608491	534	1.88442	0	0.476752	11.8743	0.000101029	4.15065	4.22752e-07	0.000935136	0.476752	11.8743	3.93994	0.000429621	0.00372655	0	0	0	0	0	0	0	0	0	0	0	0	0	0	0	0	0	0	0	0	0	0	1	0.506357	0	0	0	0	0	0	0	0	0	0	0
CA608661	339	79.9378	18.1053	13.7159	2.68729	6.16941e-07	3.1818	1.33019e-05	8.89747e-06	13.7159	2.68729	3.87369	0.000501377	0.00423475	9	15	22.582	2	10	9.08175	6	13	14.6554	15	27	27.2532	4	17	13.8688	0	1	1.19476	7	17	14.9193	4	8	6.38099	4	7	10.6403	1	2	1.84861	9	20	10.3	2	5
CA608749	652	14.4196	3.29912	3.9531	2.69471	2.43686e-12	3.00229	3.71286e-06	7.81389e-11	3.9531	2.69471	5.90177	1.33377e-06	3.07882e-05	0	0	0	5	7	3.30537	3	4	2.34459	0	0	0	1	1	0.424172	0	0	0	4	5	2.28151	10	11	4.56187	3	6	4.74198	1	1	0.480581	5	6	1.60662	3	4
CA608881	397	38.2248	7.68808	9.47129	3.05874	1.73692e-14	3.4904	8.80899e-06	7.02125e-13	9.47129	3.05874	5.84882	1.69118e-06	3.75466e-05	0	1	1.28552	0	2	1.55099	2	5	4.81321	0	1	0.861912	3	11	7.66287	0	0	0	1	5	3.74697	7	10	6.81094	0	4	5.19189	1	5	3.94633	12	20	8.79524	1	5
CA608912	583	58.9471	9.41926	14.4724	3.87627	4.01577e-19	4.40546	1.29899e-05	2.44432e-17	14.4724	3.87627	5.8817	1.67162e-06	3.71904e-05	1	1	0.87539	7	8	4.22465	2	2	1.31104	3	5	2.93464	5	6	2.84624	0	0	0	1	1	0.510308	13	15	6.95698	3	4	3.53547	12	13	6.98697	11	20	5.98921	7	10
CA608975	624	5.04783	1.16738	1.02362	2.29384	5.19982e-05	2.42817	9.9374e-07	0.000512807	1.02362	2.29384	3.8658	0.00045021	0.00387334	0	0	0	1	2	0.986767	0	0	0	1	1	0.548364	1	1	0.443205	0	0	0	4	5	2.38389	1	1	0.433325	0	0	0	0	0	0	7	7	1.95849	0	0
CA609119	391	2.58656	0	0.409389	9.07033	0.000652951	3.61651	3.64622e-07	0.00495202	0.409389	9.07033	3.35531	0.00209533	0.0136787	0	0	0	0	0	0	0	0	0	0	0	0	0	0	0	0	0	0	0	0	0	0	0	0	0	0	0	0	0	0	0	1	0.446511	0	0
CA609170	611	11.5993	3.25316	3.42243	5.25832	8.71636e-16	5.35684	3.07908e-06	3.97938e-14	3.42243	5.25832	6.76441	1.27997e-07	4.35803e-06	0	1	0.835274	0	0	0	5	6	3.75288	0	1	0.560031	0	0	0	0	0	0	0	0	0	2	2	0.885088	0	0	0	5	5	2.56415	3	4	1.14295	1	1
CA609223	604	22.6046	3.62866	4.5048	4.646	1.00162e-11	4.89953	4.02798e-06	2.97412e-10	4.5048	4.646	4.82126	3.50455e-05	0.000468777	0	6	5.06973	0	3	1.52916	0	1	0.63273	0	2	1.13304	0	0	0	0	8	5.36454	0	2	0.98513	0	2	0.895346	0	0	0	0	0	0	0	2	0.578098	0	1
CA609235	490	109.066	22.7365	25.4606	3.75376	3.0634e-18	4.455	2.35142e-05	1.73962e-16	25.4606	3.75376	6.55349	2.34571e-07	7.2352e-06	4	6	6.24921	6	12	7.5397	9	12	9.35923	7	10	6.98324	6	15	8.46612	2	3	2.47973	12	15	9.10743	8	13	7.17373	7	12	12.6195	22	36	23.0208	19	20	7.12594	20	28
CA609605	267	7.53768	2.04305	2.26136	13.3381	1.26994e-13	9.51227	2.03868e-06	4.69955e-12	2.26136	13.3381	6.13765	8.16329e-07	2.04174e-05	0	0	0	0	0	0	0	0	0	0	0	0	0	0	0	0	0	0	0	0	0	0	0	0	0	0	0	1	1	1.17355	0	0	0	0	0
CA609669	482	18.9635	4.10237	3.47379	1.86275	7.71794e-07	2.1249	3.53142e-06	1.0936e-05	3.47379	1.86275	4.16431	0.000197028	0.00196228	2	2	2.11765	6	6	3.83242	5	5	3.9644	6	6	4.25949	13	15	8.60664	0	0	0	9	11	6.78963	6	6	3.36591	1	1	1.06908	7	8	5.20064	7	8	2.89769	2	2
CA609807	553	8.38464	2.88285	2.73615	2.57831	1.91471e-10	2.88025	2.63931e-06	4.7814e-09	2.73615	2.57831	6.05054	4.39189e-07	1.21454e-05	0	0	0	0	0	0	3	3	2.07325	2	2	1.23754	5	5	2.50054	0	0	0	6	6	3.22795	3	3	1.46688	0	0	0	4	4	2.26646	6	6	1.89424	1	1
CA609843	304	65.6749	24.6055	27.7398	10.4641	6.39539e-44	11.339	2.48207e-05	1.54271e-41	27.7398	10.4641	11.3459	1.33316e-12	4.13791e-10	6	6	10.0727	2	2	2.02547	0	0	0	2	2	2.25118	4	5	4.54869	11	11	14.6554	2	2	1.9573	1	1	0.889456	0	0	0	1	1	1.03072	6	6	3.44577	1	1
CA609965	539	13.285	3.93623	3.67397	2.43382	4.08708e-09	2.68775	3.48009e-06	8.42491e-08	3.67397	2.43382	5.38924	1.44588e-06	3.29677e-05	4	7	6.62795	2	4	2.28476	3	4	2.83613	4	5	3.1742	0	2	1.0262	12	17	12.7744	1	2	1.10393	8	9	4.51494	0	1	0.95602	0	1	0.581333	5	9	2.91516	0	0
CA610036	210	236.715	28.5446	42.8199	13.2221	3.48615e-19	14.1841	3.78091e-05	2.12954e-17	42.8199	13.2221	4.76816	4.16762e-05	0.000541859	4	4	9.721	3	3	4.39816	6	6	10.9191	5	5	8.14712	0	0	0	2	3	5.78604	19	19	26.9175	0	0	0	0	0	0	2	2	2.98418	1	1	0.83136	0	0
CA610037	345	12.9312	1.64668	2.0092	5.37544	8.97107e-08	5.18135	1.89193e-06	1.49378e-06	2.0092	5.37544	3.95777	0.000404954	0.00354795	0	0	0	1	1	0.89238	0	0	0	0	0	0	3	3	2.40487	2	2	2.34796	0	0	0	0	0	0	0	0	0	0	0	0	1	1	0.506045	0	0
CA610068	367	99.6686	23.4762	22.0429	2.03581	1.81224e-11	2.2982	2.15407e-05	5.22653e-10	22.0429	2.03581	6.12384	1.89092e-07	6.04932e-06	20	26	36.1558	16	18	15.0999	29	32	33.3226	18	22	20.5121	17	21	15.825	16	16	17.6577	32	38	30.8048	79	87	64.099	11	15	21.0611	24	31	26.4673	32	36	17.1256	19	23
CA610159	296	19.6461	4.67892	4.87014	3.58788	3.63504e-13	3.85627	4.4371e-06	1.27947e-11	4.87014	3.58788	6.30818	1.72004e-07	5.57743e-06	2	2	3.44833	0	0	0	0	0	0	0	1	1.15601	2	3	2.80297	9	9	12.3149	1	1	1.0051	3	3	2.74048	0	0	0	1	1	1.05858	6	6	3.5389	0	0
CA610284	532	2.28983	0	0.364943	11.7645	0.00120867	3.55447	3.23664e-07	0.00850944	0.364943	11.7645	3.37626	0.00198549	0.0130984	0	0	0	0	0	0	0	0	0	0	0	0	0	0	0	0	0	0	0	0	0	0	0	0	0	0	0	0	0	0	0	0	0	0	0
CA610296	405	7.95192	2.23564	1.44205	1.93307	0.000158251	2.16189	1.48551e-06	0.00139708	1.44205	1.93307	3.35139	0.00175475	0.0118387	0	0	0	4	5	3.80088	0	2	1.88725	2	2	1.68977	1	2	1.36573	1	1	1.00006	2	4	2.93836	4	5	3.3382	2	2	2.54467	2	4	3.0947	3	5	2.15538	1	1
CA610564	484	28.7399	7.77804	9.83283	3.8227	1.09654e-23	4.29848	8.94989e-06	9.30591e-22	9.83283	3.8227	8.08952	3.26086e-09	2.12718e-07	0	0	0	1	1	0.636097	1	1	0.789605	5	5	3.53491	8	11	6.28546	0	0	0	4	4	2.45875	8	8	4.46933	2	2	2.12932	6	9	5.82654	13	14	5.05	1	2
CA610642	426	13.3531	3.71619	5.06368	3.39419	2.16204e-18	3.79237	4.73238e-06	1.24014e-16	5.06368	3.39419	8.69081	2.79333e-10	2.8165e-08	1	1	1.19801	3	3	2.16811	3	3	2.69133	4	4	3.21295	4	4	2.59681	0	0	0	4	4	2.79351	4	5	3.17364	1	2	2.41922	8	8	5.88429	9	10	4.09825	1	1
CA611072	416	24.0272	4.92257	3.91036	1.62076	0.000374856	1.79143	4.00688e-06	0.00302696	3.91036	1.62076	3.19959	0.0022376	0.0144283	5	5	6.13404	2	3	2.22022	3	3	2.75602	2	2	1.64509	9	10	6.64808	6	8	7.7889	10	10	7.15167	26	28	18.1996	3	5	6.19345	4	4	3.01287	10	12	5.03612	6	6
CA611171	607	1.17259	0	0.268009	15.7382	0.00229513	3.06149	2.36848e-07	0.0148401	0.268009	15.7382	4.38885	0.00011911	0.00129709	0	0	0	0	0	0	0	0	0	0	1	0.563722	0	0	0	0	0	0	0	0	0	0	0	0	0	0	0	0	0	0	0	0	0	0	0
CA611314	401	3.79654	1.30252	1.08051	4.38685	2.33749e-07	3.90499	9.90111e-07	3.61648e-06	1.08051	4.38685	4.83416	2.84243e-05	0.000393491	0	1	1.2727	0	0	0	0	1	0.953039	0	0	0	0	2	1.37935	0	0	0	0	1	0.741919	0	0	0	0	1	1.28502	0	0	0	0	0	0	0	0
CA611492	557	8.04896	2.47995	1.63917	1.89002	2.20069e-05	2.11819	1.6687e-06	0.000235436	1.63917	1.89002	3.98296	0.000259707	0.00246337	0	0	0	0	2	1.10546	0	4	2.74448	0	3	1.84297	0	4	1.98607	0	0	0	1	6	3.20477	0	3	1.45634	0	0	0	0	2	1.12509	0	4	1.25376	0	4
CA611513	591	87.0685	25.9197	25.0852	5.24036	5.9205e-14	5.77564	2.2064e-05	2.27241e-12	25.0852	5.24036	6.77054	1.37095e-07	4.60983e-06	2	2	1.72708	9	13	6.77212	5	7	4.52653	8	14	8.10576	24	41	19.1861	2	3	2.05595	12	20	10.068	16	23	10.523	4	9	7.84713	8	14	7.42257	19	39	11.5209	6	12
CA611653	586	8.08899	2.34949	2.07402	2.41608	1.07633e-07	2.66	1.99152e-06	1.76714e-06	2.07402	2.41608	4.55213	5.39002e-05	0.000671597	0	0	0	4	6	3.15226	2	3	1.95649	1	2	1.16785	6	9	4.24751	0	0	0	0	0	0	6	7	3.22997	0	2	1.75869	4	6	3.20824	1	4	1.19171	0	0
CA611884	633	6.89409	2.11736	1.43549	2.27099	3.01855e-06	2.47189	1.39581e-06	3.83167e-05	1.43549	2.27099	4.23821	0.000106568	0.00118021	0	0	0	6	9	4.37732	2	3	1.81123	3	5	2.70284	1	2	0.873807	0	0	0	2	2	0.939998	2	3	1.28149	3	3	2.44216	3	7	3.46504	1	1	0.275807	2	3
CA612206	415	42.9255	9.78164	9.28673	2.23414	2.63008e-14	2.62037	9.16954e-06	1.04359e-12	9.28673	2.23414	5.87992	9.06697e-07	2.23229e-05	3	4	4.91906	7	12	8.9023	4	4	3.68355	2	3	2.47358	9	21	13.9946	6	8	7.80767	3	8	5.73512	3	7	4.56087	4	8	9.93339	5	11	8.30536	8	16	6.73101	5	17
CA612341	424	20.5847	4.51101	5.33474	4.28085	1.15244e-14	4.66031	4.83687e-06	4.74939e-13	5.33474	4.28085	5.85698	1.7441e-06	3.84982e-05	1	1	1.20366	2	4	2.90444	0	2	1.80268	3	3	2.42108	0	1	0.652264	0	1	0.955242	2	2	1.40335	1	1	0.637723	0	0	0	2	2	1.47801	7	13	5.35286	2	3
CA612678	479	6.26351	1.47674	1.0955	3.45699	6.43902e-06	3.32663	1.01358e-06	7.67072e-05	1.0955	3.45699	3.82262	0.000563767	0.00465586	0	2	2.13091	0	0	0	0	1	0.797847	0	1	0.714361	0	0	0	0	0	0	0	2	1.24221	0	0	0	0	1	1.07577	0	0	0	0	3	1.09344	0	1
CA612680	464	17.4983	5.18604	5.72338	5.47409	1.14225e-23	5.86564	5.16053e-06	9.67535e-22	5.72338	5.47409	8.11661	3.34482e-09	2.17237e-07	1	1	1.0999	2	2	1.32703	1	2	1.64728	2	3	2.21236	2	2	1.19207	0	0	0	4	5	3.20592	0	0	0	2	4	4.4422	1	1	0.675299	3	4	1.50505	1	1
CA612777	395	7.71006	2.00178	1.46833	3.24341	0.000152579	3.23077	1.33938e-06	0.00135206	1.46833	3.24341	3.36645	0.0018364	0.0122854	0	0	0	0	1	0.779421	1	4	3.87006	0	0	0	0	1	0.700152	0	0	0	2	4	3.01275	0	0	0	0	0	0	1	1	0.793262	0	0	0	0	0
CA612873	602	6.07071	0.943693	1.33309	16.1653	3.40445e-11	8.01553	1.17491e-06	9.46544e-10	1.33309	16.1653	5.70409	2.83796e-06	5.78182e-05	0	0	0	0	0	0	0	0	0	0	0	0	0	0	0	1	1	0.672795	0	0	0	1	2	0.898321	0	0	0	0	0	0	0	0	0	0	0
CA612921	621	12.748	3.02504	2.63222	1.98454	1.31136e-07	2.26353	2.65514e-06	2.12239e-06	2.63222	1.98454	4.52553	4.99557e-05	0.000630698	0	3	2.46547	0	4	1.98307	0	5	3.07704	0	14	7.71418	0	12	5.34416	0	0	0	0	8	3.83265	0	5	2.17709	0	3	2.48935	0	1	0.504571	0	13	3.65477	0	2
CA613111	419	27.8555	6.40321	5.48477	1.73345	2.96404e-05	1.92785	5.48546e-06	0.000308433	5.48477	1.73345	3.78706	0.000515214	0.00432748	15	15	18.2704	8	8	5.87821	7	7	6.38468	8	8	6.53325	18	18	11.8809	6	6	5.79985	8	8	5.68037	23	23	14.8427	6	6	7.37892	3	3	2.24347	24	24	10.0001	1	1
CA613176	297	57.7417	14.2022	18.4566	15.6939	8.28953e-53	16.7627	1.66282e-05	2.99131e-50	18.4566	15.6939	9.65661	7.30593e-11	9.75553e-09	1	1	1.71836	0	0	0	0	0	0	2	2	2.30424	2	2	1.86236	2	2	2.72743	1	1	1.00171	0	0	0	0	0	0	1	2	2.11002	2	2	1.17566	0	0
CA613236	566	7.22829	2.12431	2.09788	3.86302	6.70703e-12	3.95565	1.92636e-06	2.03564e-10	2.09788	3.86302	6.80356	5.8849e-08	2.29769e-06	1	1	0.901683	0	0	0	1	2	1.35042	0	0	0	0	0	0	0	0	0	2	3	1.5769	3	3	1.43319	3	4	3.64166	0	0	0	0	1	0.308455	0	0
CA613265	606	7.39814	1.46331	1.57899	2.27642	2.08352e-06	2.48593	1.53407e-06	2.72698e-05	1.57899	2.27642	4.228	0.000169022	0.00172957	3	3	2.5265	4	4	2.03215	1	1	0.630641	6	6	3.38791	1	1	0.45637	1	1	0.668354	5	5	2.4547	3	3	1.33859	1	2	1.70064	2	2	1.03412	5	5	1.44048	1	1
CA613370	598	48.5101	8.75364	6.30601	1.86856	7.4166e-05	2.05055	6.21439e-06	0.000708078	6.30601	1.86856	3.27609	0.00197005	0.0130142	29	29	24.7495	10	11	5.66318	9	9	5.7517	19	20	11.4441	11	12	5.5497	32	32	21.6735	24	24	11.9402	24	24	10.852	8	9	7.75527	7	7	3.66784	19	19	5.54703	4	4
CA613407	582	6.91602	1.77274	2.1133	9.90992	1.42487e-15	7.72033	1.87621e-06	6.39204e-14	2.1133	9.90992	6.98558	7.31237e-08	2.73798e-06	0	0	0	0	0	0	0	0	0	0	0	0	1	2	0.950378	0	0	0	0	0	0	0	0	0	0	0	0	0	1	0.538382	0	0	0	0	0
CA613413	248	25.4876	4.56356	3.94076	2.43395	6.88794e-07	2.74748	3.81778e-06	9.84356e-06	3.94076	2.43395	3.94595	0.000344988	0.00310753	5	5	10.2894	4	4	4.96566	1	1	1.541	1	1	1.37975	3	4	4.46065	6	6	9.79894	2	2	2.39927	2	2	2.1806	2	2	4.1556	3	3	3.79039	2	2	1.40795	1	1
CA613623	533	15.279	3.34028	3.08211	1.97504	2.41196e-06	2.21568	3.04232e-06	3.1146e-05	3.08211	1.97504	3.90013	0.0004486	0.00386233	4	5	4.78755	4	4	2.31048	0	0	0	3	3	1.92596	4	4	2.0755	4	4	3.03957	3	3	1.67454	15	16	8.11691	3	3	2.90035	2	2	1.17575	1	1	0.327553	3	3
CA613696	403	128.332	37.675	28.0459	1.80218	2.71329e-06	1.98924	2.75946e-05	3.47139e-05	28.0459	1.80218	4.23612	9.08234e-05	0.00103486	15	79	100.044	9	47	35.9056	7	30	28.4493	5	30	25.4724	9	38	26.0776	30	105	105.527	6	20	14.7647	17	102	68.4373	2	9	11.5078	7	33	25.658	4	19	8.23108	2	17
CA613937	517	9.57741	2.03921	1.72169	3.8585	0.000167848	3.65141	1.55658e-06	0.00147261	1.72169	3.8585	3.48302	0.00131393	0.00935855	0	0	0	0	0	0	0	0	0	0	1	0.661855	0	0	0	1	2	1.56682	0	0	0	1	2	1.04601	0	0	0	0	0	0	1	1	0.33769	0	0
CA614025	658	12.7158	2.52994	1.8927	2.07655	1.33548e-05	2.34231	1.89271e-06	0.000149579	1.8927	2.07655	3.45048	0.00153872	0.0106294	0	5	3.87806	0	6	2.80734	0	2	1.16161	0	5	2.60014	0	6	2.52182	0	0	0	0	3	1.35643	0	5	2.05467	0	5	3.91561	0	6	2.85719	0	6	1.59197	0	1
CA614029	533	3.10905	0.988996	0.791031	3.79553	4.11077e-05	3.31649	7.2723e-07	0.000414693	0.791031	3.79553	4.21618	0.000161894	0.00166845	0	0	0	0	0	0	0	3	2.15104	0	2	1.28397	0	1	0.518874	0	0	0	0	2	1.11636	0	0	0	0	0	0	0	0	0	0	0	0	0	0
CA614163	531	6.49467	1.07126	1.37994	9.11503	3.92233e-09	6.34104	1.22735e-06	8.11457e-08	1.37994	9.11503	4.97849	2.24082e-05	0.000322919	0	0	0	0	0	0	0	0	0	0	0	0	0	0	0	1	1	0.762755	0	0	0	0	0	0	0	0	0	0	0	0	1	1	0.328786	0	0
CA614233	593	5.34833	1.28393	1.44477	2.81409	7.0629e-08	2.95038	1.36407e-06	1.19597e-06	1.44477	2.81409	5.15315	8.91259e-06	0.000149729	0	0	0	1	2	1.03835	1	1	0.644466	0	0	0	4	4	1.8655	1	1	0.683006	1	1	0.501702	1	1	0.455977	1	1	0.868962	4	5	2.64198	3	4	1.17764	1	1
CA614416	540	13.382	6.19928	5.76604	4.36549	2.19546e-22	4.79452	5.22858e-06	1.69884e-20	5.76604	4.36549	8.82277	2.22795e-10	2.368e-08	0	0	0	8	8	4.56105	3	3	2.12316	6	6	3.80199	1	1	0.512148	0	0	0	4	4	2.20377	1	1	0.500731	5	5	4.77125	1	1	0.580257	8	8	2.58645	0	0
CA614466	428	42.8218	11.8707	12.1776	3.02798	1.45567e-16	3.42611	1.12971e-05	7.18844e-15	12.1776	3.02798	6.79721	1.0031e-07	3.55386e-06	2	4	4.76965	1	4	2.8773	1	1	0.892917	2	5	3.99742	4	5	3.23084	2	4	3.78526	3	4	2.78046	3	8	5.0541	0	2	2.40792	2	4	2.9284	11	22	8.97403	2	4
CA614529	550	14.3175	3.41738	2.82645	2.19184	9.10114e-05	2.4168	2.72413e-06	0.000851613	2.82645	2.19184	3.45947	0.0015385	0.0106285	0	0	0	10	12	6.71719	3	3	2.08456	0	0	0	6	6	3.01702	1	3	2.20922	2	3	1.62278	6	6	2.94976	3	3	2.8107	6	6	3.41824	8	8	2.53943	1	2
CA614541	462	3.21881	0.580903	0.646969	6.65828	3.34871e-05	4.10518	5.81226e-07	0.000344631	0.646969	6.65828	3.89873	0.000474685	0.00404595	0	0	0	0	0	0	0	0	0	0	1	0.740647	0	0	0	0	1	0.876673	0	1	0.64396	0	0	0	0	0	0	0	0	0	0	0	0	0	0
CA614601	459	10.7026	1.65253	1.6902	6.14092	1.96109e-08	5.35044	1.51795e-06	3.63771e-07	1.6902	6.14092	4.09613	0.000274143	0.00257314	0	0	0	0	0	0	0	3	2.49783	0	0	0	0	0	0	0	0	0	1	3	1.94451	0	0	0	0	0	0	1	1	0.682655	0	0	0	0	0
CA614849	534	4.59687	1.19848	0.743344	2.54352	0.000212464	2.53407	7.10586e-07	0.00182079	0.743344	2.54352	3.4328	0.00157956	0.0108615	0	0	0	0	0	0	0	2	1.43134	0	2	1.28157	0	1	0.517903	0	0	0	0	0	0	0	0	0	0	1	0.964971	0	0	0	0	2	0.653879	0	0
CA615195	496	13.706	4.69827	3.45793	1.85949	1.83949e-07	2.12619	3.49797e-06	2.89977e-06	3.45793	1.85949	4.31736	9.17865e-05	0.00104381	1	2	2.05787	4	5	3.10354	1	4	3.08201	3	4	2.75951	8	11	6.13339	2	5	4.08289	2	5	2.99909	4	5	2.72575	2	2	2.0778	6	8	5.05385	10	16	5.63179	5	6
CA615362	495	28.2953	7.29913	6.62992	2.84391	1.14649e-11	3.22418	6.33034e-06	3.38479e-10	6.62992	2.84391	5.83435	1.13313e-06	2.68434e-05	13	14	14.4342	5	6	3.73177	1	1	0.772058	1	1	0.691271	3	4	2.23483	3	3	2.45468	0	1	0.601029	4	5	2.73126	1	1	1.041	4	5	3.16504	9	15	5.29047	3	6
CA615412	503	8.3249	1.34625	1.26126	3.87442	1.1977e-05	3.60241	1.13842e-06	0.000135281	1.26126	3.87442	3.71752	0.000734705	0.00579505	0	0	0	0	2	1.22414	0	1	0.759779	0	1	0.680276	0	1	0.549821	0	1	0.805214	0	1	0.59147	0	0	0	0	0	0	0	0	0	0	0	0	0	0
CA615483	471	7.52806	0.802429	1.11758	5.96371	9.08301e-07	4.6666	9.92452e-07	1.2716e-05	1.11758	5.96371	3.77266	0.000680229	0.00543471	0	0	0	0	0	0	0	0	0	0	0	0	2	2	1.17435	0	0	0	1	1	0.631655	0	0	0	0	0	0	1	1	0.665262	0	0	0	0	0
CA615859	562	2.49745	0.54329	0.426183	4.24681	0.00111683	2.94736	3.89249e-07	0.0079511	0.426183	4.24681	3.32165	0.00225581	0.0145268	0	0	0	1	1	0.547813	0	0	0	0	0	0	0	0	0	0	0	0	0	0	0	0	0	0	0	0	0	0	0	0	2	2	0.621301	0	0
CA616144	506	10.9386	4.28003	2.81883	2.42355	1.74509e-06	2.72408	2.74641e-06	2.31889e-05	2.81883	2.42355	4.33446	0.000117807	0.00128517	0	1	1.0086	1	2	1.21688	5	5	3.77637	4	6	4.05746	3	6	3.27937	3	3	2.40132	3	5	2.93982	0	1	0.534376	3	6	6.11021	0	1	0.619246	0	0	0	1	4
CA616304	456	5.18486	1.36428	1.03727	3.01173	7.20054e-05	2.97819	9.71514e-07	0.000689497	1.03727	3.01173	3.43229	0.00128694	0.00919907	0	0	0	0	0	0	0	0	0	0	0	0	2	2	1.21298	0	0	0	0	1	0.652433	0	0	0	0	1	1.13003	0	0	0	0	1	0.382863	0	0
CA616340	487	230.504	39.604	50.5088	1.81079	2.92364e-11	2.09396	5.21659e-05	8.2068e-10	50.5088	1.81079	5.04862	1.72491e-05	0.000259737	0	85	89.0759	0	93	58.7926	0	76	59.6403	0	73	51.2917	0	139	78.936	0	104	86.4936	0	91	55.5921	0	170	94.3882	0	42	44.4402	0	92	59.1933	0	142	50.9059	0	52
CA616677	575	11.0316	2.77448	2.22786	1.83665	6.12924e-07	2.08737	2.27461e-06	8.84474e-06	2.22786	1.83665	4.27986	0.000106765	0.00118202	0	2	1.77514	0	10	5.35428	0	5	3.32321	0	10	5.95094	0	8	3.84779	0	0	0	0	3	1.55222	0	5	2.35126	0	5	4.48082	0	7	3.81456	0	14	4.25078	0	4
CA617048	541	42.4089	3.1503	5.67656	10.6985	2.94688e-12	9.84447	4.95878e-06	9.33732e-11	5.67656	10.6985	3.44022	0.00168095	0.0114196	0	0	0	0	0	0	2	2	1.41282	0	0	0	0	1	0.511202	5	5	3.74328	0	0	0	0	0	0	0	0	0	0	0	0	0	0	0	0	0
CA618851	245	8.33229	3.09596	2.00272	2.96102	1.95422e-07	3.13847	1.87377e-06	3.06626e-06	2.00272	2.96102	4.64613	1.85369e-05	0.000276039	4	4	8.33229	1	1	1.25662	1	1	1.55987	0	0	0	1	1	1.12882	1	1	1.65315	0	0	0	1	1	1.10365	0	0	0	3	3	3.8368	1	1	0.712594	0	0
CA618899	371	53.849	10.9108	11.7429	1.95232	3.04057e-09	2.22223	1.16333e-05	6.39783e-08	11.7429	1.95232	4.56163	6.93164e-05	0.000827802	0	19	26.1367	0	11	9.12826	0	16	16.4817	0	11	10.1455	0	14	10.4362	0	5	5.45853	0	11	8.82103	0	17	12.39	0	4	5.55574	0	20	16.8916	0	26	12.2351	0	15
CA618908	680	18.6563	3.60693	3.04605	2.30498	7.57397e-08	2.61634	2.94859e-06	1.27589e-06	3.04605	2.30498	4.01733	0.000310414	0.00285632	0	2	1.50104	0	7	3.16926	0	7	3.93409	0	10	5.03204	0	8	3.25365	0	0	0	0	3	1.31254	0	2	0.795278	0	3	2.27336	0	10	4.60792	2	15	3.85115	0	7
CA619120	502	3.51016	1.01664	0.908981	7.66229	5.7018e-07	4.98759	8.12577e-07	8.27961e-06	0.908981	7.66229	5.69927	2.46373e-06	5.13779e-05	0	1	1.01664	0	0	0	0	1	0.761292	0	0	0	0	1	0.550916	0	0	0	0	0	0	0	0	0	0	0	0	0	2	1.24836	0	0	0	0	0
CA619486	608	2.72554	0.567216	0.675441	14.2282	2.27744e-06	5.27968	5.97466e-07	2.95533e-05	0.675441	14.2282	5.3022	8.89764e-06	0.000149535	0	0	0	0	0	0	0	0	0	1	1	0.562794	0	0	0	0	0	0	0	0	0	0	0	0	0	0	0	0	0	0	0	0	0	0	0
CA619587	557	4.08533	1.07397	1.25273	10.653	1.02507e-09	6.59494	1.11236e-06	2.31282e-08	1.25273	10.653	6.08403	9.29818e-07	2.2786e-05	0	0	0	0	0	0	0	0	0	1	1	0.614325	0	0	0	0	0	0	2	2	1.06826	0	0	0	0	0	0	0	0	0	1	1	0.313439	0	0
CA619685	611	2.71812	0.966606	0.659793	3.32892	0.000274217	2.94964	6.12547e-07	0.00228858	0.659793	3.32892	4.54675	4.67425e-05	0.000596203	0	0	0	0	0	0	0	1	0.625481	0	1	0.560031	0	3	1.35791	0	0	0	0	0	0	1	2	0.885088	0	0	0	0	1	0.512829	0	0	0	0	0
CA620175	597	6.6005	1.49929	1.85625	14.3043	5.43122e-15	8.94031	1.63618e-06	2.31882e-13	1.85625	14.3043	6.57561	2.39728e-07	7.36135e-06	0	0	0	0	0	0	0	0	0	0	0	0	0	0	0	0	0	0	0	0	0	0	1	0.452922	1	1	0.86314	0	0	0	1	2	0.584876	0	0
CA620792	512	2.33092	0.493822	0.420236	6.83463	0.000934019	3.4251	3.76773e-07	0.00678634	0.420236	6.83463	3.35268	0.00207186	0.0135594	0	0	0	0	0	0	0	0	0	0	0	0	0	0	0	0	1	0.79106	0	0	0	0	0	0	0	1	1.00644	0	0	0	0	0	0	0	0
CA622090	626	5.42984	1.60761	1.23899	1.9333	4.07794e-05	2.13555	1.24753e-06	0.000411774	1.23899	1.9333	3.98541	0.000281397	0.00263155	0	0	0	3	3	1.47542	4	4	2.44197	3	4	2.18645	3	3	1.32537	0	0	0	1	1	0.475255	3	3	1.29582	4	4	3.29262	2	2	1.00108	5	6	1.67334	0	0
CA622494	365	7.91698	1.99933	1.6047	3.21947	4.27104e-08	3.33142	1.50096e-06	7.49349e-07	1.6047	3.21947	5.03343	1.49706e-05	0.000230831	0	0	0	1	1	0.843483	0	0	0	2	2	1.87495	1	1	0.757699	0	0	0	2	2	1.63019	0	0	0	1	1	1.41177	2	2	1.71692	5	5	2.39158	1	1
CA622607	159	22.7242	6.27017	5.52175	1.92705	5.48023e-06	2.15262	5.46582e-06	6.62635e-05	5.52175	1.92705	4.5165	4.02962e-05	0.000526632	4	4	12.8391	0	0	0	2	2	4.80715	4	4	8.60828	1	1	1.73937	4	4	10.1893	6	6	11.2268	1	1	1.70059	2	2	6.48169	2	2	3.94137	5	7	7.68616	1	1
CA623276	566	14.052	5.19716	2.85151	1.5183	7.62e-05	1.75996	3.21127e-06	0.000725562	2.85151	1.5183	3.29113	0.00177774	0.0119615	6	13	11.7219	7	11	5.98336	6	14	9.45293	3	9	5.44101	8	18	8.7952	0	0	0	5	15	7.88452	6	7	3.3441	1	1	0.910415	6	20	11.072	12	26	8.01983	2	6
CA625065	528	2.58283	0.745703	0.790367	5.83607	1.1759e-05	4.1779	7.12101e-07	0.000133055	0.790367	5.83607	4.71273	4.59168e-05	0.000587461	0	0	0	0	0	0	0	0	0	0	0	0	0	0	0	0	0	0	0	0	0	0	0	0	0	0	0	0	0	0	0	0	0	0	0
CA625215	471	2.23498	0.769642	0.487686	3.11027	0.00121026	2.65687	4.55514e-07	0.00851681	0.487686	3.11027	3.58744	0.000888668	0.00678867	0	0	0	0	0	0	0	0	0	0	0	0	0	1	0.587176	0	0	0	0	2	1.26331	0	0	0	0	1	1.09404	0	2	1.33052	0	1	0.37067	0	0
CA625315	169	33.9403	5.82442	8.18485	13.3769	7.71634e-24	13.1061	7.34575e-06	6.61177e-22	8.18485	13.3769	6.36069	4.39899e-07	1.21635e-05	1	1	3.01984	0	0	0	0	0	0	0	0	0	0	0	0	0	0	0	0	0	0	0	0	0	0	0	0	1	1	1.85407	0	0	0	0	0
CA626487	388	13.1534	3.2019	2.42835	2.20879	5.72151e-06	2.48498	2.39509e-06	6.8933e-05	2.42835	2.20879	3.68549	0.000521853	0.00437253	10	10	13.1534	4	4	3.17393	1	1	0.984971	1	1	0.881905	7	7	4.98949	1	1	1.04387	1	1	0.766777	0	0	0	1	1	1.32808	5	5	4.03787	6	6	2.69978	1	2
CA627248	540	44.7304	10.1061	6.06327	1.40188	3.4937e-06	1.62777	7.14434e-06	4.38764e-05	6.06327	1.40188	3.25228	0.00234313	0.0149748	3	3	2.83529	24	24	13.6832	16	16	11.3235	38	38	24.0793	31	31	15.8766	18	18	13.5008	37	37	20.3849	24	24	12.0175	20	20	19.085	31	31	17.988	49	49	15.842	16	16
CA627836	340	139.823	25.378	27.5986	1.73723	2.45993e-11	1.98305	2.82975e-05	6.98731e-10	27.5986	1.73723	5.39626	5.43314e-06	9.94842e-05	2	32	48.0332	5	34	30.7871	14	52	58.4493	8	45	45.2884	8	58	47.1779	2	20	23.8249	11	56	49.0015	2	31	24.6536	4	29	43.9516	8	44	40.5497	13	65	33.3767	10	29
CA627990	527	28.218	2.07711	5.94663	22.6556	9.58208e-15	18.3597	5.42917e-06	3.98296e-13	5.94663	22.6556	4.49018	9.20403e-05	0.0010462	0	0	0	0	0	0	0	0	0	0	0	0	0	0	0	0	0	0	0	0	0	0	1	0.513083	0	0	0	0	0	0	0	0	0	0	0
CA628175	488	14.8014	2.57047	3.29598	5.65581	1.97383e-13	5.66911	2.983e-06	7.16224e-12	3.29598	5.65581	5.57421	4.01588e-06	7.72894e-05	0	0	0	0	0	0	0	0	0	0	0	0	0	0	0	0	0	0	0	0	0	3	3	1.66226	0	0	0	0	0	0	3	3	1.07327	0	0
CA628391	526	81.8834	16.1471	16.3223	3.90922	8.79665e-05	4.037	1.40125e-05	0.000825034	16.3223	3.90922	3.58443	0.00113031	0.0082781	15	22	21.3455	5	7	4.09714	4	4	2.90623	2	3	1.95159	9	12	6.30936	12	16	12.3201	12	16	9.04971	18	26	13.3655	3	5	4.89824	0	1	0.595701	1	1	0.331912	0	1
CA628512	407	18.3267	6.41225	7.91945	67.7057	3.24452e-44	37.6163	6.97834e-06	7.95625e-42	7.91945	67.7057	8.97184	4.00043e-10	3.76663e-08	0	0	0	0	0	0	0	0	0	0	0	0	0	0	0	0	0	0	0	0	0	0	0	0	0	0	0	0	0	0	0	0	0	0	0
CA629210	499	6.83977	1.79821	1.43829	3.80015	1.10234e-07	3.74826	1.3421e-06	1.80638e-06	1.43829	3.80015	4.61384	6.1851e-05	0.000753322	1	2	2.0455	0	1	0.616976	0	0	0	0	0	0	1	1	0.554229	1	1	0.811669	0	0	0	1	1	0.541873	0	0	0	0	1	0.627933	0	0	0	0	0
CA629376	469	3.6826	0.429117	0.686908	26.5687	4.93252e-06	6.04489	6.12696e-07	6.01729e-05	0.686908	26.5687	4.04241	0.000324104	0.00295557	0	0	0	0	0	0	0	0	0	0	0	0	0	0	0	0	0	0	0	0	0	0	0	0	0	0	0	0	0	0	0	0	0	0	0
CA629575	388	89.8628	23.059	25.1124	2.23572	5.13285e-15	2.50407	2.39529e-05	2.19566e-13	25.1124	2.23572	6.84697	6.51717e-08	2.50012e-06	16	17	22.3608	24	26	20.6305	15	15	14.7746	18	18	15.8743	30	31	22.0963	27	27	28.1846	16	16	12.2684	48	51	35.5415	12	14	18.5931	9	9	7.26816	44	47	21.1483	14	14
CA629905	490	318.993	59.522	69.1631	5.15942	0.000157208	5.28856	5.97312e-05	0.00138915	69.1631	5.15942	3.91481	0.000453396	0.00389652	4	41	42.703	1	16	10.0529	0	0	0	0	0	0	1	17	9.59494	18	181	149.61	1	2	1.21432	23	103	56.838	1	18	18.9292	3	16	10.2315	7	81	28.8601	1	6
CA629944	506	6.07954	1.33581	1.48972	2.66148	2.27585e-07	2.82643	1.41537e-06	3.52898e-06	1.48972	2.66148	5.08916	1.36297e-05	0.000213253	1	1	1.0086	1	1	0.608441	0	0	0	1	2	1.35249	1	1	0.546561	0	0	0	3	4	2.35185	1	1	0.534376	1	1	1.01837	2	2	1.23849	3	3	1.03509	1	2
CA630021	460	22.3488	8.54822	6.65297	2.35682	4.34125e-12	2.73316	6.51859e-06	1.3467e-10	6.65297	2.35682	6.00422	7.0525e-07	1.80668e-05	5	7	7.76623	8	8	5.35428	11	13	10.8004	4	4	2.97547	10	10	6.01218	2	2	1.76097	12	14	9.05463	4	4	2.35126	4	4	4.48082	4	4	2.72468	10	11	4.17487	5	6
CA630118	577	23.5356	5.5282	4.23657	2.761	3.64082e-07	3.09196	4.01067e-06	5.45975e-06	4.23657	2.761	4.12071	0.000227268	0.00220652	0	1	0.884493	0	0	0	1	3	1.98701	0	2	1.18606	0	0	0	0	0	0	0	2	1.03123	3	15	7.02932	0	1	0.893058	0	5	2.71524	6	28	8.47209	0	1
CA630220	548	19.9358	3.5589	3.14542	1.48417	8.44644e-05	1.68943	3.47706e-06	0.000795416	3.14542	1.48417	3.29308	0.00215527	0.0139967	0	5	4.6565	0	9	5.05628	0	14	9.76343	0	12	7.49297	0	13	6.56073	0	8	5.91274	0	14	7.6006	0	10	4.93421	0	8	7.52255	0	5	2.85893	0	13	4.14163	0	7
CA630243	559	27.6362	8.29488	8.56084	2.56197	1.30663e-15	2.94369	8.1248e-06	5.88541e-14	8.56084	2.56197	6.38712	2.01786e-07	6.3791e-06	4	4	3.6519	23	23	12.6673	8	8	5.46932	24	24	14.691	8	8	3.95793	4	4	2.8982	20	20	10.6443	3	3	1.45113	10	10	9.21815	9	9	5.04481	14	14	4.37245	11	11
CA630333	549	45.3905	6.22416	6.8299	1.88117	6.68319e-08	2.15743	6.92444e-06	1.13627e-06	6.8299	1.88117	3.88734	0.000459276	0.00393958	11	17	15.8033	20	26	14.5804	8	11	7.65729	15	25	15.5819	10	13	6.54878	12	26	19.1814	8	13	7.04485	16	19	9.35792	2	4	3.75442	9	12	6.84893	23	36	11.4482	9	12
CA630406	590	6.47197	2.29599	2.12062	3.21399	4.33579e-11	3.40553	1.97512e-06	1.18895e-09	2.12062	3.21399	6.77236	4.90183e-08	1.98221e-06	0	3	2.59501	0	1	0.521816	0	2	1.29549	0	1	0.579964	0	1	0.468746	0	0	0	0	1	0.504253	0	0	0	0	0	0	0	3	1.59325	0	2	0.591816	0	3
CA630420	595	64.3214	14.6094	16.0986	2.39871	5.37214e-17	2.72369	1.52408e-05	2.75401e-15	16.0986	2.39871	6.6158	1.54009e-07	5.08911e-06	1	6	5.14641	12	39	20.1798	8	14	8.9922	10	19	10.9267	9	20	9.29614	13	28	19.0599	12	28	14.0004	29	50	22.7222	0	3	2.59812	6	17	8.95253	17	52	15.2579	3	6
CA630433	592	152.997	41.1211	30.0535	2.14958	1.28233e-06	2.46909	2.90712e-05	1.74654e-05	30.0535	2.14958	3.90129	0.000250472	0.00239044	16	180	155.175	8	126	65.5266	11	52	33.5689	14	96	55.4885	3	28	13.0805	3	21	14.3674	1	20	10.051	9	100	45.6747	1	29	25.2425	1	20	10.5858	10	124	36.5686	2	14
CA630759	316	63.2683	12.6005	14.823	4.42894	2.64247e-13	4.68663	1.29663e-05	9.45703e-12	14.823	4.42894	5.76043	2.28878e-06	4.82785e-05	5	5	8.0752	2	2	1.94855	1	1	1.20939	1	5	5.41422	1	1	0.87519	6	8	10.2537	0	0	0	10	12	10.2681	1	2	3.26136	0	1	0.991578	9	11	6.07735	1	1
CA630811	623	4.56988	0.455942	0.973092	34.9562	2.02448e-07	8.01697	8.60944e-07	3.1673e-06	0.973092	34.9562	4.09359	0.000281398	0.00263155	0	0	0	0	0	0	0	0	0	0	0	0	0	0	0	0	0	0	0	0	0	0	0	0	0	0	0	0	0	0	0	0	0	0	0
CA631057	415	17.9688	3.97273	4.23011	3.43506	2.96025e-15	3.78273	3.91958e-06	1.2922e-13	4.23011	3.43506	6.4653	2.46476e-07	7.53018e-06	5	5	6.14883	2	3	2.22557	0	0	0	0	0	0	3	4	2.66564	0	0	0	3	4	2.86756	3	3	1.95466	0	0	0	2	2	1.51007	1	1	0.420688	1	3
CA631259	599	6.1111	1.18959	1.14651	1.97867	8.31358e-05	2.16493	1.14512e-06	0.000784235	1.14651	1.97867	3.72439	0.00068262	0.00545047	1	1	0.852008	0	0	0	1	1	0.638011	1	1	0.57125	5	5	2.30851	0	0	0	5	5	2.48338	2	2	0.90282	3	3	2.58077	4	4	2.09241	6	6	1.74877	0	0
CA631434	567	1.87132	0.347205	0.327459	8.28655	0.00222885	3.16428	2.92183e-07	0.0144817	0.327459	8.28655	3.47417	0.00151925	0.0105241	0	0	0	0	1	0.542983	0	0	0	0	0	0	0	0	0	0	0	0	0	0	0	0	0	0	0	0	0	0	1	0.552625	0	0	0	0	0
CA631457	565	13.2346	4.63711	3.22086	2.12869	1.42392e-05	2.35582	3.13573e-06	0.00015847	3.22086	2.12869	3.99453	0.000234698	0.00226616	0	1	0.903279	1	3	1.63471	2	3	2.02921	2	4	2.42251	1	6	2.93692	3	6	4.30113	3	13	6.84535	11	23	11.0072	0	2	1.82405	0	0	0	0	0	0	0	0
CA631504	314	13.4598	3.61093	2.59771	3.29999	1.4464e-07	3.58157	2.43109e-06	2.32145e-06	2.59771	3.29999	4.13811	0.000220783	0.00215448	1	1	1.62533	1	1	0.980481	3	3	3.65129	0	0	0	0	0	0	0	0	0	4	4	3.78993	0	0	0	3	3	4.9232	5	5	4.98947	0	0	0	1	1
CA631542	559	6.82985	1.63407	1.93119	8.82294	4.01163e-13	7.03886	1.73197e-06	1.40645e-11	1.93119	8.82294	6.31438	4.36082e-07	1.20715e-05	3	3	2.73892	0	0	0	2	2	1.36733	0	0	0	0	0	0	1	1	0.724549	0	0	0	0	0	0	1	1	0.921815	0	0	0	0	0	0	0	0
CA632005	625	46.5627	6.94651	9.52463	2.99875	4.13164e-08	3.50986	9.02477e-06	7.26038e-07	9.52463	2.99875	3.73495	0.000739247	0.00582383	1	10	8.16564	0	10	4.92594	0	3	1.83441	0	4	2.18995	0	2	0.884992	0	6	3.88822	2	6	2.85609	0	5	2.16316	1	9	7.42024	0	5	2.50671	1	17	4.74873	0	16
CA632391	588	2.86758	1.34473	0.833726	3.0761	3.83916e-05	2.93381	7.79492e-07	0.000389791	0.833726	3.0761	4.56702	5.3873e-05	0.000671333	2	2	1.73589	1	2	1.04718	0	0	0	0	0	0	0	0	0	0	0	0	0	0	0	1	1	0.459855	1	1	0.876352	0	0	0	1	1	0.296914	0	0
CA632590	582	14.5848	2.65901	3.61836	6.10517	2.02897e-15	6.09494	3.25992e-06	9.00559e-14	3.61836	6.10517	5.88601	1.67884e-06	3.73323e-05	0	3	2.63068	0	1	0.528988	0	1	0.656647	0	1	0.587936	0	0	0	0	3	2.08775	0	2	1.02237	0	1	0.464595	0	1	0.885386	0	0	0	0	2	0.599951	0	1
CA632960	175	30.0765	4.78149	5.8022	3.19817	3.31664e-06	3.43486	5.38533e-06	4.18185e-05	5.8022	3.19817	3.85072	0.000536829	0.0044729	1	1	2.9163	3	3	5.27779	0	0	0	0	0	0	1	1	1.58034	2	2	4.62883	0	0	0	6	6	9.27067	0	0	0	0	0	0	1	1	0.997632	0	0
CA633441	498	62.3242	8.8489	9.86561	1.7783	2.49696e-07	2.04605	1.01936e-05	3.84685e-06	9.86561	1.7783	3.6769	0.000813724	0.00631109	18	31	31.7689	10	18	11.1279	13	17	13.0459	6	7	4.80975	30	48	26.6564	18	30	24.399	11	18	10.7533	13	14	7.60145	8	12	12.4167	19	23	14.4715	22	31	10.8678	9	9
CA633543	743	1.61415	0.491088	0.389211	5.82818	0.00165428	3.1667	3.50613e-07	0.0111734	0.389211	5.82818	3.88777	0.000463377	0.00396848	0	0	0	0	0	0	0	0	0	0	0	0	0	0	0	1	1	0.545118	2	2	0.800833	0	0	0	0	0	0	0	0	0	0	0	0	0	0
CA633564	557	3.28202	0.963652	0.860482	5.8009	2.31022e-06	4.28611	7.75344e-07	2.99525e-05	0.860482	5.8009	5.55534	3.86809e-06	7.49129e-05	0	1	0.916252	0	0	0	0	0	0	0	0	0	0	1	0.496517	0	0	0	0	1	0.534128	0	0	0	0	0	0	0	1	0.562547	0	1	0.313439	0	0
CA633599	605	17.7193	4.83677	3.18704	1.5849	2.80892e-06	1.84358	3.49757e-06	3.58361e-05	3.18704	1.5849	3.56456	0.000875175	0.00670035	0	0	0	11	13	6.61541	14	16	10.1069	7	11	6.22144	14	14	6.39974	4	4	2.67784	13	17	8.35977	11	11	4.91626	10	13	11.0724	12	16	8.28664	19	23	6.63714	10	14
CA633704	582	3.24694	1.02529	0.800732	4.79929	1.09789e-05	3.80708	7.29002e-07	0.000124993	0.800732	4.79929	4.14813	0.000189388	0.00190017	0	0	0	2	2	1.05798	0	0	0	1	1	0.587936	0	0	0	2	2	1.39183	0	0	0	0	0	0	0	0	0	4	4	2.15353	0	0	0	0	0
CA633721	399	8.54291	3.42711	2.57768	2.07291	3.31693e-09	2.34578	2.56236e-06	6.93526e-08	2.57768	2.07291	5.8241	3.22978e-07	9.4287e-06	1	1	1.27908	2	2	1.54321	0	0	0	6	6	5.14555	4	5	3.46567	1	1	1.01509	3	3	2.23691	4	4	2.71072	5	5	6.45733	2	3	2.35593	6	6	2.62535	3	3
CA634482	370	5.64462	0.705824	0.973847	8.9272	1.64789e-06	5.49963	8.71328e-07	2.20054e-05	0.973847	8.9272	3.9045	0.000471557	0.00402439	0	0	0	0	0	0	0	0	0	0	0	0	0	0	0	0	1	1.09466	0	0	0	0	0	0	0	0	0	0	0	0	0	2	0.943706	0	0
CA634539	421	3.9882	0.563547	1.03535	44.1237	2.20613e-09	8.63119	9.09494e-07	4.73633e-08	1.03535	44.1237	4.60838	6.57469e-05	0.000792466	0	0	0	0	0	0	0	0	0	0	0	0	0	0	0	0	0	0	0	0	0	0	0	0	0	0	0	1	1	0.744272	0	0	0	0	0
CA634820	432	26.0251	8.66695	9.01519	2.65283	5.57504e-16	3.04046	8.68953e-06	2.59816e-14	9.01519	2.65283	7.8717	1.92019e-09	1.37552e-07	12	12	14.1765	7	8	5.70132	8	10	8.8465	5	6	4.75249	8	11	7.04204	10	11	10.3131	8	10	6.88679	14	16	10.0146	5	5	5.96406	5	7	5.07725	11	13	5.25373	8	8
CA634839	613	37.1088	5.80515	6.41493	2.42794	1.14237e-10	2.78006	6.13544e-06	2.94927e-09	6.41493	2.42794	4.6925	4.77344e-05	0.000607145	5	5	4.16274	8	8	4.01789	9	9	5.61096	18	18	10.0477	7	7	3.15811	6	7	4.62506	7	8	3.88267	4	4	1.7644	5	5	4.20306	9	9	4.6004	16	16	4.55688	10	11
CA635016	645	91.413	21.2167	25.3397	362.711	3.82167e-60	145.857	2.22914e-05	1.72033e-57	25.3397	362.711	7.36826	2.69586e-08	1.21109e-06	0	0	0	0	0	0	0	0	0	0	0	0	0	0	0	0	0	0	0	0	0	0	1	0.419216	0	0	0	0	0	0	2	2	0.541351	0	0
CA635110	651	88.1075	15.2742	18.2167	3.48375	1.3565e-08	3.62114	1.64055e-05	2.57762e-07	18.2167	3.48375	4.5717	6.80387e-05	0.000815087	3	4	3.13581	5	5	2.3646	4	4	2.34819	15	15	7.88431	8	9	3.82341	7	7	4.35508	16	19	8.68307	28	29	12.0452	2	3	2.37463	2	3	1.44396	11	13	3.48635	8	8
CA635144	312	10.2023	2.51411	2.79808	13.416	8.43703e-15	10.2937	2.51363e-06	3.52843e-13	2.79808	13.416	5.79579	2.17804e-06	4.63167e-05	1	1	1.63575	0	0	0	0	0	0	0	0	0	0	0	0	1	1	1.29815	1	1	0.953556	0	0	0	1	1	1.65159	0	0	0	0	0	0	0	0
CA635219	616	24.0642	7.10159	7.0705	1.97221	6.12973e-12	2.23018	6.94131e-06	1.86809e-10	7.0705	1.97221	6.43689	1.82162e-07	5.85633e-06	11	13	10.7704	18	24	11.995	13	14	8.68565	14	20	11.1097	10	15	6.73442	13	16	10.5201	16	22	10.6253	26	33	14.4854	6	7	5.85562	10	12	6.104	19	28	7.93571	3	5
CA635267	618	4.82781	1.10738	0.978055	3.93765	4.11728e-06	3.55008	8.96314e-07	5.10148e-05	0.978055	3.93765	4.21369	0.000193525	0.0019339	0	0	0	0	0	0	0	1	0.618396	1	2	1.10738	0	1	0.447508	0	0	0	1	2	0.962813	2	2	0.875063	0	0	0	1	1	0.50702	3	5	1.4125	0	0
CA635387	627	11.2817	3.34542	2.72637	2.38957	5.78375e-06	2.58557	2.57434e-06	6.95959e-05	2.72637	2.38957	4.14807	0.000106391	0.00117854	0	2	1.62792	0	1	0.491023	1	2	1.21904	0	0	0	1	1	0.441085	3	16	10.3355	2	6	2.84698	1	1	0.431251	1	1	0.821842	1	2	0.999485	3	4	1.11378	7	9
CA635455	501	50.4128	6.4282	9.87909	48.3449	2.91388e-29	34.4817	8.73606e-06	3.51639e-27	9.87909	48.3449	5.14901	1.40101e-05	0.000218266	0	0	0	0	0	0	0	2	1.52562	0	0	0	0	0	0	0	1	0.808429	0	0	0	0	0	0	0	0	0	0	0	0	0	0	0	0	0
CA635475	398	74.6001	32.2125	32.7372	2.37394	5.46456e-20	2.66605	3.11402e-05	3.55325e-18	32.7372	2.37394	10.5057	1.33671e-13	6.86688e-11	16	18	23.0813	29	30	23.2064	17	17	16.3238	29	36	30.9509	18	24	16.677	27	28	28.4941	8	10	7.47511	44	48	32.6104	10	12	15.5365	17	19	14.9584	38	42	18.4236	19	21
CA635911	637	13.8618	2.17756	2.21136	2.01016	1.46445e-06	2.27223	2.23064e-06	1.97411e-05	2.21136	2.01016	3.99118	0.000327972	0.00298361	5	8	6.40945	4	5	2.41657	4	6	3.5997	3	5	2.68586	1	2	0.86832	0	0	0	2	4	1.86819	3	5	2.12241	1	2	1.61788	1	5	2.45949	7	11	3.01482	2	4
CA635951	626	7.40688	1.10181	1.10217	4.49335	5.38116e-07	3.96363	1.00266e-06	7.85047e-06	1.10217	4.49335	3.97724	0.000382651	0.00338502	0	0	0	0	1	0.491807	1	2	1.22099	0	1	0.546612	3	4	1.76716	0	0	0	0	0	0	1	2	0.86388	0	1	0.823155	0	1	0.500541	0	0	0	0	0
CA636516	426	106.973	46.1022	28.0163	1.80372	1.3843e-05	1.93171	2.64601e-05	0.000154603	28.0163	1.80372	4.14973	0.000130138	0.00139467	58	67	80.2667	29	34	24.5719	17	22	19.7364	17	21	16.868	25	29	18.8269	21	23	21.8674	31	38	26.5384	80	92	58.3951	17	18	21.773	25	29	21.3306	49	57	23.36	17	17
CA636551	588	179.6	65.6966	73.938	6.44912	9.3743e-39	7.07917	6.60701e-05	1.81061e-36	73.938	6.44912	11.6631	6.43929e-13	2.33503e-10	2	18	15.623	3	27	14.1369	1	9	5.84952	0	12	6.98324	2	24	11.2882	2	25	17.2204	0	8	4.04775	4	67	30.8103	1	12	10.5162	1	30	15.9867	0	15	4.45371	1	15
CA636571	575	7.11515	1.71367	1.19444	2.07956	2.56779e-05	2.26929	1.18444e-06	0.000270973	1.19444	2.07956	3.78733	0.000532574	0.00444491	1	1	0.88757	1	1	0.535428	1	1	0.664641	1	1	0.595094	1	1	0.480974	2	2	1.40877	2	4	2.06963	1	2	0.940503	0	0	0	0	1	0.544937	5	8	2.42902	0	1
CA636734	453	44.3616	6.98192	11.0061	189.896	6.29257e-24	70.2016	1.00354e-05	5.40852e-22	11.0061	189.896	5.38223	7.17658e-06	0.000125052	1	1	1.12661	1	1	0.679627	0	0	0	0	0	0	0	0	0	0	0	0	0	0	0	0	0	0	0	0	0	0	0	0	0	0	0	0	0
CA636827	490	3.10763	0	0.439244	11.5767	0.000199542	3.94457	3.89948e-07	0.00172181	0.439244	11.5767	3.47945	0.00151067	0.0104764	0	0	0	0	0	0	0	0	0	0	0	0	0	0	0	0	0	0	0	0	0	0	0	0	0	0	0	0	0	0	1	1	0.356297	0	0
CA637153	421	21.7418	7.0155	8.1011	10.4242	3.65606e-29	10.4921	7.13777e-06	4.38342e-27	8.1011	10.4242	8.28346	2.26411e-09	1.58206e-07	3	4	4.84895	1	2	1.46257	3	4	3.63106	1	1	0.812777	0	0	0	0	2	1.9241	2	2	1.41335	0	0	0	1	1	1.22398	1	1	0.744272	1	1	0.414693	0	0
CA637243	385	10.9174	3.60434	2.44691	2.13712	8.28864e-06	2.35872	2.36646e-06	9.66762e-05	2.44691	2.13712	3.73272	0.000624411	0.0050633	0	1	1.32559	0	0	0	0	6	5.95587	0	2	1.77755	0	5	3.59169	0	5	5.26004	0	2	1.5455	0	7	4.91626	0	1	1.33843	0	4	3.25547	0	4	1.81388	0	0
CA637975	534	43.7207	7.50965	6.25778	1.94944	5.69099e-08	2.26838	6.35343e-06	9.77836e-07	6.25778	1.94944	3.88115	0.000384581	0.0033991	6	13	12.4243	7	19	10.9542	1	1	0.715672	11	23	14.738	11	23	11.9118	0	1	0.75847	8	15	8.357	3	6	3.03814	2	7	6.7548	3	10	5.86776	11	31	10.1351	2	3
CA637979	553	2.78141	0.491102	0.611874	10.322	2.76011e-05	4.61104	5.43686e-07	0.000289356	0.611874	10.322	4.30027	0.000155577	0.00161429	0	1	0.92288	0	0	0	0	0	0	0	0	0	0	0	0	0	0	0	0	0	0	0	0	0	0	0	0	0	0	0	0	1	0.315706	0	0
CA638055	420	8.0988	1.87264	1.69671	2.61646	4.5532e-07	2.8183	1.61847e-06	6.71586e-06	1.69671	2.61646	4.3753	0.000112384	0.00123506	0	0	0	1	1	0.733027	2	2	1.81985	2	2	1.62942	5	5	3.29238	1	2	1.92868	4	4	2.83342	1	1	0.643796	1	1	1.22689	1	1	0.746044	1	1	0.41568	2	2
CA638183	550	43.1786	6.85556	7.20912	2.19143	2.63103e-08	2.47175	6.82927e-06	4.77933e-07	7.20912	2.19143	3.9363	0.00042256	0.00367562	1	1	0.927914	7	7	3.91836	4	10	6.94852	9	13	8.08787	4	10	5.02836	4	5	3.68203	4	5	2.70463	6	8	3.93301	4	6	5.6214	4	7	3.98795	17	23	7.30085	7	9
CA638195	528	139.832	32.67	30.3167	1.78912	2.27075e-10	2.07392	3.14205e-05	5.61927e-09	30.3167	1.78912	4.9305	2.09887e-05	0.000306006	0	86	83.1256	0	47	27.4052	0	57	41.2568	0	44	28.5149	0	105	54.9977	0	72	55.2304	0	50	28.1732	0	117	59.917	0	32	31.23	0	56	33.2329	0	123	40.6705	0	30
CA638314	402	14.8387	5.30787	3.64107	2.68253	2.56862e-07	3.04674	3.52028e-06	3.94929e-06	3.64107	2.68253	4.43856	6.89225e-05	0.000824029	0	0	0	6	6	4.59509	10	10	9.50668	2	2	1.70238	3	3	2.06388	1	1	1.00752	7	7	5.18051	0	0	0	2	2	2.56366	9	9	7.01504	2	2	0.868585	2	2
CA638571	473	10.9544	3.21851	3.69934	31.5959	1.67819e-25	18.2691	3.30557e-06	1.61157e-23	3.69934	31.5959	7.78777	8.67014e-09	4.72873e-07	0	0	0	0	0	0	0	0	0	0	0	0	0	0	0	0	0	0	0	0	0	1	1	0.571659	0	0	0	0	0	0	1	1	0.369103	0	1
CA638587	185	87.4313	14.815	19.7997	3.22475	1.05799e-17	3.66615	1.81758e-05	5.75192e-16	19.7997	3.22475	5.6004	3.75161e-06	7.30522e-05	6	6	16.552	7	7	11.6492	3	3	6.19733	2	2	3.69923	2	2	2.98984	8	8	17.5145	2	2	3.21632	14	14	20.4623	1	1	2.78538	7	7	11.8561	12	12	11.3245	7	7
CA638628	341	168.409	18.5786	30.207	10.4924	7.50196e-19	10.8868	2.67551e-05	4.46946e-17	30.207	10.4924	5.05202	1.8487e-05	0.000275481	1	2	2.99327	1	3	2.70854	2	4	4.48292	1	2	2.00691	0	0	0	7	11	13.0653	3	6	5.23477	11	13	10.3083	1	1	1.51113	3	4	3.67553	0	1	0.511981	1	2
CA638822	566	23.7726	8.23575	5.75526	1.93474	7.85805e-08	2.27268	5.88831e-06	1.32123e-06	5.75526	1.93474	4.36342	8.31837e-05	0.000961687	2	2	1.80337	17	17	9.24701	8	9	6.07689	9	9	5.44101	13	15	7.32933	2	2	1.43118	11	11	5.78198	11	11	5.25502	5	6	5.46249	9	10	5.53602	17	19	5.86065	19	19
CA639010	544	24.4171	3.59145	5.18385	3.3264	2.33674e-13	3.7455	4.82186e-06	8.40489e-12	5.18385	3.3264	5.19541	1.18241e-05	0.000189271	1	1	0.938148	2	4	2.26376	2	2	1.40503	2	4	2.51602	2	5	2.54191	0	0	0	0	0	0	3	6	2.98229	2	2	1.89447	1	3	1.72797	9	17	5.4558	4	5
CA639052	367	30.7345	7.2828	7.35363	3.20214	9.07818e-13	3.54909	6.83672e-06	3.05624e-11	7.35363	3.20214	6.22562	4.84796e-07	1.31962e-05	0	1	1.39061	2	2	1.67777	3	4	4.16533	1	1	0.932368	3	3	2.26071	1	1	1.1036	1	1	0.810652	11	11	8.10447	2	2	2.80815	5	7	5.97649	3	5	2.37855	1	2
CA639159	585	97.6949	13.8951	12.2151	2.93487	3.69563e-09	3.24322	1.13648e-05	7.67215e-08	12.2151	2.93487	3.952	0.000404953	0.00354795	6	18	15.7032	2	16	8.42041	1	5	3.2664	6	19	11.1135	4	11	5.20027	5	22	15.2316	8	36	18.3083	6	25	11.5553	0	1	0.880846	1	6	3.21373	3	18	5.37186	0	2
CA639311	367	3.55144	0.715803	0.642194	5.40591	0.000175786	3.7501	5.79361e-07	0.00153449	0.642194	5.40591	3.43475	0.00166512	0.0113311	0	0	0	0	0	0	0	0	0	1	1	0.932368	0	0	0	0	0	0	1	1	0.810652	1	1	0.73677	0	0	0	0	0	0	0	0	0	0	0
CA639493	595	39.5348	10.5125	9.74583	1.70736	8.94968e-11	1.97544	1.0214e-05	2.34687e-09	9.74583	1.70736	5.40464	3.9068e-06	7.55505e-05	3	4	3.43094	16	32	16.5578	14	24	15.4152	15	23	13.2271	18	28	13.0146	7	8	5.44568	16	31	15.5005	32	54	24.54	8	11	9.52646	16	24	12.6389	23	43	12.6171	9	15
CA639685	561	5.42865	1.18571	0.895285	3.96392	6.23529e-05	3.49355	8.21085e-07	0.00060489	0.895285	3.96392	3.6836	0.000841033	0.00648212	0	0	0	3	3	1.64637	0	0	0	0	0	0	0	0	0	0	0	0	3	3	1.59096	0	0	0	1	1	0.918529	1	1	0.558536	0	0	0	0	0
CA639869	613	45.5767	12.8425	13.6756	2.8046	3.13906e-19	3.23028	1.30647e-05	1.92548e-17	13.6756	2.8046	7.68008	6.5689e-09	3.74956e-07	3	3	2.49765	13	13	6.52908	19	19	11.8454	9	9	5.02384	27	27	12.1813	31	31	20.4824	25	25	12.1333	11	11	4.8521	7	7	5.88428	27	27	13.8012	20	20	5.6961	8	8
CA640042	396	5.74586	0.75343	1.09867	12.5421	1.88943e-08	6.7818	9.98436e-07	3.51682e-07	1.09867	12.5421	4.29907	0.000157417	0.00162999	0	0	0	0	0	0	0	0	0	0	0	0	0	0	0	0	0	0	0	0	0	0	0	0	0	0	0	0	0	0	0	0	0	1	1
CA640257	536	27.4462	3.81274	5.93191	2.92216	2.83217e-16	3.32184	5.59603e-06	1.36429e-14	5.93191	2.92216	6.61478	1.70223e-07	5.53342e-06	0	0	0	2	2	1.14877	2	2	1.426	5	5	3.19197	3	4	2.06388	0	0	0	3	3	1.66516	13	14	7.06254	4	4	3.84548	5	7	4.09211	7	7	2.28004	5	5
CA640416	490	20.3726	8.27166	8.61939	3.58374	1.12356e-24	4.03563	7.95443e-06	1.01774e-22	8.61939	3.58374	9.53402	5.78735e-11	8.06757e-09	0	4	4.16614	3	6	3.76985	2	6	4.67962	1	2	1.39665	0	4	2.25763	2	3	2.47973	2	4	2.42865	4	6	3.31095	2	6	6.30973	3	6	3.8368	3	15	5.34446	0	0
CA640814	565	57.8401	13.1057	13.1133	2.16398	9.7889e-09	2.5328	1.31607e-05	1.90344e-07	13.1133	2.16398	5.03676	1.53481e-05	0.000235686	0	9	8.12951	8	30	16.3471	0	16	10.8225	4	36	21.8026	2	41	20.069	0	0	0	6	27	14.2173	4	19	9.09291	0	10	9.12026	0	0	0	4	48	14.8321	2	15
CA640875	423	82.4847	19.5623	19.1407	2.69068	8.75137e-19	3.07206	1.79527e-05	5.18459e-17	19.1407	2.69068	6.78264	8.69922e-08	3.15557e-06	30	30	36.1952	14	15	10.9174	13	13	11.7451	10	10	8.08934	13	13	8.49948	14	15	14.3625	21	22	15.4733	37	38	24.2908	4	5	6.09095	12	12	8.88904	27	29	11.9692	13	13
CA641109	538	15.0051	4.2382	3.95813	1.97972	3.04453e-09	2.26197	3.97974e-06	6.40495e-08	3.95813	1.97972	5.69645	1.00085e-06	2.42324e-05	1	1	0.948611	3	3	1.71675	4	7	4.97245	11	11	6.99622	14	19	9.76699	1	1	0.75283	5	7	3.87094	14	15	7.53888	4	4	3.83119	3	5	2.91207	8	8	2.59607	5	6
CA641111	538	8.4788	2.59135	2.45864	3.20573	8.95713e-11	3.42395	2.28319e-06	2.34855e-09	2.45864	3.20573	6.04234	7.31073e-07	1.85995e-05	0	0	0	6	6	3.43351	0	0	0	2	2	1.27204	2	2	1.0281	2	2	1.50566	3	3	1.65897	0	0	0	2	2	1.91559	3	3	1.74724	3	3	0.973526	0	0
CA641348	538	14.9866	3.90796	2.55043	1.5671	1.03664e-05	1.81467	2.80034e-06	0.000118574	2.55043	1.5671	3.38067	0.00142784	0.0100065	2	2	1.89722	8	11	6.29476	5	8	5.6828	9	10	6.3602	10	15	7.71078	0	1	0.75283	6	7	3.87094	1	2	1.00518	6	8	7.66238	8	10	5.82414	20	24	7.78821	5	9
CA641359	464	2.25133	0.376262	0.477739	9.76981	0.000109528	3.9909	4.25283e-07	0.00100509	0.477739	9.76981	3.60234	0.00108103	0.0079807	0	0	0	0	0	0	0	0	0	0	0	0	0	0	0	0	0	0	0	0	0	0	0	0	0	0	0	0	0	0	0	1	0.376262	0	0
CA641525	586	16.627	3.99131	4.23694	4.57822	3.68656e-18	4.90813	3.87057e-06	2.08337e-16	4.23694	4.57822	7.11124	4.44224e-08	1.82496e-06	4	4	3.48363	0	0	0	3	3	1.95649	3	3	1.75177	4	4	1.88778	0	0	0	5	5	2.53848	1	1	0.461424	0	0	0	5	6	3.20824	0	0	0	0	0
CA641843	186	36.261	11.8005	10.7082	2.56534	5.50792e-09	2.84897	1.01042e-05	1.11426e-07	10.7082	2.56534	5.67806	1.18434e-06	2.78633e-05	1	1	2.74383	4	4	6.62089	3	3	6.16401	1	1	1.83967	3	3	4.46065	12	12	26.1305	1	1	1.59951	0	0	0	3	3	8.31121	4	4	6.73846	5	5	4.69316	2	2
CA642249	563	3.27704	0.846571	0.758582	5.77313	5.48202e-06	4.09833	6.83745e-07	6.62816e-05	0.758582	5.77313	4.77261	3.87475e-05	0.000509483	0	0	0	1	1	0.54684	0	1	0.678808	0	0	0	0	0	0	0	0	0	0	0	0	1	1	0.480274	0	0	0	0	0	0	0	0	0	0	0
CA642382	244	29.1414	5.98044	6.24224	2.77319	3.76302e-10	3.20414	6.09094e-06	9.03112e-09	6.24224	2.77319	5.29548	7.731e-06	0.000133021	1	1	2.09161	3	3	3.7853	2	3	4.69879	4	5	7.01186	2	2	2.26689	0	0	0	0	0	0	4	4	4.4327	1	2	4.22373	0	0	0	3	4	2.86206	2	3
CA642385	537	13.8901	3.70005	4.56701	3.56397	7.30036e-17	3.90667	4.20404e-06	3.69978e-15	4.56701	3.56397	7.19622	3.99213e-08	1.67858e-06	2	4	3.80151	2	2	1.14663	3	3	2.13502	2	2	1.27441	4	5	2.57505	2	4	3.01693	2	3	1.66206	1	2	1.00706	3	3	2.87874	1	1	0.583498	6	6	1.95068	1	1
CA642487	562	16.1148	4.92376	4.43979	2.36216	8.80834e-09	2.65928	4.21973e-06	1.72715e-07	4.43979	2.36216	4.67521	5.01197e-05	0.00063239	0	0	0	0	5	2.73907	0	3	2.04005	0	2	1.21772	1	13	6.3973	0	2	1.44136	0	4	2.1175	3	9	4.33016	1	3	2.75068	0	6	3.34525	4	16	4.97041	0	5
CA642531	552	48.3112	7.44345	9.38054	2.23037	5.38348e-11	2.57786	9.18819e-06	1.45681e-09	9.38054	2.23037	4.98613	1.93199e-05	0.0002858	3	3	2.77365	6	17	9.48154	5	16	11.0774	5	14	8.67845	4	28	14.0284	0	0	0	4	20	10.7793	8	19	9.30706	0	3	2.80051	2	11	6.24407	17	51	16.1302	2	3
CA642708	547	3.89648	0.981269	0.709727	2.6958	0.000225796	2.61884	6.73089e-07	0.00192353	0.709727	2.6958	3.70909	0.000765794	0.00599953	0	0	0	0	2	1.12567	0	1	0.698663	0	2	1.25111	0	0	0	0	0	0	0	1	0.543893	0	0	0	0	0	0	0	1	0.572831	0	2	0.638339	0	1
CA642941	318	23.1308	10.4616	10.2539	5.55036	6.6976e-36	6.17344	9.31126e-06	1.12946e-33	10.2539	5.55036	11.4005	1.09157e-12	3.52616e-10	0	0	0	3	3	2.90444	3	3	3.60536	1	1	1.07603	0	0	0	0	0	0	4	4	3.74226	5	5	4.25149	2	2	3.24085	3	3	2.95602	4	4	2.19605	3	3
CA642962	305	24.4556	3.30579	4.86314	5.32236	5.22776e-16	5.64966	4.42077e-06	2.44349e-14	4.86314	5.32236	5.7582	2.39352e-06	5.01447e-05	0	0	0	0	0	0	0	0	0	0	0	0	1	1	0.906754	2	2	2.65589	0	1	0.97544	0	0	0	1	1	1.68949	1	1	1.02734	1	2	1.14482	0	1
CA643433	431	15.8206	3.1139	2.51559	2.27909	1.12069e-06	2.55259	2.43848e-06	1.54382e-05	2.51559	2.27909	3.6531	0.000815534	0.0063227	0	0	0	2	4	2.85727	0	0	0	0	0	0	1	1	0.641671	0	0	0	3	6	4.14166	1	3	1.8821	1	1	1.19558	0	2	1.45401	6	12	4.86085	0	1
CA643782	467	23.6551	4.96234	5.65874	8.8458	6.84579e-13	8.59212	5.20554e-06	2.33444e-11	5.65874	8.8458	5.13161	1.42409e-05	0.000221456	0	0	0	0	0	0	0	0	0	8	9	6.59446	1	1	0.592206	0	0	0	0	0	0	0	0	0	0	0	0	0	0	0	0	0	0	0	0
CA644205	425	6.03185	1.40754	1.06515	3.24541	2.47993e-05	3.16381	9.91004e-07	0.000262376	1.06515	3.24541	3.66182	0.000874686	0.00669708	0	0	0	0	0	0	0	0	0	2	2	1.61025	0	0	0	0	0	0	3	3	2.10007	0	0	0	1	1	1.21246	1	1	0.737267	2	3	1.23237	0	0
CA644241	581	5.88873	1.02413	0.91084	4.53694	3.54931e-06	3.81386	8.29972e-07	4.45093e-05	0.91084	4.53694	4.17371	0.000214523	0.00210366	0	0	0	0	0	0	1	2	1.31555	0	0	0	1	1	0.476007	0	0	0	2	2	1.02413	2	2	0.93079	0	0	0	0	0	0	2	3	0.901475	0	0
CA644266	633	28.8609	5.93061	7.70557	13.6577	2.06835e-29	13.2247	6.89654e-06	2.51793e-27	7.70557	13.6577	6.87157	1.05429e-07	3.7074e-06	3	3	2.41873	0	0	0	2	3	1.81123	1	1	0.540567	2	3	1.31071	0	0	0	0	0	0	0	0	0	0	1	0.814052	1	2	0.990011	2	2	0.551613	1	2
CA644362	242	2.46577	1.04478	0.735583	6.26294	1.53296e-05	4.20866	6.61938e-07	0.000169466	0.735583	6.26294	4.19031	0.000197568	0.00196687	0	0	0	1	1	1.27219	0	0	0	0	0	0	0	0	0	0	0	0	0	0	0	0	0	0	0	0	0	0	0	0	0	0	0	0	0
CA644408	406	160.459	16.0577	19.4167	2.69282	4.05381e-09	3.13809	1.90236e-05	8.36272e-08	19.4167	2.69282	3.35305	0.00211021	0.0137556	7	7	8.79918	21	21	15.9244	12	12	11.2956	26	26	21.9129	12	12	8.17419	38	38	37.9085	20	20	14.6556	17	17	11.3219	17	18	22.8456	8	8	6.17416	37	37	15.9105	4	4
CA644507	584	30.761	11.2587	9.01714	2.40253	1.0075e-11	2.8166	8.88887e-06	2.99076e-10	9.01714	2.40253	6.03168	7.84588e-07	1.97415e-05	0	1	0.873891	0	16	8.43483	0	15	9.81597	0	16	9.37477	0	25	11.839	0	0	0	0	20	10.1887	0	7	3.24103	0	11	9.70589	0	22	11.8039	0	16	4.78317	0	13
CA644666	565	9.77605	2.9301	1.7907	2.49435	3.22612e-05	2.68652	1.71299e-06	0.000333127	1.7907	2.49435	3.74231	0.000620021	0.00503377	0	0	0	0	0	0	0	0	0	1	1	0.605627	0	0	0	0	1	0.716854	0	0	0	5	7	3.35002	3	4	3.6481	4	5	2.77291	3	4	1.236	0	0
CA644710	551	10.84	2.69448	1.94039	1.88907	1.95368e-06	2.14764	1.99107e-06	2.5722e-05	1.94039	1.88907	4.13071	0.000164001	0.00168625	0	0	0	2	3	1.67625	3	4	2.77436	5	5	3.10507	4	5	2.50962	0	0	0	2	5	2.69972	0	0	0	5	5	4.676	1	1	0.568673	15	15	4.75278	1	2
CA644714	618	102.444	17.2089	18.7793	3.50959	1.17233e-09	3.77906	1.68912e-05	2.62135e-08	18.7793	3.50959	4.74387	3.5167e-05	0.000470232	1	7	5.78069	1	8	3.98539	1	5	3.09198	0	0	0	0	2	0.895016	2	13	8.5199	0	5	2.40703	19	88	38.5028	0	0	0	4	17	8.61935	1	7	1.97751	0	4
CA644863	369	19.4538	5.00534	3.40126	2.00343	0.000602924	2.16673	3.28328e-06	0.00461075	3.40126	2.00343	3.18694	0.00231376	0.0148221	2	4	5.53228	0	0	0	0	0	0	0	2	1.85463	1	2	1.49897	4	15	16.4643	1	1	0.806258	7	20	14.6555	0	1	1.39646	0	0	0	2	4	1.89253	0	2
CA644932	367	141.779	20.2902	30.5023	4.50413	6.05096e-27	5.06011	2.72548e-05	6.40677e-25	30.5023	4.50413	6.16055	7.75039e-07	1.95278e-05	12	12	16.6873	4	4	3.35554	11	11	11.4546	12	12	11.1884	8	8	6.02856	2	2	2.20721	8	8	6.48522	10	11	8.10447	2	2	2.80815	5	5	4.26892	36	36	17.1256	12	12
CA645406	408	19.519	5.68015	5.47624	2.58619	1.46254e-11	2.96974	5.28146e-06	4.26454e-10	5.47624	2.58619	6.19945	8.38889e-08	3.06453e-06	10	11	13.7595	7	7	5.2821	1	1	0.936688	0	0	0	5	6	4.06706	0	0	0	6	6	4.37514	3	4	2.65093	5	5	6.31489	7	7	5.37591	4	4	1.71162	6	8
CA645540	422	5.6026	1.41	1.4532	11.7998	5.91499e-11	7.35477	1.28583e-06	1.58998e-09	1.4532	11.7998	5.55359	4.19057e-06	8.01441e-05	0	0	0	0	0	0	0	0	0	0	0	0	0	0	0	0	0	0	2	2	1.41	0	0	0	0	0	0	0	0	0	0	0	0	0	0
CA645852	349	2.26562	0.768989	0.519999	4.62691	0.000427405	3.26282	4.72925e-07	0.00339387	0.519999	4.62691	3.98346	0.000319664	0.00292397	0	0	0	0	0	0	0	0	0	0	0	0	0	0	0	1	1	1.16052	0	0	0	0	0	0	0	0	0	0	0	0	1	1	0.500245	0	0
CA645960	528	2.6794	0.989223	0.637962	2.77383	0.000409107	2.62265	6.02839e-07	0.00326504	0.637962	2.77383	3.78869	0.000518915	0.00435241	0	0	0	0	0	0	0	0	0	0	0	0	0	1	0.523788	0	0	0	0	1	0.563465	0	3	1.53633	0	1	0.975937	0	0	0	0	2	0.661309	0	2
CA646650	315	2.79699	0.707474	0.641433	7.34486	4.71473e-05	4.23156	5.73154e-07	0.000469938	0.641433	7.34486	3.88221	0.000417988	0.00364201	0	0	0	0	0	0	1	2	2.42647	0	0	0	0	0	0	0	0	0	0	0	0	0	0	0	0	0	0	0	0	0	0	0	0	0	0
CA646836	456	26.0397	4.72579	5.88545	3.71618	6.1755e-18	4.12802	5.40633e-06	3.42539e-16	5.88545	3.71618	6.37769	4.11112e-07	1.14936e-05	1	1	1.11919	4	4	2.70062	0	0	0	2	2	1.50079	6	6	3.63895	3	3	2.66462	6	6	3.9146	6	6	3.55782	0	0	0	5	5	3.43573	5	5	1.91432	3	3
CA647090	548	9.95428	2.63707	2.23531	2.54893	3.01847e-07	2.82913	2.1528e-06	4.58724e-06	2.23531	2.54893	4.19014	0.000178168	0.00180581	0	0	0	2	2	1.12362	1	1	0.697388	1	1	0.624414	2	2	1.00934	0	0	0	4	5	2.7145	8	11	5.42763	6	6	5.64191	3	4	2.28714	4	5	1.59293	0	2
CA647101	407	6.95194	2.10812	1.44479	2.07655	1.36139e-05	2.2881	1.42703e-06	0.000152244	1.44479	2.07655	3.76552	0.000583315	0.00479169	0	0	0	0	2	1.51288	0	2	1.87798	0	5	4.20367	0	3	2.03853	0	0	0	0	2	1.46196	0	1	0.66436	0	1	1.26608	0	2	1.53975	0	5	2.14479	0	1
CA647123	445	11.7158	2.87962	2.6488	2.71706	6.085e-10	3.00234	2.52001e-06	1.41906e-08	2.6488	2.71706	5.39653	3.22361e-06	6.42249e-05	0	0	0	0	0	0	1	1	0.858806	2	3	2.30682	5	5	3.10742	0	0	0	0	1	0.66856	2	2	1.21526	2	2	2.31593	1	1	0.704132	2	2	0.784654	2	3
CA647254	653	3.31989	0.780105	0.874842	2.43336	0.000119757	2.5022	8.41248e-07	0.00108869	0.874842	2.43336	4.84405	2.43682e-05	0.000346262	1	1	0.781551	0	0	0	1	1	0.585251	1	1	0.524011	0	0	0	2	2	1.2405	0	0	0	2	2	0.828161	1	1	0.789119	0	0	0	3	3	0.802078	3	3
CA647269	303	7.96723	2.50333	1.30623	2.32915	2.83643e-05	2.53499	1.27729e-06	0.000296559	1.30623	2.32915	3.3768	0.00159548	0.0109496	0	0	0	0	0	0	0	0	0	3	3	3.38791	1	1	0.912739	1	1	1.33671	2	2	1.96376	0	0	0	1	1	1.70064	1	1	1.03412	1	1	0.57619	1	1
CA647305	575	6.36617	1.65781	1.49464	4.50502	2.22231e-09	4.23062	1.3614e-06	4.77016e-08	1.49464	4.50502	5.29022	8.69347e-06	0.000146603	0	0	0	0	0	0	0	0	0	2	2	1.19019	1	1	0.480974	0	0	0	2	2	1.03482	0	0	0	0	0	0	0	0	0	1	1	0.303627	0	0
CA647363	559	43.5635	5.53191	7.25683	4.08048	2.27647e-09	4.28385	6.58824e-06	4.87932e-08	7.25683	4.08048	4.11447	0.000262216	0.00248155	2	2	1.82595	3	3	1.65226	3	4	2.73466	2	2	1.22425	3	3	1.48422	3	4	2.8982	4	6	3.1933	6	6	2.90227	1	1	0.921815	0	0	0	3	4	1.24927	1	2
CA647436	231	6.65854	1.22426	1.30755	4.85629	9.29699e-05	4.2972	1.18139e-06	0.000868072	1.30755	4.85629	3.32065	0.00217243	0.0140896	0	0	0	1	1	1.33278	0	0	0	0	0	0	0	0	0	0	0	0	0	0	0	4	4	4.68216	0	0	0	0	0	0	2	2	1.51156	0	0
CA647438	332	7.98086	2.67792	2.29708	2.21189	4.06928e-08	2.47831	2.24824e-06	7.15874e-07	2.29708	2.21189	4.83108	1.00494e-05	0.000165176	2	2	3.07441	0	0	0	4	4	4.60444	3	3	3.09198	2	2	1.66602	2	2	2.4399	3	3	2.68834	2	2	1.62888	0	0	0	2	2	1.88758	9	9	4.73274	0	0
CA647637	419	111.714	22.4883	23.0031	2.56413	2.58433e-12	2.82047	2.14696e-05	8.25932e-11	23.0031	2.56413	6.17069	5.20801e-07	1.39994e-05	11	13	15.8343	7	8	5.87821	2	4	3.64839	10	14	11.4332	12	17	11.2208	6	9	8.69977	5	13	9.2306	27	38	24.5227	5	10	12.2982	7	17	12.713	31	46	19.1669	7	12
CA648106	409	6.42298	2.55714	1.96403	4.34002	1.95253e-09	4.2663	1.79258e-06	4.22457e-08	1.96403	4.34002	5.74179	1.27399e-06	2.96363e-05	2	2	2.49561	0	0	0	0	0	0	0	0	0	0	0	0	1	1	0.990276	0	0	0	1	1	0.661111	1	1	1.25989	1	1	0.766109	0	0	0	2	2
CA648108	590	52.3335	15.8287	14.1719	1.79421	6.72095e-10	2.03367	1.44367e-05	1.55613e-08	14.1719	1.79421	5.94739	5.94091e-07	1.56343e-05	16	19	16.4351	29	32	16.6981	25	31	20.08	19	21	12.1793	43	46	21.5623	23	24	16.4755	34	35	17.6489	33	33	15.1238	24	25	21.8345	42	47	24.9609	72	76	22.489	20	22
CA648144	524	9.29717	3.23438	2.87189	3.43841	2.27667e-13	3.69737	2.6573e-06	8.19546e-12	2.87189	3.43841	6.79515	5.47569e-08	2.16651e-06	0	3	2.92187	0	0	0	0	3	2.18799	0	3	1.95904	0	5	2.63893	0	1	0.772944	0	2	1.13553	0	0	0	0	2	1.96677	0	2	1.19595	0	5	1.66589	0	6
CA648158	544	12.4745	3.29916	2.41279	1.56972	1.83368e-05	1.81117	2.64211e-06	0.000199344	2.41279	1.56972	3.33619	0.00148713	0.0103484	1	1	0.938148	3	3	1.69782	1	2	1.40503	5	7	4.40304	9	9	4.57544	1	1	0.744527	3	3	1.64068	6	7	3.47934	6	7	6.63063	7	10	5.7599	10	10	3.20929	5	5
CA648673	285	19.4927	6.48931	5.02816	2.03286	6.21403e-09	2.31357	4.98284e-06	1.24575e-07	5.02816	2.03286	5.14535	6.7661e-06	0.000119243	1	1	1.79071	10	12	12.963	4	4	5.36377	4	4	4.80251	1	2	1.94077	9	9	12.7902	5	6	6.26335	5	7	6.64127	3	3	5.42415	1	1	1.09943	8	8	4.90065	2	3
CA648732	501	10.8522	2.97563	2.31391	1.83912	3.40923e-07	2.09198	2.36548e-06	5.13258e-06	2.31391	1.83912	4.36679	6.14938e-05	0.000749795	3	3	3.056	3	4	2.45805	4	6	4.57687	2	2	1.36598	4	6	3.3121	1	1	0.808429	3	4	2.37532	7	7	3.77797	2	2	2.05706	4	5	3.12713	6	7	2.43932	2	3
CA648810	642	2.37127	0.931781	0.563201	2.50551	0.0013704	2.41015	5.39273e-07	0.00948997	0.563201	2.50551	4.14655	0.000157981	0.00163465	0	0	0	0	0	0	0	2	1.19056	0	2	1.06598	0	3	1.29234	0	0	0	0	0	0	0	0	0	0	1	0.80264	0	1	0.488066	0	1	0.27194	0	0
CA648847	260	2.34267	0	0.629001	10.8083	5.6655e-05	4.74203	5.59244e-07	0.000554323	0.629001	10.8083	3.92347	0.000442364	0.00381935	0	0	0	0	0	0	0	0	0	0	0	0	0	0	0	0	0	0	0	0	0	0	0	0	0	0	0	0	0	0	2	2	1.34297	0	0
CA648902	180	82.5474	5.07579	12.4704	20.5073	1.28265e-13	19.2396	1.07217e-05	4.74422e-12	12.4704	20.5073	3.68717	0.000864189	0.00662865	0	0	0	0	0	0	1	1	2.12316	0	0	0	1	1	1.53644	1	1	2.25013	1	1	1.65283	0	0	0	0	0	0	0	0	0	0	0	0	0	0
CA648951	608	41.3017	13.0764	9.59848	2.1735	3.95191e-08	2.49043	9.56571e-06	6.96828e-07	9.59848	2.1735	4.70878	1.54025e-05	0.000236358	15	32	26.8607	10	24	12.1528	5	9	5.6571	5	11	6.19074	7	20	9.09737	22	62	41.3017	12	24	11.7438	9	25	11.1182	0	2	1.69505	9	18	9.27647	12	26	7.46583	0	0
CA649109	606	4.31465	1.17811	0.82528	2.1433	0.0003632	2.26079	8.11627e-07	0.00294377	0.82528	2.1433	3.86798	0.000425256	0.00369373	1	1	0.842166	1	1	0.508038	2	2	1.26128	1	1	0.564652	2	2	0.912739	0	0	0	1	1	0.49094	1	1	0.446196	2	2	1.70064	2	2	1.03412	2	2	0.57619	1	2
CA649486	537	19.3041	4.35828	3.49337	2.03893	7.69679e-07	2.31191	3.45387e-06	1.09075e-05	3.49337	2.03893	3.89333	0.000433435	0.00375361	0	6	5.70226	0	7	4.01322	1	13	9.25175	0	4	2.54882	0	8	4.12008	0	7	5.27963	0	14	7.7563	0	13	6.54586	0	3	2.87874	0	4	2.33399	0	9	2.92602	0	2
CA649503	318	11.122	2.26812	2.16804	2.6475	1.80347e-08	2.86465	2.03683e-06	3.367e-07	2.16804	2.6475	4.83343	3.17263e-05	0.000431518	1	1	1.60488	0	0	0	1	1	1.20179	2	3	3.2281	1	1	0.869686	1	1	1.27366	1	1	0.935564	1	1	0.850297	1	1	1.62042	1	1	0.985341	3	3	1.64703	0	0
CA649807	477	3.79728	0.552552	0.704949	8.07704	6.41962e-05	4.56114	6.27395e-07	0.000621342	0.704949	8.07704	3.50409	0.00140593	0.00988099	0	0	0	0	0	0	0	0	0	0	0	0	0	0	0	0	0	0	0	0	0	0	1	0.566865	0	0	0	0	0	0	0	1	0.366008	0	0
CA649900	386	12.9116	5.70552	3.21445	1.79097	1.87598e-06	2.06533	3.33493e-06	2.47961e-05	3.21445	1.79097	4.00706	0.000202582	0.00200903	0	0	0	0	8	6.38075	0	4	3.9603	0	9	7.97827	0	4	2.86591	0	4	4.19713	0	6	4.6245	0	4	2.80202	0	8	10.6797	0	8	6.49406	0	5	2.26147	0	1
CA650085	458	9.93608	3.35851	3.11886	2.56948	2.41625e-10	2.86937	2.99561e-06	5.95807e-09	3.11886	2.56948	6.05097	7.93399e-07	1.99135e-05	1	1	1.11431	7	7	4.70545	4	4	3.33772	0	0	0	4	4	2.41537	1	1	0.884329	2	2	1.29917	2	2	1.18076	0	0	0	5	5	3.42073	10	10	3.81191	2	2
CA650181	478	87.8287	47.8403	46.7479	5.72716	1.29896e-23	6.0467	4.17869e-05	1.09609e-21	46.7479	5.72716	11.9794	1.33227e-14	1.22682e-11	5	5	5.33842	16	16	10.3053	10	10	7.99516	10	10	7.15856	9	9	5.2072	23	23	19.4885	14	14	8.71366	14	14	7.9195	3	3	3.23407	9	9	5.89968	21	21	7.67008	7	7
CA650543	496	19.2739	5.86118	6.99753	4.12756	3.00905e-23	4.58108	6.43326e-06	2.48432e-21	6.99753	4.12756	8.94649	3.6014e-10	3.45842e-08	2	2	2.05787	4	4	2.48283	3	3	2.3115	2	2	1.37975	9	9	5.01823	4	4	3.26631	5	5	2.99909	6	6	3.2709	0	0	0	2	2	1.26346	11	11	3.87186	0	0
CA650772	530	12.2711	3.16717	2.20858	1.87759	3.0686e-06	2.15497	2.26233e-06	3.89031e-05	2.20858	1.87759	3.64105	0.000716318	0.00567685	1	1	0.962929	0	1	0.580889	1	3	2.16322	4	6	3.87372	2	3	1.56543	0	0	0	1	4	2.24535	3	4	2.04071	1	6	5.83353	4	6	3.54723	6	18	5.92932	2	5
CA650807	518	5.05083	1.958	1.0698	1.84352	0.000139518	2.03633	1.09216e-06	0.00124763	1.0698	1.84352	3.50605	0.000994173	0.00744573	0	0	0	2	2	1.18869	1	1	0.737777	3	3	1.98173	1	2	1.0678	0	0	0	4	5	2.87171	1	1	0.521997	0	0	0	2	3	1.8147	9	10	3.37038	2	2
CA650981	515	49.5854	13.7691	8.1487	1.4602	6.37712e-06	1.70093	9.38616e-06	7.60311e-05	8.1487	1.4602	3.41278	0.00149049	0.0103682	8	16	15.8556	22	40	23.9123	22	43	31.9092	17	40	26.577	22	53	28.4615	8	33	25.9529	26	54	31.1952	16	27	14.176	12	22	22.0126	9	33	20.078	43	72	24.4081	6	17
CA651020	376	15.0766	3.20315	2.93997	5.0696	1.98726e-10	5.04446	2.68025e-06	4.95031e-09	2.93997	5.0696	5.36894	5.73329e-06	0.00010413	0	0	0	1	2	1.63761	0	0	0	0	0	0	0	0	0	0	0	0	0	0	0	1	2	1.43827	0	0	0	0	0	0	0	0	0	1	1
CA651045	543	16.8534	4.00191	3.38396	2.84607	5.77588e-09	3.18142	3.17022e-06	1.16486e-07	3.38396	2.84607	4.52685	7.1854e-05	0.000853651	1	1	0.939876	0	0	0	6	6	4.22286	4	4	2.52066	3	3	1.52796	0	0	0	2	2	1.0958	0	0	0	3	3	2.84693	5	5	2.88525	8	8	2.57216	6	6
CA651219	537	154.477	61.7706	54.5773	2.83145	1.45979e-19	3.27912	5.17212e-05	9.17225e-18	54.5773	2.83145	7.8081	4.50193e-09	2.75383e-07	37	92	87.4347	48	81	46.4387	27	50	35.5837	31	68	43.3299	38	60	30.9006	19	57	42.9912	26	52	28.8091	36	127	63.948	6	14	13.4341	17	42	24.5069	52	114	37.0629	23	32
CA651363	562	31.5455	6.78042	7.23188	2.39796	8.24959e-14	2.76626	6.98378e-06	3.11412e-12	7.23188	2.39796	6.12736	6.25563e-07	1.63135e-05	0	1	0.908101	11	13	7.12157	5	5	3.40008	3	3	1.82658	8	10	4.921	1	1	0.720681	4	7	3.70563	10	10	4.81129	11	11	10.0858	6	8	4.46034	16	23	7.14496	5	6
CA651374	501	8.65426	2.48082	2.40845	2.28326	7.50013e-09	2.55045	2.34646e-06	1.48502e-07	2.40845	2.28326	5.44699	4.69052e-06	8.80576e-05	2	2	2.03734	2	2	1.22903	1	2	1.52562	3	3	2.04898	3	3	1.65605	1	1	0.808429	0	0	0	2	3	1.61913	2	2	2.05706	3	3	1.87628	3	3	1.04542	2	2
CA651514	515	9.11101	2.49476	2.09079	2.08244	9.52554e-08	2.33998	2.07109e-06	1.57781e-06	2.09079	2.08244	4.60978	4.82325e-05	0.000612462	0	1	0.990976	0	2	1.19562	0	1	0.742075	0	3	1.99328	0	6	3.22206	0	1	0.786452	0	4	2.31075	0	8	4.2003	0	3	3.00172	0	5	3.04212	0	5	1.69501	0	3
CA651515	351	10.9966	2.161	2.07916	3.70523	1.64873e-07	3.79493	1.89431e-06	2.61933e-06	2.07916	3.70523	3.8766	0.000461988	0.00395886	0	0	0	0	0	0	1	1	1.0888	1	1	0.974869	2	2	1.57584	0	0	0	7	8	6.78084	0	0	0	1	1	1.46808	2	2	1.7854	3	3	1.49218	0	0
CA651762	499	5.53793	2.20453	2.35278	5.63599	1.29532e-14	5.41272	2.13068e-06	5.31257e-13	2.35278	5.63599	7.61429	1.12743e-08	5.86558e-07	0	0	0	0	0	0	0	1	0.765869	0	0	0	2	3	1.66269	0	0	0	0	0	0	0	0	0	0	0	0	1	3	1.8838	1	1	0.349871	1	2
CA651825	519	19.4929	5.93973	6.53058	5.15478	2.99889e-25	5.56728	5.88625e-06	2.83566e-23	6.53058	5.15478	8.92501	3.90691e-10	3.69111e-08	0	0	0	1	3	1.7796	0	0	0	1	3	1.97791	1	5	2.66436	2	4	3.12156	3	6	3.43941	2	2	1.04198	0	1	0.992861	0	0	0	4	8	2.69111	0	0
CA651902	548	1.8712	0	0.429553	11.6685	0.000351553	3.89765	3.80997e-07	0.00285624	0.429553	11.6685	3.98479	0.000373166	0.00331445	0	0	0	0	0	0	0	0	0	0	0	0	0	0	0	0	0	0	0	0	0	0	0	0	0	1	0.940319	0	0	0	0	0	0	0	0
CA651909	248	24.1953	4.39061	5.42909	2.76268	1.00671e-13	3.09825	5.08331e-06	3.76606e-12	5.42909	2.76268	6.0153	1.02034e-06	2.4639e-05	2	2	4.11575	5	5	6.20708	1	1	1.541	0	0	0	2	2	2.23032	0	0	0	3	3	3.5989	3	3	3.2709	3	3	6.2334	2	2	2.52692	7	7	4.92782	1	1
CA652175	601	78.8371	13.9922	14.3267	1.48895	1.18668e-07	1.73164	1.61868e-05	1.93487e-06	14.3267	1.48895	4.44715	4.85416e-05	0.000615753	5	9	7.64255	36	58	29.7114	39	60	38.1533	41	59	33.5916	33	61	28.0702	1	1	0.673915	47	69	34.1566	90	123	55.3386	23	36	30.8662	34	56	29.1963	54	93	27.0157	20	38
CA652252	509	20.1283	6.6967	7.82561	33.0488	2.29704e-44	25.2626	6.90071e-06	5.68307e-42	7.82561	33.0488	9.2488	1.99779e-10	2.17942e-08	0	0	0	3	3	1.81456	1	1	0.750822	0	0	0	0	0	0	0	0	0	0	0	0	0	0	0	0	0	0	1	1	0.615596	1	1	0.342997	1	1
CA652389	507	847.368	201.501	255.91	6.07205	1.53993e-29	7.11197	0.000233328	1.88291e-27	255.91	6.07205	6.60993	2.18704e-07	6.83798e-06	96	130	130.86	101	124	75.2979	67	91	68.5944	88	121	81.664	103	146	79.6406	72	92	73.4953	86	113	66.3088	50	67	35.7326	29	40	40.6544	91	129	79.7252	111	155	53.3743	35	44
CA652748	330	10.383	1.55366	1.55627	5.04584	1.00788e-07	4.62375	1.42448e-06	1.66238e-06	1.55627	5.04584	4.05837	0.000302759	0.00279852	0	0	0	0	0	0	0	0	0	0	0	0	0	0	0	0	0	0	2	2	1.80309	2	2	1.63875	0	0	0	1	1	0.949511	0	0	0	0	0
CA652996	555	55.4874	7.25189	9.66781	2.39316	1.12817e-06	2.57339	8.72195e-06	1.5529e-05	9.66781	2.39316	3.77843	0.000647169	0.00521886	4	13	11.9542	1	6	3.32834	5	9	6.19733	6	15	9.24808	5	10	4.98306	2	7	5.1084	7	16	8.57685	18	42	20.4623	1	3	2.78538	0	2	1.12915	14	36	11.3245	1	2
CA653022	563	57.6292	11.443	7.73018	1.71121	5.35157e-05	1.88747	7.66085e-06	0.000526183	7.73018	1.71121	3.31429	0.00186766	0.0124491	9	21	19.0362	6	16	8.74945	1	4	2.71523	6	13	7.90111	6	16	7.85961	15	36	25.8984	6	12	6.34123	30	69	33.1389	4	11	10.0679	7	22	12.2441	9	26	8.06257	4	10
CA653056	385	31.7932	7.25811	5.84575	1.65438	6.36645e-06	1.84374	5.91644e-06	7.59243e-05	5.84575	1.65438	3.88862	0.000397789	0.00349662	10	10	13.2559	14	15	11.995	6	6	5.95587	10	10	8.88777	11	14	10.0567	10	11	11.5721	15	16	12.364	27	28	19.6651	2	2	2.67686	5	7	5.69706	13	17	7.70897	9	9
CA653104	458	5.93555	1.24201	1.33564	7.9954	2.3317e-09	5.87283	1.19165e-06	4.99096e-08	1.33564	7.9954	5.08938	1.62244e-05	0.000246583	0	0	0	0	0	0	0	0	0	0	0	0	0	0	0	0	0	0	1	1	0.649584	0	0	0	0	0	0	0	0	0	0	0	0	0	0
CA653109	339	16.1707	6.27398	5.70772	3.56342	1.42768e-14	3.94607	5.24099e-06	5.82743e-13	5.70772	3.56342	6.90598	3.76028e-08	1.59682e-06	5	5	7.52732	0	0	0	3	3	3.38202	1	1	1.00938	10	10	8.15811	4	4	4.77903	1	1	0.877609	5	5	3.98812	1	1	1.52004	2	2	1.84861	7	7	3.60501	0	0
CA653184	383	17.9171	4.37928	2.95057	2.3893	4.29472e-05	2.56322	2.79351e-06	0.000431485	2.95057	2.3893	3.61912	0.000950364	0.00717556	0	1	1.33251	1	1	0.803841	0	3	2.99349	1	1	0.893418	1	2	1.44418	0	1	1.0575	1	3	2.33036	1	3	2.11797	0	0	0	0	1	0.818116	2	5	2.27919	1	3
CA653428	512	36.5114	12.3546	11.1569	1.97386	2.39283e-16	2.29428	1.12345e-05	1.1592e-14	11.1569	1.97386	6.97559	2.41527e-08	1.10495e-06	6	6	5.98069	12	12	7.21573	12	12	8.95708	11	11	7.3515	18	18	9.72281	10	10	7.9106	25	25	14.5268	10	10	5.28114	15	15	15.0965	31	31	18.9717	39	39	13.2985	10	10
CA653455	537	4.50279	1.02677	0.68588	3.79297	0.000136593	3.214	6.32693e-07	0.00122518	0.68588	3.79297	3.5974	0.000810844	0.00629451	0	0	0	1	1	0.573317	0	0	0	0	0	0	0	0	0	0	0	0	5	5	2.77011	0	0	0	0	0	0	0	0	0	1	1	0.325113	0	0
CA653475	540	57.58	16.003	10.2678	1.73859	2.53133e-07	2.05301	1.08858e-05	3.89574e-06	10.2678	1.73859	4.29404	0.00011317	0.00124228	4	9	8.50588	16	25	14.2533	9	16	11.3235	14	23	14.5743	11	21	10.7551	0	0	0	17	30	16.5283	15	19	9.51388	19	27	25.7647	24	35	20.309	33	51	16.4886	15	25
CA653582	544	15.6035	2.4986	3.68697	36.9235	2.077e-18	18.931	3.22749e-06	1.19445e-16	3.68697	36.9235	5.57153	4.16775e-06	7.98108e-05	0	0	0	0	0	0	1	1	0.702516	0	0	0	0	0	0	0	0	0	0	0	0	0	0	0	0	0	0	0	0	0	0	0	0	0	0
CA653905	305	4.66263	0.857271	1.05752	31.5339	5.78046e-09	8.44516	9.46082e-07	1.16568e-07	1.05752	31.5339	4.9659	2.36059e-05	0.000337286	0	0	0	0	0	0	0	0	0	0	0	0	0	0	0	0	0	0	0	0	0	0	0	0	0	0	0	0	0	0	0	0	0	0	0
CA653987	504	7.52686	1.44793	1.75789	11.0858	2.97123e-11	7.76788	1.57191e-06	8.3325e-10	1.75789	11.0858	5.10182	1.57907e-05	0.000241213	0	0	0	0	0	0	1	1	0.758271	0	0	0	3	3	1.64619	0	0	0	0	0	0	0	0	0	0	0	0	0	0	0	0	0	0	0	0
CA654295	402	3.82618	1.19839	0.93208	3.57693	1.63288e-05	3.30479	8.60367e-07	0.000179368	0.93208	3.57693	4.45132	6.78679e-05	0.000813568	0	0	0	1	1	0.765849	0	0	0	1	1	0.851192	0	0	0	3	3	3.02256	1	1	0.740073	0	0	0	0	0	0	0	0	0	0	0	0	0	0
CA654352	377	5.53981	1.2018	1.10914	4.87983	1.41559e-05	4.17709	1.01522e-06	0.000157637	1.10914	4.87983	3.6731	0.00086185	0.00661477	0	0	0	0	0	0	0	0	0	0	0	0	0	0	0	2	2	2.14866	0	0	0	0	0	0	0	0	0	1	1	0.831137	0	0	0	0	0
CA654416	522	4.70254	1.13141	0.840323	3.15836	0.000125465	2.98175	7.81364e-07	0.00113597	0.840323	3.15836	3.4803	0.00142202	0.00997496	0	0	0	0	0	0	1	1	0.732124	3	3	1.96655	3	3	1.58943	0	0	0	0	0	0	2	2	1.03599	0	0	0	2	2	1.20053	0	0	0	0	0
CA654599	350	57.0678	11.4443	15.0569	2.09869	1.81609e-13	2.40186	1.46582e-05	6.61472e-12	15.0569	2.09869	5.70803	2.41108e-06	5.04506e-05	8	11	16.0397	11	14	12.3148	5	7	7.64337	12	14	13.6872	17	21	16.5936	22	25	28.9302	22	25	21.2507	12	13	10.0432	11	12	17.6672	18	26	23.2766	27	29	14.4657	8	10
CA654825	586	34.7081	5.03515	7.83216	5.33279	3.26376e-21	5.78781	6.97297e-06	2.3104e-19	7.83216	5.33279	5.82032	2.04229e-06	4.38755e-05	0	0	0	1	1	0.525377	2	3	1.95649	3	5	2.91962	2	2	0.943891	0	0	0	3	5	2.53848	6	6	2.76854	1	1	0.879343	4	5	2.67354	10	12	3.57513	3	4
CA654877	475	22.1261	6.10806	5.3339	2.27013	1.82022e-09	2.62555	5.2577e-06	3.95411e-08	5.3339	2.27013	4.9491	1.3483e-05	0.000211344	0	15	16.1164	0	10	6.4815	0	5	4.02283	1	12	8.64452	0	3	1.7467	0	6	5.11608	0	9	5.63702	0	8	4.55401	1	7	7.59382	0	4	2.63864	0	16	5.88078	0	7
CA655863	581	2.25015	0.288665	0.357586	8.18976	0.00120867	3.30251	3.19149e-07	0.00850944	0.357586	8.18976	3.35754	0.0020847	0.0136229	0	0	0	0	0	0	0	0	0	0	0	0	1	1	0.476007	0	0	0	0	0	0	0	0	0	0	0	0	0	0	0	0	0	0	0	0
CA655865	626	3.27609	0.972787	0.569433	2.38315	0.00122243	2.33793	5.49461e-07	0.00859293	0.569433	2.38315	3.30098	0.00220306	0.0142462	0	2	1.63052	0	2	0.983614	0	1	0.610493	0	1	0.546612	0	2	0.883578	0	0	0	0	0	0	0	0	0	0	0	0	0	1	0.500541	0	3	0.836672	0	0
CA655877	250	5.45495	0.959448	0.933988	10.016	1.75253e-07	5.6609	8.30102e-07	2.77293e-06	0.933988	10.016	4.1315	0.000243209	0.0023327	0	0	0	0	0	0	0	0	0	0	0	0	0	0	0	0	0	0	0	0	0	0	0	0	1	1	2.06118	0	0	0	0	0	0	0	0
CA655907	446	28.5263	9.93086	10.6842	3.42668	1.97972e-24	3.87202	9.86052e-06	1.76658e-22	10.6842	3.42668	8.98531	2.59163e-10	2.66149e-08	2	2	2.28858	5	8	5.52235	4	6	5.14128	9	11	8.43939	4	5	3.10045	1	1	0.908123	4	6	4.00237	11	16	9.70025	1	1	1.15537	6	6	4.21532	5	8	3.13158	2	3
CA655944	648	28.1561	7.58898	6.26824	2.65466	5.29603e-09	2.92011	5.87635e-06	1.07433e-07	6.26824	2.65466	5.04822	1.56383e-05	0.000239265	0	4	3.15032	0	2	0.95022	0	5	2.94883	2	5	2.64027	0	4	1.70716	0	9	5.62532	0	10	4.59119	4	12	5.00731	0	5	3.97604	2	12	5.80257	4	22	5.92729	0	2
CA656018	601	12.8446	1.55269	2.40733	5.07181	1.32447e-06	5.01584	2.16502e-06	1.79962e-05	2.40733	5.07181	3.52648	0.00133003	0.00944829	0	0	0	1	2	1.02453	0	0	0	1	2	1.1387	0	0	0	0	0	0	1	1	0.495024	2	4	1.79963	1	3	2.57219	1	2	1.04272	0	0	0	0	0
CA656022	584	3.25004	0.899657	1.01043	10.1658	1.91715e-08	5.8788	8.98128e-07	3.56335e-07	1.01043	10.1658	6.60252	2.15429e-07	6.7546e-06	0	0	0	1	1	0.527177	0	0	0	0	0	0	1	1	0.473562	0	0	0	0	0	0	0	0	0	0	0	0	1	1	0.536539	0	0	0	0	0
CA656036	583	10.4084	2.19052	2.06172	2.18586	1.66186e-07	2.42588	2.0098e-06	2.6385e-06	2.06172	2.18586	4.63034	5.01816e-05	0.000632974	4	4	3.50156	6	6	3.16849	2	2	1.31104	1	2	1.17386	2	3	1.42312	2	2	1.38944	3	3	1.53092	3	3	1.3914	3	3	2.6516	4	5	2.68729	10	11	3.29407	0	0
CA656406	452	26.0621	5.38179	7.20904	3.30514	3.84784e-15	3.74091	6.70011e-06	1.66426e-13	7.20904	3.30514	6.05297	9.28349e-07	2.27676e-05	3	9	10.1619	3	4	2.72452	3	5	4.22753	1	1	0.757033	2	4	2.44743	0	1	0.896068	2	4	2.63283	3	11	6.5804	1	4	4.56013	3	8	5.54582	6	15	5.79377	2	5
CA656702	320	14.002	3.61795	3.31372	2.17002	7.32119e-07	2.4306	3.21746e-06	1.04091e-05	3.31372	2.17002	4.33898	0.000111923	0.00123079	5	5	7.97426	4	4	3.84839	0	0	0	1	1	1.06931	5	5	4.32125	0	0	0	2	2	1.85943	5	5	4.22491	0	0	0	1	1	0.979183	2	2	1.09116	3	3
CA657002	450	10.1494	4.87229	3.5204	2.77548	1.22566e-09	3.13812	3.37345e-06	2.73289e-08	3.5204	2.77548	5.35633	4.48554e-06	8.48423e-05	1	2	2.26823	2	2	1.36832	4	7	5.94485	2	4	3.04159	1	1	0.614578	0	0	0	7	11	7.27245	0	0	0	0	1	1.1451	2	6	4.17785	5	5	1.93984	0	0
CA657188	491	6.11043	2.85548	1.62682	2.31771	4.54354e-06	2.53306	1.57416e-06	5.57763e-05	1.62682	2.31771	3.90448	0.000297624	0.00275956	0	0	0	0	0	0	5	5	3.89174	1	1	0.696902	4	4	2.25304	0	0	0	1	2	1.21185	2	2	1.1014	4	4	4.19792	1	1	0.638164	4	5	1.77786	0	0
CA657732	461	19.1801	5.69694	3.362	1.59375	5.40106e-05	1.80794	3.53377e-06	0.000530485	3.362	1.59375	3.31624	0.00194157	0.0128575	0	0	0	5	5	3.33917	9	9	7.46099	4	4	2.96902	7	7	4.19939	8	8	7.02859	2	2	1.29071	11	11	6.45193	8	8	8.94221	3	3	2.03908	24	24	9.08906	3	3
CA657845	482	1.26341	0	0.337387	10.0547	0.00222885	3.32086	2.99929e-07	0.0144817	0.337387	10.0547	3.89917	0.000469194	0.00400916	0	0	0	0	0	0	0	1	0.792881	0	0	0	0	0	0	0	0	0	0	0	0	0	0	0	0	0	0	0	0	0	1	1	0.362211	0	0
CA658022	413	32.4179	6.40748	5.78722	1.7269	1.84302e-05	1.96433	5.99005e-06	0.000200309	5.78722	1.7269	3.44346	0.00111681	0.0081993	7	11	13.5929	3	6	4.4727	1	1	0.925348	3	7	5.79964	5	9	6.02673	15	34	33.3433	8	15	10.8054	9	18	11.7847	1	1	1.24769	5	8	6.06951	9	14	5.91816	7	12
CA658035	439	20.7194	4.62016	3.76305	1.8961	1.26993e-07	2.17615	3.81616e-06	2.06106e-06	3.76305	1.8961	4.12264	0.000231379	0.00223928	0	4	4.65014	0	7	4.90911	0	4	3.48217	0	5	3.89726	0	6	3.77986	0	6	5.53562	0	6	4.06619	2	8	4.92746	0	5	5.86896	0	3	2.14127	0	7	2.78383	0	3
CA658036	404	3.90148	1.67615	0.981707	2.89023	2.02844e-05	2.87773	9.23353e-07	0.000218419	0.981707	2.89023	4.49302	5.92168e-05	0.000726462	0	0	0	2	2	1.52411	0	0	0	2	2	1.69396	1	1	0.684555	1	1	1.00253	0	0	0	0	0	0	0	0	0	1	1	0.775591	0	1	0.432143	0	0
CA658116	449	3.51046	1.20443	1.09967	4.65405	1.0755e-06	4.0387	9.96589e-07	1.48655e-05	1.09967	4.65405	4.37397	0.000118686	0.00129304	2	2	2.27329	0	0	0	0	0	0	1	1	0.762091	1	1	0.615947	0	0	0	1	1	0.662604	2	2	1.20443	0	0	0	0	0	0	3	3	1.1665	0	0
CA658343	473	14.162	2.56885	3.01748	7.37183	1.78998e-09	6.64093	2.69422e-06	3.89262e-08	3.01748	7.37183	4.73262	4.45752e-05	0.000573304	0	0	0	1	1	0.65089	0	0	0	1	1	0.723423	1	1	0.584694	2	3	2.56885	0	0	0	0	0	0	0	0	0	0	0	0	0	0	0	0	0
CA658787	529	20.108	4.24618	4.48791	3.11881	3.78444e-15	3.45906	4.15568e-06	1.63748e-13	4.48791	3.11881	6.33875	4.16987e-07	1.16279e-05	1	1	0.96475	2	2	1.16397	2	2	1.44487	2	2	1.29368	3	3	1.56839	0	0	0	5	5	2.812	7	7	3.578	5	5	4.87046	3	3	1.77697	12	12	3.96035	3	3
CA658909	445	23.2908	10.6042	9.3312	4.3667	1.02444e-22	4.91279	8.44264e-06	8.12248e-21	9.3312	4.3667	7.97449	4.54188e-09	2.77368e-07	2	2	2.29372	10	10	6.91845	2	2	1.71761	3	3	2.30682	8	8	4.97187	0	0	0	5	5	3.3428	1	1	0.607628	5	5	5.78983	2	2	1.40826	7	7	2.74629	0	0
CA659018	570	5.4817	1.22516	1.05067	3.13067	1.53261e-05	3.08738	9.84306e-07	0.000169436	1.05067	3.13067	3.72675	0.000757072	0.00594127	0	0	0	0	2	1.08025	0	0	0	0	1	0.600314	0	0	0	0	0	0	0	1	0.521946	0	1	0.474376	0	0	0	0	2	1.09943	0	4	1.22516	0	1
CA659248	494	18.6816	6.31021	6.4087	2.5799	1.33106e-14	2.8767	6.06141e-06	5.4516e-13	6.4087	2.5799	8.44666	6.82219e-11	9.23742e-09	6	6	6.19861	11	13	8.10187	2	3	2.32086	3	5	3.46335	7	11	6.15822	5	6	4.9193	4	7	4.21572	5	6	3.28414	0	0	0	6	9	5.7086	10	11	3.88753	3	3
CA659450	623	2.53837	0.86804	0.612416	3.74606	0.000283179	3.0965	5.63648e-07	0.00235761	0.612416	3.74606	4.13574	0.000219835	0.00214636	0	0	0	0	1	0.494175	0	0	0	0	2	1.09849	0	0	0	0	0	0	0	1	0.477543	0	2	0.86804	0	0	0	0	0	0	0	0	0	0	0
CA659544	392	32.4303	5.85166	6.52308	2.53908	5.42364e-08	2.8218	6.0188e-06	9.34868e-07	6.52308	2.53908	4.09624	0.000271971	0.00255751	0	0	0	2	3	2.35616	4	5	4.8746	5	8	6.98324	4	7	4.93857	3	3	3.09966	2	8	6.07162	11	12	8.27738	1	1	1.31453	0	0	0	4	5	2.22686	4	8
CA659549	315	3.25529	0.944474	0.6596	4.19364	5.96889e-05	3.35088	6.02825e-07	0.000581265	0.6596	4.19364	3.75084	0.000664745	0.00533443	0	0	0	0	0	0	0	0	0	0	0	0	0	0	0	0	0	0	0	1	0.944474	0	0	0	0	0	0	0	0	0	1	1	0.55424	0	1
CA659777	557	11.3481	2.81746	2.58644	2.30912	2.13272e-07	2.53186	2.46922e-06	3.32564e-06	2.58644	2.30912	4.72734	1.89124e-05	0.00028082	7	7	6.41377	1	1	0.552731	2	2	1.37224	2	2	1.22865	1	1	0.496517	9	12	8.7258	2	2	1.06826	8	8	3.88358	1	1	0.925125	2	2	1.12509	4	4	1.25376	0	0
CA659835	417	5.00098	0.682063	0.895073	7.25437	1.1445e-05	4.81885	7.98705e-07	0.000129813	0.895073	7.25437	3.52998	0.00131857	0.00938563	0	0	0	0	0	0	0	0	0	0	0	0	0	0	0	0	0	0	0	1	0.713452	0	1	0.648428	0	0	0	0	0	0	0	1	0.418671	0	0
CA659952	472	20.8931	4.54029	5.88179	3.38261	3.24956e-18	3.76761	5.44653e-06	1.84204e-16	5.88179	3.38261	7.53494	1.24914e-08	6.38162e-07	3	4	4.32502	5	10	6.52269	6	6	4.85808	2	3	2.17487	4	5	2.92966	2	3	2.5743	3	4	2.52127	5	6	3.43722	0	0	0	9	10	6.63853	5	7	2.58919	0	0
CA660249	490	21.1273	5.98302	4.49031	2.00428	3.61509e-07	2.35045	4.61316e-06	5.423e-06	4.49031	2.00428	4.18585	0.000175641	0.00178328	0	2	2.08307	0	10	6.28308	0	8	6.23949	0	12	8.37989	0	14	7.90172	0	0	0	0	18	10.9289	0	9	4.96643	0	6	6.30973	0	7	4.47627	0	11	3.91927	0	9
CA660607	286	45.8215	13.2175	12.6255	2.45974	7.81082e-14	2.84281	1.2148e-05	2.95754e-12	12.6255	2.45974	6.66659	6.87269e-08	2.609e-06	0	7	12.4911	0	9	9.68825	0	7	9.35378	0	6	7.17858	0	23	22.2408	0	12	16.994	0	6	6.24145	0	15	14.1815	0	1	1.80173	0	15	16.4338	0	11	6.71483	0	9
CA660700	501	5.78691	1.4363	1.3835	5.25781	7.49166e-09	4.6181	1.25123e-06	1.48353e-07	1.3835	5.25781	5.32226	6.60062e-06	0.000116858	3	3	3.056	0	0	0	1	1	0.762812	0	0	0	1	1	0.552016	0	0	0	0	0	0	0	0	0	0	0	0	0	0	0	1	1	0.348474	1	1
CA660831	449	2.71312	0.50272	0.440418	6.7442	0.000524679	3.48662	3.95021e-07	0.00407544	0.440418	6.7442	3.33765	0.0021637	0.0140391	0	0	0	0	0	0	0	0	0	1	1	0.762091	0	0	0	1	1	0.902055	0	0	0	0	0	0	0	0	0	0	0	0	0	0	0	0	0
CA660850	496	9.46002	1.94207	1.53821	1.8504	5.60321e-05	2.08036	1.58222e-06	0.000548713	1.53821	1.8504	3.36764	0.00171061	0.0115951	2	2	2.05787	4	4	2.48283	5	5	3.85251	4	4	2.75951	0	0	0	0	0	0	1	1	0.599817	4	4	2.1806	2	2	2.0778	0	0	0	8	8	2.8159	1	1
CA660988	447	40.7778	11.5348	10.5975	2.1074	5.7878e-11	2.4206	1.04038e-05	1.55843e-09	10.5975	2.1074	5.38656	5.88872e-06	0.000106387	0	3	3.42518	0	2	1.3775	2	7	5.98474	8	19	14.5445	4	9	5.56832	3	9	8.15482	5	13	8.6524	14	17	10.2835	3	7	8.06949	6	24	16.8235	17	28	10.936	7	15
CA661625	538	4.2293	1.405	0.926753	3.71626	2.80923e-05	3.38585	8.5952e-07	0.000294033	0.926753	3.71626	3.92301	0.000356391	0.00319267	0	1	0.948611	0	0	0	0	0	0	0	1	0.63602	0	1	0.514052	0	2	1.50566	0	0	0	0	0	0	0	0	0	0	0	0	0	0	0	0	0
CA661653	571	50.6582	11.2687	10.0582	2.63545	9.44588e-09	3.09891	9.8299e-06	1.84142e-07	10.0582	2.63545	4.27009	0.000163087	0.00167887	0	11	9.83166	0	13	7.00933	0	9	6.02367	0	15	8.98894	0	19	9.20252	0	0	0	2	29	15.1099	0	1	0.473546	0	9	8.12198	0	7	3.84128	4	53	16.205	2	12
CA661800	478	5.95615	1.66763	1.26532	2.211	1.80051e-05	2.39626	1.23794e-06	0.00019616	1.26532	2.211	3.86093	0.000335117	0.00303715	0	1	1.06768	0	0	0	0	1	0.799516	2	7	5.01099	0	0	0	0	0	0	0	1	0.622404	0	2	1.13136	0	2	2.15604	0	0	0	0	1	0.365242	0	0
CA661880	565	41.0328	12.4984	10.2263	2.68175	6.49514e-07	3.17087	9.92281e-06	9.32424e-06	10.2263	2.68175	4.76759	3.84209e-05	0.000505937	2	3	2.70984	0	0	0	9	18	12.1753	6	15	9.0844	0	1	0.489487	1	1	0.716854	12	19	10.0047	0	0	0	0	2	1.82405	6	14	7.76414	14	22	6.79802	4	6
CA661914	633	129.173	23.0241	26.8445	2.60565	7.96243e-13	2.85984	2.4847e-05	2.69822e-11	26.8445	2.60565	6.20008	4.08822e-07	1.14493e-05	12	47	37.8935	10	26	12.6456	12	35	21.131	9	33	17.8387	15	33	14.4178	8	30	19.1954	18	55	25.8499	24	81	34.6002	2	6	4.88431	7	16	7.92009	8	27	7.44678	3	9
CA662073	621	12.0411	2.78924	3.50436	4.0618	1.29289e-15	4.32584	3.2017e-06	5.82704e-14	3.50436	4.0618	6.83318	1.05205e-07	3.70184e-06	0	0	0	6	6	2.9746	1	2	1.23082	2	2	1.10203	1	1	0.445346	1	5	3.26105	2	3	1.43724	3	3	1.30625	1	1	0.829782	2	2	1.00914	8	10	2.81136	3	4
CA662196	621	6.86433	1.87201	1.47841	1.9828	6.80574e-06	2.20864	1.48812e-06	8.06733e-05	1.47841	1.9828	4.22788	0.000133394	0.00142311	0	2	1.64365	0	9	4.4619	0	4	2.46163	0	3	1.65304	0	5	2.22673	0	4	2.60884	0	3	1.43724	0	2	0.870836	0	0	0	0	5	2.52285	0	8	2.24909	0	3
CA662253	589	68.6026	12.7105	9.44573	1.95864	5.50942e-07	2.35042	9.86551e-06	8.02282e-06	9.44573	1.95864	3.55136	0.00112736	0.00826144	0	13	11.2641	2	51	26.6578	0	13	8.43496	0	19	11.038	0	24	11.269	0	15	10.3147	0	17	8.58686	0	9	4.13166	0	14	12.2481	1	47	25.0032	0	10	2.9641	1	31
CA662598	597	6.12155	0.850003	1.47577	55.5997	2.8485e-11	11.718	1.30419e-06	8.01412e-10	1.47577	55.5997	4.98874	2.21803e-05	0.000320424	0	0	0	0	0	0	0	0	0	0	0	0	0	0	0	0	0	0	0	0	0	0	0	0	0	0	0	0	0	0	0	0	0	0	0
CA662612	537	169.901	21.6372	44.0244	14.5701	3.11401e-18	16.6065	3.97251e-05	1.76701e-16	44.0244	14.5701	5.5611	4.2972e-06	8.1873e-05	3	8	7.60302	1	2	1.14663	1	1	0.711673	0	0	0	1	3	1.54503	3	6	4.52539	0	2	1.10804	1	1	0.503528	2	4	3.83832	1	1	0.583498	0	0	0	4	7
CA662625	626	2.91437	0.860409	0.662003	2.21355	0.00107462	2.26561	6.47024e-07	0.00769082	0.662003	2.21355	3.64235	0.000796804	0.0062059	0	0	0	1	2	0.983614	0	2	1.22099	1	1	0.546612	0	2	0.883578	0	0	0	0	0	0	0	2	0.86388	0	0	0	0	2	1.00108	1	2	0.557781	1	1
CA662714	338	62.1181	15.0453	17.2387	1.78825	6.8178e-12	2.03379	1.73165e-05	2.06756e-10	17.2387	1.78825	5.48463	4.49134e-06	8.49375e-05	12	12	18.119	18	18	16.3955	13	13	14.6988	15	15	15.1855	31	31	25.365	24	24	28.759	24	24	21.1249	48	48	38.3992	6	6	9.14724	26	26	24.103	40	40	20.661	9	9
CA662985	518	14.1073	2.9665	2.81992	2.77233	6.96525e-10	3.0538	2.67194e-06	1.61e-08	2.81992	2.77233	5.1763	1.01199e-05	0.000166138	0	0	0	1	2	1.18869	2	2	1.47555	4	4	2.64231	3	3	1.6017	1	1	0.781897	6	8	4.59474	10	10	5.21997	1	1	0.994777	3	4	2.4196	6	8	2.6963	2	2
CA663044	467	4.67233	1.67765	1.03744	2.85485	8.92543e-06	2.87527	9.77592e-07	0.0001035	1.03744	2.85485	4.15218	0.000192086	0.00192246	0	2	2.18566	0	1	0.659253	0	0	0	0	0	0	0	0	0	0	0	0	0	1	0.637065	0	2	1.15801	0	0	0	0	0	0	0	4	1.49538	0	1
CA663323	495	15.0434	3.65331	3.02555	1.87117	7.13217e-06	2.10018	3.0449e-06	8.42501e-05	3.02555	1.87117	4.09006	0.000215283	0.0021099	5	5	5.15508	9	9	5.59766	4	4	3.08823	2	2	1.38254	13	13	7.26319	3	3	2.45468	8	8	4.80823	7	7	3.82376	3	3	3.123	7	7	4.43105	11	11	3.87968	2	2
CA663445	274	8.30424	2.66335	1.67007	2.47302	4.99423e-05	2.71258	1.64527e-06	0.000494532	1.67007	2.47302	3.41699	0.00134336	0.00952049	0	0	0	4	4	4.49447	4	4	5.5791	1	1	1.24883	2	2	2.01869	0	0	0	1	1	1.0858	1	1	0.986841	0	0	0	1	1	1.14357	1	1	0.637174	0	0
CA663503	455	111.989	28.8681	19.0644	1.59716	1.58938e-05	1.76749	1.93191e-05	0.00017497	19.0644	1.59716	3.67009	0.000608578	0.00495785	17	59	66.1776	23	51	34.5086	16	41	34.4372	3	21	15.7929	23	58	35.2538	28	81	72.103	10	25	16.3467	38	121	71.9071	8	14	15.8552	27	66	45.4513	56	103	39.5216	7	16
CA663655	502	28.796	7.61472	8.93092	4.44077	3.55322e-16	4.98663	8.12822e-06	1.69268e-14	8.93092	4.44077	6.58166	2.24807e-07	6.99331e-06	0	5	5.08319	0	7	4.29302	0	1	0.761292	0	7	4.77142	0	7	3.85642	0	4	3.22727	0	4	2.37059	0	1	0.538634	0	3	3.07945	0	4	2.49672	0	7	2.43446	0	6
CA663675	450	14.3135	2.16713	2.40099	2.98228	5.00535e-06	3.33591	2.34167e-06	6.09833e-05	2.40099	2.98228	3.45665	0.00157559	0.0108413	0	2	2.26823	0	6	4.10495	0	1	0.849264	0	1	0.760398	0	1	0.614578	0	3	2.70015	0	1	0.661132	0	0	0	0	2	2.2902	0	2	1.39262	0	0	0	0	2
CA663961	518	13.8911	3.80369	2.9563	2.13884	1.05602e-08	2.41313	2.91082e-06	2.04286e-07	2.9563	2.13884	5.21765	8.51908e-06	0.000144232	2	2	1.97047	1	1	0.594346	1	3	2.21333	1	2	1.32115	4	10	5.339	3	8	6.25518	1	3	1.72303	4	10	5.21997	1	4	3.97911	2	2	1.2098	4	7	2.35926	1	3
CA664135	469	4.41195	1.25927	1.33031	6.83367	2.58077e-09	5.38308	1.19416e-06	5.49043e-08	1.33031	6.83367	5.29443	8.84679e-06	0.000148816	0	0	0	0	0	0	0	0	0	0	0	0	1	1	0.58968	0	0	0	0	0	0	0	0	0	0	0	0	0	0	0	0	0	0	1	1
CA664157	476	98.8018	23.7747	14.3215	1.5398	0.000171176	1.68805	1.46393e-05	0.00149761	14.3215	1.5398	3.33089	0.0015275	0.0105683	26	48	51.4641	23	32	20.6972	19	30	24.0863	25	48	34.5054	12	25	14.5252	72	122	103.808	24	39	24.3758	40	62	35.2195	8	14	15.1557	14	19	12.5072	28	52	19.0724	6	9
CA664322	517	11.6063	2.06102	2.33554	4.66725	2.10281e-11	4.61862	2.11269e-06	6.01762e-10	2.33554	4.66725	5.4313	5.89418e-06	0.000106468	0	0	0	0	0	0	1	1	0.739204	2	2	1.32371	1	1	0.534932	0	0	0	1	1	0.575453	0	0	0	1	1	0.996702	1	1	0.606071	0	0	0	0	0
CA664429	587	44.606	7.62881	9.84802	2.59922	4.53029e-07	2.78271	9.04984e-06	6.68386e-06	9.84802	2.59922	4.55572	5.22561e-05	0.000654713	6	15	13.0414	6	13	6.81827	0	0	0	3	6	3.49757	4	11	5.18256	4	17	11.7298	1	8	4.05464	14	31	14.2798	0	0	0	4	13	6.93936	8	18	5.35356	0	1
CA664454	565	3.32503	1.25197	1.16306	6.88112	2.07863e-08	5.1724	1.04265e-06	3.83662e-07	1.16306	6.88112	7.06648	4.62466e-08	1.88594e-06	1	1	0.903279	0	0	0	0	0	0	1	1	0.605627	0	0	0	0	0	0	0	0	0	0	0	0	1	1	0.912026	0	0	0	1	1	0.309001	0	0
CA664656	622	113.765	32.7895	34.8628	2.26421	2.11634e-16	2.57723	3.35689e-05	1.03065e-14	34.8628	2.26421	7.18736	1.26935e-08	6.46249e-07	7	65	53.3327	6	84	41.5775	2	32	19.6614	5	54	29.7069	6	73	32.458	9	126	82.0464	2	52	24.8722	11	61	26.5178	3	43	35.6233	8	50	25.188	4	86	24.1388	6	53
CA664673	445	161.615	52.6213	68.5502	2.99394	2.50524e-43	3.46152	6.38348e-05	5.88335e-41	68.5502	2.99394	10.3264	1.18427e-11	2.29537e-09	40	45	51.6087	51	56	38.7433	21	25	21.4701	42	43	33.0645	58	64	39.7749	27	30	27.3049	46	47	31.4223	91	98	59.5476	28	31	35.8969	48	50	35.2066	114	125	49.0409	27	30
CA664743	266	13.4598	1.02097	1.99662	27.7495	1.96364e-09	12.2237	1.76322e-06	4.24779e-08	1.99662	27.7495	3.36442	0.00205605	0.0134789	0	0	0	0	0	0	0	0	0	0	0	0	0	0	0	0	0	0	0	0	0	0	0	0	0	0	0	0	0	0	0	0	0	0	0
CA664841	523	5.93461	2.23166	1.41532	2.31151	5.31342e-06	2.53378	1.38241e-06	6.44186e-05	1.41532	2.31151	3.66468	0.000710697	0.00564036	0	0	0	0	4	2.35466	0	0	0	0	2	1.30852	0	0	0	0	0	0	0	1	0.568852	0	1	0.517007	0	4	3.94107	0	3	1.79735	0	3	1.00145	0	0
CA665256	568	11.9652	3.66414	2.83482	2.02902	4.8071e-08	2.32586	2.85627e-06	8.35343e-07	2.83482	2.02902	4.45187	7.76017e-05	0.000908368	0	1	0.898508	0	5	2.71013	0	2	1.34566	3	8	4.81942	0	4	1.94761	2	6	4.27841	1	4	2.09514	3	4	1.90419	1	2	1.81442	1	3	1.65496	1	9	2.76632	0	7
CA665299	517	5.71176	1.3098	0.888843	3.01136	0.000141113	2.91122	8.2677e-07	0.00126036	0.888843	3.01136	3.30914	0.00220682	0.0142669	3	3	2.96143	0	0	0	0	0	0	1	1	0.661855	0	1	0.534932	0	0	0	0	0	0	0	0	0	0	0	0	1	1	0.606071	1	1	0.33769	1	1
CA665391	468	177.043	26.6168	30.9908	5.06657	1.65791e-16	5.71867	2.84182e-05	8.1491e-15	30.9908	5.06657	5.73933	2.53502e-06	5.25928e-05	2	6	6.54298	2	8	5.26275	4	7	5.7162	8	9	6.58037	0	1	0.59094	16	35	30.2902	4	12	7.62844	0	0	0	2	3	3.30317	10	25	16.7382	5	7	2.61132	1	1
CA665408	262	16.9655	3.49614	2.59659	2.97186	2.80493e-07	3.36169	2.49344e-06	4.28738e-06	2.59659	2.97186	3.64975	0.000917081	0.00696902	0	1	1.94791	0	0	0	0	0	0	0	0	0	1	1	1.05557	0	0	0	0	0	0	0	0	0	0	2	3.93355	0	0	0	1	4	2.66543	0	2
CA665690	467	34.9918	8.74866	11.0623	7.40793	5.92611e-24	8.3727	1.02728e-05	5.10502e-22	11.0623	7.40793	6.82789	1.18886e-07	4.09621e-06	1	1	1.09283	2	2	1.31851	4	4	3.27339	1	1	0.732717	4	4	2.36882	0	0	0	7	7	4.45945	3	3	1.73701	2	2	2.20683	7	7	4.69672	6	6	2.24307	1	1
CA665967	496	31.5983	8.32706	7.73557	2.03026	9.36228e-09	2.28168	7.51373e-06	1.82641e-07	7.73557	2.03026	4.67829	2.38664e-05	0.000340315	15	16	16.463	13	15	9.31062	9	10	7.70501	7	7	4.82914	9	10	5.57581	38	41	33.4797	6	7	4.19872	11	12	6.5418	6	6	6.2334	5	6	3.79039	22	25	8.79968	7	8
CA666057	491	37.5908	10.0059	12.714	6.6472	2.01728e-18	7.3568	1.15804e-05	1.16101e-16	12.714	6.6472	6.58202	2.28067e-07	7.07094e-06	0	11	11.4336	0	3	1.88109	0	4	3.11339	0	6	4.18141	0	5	2.81629	0	0	0	0	3	1.81778	0	18	9.91263	0	1	1.04948	0	0	0	0	9	3.20014	0	0
CA666078	469	10.4679	2.85273	3.08206	2.24967	2.24425e-10	2.54068	3.00962e-06	5.5574e-09	3.08206	2.24967	5.97003	1.66155e-07	5.42425e-06	5	5	5.44086	0	0	0	2	2	1.62972	4	5	3.64796	3	4	2.35872	0	0	0	0	0	0	1	1	0.576534	3	3	3.29613	4	4	2.6724	4	4	1.489	3	3
CA666121	489	6.71154	1.25919	1.02034	2.93099	6.61752e-05	2.90679	9.51041e-07	0.000638796	1.02034	2.93099	3.38373	0.00184129	0.0123099	0	0	0	0	2	1.25919	0	0	0	0	0	0	0	1	0.565563	0	0	0	0	0	0	0	2	1.10591	0	1	1.05377	0	0	0	0	2	0.714052	0	0
CA666128	474	115.064	14.4773	20.5856	104.212	7.1995e-46	72.5117	1.81209e-05	1.90435e-43	20.5856	104.212	5.52343	4.78776e-06	8.95266e-05	0	0	0	0	0	0	1	1	0.806263	1	1	0.721897	0	0	0	0	1	0.854478	2	2	1.25531	0	1	0.570453	0	0	0	0	0	0	0	0	0	0	0
CA666226	361	5.9149	1.57369	1.11648	3.71777	5.85691e-06	3.52128	1.03408e-06	7.04076e-05	1.11648	3.71777	3.89512	0.000445363	0.00383893	0	0	0	0	1	0.852829	0	0	0	1	2	1.89573	1	3	2.29828	0	0	0	0	0	0	0	0	0	0	0	0	0	0	0	0	1	0.483617	0	0
CA666373	495	19.0881	6.27885	7.03455	3.34346	2.58159e-24	3.7729	6.52555e-06	2.29076e-22	7.03455	3.34346	10.0585	1.21576e-11	2.33802e-09	4	4	4.12406	6	6	3.73177	4	4	3.08823	2	2	1.38254	5	5	2.79354	1	1	0.818228	1	1	0.601029	6	7	3.82376	3	3	3.123	4	4	2.53203	13	13	4.58508	3	3
CA666454	455	300.56	56.0765	57.0574	3.38204	1.24946e-08	3.47711	5.08234e-05	2.38711e-07	57.0574	3.38204	5.24286	7.48976e-06	0.000129553	18	19	21.3114	22	22	14.8861	5	5	4.19966	3	3	2.25613	11	11	6.68607	14	14	12.4622	16	16	10.4619	102	104	61.8045	8	8	9.06013	9	9	6.19791	48	52	19.9526	5	5
CA666603	528	19.7365	3.23817	4.36525	4.30746	9.40382e-16	4.64404	3.99307e-06	4.28179e-14	4.36525	4.30746	6.00825	1.1637e-06	2.74505e-05	0	2	1.93315	0	2	1.16618	0	5	3.61902	0	6	3.8884	0	2	1.04758	0	0	0	0	6	3.38079	0	2	1.02422	0	1	0.975937	0	4	2.37378	0	4	1.32262	0	0
CA667920	455	247.759	45.9173	47.478	4.86998	0.000126204	5.32689	4.18511e-05	0.00114206	47.478	4.86998	3.88356	0.000498537	0.00421526	9	83	93.0973	6	36	24.359	0	1	0.839931	0	0	0	5	25	15.1956	2	30	26.7048	0	0	0	0	0	0	1	8	9.06013	7	32	22.037	0	0	0	2	11
CA668128	473	9.57887	2.53708	2.22536	3.41945	2.92464e-10	3.59233	2.05005e-06	7.13244e-09	2.22536	3.41945	5.50899	3.45071e-06	6.80045e-05	0	0	0	2	2	1.30178	0	0	0	1	1	0.723423	1	1	0.584694	0	0	0	3	3	1.88695	2	2	1.14332	0	0	0	0	0	0	6	6	2.21462	1	1
CA668704	460	1266.3	312.315	435.994	13.0747	4.51693e-48	15.3374	0.000399527	1.31207e-45	435.994	13.0747	8.12962	3.50551e-09	2.25496e-07	114	128	142.011	48	52	34.8028	53	57	47.3557	48	53	39.425	74	88	52.9071	86	102	89.8094	58	69	44.6264	14	15	8.81721	32	35	39.2072	88	97	66.0736	71	75	28.465	13	17
CA668934	512	13.2375	2.35231	2.6889	5.68958	1.36582e-10	5.57063	2.45414e-06	3.48643e-09	2.6889	5.68958	4.93555	2.50187e-05	0.000353715	0	0	0	0	2	1.20262	0	1	0.746423	0	5	3.34159	0	1	0.540156	0	3	2.37318	0	0	0	0	0	0	0	0	0	0	0	0	0	0	0	0	0
CA669043	464	4.37822	1.55083	0.979703	4.25171	1.41303e-05	3.73561	9.01459e-07	0.000157383	0.979703	4.25171	4.12834	0.000207575	0.00204938	0	1	1.0999	0	0	0	0	0	0	0	0	0	0	0	0	0	2	1.74579	0	1	0.641184	0	0	0	0	0	0	0	0	0	0	0	0	0	0
CA669812	374	502.755	111.869	151.57	8.33405	1.63048e-29	9.55347	0.00014101	1.99144e-27	151.57	8.33405	7.01785	7.03734e-08	2.65515e-06	27	40	54.5832	15	25	20.5796	19	34	34.7426	14	21	19.2133	1	3	2.2184	23	38	41.152	12	23	18.296	8	14	10.1217	12	17	23.4225	15	32	26.8097	22	42	19.6059	2	4
CA670429	448	47.1311	8.09299	8.15779	2.40397	1.65907e-07	2.85058	7.9964e-06	2.63445e-06	8.15779	2.40397	3.91453	0.000427441	0.00371068	0	0	0	0	12	8.24655	0	9	7.67749	0	2	1.52758	0	10	6.17322	0	0	0	0	4	2.65633	0	6	3.62135	0	4	4.60085	0	10	6.99416	0	27	10.5219	0	6
CA670575	405	32.5087	6.18055	5.53875	1.89863	5.66666e-07	2.1183	5.40091e-06	8.23234e-06	5.53875	1.89863	3.99875	0.000292611	0.00272071	0	13	16.3817	0	11	8.36193	0	4	3.7745	0	5	4.22443	0	10	6.82864	0	9	9.00051	0	4	2.93836	0	24	16.0234	0	1	1.27233	0	6	4.64205	0	20	8.62151	0	4
CA670588	422	4.32321	0.794854	0.780843	4.74814	0.000104642	3.74083	7.15461e-07	0.000964555	0.780843	4.74814	3.4542	0.00149583	0.0103972	0	0	0	0	0	0	0	0	0	0	0	0	0	0	0	0	0	0	0	0	0	0	0	0	0	0	0	0	0	0	0	0	0	0	0
CA670636	404	2.56506	0.58726	0.52159	8.81727	0.000163364	4.07113	4.64912e-07	0.0014377	0.52159	8.81727	4.19749	0.000194212	0.00193902	0	0	0	0	0	0	0	0	0	0	0	0	0	0	0	0	0	0	0	0	0	0	0	0	0	0	0	0	0	0	0	0	0	0	0
CA670814	302	14.1151	2.40797	2.11561	4.4723	2.01894e-07	4.51948	1.94134e-06	3.15953e-06	2.11561	4.4723	3.78147	0.000661813	0.00531551	0	0	0	0	2	2.03888	0	0	0	0	0	0	0	0	0	0	0	0	0	2	1.97026	0	0	0	0	0	0	0	2	2.07509	0	2	1.1562	0	0
CA671147	507	18.9167	4.8433	3.13624	1.80123	4.04083e-06	2.03931	3.19488e-06	5.0132e-05	3.13624	1.80123	3.86357	0.000298917	0.00276917	0	10	10.0661	0	6	3.64345	0	6	4.52271	0	6	4.04946	0	4	2.18193	1	25	19.9715	0	9	5.28123	0	7	3.73326	0	2	2.03272	0	8	4.9442	0	6	2.0661	0	3
CA671630	556	85.6719	21.824	20.277	1.828	7.50604e-10	2.11491	2.07438e-05	1.72512e-08	20.277	1.828	5.01327	1.61811e-05	0.000246032	0	25	22.9475	0	54	29.9012	0	48	32.993	0	31	19.0783	0	43	21.3886	0	60	43.7075	0	56	29.965	0	80	38.9057	0	39	36.1448	0	31	17.4703	0	50	15.7001	0	49
CA671681	594	8.51585	2.56847	2.38007	2.31158	4.5021e-09	2.59771	2.33152e-06	9.23574e-08	2.38007	2.31158	5.4252	2.31016e-06	4.86692e-05	2	2	1.71836	6	6	3.10981	2	2	1.28676	3	3	1.72818	1	1	0.465589	0	0	0	3	3	1.50257	3	3	1.36563	0	0	0	6	6	3.16504	10	10	2.93915	2	2
CA671798	576	35.6391	2.47139	5.27374	8.30914	1.66693e-10	8.15787	4.5668e-06	4.20045e-09	5.27374	8.30914	3.36917	0.00202907	0.0133336	0	0	0	2	2	1.069	0	0	0	0	0	0	0	0	0	1	2	1.40633	0	0	0	0	0	0	2	3	2.68383	1	1	0.543991	0	1	0.3031	1	1
CA671859	259	38.8033	9.52835	8.50236	2.1736	2.25996e-08	2.48874	8.29703e-06	4.14874e-07	8.50236	2.1736	4.63981	4.62248e-05	0.000590686	7	7	13.7933	8	8	9.50953	7	7	10.3289	7	7	9.24808	11	11	11.7458	14	14	21.8931	6	6	6.89211	2	2	2.08799	1	1	1.98955	8	8	9.67841	7	7	4.71853	7	7
CA672074	422	17.3524	7.68935	4.56824	1.87231	1.02073e-06	2.16048	4.69242e-06	1.41699e-05	4.56824	1.87231	4.22789	8.06186e-05	0.000936912	2	15	18.1405	0	5	3.64776	0	10	9.05613	1	11	8.91936	0	10	6.55356	0	15	14.3965	0	7	4.93499	0	8	5.12596	0	2	2.44216	0	9	6.68258	0	2	0.82742	0	2
CA672219	529	149.471	21.0304	19.9866	2.14414	5.27205e-06	2.35714	1.90593e-05	6.39729e-05	19.9866	2.14414	3.62568	0.000976985	0.00734128	8	43	41.4842	10	41	23.8615	8	29	20.9506	4	16	10.3495	8	21	10.9788	8	33	25.2661	8	36	20.2464	14	80	40.8914	2	2	1.94818	5	24	14.2157	7	32	10.5609	5	18
CA672650	363	371.299	42.8465	56.1406	2.12681	1.2131e-12	2.48348	5.54708e-05	4.0332e-11	56.1406	2.12681	4.41981	0.000110855	0.00122055	0	39	54.8313	0	101	85.6611	0	60	63.1684	0	55	51.8453	0	48	36.5699	0	63	70.2932	0	70	57.3709	0	112	83.4275	0	41	58.2013	0	54	46.6123	0	73	35.1095	0	48
CA672766	489	1.54578	0	0.374149	18.7245	0.000301626	3.81955	3.30137e-07	0.00249166	0.374149	18.7245	4.34207	0.000138287	0.00146496	0	0	0	0	0	0	0	0	0	0	0	0	0	0	0	0	0	0	0	0	0	0	0	0	0	0	0	0	0	0	0	0	0	0	0
CA672909	420	17.5446	6.59052	4.24622	2.17182	2.97093e-07	2.5103	4.23519e-06	4.52087e-06	4.24622	2.17182	4.35544	5.31293e-05	0.000663415	0	10	12.1513	0	4	2.93211	0	4	3.6397	0	5	4.07356	0	7	4.60933	0	15	14.4651	0	3	2.12507	0	4	2.57519	0	1	1.22689	0	3	2.23813	0	9	3.74112	0	8
CA674370	436	8.46943	2.76958	2.10821	4.20585	4.53169e-08	4.16346	1.92255e-06	7.90765e-07	2.10821	4.20585	4.88288	2.01033e-05	0.000295324	0	3	3.5116	0	0	0	0	0	0	0	0	0	0	1	0.634312	0	1	0.928951	0	1	0.682361	0	0	0	0	0	0	0	0	0	0	0	0	0	0
CA674421	418	5.08233	0.736534	0.913062	8.06109	1.40948e-05	5.2178	8.43888e-07	0.000157067	0.913062	8.06109	3.67694	0.000877187	0.0067139	0	0	0	0	1	0.736534	0	0	0	0	2	1.63722	0	0	0	0	0	0	0	0	0	0	0	0	0	0	0	0	0	0	0	0	0	0	0
CA675400	474	12.3131	2.51779	3.2663	42.0602	1.45509e-23	18.8196	2.87951e-06	1.22458e-21	3.2663	42.0602	7.14556	4.95264e-08	1.99839e-06	0	0	0	0	0	0	0	0	0	0	0	0	0	0	0	0	0	0	0	0	0	0	0	0	0	0	0	0	0	0	0	0	0	0	0
CA675438	424	5.69356	1.40735	1.3487	4.27067	1.79388e-06	3.96736	1.23566e-06	2.37804e-05	1.3487	4.27067	4.25541	0.000156315	0.00162012	0	1	1.20366	0	0	0	0	1	0.901341	0	1	0.807026	0	0	0	0	1	0.955242	0	0	0	0	0	0	0	0	0	0	0	0	0	0	0	0	0
CA676009	433	24.6495	4.97569	5.03967	2.06351	3.59582e-10	2.3456	4.97186e-06	8.64855e-09	5.03967	2.06351	5.54731	1.56689e-06	3.52419e-05	0	7	8.2505	0	3	2.13306	0	8	7.06085	1	11	8.69277	0	10	6.38707	0	17	15.9016	0	4	2.74835	0	8	4.99574	0	2	2.38011	0	5	3.61823	1	9	3.6288	0	7
CA676013	337	5.41363	1.02334	1.17517	32.4317	4.47113e-10	8.98759	1.03325e-06	1.06158e-08	1.17517	32.4317	5.09677	1.62189e-05	0.000246516	0	0	0	0	0	0	0	0	0	0	0	0	0	0	0	0	0	0	0	0	0	0	0	0	0	0	0	0	0	0	0	0	0	0	0
CA676107	561	6.51438	1.61526	2.08041	27.8457	3.56685e-16	12.5692	1.84562e-06	1.69829e-14	2.08041	27.8457	6.70377	1.68157e-07	5.47348e-06	1	1	0.909719	0	0	0	0	0	0	1	1	0.609945	0	0	0	0	0	0	0	0	0	0	0	0	0	0	0	0	0	0	0	0	0	0	0
CA676110	546	4.30306	0.482724	0.748847	25.4237	1.72001e-06	6.36445	6.66766e-07	2.28913e-05	0.748847	25.4237	3.92782	0.000446121	0.00384427	0	0	0	0	0	0	0	0	0	0	0	0	0	1	0.50652	0	0	0	0	0	0	0	0	0	0	0	0	0	0	0	0	0	0	0	0
CA676117	583	3.25562	0	0.641506	34.7119	2.846e-06	5.89751	5.65526e-07	3.6282e-05	0.641506	34.7119	3.96533	0.000402039	0.00352658	0	0	0	0	0	0	0	0	0	0	0	0	0	0	0	0	0	0	0	0	0	0	0	0	0	0	0	0	0	0	0	0	0	0	0
CA676120	500	113.486	34.6118	35.3792	9.36953	1.11635e-20	9.62041	3.1514e-05	7.6089e-19	35.3792	9.36953	8.7227	6.8266e-10	5.87514e-08	15	20	20.4141	2	3	1.84723	4	8	6.1147	2	3	2.05307	2	2	1.10624	8	12	9.72055	2	3	1.78506	3	4	2.16316	1	1	1.03059	0	0	0	5	9	3.14254	1	1
CA676135	485	4.84617	1.32588	0.922721	2.10922	0.00025678	2.25107	9.10021e-07	0.00215684	0.922721	2.10922	3.55243	0.000937307	0.00709188	0	1	1.05227	0	0	0	0	0	0	0	2	1.41105	0	0	0	0	1	0.835098	0	0	0	0	1	0.557514	0	0	0	0	0	0	0	6	2.15982	0	1
CA676193	442	92.8041	25.2	22.794	1.93713	8.61609e-10	2.2033	2.26624e-05	1.96498e-08	22.794	1.93713	5.19448	2.78244e-06	5.68542e-05	13	35	40.4125	12	34	23.6824	13	23	19.8866	7	22	17.0315	11	33	20.6481	32	105	96.2158	9	20	13.462	24	58	35.4816	5	10	11.6583	8	22	15.596	29	102	40.289	12	35
CA676199	526	115.831	35.3753	35.7987	4.34967	2.01302e-25	4.89122	3.26625e-05	1.92139e-23	35.7987	4.34967	9.43121	9.30542e-11	1.17536e-08	23	26	25.2265	8	9	5.26776	11	15	10.8983	28	30	19.5159	9	11	5.78358	11	14	10.7801	17	20	11.3121	49	57	29.3013	2	2	1.9593	17	19	11.3183	17	18	5.97441	9	13
CA676220	512	11.6837	1.7208	1.4879	3.38362	8.98648e-06	3.3486	1.36095e-06	0.000104137	1.4879	3.38362	3.46322	0.00153408	0.0106039	0	0	0	0	1	0.601311	0	5	3.73212	0	0	0	0	0	0	0	1	0.79106	0	1	0.581073	0	1	0.528114	0	0	0	0	1	0.611989	0	0	0	0	0
CA676290	545	4.01701	1.2557	0.96992	3.46671	8.33165e-06	3.25687	8.96728e-07	9.7137e-05	0.96992	3.46671	4.30191	8.77478e-05	0.00100524	0	0	0	0	0	0	0	0	0	2	2	1.2557	0	0	0	5	5	3.71581	1	1	0.545889	2	2	0.992273	0	0	0	0	0	0	1	1	0.320341	0	0
CA676342	551	29.7761	3.85133	5.66074	39.006	1.34567e-28	24.1529	4.96988e-06	1.56355e-26	5.66074	39.006	5.61155	3.71954e-06	7.2504e-05	0	0	0	0	0	0	0	0	0	0	0	0	0	0	0	0	0	0	0	0	0	0	0	0	0	0	0	0	0	0	0	0	0	0	0
CA676372	580	3.27246	0	0.642233	12.6483	1.66855e-05	5.00796	5.72685e-07	0.000182927	0.642233	12.6483	3.57008	0.00118488	0.00859751	0	0	0	0	0	0	0	0	0	0	0	0	0	0	0	0	1	0.698315	0	0	0	0	0	0	0	0	0	0	0	0	0	0	0	0	0
CA676374	518	13.857	1.59954	2.23119	37.3525	8.8516e-16	14.2744	1.96074e-06	4.0378e-14	2.23119	37.3525	4.65938	5.68791e-05	0.000702091	0	0	0	0	0	0	0	0	0	0	0	0	0	0	0	0	0	0	0	0	0	0	0	0	0	0	0	0	0	0	0	0	0	0	0
CA676480	507	4.15257	0.515715	0.608225	11.8947	1.18505e-05	4.76192	5.38421e-07	0.000133968	0.608225	11.8947	3.70221	0.000827269	0.00639536	0	0	0	0	0	0	0	0	0	0	0	0	0	1	0.545483	0	0	0	0	0	0	0	0	0	0	0	0	0	1	0.618025	0	0	0	0	0
CA676514	556	25.8198	4.08707	5.20293	29.3078	6.45996e-29	20.0582	4.59857e-06	7.64194e-27	5.20293	29.3078	6.38787	4.08081e-07	1.14319e-05	0	0	0	0	0	0	0	0	0	0	1	0.61543	0	0	0	0	4	2.91383	0	0	0	0	0	0	0	0	0	0	0	0	0	0	0	0	0
CA676686	415	3.80735	1.25858	1.04229	6.08263	4.67318e-08	4.67154	9.37556e-07	8.13154e-07	1.04229	6.08263	5.46103	5.21718e-06	9.61536e-05	0	0	0	0	0	0	0	0	0	1	1	0.824528	0	0	0	0	0	0	1	1	0.71689	0	0	0	0	0	0	1	1	0.755033	0	0	0	1	1
CA676713	405	4.96928	0.702272	0.970344	9.82598	1.18006e-06	5.64559	8.54263e-07	1.61977e-05	0.970344	9.82598	4.0203	0.000341914	0.0030869	0	0	0	1	2	1.52035	0	0	0	0	0	0	0	0	0	0	0	0	0	0	0	0	0	0	0	0	0	0	0	0	0	0	0	0	0
CA676803	608	1481.69	404.113	277.733	1.90558	2.41992e-05	2.01865	0.000261157	0.00025654	277.733	1.90558	4.1636	0.000101819	0.00113652	70	405	339.955	74	427	216.219	40	273	171.599	45	326	183.471	45	554	251.997	135	746	496.952	36	350	171.264	425	935	415.82	15	153	129.671	5	167	86.065	114	638	183.2	21	225
CA676941	596	1.99038	0.450297	0.425048	5.4504	0.00191246	3.21889	3.83907e-07	0.012675	0.425048	5.4504	3.47874	0.00146997	0.0102492	0	0	0	0	0	0	0	0	0	0	0	0	0	0	0	0	0	0	0	1	0.499177	1	1	0.453682	1	1	0.864588	0	0	0	0	0	0	0	0
CA677285	606	11.8456	2.0664	2.04424	1.84955	6.03662e-06	2.08222	2.07674e-06	7.23602e-05	2.04424	1.84955	3.90075	0.000399959	0.00351167	2	2	1.68433	5	5	2.54019	3	3	1.89192	10	11	6.21117	1	1	0.45637	2	2	1.33671	3	3	1.47282	10	10	4.46196	0	0	0	3	3	1.55118	8	9	2.59286	3	3
CA677437	495	8.28618	3.29717	1.61949	1.99571	0.00014242	2.17516	1.58491e-06	0.0012711	1.61949	1.99571	3.53554	0.00080505	0.00625804	2	2	2.06203	2	2	1.24392	0	0	0	1	1	0.691271	2	2	1.11741	0	0	0	3	3	1.80309	8	9	4.91626	0	0	0	0	0	0	3	4	1.41079	2	3
CA677508	449	6.05453	1.68349	1.08209	2.80888	1.71213e-05	2.86079	1.02242e-06	0.000187343	1.08209	2.80888	3.64	0.000862816	0.00662127	0	1	1.13664	3	5	3.42841	0	0	0	1	1	0.762091	1	1	0.615947	0	1	0.902055	1	2	1.32521	0	0	0	0	1	1.14765	0	1	0.697859	3	3	1.1665	0	0
CA677757	660	1.8831	0.255614	0.327485	7.05255	0.00222885	3.0673	2.93337e-07	0.0144817	0.327485	7.05255	3.32742	0.00224659	0.0144758	0	0	0	0	0	0	0	0	0	0	0	0	0	0	0	0	0	0	0	0	0	0	0	0	0	0	0	0	0	0	0	0	0	0	0
CA677965	626	2.50608	0.81526	0.856263	15.7656	2.56047e-08	6.22538	7.56685e-07	4.65956e-07	0.856263	15.7656	6.58966	2.2192e-07	6.92097e-06	0	1	0.81526	0	0	0	0	0	0	0	0	0	0	0	0	0	0	0	0	0	0	0	0	0	0	0	0	0	0	0	0	0	0	0	0
CA678001	340	35.7837	10.3116	7.21264	1.71051	1.24122e-06	1.97368	7.62018e-06	1.69522e-05	7.21264	1.71051	4.1641	0.000113925	0.00124921	13	13	19.5135	12	12	10.866	11	12	13.4883	6	6	6.03845	7	7	5.69388	2	2	2.38249	22	23	20.1256	20	20	15.9056	11	11	16.6713	18	18	16.5885	29	29	14.8911	18	18
CA678181	605	39.0563	5.82162	7.16348	3.38382	3.8412e-07	3.49228	6.30564e-06	5.73313e-06	7.16348	3.38382	3.94473	0.000419143	0.00365064	2	7	5.9049	0	4	2.03551	0	3	1.89505	0	1	0.565585	0	1	0.457124	3	11	7.36405	1	3	1.47525	2	7	3.12853	0	1	0.851727	0	4	2.07166	2	11	3.17428	0	0
CA678302	563	11.8889	1.43647	1.57962	2.87054	1.57202e-06	3.0068	1.47125e-06	2.10785e-05	1.57962	2.87054	3.59631	0.00107006	0.00791448	0	1	0.906488	1	2	1.09368	0	1	0.678808	0	0	0	2	4	1.9649	0	0	0	1	1	0.528436	1	1	0.480274	0	0	0	1	3	1.66965	3	5	1.55049	0	0
CA678309	590	9.94705	3.98794	3.1672	2.077	3.9369e-08	2.32869	3.11804e-06	6.94568e-07	3.1672	2.077	5.71811	3.5837e-07	1.02611e-05	0	0	0	1	2	1.04363	2	4	2.59097	0	0	0	8	10	4.68746	0	2	1.37296	3	4	2.01701	1	1	0.458296	1	1	0.873381	5	5	2.65541	7	10	2.95908	1	1
CA678322	327	13.552	3.35626	2.90616	2.29901	1.26042e-07	2.63577	2.88303e-06	2.04749e-06	2.90616	2.29901	4.23833	0.000165635	0.00170045	0	0	0	0	4	3.76601	0	3	3.50613	0	2	2.09284	0	6	5.0745	0	0	0	0	1	0.909814	0	5	4.13447	0	3	4.72747	0	1	0.958222	0	6	3.20341	0	2
CA678374	414	4.9537	0.887881	0.979154	19.8943	3.10868e-09	7.16064	8.63652e-07	6.53061e-08	0.979154	19.8943	5.16204	1.34029e-05	0.000210311	0	0	0	0	0	0	0	0	0	0	0	0	0	0	0	0	0	0	0	1	0.718622	0	0	0	0	0	0	0	0	0	0	0	0	0	0
CA678675	679	4.99085	1.36026	1.61856	10.9707	2.85934e-12	7.42289	1.43415e-06	9.08331e-11	1.61856	10.9707	6.05419	1.03702e-06	2.49611e-05	0	0	0	1	3	1.36026	0	0	0	0	0	0	0	1	0.407305	0	0	0	0	0	0	0	0	0	0	0	0	1	1	0.461471	0	0	0	0	0
CA678872	557	7.74388	1.9273	1.52931	3.80477	1.05303e-05	3.78641	1.41578e-06	0.000120243	1.52931	3.80477	3.64192	0.000936906	0.00709006	0	0	0	0	1	0.552731	1	1	0.68612	1	2	1.22865	0	0	0	0	0	0	4	6	3.20477	0	0	0	0	1	0.925125	2	3	1.68764	1	1	0.313439	1	1
CA679226	593	5.26909	1.27062	1.16074	2.51563	8.69057e-06	2.6421	1.11114e-06	0.000101008	1.16074	2.51563	4.12969	0.000198686	0.00197613	0	3	2.58188	0	2	1.03835	0	0	0	0	3	1.73109	0	3	1.39912	0	1	0.683006	0	1	0.501702	0	6	2.73586	0	0	0	0	4	2.11358	0	1	0.294411	0	1
CA679261	537	68.8163	13.3546	15.2097	1.80751	9.87534e-13	2.10261	1.59168e-05	3.31005e-11	15.2097	1.80751	6.07912	7.10372e-07	1.81728e-05	11	16	15.206	27	33	18.9195	17	22	15.6568	35	39	24.851	47	59	30.3856	10	11	8.29656	19	23	12.7425	51	55	27.694	12	13	12.4745	22	27	15.7545	58	61	19.8319	18	20
CA679298	521	2.00503	0.386288	0.441389	15.1131	0.000351553	4.12845	3.90228e-07	0.00285624	0.441389	15.1131	4.29817	0.00015717	0.001628	0	0	0	0	0	0	0	0	0	0	0	0	0	0	0	0	0	0	0	0	0	0	0	0	0	0	0	0	0	0	0	0	0	0	0
CA679347	585	4.16475	0.604582	0.897849	25.3127	2.01517e-08	7.13284	7.9101e-07	3.73115e-07	0.897849	25.3127	5.14772	1.40275e-05	0.000218506	0	0	0	0	0	0	0	1	0.65328	0	0	0	0	0	0	0	0	0	0	0	0	0	0	0	0	0	0	0	0	0	0	0	0	0	0
CA679435	610	3.84604	1.51357	0.875117	2.24794	0.000145525	2.35811	8.53021e-07	0.00129577	0.875117	2.24794	3.60096	0.000733857	0.00579021	0	0	0	0	1	0.504707	0	4	2.50602	0	3	1.68285	0	0	0	0	0	0	0	0	0	0	1	0.44327	0	1	0.844745	0	2	1.02734	0	4	1.14482	0	4
CA679492	564	86.4439	14.7568	18.1119	1.70763	6.62221e-10	1.91933	1.81937e-05	1.53551e-08	18.1119	1.70763	4.7736	3.40256e-05	0.000457478	39	40	36.1952	43	43	23.4724	21	22	14.9073	49	49	29.7283	48	49	24.0274	81	83	59.6044	45	46	24.2649	86	86	41.2304	23	23	21.0138	23	24	13.3336	60	60	18.5729	21	21
CA679525	568	5.1043	1.18109	0.989888	3.34429	1.18084e-05	3.20225	9.24591e-07	0.000133526	0.989888	3.34429	4.03171	0.000298936	0.00276919	0	3	2.69552	0	1	0.542027	0	0	0	1	1	0.602428	0	1	0.486902	0	0	0	0	1	0.523784	0	1	0.476047	0	0	0	0	0	0	0	2	0.614738	0	0
CA679711	546	1.92798	0.668276	0.466102	2.98243	0.00193953	2.57263	4.37092e-07	0.0128203	0.466102	2.98243	3.52441	0.000871492	0.00667676	0	0	0	0	0	0	0	0	0	0	0	0	0	0	0	0	0	0	0	0	0	0	0	0	0	0	0	0	0	0	0	1	0.319754	0	0
CA679784	584	12.9882	2.80292	2.07861	1.83821	3.21234e-06	2.08689	2.12343e-06	4.05956e-05	2.07861	1.83821	3.7045	0.000620275	0.00503547	0	0	0	4	5	2.63588	0	1	0.654398	3	5	2.92961	2	2	0.947124	0	2	1.38706	5	10	5.09434	3	4	1.85202	4	9	7.94119	4	8	4.29231	8	10	2.98948	2	2
CA679785	573	58.6536	17.8776	13.6879	1.53254	2.08619e-07	1.78177	1.51817e-05	3.25811e-06	13.6879	1.53254	4.15068	0.000107213	0.00118611	23	68	60.5654	18	56	30.0886	11	35	23.3436	12	46	27.4699	16	54	26.0633	20	87	61.4956	18	68	35.3065	12	45	21.2352	9	27	24.2809	21	54	29.5293	21	79	24.0703	15	39
CA679878	170	22.4933	8.10745	8.65762	5.5719	1.37004e-21	6.0615	7.87052e-06	9.99162e-20	8.65762	5.5719	8.44316	1.28241e-09	9.91634e-08	0	0	0	1	1	1.81101	1	1	2.24805	1	1	2.01282	2	2	3.25365	0	0	0	3	3	5.25016	2	2	3.18111	0	0	0	3	3	5.5295	3	3	3.08092	0	0
CA680176	615	10.0937	2.56958	2.69942	2.39759	1.00201e-08	2.67158	2.5943e-06	1.945e-07	2.69942	2.39759	4.92342	2.49622e-05	0.000353119	0	3	2.48952	0	3	1.50181	0	2	1.24282	0	2	1.11278	0	5	2.24846	0	2	1.31715	0	7	3.38629	1	9	3.95699	1	5	4.18939	0	5	2.54747	0	2	0.567758	0	2
CA680315	545	15.9927	2.68329	2.6212	2.52249	7.34541e-09	2.77633	2.50051e-06	1.45638e-07	2.6212	2.52249	4.93557	2.05229e-05	0.000300452	0	2	1.87285	0	2	1.1298	0	6	4.20736	0	0	0	0	1	0.50745	0	5	3.71581	0	5	2.72944	0	5	2.48068	0	1	0.945495	0	1	0.574933	0	4	1.28136	0	2
CA680438	616	9.15549	1.62022	1.41083	2.72547	2.08588e-05	2.89402	1.35353e-06	0.000224082	1.41083	2.72547	3.46269	0.00151599	0.0105051	0	0	0	0	2	0.999582	0	1	0.620404	0	0	0	0	3	1.34688	0	2	1.31501	0	3	1.44891	0	0	0	0	1	0.836517	0	1	0.508667	0	1	0.283418	0	0
CA680496	618	4.67589	1.46098	0.93043	2.61471	0.000127208	2.65147	8.84855e-07	0.00115011	0.93043	2.61471	3.69145	0.000589814	0.00483469	0	0	0	0	0	0	2	3	1.85519	2	4	2.21475	1	1	0.447508	0	0	0	3	3	1.44422	0	0	0	0	0	0	0	0	0	1	2	0.565002	0	0
CA680564	653	4.58043	0.602957	0.64811	8.89558	3.02512e-05	4.52179	5.74914e-07	0.000314288	0.64811	8.89558	3.56206	0.00120121	0.00869355	0	0	0	0	0	0	2	2	1.1705	0	0	0	0	0	0	0	0	0	0	0	0	2	2	0.828161	0	0	0	0	0	0	0	0	0	0	0
CA680866	453	4.14711	1.3441	0.731626	1.9325	0.000671362	2.06862	7.38057e-07	0.00507397	0.731626	1.9325	3.35879	0.00136207	0.0096276	0	1	1.12661	0	3	2.03888	0	0	0	0	2	1.51072	0	2	1.22102	0	3	2.68227	0	2	1.31351	0	0	0	0	1	1.13752	0	0	0	0	1	0.385399	0	2
CA680903	636	3.70001	0.538017	0.726887	7.44615	1.92651e-05	4.47956	6.47837e-07	0.000208567	0.726887	7.44615	3.68968	0.000847603	0.00652212	0	0	0	0	0	0	0	0	0	0	1	0.538017	0	1	0.434843	0	2	1.27366	0	0	0	0	0	0	0	0	0	0	0	0	0	0	0	0	0
CA681027	595	13.1916	1.53947	2.38246	5.80782	3.58445e-09	5.46582	2.09982e-06	7.45807e-08	2.38246	5.80782	3.75413	0.000718708	0.0056912	0	0	0	1	1	0.517431	0	0	0	0	0	0	0	0	0	2	3	2.04213	2	2	1.00003	0	0	0	1	1	0.866042	1	2	1.05324	1	1	0.293421	1	1
CA681143	606	19.2491	7.27617	7.1158	2.81674	5.86036e-13	3.10187	6.63468e-06	2.01606e-11	7.1158	2.81674	7.42943	3.74913e-09	2.38198e-07	6	7	5.89516	3	3	1.52411	5	5	3.15321	5	5	2.82326	5	7	3.19459	2	2	1.33671	6	6	2.94564	14	18	8.03152	0	0	0	5	5	2.5853	8	9	2.59286	5	5
CA681272	504	72.7752	14.0901	19.0939	2.12995	1.00165e-16	2.46474	1.87746e-05	5.02464e-15	19.0939	2.12995	6.56457	8.64139e-08	3.14023e-06	42	48	48.605	31	32	19.5474	29	34	25.7812	22	25	16.9732	50	52	28.534	14	15	12.0542	41	46	27.1536	24	26	13.9489	8	10	10.2241	28	33	20.5162	49	55	19.052	17	18
CA681535	533	17.7468	3.10673	3.26098	3.53421	9.65454e-10	3.75071	2.98622e-06	2.18921e-08	3.26098	3.53421	4.60157	6.10381e-05	0.000745139	6	6	5.74506	3	3	1.73286	1	1	0.717014	1	1	0.641987	1	1	0.518874	4	4	3.03957	3	3	1.67454	9	9	4.56576	1	1	0.966782	1	1	0.587877	1	1	0.327553	0	0
CA681566	570	16.0585	4.45529	4.42573	2.96986	1.24976e-13	3.31635	4.13677e-06	4.62718e-12	4.42573	2.96986	6.3142	3.13284e-07	9.19408e-06	3	6	5.37213	3	7	3.78087	2	6	4.02283	3	6	3.60188	1	3	1.45558	1	1	0.710566	1	1	0.521946	0	0	0	1	2	1.80805	2	4	2.19887	2	4	1.22516	4	8
CA681582	563	31.7758	8.89671	8.98051	2.04107	7.20602e-15	2.3225	8.83161e-06	3.04145e-13	8.98051	2.04107	7.5251	6.52299e-09	3.72808e-07	3	4	3.62595	9	17	9.29629	10	16	10.8609	13	20	12.1556	15	20	9.82451	11	13	9.35221	12	16	8.45497	11	18	8.64494	5	5	4.57633	13	14	7.79172	24	30	9.30296	15	15
CA681642	572	3.31823	0.966993	0.922881	4.54724	2.10476e-06	3.8299	8.39966e-07	2.75169e-05	0.922881	4.54724	4.54282	7.42601e-05	0.000877118	0	0	0	0	0	0	0	1	0.668127	0	0	0	0	2	0.966993	0	0	0	0	0	0	0	0	0	0	0	0	0	2	1.09559	0	0	0	0	0
CA681904	648	3.27841	0.545803	0.512606	3.78076	0.000766495	2.96831	4.71961e-07	0.0057038	0.512606	3.78076	3.54139	0.00126392	0.00906406	0	0	0	1	1	0.47511	0	0	0	0	0	0	1	1	0.42679	0	0	0	1	1	0.459119	0	0	0	0	0	0	1	1	0.483547	1	1	0.269422	1	1
CA682223	642	9.64081	2.91655	2.27691	1.77341	6.12797e-07	2.01824	2.35313e-06	8.84348e-06	2.27691	1.77341	4.506	4.72527e-05	0.000601984	2	2	1.58988	7	8	3.8364	5	5	2.97639	4	4	2.13196	9	9	3.87701	6	6	3.78526	8	8	3.70728	11	11	4.63293	2	2	1.60528	5	5	2.44033	10	11	2.99134	1	1
CA682571	612	9.0308	2.3275	3.22059	4.24064	2.61943e-15	4.49328	2.95735e-06	1.14953e-13	3.22059	4.24064	7.01738	4.5732e-08	1.86839e-06	0	0	0	0	2	1.00611	0	0	0	1	2	1.11823	3	4	1.80758	0	0	0	0	0	0	2	2	0.883642	4	5	4.20992	2	6	3.07195	4	8	2.28216	1	1
CA682700	453	10.7543	1.73833	2.18626	23.7806	1.24462e-14	12.2327	1.94647e-06	5.11125e-13	2.18626	23.7806	5.34628	7.95163e-06	0.000136194	0	0	0	0	0	0	0	0	0	0	1	0.755362	0	1	0.610508	0	0	0	0	0	0	0	0	0	0	0	0	0	0	0	0	1	0.385399	0	0
CA682965	649	6.23326	1.47463	1.87231	4.85119	1.5189e-10	4.64198	1.70367e-06	3.85281e-09	1.87231	4.85119	6.04482	9.22482e-07	2.266e-05	0	0	0	0	0	0	0	0	0	0	0	0	0	0	0	0	0	0	0	0	0	3	3	1.2499	1	1	0.793983	1	1	0.482802	2	2	0.538014	0	1
CA683195	333	2.95594	0	0.542257	6.87677	0.000154662	3.84441	4.84841e-07	0.0013687	0.542257	6.87677	3.36	0.00204072	0.0133958	0	0	0	0	0	0	1	1	1.14765	0	0	0	0	0	0	0	0	0	0	0	0	0	0	0	0	0	0	0	0	0	0	0	0	0	0
CA683213	378	15.5099	3.66392	3.15052	2.59554	2.32452e-07	2.94886	3.0117e-06	3.59791e-06	3.15052	2.59554	3.97549	0.000354339	0.00317634	0	0	0	1	1	0.814474	1	3	3.03308	0	1	0.905235	0	1	0.73164	0	0	0	0	0	0	1	1	0.715329	3	4	5.45285	1	1	0.828938	2	3	1.3856	2	2
CA683248	495	106.753	13.0675	22.703	6.09425	1.59378e-18	6.91476	2.01726e-05	9.23257e-17	22.703	6.09425	4.9711	2.32693e-05	0.000333142	6	6	6.18609	7	9	5.59766	3	3	2.31617	7	8	5.53017	10	12	6.70449	0	0	0	5	6	3.60617	15	20	10.925	3	3	3.123	4	4	2.53203	17	22	7.75936	1	1
CA683308	483	17.3446	4.25187	3.82642	1.96794	6.4659e-08	2.23934	3.83947e-06	1.10152e-06	3.82642	1.96794	4.77664	2.05044e-05	0.000300279	1	6	6.33978	2	7	4.4619	1	3	2.37372	1	3	2.12534	1	1	0.572588	3	16	13.4169	3	8	4.92769	3	4	2.23929	1	3	3.20059	0	1	0.648734	6	11	3.97607	1	1
CA683634	439	7.35881	1.42751	1.4668	4.85708	5.90011e-07	4.39903	1.31904e-06	8.53428e-06	1.4668	4.85708	4.09787	0.000274588	0.00257666	0	0	0	0	1	0.701301	0	0	0	1	2	1.5589	0	1	0.629977	0	0	0	0	0	0	0	0	0	0	0	0	2	2	1.42751	0	0	0	0	0
CA683664	348	5.89319	0.843918	1.07927	35.0266	3.56398e-09	8.56137	9.45967e-07	7.42105e-08	1.07927	35.0266	4.87628	3.05539e-05	0.000417889	0	0	0	0	0	0	0	0	0	0	1	0.983273	0	0	0	0	0	0	0	0	0	0	0	0	0	0	0	0	0	0	0	0	0	0	0
CA684136	527	17.0791	2.86162	3.27545	2.70363	1.39442e-09	3.01157	3.09103e-06	3.08194e-08	3.27545	2.70363	4.53917	7.32177e-05	0.000866891	0	0	0	0	0	0	2	2	1.45036	1	4	2.59718	5	5	2.62391	0	0	0	1	1	0.564534	1	1	0.513083	1	1	0.977789	6	8	4.75656	5	6	1.98769	1	2
CA684639	544	19.0301	2.21974	5.63605	123.872	5.65078e-23	37.3043	4.95424e-06	4.5486e-21	5.63605	123.872	5.65718	3.26438e-06	6.48971e-05	0	0	0	0	0	0	0	0	0	0	0	0	0	0	0	0	0	0	0	0	0	0	1	0.497049	0	0	0	0	0	0	0	0	0	0	0
CA685253	509	56.2357	15.3732	15.6777	2.11619	1.51959e-11	2.42735	1.54398e-05	4.42332e-10	15.6777	2.11619	6.67927	9.99979e-08	3.54392e-06	1	13	13.0345	9	31	18.7505	2	9	6.7574	4	15	10.0839	6	24	13.0402	9	23	18.3016	6	29	16.9504	16	48	25.4989	6	17	17.2102	7	16	9.84954	12	51	17.4929	5	20
CA686162	308	14.4997	2.61036	3.03262	2.19761	4.6494e-07	2.44807	2.92819e-06	6.84638e-06	3.03262	2.19761	4.21312	0.000157879	0.00163397	3	3	4.97097	4	4	3.99833	1	1	1.24081	6	6	6.66582	3	3	2.69377	4	4	5.26004	0	0	0	9	9	7.90114	1	1	1.67303	1	1	1.01733	3	3	1.70051	1	1
CA686208	538	8.33322	2.7572	1.97962	2.44384	1.49919e-06	2.65856	1.88382e-06	2.01848e-05	1.97962	2.44384	4.13727	0.000142814	0.00150431	0	7	6.64027	0	3	1.71675	0	4	2.8414	0	0	0	0	3	1.54216	0	3	2.25849	0	9	4.97692	0	0	0	0	2	1.91559	0	1	0.582414	0	1	0.324509	0	0
CA686337	519	28.1071	7.87873	5.48196	1.44343	6.84608e-07	1.65498	6.21894e-06	9.79004e-06	5.48196	1.44343	4.21165	0.000143038	0.00150609	12	20	19.6668	20	31	18.3892	11	14	10.309	19	25	16.4826	14	17	9.05881	14	24	18.7294	22	26	14.9041	16	21	10.9408	7	9	8.93575	15	19	11.471	25	35	11.7736	15	17
CA687548	487	23.1613	4.79881	6.77292	3.90603	1.60625e-11	4.21318	6.12088e-06	4.66152e-10	6.77292	3.90603	5.49676	4.9489e-06	9.20994e-05	3	4	4.19181	7	8	5.05743	4	4	3.13896	11	12	8.43152	0	0	0	4	5	4.15834	6	7	4.27631	3	6	3.33135	2	2	2.1162	0	0	0	2	2	0.716984	2	2
CA687840	465	39.6926	10.5494	13.1983	4.87179	1.59281e-28	5.42419	1.18523e-05	1.84202e-26	13.1983	4.87179	8.71497	6.50026e-10	5.63504e-08	4	4	4.39013	0	0	0	3	3	2.4656	13	14	10.3022	6	6	3.56852	8	9	7.83915	2	2	1.27961	3	3	1.74448	0	0	0	2	2	1.34769	14	14	5.25634	5	6
CA688282	481	7.58724	1.94006	2.13108	8.83641	6.26785e-12	7.24042	1.90653e-06	1.90808e-10	2.13108	8.83641	5.27432	9.67499e-06	0.000160185	0	0	0	1	1	0.640065	1	1	0.794529	0	0	0	1	1	0.574969	0	0	0	1	2	1.23705	0	0	0	0	0	0	0	0	0	0	1	0.362964	0	0
CA688381	475	8.97613	1.94534	1.89424	2.56667	4.44451e-08	2.80039	1.80998e-06	7.76896e-07	1.89424	2.56667	4.59111	6.05694e-05	0.000740426	0	0	0	1	1	0.64815	4	4	3.21826	3	3	2.16113	3	3	1.7467	0	0	0	1	1	0.626335	2	2	1.1385	2	2	2.16966	2	2	1.31932	5	5	1.83774	3	3
CA688438	462	2.99072	0.818061	0.698803	4.04615	6.92715e-05	3.33968	6.40281e-07	0.000665819	0.698803	4.04615	3.75987	0.000575538	0.00473725	0	0	0	0	0	0	0	0	0	1	1	0.740647	1	1	0.598615	0	0	0	3	3	1.93188	0	0	0	0	0	0	0	0	0	0	0	0	0	0
CA688625	520	5.02823	1.00168	0.92946	2.28539	8.79639e-05	2.40074	9.03182e-07	0.000825034	0.92946	2.28539	3.93095	0.000350779	0.00315003	0	0	0	0	0	0	0	0	0	2	2	1.31607	2	2	1.06369	0	0	0	0	0	0	2	2	1.03998	1	1	0.990951	5	5	3.01287	4	5	1.67871	0	0
CA689024	438	9.38715	2.83754	3.20224	7.51047	1.03898e-15	7.11644	2.90433e-06	4.71719e-14	3.20224	7.51047	6.66334	1.78405e-07	5.75556e-06	1	1	1.16519	0	0	0	0	0	0	0	0	0	0	0	0	0	0	0	1	1	0.679245	1	1	0.617339	0	0	0	3	3	2.14615	0	0	0	0	0
CA689242	315	676.604	192.55	173.798	10.3723	6.90924e-07	10.5225	0.000152246	9.87082e-06	173.798	10.3723	5.2017	1.20197e-05	0.0001919	9	9	14.5815	11	12	11.7284	16	19	23.0514	3	3	3.25885	18	22	19.3153	1	1	1.28579	12	19	17.945	48	62	53.2205	2	3	4.90757	26	31	30.8365	21	29	16.073	0	0
CA689548	540	4.19519	1.34481	0.862371	2.07379	0.000288304	2.21249	8.54334e-07	0.00239546	0.862371	2.07379	3.66867	0.000607509	0.00495248	0	0	0	2	2	1.14026	3	3	2.12316	0	0	0	0	0	0	0	0	0	1	1	0.550943	2	2	1.00146	2	2	1.9085	2	2	1.16051	3	3	0.96992	1	1
CA689658	485	17.787	3.52871	3.06689	2.07646	9.13196e-08	2.34372	3.01363e-06	1.51817e-06	3.06689	2.07646	4.34541	0.000117742	0.00128459	4	5	5.26137	7	7	4.4435	5	5	3.93988	4	4	2.82209	12	12	6.84272	4	4	3.34039	2	2	1.22684	1	2	1.11503	3	4	4.24985	9	9	5.81453	6	6	2.15982	2	4
CA689891	324	121.54	46.8732	51.8293	7.10859	8.06561e-49	8.25096	4.76425e-05	2.43864e-46	51.8293	7.10859	11.0141	2.95364e-12	7.65379e-10	5	5	7.87581	10	10	9.5022	7	7	8.25673	19	19	20.0661	16	16	13.6573	2	2	2.50014	18	18	16.5283	7	7	5.84186	5	5	7.95208	22	23	22.2432	11	12	6.46613	3	3
CA690238	379	62.5781	5.91811	9.09636	2.49708	2.75091e-07	2.95254	8.99188e-06	4.2109e-06	9.09636	2.49708	3.31708	0.00231563	0.0148315	0	11	14.8123	1	11	8.93557	0	5	5.0418	0	10	9.02847	0	7	5.10797	0	4	4.27465	0	7	5.4949	0	6	4.28065	0	7	9.51732	0	9	7.44076	0	9	4.14583	0	4
CA690764	474	100.332	13.9746	12.6695	3.34395	3.8404e-05	3.30778	1.10249e-05	0.000389864	12.6695	3.34395	3.30648	0.00228573	0.0146789	5	5	5.38347	9	9	5.84565	1	1	0.806263	2	2	1.44379	2	2	1.16692	2	2	1.70896	2	2	1.25531	34	34	19.3954	1	1	1.08712	1	1	0.661052	2	2	0.736648	0	0
CA690933	572	59.8139	7.04672	11.6858	4.95204	2.82716e-15	5.34031	1.04003e-05	1.23629e-13	11.6858	4.95204	4.50712	8.73357e-05	0.00100145	3	3	2.67667	3	3	1.61471	2	2	1.33625	2	2	1.19643	6	6	2.90098	3	3	2.12425	9	9	4.68109	29	29	13.7088	1	1	0.900865	5	5	2.73897	4	4	1.22088	1	1
CA691547	497	96.9257	27.2582	31.713	3.16884	1.04081e-30	3.58879	2.92777e-05	1.35712e-28	31.713	3.16884	9.58312	7.09581e-11	9.55545e-09	11	13	13.3493	22	25	15.4865	7	7	5.38266	7	7	4.81942	21	28	15.5808	20	22	17.9286	26	30	17.9583	16	21	11.4251	8	10	10.3681	9	12	7.56552	25	32	11.2409	16	21
CA691601	319	6.34073	1.08109	1.16441	8.12124	2.76577e-07	5.61392	1.03638e-06	4.23044e-06	1.16441	8.12124	4.17696	0.000219782	0.00214604	0	0	0	0	0	0	0	0	0	0	0	0	1	1	0.866959	0	0	0	0	0	0	0	0	0	0	0	0	0	0	0	0	0	0	0	0
CA691678	485	8.341	1.59672	2.07614	3.37483	1.25012e-09	3.56872	1.94324e-06	2.78378e-08	2.07614	3.37483	5.35343	7.35076e-06	0.000127576	0	0	0	1	1	0.634786	1	1	0.787977	1	1	0.705524	1	1	0.570227	0	0	0	3	3	1.84026	0	0	0	1	1	1.06246	2	2	1.29212	2	2	0.719941	1	1
CA691705	414	1.66602	0.573075	0.516299	24.4302	1.0264e-05	4.86019	4.54671e-07	0.000117506	0.516299	24.4302	4.95716	2.40516e-05	0.000342464	0	0	0	0	0	0	0	0	0	0	0	0	0	0	0	0	0	0	0	0	0	0	0	0	0	0	0	0	0	0	0	0	0	0	0
CA692237	466	4.40092	0.630222	0.923248	12.9523	3.84183e-07	6.11047	8.13083e-07	5.73369e-06	0.923248	12.9523	4.35643	0.000132517	0.00141552	0	0	0	0	0	0	0	0	0	0	0	0	0	0	0	0	0	0	0	0	0	2	2	1.16049	0	0	0	0	0	0	0	0	0	0	0
CA692388	475	51.1684	11.8099	12.703	2.22942	1.39311e-16	2.59645	1.25515e-05	6.89332e-15	12.703	2.22942	7.03087	3.64456e-08	1.55273e-06	16	17	18.2652	10	14	9.0741	9	9	7.24109	20	25	18.0094	28	30	17.467	15	17	14.4956	21	26	16.2847	18	20	11.385	10	14	15.1876	14	16	10.5546	32	39	14.3344	13	13
CA692619	459	16.2982	3.18317	2.38306	1.78026	9.49699e-06	2.0102	2.44143e-06	0.000109549	2.38306	1.78026	3.74533	0.000462951	0.00396544	4	4	4.44752	4	4	2.68297	4	4	3.33045	2	2	1.49098	3	3	1.80758	8	8	7.05922	0	0	0	4	4	2.35638	3	3	3.36794	3	3	2.04796	1	1	0.380361	4	4
CA692655	442	19.7061	3.76835	2.98219	2.18707	7.30752e-06	2.44695	2.97122e-06	8.61701e-05	2.98219	2.18707	3.66103	0.000827225	0.00639524	7	8	9.23715	2	2	1.39308	3	3	2.5939	2	3	2.32248	0	0	0	6	7	6.41439	3	3	2.01929	6	9	5.50577	2	2	2.33165	3	4	2.83564	5	5	1.97495	0	1
CA692659	528	7.7485	2.04123	1.57998	2.68627	1.58018e-07	2.86777	1.50029e-06	2.51672e-06	1.57998	2.68627	4.67115	4.0679e-05	0.000530572	0	2	1.93315	0	0	0	0	0	0	0	2	1.29613	0	1	0.523788	0	1	0.767089	0	3	1.69039	0	1	0.512111	0	2	1.95187	0	2	1.18689	0	2	0.661309	0	1
CA692874	289	6.56756	2.44761	1.68392	3.19052	4.40812e-05	3.26305	1.59305e-06	0.000442057	1.68392	3.19052	3.9087	0.000343669	0.00309809	0	0	0	0	0	0	0	0	0	1	1	1.18401	0	0	0	0	0	0	0	0	0	2	2	1.87124	0	0	0	1	1	1.08422	0	0	0	1	1
CA693379	638	5.32771	1.35242	1.02834	2.40384	3.17845e-05	2.51845	9.89835e-07	0.000328618	1.02834	2.40384	3.87045	0.000353671	0.00317202	0	1	0.799926	0	2	0.965113	0	1	0.59901	2	3	1.60899	2	3	1.30044	0	0	0	0	0	0	1	2	0.847632	0	1	0.807672	0	0	0	1	1	0.273645	0	0
CA693814	633	7.00078	0.529903	1.20509	15.1505	1.87943e-06	7.24739	1.04796e-06	2.48358e-05	1.20509	15.1505	3.52053	0.00135563	0.00959096	0	0	0	0	0	0	0	0	0	0	0	0	1	1	0.436904	0	0	0	0	0	0	0	0	0	0	0	0	0	0	0	0	0	0	0	0
CA693831	536	57.7924	20.027	12.9793	1.5295	3.11892e-06	1.72534	1.39974e-05	3.95027e-05	12.9793	1.5295	4.58419	2.31222e-05	0.000331399	24	62	59.0333	8	29	16.6572	13	29	20.677	10	31	19.7902	10	34	17.543	13	39	29.4699	12	40	22.2022	20	68	34.3038	6	22	21.1502	23	63	36.829	19	59	19.2174	11	35
CA693919	619	14.3182	3.97246	4.42699	5.34273	3.45426e-17	5.72295	4.05701e-06	1.7995e-15	4.42699	5.34273	6.54058	2.57322e-07	7.80139e-06	0	0	0	2	3	1.49211	0	0	0	2	2	1.10559	2	3	1.34036	0	0	0	0	0	0	0	0	0	2	2	1.66493	6	7	3.54341	4	5	1.41022	1	1
CA694046	605	87.4664	19.3921	25.3518	3.91912	7.86007e-29	4.36294	2.28807e-05	9.24401e-27	25.3518	3.91912	7.18543	4.41148e-08	1.81511e-06	10	11	9.27914	18	18	9.1598	8	8	5.05347	11	11	6.22144	19	21	9.59961	16	16	10.7113	15	15	7.37626	23	23	10.2795	7	7	5.96209	17	18	9.32247	32	32	9.23428	9	9
CA694316	408	16.9328	1.93162	3.05981	9.53499	1.84389e-08	8.47	2.81855e-06	3.4384e-07	3.05981	9.53499	4.11926	0.000260828	0.00247185	0	1	1.25086	0	0	0	0	0	0	0	0	0	0	0	0	3	4	3.97081	1	1	0.72919	0	0	0	0	0	0	2	2	1.53597	2	2	0.855812	0	0
CA694397	553	26.2068	9.59424	10.91	6.35291	1.14609e-29	7.14083	1.00325e-05	1.41382e-27	10.91	6.35291	9.18951	2.23055e-10	2.36963e-08	0	0	0	1	2	1.11346	2	5	3.45541	2	7	4.33138	0	1	0.500109	0	0	0	2	7	3.76594	2	3	1.46688	1	1	0.931817	3	6	3.3997	8	15	4.7356	1	3
CA694503	593	6.39553	1.77517	2.06984	7.77535	3.00114e-13	6.60333	1.85211e-06	1.06684e-11	2.06984	7.77535	6.39704	3.8794e-07	1.09584e-05	0	1	0.860628	0	0	0	0	1	0.644466	0	1	0.57703	0	3	1.39912	0	0	0	0	1	0.501702	0	1	0.455977	0	1	0.868962	0	0	0	0	4	1.17764	0	0
CA694585	506	320.193	81.8697	68.1949	1.94532	2.92202e-07	2.14273	6.55322e-05	4.45194e-06	68.1949	1.94532	4.3701	6.58915e-05	0.000793864	39	277	279.383	22	137	83.3564	15	79	59.6666	17	96	64.9193	28	124	67.7736	23	152	121.667	17	107	62.9121	38	260	138.938	4	34	34.6245	11	68	42.1087	33	275	94.8835	7	55
CA694741	498	31.843	6.66096	8.4263	9.57616	1.61064e-27	10.0322	7.57335e-06	1.75733e-25	8.4263	9.57616	7.38277	2.57088e-08	1.16414e-06	0	1	1.0248	0	0	0	0	5	3.83703	0	4	2.74843	0	2	1.11068	0	1	0.813299	0	4	2.38963	0	0	0	0	1	1.03473	0	2	1.25839	0	1	0.350574	0	1
CA694815	500	7.29893	1.05427	1.17163	8.30444	2.77641e-08	5.74302	1.0535e-06	5.02163e-07	1.17163	8.30444	4.30739	0.000152552	0.00158878	0	0	0	0	0	0	0	2	1.52867	0	0	0	0	0	0	0	0	0	0	1	0.595019	0	0	0	0	0	0	0	2	1.25335	0	1	0.349171	0	0
CA694847	497	122.208	21.7148	35.0774	8.52183	4.23102e-31	9.51457	3.14086e-05	5.61585e-29	35.0774	8.52183	6.99963	7.39755e-08	2.76241e-06	0	6	6.1612	0	3	1.85838	0	7	5.38266	0	2	1.37698	1	5	2.78229	0	4	3.25974	1	14	8.38054	0	0	0	0	1	1.03681	1	4	2.52184	1	11	3.86407	1	4
CA695013	490	29.8332	8.50824	9.06909	2.74906	6.89407e-14	3.15409	8.60033e-06	2.62655e-12	9.06909	2.74906	6.07722	9.08931e-07	2.23705e-05	0	6	6.24921	0	3	1.88493	0	5	3.89968	0	6	4.18995	0	14	7.90172	0	8	6.61262	0	5	3.03581	1	10	5.51826	0	3	3.15487	0	6	3.8368	0	17	6.05705	1	9
CA695021	488	15.3784	4.29287	4.83569	2.39545	1.20032e-11	2.69529	4.6395e-06	3.53666e-10	4.83569	2.39545	6.21358	5.71374e-07	1.51242e-05	1	1	1.0458	4	4	2.52353	4	4	3.13253	6	6	4.20712	9	10	5.66721	0	1	0.829965	3	3	1.82895	6	6	3.32452	2	2	2.11186	6	6	3.85252	5	5	1.78879	3	4
CA695166	624	8.4349	2.2082	1.81996	1.89416	2.85333e-06	2.14683	1.86231e-06	3.63672e-05	1.81996	1.89416	4.08079	0.000216928	0.00212284	0	2	1.63575	0	3	1.48015	0	5	3.06225	0	3	1.64509	0	7	3.10244	0	0	0	0	5	2.38389	0	8	3.4666	0	2	1.65159	0	5	2.51073	0	11	3.07763	0	3
CA695232	662	44.2754	12.8849	10.5761	1.55101	7.37343e-09	1.79931	1.1621e-05	1.46142e-07	10.5761	1.55101	4.7378	1.77265e-05	0.000265664	3	4	3.0837	17	35	16.2772	16	38	21.9372	18	31	16.0235	49	96	40.1054	3	9	5.50635	25	50	22.4705	29	55	22.4648	20	41	31.914	22	55	26.0327	50	106	27.9548	13	27
CA695243	520	3.90348	0.926449	0.799334	9.86229	4.13067e-07	5.20592	7.10872e-07	6.13505e-06	0.799334	9.86229	4.68028	5.24453e-05	0.000656648	0	0	0	0	0	0	0	0	0	0	0	0	0	0	0	0	0	0	0	0	0	0	0	0	0	0	0	0	1	0.602574	0	0	0	0	0
CA695254	674	2.71554	0.906021	0.544703	2.4032	0.00207736	2.3352	5.24708e-07	0.0136126	0.544703	2.4032	3.43997	0.00144919	0.0101285	0	0	0	0	2	0.913564	0	0	0	0	1	0.507684	0	3	1.23098	0	0	0	0	0	0	0	1	0.401179	0	0	0	0	1	0.464894	0	4	1.03612	0	0
CA695328	597	12.9113	3.07813	2.42926	1.90641	1.82067e-05	2.15603	2.4646e-06	0.000198077	2.42926	1.90641	3.6137	0.000725288	0.00573442	3	7	5.98403	2	3	1.54709	0	0	0	2	3	1.71949	5	9	4.16925	9	17	11.5333	3	6	2.99004	4	6	2.71753	2	3	2.58942	5	9	4.7237	6	12	3.50926	4	6
CA695451	655	47.4792	7.877	10.1767	3.85038	3.43735e-12	4.20953	9.17703e-06	1.07851e-10	10.1767	3.85038	4.77952	3.91135e-05	0.000513473	8	8	6.23331	18	20	9.40065	3	4	2.33385	2	2	1.04482	4	5	2.11115	1	2	1.23671	16	19	8.63004	9	9	3.71534	2	3	2.36013	3	3	1.43514	14	18	4.79777	1	2
CA695476	572	34.781	7.7958	8.0903	1.93099	2.06149e-13	2.22404	8.20302e-06	7.46202e-12	8.0903	1.93099	7.16893	1.29902e-08	6.58183e-07	5	6	5.35335	16	18	9.68825	12	13	8.68565	18	20	11.9643	28	36	17.4059	2	2	1.41616	10	11	5.72133	18	18	8.50892	11	12	10.8104	15	16	8.76472	30	31	9.46181	7	7
CA695479	490	3.38189	0.924654	1.00163	11.2682	8.44232e-09	6.12555	8.93184e-07	1.65875e-07	1.00163	11.2682	5.08888	1.51182e-05	0.000232804	0	0	0	0	0	0	0	0	0	0	0	0	0	1	0.564408	0	0	0	0	0	0	0	0	0	0	2	2.10324	0	0	0	0	1	0.356297	0	0
CA695595	679	5.22197	1.27105	1.23199	1.88753	4.63124e-05	2.09147	1.24965e-06	0.000462447	1.23199	1.88753	5.37673	1.81737e-06	3.98143e-05	4	4	3.00649	2	3	1.36026	2	3	1.68852	1	1	0.503946	4	5	2.03652	2	3	1.7895	3	3	1.31447	4	6	2.38935	0	0	0	2	3	1.38441	2	2	0.514243	2	4
CA695598	542	3.84762	1.39463	1.19374	4.80095	1.93153e-08	4.214	1.08393e-06	3.58767e-07	1.19374	4.80095	6.80878	6.34221e-08	2.44672e-06	0	0	0	0	0	0	0	0	0	0	0	0	0	0	0	0	0	0	0	0	0	0	0	0	1	1	0.950728	0	0	0	2	2	0.644227	0	0
CA695818	576	54.626	19.8013	18	2.52509	4.84503e-15	2.96351	1.74904e-05	2.07935e-13	18	2.52509	6.89843	5.40292e-08	2.14575e-06	0	6	5.31617	2	26	13.897	0	18	11.9428	0	6	3.56436	2	41	19.6857	0	3	2.10949	2	33	17.0448	2	23	10.797	2	19	16.9976	6	36	19.5837	0	9	2.7279	0	14
CA696240	357	19.1	6.98286	3.9493	1.63571	3.59214e-05	1.91525	4.30427e-06	0.000367146	3.9493	1.63571	3.45135	0.00128878	0.00921014	0	3	4.28868	0	8	6.89907	0	5	5.3525	0	8	7.66788	0	16	12.3948	0	0	0	0	14	11.667	0	12	9.08889	0	8	11.5472	0	6	5.26619	0	12	5.86842	0	3
CA696454	376	14.0345	2.48019	2.30751	2.12586	5.56704e-05	2.31613	2.20882e-06	0.000545484	2.30751	2.12586	3.35139	0.00171851	0.0116356	0	0	0	2	2	1.63761	0	0	0	0	0	0	3	3	2.2066	3	3	3.23156	1	1	0.791248	2	2	1.43827	0	0	0	1	1	0.833347	5	5	2.32162	1	1
CA696534	639	5.24148	0.512469	0.743356	6.00993	3.13809e-05	4.16253	6.72561e-07	0.000324733	0.743356	6.00993	3.54327	0.00126879	0.00909163	0	1	0.798674	0	1	0.481801	0	0	0	0	0	0	0	0	0	0	0	0	0	2	0.931172	0	0	0	0	0	0	0	1	0.490358	0	0	0	0	0
CA696563	449	13.4568	1.30817	2.14862	7.97121	7.06182e-08	6.5744	1.91785e-06	1.19587e-06	2.14862	7.97121	3.96102	0.000405557	0.00355224	0	0	0	1	1	0.685682	0	0	0	0	0	0	0	0	0	0	0	0	1	1	0.662604	0	0	0	0	0	0	0	0	0	4	4	1.55533	0	0
CA697132	594	4.10165	0.988834	0.883677	3.38906	3.16894e-05	3.17194	8.22993e-07	0.00032771	0.883677	3.38906	3.70673	0.000716395	0.00567726	0	0	0	0	1	0.518302	0	1	0.643382	0	0	0	0	1	0.465589	0	0	0	0	4	2.00343	0	0	0	0	0	0	0	4	2.11002	0	1	0.293915	0	0
CA697236	617	12.8196	2.45845	3.45848	7.4762	4.2002e-20	7.11524	3.07611e-06	2.74721e-18	3.45848	7.4762	7.24257	3.75467e-08	1.59505e-06	2	2	1.6543	1	1	0.498981	1	1	0.619398	2	2	1.10917	2	2	0.896467	0	0	0	2	2	0.964374	1	1	0.438241	0	0	0	1	1	0.507842	2	2	0.565918	0	0
CA697487	517	15.0502	3.13664	3.02259	2.26305	1.01987e-08	2.54805	2.93752e-06	1.97794e-07	3.02259	2.26305	4.58866	5.85985e-05	0.000719795	0	1	0.987142	0	2	1.19099	0	4	2.95682	0	5	3.30927	0	6	3.20959	0	7	5.48387	0	7	4.02817	0	7	3.66105	0	5	4.98351	0	5	3.03035	0	4	1.35076	0	1
CA697538	576	23.143	5.26513	4.23318	2.30116	2.80478e-07	2.63393	4.1416e-06	4.28738e-06	4.23318	2.30116	3.94986	0.000385224	0.00340384	0	1	0.886029	0	13	6.94848	0	7	4.64441	0	10	5.94061	0	2	0.960278	0	0	0	0	3	1.54953	0	8	3.75548	0	3	2.68383	0	6	3.26394	0	20	6.062	0	4
CA697569	543	128.413	25.821	30.3677	5.76739	5.39585e-14	6.34908	2.68097e-05	2.07786e-12	30.3677	5.76739	5.67237	3.10889e-06	6.23421e-05	0	1	0.939876	7	8	4.53585	12	13	9.14953	0	1	0.630164	8	9	4.58387	8	11	8.20488	17	20	10.958	0	0	0	7	7	6.64284	31	33	19.0427	13	18	5.78737	9	12
CA697581	568	28.4207	7.18492	7.83916	5.86843	4.01365e-11	6.44293	7.11579e-06	1.10499e-09	7.83916	5.86843	5.08644	1.65708e-05	0.000250988	1	2	1.79702	2	7	3.79419	0	0	0	0	1	0.602428	1	1	0.486902	0	0	0	0	1	0.523784	0	4	1.90419	0	1	0.907209	0	2	1.1033	4	5	1.53685	0	1
CA697597	329	49.6651	11.5895	11.3959	4.51343	1.21787e-07	5.217	1.05331e-05	1.9828e-06	11.3959	4.51343	4.2592	0.000174741	0.00177659	2	6	9.30734	0	3	2.80734	1	4	4.64643	1	6	6.24035	0	2	1.68122	0	0	0	1	1	0.904284	1	7	5.75307	0	0	0	1	5	4.76198	1	2	1.06131	0	0
CA697719	635	3.22965	0.652412	0.513545	3.82157	0.00123501	2.98297	4.71985e-07	0.00866602	0.513545	3.82157	4.00926	0.000323263	0.00294928	0	0	0	0	0	0	0	0	0	0	0	0	0	2	0.871055	0	0	0	0	1	0.468519	0	1	0.425818	0	1	0.811488	0	0	0	0	0	0	0	0
CA697838	607	3.74368	1.0621	0.786377	2.09926	0.000547803	2.2153	7.76612e-07	0.00423402	0.786377	2.09926	3.41904	0.00146189	0.0102029	1	1	0.840778	0	0	0	1	1	0.629602	0	1	0.563722	0	1	0.455618	0	0	0	3	4	1.96052	3	3	1.33638	1	1	0.84892	3	3	1.54863	1	1	0.28762	0	0
CA697919	646	3.14212	0.53385	0.624822	47.0738	1.35169e-06	5.9236	5.48571e-07	1.83313e-05	0.624822	47.0738	4.88805	2.958e-05	0.00040696	0	0	0	0	0	0	0	0	0	0	0	0	0	0	0	0	0	0	0	0	0	0	0	0	0	0	0	0	0	0	0	0	0	0	0
CA698222	483	13.6103	3.33736	2.71281	1.94156	9.35498e-07	2.20829	2.74096e-06	1.30679e-05	2.71281	1.94156	3.99195	0.000233269	0.00225442	0	2	2.11326	1	3	1.91224	0	2	1.58248	1	3	2.12534	0	2	1.14518	2	5	4.19278	0	0	0	7	14	7.83752	1	2	2.13373	1	3	1.9462	2	7	2.53023	3	8
CA698912	507	2.5141	0.351603	0.433008	13.468	0.000351553	4.01101	3.83394e-07	0.00285624	0.433008	13.468	3.94415	0.000423267	0.00368006	0	0	0	0	0	0	0	0	0	0	0	0	0	0	0	0	0	0	0	0	0	0	0	0	0	0	0	0	0	0	0	0	0	0	0
CA698973	665	6.78862	2.42113	1.53178	2.74108	3.25015e-05	2.87008	1.45326e-06	0.000335371	1.53178	2.74108	3.77471	0.000638238	0.00515959	0	1	0.767447	3	6	2.77778	1	5	2.87345	0	0	0	0	2	0.83176	0	0	0	1	1	0.447382	1	3	1.21982	0	0	0	0	0	0	1	2	0.525069	0	0
CA698987	524	4.06838	1.08557	0.962016	7.39701	1.56863e-07	5.01711	8.60918e-07	2.49963e-06	0.962016	7.39701	4.88801	2.79624e-05	0.000388139	0	0	0	0	0	0	0	0	0	0	0	0	0	0	0	0	0	0	0	0	0	0	0	0	0	0	0	0	0	0	1	1	0.333179	0	0
CA699033	669	210.445	90.2393	43.195	1.52757	0.00133926	1.6367	4.29356e-05	0.00930515	43.195	1.52757	3.29984	0.00183841	0.0122947	36	277	211.312	28	190	87.4372	23	117	66.8367	10	69	35.292	19	122	50.434	30	257	155.592	39	206	91.6098	74	351	141.866	8	28	21.5669	12	70	32.7858	28	203	52.9759	14	62
CA699163	490	2.86442	0.972693	0.620269	3.02581	0.000435055	2.75285	5.80795e-07	0.00344857	0.620269	3.02581	3.83118	0.000513772	0.00431825	0	0	0	0	0	0	0	0	0	0	0	0	0	0	0	0	0	0	0	1	0.607162	0	0	0	0	1	1.05162	0	0	0	0	2	0.712594	0	1
CA699185	596	5.57306	1.60981	1.19031	2.97942	9.62376e-06	3.01829	1.11331e-06	0.000110827	1.19031	2.97942	3.87227	0.000486417	0.00412993	0	0	0	0	1	0.516562	0	0	0	0	1	0.574126	0	3	1.39208	0	0	0	0	3	1.49753	0	0	0	0	1	0.864588	0	1	0.525736	0	5	1.46464	0	2
CA699250	596	10.0085	2.82755	2.10638	2.21181	1.97901e-07	2.47804	2.07702e-06	3.10181e-06	2.10638	2.21181	4.46635	6.91112e-05	0.000825751	0	3	2.56889	0	3	1.54969	0	4	2.56489	0	1	0.574126	0	6	2.78416	0	0	0	0	4	1.99671	0	2	0.907364	0	7	6.05212	0	2	1.05147	0	5	1.46464	0	1
CA699465	623	408.601	82.4528	66.906	1.70885	0.000159209	1.84273	6.5443e-05	0.00140487	66.906	1.70885	3.31228	0.00171575	0.0116223	63	124	101.579	40	89	43.9816	37	94	57.6627	28	77	42.2918	67	203	90.1151	79	172	111.82	36	126	60.1704	206	287	124.564	15	37	30.6034	41	147	73.9338	50	111	31.1059	40	103
CA699494	457	23.5682	2.2438	2.71203	4.7997	3.81357e-07	4.66684	2.4532e-06	5.6961e-06	2.71203	4.7997	3.33293	0.00222163	0.0143425	3	3	3.35024	0	0	0	0	0	0	1	1	0.748751	1	1	0.605164	0	0	0	1	1	0.651005	3	3	1.77502	0	0	0	0	0	0	0	1	0.382025	0	0
CA700322	519	3.2881	0	0.489215	47.9309	3.75748e-05	4.94606	4.30665e-07	0.00038239	0.489215	47.9309	3.55816	0.00122563	0.0088417	0	0	0	0	0	0	0	0	0	0	0	0	0	0	0	0	0	0	0	0	0	0	0	0	0	0	0	0	0	0	0	0	0	0	0
CA700382	560	3.75956	1.01447	0.779396	2.99731	9.42194e-05	2.85467	7.30782e-07	0.00087852	0.779396	2.99731	3.55618	0.00115478	0.0084208	0	1	0.911344	0	2	1.09954	0	1	0.682444	0	1	0.611034	0	2	0.987715	0	0	0	0	1	0.531267	0	0	0	0	1	0.920169	0	2	1.11907	0	0	0	0	0
CA700529	543	14.1336	2.64603	2.77495	3.45814	3.96243e-08	3.67512	2.51775e-06	6.98461e-07	2.77495	3.45814	4.21778	0.000190841	0.00191173	0	0	0	1	2	1.13396	0	0	0	3	3	1.89049	0	2	1.01864	1	1	0.745898	1	1	0.547899	2	3	1.49389	0	0	0	0	1	0.577051	4	12	3.85825	1	2
CA700823	557	2.27761	0	0.420537	24.3444	7.80005e-05	4.22706	3.70347e-07	0.000740641	0.420537	24.3444	4.0677	0.000301782	0.00279147	0	0	0	0	0	0	0	0	0	0	0	0	0	0	0	0	0	0	0	0	0	0	0	0	0	0	0	0	0	0	0	0	0	0	0
CA700905	547	8.35139	2.18722	2.32205	18.2714	7.52326e-16	11.1691	2.05376e-06	3.45816e-14	2.32205	18.2714	6.35941	4.41596e-07	1.21983e-05	0	1	0.933003	1	1	0.562836	1	1	0.698663	0	0	0	1	1	0.505594	0	0	0	0	0	0	0	0	0	1	1	0.942038	0	0	0	0	0	0	0	0
CA701049	506	21.6371	2.08354	3.52696	17.683	1.73341e-14	13.2058	3.12356e-06	7.00834e-13	3.52696	17.683	4.22255	0.000196032	0.00195393	0	0	0	1	1	0.608441	0	0	0	0	0	0	0	0	0	0	0	0	0	0	0	0	0	0	0	1	1.01837	0	0	0	3	4	1.38012	0	0
CA701343	575	9.96121	1.81673	2.3599	10.1618	6.68273e-13	8.10824	2.08734e-06	2.28199e-11	2.3599	10.1618	4.9758	2.29738e-05	0.000329571	0	0	0	0	0	0	0	0	0	0	0	0	0	0	0	0	0	0	0	1	0.517408	0	0	0	0	0	0	1	1	0.544937	4	4	1.21451	0	0
CA701667	570	24.9128	3.90575	4.42886	1.71182	1.90627e-07	1.96038	4.65229e-06	2.99547e-06	4.42886	1.71182	4.54977	6.24548e-05	0.000759676	13	14	12.535	13	15	8.10187	5	7	4.6933	8	8	4.80251	5	7	3.39635	7	7	4.97396	6	7	3.65362	18	19	9.01315	8	9	8.13623	8	14	7.69604	25	29	8.88243	4	6
CA701677	536	116.684	39.9484	42.731	3.28371	2.2312e-42	3.74817	3.90917e-05	5.04236e-40	42.731	3.28371	9.42975	1.22617e-10	1.45673e-08	9	12	11.4258	23	36	20.6779	16	28	19.964	16	32	20.4286	15	39	20.1228	15	23	17.3797	15	22	12.2112	37	63	31.7814	9	15	14.4206	15	30	17.5376	42	78	25.4061	12	17
CA701694	557	2.98164	0.619151	0.756414	18.3111	1.83368e-07	5.98172	6.67843e-07	2.89245e-06	0.756414	18.3111	5.07384	1.72147e-05	0.000259341	0	0	0	0	0	0	0	0	0	0	0	0	0	0	0	0	0	0	1	1	0.534128	0	0	0	0	0	0	0	0	0	0	0	0	1	1
CA701811	565	15.6316	2.76824	3.71342	64.4141	7.03916e-25	23.6167	3.27961e-06	6.47932e-23	3.71342	64.4141	6.24978	6.03929e-07	1.58499e-05	0	1	0.903279	0	0	0	0	0	0	0	0	0	0	0	0	0	0	0	0	0	0	0	0	0	0	1	0.912026	0	0	0	0	0	0	0	0
CA701961	538	2.63988	0	0.54447	19.0124	5.39425e-05	4.899	4.8402e-07	0.000530003	0.54447	19.0124	3.8549	0.000545079	0.00452787	0	0	0	0	0	0	0	0	0	0	0	0	0	0	0	0	0	0	0	0	0	0	0	0	0	0	0	0	0	0	0	0	0	0	0
CA702348	504	4.83305	0.910835	0.837404	2.40505	0.000299331	2.48154	8.16022e-07	0.002475	0.837404	2.40505	3.34008	0.0020515	0.0134543	0	0	0	1	1	0.610855	3	3	2.27481	0	0	0	4	4	2.19492	0	0	0	1	1	0.590296	2	2	1.07299	0	0	0	0	0	0	3	3	1.0392	0	0
CA702680	524	5.18794	1.13877	0.972594	3.08719	2.80394e-05	3.0144	9.08601e-07	0.000293521	0.972594	3.08719	3.86397	0.000504576	0.00425691	0	0	0	0	0	0	0	1	0.729329	0	3	1.95904	0	1	0.527786	0	0	0	0	1	0.567766	0	0	0	0	0	0	0	0	0	0	1	0.333179	0	2
CA702815	417	28.326	8.72677	8.07678	2.69986	2.56595e-12	3.13032	7.72266e-06	8.20176e-11	8.07678	2.69986	5.69183	2.40603e-06	5.03639e-05	3	4	4.89547	3	3	2.2149	1	2	1.83294	2	4	3.28229	5	6	3.97928	4	8	7.77022	2	3	2.14035	1	1	0.648428	7	7	8.65003	12	12	9.01694	14	15	6.28006	7	7
CA702964	501	36.914	11.1727	8.47266	1.76552	4.27406e-07	1.99932	8.65807e-06	6.33192e-06	8.47266	1.76552	4.36266	9.89684e-05	0.00111114	9	19	19.3547	6	11	6.75965	4	6	4.57687	6	9	6.14693	13	18	9.93629	5	9	7.27586	6	11	6.53214	29	39	21.0487	7	8	8.22826	17	22	13.7594	16	24	8.36338	9	14
CA703368	353	206.78	30.1118	34.8622	2.16688	3.11558e-09	2.45104	3.3262e-05	6.54263e-08	34.8622	2.16688	3.8951	0.000441544	0.00381298	56	58	83.854	36	36	31.3976	20	20	21.6526	18	19	18.4176	33	34	26.6375	85	87	99.8215	23	23	19.3845	88	93	71.2371	12	12	17.5171	29	29	25.7417	43	43	21.2668	13	13
CA703695	499	1.81595	0.480685	0.471566	7.52396	0.000524679	3.71097	4.21686e-07	0.00407544	0.471566	7.52396	3.82345	0.000574442	0.00473001	0	0	0	0	0	0	0	0	0	0	0	0	0	0	0	0	0	0	1	1	0.596211	0	0	0	1	1	1.03265	0	0	0	0	0	0	0	0
CA704969	436	26.2226	5.34519	5.05336	2.01547	1.00569e-08	2.27808	4.96438e-06	1.9518e-07	5.05336	2.01547	4.69868	4.06056e-05	0.000529926	9	9	10.5348	7	8	5.64901	8	8	7.01227	4	4	3.13926	5	5	3.17156	11	11	10.2185	5	5	3.4118	14	14	8.68239	5	5	5.90934	5	5	3.59333	14	16	6.40681	6	6
CA704980	492	9.25012	2.39306	1.799	2.87704	5.29084e-06	3.08253	1.71761e-06	6.41799e-05	1.799	2.87704	3.78831	0.000567882	0.00468329	0	6	6.22381	0	3	1.87726	0	1	0.776765	0	3	2.08646	0	0	0	0	1	0.823217	0	2	1.20939	0	5	2.74791	0	1	1.04735	0	2	1.27373	0	1	0.354849	0	1
CA706276	395	128.73	38.4972	28.3701	1.82204	1.74883e-06	2.20903	3.03727e-05	2.32373e-05	28.3701	1.82204	4.01477	0.000293333	0.0027265	6	6	7.75219	39	55	42.8681	34	48	46.4407	26	40	34.651	54	78	54.6119	6	7	7.17762	38	51	38.4126	21	28	19.1672	20	29	37.8318	47	64	50.7688	49	74	32.7072	30	43
CA706950	345	20.8055	4.369	5.56836	2.97229	2.03686e-16	3.33532	5.20302e-06	9.94345e-15	5.56836	2.97229	7.11651	4.20586e-08	1.74564e-06	1	1	1.47928	0	0	0	1	2	2.21547	5	5	4.95912	5	7	5.61136	4	4	4.69592	3	6	5.17408	1	2	1.5675	1	1	1.49361	4	5	4.54114	7	8	4.04836	0	1
CA707528	522	10.0831	2.29042	1.55449	1.85756	2.73807e-05	2.09198	1.59179e-06	0.000287194	1.55449	1.85756	3.32824	0.00205448	0.0134714	4	4	3.91075	4	4	2.35917	1	1	0.732124	5	5	3.27758	4	4	2.11923	1	1	0.775906	3	3	1.70982	1	1	0.517997	1	1	0.987155	7	7	4.20186	9	9	3.0101	4	4
CA707560	465	18.6232	4.81289	4.13692	1.69015	9.48433e-08	1.95032	4.3939e-06	1.57158e-06	4.13692	1.69015	4.74508	2.56786e-05	0.000361525	7	9	9.87779	15	15	9.93133	12	12	9.86242	3	4	2.94348	10	10	5.94753	3	3	2.61305	8	8	5.11844	9	9	5.23344	5	5	5.5408	11	11	7.41231	24	28	10.5127	9	12
CA707736	530	66.95	26.9241	23.0306	2.35615	4.51347e-11	2.56789	2.1524e-05	1.23407e-09	23.0306	2.35615	7.11823	3.13219e-09	2.06509e-07	10	14	13.481	11	14	8.13245	14	16	11.5372	15	15	9.68431	15	20	10.4362	8	11	8.40613	6	7	3.92937	22	28	14.285	9	9	8.75029	15	19	11.2329	39	46	15.1527	16	24
CA708454	509	25.8359	6.68675	5.06001	2.32171	9.48966e-05	2.58424	5.01781e-06	0.000884277	5.06001	2.32171	3.48339	0.00103605	0.00770405	15	20	20.0531	2	3	1.81456	3	3	2.25247	9	9	6.05032	0	0	0	0	0	0	2	2	1.169	12	14	7.43718	1	1	1.01237	2	3	1.84679	5	6	2.05798	2	2
CA708467	522	25.2754	11.4857	12.1255	18.4829	2.15312e-61	18.293	1.0739e-05	1.00808e-58	12.1255	18.4829	13.6312	1.17684e-14	1.11023e-11	1	1	0.977687	0	0	0	1	2	1.46425	3	3	1.96655	4	6	3.17885	0	0	0	3	4	2.27977	0	0	0	0	1	0.987155	0	0	0	3	7	2.34119	0	0
CA708811	480	10.228	2.9768	2.57039	2.42616	3.06248e-07	2.71336	2.4723e-06	4.64871e-06	2.57039	2.42616	4.29768	0.000142098	0.00149818	0	1	1.06323	0	4	2.56559	0	4	3.18474	0	3	2.13862	0	1	0.576167	0	0	0	0	4	2.47924	0	2	1.12664	0	2	2.14706	0	2	1.30558	0	2	0.72744	0	5
CA709805	453	5.00588	1.89925	1.3595	1.92782	1.29398e-05	2.14002	1.37055e-06	0.00014529	1.3595	1.92782	4.37199	5.19569e-05	0.000651626	0	0	0	0	0	0	2	2	1.68728	2	2	1.51072	0	0	0	1	1	0.89409	3	3	1.97026	2	2	1.19379	0	0	0	4	4	2.76679	4	4	1.54159	4	4
CA710311	437	27.3097	3.62403	4.20768	2.42003	3.64124e-06	2.65358	3.9771e-06	4.55335e-05	4.20768	2.42003	3.38334	0.00193976	0.0128486	5	5	5.83927	6	6	4.22706	3	3	2.62358	1	1	0.783018	2	2	1.26572	3	3	2.78048	7	7	4.7656	5	5	3.09376	1	1	1.17916	3	3	2.15107	16	16	6.39215	1	1
CA710695	350	7.01784	2.33897	1.99416	2.73959	1.3945e-07	2.96257	1.89043e-06	2.2455e-06	1.99416	2.73959	4.82708	2.60075e-05	0.000365367	2	2	2.9163	1	2	1.75926	0	0	0	1	2	1.95531	1	1	0.790172	1	2	2.31442	1	2	1.70005	2	3	2.31767	0	0	0	0	0	0	4	5	2.49408	1	2
CA710994	483	15.9587	3.01023	3.79091	6.18043	4.00312e-16	6.22626	3.40637e-06	1.89868e-14	3.79091	6.18043	5.99724	1.2169e-06	2.85205e-05	0	0	0	1	1	0.637414	0	0	0	2	3	2.12534	0	1	0.572588	0	0	0	3	4	2.46385	1	1	0.559823	0	0	0	0	0	0	1	1	0.361461	0	0
CA711536	419	12.9688	2.44729	3.09881	10.0443	8.42794e-15	8.64079	2.754e-06	3.52568e-13	3.09881	10.0443	5.44787	5.9253e-06	0.000106934	0	0	0	0	0	0	1	1	0.912097	0	0	0	1	1	0.660048	1	1	0.966641	0	0	0	0	0	0	0	0	0	1	1	0.747825	0	0	0	0	0
CA712586	528	13.5945	2.96589	2.1698	1.96247	1.83373e-06	2.23685	2.20852e-06	2.42738e-05	2.1698	1.96247	3.89346	0.000412613	0.00360352	0	5	4.83288	0	8	4.66471	0	3	2.17141	0	7	4.53646	0	3	1.57136	0	0	0	0	4	2.25386	0	7	3.58478	0	4	3.90375	0	5	2.96722	0	3	0.991964	0	4
CA712775	552	21.8666	4.50796	4.64037	3.17667	7.38545e-11	3.62161	4.43871e-06	1.95984e-09	4.64037	3.17667	5.09967	1.56776e-05	0.000239775	0	4	3.69821	0	1	0.557738	0	3	2.077	0	3	1.85967	0	7	3.5071	0	2	1.46747	0	4	2.15586	0	2	0.97969	0	0	0	0	4	2.27057	0	2	0.632557	0	2
CA713621	444	9.21444	3.25298	1.78955	2.05414	2.1214e-05	2.31689	1.78616e-06	0.0002276	1.78955	2.05414	3.31134	0.00180676	0.0121238	0	0	0	3	3	2.08021	4	4	3.44296	1	1	0.770673	3	3	1.86865	0	0	0	3	3	2.0102	0	0	0	4	4	4.64229	3	3	2.11715	12	12	4.71853	6	6
CA714419	389	63.8186	19.7603	23.8263	5.52248	8.87982e-29	6.27323	2.17278e-05	1.04047e-26	23.8263	5.52248	8.46562	1.38896e-09	1.0578e-07	2	2	2.62392	0	0	0	8	8	7.85951	5	5	4.39819	5	5	3.55476	5	5	5.20595	15	16	12.2369	1	1	0.695102	9	10	13.2467	10	11	8.86047	15	15	6.73209	3	4
CA715342	350	25.2285	5.03403	6.52545	6.07811	1.77849e-19	6.61967	5.97307e-06	1.109e-17	6.52545	6.07811	6.30678	5.06338e-07	1.36785e-05	0	0	0	0	0	0	1	2	2.18382	0	1	0.977654	1	1	0.790172	0	0	0	1	2	1.70005	1	2	1.54511	0	0	0	2	3	2.68576	3	3	1.49645	2	2
CA716215	446	247.136	40.5134	49.7723	5.23015	3.27562e-14	6.20679	4.61747e-05	1.2889e-12	49.7723	5.23015	5.414	6.39521e-06	0.000113978	11	11	12.5872	0	0	0	25	25	21.422	61	64	49.1019	4	4	2.48036	0	0	0	23	25	16.6765	1	1	0.606266	19	19	21.952	16	17	11.9434	6	6	2.34869	2	2
CA716329	420	21.1438	4.95849	4.86562	3.76582	1.29205e-05	4.11195	4.43689e-06	0.000145095	4.86562	3.76582	3.80867	0.000614305	0.00499628	0	0	0	0	0	0	2	2	1.81985	0	0	0	5	5	3.29238	0	0	0	6	7	4.95849	7	7	4.50658	0	0	0	4	5	3.73022	1	2	0.83136	2	2
CA716655	433	12.6809	2.02801	2.19643	3.21735	1.5537e-07	3.4508	2.05676e-06	2.47741e-06	2.19643	3.21735	3.99276	0.000358363	0.00320749	0	2	2.35729	0	2	1.42204	0	3	2.64782	0	0	0	0	1	0.638707	0	0	0	0	2	1.37418	0	0	0	0	0	0	0	1	0.723646	0	1	0.4032	0	1
CA716903	314	10.8251	1.63283	2.58819	8.08103	3.23389e-09	7.34631	2.36982e-06	6.7693e-08	2.58819	8.08103	4.35681	0.000133749	0.00142614	0	0	0	0	1	0.980481	0	0	0	0	0	0	0	1	0.880765	0	0	0	0	0	0	0	0	0	0	0	0	1	1	0.997894	0	1	0.556005	0	0
CA716907	317	2.40119	0.938515	0.750952	8.22176	3.96862e-06	4.73605	6.70215e-07	4.93409e-05	0.750952	8.22176	5.06074	1.55685e-05	0.000238344	0	0	0	0	0	0	0	1	1.20558	0	1	1.07943	0	0	0	0	0	0	0	1	0.938515	0	0	0	0	0	0	0	0	0	0	0	0	0	0
CA716998	198	9.15314	2.4331	1.97798	4.90124	8.99401e-09	4.69859	1.78197e-06	1.75983e-07	1.97798	4.90124	4.82786	2.83622e-05	0.00039273	0	0	0	0	0	0	1	1	1.93014	0	0	0	0	0	0	0	0	0	1	1	1.50257	0	0	0	0	0	0	0	0	0	0	0	0	2	2
CA717013	447	70.9524	8.97911	15.0875	26.7565	4.81894e-23	25.0317	1.30521e-05	3.89597e-21	15.0875	26.7565	5.0618	1.79908e-05	0.000269098	0	0	0	0	0	0	0	2	1.70993	0	4	3.062	0	0	0	0	0	0	1	2	1.33114	0	0	0	0	1	1.15278	0	4	2.80392	0	0	0	0	0
CA717178	437	7.25758	1.70885	1.66461	2.72996	1.91102e-07	2.92298	1.58279e-06	3.00229e-06	1.66461	2.72996	4.56231	6.82189e-05	0.000816982	0	0	0	0	0	0	0	2	1.74906	0	1	0.783018	0	1	0.632861	1	1	0.926826	0	1	0.680799	0	2	1.2375	0	1	1.17916	0	2	1.43404	0	4	1.59804	0	1
CA717241	404	8.29213	2.4931	2.51545	3.14892	3.26282e-12	3.40203	2.35696e-06	1.02768e-10	2.51545	3.14892	6.91896	4.70762e-08	1.91379e-06	1	1	1.26325	2	3	2.28617	1	1	0.945962	0	0	0	2	3	2.05366	1	1	1.00253	2	2	1.47282	3	4	2.67717	1	1	1.27548	3	3	2.32677	5	6	2.59286	2	3
CA717286	499	155.148	36.992	45.2441	42.4135	1.17258e-54	43.6229	4.03074e-05	4.50215e-52	45.2441	42.4135	8.40508	1.70717e-09	1.24832e-07	3	5	5.11375	1	2	1.23395	0	1	0.765869	3	6	4.11438	1	1	0.554229	4	12	9.74003	2	3	1.78863	0	0	0	0	0	0	0	0	0	2	3	1.04961	0	0
CA717443	515	1136.62	100.369	150.125	2.01015	7.12048e-08	2.39964	0.000159011	1.20489e-06	150.125	2.01015	3.38745	0.00192795	0.0127811	71	167	165.493	96	229	136.898	118	253	187.745	139	349	231.884	127	374	200.842	41	112	88.0826	109	252	145.577	67	122	64.0546	63	183	183.105	87	209	127.161	193	507	171.874	42	56
CA717468	496	106.777	20.3672	20.5154	2.6563	1.40088e-09	3.03234	1.93774e-05	3.09467e-08	20.5154	2.6563	4.38382	0.000117353	0.00128104	4	35	36.0128	2	29	18.0005	4	36	27.738	4	33	22.7659	0	7	3.90307	1	35	28.5802	3	43	25.7921	0	10	5.4515	1	13	13.5057	1	18	11.3712	0	5	1.75994	0	3
CA717513	564	90.157	17.5622	24.6993	5.36809	2.35817e-16	6.39815	2.30217e-05	1.14316e-14	24.6993	5.36809	5.8921	1.64581e-06	3.67266e-05	1	1	0.90488	4	6	3.27523	14	23	15.5849	7	13	7.8871	20	28	13.7299	4	5	3.59063	18	33	17.4075	0	0	0	3	10	9.13643	15	26	14.4447	6	11	3.40504	6	9
CA717822	491	88.9806	10.6763	12.1388	2.53244	9.1188e-11	2.95749	1.16219e-05	2.38896e-09	12.1388	2.53244	4.22396	0.000189738	0.00190283	0	16	16.6306	0	21	13.1676	0	13	10.1185	0	22	15.3318	0	16	9.01214	0	10	8.24894	0	22	13.3304	0	11	6.05772	0	8	8.39584	0	11	7.01981	0	20	7.11143	0	6
CA717964	469	105.807	27.8601	28.6952	11.0495	2.40692e-11	11.7167	2.64117e-05	6.84728e-10	28.6952	11.0495	5.72022	2.71802e-06	5.57329e-05	0	0	0	1	1	0.656442	1	1	0.814858	5	5	3.64796	3	5	2.9484	9	10	8.63588	5	6	3.80609	0	0	0	0	0	0	0	0	0	7	8	2.97801	0	1
CA717991	380	2.7702	0.483662	0.5943	10.5003	8.63247e-05	4.54196	5.25293e-07	0.000810938	0.5943	10.5003	3.68845	0.000844462	0.00650268	0	0	0	0	0	0	0	0	0	0	0	0	0	2	1.45558	0	0	0	0	0	0	0	0	0	0	0	0	0	0	0	0	0	0	0	0
CA717995	348	6.12595	0.983273	0.892273	4.96855	3.06227e-05	4.00757	8.15339e-07	0.000317641	0.892273	4.96855	3.31625	0.00227667	0.014633	0	0	0	0	0	0	1	2	2.19637	0	1	0.983273	0	0	0	0	0	0	0	0	0	0	0	0	0	0	0	0	0	0	1	1	0.501683	0	0
CA718046	501	15.3505	1.51399	3.60712	63.7312	2.51185e-18	22.954	3.18303e-06	1.43449e-16	3.60712	63.7312	4.5967	6.80016e-05	0.000814774	0	0	0	0	0	0	0	1	0.762812	1	1	0.682992	0	0	0	0	0	0	0	0	0	0	0	0	0	0	0	0	0	0	0	0	0	0	0
CA718051	295	4.6076	0.816531	0.880223	24.5247	5.53148e-07	6.94567	7.69771e-07	8.05124e-06	0.880223	24.5247	3.88986	0.000494794	0.00419015	0	0	0	0	0	0	0	0	0	0	1	1.15993	0	0	0	0	0	0	0	0	0	0	0	0	0	0	0	0	0	0	0	0	0	0	0
CA718060	447	26.3809	2.1555	3.8717	11.9195	1.09395e-14	10.2403	3.41631e-06	4.5201e-13	3.8717	11.9195	4.15249	0.00023861	0.00229683	0	0	0	0	0	0	0	1	0.854963	0	1	0.765501	0	1	0.618703	0	0	0	0	1	0.665569	0	0	0	0	0	0	0	0	0	0	0	0	0	0
CA718191	425	27.9407	7.67962	8.71111	4.40204	1.02688e-22	4.83833	7.92404e-06	8.13892e-21	8.71111	4.40204	8.46677	9.4074e-10	7.66142e-08	8	8	9.60664	0	2	1.44881	2	2	1.79844	3	3	2.41538	6	7	4.55511	3	4	3.81198	1	1	0.700022	6	7	4.45356	1	2	2.42492	4	4	2.94907	7	7	2.87553	0	0
CA718202	517	1.98339	0	0.481604	28.9096	2.01778e-05	4.71013	4.23673e-07	0.000217419	0.481604	28.9096	4.39629	0.00011987	0.00130396	0	0	0	0	0	0	0	0	0	0	0	0	0	1	0.534932	0	0	0	0	0	0	0	0	0	0	0	0	0	0	0	0	0	0	0	0
CA718493	522	10.1519	2.59176	2.82247	4.83833	4.57538e-15	4.90533	2.55914e-06	1.96669e-13	2.82247	4.83833	6.89662	6.59755e-08	2.52398e-06	0	0	0	0	1	0.589791	1	6	4.39274	0	2	1.31103	0	4	2.11923	0	1	0.775906	0	2	1.13988	0	0	0	0	0	0	0	1	0.600265	0	0	0	0	0
CA718530	517	5.09801	0.508123	0.849856	13.8324	2.73851e-06	5.98976	7.60512e-07	3.50002e-05	0.849856	13.8324	3.72864	0.000766574	0.00600459	0	0	0	0	0	0	0	0	0	0	0	0	0	0	0	0	0	0	0	0	0	0	0	0	0	0	0	0	0	0	0	0	0	0	0
CA718566	527	25.4217	9.37459	10.1276	3.92665	2.08257e-16	4.36192	9.28722e-06	1.01532e-14	10.1276	3.92665	7.25285	2.89246e-08	1.28356e-06	0	6	5.81046	0	7	4.08937	0	5	3.62589	0	12	7.79155	0	5	2.62391	0	3	2.30563	0	11	6.20987	0	0	0	0	9	8.8001	0	10	5.9457	0	5	1.65641	0	0
CA718679	555	94.2273	15.753	19.2592	9.8588	1.17811e-29	10.6343	1.71874e-05	1.4506e-27	19.2592	9.8588	6.21673	6.62019e-07	1.71295e-05	0	5	4.59777	0	0	0	0	12	8.26311	0	8	4.93231	0	1	0.498306	0	0	0	0	11	5.89658	0	0	0	0	5	4.64229	0	2	1.12915	0	3	0.943706	0	0
CA718721	540	54.1191	12.0048	12.787	4.9676	2.52211e-15	5.37044	1.15359e-05	1.10945e-13	12.787	4.9676	6.93772	6.31807e-08	2.44105e-06	0	17	16.0667	0	0	0	0	7	4.95404	0	12	7.60398	0	9	4.60933	0	0	0	0	16	8.81509	0	0	0	0	3	2.86275	0	4	2.32103	0	5	1.61653	0	0
CA718775	447	2.0435	0.791231	0.843757	9.97979	6.84439e-07	5.36552	7.50241e-07	9.78936e-06	0.843757	9.97979	7.0204	4.92787e-08	1.9902e-06	0	1	1.14173	0	0	0	0	0	0	0	0	0	0	0	0	0	0	0	0	0	0	0	0	0	0	0	0	0	0	0	0	0	0	0	0
CA719123	569	10.1672	1.37691	2.94843	42.5532	1.8769e-15	18.0486	2.63664e-06	8.35233e-14	2.94843	42.5532	5.35728	7.70762e-06	0.00013268	0	0	0	0	1	0.541074	0	0	0	0	0	0	0	2	0.972092	0	0	0	0	0	0	0	0	0	0	0	0	0	0	0	0	0	0	0	0
CA719215	481	1.88391	0.49325	0.39457	9.63202	0.000652951	3.58866	3.50985e-07	0.00495202	0.39457	9.63202	4.18301	0.000208847	0.00205982	0	0	0	0	0	0	0	0	0	0	0	0	1	1	0.574969	1	1	0.842043	0	0	0	0	0	0	0	0	0	0	0	0	0	0	0	0	0
CA719461	428	71.1407	26.5241	23.4826	2.18487	8.29009e-15	2.54718	2.33668e-05	3.47128e-13	23.4826	2.18487	7.68038	3.05032e-09	2.02072e-07	2	4	4.76965	14	30	21.5798	9	25	22.3229	11	20	15.9897	11	21	13.5695	0	0	0	17	31	21.5486	15	27	17.0576	15	27	32.5069	19	39	28.5519	32	67	27.33	12	16
CA719812	454	7.83876	2.59208	2.74037	5.17683	7.08598e-15	5.22	2.50203e-06	2.99192e-13	2.74037	5.17683	7.08807	4.1513e-08	1.73238e-06	3	3	3.37237	0	0	0	0	0	0	0	0	0	1	1	0.609163	0	0	0	1	1	0.655307	1	1	0.595583	2	2	2.27002	2	2	1.38035	3	3	1.15365	0	0
CA720119	408	17.9224	3.77388	3.48117	2.30765	7.92396e-05	2.54141	3.3845e-06	0.000751345	3.48117	2.30765	3.33055	0.00179668	0.0120663	0	0	0	0	1	0.754586	2	4	3.74675	1	2	1.67735	0	0	0	0	0	0	1	1	0.72919	8	11	7.29005	0	1	1.26298	1	2	1.53597	9	12	5.13487	0	0
CA720519	423	6.59807	1.06724	1.27268	12.8481	7.86439e-09	7.18373	1.12209e-06	1.55262e-07	1.27268	12.8481	4.45242	0.000101613	0.00113507	1	1	1.20651	0	0	0	0	0	0	0	0	0	0	0	0	0	0	0	0	0	0	0	0	0	0	0	0	0	0	0	0	0	0	0	0
CA720524	392	22.64	7.75906	6.64742	3.03861	1.21071e-09	3.45348	6.16815e-06	2.70119e-08	6.64742	3.03861	5.13556	1.25377e-05	0.000198773	1	3	3.90576	3	7	5.4977	2	2	1.94984	2	3	2.61872	1	2	1.41102	0	0	0	4	7	5.31267	4	7	4.82847	2	3	3.94358	8	13	10.3913	0	0	0	0	0
CA720620	429	22.2109	6.60595	6.85466	6.27547	1.08889e-18	6.6494	6.13673e-06	6.3912e-17	6.85466	6.27547	6.68032	1.73078e-07	5.60654e-06	0	4	4.75853	0	2	1.4353	0	7	6.23585	0	3	2.39286	0	5	3.22331	0	0	0	0	4	2.77398	0	0	0	0	1	1.20115	0	3	2.19118	0	2	0.813919	0	0
CA720684	439	51.8822	8.96498	9.82713	1.83768	1.81909e-08	2.13825	1.01557e-05	3.39445e-07	9.82713	1.83768	4.36459	0.000110136	0.00121372	0	4	4.65014	0	19	13.3247	0	12	10.4465	0	2	1.5589	0	34	21.4192	0	0	0	0	16	10.8432	0	25	15.3983	0	11	12.9117	0	15	10.7063	0	23	9.14685	0	11
CA720780	481	5.69717	0	0.857723	21.3022	2.40022e-06	6.78744	7.69591e-07	3.10142e-05	0.857723	21.3022	3.58104	0.00115212	0.00840612	0	0	0	0	0	0	0	0	0	0	0	0	0	0	0	0	0	0	0	0	0	0	0	0	0	0	0	0	0	0	1	1	0.362964	0	0
CA721114	316	9.00064	3.11496	2.47539	3.71811	2.20324e-09	3.88766	2.29759e-06	4.7315e-08	2.47539	3.71811	5.42764	4.21293e-06	8.05231e-05	1	1	1.61504	1	1	0.974276	4	4	4.83758	0	0	0	1	1	0.87519	0	0	0	1	1	0.941485	0	0	0	1	1	1.63068	3	3	2.97473	0	0	0	0	0
CA721319	429	18.1274	5.33852	4.41042	2.25798	2.20608e-09	2.56585	4.29648e-06	4.73633e-08	4.41042	2.25798	5.05605	1.29327e-05	0.000203957	5	5	5.94816	4	4	2.87059	1	1	0.890836	10	10	7.9762	10	10	6.44662	1	1	0.944109	7	7	4.85446	4	4	2.52116	4	4	4.80461	4	4	2.92157	8	8	3.25568	8	8
CA721339	525	158.482	40.5393	41.5822	2.37292	6.87219e-09	2.86095	4.08506e-05	1.36953e-07	41.5822	2.37292	5.18693	1.06622e-05	0.000173552	23	40	38.884	23	58	34.0124	10	51	37.125	20	55	35.8473	11	46	24.2319	5	6	4.62883	9	43	24.3674	17	41	21.1165	14	40	39.2606	16	54	32.2291	36	132	43.8958	12	39
CA721447	524	78.0059	10.2776	13.4205	3.16232	1.26126e-10	3.72192	1.28126e-05	3.23813e-09	13.4205	3.16232	4.15954	0.000230595	0.00223325	3	4	3.89582	4	8	4.70032	16	22	16.0452	0	1	0.653013	20	27	14.2502	3	3	2.31883	5	17	9.65202	6	6	3.09612	2	4	3.93355	16	24	14.3514	15	25	8.32947	2	6
CA721579	486	4.84199	0.552216	1.03366	8.3252	1.3747e-05	5.47781	9.21998e-07	0.000153622	1.03366	8.3252	3.55559	0.001206	0.00872192	0	0	0	0	0	0	0	0	0	0	0	0	0	0	0	0	0	0	0	0	0	0	1	0.556367	0	0	0	0	0	0	1	1	0.35923	0	0
CA721660	446	64.6152	15.847	17.6138	3.36061	4.04628e-26	3.81142	1.62118e-05	4.03945e-24	17.6138	3.36061	8.66568	5.58747e-10	4.98192e-08	14	14	16.02	10	10	6.90294	8	8	6.85504	12	12	9.20661	15	15	9.30135	19	19	17.2543	9	9	6.00355	10	10	6.06266	12	12	13.8644	16	17	11.9434	30	31	12.1349	4	4
CA723768	135	4.72092	0	0.87782	16.1553	9.22297e-05	6.40367	7.82053e-07	0.000861741	0.87782	16.1553	3.37149	0.00201012	0.0132318	0	0	0	0	0	0	0	0	0	0	0	0	0	0	0	0	0	0	0	0	0	0	0	0	0	0	0	0	0	0	0	0	0	0	0
CA723791	471	3.51831	1.53928	0.917948	2.97701	2.19371e-05	2.9124	8.61078e-07	0.000234787	0.917948	2.97701	4.53502	5.58764e-05	0.000692101	2	2	2.1671	1	1	0.653654	0	0	0	1	1	0.726495	0	0	0	2	2	1.71984	0	0	0	0	0	0	1	1	1.09404	1	1	0.665262	1	1	0.37067	0	0
CA723798	406	3.00047	0.642059	0.691441	6.6152	6.79453e-05	4.18828	6.18865e-07	0.000654176	0.691441	6.6152	3.94411	0.000419332	0.00365185	0	0	0	0	0	0	0	0	0	0	0	0	0	0	0	1	1	0.997593	0	1	0.732782	0	0	0	0	0	0	0	0	0	0	0	0	0	0
CA724750	373	52.0482	10.3723	13.5488	2.9708	4.5467e-19	3.42503	1.28307e-05	2.75389e-17	13.5488	2.9708	6.86695	9.19324e-08	3.30559e-06	3	6	8.20942	2	5	4.12696	2	5	5.1229	8	12	11.0084	4	7	5.19014	2	6	6.51511	11	15	11.9642	9	19	13.7734	0	1	1.38149	3	12	10.0806	3	11	5.14864	7	8
CA724759	267	17.8792	2.83104	3.61744	6.59016	1.13296e-08	6.4017	3.28366e-06	2.18021e-07	3.61744	6.59016	4.08168	0.000285841	0.0026658	3	3	5.7343	1	1	1.15308	0	0	0	1	1	1.28157	1	1	1.03581	0	0	0	0	0	0	0	0	0	0	0	0	0	0	0	1	1	0.653879	0	0
CA725131	623	5.37609	0.727256	1.38906	46.0561	5.08592e-12	10.8405	1.22274e-06	1.56524e-10	1.38906	46.0561	5.22224	1.13536e-05	0.000182789	0	0	0	0	1	0.494175	0	0	0	0	0	0	0	0	0	0	0	0	0	0	0	0	0	0	0	0	0	0	0	0	0	0	0	0	0
CA725181	603	6.68873	1.63238	1.58603	4.9174	1.71985e-08	4.59142	1.4548e-06	3.22009e-07	1.58603	4.9174	4.67828	5.17512e-05	0.000649414	0	0	0	0	0	0	0	0	0	0	0	0	0	2	0.91728	1	3	2.01504	0	0	0	0	0	0	1	2	1.7091	1	1	0.519633	1	1	0.289528	0	2
CA725527	460	5.85199	0.775055	1.07394	6.05161	1.03692e-06	4.6673	9.6228e-07	1.43734e-05	1.07394	6.05161	3.87585	0.00051027	0.00429442	0	0	0	0	0	0	0	0	0	0	0	0	0	0	0	0	0	0	1	1	0.646759	0	0	0	0	0	0	1	1	0.681171	0	0	0	0	0
CA726003	601	24.4484	3.5256	3.62462	2.21379	5.7728e-07	2.5097	3.52729e-06	8.3723e-06	3.62462	2.21379	3.53938	0.00124898	0.00897921	0	2	1.69834	1	12	6.14718	0	2	1.27178	0	3	1.70805	0	7	3.22117	1	5	3.36957	0	10	4.95024	0	6	2.69945	0	2	1.71479	0	8	4.1709	2	14	4.06689	0	4
CA726013	331	867.509	150.213	137.769	1.45967	1.13584e-05	1.65772	0.000153081	0.000128977	137.769	1.45967	3.37617	0.00163743	0.0111756	308	434	669.163	255	340	316.242	192	236	272.483	204	249	257.41	152	236	197.185	190	235	287.554	330	433	389.189	568	634	517.916	147	185	288.005	211	290	274.526	505	633	333.875	118	160
CA726648	502	15.5281	4.15075	3.35309	2.0302	4.67867e-06	2.26675	3.34046e-06	5.73115e-05	3.35309	2.0302	4.19885	9.21197e-05	0.00104678	2	2	2.03328	3	3	1.83987	1	1	0.761292	6	7	4.77142	6	6	3.3055	17	20	16.1364	3	4	2.37059	13	13	7.00225	1	2	2.05297	2	3	1.87254	8	10	3.4778	1	1
CA727558	478	2.74791	0.799516	0.707421	4.04761	3.78895e-05	3.35081	6.48096e-07	0.000385258	0.707421	4.04761	4.73433	3.62524e-05	0.000482333	0	0	0	0	0	0	1	1	0.799516	1	1	0.715856	0	0	0	0	0	0	0	0	0	0	0	0	0	0	0	0	0	0	0	0	0	1	1
CA727947	618	3.97205	1.46628	0.801384	2.52041	0.000111761	2.54158	7.66716e-07	0.00102317	0.801384	2.52041	3.95201	0.00027382	0.00257108	0	0	0	2	2	0.996347	1	1	0.618396	0	0	0	2	2	0.895016	0	0	0	2	2	0.962813	0	0	0	0	0	0	0	0	0	4	4	1.13	0	0
CA728320	399	24.7157	6.62725	7.63146	3.96235	2.9638e-21	4.46258	7.03154e-06	2.10342e-19	7.63146	3.96235	8.08339	3.47698e-09	2.24033e-07	3	3	3.83724	0	0	0	2	2	1.91563	1	1	0.857591	5	5	3.46567	1	1	1.01509	2	3	2.23691	7	7	4.74376	4	4	5.16586	3	3	2.35593	11	11	4.81314	3	3
CA728521	626	15.3479	2.69271	3.22974	2.64929	4.88784e-09	2.90867	3.05195e-06	9.96997e-08	3.22974	2.64929	5.0833	1.51185e-05	0.000232804	2	2	1.63052	5	5	2.45903	0	0	0	1	1	0.546612	5	5	2.20895	5	5	3.23501	4	4	1.90102	4	4	1.72776	1	1	0.823155	3	3	1.50162	4	4	1.11556	3	3
CA728743	579	12.8792	2.67278	2.2418	2.6166	2.7607e-06	2.90176	2.14288e-06	3.52635e-05	2.2418	2.6166	3.44181	0.00159278	0.010936	0	1	0.881438	0	2	1.06346	0	1	0.660049	0	1	0.590983	0	0	0	0	1	0.699521	0	3	1.5415	0	5	2.33501	0	2	1.77995	0	2	1.08234	0	5	1.50765	0	2
CA729394	591	5.7514	1.43342	0.978944	2.42425	4.47516e-05	2.52467	9.42249e-07	0.000448253	0.978944	2.42425	3.71311	0.000706427	0.00561169	0	0	0	0	0	0	0	0	0	0	0	0	0	0	0	1	2	1.37064	0	0	0	0	4	1.83008	0	1	0.871903	0	1	0.530184	0	4	1.18163	0	0
CA729527	474	36.254	9.92179	8.89385	1.74866	1.8969e-11	2.01455	9.21298e-06	5.45935e-10	8.89385	1.74866	5.86273	7.13511e-07	1.82363e-05	15	15	16.1504	9	9	5.84565	14	14	11.2877	14	14	10.1066	16	16	9.33536	11	11	9.39926	14	14	8.7872	34	34	19.3954	7	7	7.60984	13	13	8.59367	38	38	13.9963	16	16
CA729854	596	13.7937	2.09369	1.76462	3.63596	6.92241e-06	3.71301	1.676e-06	8.19337e-05	1.76462	3.63596	3.35811	0.00205621	0.0134796	0	0	0	0	0	0	1	2	1.28245	3	4	2.2965	0	0	0	0	0	0	0	1	0.499177	0	1	0.453682	0	0	0	0	0	0	1	1	0.292929	0	0
CA729896	572	67.5949	14.4557	16.64	5.95231	1.07483e-19	6.59287	1.55899e-05	6.81518e-18	16.64	5.95231	6.81269	1.17174e-07	4.04414e-06	5	7	6.24557	0	0	0	2	4	2.67251	4	11	6.58037	4	8	3.86797	2	2	1.41616	2	7	3.64085	2	3	1.41815	0	2	1.80173	2	3	1.64338	2	2	0.610439	0	0
CA730084	613	14.8519	5.01829	5.23726	3.34663	4.38284e-19	3.73807	4.88375e-06	2.65972e-17	5.23726	3.34663	9.03093	2.27894e-10	2.41294e-08	2	2	1.6651	2	2	1.00447	6	6	3.74064	4	4	2.23282	4	4	1.80463	0	0	0	2	3	1.456	4	4	1.7644	1	1	0.840611	6	7	3.57809	7	10	2.84805	4	4
CA730447	301	19.4975	7.71578	7.57726	4.27441	4.33203e-17	4.60433	6.88148e-06	2.2389e-15	7.57726	4.27441	7.90774	2.86151e-09	1.92283e-07	1	1	1.69552	2	2	2.04566	1	1	1.26966	2	2	2.27361	1	1	0.918804	1	1	1.34559	1	1	0.988403	8	8	7.18656	1	1	1.71194	1	1	1.04099	0	0	0	0	0
CA731108	613	8.14457	1.27244	1.25542	2.86254	8.18779e-06	2.94439	1.18617e-06	9.55752e-05	1.25542	2.86254	3.73931	0.000723548	0.00572454	2	2	1.6651	0	0	0	2	2	1.24688	0	0	0	4	4	1.80463	1	1	0.660722	1	1	0.485333	0	0	0	1	1	0.840611	0	0	0	1	1	0.284805	0	0
CA731253	605	11.7427	3.17456	3.16161	3.09459	1.27147e-10	3.37279	2.93604e-06	3.26209e-09	3.16161	3.09459	5.3292	5.80506e-06	0.000105166	3	3	2.53067	0	0	0	0	0	0	4	4	2.26234	10	10	4.57124	0	0	0	5	5	2.45875	10	10	4.46933	0	0	0	0	0	0	7	7	2.02	2	2
CA731437	617	35.0577	7.92472	6.32175	1.36945	7.23916e-06	1.55632	7.38274e-06	8.54321e-05	6.32175	1.36945	4.18412	0.000100578	0.0011255	17	20	16.543	41	50	24.949	21	29	17.9625	21	29	16.083	34	43	19.274	16	19	12.4723	33	51	24.5915	36	43	18.8443	16	23	19.2087	16	25	12.6961	33	42	11.8843	12	12
CA731633	535	3.41071	0.940454	0.677725	4.21372	0.00015829	3.38598	6.19972e-07	0.00139731	0.677725	4.21372	3.58307	0.00110214	0.00811132	0	0	0	0	0	0	0	0	0	2	2	1.27917	0	0	0	0	0	0	2	2	1.11218	0	0	0	1	1	0.963168	0	0	0	1	1	0.326328	0	0
CA731841	645	3.29005	0.507702	0.653954	6.27639	2.2435e-05	4.02339	5.87693e-07	0.000239647	0.653954	6.27639	4.26634	0.000171036	0.00174548	0	0	0	1	1	0.47732	1	1	0.592509	1	1	0.53051	1	1	0.428775	0	0	0	0	0	0	0	0	0	0	0	0	0	0	0	0	0	0	0	0
CA732004	619	5.05432	1.14985	1.04386	4.5107	1.79232e-06	3.93137	9.53432e-07	2.37668e-05	1.04386	4.5107	4.64387	5.53173e-05	0.000686076	0	0	0	1	1	0.497369	3	3	1.85219	0	0	0	0	0	0	0	0	0	1	1	0.480629	0	0	0	0	0	0	1	1	0.506201	0	0	0	0	0
CA732178	620	10.6401	2.54142	1.67312	1.9025	1.22156e-05	2.12297	1.68365e-06	0.000137766	1.67312	1.9025	3.89305	0.000384657	0.00339951	1	1	0.823149	2	3	1.4897	1	1	0.616401	9	10	5.51902	1	1	0.446065	3	5	3.26631	9	9	4.31868	3	3	1.30836	5	5	4.1556	4	4	2.02154	6	6	1.68954	2	2
CA732689	408	3.34249	1.0154	0.69025	2.91993	0.00033302	2.74366	6.48318e-07	0.00272141	0.69025	2.91993	3.2965	0.00222521	0.0143605	1	1	1.25086	0	0	0	2	2	1.87338	0	0	0	0	0	0	0	0	0	2	2	1.45838	0	0	0	1	1	1.26298	0	0	0	1	1	0.427906	0	0
CA733447	573	13.8159	3.54057	2.69752	2.44761	1.29476e-08	2.74322	2.60487e-06	2.46876e-07	2.69752	2.44761	4.64729	3.93802e-05	0.000516395	0	0	0	2	2	1.07459	0	0	0	3	3	1.79151	6	6	2.89592	1	1	0.706846	10	10	5.19214	5	5	2.35946	5	8	7.19434	6	6	3.28103	3	3	0.914061	1	2
CA733608	211	64.707	20.9759	23.8146	4.84378	4.54918e-38	5.55234	2.16808e-05	8.44127e-36	23.8146	4.84378	10.7133	3.79674e-12	9.28988e-10	2	2	4.83746	6	6	8.75463	9	9	16.301	7	7	11.3519	1	1	1.31071	3	3	5.75862	6	6	8.45998	2	2	2.56298	7	7	17.0951	7	7	10.3951	9	9	7.44678	1	1
CA734867	339	27.4673	9.58561	5.95705	1.78363	0.0001345	1.97727	5.87869e-06	0.00120818	5.95705	1.78363	3.51283	0.000917876	0.00697315	6	12	18.0656	5	12	10.8981	1	4	4.50936	8	18	18.1688	3	5	4.07906	9	15	17.9214	3	11	9.6537	13	31	24.7263	0	0	0	1	1	0.924303	4	9	4.63502	0	1
CA734954	531	71.3642	12.7099	17.4628	2.37421	1.86964e-14	2.79331	1.69023e-05	7.54127e-13	17.4628	2.37421	5.60647	3.13696e-06	6.28085e-05	2	6	5.76669	17	28	16.2343	9	10	7.19715	16	24	15.4657	10	16	8.33326	0	1	0.762755	18	27	15.1276	22	40	20.3687	10	13	12.6155	8	14	8.26128	39	57	18.7408	6	12
CA735023	445	4.03283	1.15215	0.682298	2.52295	0.000987445	2.48998	6.52691e-07	0.00713726	0.682298	2.52295	3.37603	0.00179705	0.012068	1	1	1.14686	0	0	0	0	0	0	2	2	1.53788	0	0	0	0	0	0	0	0	0	1	1	0.607628	0	0	0	1	1	0.704132	0	0	0	1	1
CA735028	319	5.56765	1.90939	0.99303	2.16767	0.000101285	2.3136	9.70744e-07	0.00093723	0.99303	2.16767	3.26943	0.00227386	0.0146197	0	0	0	2	2	1.93023	1	1	1.19802	1	1	1.07266	0	0	0	0	0	0	1	1	0.932631	2	2	1.69526	1	1	1.61534	1	1	0.982253	2	2	1.09458	0	0
CA736212	274	60.2299	4.80962	10.4941	7.10882	4.79898e-10	7.682	9.19518e-06	1.13336e-08	10.4941	7.10882	3.66139	0.000926358	0.00702436	0	0	0	2	2	2.24723	0	1	1.39478	3	3	3.74649	3	3	3.02803	3	3	4.43456	0	0	0	1	1	0.986841	1	1	1.88064	0	0	0	4	4	2.5487	0	1
CA736487	323	12.0382	4.34541	2.70843	2.91614	2.98299e-06	3.08354	2.49429e-06	3.79023e-05	2.70843	2.91614	4.16537	0.000107498	0.00118873	6	6	9.48023	2	2	1.90632	0	0	0	2	2	2.11876	0	0	0	2	2	2.50788	3	3	2.76324	9	9	7.53421	0	0	0	0	0	0	3	3	1.62154	0	0
CA736508	528	16.8369	2.45775	2.18092	2.00101	4.33771e-06	2.2487	2.15884e-06	5.34476e-05	2.18092	2.00101	3.33035	0.00213361	0.0138816	0	1	0.966577	4	4	2.33236	1	5	3.61902	1	4	2.59227	2	4	2.09515	1	2	1.53418	2	3	1.69039	0	1	0.512111	3	6	5.85562	3	4	2.37378	3	5	1.65327	0	0
CA737292	510	7.15581	1.58552	1.33511	2.45561	6.21065e-05	2.60026	1.26961e-06	0.000602719	1.33511	2.45561	3.37082	0.00195481	0.012931	0	0	0	2	3	1.81101	2	2	1.4987	1	1	0.670939	0	2	1.08455	1	1	0.794162	0	0	0	1	2	1.06037	1	1	1.01038	1	1	0.614389	3	5	1.71162	0	0
CA737428	576	7.93092	2.75145	1.69769	2.12696	1.06413e-05	2.38575	1.69741e-06	0.000121461	1.69769	2.12696	3.64022	0.000715651	0.00567237	0	8	7.08823	0	2	1.069	0	3	1.99046	0	1	0.594061	0	7	3.36097	0	1	0.703165	0	6	3.09906	0	3	1.4083	0	3	2.68383	0	7	3.80793	0	8	2.4248	0	2
CA737456	556	2.03927	0.456342	0.480219	31.4775	2.01778e-05	4.73485	4.22287e-07	0.000217419	0.480219	31.4775	4.69766	5.08848e-05	0.000640585	0	0	0	0	0	0	0	0	0	0	0	0	0	0	0	0	0	0	0	0	0	0	0	0	0	0	0	0	0	0	0	0	0	0	0
CA740961	521	19.5864	5.16953	5.338	3.86181	6.89368e-14	4.28989	4.86532e-06	2.62655e-12	5.338	3.86181	5.8925	1.37128e-06	3.15405e-05	0	0	0	3	7	4.13646	3	4	2.93412	2	4	2.62709	0	1	0.530825	0	0	0	1	4	2.28414	0	0	0	2	8	7.91239	7	9	5.41276	2	4	1.34039	0	2
CA741089	506	73.0529	7.75297	13.936	6.70394	6.78515e-16	7.48074	1.31323e-05	3.1325e-14	13.936	6.70394	4.57986	7.12591e-05	0.0008479	5	5	5.04301	1	1	0.608441	0	0	0	4	4	2.70497	4	4	2.18625	3	3	2.40132	0	0	0	9	9	4.80939	0	0	0	4	4	2.47698	8	8	2.76025	1	1
CA741177	510	4.65119	0.495758	0.792208	13.2872	4.71164e-06	5.69346	7.03409e-07	5.76804e-05	0.792208	13.2872	3.87779	0.000510635	0.00429659	0	0	0	0	0	0	0	0	0	0	0	0	2	2	1.08455	0	0	0	1	1	0.583352	0	0	0	0	0	0	0	0	0	0	0	0	0	0
CA741421	627	21.4473	8.4128	9.08813	8.50194	1.98077e-42	9.03279	8.08614e-06	4.49471e-40	9.08813	8.50194	11.371	1.2812e-12	4.03668e-10	0	0	0	2	3	1.47307	1	1	0.609519	2	3	1.63722	0	0	0	0	0	0	3	3	1.42349	0	1	0.431251	1	3	2.46552	1	5	2.49871	6	6	1.67068	1	2
CA741492	527	62.6232	8.10359	16.6834	8.27224	2.22868e-13	9.49194	1.54741e-05	8.02662e-12	16.6834	8.27224	4.57352	7.25968e-05	0.000861001	0	0	0	5	5	2.92098	3	3	2.17553	0	0	0	10	10	5.24782	5	5	3.84272	0	0	0	0	0	0	1	1	0.977789	6	6	3.56742	0	0	0	2	2
CA741503	575	3.17345	1.02151	0.913293	3.962	5.99563e-06	3.51519	8.37645e-07	7.19077e-05	0.913293	3.962	4.86891	2.6555e-05	0.000371742	0	0	0	0	0	0	0	0	0	1	1	0.595094	2	2	0.961948	0	0	0	0	0	0	1	1	0.470251	0	0	0	0	0	0	1	1	0.303627	0	0
CA741812	614	5.95079	0.437096	1.02422	29.6865	1.47188e-07	7.92734	8.89237e-07	2.35914e-06	1.02422	29.6865	3.92853	0.000445316	0.00383868	0	0	0	0	0	0	0	0	0	0	1	0.557295	0	0	0	0	0	0	0	0	0	0	0	0	0	0	0	0	0	0	0	0	0	0	0
CA741986	630	7.73454	1.62116	1.58509	1.90065	1.90811e-06	2.13361	1.61127e-06	2.51743e-05	1.58509	1.90065	4.4729	5.70837e-05	0.000704013	1	1	0.810083	7	7	3.42079	2	3	1.81985	2	3	1.62942	1	2	0.877968	4	4	2.57157	3	3	1.41671	1	1	0.429198	3	5	4.08964	3	3	1.49209	11	11	3.04832	4	4
CA742031	600	43.9409	9.02373	9.64736	8.33496	2.52504e-10	8.16892	8.48087e-06	6.21322e-09	9.64736	8.33496	4.57051	7.29128e-05	0.000864055	0	0	0	1	2	1.02624	0	0	0	4	4	2.28119	0	1	0.460933	0	0	0	4	4	1.9834	3	3	1.35197	0	0	0	0	0	0	5	7	2.03683	1	1
CA742597	578	31.616	9.49707	9.75038	2.80014	3.51036e-13	3.24393	9.20233e-06	1.23774e-11	9.75038	2.80014	6.11097	7.59535e-07	1.92003e-05	0	1	0.882963	6	17	9.05503	4	13	8.59549	3	9	5.32805	3	13	6.22021	1	2	1.40146	4	13	6.69139	3	4	1.87124	2	9	8.02362	9	22	11.9264	9	20	6.04102	3	10
CA744183	226	10.5877	1.29948	1.57633	6.77013	6.27488e-07	5.45784	1.39785e-06	9.0361e-06	1.57633	6.77013	3.81317	0.00060115	0.00491056	0	0	0	0	0	0	0	0	0	0	0	0	0	0	0	0	0	0	0	0	0	0	0	0	0	0	0	0	0	0	0	0	0	0	0
CA744943	231	28.4859	6.95579	5.87862	2.76679	5.50297e-09	2.96896	5.35629e-06	1.11336e-07	5.87862	2.76679	5.43074	3.09226e-06	6.20815e-05	5	5	11.0466	2	2	2.66555	2	2	3.30882	1	1	1.48129	1	1	1.19723	6	6	10.5201	6	6	7.72752	4	4	4.68216	1	1	2.23071	1	1	1.35644	2	2	1.51156	0	0
CB307017	622	6.13808	1.31461	0.952648	2.04955	0.000273625	2.20841	9.47023e-07	0.00228432	0.952648	2.04955	3.52444	0.00104985	0.00779085	2	2	1.641	1	2	0.989939	0	1	0.614419	0	0	0	0	0	0	1	1	0.651162	1	1	0.478311	4	7	3.04302	0	0	0	1	1	0.50376	5	7	1.96479	0	0
CD373418	624	29.6271	5.26743	7.93518	22.3302	1.12986e-31	19.9435	7.27526e-06	1.544e-29	7.93518	22.3302	6.5987	2.26079e-07	7.025e-06	1	1	0.817873	0	0	0	0	0	0	0	0	0	0	0	0	0	0	0	0	0	0	2	2	0.866649	0	0	0	0	0	0	0	0	0	0	0
CD452704	728	14.2851	3.05917	2.28013	1.39782	3.18694e-05	1.61679	2.71139e-06	0.000329403	2.28013	1.39782	3.45677	0.00101345	0.00756534	1	1	0.701034	11	11	4.6519	9	11	5.77453	18	18	8.46047	13	13	4.93857	9	9	5.00715	25	25	10.2167	18	18	6.68558	11	13	9.20169	28	29	12.4819	27	28	6.71483	10	10
CD453087	612	30.8379	6.14981	7.72773	3.33964	1.33125e-13	3.75999	7.2296e-06	4.91904e-12	7.72773	3.33964	5.48391	5.20233e-06	9.59387e-05	1	1	0.833909	6	6	3.01834	7	7	4.37121	8	8	4.47293	19	20	9.03791	13	13	8.60342	9	9	4.37514	7	7	3.09275	3	3	2.52595	2	5	2.55996	6	7	1.99689	2	2
CD454068	675	14.2742	4.06121	2.80491	1.71736	1.44584e-05	1.95023	2.86999e-06	0.000160707	2.80491	1.71736	3.5094	0.00104165	0.0077404	0	0	0	0	0	0	8	9	5.09558	9	9	4.56239	12	13	5.32634	2	2	1.20007	5	5	2.20377	12	13	5.2076	1	2	1.5268	7	7	3.24944	11	12	3.10374	6	6
CD454318	661	7.51267	1.82772	1.72232	1.95308	6.5205e-06	2.18166	1.7338e-06	7.75863e-05	1.72232	1.95308	4.28565	9.7572e-05	0.00109828	0	0	0	2	2	0.931531	5	5	2.89084	5	5	2.58834	6	6	2.51038	3	3	1.83823	1	1	0.45009	1	1	0.409069	3	3	2.33871	0	0	0	4	4	1.05649	2	2
CD454611	578	1.96165	0.308413	0.480713	49.3186	2.01778e-05	4.88299	4.2209e-07	0.000217419	0.480713	49.3186	4.53412	8.12296e-05	0.00094273	0	0	0	0	0	0	0	0	0	0	0	0	0	0	0	0	0	0	0	0	0	0	0	0	0	0	0	0	0	0	0	0	0	0	0
CD454652	698	11.1413	2.33435	2.20813	2.89795	1.9001e-08	3.13245	2.06376e-06	3.5358e-07	2.20813	2.89795	4.41536	9.70855e-05	0.00109347	0	0	0	3	5	2.20538	2	3	1.64256	0	0	0	2	2	0.792436	2	2	1.16052	1	2	0.852462	1	1	0.387385	3	3	2.21473	3	4	1.79564	10	10	2.50123	1	3
CD490414	684	18.6742	4.32173	6.1236	8.70376	1.01635e-23	8.75855	5.44763e-06	8.6419e-22	6.1236	8.70376	7.00688	7.21969e-08	2.70876e-06	0	0	0	0	0	0	0	4	2.2349	0	2	1.00052	0	2	0.808655	0	0	0	0	2	0.86991	0	3	1.18594	0	1	0.753355	0	3	1.37429	0	1	0.255242	0	1
CD490453	361	12.7822	3.16916	2.63425	2.19152	2.10161e-06	2.4311	2.55091e-06	2.74838e-05	2.63425	2.19152	4.20131	0.00016634	0.00170626	2	2	2.82744	1	1	0.852829	0	0	0	3	3	2.84359	6	6	4.59657	2	2	2.24389	6	6	4.94475	1	1	0.749015	1	1	1.42741	1	1	0.867974	4	4	1.93447	0	0
CD490469	600	37.0827	8.04181	9.87612	4.69048	1.8397e-21	5.23091	9.04552e-06	1.32471e-19	9.87612	4.69048	7.6031	1.0816e-08	5.68666e-07	9	15	12.7588	1	2	1.02624	1	1	0.636948	0	0	0	6	8	3.68747	2	2	1.35008	5	6	2.97509	6	8	3.60526	6	6	5.15295	6	7	3.65562	5	9	2.61878	4	5
CD490604	735	8.52081	1.64855	1.57051	2.83619	2.90383e-07	2.98351	1.47291e-06	4.42696e-06	1.57051	2.83619	4.3679	0.000115778	0.00126646	0	1	0.694357	2	2	0.837745	0	0	0	0	0	0	0	0	0	4	5	2.75526	2	2	0.809549	4	4	1.47153	1	2	1.40216	3	4	1.70524	5	7	1.66272	0	0
CD490664	212	222.916	18.847	35.9415	3.78061	3.84765e-08	3.85026	3.13224e-05	6.79903e-07	35.9415	3.78061	3.75572	0.000708786	0.00562761	4	5	12.0366	5	5	7.26111	2	3	5.40805	8	9	14.5265	4	4	5.21811	20	22	42.0307	3	3	4.21004	15	15	19.1317	0	0	0	1	1	1.47801	8	10	8.23517	1	1
CD861788	292	73.3181	21.2386	20.4858	2.01946	1.21592e-13	2.36701	2.05501e-05	4.50639e-12	20.4858	2.01946	5.84808	1.37819e-06	3.16716e-05	23	23	40.199	14	14	14.7609	12	12	15.7056	14	14	16.4058	24	24	22.731	8	8	11.0965	13	13	13.2453	21	22	20.3722	13	13	22.9412	24	24	25.7539	34	35	20.9264	13	14
CD861849	586	32.3044	7.48617	7.63804	2.42398	5.78999e-11	2.80497	7.46726e-06	1.55883e-09	7.63804	2.42398	5.35408	5.75324e-06	0.00010439	7	13	11.3218	3	7	3.67764	0	1	0.652165	0	2	1.16785	8	30	14.1584	3	7	4.83816	3	9	4.56926	5	10	4.61424	0	2	1.75869	7	22	11.7636	6	21	6.25648	3	5
CD862133	697	4.08063	1.24616	1.06404	3.17401	3.81037e-06	3.11402	9.92103e-07	4.74826e-05	1.06404	3.17401	4.85023	2.86859e-05	0.000396583	0	0	0	0	0	0	1	1	0.548305	3	4	1.96372	1	1	0.396786	1	1	0.581094	1	2	0.853685	0	0	0	0	0	0	2	2	0.899106	0	1	0.250482	1	1
CD864528	676	44.9663	18.0221	20.3171	4.44477	1.88869e-41	5.11626	1.86317e-05	4.04973e-39	20.3171	4.44477	11.4979	8.02247e-13	2.72647e-10	2	2	1.50992	6	15	6.83146	3	8	4.52271	4	15	7.59273	3	9	3.68201	5	7	4.19402	7	27	11.8828	5	15	5.99988	1	6	4.57362	4	21	9.73389	7	31	8.00614	1	7
CD865112	682	4.72218	1.30869	0.873093	2.60477	0.00022063	2.63657	8.37791e-07	0.00188284	0.873093	2.60477	3.50232	0.00131933	0.00938948	2	2	1.49663	2	2	0.902848	0	0	0	2	2	1.00346	0	0	0	2	2	1.18775	2	3	1.30869	3	4	1.58589	0	0	0	0	0	0	1	2	0.511981	0	0
CD865582	449	60.1381	8.77182	12.0639	4.93876	1.10022e-17	5.36762	1.06535e-05	5.96691e-16	12.0639	4.93876	5.13704	1.43862e-05	0.000223345	1	1	1.13664	6	6	4.11409	1	2	1.70231	9	10	7.62091	1	1	0.615947	5	5	4.51028	0	0	0	17	17	10.2377	0	0	0	11	11	7.67645	5	5	1.94416	0	0
CD865889	309	74.9737	14.8652	16.3652	2.47832	3.10746e-11	2.86376	1.59356e-05	8.68804e-10	16.3652	2.47832	4.94445	2.02278e-05	0.000296778	11	11	18.1679	18	18	17.9342	9	9	11.1311	39	39	43.1876	12	12	10.7402	3	3	3.93226	11	11	10.5909	9	9	7.87557	4	4	6.67048	2	2	2.02808	15	15	8.47503	4	4
CD865990	598	8.54231	3.26059	2.77092	2.58669	3.1747e-09	2.83398	2.62349e-06	6.65733e-08	2.77092	2.58669	5.7653	4.87757e-07	1.32589e-05	0	8	6.82746	0	5	2.57417	0	8	5.11262	0	4	2.28882	0	4	1.8499	0	7	4.74107	0	1	0.497507	0	3	1.35649	0	0	0	0	0	0	0	9	2.62754	0	1
CD867296	294	86.7946	16.4436	12.8282	1.85898	2.47998e-06	2.18654	1.34722e-05	3.19426e-05	12.8282	1.85898	3.71307	0.000496338	0.00420066	48	50	86.7946	20	20	20.9436	13	13	16.8986	13	13	15.1304	14	15	14.1102	23	23	31.6855	19	20	20.2387	8	8	7.35767	6	6	10.5162	17	18	19.184	15	17	10.0951	6	6
CD867367	649	25.3476	4.2478	4.15386	3.3714	3.26893e-06	3.59204	3.73062e-06	4.1259e-05	4.15386	3.3714	3.51625	0.00130296	0.00929176	2	2	1.57273	4	4	1.89751	17	17	10.0106	1	1	0.52724	9	12	5.11359	0	0	0	19	20	9.16824	0	0	0	3	4	3.17593	11	11	5.31082	0	0	0	0	0
CD867419	703	7.56098	2.19145	1.3313	1.90646	9.09085e-05	2.11562	1.34094e-06	0.000850722	1.3313	1.90646	3.31146	0.00212666	0.0138441	1	1	0.725964	4	4	1.75176	5	5	2.71813	3	3	1.46022	2	2	0.7868	2	3	1.7284	0	0	0	1	1	0.384629	0	0	0	7	7	3.12001	3	5	1.24172	1	1
CD870124	670	6.81677	1.54418	1.65714	15.7861	6.80901e-13	8.89658	1.46467e-06	2.32225e-11	1.65714	15.7861	6.2264	6.42793e-07	1.66961e-05	0	1	0.76172	0	0	0	0	0	0	0	1	0.510715	0	0	0	0	0	0	0	1	0.444044	0	0	0	0	0	0	0	0	0	0	0	0	0	0
CD870796	459	63.5118	16.4207	18.4504	1.90495	7.57526e-18	2.18758	1.84976e-05	4.1756e-16	18.4504	1.90495	7.7397	2.37965e-09	1.65148e-07	20	20	22.2376	45	47	31.5249	13	13	10.8239	26	28	20.8737	41	44	26.5112	12	13	11.4712	46	48	31.1121	52	56	32.9893	13	15	16.8397	37	41	27.9888	46	54	20.5395	9	9
CD871073	558	36.5505	11.6352	13.2392	4.82487	5.95602e-34	5.39728	1.18991e-05	9.08447e-32	13.2392	4.82487	9.24783	1.85672e-10	2.05143e-08	4	4	3.65844	9	10	5.5174	3	3	2.05467	5	5	3.06612	9	10	4.95627	14	14	10.1619	11	11	5.86488	6	6	2.90747	2	3	2.7704	5	5	2.80769	7	7	2.19014	6	6
CD871786	181	542.613	44.5885	94.2276	33.0653	1.14138e-18	33.0106	8.51045e-05	6.68867e-17	94.2276	33.0653	4.21619	0.000199611	0.00198364	0	0	0	0	0	0	0	0	0	0	0	0	0	0	0	6	6	13.4262	1	1	1.6437	3	3	4.48168	0	0	0	0	0	0	1	1	0.964561	0	0
CD873131	690	11.0837	3.23376	4.06607	5.08388	1.09763e-19	5.30714	3.65726e-06	6.94981e-18	4.06607	5.08388	7.62757	1.1801e-08	6.08629e-07	0	0	0	2	2	0.89238	4	4	2.21547	2	3	1.48773	0	0	0	0	0	0	4	4	1.72469	1	1	0.391876	4	4	2.98722	6	6	2.72468	6	7	1.77116	0	0
CD873222	561	11.2385	2.93749	2.64552	2.4549	1.67045e-08	2.74408	2.57487e-06	3.13316e-07	2.64552	2.4549	5.09458	1.05803e-05	0.00017251	8	8	7.27775	1	1	0.54879	0	0	0	3	3	1.82983	3	3	1.47893	1	1	0.721966	3	3	1.59096	8	8	3.85589	2	2	1.83706	3	3	1.67561	8	10	3.11204	0	0
CD873583	471	3.25065	1.11027	0.874238	4.41613	5.59789e-06	3.71488	7.96989e-07	6.75463e-05	0.874238	4.41613	4.45285	5.19203e-05	0.000651241	3	3	3.25065	1	1	0.653654	0	0	0	0	0	0	0	0	0	0	0	0	0	0	0	0	0	0	1	1	1.09404	0	0	0	0	0	0	0	0
CD873917	611	2.49158	0.364737	0.475057	11.4111	0.000103259	4.10959	4.21436e-07	0.000953431	0.475057	11.4111	3.54989	0.00125008	0.00898449	0	0	0	0	0	0	0	0	0	0	0	0	0	0	0	0	0	0	1	1	0.486922	0	0	0	0	0	0	0	0	0	0	0	0	0	0
CD873936	485	4.46499	1.06246	0.998483	4.47152	6.61414e-06	3.85152	9.0373e-07	7.85741e-05	0.998483	4.47152	3.93223	0.000427468	0.00371077	0	0	0	0	0	0	1	1	0.787977	0	1	0.705524	0	0	0	0	0	0	3	3	1.84026	0	0	0	0	1	1.06246	0	0	0	2	3	1.07991	0	0
CD874071	643	10.5406	3.34205	3.39691	3.34627	1.05219e-15	3.66065	3.16262e-06	4.77324e-14	3.39691	3.34627	8.01927	2.04289e-09	1.44858e-07	0	0	0	1	1	0.478804	3	3	1.78306	1	1	0.53216	6	6	2.58065	0	0	0	7	7	3.23883	4	4	1.68208	5	5	4.00696	3	3	1.46192	10	10	2.71517	0	0
CD874152	698	5.76665	1.30978	1.09608	2.3093	4.38135e-05	2.45109	1.05998e-06	0.000439551	1.09608	2.3093	3.62996	0.000817485	0.00633363	0	0	0	1	1	0.441076	1	1	0.54752	0	0	0	1	1	0.396218	0	0	0	0	0	0	0	0	0	2	2	1.47649	1	1	0.448909	7	7	1.75086	0	0
CD874663	632	5.37829	1.14445	0.775845	2.10383	0.000441373	2.21698	7.66065e-07	0.00349316	0.775845	2.10383	3.40316	0.00156262	0.0107673	0	1	0.80752	0	0	0	1	1	0.604697	2	3	1.62427	3	4	1.75038	0	0	0	2	3	1.41223	0	0	0	0	0	0	0	0	0	4	4	1.10497	1	1
CD876030	684	5.59056	2.01677	1.55925	3.85571	8.85855e-09	3.80135	1.43305e-06	1.73608e-07	1.55925	3.85571	5.51557	2.66945e-06	5.49247e-05	0	2	1.49226	0	2	0.900208	0	1	0.558726	0	1	0.500262	1	6	2.42597	0	0	0	0	0	0	0	0	0	0	0	0	1	3	1.37429	0	1	0.255242	0	2
CD876105	333	14.4261	3.22611	2.56321	2.39018	1.78354e-06	2.65971	2.48803e-06	2.36631e-05	2.56321	2.39018	3.99297	0.000284044	0.00265149	0	1	1.53259	1	2	1.84908	1	1	1.14765	1	3	3.08269	1	3	2.49153	0	0	0	1	1	0.893421	5	6	4.87197	1	1	1.54743	1	2	1.88191	3	7	3.66997	0	0
CD877404	360	107.938	25.7329	31.3479	2.80736	1.24217e-16	3.30729	2.96846e-05	6.17551e-15	31.3479	2.80736	6.18927	6.58586e-07	1.70564e-05	6	6	8.50588	17	17	14.5384	18	18	19.1084	21	22	20.9109	20	21	16.1327	5	5	5.62532	15	17	14.0491	10	11	8.26205	12	14	20.0392	22	22	19.1485	46	47	22.7931	9	10
CD877440	532	12.5319	3.14654	2.27347	1.79198	1.37737e-06	2.05253	2.3735e-06	1.86545e-05	2.27347	1.79198	4.11561	0.000125001	0.00134953	0	0	0	5	5	2.89353	2	2	1.43672	10	10	6.43194	5	5	2.59925	2	2	1.52264	10	10	5.59228	11	11	5.59086	3	3	2.9058	5	5	2.94491	6	6	1.96901	0	0
CD877798	492	33.8058	7.31036	6.71382	1.88264	2.84345e-09	2.14742	6.74169e-06	6.00754e-08	6.71382	1.88264	5.02419	1.143e-05	0.000183811	14	14	14.5222	9	9	5.63179	8	8	6.21412	1	3	2.08646	18	19	10.6802	10	10	8.23217	17	17	10.2798	6	6	3.29749	6	6	6.28408	13	13	8.27927	15	15	5.32273	8	8
CD877982	661	7.09859	1.21805	1.37289	4.14389	2.31572e-07	3.96195	1.2688e-06	3.58529e-06	1.37289	4.14389	4.31593	0.000147775	0.00154773	0	1	0.772092	0	0	0	1	1	0.578167	1	2	1.03534	0	1	0.418396	0	0	0	1	3	1.35027	0	0	0	0	1	0.779568	0	1	0.474037	0	2	0.528247	1	3
CD878577	604	6.4934	2.57789	1.55857	2.25762	5.20304e-06	2.47199	1.50976e-06	6.32392e-05	1.55857	2.25762	3.87268	0.000363607	0.00324409	0	0	0	2	2	1.01944	1	1	0.63273	3	3	1.69956	6	10	4.57881	0	0	0	2	2	0.98513	2	2	0.895346	3	5	4.26568	0	2	1.03754	9	10	2.89049	1	1
CD878578	588	9.79029	3.53812	2.36903	1.77245	7.3596e-07	2.02449	2.45224e-06	1.04597e-05	2.36903	1.77245	4.1792	9.50842e-05	0.00107447	0	0	0	7	13	6.80668	2	4	2.59979	2	5	2.90969	5	7	3.29238	0	0	0	9	16	8.09549	2	6	2.75913	2	7	6.13446	5	9	4.796	5	12	3.56297	4	6
CD878693	653	3.39022	0.932564	0.763303	4.5014	7.93095e-05	3.6255	6.95888e-07	0.000751944	0.763303	4.5014	3.64135	0.000921656	0.00699659	0	0	0	2	2	0.942944	0	0	0	0	0	0	0	0	0	0	0	0	0	0	0	4	4	1.65632	2	2	1.57824	0	0	0	2	2	0.534719	0	0
CD879054	795	113.529	27.3126	23.079	1.77397	5.66024e-09	2.08625	2.42208e-05	1.14247e-07	23.079	1.77397	4.24492	0.00016468	0.00169197	79	81	51.9982	52	57	22.0738	57	58	27.8815	48	56	24.1032	92	101	35.1353	82	85	43.3043	73	78	29.1896	50	58	19.7269	41	44	28.5195	79	87	34.2899	111	129	28.329	50	54
CD879185	719	13.0106	3.27659	4.16115	3.43846	9.60549e-16	3.76017	3.83769e-06	4.37092e-14	4.16115	3.43846	7.19654	3.97881e-08	1.67456e-06	1	1	0.709809	2	4	1.71277	0	1	0.531528	3	3	1.42773	3	4	1.53858	4	4	2.25326	3	4	1.65513	10	10	3.7607	1	2	1.43337	2	3	1.30739	5	7	1.69972	1	1
CD880063	263	4.51052	1.11667	1.12423	7.35324	5.96761e-07	5.28335	1.00807e-06	8.62384e-06	1.12423	7.35324	4.43774	0.000101648	0.00113524	0	0	0	0	0	0	1	1	1.45311	1	1	1.30106	0	0	0	0	1	1.54001	0	0	0	0	0	0	0	0	0	0	1	1.1914	0	0	0	0	0
CD880091	230	28.6097	6.59475	7.98416	3.31385	1.49821e-13	3.70369	7.24678e-06	5.50935e-12	7.98416	3.31385	5.29295	9.0404e-06	0.000151584	1	1	2.21892	2	3	4.01571	2	2	3.32321	4	4	5.95094	4	5	6.01218	2	2	3.52194	1	1	1.29352	4	5	5.87814	0	0	0	4	4	5.44937	5	5	3.79534	1	2
CD880169	525	81.4696	12.1263	17.7034	3.47059	1.75925e-13	3.82558	1.62237e-05	6.41825e-12	17.7034	3.47059	5.3907	6.35263e-06	0.000113338	0	18	17.4978	0	14	8.2099	0	16	11.647	0	2	1.30354	0	10	5.26781	0	46	35.4877	0	17	9.63364	0	15	7.72556	0	4	3.92606	0	9	5.37152	0	17	5.65325	0	0
CD880488	495	29.5802	9.74265	6.66484	2.39601	2.04232e-07	2.79301	6.60562e-06	3.19364e-06	6.66484	2.39601	4.55657	4.972e-05	0.000628223	0	0	0	5	6	3.73177	1	1	0.772058	1	1	0.691271	8	12	6.70449	0	0	0	4	4	2.40412	3	4	2.18501	1	2	2.082	9	13	8.22909	37	46	16.2241	4	4
CD880934	262	11.3518	2.70525	2.03016	2.25593	3.81024e-05	2.43653	1.95059e-06	0.000387192	2.03016	2.25593	3.94031	0.000309505	0.00284866	1	1	1.94791	3	3	3.52524	1	1	1.45866	0	0	0	2	2	2.11115	1	1	1.54589	1	1	1.13553	1	1	1.03204	1	1	1.96677	1	1	1.19595	2	2	1.33271	0	0
CD880988	455	3.12861	0.527169	0.755075	32.7514	1.41526e-06	6.55415	6.62147e-07	1.91292e-05	0.755075	32.7514	4.49042	9.1861e-05	0.00104454	0	0	0	0	0	0	0	0	0	0	0	0	0	0	0	0	0	0	0	0	0	0	0	0	0	0	0	0	0	0	0	0	0	0	0
CD881610	486	8.77297	1.80691	1.69831	3.66051	5.60642e-08	3.69358	1.57406e-06	9.64574e-07	1.69831	3.66051	4.59515	6.61694e-05	0.00079665	0	1	1.05011	0	0	0	1	1	0.786355	1	2	1.40814	0	1	0.569054	0	0	0	1	1	0.612159	3	3	1.6691	0	0	0	0	0	0	0	0	0	0	0
CD883271	733	6.64769	2.92796	2.21575	3.10974	5.0193e-11	3.33432	2.07287e-06	1.36458e-09	2.21575	3.10974	6.43078	9.41769e-08	3.371e-06	0	0	0	0	2	0.84003	1	1	0.521376	2	3	1.40046	3	5	1.88649	0	0	0	1	1	0.405879	1	1	0.368887	3	6	4.21796	0	0	0	4	10	2.3818	1	1
CD883463	678	33.6593	8.88788	10.0394	4.04549	2.63353e-30	4.55426	9.17394e-06	3.34542e-28	10.0394	4.04549	9.3459	1.41366e-10	1.63484e-08	2	2	1.50546	12	12	5.44905	5	5	2.81835	2	2	1.00938	7	7	2.85534	3	3	1.79214	10	10	4.38804	6	6	2.39287	6	6	4.56013	14	14	6.47012	20	20	5.15002	3	3
CD883720	206	10.3127	2.76136	2.99874	5.54411	3.05659e-11	5.60617	2.78007e-06	8.55942e-10	2.99874	5.54411	5.66143	2.95416e-06	5.97796e-05	0	0	0	0	0	0	0	0	0	1	1	1.66106	0	0	0	0	0	0	2	2	2.88844	0	0	0	1	1	2.50143	0	0	0	1	1	0.847503	0	0
CD883738	563	23.8475	4.39663	4.35584	2.11431	4.74567e-06	2.36142	4.22577e-06	5.80618e-05	4.35584	2.11431	3.78634	0.000598328	0.00489057	4	6	5.43893	1	1	0.54684	1	1	0.678808	2	3	1.82333	0	0	0	10	10	7.19401	7	11	5.81279	16	24	11.5266	5	5	4.57633	3	4	2.22621	17	22	6.82217	3	4
CD883752	423	35.0631	8.87811	8.86517	2.02809	5.31387e-11	2.31141	8.63984e-06	1.43973e-09	8.86517	2.02809	5.22699	8.96173e-06	0.000150521	2	2	2.41301	19	22	16.0122	8	8	7.22778	9	11	8.89827	20	21	13.7299	9	9	8.61751	25	26	18.2866	11	11	7.03154	8	9	10.9637	8	11	8.14828	26	29	11.9692	7	7
CD884672	231	12.5508	2.69312	3.18426	6.586	1.28691e-11	6.38266	2.82381e-06	3.77774e-10	3.18426	6.586	4.81375	3.58986e-05	0.000478241	0	0	0	1	1	1.33278	0	0	0	2	2	2.96259	0	0	0	0	0	0	0	0	0	0	0	0	0	0	0	0	0	0	1	1	0.755782	0	0
CD885319	540	11.9931	2.76946	2.72514	5.58461	1.24014e-13	5.46188	2.43461e-06	4.59309e-12	2.72514	5.58461	5.34996	7.74491e-06	0.00013324	1	1	0.945097	1	1	0.570132	1	1	0.70772	3	3	1.90099	0	0	0	1	1	0.750042	1	1	0.550943	2	2	1.00146	0	0	0	3	3	1.74077	4	4	1.29323	0	0
CD885927	501	5.26082	1.40077	0.934295	2.9388	0.000163531	2.8868	8.80686e-07	0.00143901	0.934295	2.9388	3.47904	0.00136059	0.00961947	0	0	0	2	2	1.22903	0	0	0	2	2	1.36598	0	0	0	0	0	0	1	1	0.593831	1	1	0.53971	0	0	0	0	0	0	3	3	1.04542	0	0
CD887903	526	9.26182	2.80526	2.02381	2.96912	5.39369e-08	3.18876	1.9006e-06	9.30354e-07	2.02381	2.96912	4.61009	4.84063e-05	0.000614317	0	0	0	2	2	1.17061	1	1	0.726556	1	1	0.65053	6	6	3.15468	0	0	0	0	0	0	1	1	0.514058	0	0	0	0	0	0	6	6	1.99147	5	5
CD887904	451	13.502	3.83292	3.55924	2.73214	4.06303e-09	2.99802	3.32101e-06	8.38001e-08	3.55924	2.73214	4.97888	9.62719e-06	0.000159573	4	4	4.52641	2	2	1.36528	2	2	1.69476	1	1	0.758712	4	4	2.45286	13	13	11.6747	3	3	1.979	2	2	1.19909	1	1	1.14256	3	3	2.08429	16	16	6.19372	1	1
CD889783	620	183.764	42.6005	50.4238	9.09129	1.61098e-48	10.2675	4.46582e-05	4.76054e-46	50.4238	9.09129	7.75011	9.60247e-09	5.14493e-07	0	20	16.463	0	11	5.46223	0	12	7.39681	0	25	13.7975	0	15	6.69097	0	15	9.79894	0	14	6.71795	0	11	4.79732	0	4	3.32448	0	10	5.05385	0	19	5.3502	0	7
CD890247	651	21.0544	8.24798	6.87496	2.42853	1.187e-11	2.76759	6.63797e-06	3.50021e-10	6.87496	2.42853	5.94833	5.82208e-07	1.53708e-05	0	17	13.3272	0	9	4.25628	0	6	3.52229	0	5	2.6281	1	16	6.79718	0	14	8.71017	0	10	4.57004	0	29	12.0452	0	4	3.16617	0	6	2.88791	0	21	5.63179	0	2
CD890536	546	6.20114	2.07512	1.1347	1.67057	0.00017897	1.87629	1.20228e-06	0.00155971	1.1347	1.67057	3.44442	0.00122516	0.00883894	1	1	0.934712	2	2	1.12773	1	1	0.699943	1	1	0.626701	2	2	1.01304	2	2	1.4836	3	3	1.63467	1	1	0.495228	3	3	2.83129	3	3	1.72164	4	4	1.27902	4	4
CD891068	488	21.0179	3.85818	4.43923	2.5399	2.934e-08	2.82794	4.17323e-06	5.28899e-07	4.43923	2.5399	4.32733	0.000142331	0.00150042	3	3	3.13741	0	0	0	7	7	5.48193	3	3	2.10356	4	4	2.26689	1	1	0.829965	2	2	1.2193	2	2	1.10817	0	0	0	6	6	3.85252	10	10	3.57757	6	6
CD891087	675	13.8165	3.28224	2.57512	1.59503	6.4973e-06	1.82871	2.77703e-06	7.73351e-05	2.57512	1.59503	3.79494	0.000449935	0.00387167	6	6	4.53647	4	4	1.82442	9	10	5.66176	20	20	10.1386	7	8	3.27775	7	7	4.20024	11	12	5.28905	9	10	4.00584	14	14	10.6876	10	10	4.64205	20	20	5.17291	6	6
CD891460	445	21.4123	6.42531	7.24974	5.13891	5.1408e-20	5.54677	6.47993e-06	3.34567e-18	7.24974	5.13891	7.3385	2.24795e-08	1.04019e-06	4	4	4.58744	3	3	2.07554	1	1	0.858806	12	12	9.2273	10	10	6.21483	0	0	0	2	2	1.33712	0	0	0	0	0	0	0	0	0	5	5	1.96164	1	1
CD891979	565	10.6438	1.66108	1.77879	3.47856	5.05649e-08	3.55398	1.64034e-06	8.75594e-07	1.77879	3.47856	4.43158	0.000103258	0.00114899	0	1	0.903279	0	0	0	1	4	2.70562	0	3	1.81688	0	1	0.489487	2	3	2.15056	0	0	0	0	2	0.957149	1	2	1.82405	0	1	0.554582	0	0	0	0	1
CD892609	718	7.71611	2.53612	2.0924	2.40885	3.22847e-08	2.66271	2.01201e-06	5.78038e-07	2.0924	2.40885	4.67294	1.92561e-05	0.000285065	0	0	0	3	3	1.28637	3	3	1.5968	1	1	0.476572	3	3	1.15554	0	0	0	3	3	1.24308	0	0	0	3	3	2.15304	0	0	0	9	9	2.1884	5	5
CD894226	456	24.9252	3.90583	3.89869	1.90186	1.93197e-07	2.14857	3.86911e-06	3.03284e-06	3.89869	1.90186	4.07463	0.000240423	0.00231077	2	2	2.23839	0	0	0	3	3	2.51427	5	5	3.75196	2	2	1.21298	2	2	1.77642	8	8	5.21946	4	4	2.37188	2	2	2.26006	7	7	4.81002	17	17	6.50867	5	5
CD894815	604	5.27007	2.01687	1.15207	2.42571	5.7774e-05	2.5394	1.0953e-06	0.00056455	1.15207	2.42571	3.52207	0.00113216	0.00828835	1	1	0.844954	1	1	0.50972	0	0	0	3	3	1.69956	3	3	1.37364	0	0	0	0	0	0	0	0	0	1	1	0.853137	0	0	0	0	0	0	3	3
CD895616	363	60.2146	14.085	16.128	2.17198	3.50327e-16	2.49881	1.57463e-05	1.66981e-14	16.128	2.17198	6.61811	1.84335e-07	5.91745e-06	3	9	12.6534	6	19	16.1145	3	16	16.8449	4	15	14.1396	8	27	20.5706	4	18	20.0838	4	10	8.19585	3	4	2.97955	4	11	15.615	4	10	8.63192	10	38	18.2762	2	11
CD895951	326	21.8655	5.71505	3.92218	1.49076	1.03165e-05	1.697	4.30049e-06	0.000118051	3.92218	1.49076	3.52759	0.00113177	0.0082861	4	7	10.9585	6	11	10.3883	5	6	7.03378	5	6	6.29777	8	13	11.0285	7	8	9.93921	8	9	8.21345	10	12	9.95317	2	3	4.74198	9	11	10.5728	5	9	4.81985	5	6
CD898639	240	8.78558	1.09458	1.60457	18.589	1.95864e-08	9.43566	1.44745e-06	3.63377e-07	1.60457	18.589	3.85628	0.000543424	0.00451717	0	0	0	0	0	0	0	0	0	0	0	0	0	0	0	0	0	0	0	0	0	0	0	0	0	0	0	0	0	0	1	1	0.72744	0	0
CD898802	699	14.9513	4.31035	4.51852	2.00268	8.68098e-12	2.27872	4.47493e-06	2.59395e-10	4.51852	2.00268	6.85366	7.36885e-08	2.75494e-06	8	8	5.84094	7	9	3.96401	11	14	7.65431	6	6	2.93716	13	14	5.53911	9	13	7.53261	6	6	2.55373	5	5	1.93415	4	4	2.94875	7	10	4.48267	14	19	4.74553	9	10
CD899327	658	10.6162	2.46416	2.75666	2.99467	1.52675e-10	3.25333	2.57571e-06	3.8714e-09	2.75666	2.99467	5.59421	2.99994e-06	6.05459e-05	0	0	0	5	5	2.33945	0	0	0	1	1	0.520029	0	0	0	2	5	3.07768	0	0	0	3	3	1.2328	0	0	0	1	1	0.476198	3	4	1.06131	5	6
CD900468	695	16.1325	5.08951	6.01811	2.35594	2.02128e-17	2.67045	5.77185e-06	1.07288e-15	6.01811	2.35594	9.20522	3.75713e-11	5.73848e-09	8	9	6.60888	12	12	5.31576	9	9	4.94895	11	13	6.40047	4	5	1.98964	11	12	6.9932	11	11	4.70878	20	21	8.17019	5	7	5.19002	14	15	6.7627	14	14	3.51683	4	4
CD900510	560	18.0658	4.71157	6.16606	29.2356	4.19774e-28	21.0551	5.33755e-06	4.7433e-26	6.16606	29.2356	6.95722	8.33016e-08	3.0491e-06	0	0	0	0	0	0	1	1	0.682444	1	1	0.611034	0	0	0	0	0	0	0	0	0	0	0	0	0	1	0.920169	0	0	0	0	0	0	0	0
CD900694	608	10.9234	2.33595	3.36816	30.3423	8.39285e-20	16.7012	2.94955e-06	5.37387e-18	3.36816	30.3423	6.44344	3.49602e-07	1.00552e-05	0	0	0	1	1	0.506367	1	1	0.628567	0	0	0	0	0	0	0	0	0	0	0	0	0	0	0	0	0	0	0	0	0	0	0	0	0	1
CD901139	619	41.2888	11.4516	10.927	1.93409	1.15446e-14	2.22053	1.08515e-05	4.75686e-13	10.927	1.93409	6.26702	2.28162e-07	7.07189e-06	14	15	12.3672	32	34	16.9105	18	19	11.7305	31	31	17.1366	18	18	8.04213	24	24	15.7036	54	55	26.4346	20	20	8.73649	13	13	10.822	22	22	11.1364	45	45	12.692	14	14
CD901170	122	207.239	39.4902	55.432	2.33907	3.25333e-15	2.68679	5.37655e-05	1.41679e-13	55.432	2.33907	6.12719	7.95333e-07	1.99553e-05	5	6	25.0993	13	16	40.3765	13	15	46.9879	9	9	25.2427	16	21	47.6046	21	23	76.3568	11	11	26.8246	24	25	55.4087	9	10	42.2373	8	12	30.8202	15	19	27.1896	9	10
CD901417	750	22.1834	7.14263	6.06564	2.4661	9.51777e-13	2.82683	5.8205e-06	3.19793e-11	6.06564	2.4661	6.13856	4.87951e-07	1.3262e-05	1	1	0.68047	15	15	6.15742	0	0	0	6	6	2.73743	7	7	2.58123	7	7	3.78021	13	13	5.15683	8	8	2.88421	4	4	2.74824	12	12	5.01342	30	30	6.98342	6	6
CD901856	612	8.45965	1.79971	1.55136	2.91245	5.66825e-07	3.04989	1.45691e-06	8.23358e-06	1.55136	2.91245	4.34273	0.000122799	0.00132938	0	0	0	1	1	0.503057	2	3	1.87338	1	2	1.11823	2	2	0.903791	1	1	0.661802	0	0	0	2	4	1.76728	0	3	2.52595	0	1	0.511991	2	4	1.14108	0	0
CD902335	571	55.2396	24.3588	26.1447	7.88352	1.11367e-41	9.0047	2.37504e-05	2.42069e-39	26.1447	7.88352	11.5624	7.86482e-13	2.68186e-10	0	0	0	7	7	3.77425	12	15	10.0395	10	11	6.59189	12	13	6.29646	0	0	0	22	27	14.0679	0	0	0	9	10	9.02443	7	7	3.84128	12	12	3.66905	2	2
CD902815	705	24.4729	9.16541	9.36649	4.4798	1.67374e-30	4.97788	8.46399e-06	2.15206e-28	9.36649	4.4798	10.1072	1.42966e-11	2.67034e-09	1	1	0.723904	3	3	1.31009	8	8	4.33667	13	13	6.30968	18	18	7.06111	3	3	1.7235	17	17	7.17398	0	0	0	6	6	4.38549	7	7	3.11116	8	8	1.98111	2	2
CD902983	462	85.7674	14.6096	14.41	1.98365	1.94641e-05	2.13214	1.35856e-05	0.000210557	14.41	1.98365	3.68685	0.000712332	0.00565111	10	14	15.4652	5	5	3.33194	3	5	4.13602	11	16	11.8504	11	15	8.97922	34	47	41.2036	6	7	4.50772	33	44	25.7519	6	6	6.69214	2	2	1.35644	17	25	9.44727	4	6
CD903002	561	32.7825	10.583	9.96353	2.85818	2.45904e-08	3.03342	9.10882e-06	4.48564e-07	9.96353	2.85818	5.2319	8.28927e-06	0.000141041	8	8	7.27775	2	2	1.09758	4	4	2.72491	3	3	1.82983	2	2	0.985954	4	4	2.88786	9	9	4.77288	15	16	7.71179	4	5	4.59264	5	5	2.79268	15	15	4.66806	3	3
CD903286	557	29.5573	7.37922	5.95417	1.70496	5.71485e-08	1.96699	6.28303e-06	9.81707e-07	5.95417	1.70496	4.57742	2.90732e-05	0.000401224	25	27	24.7388	17	17	9.39643	13	16	10.9779	8	8	4.9146	13	15	7.44776	18	20	14.543	24	26	13.8873	21	22	10.6799	7	7	6.47588	14	14	7.87566	19	21	6.58222	7	7
CD903323	361	159.583	48.3333	59.32	20.2349	1.86556e-56	22.2387	5.32428e-05	7.54123e-54	59.32	20.2349	9.42547	1.2904e-10	1.52164e-08	0	6	8.48231	1	1	0.852829	3	7	7.41047	0	5	4.73932	3	13	9.95923	0	1	1.12195	0	4	3.2965	0	1	0.749015	1	5	7.13705	0	3	2.60392	1	5	2.41808	0	0
CD903633	723	93.8536	12.9483	14.3565	1.37236	3.44999e-06	1.56385	1.66968e-05	4.33789e-05	14.3565	1.37236	3.34452	0.00146845	0.0102403	31	63	44.4705	45	73	31.0852	22	41	21.6721	56	108	51.1139	41	84	32.1315	109	200	112.039	50	102	41.9723	66	118	44.1308	23	64	45.6139	45	103	44.6388	85	196	47.3289	25	48
CD903694	703	6.93138	1.47169	2.08451	16.5755	4.87839e-17	10.0927	1.83545e-06	2.51075e-15	2.08451	16.5755	7.16975	4.59245e-08	1.87487e-06	0	0	0	0	0	0	0	0	0	1	1	0.486741	3	3	1.1802	0	0	0	0	0	0	0	0	0	0	0	0	0	0	0	0	0	0	0	0
CD903721	508	7.65418	1.19901	1.76477	12.9343	1.20797e-10	8.13987	1.52608e-06	3.10709e-09	1.76477	12.9343	4.79239	3.86384e-05	0.000508319	0	0	0	0	0	0	0	0	0	0	0	0	0	0	0	0	0	0	0	0	0	0	0	0	0	0	0	0	0	0	0	0	0	0	0
CD903821	521	11.4493	3.88233	4.00283	8.35683	3.5984e-20	8.00672	3.57394e-06	2.36405e-18	4.00283	8.35683	7.45494	2.00156e-08	9.43291e-07	0	0	0	1	1	0.590924	2	5	3.66765	0	1	0.656774	0	1	0.530825	0	0	0	2	3	1.71311	0	0	0	0	0	0	0	0	0	0	0	0	0	1
CD904122	593	24.837	8.14429	10.7749	18.2967	6.791e-52	17.5145	9.42487e-06	2.34384e-49	10.7749	18.2967	10.7998	4.91451e-12	1.1361e-09	0	0	0	1	2	1.03835	0	2	1.28893	1	2	1.15406	0	1	0.466374	0	0	0	0	1	0.501702	1	1	0.455977	1	1	0.868962	0	0	0	0	2	0.588822	0	0
CD904439	434	237.806	36.9295	29.337	2.27523	4.23334e-06	2.53841	2.92698e-05	5.22982e-05	29.337	2.27523	3.35951	0.00199624	0.0131564	48	48	56.4445	15	15	10.6407	24	24	21.1337	20	20	15.7686	26	26	16.5681	12	12	11.1988	18	18	12.3391	35	35	21.806	9	9	10.6858	27	27	19.4934	41	42	16.8954	14	14
CD904533	648	31.2159	7.79572	7.18788	2.53561	7.83421e-09	2.79092	6.69213e-06	1.54722e-07	7.18788	2.53561	4.82745	3.09307e-05	0.000422419	1	1	0.787581	8	10	4.7511	0	0	0	3	3	1.58416	5	6	2.56074	18	19	11.8757	9	12	5.50943	19	20	8.34551	6	8	6.36166	3	4	1.93419	8	15	4.04133	3	4
CD904682	533	476.372	238.987	253.025	31.6282	1.92927e-129	36.0035	0.000224418	3.31902e-126	253.025	31.6282	19.0061	0	0	26	34	32.5553	11	13	7.50905	21	29	20.7934	28	33	21.1856	25	26	13.4907	17	18	13.6781	25	25	13.9545	3	8	4.05845	7	9	8.70104	24	26	15.2848	16	18	5.89595	5	5
CD905024	469	86.1509	14.5767	15.4501	2.81905	1.44566e-08	3.36001	1.48095e-05	2.73603e-07	15.4501	2.81905	3.91295	0.00045609	0.00391589	0	5	5.44086	0	6	3.93865	0	18	14.6675	0	8	5.83674	0	25	14.742	0	0	0	0	14	8.88088	0	6	3.4592	0	19	20.8755	0	34	22.7154	1	45	16.7513	0	15
CD905050	509	9.96958	2.56067	2.68361	8.72517	8.4588e-14	7.50154	2.35215e-06	3.18875e-12	2.68361	8.72517	5.75742	2.36429e-06	4.96212e-05	0	0	0	0	0	0	0	0	0	4	4	2.68903	1	1	0.54334	0	0	0	3	3	1.75349	1	1	0.531227	0	0	0	1	1	0.615596	0	0	0	0	0
CD905051	677	66.7125	10.4318	15.0896	12.8071	1.38205e-32	13.114	1.3117e-05	1.98391e-30	15.0896	12.8071	6.11544	8.8352e-07	2.18395e-05	0	0	0	4	8	3.63806	3	3	1.69351	2	5	2.52717	7	11	4.49359	0	1	0.598261	0	1	0.439452	4	6	2.39641	1	2	1.52229	0	1	0.462834	6	10	2.57881	0	0
CD905073	513	13.289	3.01842	3.15753	2.99963	1.30358e-09	3.34892	2.99384e-06	2.8947e-08	3.15753	2.99963	4.80702	3.2628e-05	0.000441738	0	0	0	0	2	1.20028	0	2	1.48994	0	3	2.00105	0	3	1.61731	0	0	0	0	9	5.21946	0	2	1.05417	0	2	2.00895	0	6	3.66478	0	6	2.04194	0	1
CD905229	310	187.085	26.7534	42.2934	22.0665	2.54204e-39	23.8718	3.87111e-05	4.98359e-37	42.2934	22.0665	6.45572	3.37808e-07	9.77035e-06	3	3	4.9389	3	3	2.9794	3	4	4.93121	1	1	1.1038	1	3	2.67639	0	0	0	2	3	2.87912	1	1	0.87224	0	0	0	2	2	2.02154	2	3	1.68954	0	0
CD905491	714	12.4375	2.98674	3.33642	3.97283	1.01397e-12	4.23709	3.05521e-06	3.39557e-11	3.33642	3.97283	5.79892	1.93449e-06	4.19782e-05	0	0	0	5	5	2.15596	4	4	2.141	6	6	2.87545	4	4	1.54936	0	0	0	3	3	1.25004	0	0	0	2	2	1.4434	5	5	2.19425	7	7	1.71162	2	2
CD905564	353	33.5992	3.10095	7.31475	31.7658	3.76535e-21	24.5708	6.64079e-06	2.64774e-19	7.31475	31.7658	5.26394	1.00747e-05	0.000165544	0	0	0	0	0	0	1	1	1.08263	0	1	0.969346	0	0	0	0	0	0	0	0	0	0	0	0	0	0	0	1	2	1.77529	0	0	0	0	0
CD905623	310	23.6525	6.10432	3.55393	1.95755	4.97631e-05	2.24169	3.57979e-06	0.000493021	3.55393	1.95755	3.30067	0.002041	0.0133973	1	4	6.58519	0	1	0.993133	0	3	3.69841	1	4	4.41521	2	8	7.13703	0	2	2.61305	1	3	2.87912	0	6	5.23344	1	5	8.31121	0	0	0	1	6	3.37908	0	0
CD905624	572	93.3666	7.4964	16.7416	5.14945	5.40278e-08	5.73049	1.52603e-05	9.31634e-07	16.7416	5.14945	3.43077	0.00172266	0.0116604	1	1	0.892225	10	19	10.2265	11	19	12.6944	19	25	14.9554	11	14	6.76895	1	1	0.708082	11	16	8.32194	0	0	0	2	3	2.70259	4	5	2.73897	2	2	0.610439	2	2
CD905653	683	22.3341	4.63449	5.2193	5.30575	2.58156e-18	5.68445	4.69588e-06	1.4724e-16	5.2193	5.30575	6.38321	3.99076e-07	1.12221e-05	0	0	0	4	4	1.80305	3	3	1.67863	1	1	0.500994	5	5	2.0246	0	0	0	4	4	1.74237	5	5	1.97946	4	4	3.01783	0	0	0	4	4	1.02246	6	6
CD905654	520	5.75196	1.74262	1.58095	5.93082	6.25308e-10	5.17718	1.42506e-06	1.45524e-08	1.58095	5.93082	5.36712	6.90049e-06	0.000121135	0	0	0	0	0	0	0	0	0	0	0	0	1	1	0.531846	1	1	0.77889	0	0	0	1	1	0.519989	0	0	0	0	0	0	3	3	1.00722	2	2
CD905715	123	62.1767	14.2639	16.3439	21.2966	6.8701e-33	21.7252	1.48317e-05	9.98459e-31	16.3439	21.2966	7.05244	6.39692e-08	2.46465e-06	0	0	0	0	0	0	0	0	0	0	0	0	1	1	2.24846	0	0	0	1	1	2.41878	0	0	0	0	0	0	0	0	0	2	2	2.83879	0	0
CD906331	504	18.968	4.06982	2.79502	2.0689	8.42342e-05	2.29926	2.78614e-06	0.000793484	2.79502	2.0689	3.44078	0.00122748	0.00885331	2	2	2.02521	2	2	1.22171	1	1	0.758271	1	1	0.678927	1	1	0.54873	6	6	4.8217	7	7	4.13207	7	7	3.75548	7	7	7.15687	3	3	1.86511	11	11	3.8104	2	2
CD906368	387	137.601	31.8501	35.125	4.76669	3.42419e-25	5.23256	3.13069e-05	3.22407e-23	35.125	4.76669	8.01674	4.35138e-09	2.67798e-07	0	9	11.8687	0	8	6.36426	0	9	8.88764	0	7	6.18928	2	13	9.29013	5	29	30.3505	5	29	22.294	0	7	4.89086	6	13	17.3096	2	11	8.90626	2	19	8.57139	3	8
CD906520	695	8.49779	2.45224	2.72174	8.95184	1.30888e-15	7.71517	2.41054e-06	5.89435e-14	2.72174	8.95184	6.27028	5.6471e-07	1.49803e-05	0	0	0	0	0	0	2	2	1.09977	0	0	0	3	3	1.19378	1	1	0.582767	0	0	0	0	0	0	1	1	0.741431	2	2	0.901694	0	0	0	0	0
CD906530	694	8.2635	1.79107	2.13166	2.85248	9.26302e-09	3.09298	2.00951e-06	1.8088e-07	2.13166	2.85248	4.86175	2.68841e-05	0.000375733	0	0	0	4	4	1.77447	2	2	1.10135	5	5	2.46527	4	4	1.59401	0	0	0	1	1	0.428688	1	1	0.389617	2	2	1.485	5	5	2.25748	2	2	0.503129	3	3
CD906642	667	7.2416	0.787705	0.911862	7.34337	7.99807e-06	4.86725	8.08816e-07	9.36019e-05	0.911862	7.34337	3.41728	0.00178035	0.011975	1	1	0.765146	0	0	0	0	0	0	0	0	0	0	0	0	0	0	0	0	0	0	0	0	0	0	0	0	0	0	0	0	0	0	0	0
CD907181	563	16.2246	2.31931	3.6536	25.7376	2.84715e-13	16.1753	3.22157e-06	1.01584e-11	3.6536	25.7376	5.03801	1.92532e-05	0.000285041	0	0	0	0	0	0	0	0	0	0	0	0	1	4	1.9649	0	0	0	0	1	0.528436	0	0	0	0	0	0	0	1	0.556552	0	0	0	0	0
CD907290	653	21.5742	7.38454	6.71767	2.8022	7.63945e-14	3.24043	6.35971e-06	2.89612e-12	6.71767	2.8022	6.06574	6.22373e-07	1.62475e-05	0	2	1.5631	3	9	4.24325	3	4	2.341	4	10	5.24011	0	4	1.69409	0	0	0	6	15	6.83406	2	6	2.48448	4	10	7.89119	3	10	4.79845	12	28	7.48606	7	20
CD907293	570	17.4241	6.63992	7.31391	4.73946	5.17605e-28	5.22178	6.63717e-06	5.81618e-26	7.31391	4.73946	10.1366	1.10751e-11	2.17317e-09	1	1	0.895355	3	3	1.62037	1	1	0.670471	8	8	4.80251	14	14	6.7927	3	3	2.1317	8	8	4.17557	0	0	0	5	5	4.52013	3	3	1.64915	6	6	1.83774	4	4
CD907465	663	58.7924	32.3943	32.2956	17.5979	1.09992e-75	19.3127	2.8529e-05	7.70033e-73	32.2956	17.5979	12.8283	6.10623e-14	3.83888e-11	0	3	2.30929	0	3	1.39308	4	9	5.18781	0	4	2.06443	0	2	0.834269	0	0	0	1	5	2.24366	0	2	0.81567	0	4	3.10887	3	19	8.97954	2	9	2.36994	0	1
CD907519	660	16.4756	7.13094	7.31006	22.5659	6.84275e-43	19.0352	6.44948e-06	1.5835e-40	7.31006	22.5659	10.9082	3.83538e-12	9.37407e-10	0	0	0	0	0	0	0	0	0	0	1	0.518453	0	0	0	0	0	0	0	2	0.901543	0	0	0	0	0	0	0	1	0.474755	1	2	0.529047	0	0
CD907801	152	37.0735	12.0501	12.3289	2.86422	1.54948e-13	3.26918	1.1642e-05	5.6932e-12	12.3289	2.86422	6.56257	1.69602e-07	5.51485e-06	2	2	6.71516	4	4	8.10187	3	3	7.5428	1	1	2.25118	6	6	10.9168	4	4	10.6585	1	1	1.9573	3	3	5.33673	6	6	20.3406	0	0	0	8	8	9.18872	0	0
CD907842	476	6.63887	1.74068	2.35867	49.4752	1.74365e-21	16.0234	2.0704e-06	1.2584e-19	2.35867	49.4752	8.41291	1.67086e-09	1.22746e-07	0	0	0	1	1	0.646788	0	0	0	0	0	0	0	0	0	0	0	0	0	0	0	0	0	0	0	0	0	0	0	0	0	0	0	0	0
CD907911	492	12.7665	2.60254	2.47116	2.20241	1.29186e-06	2.46484	2.38446e-06	1.75876e-05	2.47116	2.20241	3.61539	0.000977339	0.0073432	2	2	2.0746	3	3	1.87726	1	1	0.776765	2	2	1.39097	5	5	2.81057	3	3	2.46965	3	3	1.81408	1	1	0.549582	2	2	2.09469	5	5	3.18434	21	21	7.45182	2	2
CD908009	682	5.83854	0.756073	1.2509	9.5075	5.835e-08	6.40283	1.15392e-06	1.0008e-06	1.2509	9.5075	4.33074	0.000143736	0.00151171	0	0	0	0	0	0	1	1	0.560365	1	1	0.501729	0	0	0	0	0	0	0	0	0	0	0	0	0	0	0	0	0	0	0	0	0	0	0
CD908131	650	6.59801	1.61661	1.14975	2.9852	7.74903e-05	2.9965	1.06926e-06	0.000736585	1.14975	2.9852	3.31871	0.00215995	0.0140197	0	0	0	0	0	0	0	0	0	3	3	1.57929	2	2	0.850954	1	1	0.623112	0	0	0	2	2	0.831983	0	0	0	0	0	0	0	0	0	0	0
CD908157	623	2.18177	0.407265	0.507583	26.6508	1.0264e-05	4.84773	4.46714e-07	0.000117506	0.507583	26.6508	4.54406	7.87027e-05	0.000918447	0	0	0	0	0	0	0	1	0.613433	0	0	0	0	0	0	0	0	0	0	0	0	0	0	0	0	0	0	0	0	0	0	0	0	0	0
CD908183	642	4.92227	1.8298	2.21642	53.0036	8.23814e-21	15.594	1.94488e-06	5.66723e-19	2.21642	53.0036	9.95719	3.52531e-11	5.47868e-09	0	0	0	0	0	0	0	0	0	0	0	0	0	0	0	0	0	0	0	0	0	0	0	0	0	0	0	0	0	0	0	0	0	0	0
CD908413	365	16.1807	4.18955	3.30821	2.01572	7.5823e-06	2.31216	3.36103e-06	8.91262e-05	3.30821	2.01572	3.77583	0.000601793	0.00491437	2	5	6.99113	0	0	0	1	8	8.3763	0	3	2.81243	3	11	8.33469	1	3	3.32895	0	4	3.26038	2	6	4.44484	0	4	5.64707	0	3	2.57539	3	7	3.34822	0	2
CD908553	415	268.609	54.7106	63.859	2.18055	4.30322e-16	2.48914	6.0998e-05	2.03276e-14	63.859	2.18055	6.37549	3.11404e-07	9.14978e-06	3	6	7.37859	20	55	40.8022	11	30	27.6266	11	25	20.6132	38	89	59.3105	9	28	27.3268	27	56	40.1458	68	154	100.339	11	40	49.667	34	76	57.3825	54	166	69.8342	25	48
CD908707	532	25.3462	2.2433	5.17774	35.569	6.18117e-16	21.8439	4.44155e-06	2.86918e-14	5.17774	35.569	4.26849	0.000172301	0.0017567	0	0	0	0	0	0	0	0	0	0	0	0	2	2	1.0397	0	0	0	3	3	1.67768	0	0	0	0	0	0	0	0	0	1	1	0.328168	0	0
CD908712	652	6.97059	1.15934	1.16599	4.7904	2.5998e-07	4.22	1.06845e-06	3.9928e-06	1.16599	4.7904	4.28512	0.000158236	0.0016369	0	1	0.782749	2	5	2.36098	0	1	0.586148	0	0	0	0	0	0	0	1	0.621201	1	2	0.912605	0	0	0	0	1	0.790329	0	0	0	1	1	0.267769	0	0
CD908738	685	127.39	55.9974	54.6613	6.86625	1.26534e-26	7.68824	5.05669e-05	1.31343e-24	54.6613	6.86625	9.57591	8.36278e-11	1.08153e-08	0	6	4.47024	1	8	3.59558	2	15	8.36866	1	11	5.49485	4	25	10.0934	0	3	1.77382	2	20	8.6864	3	19	7.49999	0	10	7.52255	4	30	13.7229	6	14	3.56817	2	6
CD908763	305	43.1066	8.62505	6.57432	2.21937	6.69993e-06	2.45534	6.24673e-06	7.95124e-05	6.57432	2.21937	3.63076	0.00094018	0.00711143	8	9	15.0596	3	3	3.02824	3	3	3.75904	4	4	4.48759	2	2	1.81351	9	9	11.9515	3	3	2.92632	10	10	8.86539	3	3	5.06847	1	1	1.02734	5	5	2.86206	7	7
CD908976	566	18.4957	4.91379	5.5028	102.289	1.27047e-37	34.4966	4.74898e-06	2.30163e-35	5.5028	102.289	8.09711	3.8202e-09	2.41538e-07	0	0	0	0	0	0	0	0	0	0	0	0	0	0	0	0	0	0	0	0	0	0	0	0	0	0	0	0	0	0	0	0	0	0	0
CD908977	696	16.2744	4.52931	5.20159	54.4122	7.28124e-41	26.979	4.52976e-06	1.52875e-38	5.20159	54.4122	9.39155	1.40328e-10	1.62707e-08	0	0	0	0	0	0	0	0	0	0	0	0	0	0	0	0	0	0	0	0	0	0	0	0	0	0	0	2	2	0.900398	0	0	0	0	0
CD908992	525	79.6255	19.0207	20.8321	3.53651	3.22506e-21	4.114	1.94951e-05	2.28373e-19	20.8321	3.53651	6.70473	1.61043e-07	5.27989e-06	1	3	2.9163	7	14	8.2099	4	10	7.2794	3	8	5.21416	2	11	5.79459	3	6	4.62883	5	22	12.4671	0	1	0.515037	1	5	4.90757	9	32	19.0987	9	21	6.98342	4	9
CD908999	504	116.791	5.91634	32.7208	25.8021	2.58369e-15	29.0814	2.96649e-05	1.13564e-13	32.7208	25.8021	4.59337	6.86489e-05	0.000821245	0	0	0	3	9	5.4977	1	2	1.51654	0	0	0	1	5	2.74365	0	0	0	0	0	0	0	1	0.536497	1	7	7.15687	2	8	4.97363	4	7	2.4248	1	4
CD909038	531	134.571	29.7655	39.1782	8.26821	2.99977e-40	9.01972	3.45225e-05	6.14703e-38	39.1782	8.26821	7.82508	7.84856e-09	4.35339e-07	2	2	1.92223	9	9	5.21816	9	9	6.47743	9	9	5.79964	11	11	5.72912	8	8	6.10204	8	8	4.48225	18	18	9.16592	7	7	6.79296	9	9	5.31082	11	11	3.61665	6	6
CD909099	666	14.3336	5.66216	3.86929	2.78347	1.18719e-07	3.09982	3.60433e-06	1.93556e-06	3.86929	2.78347	4.55406	6.60157e-05	0.000795101	2	6	4.59777	1	2	0.924538	2	7	4.01679	2	8	4.11026	6	17	7.05934	0	1	0.608142	3	6	2.68026	3	6	2.43599	3	4	3.09486	4	14	6.5867	4	13	3.40783	0	0
CD909162	685	8.26114	1.23142	1.61887	5.16983	3.50143e-06	4.73623	1.49495e-06	4.39536e-05	1.61887	5.16983	3.76504	0.000686821	0.00547909	0	0	0	0	0	0	2	4	2.23164	2	2	0.999063	0	0	0	0	0	0	0	0	0	0	1	0.394737	0	0	0	0	0	0	1	2	0.509739	0	0
CD909394	360	81.0513	39.1578	39.2785	65.9286	1.18588e-109	62.8013	3.43589e-05	1.5854e-106	39.2785	65.9286	12.8635	5.72875e-14	3.67443e-11	1	1	1.41765	0	0	0	1	1	1.06158	0	0	0	1	1	0.768222	0	0	0	0	0	0	4	4	3.00438	0	0	0	0	0	0	1	1	0.48496	0	0
CD909637	620	57.9498	14.4306	18.6028	11.3645	1.41191e-41	12.5989	1.68027e-05	3.051e-39	18.6028	11.3645	8.47508	1.4191e-09	1.07522e-07	2	3	2.46945	5	7	3.47596	2	4	2.4656	4	8	4.41521	10	12	5.35278	0	0	0	1	2	0.959708	0	0	0	1	1	0.831121	3	6	3.03231	4	9	2.53431	3	6
CD909690	395	28.6921	5.09116	7.06059	10.7689	3.70677e-24	10.8006	6.22702e-06	3.25406e-22	7.06059	10.7689	6.04452	1.07878e-06	2.58072e-05	0	0	0	1	2	1.55884	0	0	0	0	0	0	0	1	0.700152	0	0	0	0	0	0	0	2	1.36909	1	2	2.60909	0	1	0.793262	1	3	1.32597	1	2
CD909722	503	44.0506	10.2952	13.2573	6.65901	4.00258e-30	7.48677	1.20317e-05	5.03556e-28	13.2573	6.65901	7.466	2.04533e-08	9.61265e-07	1	1	1.01462	2	2	1.22414	4	4	3.03911	5	5	3.40138	4	4	2.19928	1	1	0.805214	7	7	4.14029	2	3	1.61269	2	2	2.04889	5	5	3.1147	10	13	4.51215	0	0
CD909794	634	16.1145	4.96265	5.7502	7.35773	7.72725e-26	7.74197	5.24858e-06	7.62164e-24	5.7502	7.35773	8.74613	6.62908e-10	5.72881e-08	1	2	1.60994	0	0	0	3	3	1.80837	0	0	0	2	2	0.872429	3	3	1.91651	5	7	3.2848	1	1	0.42649	1	2	1.62554	3	3	1.48267	0	1	0.275372	2	2
CD909998	710	1.98421	0.484383	0.434715	4.85621	0.00191246	3.12123	3.94465e-07	0.012675	0.434715	4.85621	3.9514	0.000382324	0.00338253	0	0	0	0	0	0	0	0	0	2	2	0.963885	0	0	0	0	0	0	0	0	0	0	0	0	0	0	0	0	0	0	2	2	0.49179	0	0
CD910098	672	3.77568	1.26252	0.905024	3.07723	2.32661e-05	2.97371	8.46115e-07	0.000247713	0.905024	3.07723	4.43296	5.44636e-05	0.000677603	0	0	0	4	5	2.29071	1	2	1.13741	0	0	0	0	0	0	0	0	0	1	1	0.442722	3	3	1.20712	1	2	1.53362	0	0	0	2	2	0.5196	0	0
CD910171	555	6.38868	1.75415	1.57699	3.03667	2.39018e-08	3.16203	1.47576e-06	4.37008e-07	1.57699	3.03667	5.34792	4.52934e-06	8.55395e-05	3	3	2.75866	1	1	0.554723	0	0	0	0	0	0	1	1	0.498306	0	0	0	4	4	2.14421	2	2	0.974395	2	2	1.85692	3	3	1.69372	5	5	1.57284	2	2
CD910298	713	27.6868	8.75649	10.0128	9.40684	1.50284e-33	9.81117	8.70605e-06	2.24138e-31	10.0128	9.40684	7.86547	7.00009e-09	3.94588e-07	0	0	0	10	10	4.31797	1	1	0.536001	3	3	1.43974	7	7	2.71518	0	0	0	1	1	0.417264	0	0	0	4	4	2.89085	2	2	0.87893	4	4	0.979442	2	2
CD910345	714	30.9223	1.82546	3.52925	56.0849	1.81398e-17	22.5802	3.20571e-06	9.65851e-16	3.52925	56.0849	3.39163	0.00191322	0.0126979	0	0	0	0	0	0	0	0	0	0	0	0	0	0	0	0	0	0	0	0	0	0	0	0	1	1	0.721701	0	0	0	0	0	0	0	0
CD910402	431	11.8958	3.03327	2.45785	3.25422	8.53801e-08	3.4211	2.26176e-06	1.42734e-06	2.45785	3.25422	4.54059	6.36979e-05	0.000772341	0	0	0	0	1	0.714318	0	5	4.43351	0	6	4.76351	0	1	0.641671	0	4	3.75891	0	3	2.07083	0	0	0	0	0	0	0	4	2.90801	0	0	0	0	0
CD910465	618	17.2478	6.85155	7.26319	8.25144	1.36741e-28	8.62993	6.47693e-06	1.58632e-26	7.26319	8.25144	8.32777	2.06577e-09	1.46281e-07	0	0	0	1	1	0.498173	1	2	1.23679	1	3	1.66106	1	3	1.34252	0	0	0	1	5	2.40703	0	1	0.437532	0	1	0.83381	0	1	0.50702	4	7	1.97751	0	2
CD910516	379	5692.92	2317.26	2547.37	70.6296	1.00241e-51	79.4369	0.00226623	3.41197e-49	2547.37	70.6296	11.8836	4.46532e-13	1.74466e-10	3	201	270.662	0	10	8.12325	0	66	66.5518	1	121	109.244	4	106	77.3493	0	103	110.072	1	83	65.1538	0	0	0	0	18	24.4731	1	39	32.2433	1	26	11.9768	0	0
CD910575	723	21.3369	7.72396	6.02068	2.68007	1.65354e-10	3.10513	5.82809e-06	4.16908e-09	6.02068	2.68007	5.62301	2.51846e-06	5.23072e-05	0	0	0	8	10	4.25825	12	12	6.34305	8	10	4.73277	7	13	4.97273	1	1	0.560197	12	17	6.99538	5	6	2.24394	5	8	5.70174	13	23	9.96789	16	21	5.07095	4	5
CD910592	422	296.327	62.8342	70.9975	4.03616	6.36937e-13	4.51407	6.41731e-05	2.17968e-11	70.9975	4.03616	6.54967	2.00337e-07	6.33963e-06	0	59	71.3526	0	8	5.83642	0	81	73.3546	0	88	71.3549	0	53	34.7338	0	81	77.7413	0	69	48.6449	0	0	0	0	39	47.622	0	30	22.2753	0	4	1.65484	0	0
CD910903	588	2.11368	0.688814	0.574787	3.24605	0.000725752	2.82149	5.34736e-07	0.00543359	0.574787	3.24605	3.97206	0.000301757	0.00279147	0	0	0	0	0	0	2	2	1.29989	1	1	0.581937	0	0	0	1	1	0.688814	1	1	0.505968	0	0	0	2	2	1.7527	1	1	0.532889	1	1	0.296914	0	0
CD910948	762	7.93584	1.19875	1.24686	3.92873	1.70935e-06	3.7065	1.1336e-06	2.27617e-05	1.24686	3.92873	3.58512	0.00113371	0.00829784	1	1	0.669754	0	0	0	1	1	0.501534	2	2	0.898108	1	2	0.725879	0	0	0	2	2	0.780864	0	0	0	2	2	1.35248	2	2	0.822411	5	5	1.14557	2	2
CD911109	137	34.6355	15.1282	15.9964	28.1676	1.84833e-57	26.8256	1.40051e-05	7.73337e-55	15.9964	28.1676	10.5055	9.69336e-12	1.95386e-09	0	0	0	1	1	2.24723	0	0	0	0	0	0	0	0	0	0	0	0	1	1	2.1716	0	0	0	0	0	0	1	1	2.28714	2	2	2.5487	0	0
CD911201	504	21.7541	9.41155	10.0286	179.249	2.01524e-56	62.4214	8.81748e-06	8.10201e-54	10.0286	179.249	10.1806	2.0862e-11	3.61703e-09	0	0	0	0	1	0.610855	0	0	0	0	0	0	0	0	0	0	0	0	0	0	0	0	0	0	0	0	0	0	1	0.621704	0	0	0	0	0
CD911209	609	9.1658	2.61257	2.10819	2.65546	3.20471e-07	2.90408	2.00448e-06	4.84802e-06	2.10819	2.65546	4.29729	0.000136493	0.00144932	0	0	0	1	1	0.505536	3	3	1.8826	3	3	1.68561	7	7	3.17885	0	0	0	5	5	2.44261	2	2	0.887995	4	4	3.38453	1	1	0.514513	1	1	0.286676	0	0
CD911283	639	5.65187	1.14203	1.38371	6.60313	7.64279e-10	5.32213	1.23829e-06	1.75455e-08	1.38371	6.60313	5.3695	7.05679e-06	0.00012342	0	0	0	2	2	0.963603	1	1	0.598073	0	0	0	1	1	0.432801	0	0	0	0	0	0	0	0	0	1	1	0.806408	0	0	0	0	0	0	0	0
CD911400	486	24.0153	8.10146	8.01413	11.97	7.14233e-30	11.8219	7.05563e-06	8.89984e-28	8.01413	11.97	8.3652	1.85602e-09	1.33863e-07	0	0	0	3	3	1.90044	3	3	2.35907	6	6	4.22443	3	3	1.70716	2	2	1.66676	2	2	1.22432	0	0	0	1	1	1.06028	1	1	0.64473	1	1	0.35923	0	0
CD911455	347	5.96947	1.15998	1.81615	71.6406	8.57514e-15	14.0215	1.5702e-06	3.57983e-13	1.81615	71.6406	5.66623	3.18017e-06	6.35246e-05	0	0	0	0	0	0	0	0	0	0	0	0	1	1	0.797003	0	0	0	0	0	0	0	0	0	0	0	0	0	0	0	0	0	0	0	0
CD911517	430	271.5	50.2467	76.4885	5.56	1.08483e-17	6.55011	7.02868e-05	5.88922e-16	76.4885	5.56	5.32567	8.39167e-06	0.000142445	0	10	11.8687	2	38	27.2072	3	54	47.9933	5	85	67.64	2	31	19.9381	0	6	5.65148	5	53	36.6698	1	10	6.28824	1	22	26.3639	2	25	18.2174	7	88	35.7291	0	11
CD911585	601	11.8158	3.366	3.18544	3.47019	2.48145e-13	3.73735	2.95673e-06	8.90516e-12	3.18544	3.47019	7.34615	1.86517e-08	8.92087e-07	1	1	0.849172	1	1	0.512265	2	2	1.27178	3	3	1.70805	4	4	1.84067	2	2	1.34783	0	0	0	2	2	0.899815	1	1	0.857396	2	2	1.04272	2	2	0.580984	0	0
CD911918	548	27.2215	4.03538	6.1011	2.62147	5.65701e-13	2.98206	5.78046e-06	1.95034e-11	6.1011	2.62147	5.42779	5.73766e-06	0.000104183	1	2	1.8626	9	11	6.1799	8	10	6.97388	6	14	8.7418	6	11	5.55139	1	2	1.47819	5	5	2.7145	7	9	4.44079	2	3	2.82096	5	7	4.0025	9	15	4.7788	4	5
CD912018	604	4.56311	0.794245	0.892538	6.05035	2.67646e-05	4.4339	8.06482e-07	0.000281287	0.892538	6.05035	3.69945	0.000809065	0.00628309	0	0	0	0	0	0	0	0	0	0	0	0	0	0	0	0	0	0	4	4	1.97026	0	0	0	0	0	0	0	0	0	0	1	0.289049	0	0
CD912069	371	820.929	203.752	179.827	2.62468	1.16666e-09	2.84011	0.000169239	2.60973e-08	179.827	2.62468	5.98205	4.88911e-07	1.32838e-05	88	198	272.371	34	58	48.1308	75	105	108.161	78	121	111.6	50	78	58.1447	116	357	389.739	82	108	86.6065	51	90	65.5944	38	53	73.6135	81	103	86.9916	66	108	50.8228	37	46
CD912096	560	44.8551	16.1529	14.0428	2.78108	1.96144e-13	3.22228	1.32716e-05	7.12077e-12	14.0428	2.78108	6.65684	8.49665e-08	3.09688e-06	0	0	0	7	7	3.84839	16	16	10.9191	26	26	15.8869	14	14	6.914	0	0	0	20	20	10.6253	8	8	3.86278	21	21	19.3236	14	14	7.83346	35	35	10.9116	3	3
CD912097	640	143.601	16.6959	31.6237	4.04124	3.13612e-19	4.42545	2.81095e-05	1.9242e-17	31.6237	4.04124	5.52207	4.78806e-06	8.95266e-05	23	23	18.3408	20	20	9.62097	10	10	5.97138	13	13	6.95051	18	18	7.77825	7	7	4.42994	19	19	8.83231	53	53	22.392	12	12	9.66178	20	20	9.79183	36	36	9.82044	11	11
CD912308	552	43.7513	9.38363	10.0715	9.66466	1.26913e-25	10.0498	9.03108e-06	1.22885e-23	10.0715	9.66466	6.93079	8.27721e-08	3.03172e-06	14	14	12.9437	0	0	0	3	3	2.077	1	1	0.619889	0	1	0.501015	1	1	0.733737	1	1	0.538966	1	1	0.489845	1	1	0.933505	1	1	0.567642	5	5	1.58139	0	0
CD912314	516	11.3095	1.36005	2.80921	28.551	5.23973e-15	14.6488	2.4257e-06	2.23965e-13	2.80921	28.551	4.77425	4.09752e-05	0.000534122	0	0	0	0	0	0	0	0	0	0	0	0	0	0	0	0	0	0	0	0	0	0	0	0	0	0	0	0	0	0	0	0	0	0	0
CD912316	550	13.9052	2.66985	3.57797	8.93042	3.11888e-16	8.22296	3.21414e-06	1.49462e-14	3.57797	8.93042	6.10284	9.02369e-07	2.22336e-05	0	0	0	0	0	0	0	1	0.694852	0	3	1.86643	0	0	0	0	0	0	0	2	1.08185	0	0	0	0	1	0.936899	0	0	0	0	0	0	0	0
CD912364	538	11.328	3.33571	3.68835	22.1197	2.5706e-24	14.868	3.22587e-06	2.28192e-22	3.68835	22.1197	7.86386	7.04637e-09	3.96593e-07	0	0	0	1	2	1.1445	0	0	0	0	0	0	0	0	0	1	1	0.75283	0	0	0	0	0	0	0	0	0	0	0	0	0	0	0	0	0
CD912471	507	5.91759	0.946201	1.17905	13.549	9.06575e-09	7.04609	1.03965e-06	1.77246e-07	1.17905	13.549	4.47065	9.66836e-05	0.00108955	0	0	0	0	0	0	0	0	0	0	0	0	0	0	0	0	0	0	0	0	0	0	0	0	0	0	0	1	2	1.23605	0	0	0	0	0
CD912491	488	6.8648	1.85018	2.52074	24.6973	4.43157e-19	13.2915	2.22962e-06	2.68562e-17	2.52074	24.6973	7.70054	1.08501e-08	5.69983e-07	0	0	0	0	0	0	0	0	0	0	0	0	0	0	0	0	0	0	0	0	0	0	0	0	0	0	0	1	1	0.642087	0	0	0	0	0
CD912610	625	15.1023	2.18936	3.604	5.5865	8.428e-17	5.68959	3.2448e-06	4.24701e-15	3.604	5.5865	6.11107	8.79422e-07	2.17528e-05	0	0	0	2	2	0.985188	2	3	1.83441	2	2	1.09497	1	1	0.442496	0	0	0	0	1	0.476015	1	1	0.432631	0	0	0	2	2	1.00268	2	4	1.11735	0	0
CD912652	499	255.921	127.244	131.395	203.319	2.01102e-136	199.536	0.0001169	3.75038e-133	131.395	203.319	12.5272	1.14353e-13	6.02798e-11	0	0	0	1	1	0.616976	4	4	3.06348	3	3	2.05719	2	2	1.10846	0	0	0	0	0	0	0	0	0	3	3	3.09796	1	1	0.627933	0	0	0	0	0
CD912963	492	50.8921	6.35178	8.27157	2.48781	6.86084e-09	2.82733	8.03344e-06	1.36739e-07	8.27157	2.48781	4.6197	6.1304e-05	0.000747974	0	10	10.373	0	12	7.50905	1	8	6.21412	1	6	4.17291	0	4	2.24846	1	14	11.525	0	12	7.25633	0	0	0	1	6	6.28408	2	14	8.91614	1	19	6.74213	0	5
CD912973	567	32.5739	10.5071	12.0794	18.0047	2.16293e-40	17.5798	1.06043e-05	4.46104e-38	12.0794	18.0047	8.41189	1.67606e-09	1.23084e-07	1	1	0.900093	4	4	2.17193	0	0	0	1	1	0.60349	0	0	0	1	1	0.714326	0	0	0	3	3	1.43066	0	0	0	1	1	0.552625	1	1	0.307911	0	0
CD913045	609	24.319	9.08629	9.37158	2.78138	7.22421e-20	3.13773	8.83544e-06	4.66327e-18	9.37158	2.78138	9.85751	3.99014e-13	1.61002e-10	6	11	9.21819	3	5	2.52768	2	3	1.8826	5	16	8.98992	11	30	13.6236	5	14	9.31087	3	13	6.35077	6	10	4.43998	1	3	2.5384	2	6	3.08708	6	15	4.30014	3	12
CD913213	199	31.6824	12.7597	14.365	5.13223	1.07601e-35	5.7172	1.30109e-05	1.79141e-33	14.365	5.13223	11.596	3.71259e-13	1.53716e-10	4	4	10.2583	2	2	3.09418	3	3	5.76134	3	3	5.15848	0	0	0	4	4	8.14116	2	2	2.99004	5	5	6.79383	1	1	2.58942	2	2	3.14913	4	4	3.50926	4	4
CD913237	511	4.2016	2.06315	1.81429	5.32329	3.21282e-12	4.94351	1.6436e-06	1.01265e-10	1.81429	5.32329	7.32958	1.88622e-08	8.99633e-07	2	2	1.99747	1	1	0.602488	0	0	0	3	3	2.00888	0	0	0	1	1	0.792608	2	2	1.16442	0	0	0	0	0	0	0	0	0	3	3	1.02496	0	0
CD913410	591	2.3749	0.480629	0.50372	7.14122	0.000163364	3.76953	4.51078e-07	0.0014377	0.50372	7.14122	4.63542	5.76315e-05	0.000709738	0	0	0	0	0	0	0	0	0	0	0	0	0	0	0	0	0	0	0	0	0	1	1	0.45752	0	0	0	0	0	0	2	2	0.590814	1	1
CD913508	204	212.753	70.074	82.817	6.46434	6.75655e-50	7.6025	7.68079e-05	2.11786e-47	82.817	6.46434	10.895	3.89111e-12	9.48939e-10	11	11	27.519	12	12	18.1101	11	11	20.6071	10	10	16.7735	16	16	21.691	4	4	7.94162	23	23	33.5427	11	11	14.5801	7	7	17.6817	19	19	29.1835	11	11	9.41393	8	8
CD913654	633	22.7357	5.82609	7.18425	3.83423	5.23172e-16	4.18705	6.46868e-06	2.44483e-14	7.18425	3.83423	6.57986	1.97404e-07	6.25931e-06	0	9	7.2562	0	1	0.486368	1	7	4.22619	3	12	6.48681	2	14	6.11665	0	12	7.67816	0	5	2.34999	0	3	1.28149	1	3	2.44216	0	5	2.47503	2	11	3.03387	0	0
CD913842	208	14.3442	2.73127	3.07559	12.0251	6.56188e-12	9.78719	2.78185e-06	1.99458e-10	3.07559	12.0251	5.02864	1.95174e-05	0.000288356	0	0	0	0	0	0	0	0	0	0	0	0	0	0	0	0	0	0	0	0	0	0	0	0	0	0	0	1	1	1.50644	0	0	0	0	0
CD913896	446	6.58483	0.847409	1.22705	50.5797	4.29646e-11	10.1807	1.10063e-06	1.1789e-09	1.22705	50.5797	4.56178	7.50883e-05	0.000884593	0	0	0	0	0	0	0	0	0	1	1	0.767217	0	0	0	0	0	0	0	0	0	0	0	0	0	0	0	0	0	0	0	0	0	0	0
CD913935	582	8.50777	2.92015	3.53058	31.7717	6.92318e-27	17.4372	3.08646e-06	7.30588e-25	3.53058	31.7717	8.64072	9.273e-10	7.58537e-08	1	1	0.876894	0	0	0	0	0	0	1	1	0.587936	0	0	0	0	0	0	0	0	0	0	0	0	0	0	0	0	0	0	0	0	0	0	0
CD914053	542	7.86485	0.832921	2.02529	51.8163	3.02854e-12	14.9121	1.82294e-06	9.57831e-11	2.02529	51.8163	4.77121	4.13353e-05	0.000538184	0	0	0	0	0	0	0	0	0	0	1	0.631327	0	0	0	0	0	0	0	0	0	0	0	0	0	0	0	0	0	0	0	0	0	0	0
CD914148	676	21.6805	2.37836	3.07272	2.65756	1.00173e-06	2.92019	2.89181e-06	1.39213e-05	3.07272	2.65756	3.36069	0.0020618	0.0135071	0	1	0.754959	4	6	2.73258	0	2	1.13068	1	4	2.02473	0	4	1.63645	0	2	1.19829	0	1	0.440103	2	6	2.39995	4	6	4.57362	2	10	4.63519	1	4	1.03305	0	0
CD914183	204	257.369	21.2564	47.2071	4.57007	1.47991e-13	5.33626	4.39033e-05	5.44657e-12	47.2071	4.57007	3.92575	0.000448582	0.00386233	0	7	17.5121	0	6	9.05503	0	19	35.5941	0	11	18.4508	0	6	8.13412	0	13	25.8103	0	12	17.5005	0	11	14.5801	0	12	30.3115	1	18	27.6475	0	3	2.56744	0	11
CD914226	706	26.7816	9.69381	9.06471	3.28194	5.86936e-17	3.74736	8.47217e-06	2.99645e-15	9.06471	3.28194	6.92304	8.07568e-08	2.97065e-06	8	8	5.78303	4	4	1.74431	8	10	5.41315	10	12	5.81607	9	11	4.30901	2	2	1.14737	3	3	1.2642	4	6	2.29797	3	4	2.91952	13	15	6.65734	3	3	0.741865	6	10
CD914236	566	8.77363	2.23354	2.61002	11.8597	5.58869e-16	9.151	2.29548e-06	2.60397e-14	2.61002	11.8597	6.11032	8.75888e-07	2.16798e-05	0	0	0	0	0	0	0	0	0	0	0	0	5	5	2.44311	0	0	0	0	0	0	0	0	0	0	0	0	1	1	0.553602	2	2	0.61691	0	0
CD914366	713	26.7825	9.84853	11.4736	20.3272	9.88816e-51	19.4451	1.01097e-05	3.20823e-48	11.4736	20.3272	10.0787	2.65212e-11	4.40219e-09	0	0	0	2	2	0.863594	4	4	2.144	1	1	0.479914	1	1	0.387882	0	0	0	1	1	0.417264	0	0	0	2	2	1.44543	2	2	0.87893	4	4	0.979442	0	0
CD914803	501	207.234	70.4539	59.4755	2.33985	1.00146e-08	2.55129	5.57935e-05	1.94426e-07	59.4755	2.33985	5.72319	4.0673e-07	1.13978e-05	73	156	158.912	26	47	28.8821	17	37	28.224	20	45	30.7346	28	60	33.121	8	14	11.318	20	49	29.0977	91	159	85.8138	5	7	7.19973	8	30	18.7628	65	111	38.6806	15	32
CD915064	660	16.7581	4.9094	5.81333	6.0367	4.69916e-24	6.31672	5.16591e-06	4.08005e-22	5.81333	6.0367	7.92299	5.76185e-09	3.37477e-07	0	0	0	2	2	0.932943	0	0	0	8	8	4.14762	1	1	0.41903	0	0	0	4	4	1.80309	3	3	1.22907	0	0	0	5	5	2.37378	6	6	1.58714	0	0
CD915115	620	10.1309	2.40612	3.14752	8.28192	3.16559e-19	7.54269	2.79027e-06	1.94014e-17	3.14752	8.28192	7.03233	6.61026e-08	2.5284e-06	0	0	0	3	3	1.4897	0	0	0	0	0	0	1	1	0.446065	1	1	0.653263	2	2	0.959708	0	0	0	1	1	0.831121	0	0	0	0	0	0	0	0
CD915116	702	81.9928	21.9935	26.8708	11.1743	4.71854e-52	12.2259	2.34046e-05	1.64907e-49	26.8708	11.1743	8.8654	5.22764e-10	4.71987e-08	0	0	0	8	8	3.5085	8	8	4.3552	14	14	6.82408	10	10	3.9396	1	1	0.576956	11	11	4.66183	3	3	1.15553	5	5	3.67019	6	6	2.67811	10	10	2.48697	1	1
CD915135	607	70.0003	15.0647	12.943	2.69448	3.17324e-07	3.00841	1.18169e-05	4.80468e-06	12.943	2.69448	4.16001	0.00022367	0.00217771	0	2	1.68156	2	12	6.08641	5	11	6.92563	1	3	1.69116	3	10	4.55618	0	0	0	8	22	10.7829	6	17	7.57283	3	17	14.4316	7	41	21.1645	5	34	9.7791	0	6
CD915358	715	7.91452	1.44699	1.93738	6.95921	2.88965e-11	5.99719	1.72529e-06	8.12063e-10	1.93738	6.95921	5.32504	8.26437e-06	0.000140682	0	0	0	0	0	0	0	0	0	1	1	0.478572	2	2	0.773595	0	0	0	3	3	1.24829	0	0	0	0	0	0	0	0	0	1	1	0.244176	2	2
CD915525	444	20.0731	3.534	3.87897	2.87858	9.08016e-12	3.23028	3.6428e-06	2.70672e-10	3.87897	2.87858	5.18082	1.09995e-05	0.000178076	3	3	3.44833	1	1	0.693404	3	3	2.58222	4	4	3.08269	4	4	2.49153	0	0	0	3	3	2.0102	0	0	0	1	1	1.16057	5	5	3.52859	14	14	5.50495	3	3
CD915578	578	62.1156	17.1939	16.1743	3.16067	4.28492e-09	3.4465	1.49448e-05	8.81063e-08	16.1743	3.16067	5.61262	1.34167e-06	3.09351e-05	34	50	44.1481	7	13	6.92444	18	25	16.5298	18	29	17.1682	19	28	13.3974	2	7	4.90512	20	28	14.4122	6	10	4.67811	0	1	0.891513	3	3	1.62632	10	12	3.62461	0	0
CD915646	658	19.6274	2.27427	4.5901	6.68146	4.32611e-17	6.77308	4.10179e-06	2.23636e-15	4.5901	6.68146	5.30746	8.86676e-06	0.000149084	1	1	0.775612	0	0	0	1	1	0.580803	4	4	2.08012	2	3	1.26091	4	4	2.46214	2	2	0.904284	0	0	0	1	1	0.783123	1	1	0.476198	7	7	1.85729	0	0
CD915742	477	4.02284	0.562636	0.693194	30.8049	1.83689e-07	6.13438	6.09465e-07	2.89648e-06	0.693194	30.8049	4.45451	0.00010168	0.00113542	0	0	0	0	0	0	0	0	0	0	0	0	0	0	0	0	0	0	0	0	0	0	0	0	0	0	0	0	0	0	0	0	0	0	0
CD915764	461	15.4107	4.16246	4.50717	19.2512	3.5198e-25	14.7824	3.9681e-06	3.31269e-23	4.50717	19.2512	7.47067	2.00692e-08	9.45015e-07	0	0	0	1	1	0.667833	4	4	3.316	1	1	0.742254	0	0	0	0	0	0	0	0	0	0	0	0	0	0	0	0	0	0	2	2	0.757421	0	0
CD915765	479	46.978	20.1676	20.4846	52.2259	4.52949e-81	45.385	1.78816e-05	3.66864e-78	20.4846	52.2259	11.7574	5.86198e-13	2.17182e-10	0	0	0	2	2	1.28547	1	1	0.797847	3	3	2.14308	0	0	0	2	2	1.69112	0	0	0	0	0	0	0	0	0	1	1	0.654152	0	0	0	1	1
CD916095	175	497.611	152.887	213.292	113.155	1.30386e-110	124.095	0.000189784	1.80849e-107	213.292	113.155	9.23425	2.07348e-10	2.24577e-08	1	1	2.9163	1	1	1.75926	1	1	2.18382	0	0	0	1	2	3.16069	1	1	2.31442	2	2	3.40011	0	0	0	0	0	0	3	3	5.37152	2	2	1.99526	0	0
CD916600	794	2.9753	0.866277	0.571661	3.0376	0.000725752	2.71446	5.35032e-07	0.00543359	0.571661	3.0376	3.3217	0.00206031	0.0134993	0	0	0	2	2	0.775494	0	0	0	1	1	0.430956	3	3	1.04494	0	0	0	0	0	0	0	0	0	1	1	0.648986	0	0	0	1	1	0.219881	0	0
CD916693	654	8.83952	2.50227	3.58098	171.347	1.16374e-27	27.8094	3.13762e-06	1.28107e-25	3.58098	171.347	7.93214	5.91429e-09	3.44801e-07	0	0	0	0	0	0	0	0	0	0	0	0	0	0	0	0	0	0	0	0	0	0	0	0	0	0	0	0	0	0	0	0	0	0	0
CD916723	529	8.76504	0.955904	1.45235	22.6176	4.00194e-09	9.25174	1.2584e-06	8.26629e-08	1.45235	22.6176	4.22102	0.000196659	0.00195939	0	0	0	0	0	0	2	2	1.44487	0	0	0	0	0	0	0	0	0	0	0	0	0	0	0	0	0	0	0	0	0	0	0	0	0	0
CD916806	391	6.74804	2.2949	1.41155	2.66467	9.56196e-06	2.79169	1.31765e-06	0.000110201	1.41155	2.66467	3.73739	0.000668375	0.00535832	1	1	1.30525	2	2	1.57479	0	0	0	0	0	0	0	0	0	0	0	0	1	1	0.760893	3	3	2.07464	1	1	1.31789	0	0	0	3	3	1.33953	1	1
CD916939	402	21.8984	8.26582	8.52452	10.873	1.02422e-27	10.9057	7.45827e-06	1.13141e-25	8.52452	10.873	8.14736	3.24848e-09	2.12222e-07	0	0	0	0	0	0	0	0	0	3	3	2.55357	0	0	0	0	1	1.00752	3	7	5.18051	0	0	0	0	0	0	0	0	0	1	1	0.434293	0	0
CD917299	340	44.9163	20.2363	22.6758	182.235	6.49106e-98	103.387	2.00144e-05	7.31233e-95	22.6758	182.235	13.2458	2.64233e-14	2.0611e-11	1	1	1.50104	0	0	0	0	0	0	1	1	1.00641	0	0	0	0	0	0	1	1	0.875027	0	0	0	0	0	0	0	0	0	0	0	0	0	0
CD917606	572	183.893	59.1877	58.6162	1.97586	9.62989e-11	2.16922	5.57214e-05	2.51337e-09	58.6162	1.97586	6.03646	1.87024e-07	5.99529e-06	49	80	71.378	36	80	43.0589	16	53	35.4107	32	84	50.2501	32	96	46.4157	166	266	188.35	36	83	43.1701	68	112	52.9444	16	31	27.9268	21	63	34.5111	104	197	60.1283	23	53
CD917748	258	12.3512	3.09119	2.92423	2.88467	2.47385e-07	3.12331	2.74057e-06	3.81495e-06	2.92423	2.88467	4.50846	7.67206e-05	0.000900239	1	1	1.97811	3	3	3.5799	0	0	0	0	0	0	4	4	4.28775	1	1	1.56986	1	1	1.15314	4	4	4.19216	1	1	1.99727	1	1	1.21449	4	4	2.70675	1	1
CD917802	272	72.3412	9.74843	16.2309	10.5747	2.29668e-21	11.8154	1.50294e-05	1.6447e-19	16.2309	10.5747	5.11743	1.53316e-05	0.000235512	1	1	1.8763	3	3	3.39564	1	1	1.40503	0	0	0	1	1	1.01676	3	3	4.46716	2	2	2.18757	2	2	1.98819	4	4	7.57786	0	0	0	1	1	0.641859	0	0
CD917932	582	26.665	9.69476	6.64585	1.70176	9.90311e-08	2.00486	7.08741e-06	1.63535e-06	6.64585	1.70176	4.37253	4.90425e-05	0.000620936	1	1	0.876894	25	25	13.2247	26	26	17.0728	10	10	5.87936	38	38	18.0572	0	0	0	12	12	6.13421	4	4	1.85838	16	16	14.1662	25	25	13.4596	19	19	5.69953	17	17
CD918038	464	55.6184	9.82564	13.9696	6.21397	6.24047e-15	6.78443	1.2446e-05	2.65005e-13	13.9696	6.21397	5.53924	4.53204e-06	8.55759e-05	0	0	0	3	3	1.99055	1	1	0.823639	8	9	6.63709	0	0	0	5	5	4.36447	1	2	1.28237	0	0	0	3	4	4.4422	5	5	3.37649	12	21	7.9015	0	0
CD918041	739	3.53813	0.693785	0.946838	27.2068	7.04273e-09	7.49054	8.33259e-07	1.40151e-07	0.946838	27.2068	5.97662	1.30897e-06	3.02975e-05	0	0	0	0	0	0	0	0	0	0	0	0	0	0	0	0	0	0	0	0	0	0	0	0	0	0	0	0	0	0	0	0	0	0	0
CD918094	744	9.62446	1.99325	1.84384	3.17708	7.70111e-08	3.35692	1.71813e-06	1.29603e-06	1.84384	3.17708	4.08207	0.000204151	0.0020216	1	1	0.685958	0	0	0	3	3	1.541	1	1	0.459918	4	4	1.48688	0	0	0	0	0	0	3	3	1.0903	0	0	0	2	2	0.842308	1	1	0.234658	1	1
CD918241	321	11.1814	3.6504	2.19713	2.59877	5.593e-05	2.80747	2.06535e-06	0.000547857	2.19713	2.59877	3.40492	0.00164298	0.011209	1	1	1.58988	2	2	1.9182	1	1	1.19056	1	1	1.06598	4	4	3.44623	3	3	3.78526	5	5	4.6341	0	0	0	0	0	0	0	0	0	5	5	2.7194	0	0
CD918292	435	57.044	17.1924	20.3995	3.14001	5.57323e-25	3.61181	1.90102e-05	5.1578e-23	20.3995	3.14001	8.72429	4.71854e-10	4.31819e-08	12	12	14.0787	11	11	7.78525	10	10	8.78549	6	6	4.71971	39	39	24.795	1	1	0.931087	7	7	4.78751	21	21	13.0535	10	10	11.8459	23	23	16.5673	20	20	8.02692	10	10
CD918296	532	17.3452	6.24705	5.65327	1.96904	4.15884e-13	2.24416	5.60482e-06	1.45484e-11	5.65327	1.96904	7.03286	3.01492e-08	1.32858e-06	10	10	9.59309	6	8	4.62964	4	6	4.31017	7	10	6.43194	9	12	6.2382	5	6	4.56793	9	14	7.82919	9	10	5.0826	3	3	2.9058	12	13	7.65677	19	29	9.51688	2	3
CD918299	580	11.3452	3.53591	4.33131	36.4751	6.19263e-28	20.4759	3.76733e-06	6.91298e-26	4.33131	36.4751	7.76444	9.24646e-09	4.98063e-07	0	0	0	0	1	0.530812	0	1	0.658911	0	0	0	0	1	0.476828	0	1	0.698315	0	0	0	0	0	0	0	0	0	0	0	0	0	1	0.30101	0	0
CD918379	557	25.2163	2.48259	5.29192	14.8989	1.08207e-10	12.5109	4.60332e-06	2.80404e-09	5.29192	14.8989	4.34695	0.000137971	0.00146215	4	4	3.66501	0	0	0	0	0	0	0	0	0	5	5	2.48259	0	0	0	2	2	1.06826	0	0	0	0	0	0	0	0	0	1	1	0.313439	0	0
CD918417	528	13.5955	2.30668	3.99468	15.113	1.94895e-18	12.1244	3.46609e-06	1.12285e-16	3.99468	15.113	5.74485	2.5347e-06	5.25909e-05	0	0	0	0	0	0	0	0	0	2	2	1.29613	0	0	0	0	0	0	3	3	1.69039	0	0	0	2	2	1.95187	0	0	0	0	0	0	1	1
CD918441	589	33.9484	3.00238	4.53953	18.7583	6.50114e-19	14.5789	3.98383e-06	3.88781e-17	4.53953	18.7583	4.1845	0.000218184	0.00213307	0	0	0	1	1	0.522701	2	2	1.29769	0	0	0	0	1	0.469542	0	0	0	1	2	1.01022	0	0	0	0	0	0	0	0	0	0	0	0	0	0
CD918700	227	81.2763	32.7901	36.4514	8.63192	2.30239e-58	9.74079	3.3134e-05	9.84503e-56	36.4514	8.63192	12.7886	6.52811e-14	3.99105e-11	2	2	4.4965	2	3	4.06878	4	4	6.73425	2	2	3.01479	3	3	3.65498	1	1	1.78424	3	3	3.93184	3	3	3.5735	3	3	6.81006	1	1	1.38035	9	9	6.9219	2	2
CD918922	438	16.0821	4.24642	4.34679	2.48467	1.0557e-11	2.80739	4.15386e-06	3.12633e-10	4.34679	2.48467	5.84935	1.20972e-06	2.83671e-05	4	4	4.66075	5	5	3.51451	3	3	2.61759	3	3	2.34369	5	5	3.15708	0	0	0	4	4	2.71698	8	8	4.93871	2	2	2.35294	5	5	3.57692	6	6	2.39158	2	2
CD918923	332	21.6218	4.66757	4.9706	3.17394	1.95831e-11	3.46549	4.58699e-06	5.62731e-10	4.9706	3.17394	5.6689	2.61843e-06	5.40301e-05	1	1	1.53721	1	1	0.927323	1	1	1.15111	4	4	4.12264	3	3	2.49904	2	2	2.4399	1	1	0.896112	3	3	2.44332	2	2	3.10419	0	0	0	3	3	1.57758	4	4
CD918952	200	89.4775	19.0361	26.6173	8.3593	2.22276e-17	9.42423	2.45171e-05	1.17645e-15	26.6173	8.3593	5.87347	1.75525e-06	3.87018e-05	0	0	0	0	0	0	5	6	11.4651	6	6	10.2654	0	0	0	0	0	0	3	3	4.46264	0	0	0	1	1	2.57647	1	1	1.56669	9	9	7.85635	0	0
CD919034	266	387.346	105.889	145.999	29.5723	1.54572e-55	31.3644	0.000129647	6.11467e-53	145.999	29.5723	9.23825	2.05259e-10	2.22857e-08	5	5	9.59309	1	1	1.15741	3	3	4.31017	5	5	6.43194	5	5	5.1985	7	7	10.6585	3	3	3.35537	1	2	2.03304	1	1	1.9372	4	4	4.71186	8	8	5.25069	2	2
CD919225	453	7.82719	1.74548	1.90905	12.5315	2.96227e-14	8.49021	1.6865e-06	1.16913e-12	1.90905	12.5315	6.31489	4.81864e-07	1.31307e-05	0	0	0	0	0	0	0	0	0	0	0	0	0	0	0	0	0	0	0	0	0	0	0	0	0	0	0	0	0	0	2	2	0.770797	2	2
CD919326	718	28.2938	2.30797	5.2238	19.132	7.8588e-14	15.1152	4.50947e-06	2.9747e-12	5.2238	19.132	4.35552	0.000134775	0.00143481	0	0	0	0	0	0	0	2	1.06454	3	4	1.90629	0	0	0	0	0	0	2	3	1.24308	0	0	0	0	0	0	0	0	0	0	0	0	0	0
CD919329	547	20.3935	7.14109	4.42363	1.54647	1.63758e-07	1.80548	4.9353e-06	2.60311e-06	4.42363	1.54647	4.03094	0.000176805	0.00179363	2	3	2.79901	13	15	8.44254	12	16	11.1786	3	6	3.75333	6	9	4.55035	5	6	4.44266	9	12	6.52671	6	11	5.43755	8	11	10.3624	25	27	15.4664	34	37	11.8093	16	19
CD919348	525	19.3704	6.40235	7.20041	2.96461	1.09573e-18	3.33583	6.74872e-06	6.42968e-17	7.20041	2.96461	8.85635	2.05833e-10	2.23154e-08	3	3	2.9163	3	4	2.34569	0	0	0	1	1	0.65177	6	6	3.16069	4	6	4.62883	7	8	4.53348	6	7	3.60526	3	4	3.92606	10	12	7.16202	17	20	6.65088	2	2
CD919454	532	13.0752	4.12988	2.81096	1.97114	2.17489e-06	2.21469	2.76429e-06	2.83368e-05	2.81096	1.97114	3.9323	0.000321657	0.00293856	0	1	0.959309	2	2	1.15741	1	7	5.02853	3	5	3.21597	1	2	1.0397	1	1	0.761321	5	7	3.9146	7	10	5.0826	0	0	0	3	13	7.65677	4	8	2.62535	1	5
CD919527	222	13.3972	1.70245	2.62999	20.6593	1.57923e-11	12.4576	2.35993e-06	4.58791e-10	2.62999	20.6593	4.4595	0.000100203	0.00112186	0	0	0	0	0	0	0	0	0	0	0	0	0	0	0	0	1	1.82443	0	0	0	0	0	0	0	0	0	0	0	0	0	0	0	0	0
CD919709	732	28.9798	6.86371	7.6643	2.83017	2.95129e-15	3.21732	7.22561e-06	1.28905e-13	7.6643	2.83017	6.80334	8.84887e-08	3.20148e-06	0	1	0.697203	5	7	2.94412	8	12	6.26506	9	19	8.8817	2	4	1.51126	0	1	0.55331	5	7	2.84503	1	2	0.738783	6	8	5.63164	6	6	2.56835	15	33	7.87066	2	5
CD919717	581	24.1783	8.046	8.2576	3.10984	3.67428e-21	3.51435	7.71492e-06	2.58616e-19	8.2576	3.10984	8.72216	5.92809e-10	5.2206e-08	4	4	3.51361	7	8	4.23919	6	6	3.94666	6	6	3.53369	8	10	4.76007	1	1	0.697113	5	5	2.56032	6	7	3.25777	6	6	5.32146	9	12	6.47171	6	6	1.80295	3	3
CD919822	262	17.3705	3.09612	3.82515	6.6413	6.29561e-14	6.52549	3.43357e-06	2.41138e-12	3.82515	6.6413	5.50507	4.9421e-06	9.19959e-05	0	0	0	1	1	1.17508	1	1	1.45866	0	0	0	1	1	1.05557	0	0	0	1	1	1.13553	3	3	3.09612	0	0	0	1	1	1.19595	0	0	0	0	0
CD919854	609	21.0471	5.50562	6.51761	6.16235	1.59522e-21	6.40163	5.80505e-06	1.15429e-19	6.51761	6.16235	7.74329	8.75752e-09	4.76742e-07	0	0	0	1	2	1.01107	0	2	1.25507	1	3	1.68561	1	3	1.36236	0	1	0.665062	0	2	0.977042	5	8	3.55198	0	2	1.69227	0	1	0.514513	0	2	0.573352	0	0
CD919863	495	11.6789	2.99947	3.0412	4.03457	8.36001e-10	4.17918	2.75627e-06	1.90992e-08	3.0412	4.03457	4.93233	2.42461e-05	0.000344853	1	1	1.03102	0	0	0	1	1	0.772058	3	3	2.07381	1	1	0.558707	6	6	4.90937	2	2	1.20206	0	0	0	0	0	0	2	2	1.26601	1	1	0.352698	0	0
CD919909	344	9.36075	0.826803	1.24762	10.2777	1.78374e-07	6.39829	1.0849e-06	2.81809e-06	1.24762	10.2777	3.34312	0.00217301	0.0140925	0	0	0	0	0	0	0	0	0	0	0	0	0	0	0	0	0	0	0	0	0	0	0	0	0	0	0	0	0	0	1	1	0.507516	0	0
CD920010	413	68.2782	28.391	30.7001	45.7069	5.6237e-104	44.4095	2.69635e-05	7.05107e-101	30.7001	45.7069	13.8307	8.43769e-15	8.51152e-12	0	0	0	0	0	0	1	1	0.925348	5	5	4.1426	0	0	0	2	2	1.96137	4	5	3.60181	0	0	0	1	1	1.24769	1	1	0.758689	0	0	0	0	0
CD920215	671	278.163	31.2859	71.1161	78.8104	6.77292e-38	83.7911	6.49536e-05	1.24324e-35	71.1161	78.8104	5.28842	9.39234e-06	0.000156298	0	0	0	0	0	0	0	1	0.569551	0	5	2.54977	0	1	0.412161	0	0	0	0	2	0.886764	0	0	0	0	2	1.5359	0	11	5.1367	0	3	0.780562	0	2
CD920311	432	137.671	39.0325	46.565	13.3251	1.03776e-41	14.5844	4.10578e-05	2.26454e-39	46.565	13.3251	8.40107	1.72093e-09	1.25755e-07	1	1	1.18137	9	11	7.83931	7	7	6.19255	0	0	0	3	4	2.56074	2	2	1.87511	7	7	4.82075	9	11	6.88505	2	3	3.57844	1	1	0.725321	5	5	2.02067	6	6
CD920362	128	677.223	141.678	166.482	4.16937	6.60315e-25	4.78947	0.000152804	6.09315e-23	166.482	4.16937	6.85177	1.0874e-07	3.80211e-06	36	39	155.498	32	32	76.9678	17	17	50.7568	29	31	82.8715	14	16	34.57	12	12	37.9709	37	37	85.9988	24	24	50.699	4	4	16.103	9	9	22.0316	61	65	88.6568	8	9
CD920388	671	12.8294	3.79892	3.65652	2.26298	1.26579e-10	2.55432	3.55781e-06	3.24903e-09	3.65652	2.26298	6.38854	4.66599e-08	1.90035e-06	3	3	2.28175	9	10	4.58824	2	2	1.1391	7	8	4.07963	5	5	2.06081	8	8	4.82889	8	8	3.54706	5	5	2.01486	9	10	7.6795	6	6	2.80184	2	2	0.520374	5	5
CD920586	617	4.86259	1.72899	1.05733	2.19427	5.0701e-05	2.34915	1.03474e-06	0.000500949	1.05733	2.19427	3.91854	0.000264223	0.00249751	4	4	3.30861	0	0	0	1	1	0.619398	1	1	0.554585	2	4	1.79293	3	3	1.96932	0	0	0	1	1	0.438241	0	0	0	5	5	2.53921	1	1	0.282959	0	0
CD920642	566	1155.64	314.449	338.945	4.36519	1.07257e-12	4.65032	0.000308365	3.58643e-11	338.945	4.36519	7.45858	1.54752e-08	7.62672e-07	108	378	340.836	16	57	31.0047	47	173	116.811	33	150	90.6835	29	117	57.1688	9	25	17.8897	56	202	106.178	32	83	39.6515	7	54	49.1624	4	14	7.75042	29	167	51.512	1	7
CD920805	182	102.001	36.7057	45.3595	22.5396	5.77473e-64	24.7588	4.0365e-05	2.99429e-61	45.3595	22.5396	10.6082	7.6692e-12	1.62249e-09	1	1	2.80413	2	2	3.3832	3	3	6.29948	2	2	3.76021	2	2	3.03912	1	1	2.2254	1	1	1.63467	0	0	0	0	0	0	5	5	8.6082	1	1	0.959262	1	1
CD920841	124	28.9432	3.04794	4.97278	20.0845	1.40755e-16	15.3948	4.33519e-06	6.96325e-15	4.97278	20.0845	4.90027	2.8546e-05	0.000394955	0	0	0	0	0	0	0	0	0	0	0	0	0	0	0	0	0	0	0	0	0	0	0	0	0	0	0	1	1	2.52692	1	1	1.40795	0	0
CD920951	406	26.2366	7.94832	9.83256	3.63529	1.38075e-20	4.07061	9.04902e-06	9.3507e-19	9.83256	3.63529	7.99166	4.6907e-09	2.84577e-07	1	1	1.25703	4	4	3.03321	3	3	2.82391	7	7	5.89964	6	6	4.08709	6	7	6.98315	6	6	4.39669	2	2	1.33199	3	3	3.8076	2	2	1.54354	9	9	3.87012	2	2
CD921157	287	118.807	27.7483	33.8842	34.3461	1.25433e-68	34.9913	2.9492e-05	7.2116e-66	33.8842	34.3461	8.71021	7.77576e-10	6.53649e-08	3	3	5.3347	0	0	0	0	0	0	1	1	1.19226	0	0	0	0	0	0	0	0	0	0	0	0	1	1	1.79545	3	3	3.27532	0	0	0	0	0
CD921264	650	7.01092	2.36112	2.98145	6.02784	1.51036e-19	5.90299	2.68301e-06	9.47124e-18	2.98145	6.02784	9.47667	8.91422e-11	1.13434e-08	0	0	0	3	3	1.42094	3	3	1.76386	3	3	1.57929	2	2	0.850954	3	3	1.86934	1	1	0.457707	0	0	0	0	0	0	0	0	0	2	2	0.537186	1	1
CD921265	429	24.7053	7.65479	8.75396	17.1447	7.15168e-36	15.9867	7.57021e-06	1.20511e-33	8.75396	17.1447	7.96779	5.31166e-09	3.1603e-07	0	0	0	1	1	0.717648	2	2	1.78167	0	0	0	0	0	0	0	0	0	2	2	1.38699	0	0	0	3	3	3.60346	3	3	2.19118	0	0	0	0	0
CD921323	554	269.578	40.8495	50.3446	9.13606	3.52755e-23	10.0145	4.59792e-05	2.89302e-21	50.3446	9.13606	5.43798	6.11326e-06	0.000109791	17	17	15.6606	8	8	4.44579	2	2	1.37967	9	9	5.55886	13	13	6.48968	8	8	5.8487	6	6	3.22212	18	18	8.78538	7	7	6.51094	7	7	3.95915	7	7	2.20596	6	6
CD921352	750	11.1936	2.64648	3.1184	3.82589	1.15234e-14	4.05892	2.84564e-06	4.74939e-13	3.1184	3.82589	6.30707	4.18297e-07	1.16577e-05	2	2	1.36094	5	5	2.05247	1	1	0.509558	6	6	2.73743	2	2	0.737494	0	0	0	6	6	2.38007	2	2	0.721052	0	0	0	3	3	1.25335	3	3	0.698342	0	0
CD921378	431	5.60109	1.94564	1.4047	2.98368	2.34775e-05	3.03431	1.30175e-06	0.000249724	1.4047	2.98368	3.85936	0.00050168	0.00423666	0	0	0	0	0	0	1	1	0.886702	0	0	0	0	0	0	1	1	0.939728	0	0	0	2	2	1.25473	0	0	0	0	0	0	3	3	1.21521	0	0
CD921425	521	7.56333	3.22579	2.88329	3.68904	3.15867e-14	3.92655	2.65037e-06	1.24399e-12	2.88329	3.68904	7.24577	1.35519e-08	6.81509e-07	1	1	0.979563	3	3	1.77277	0	0	0	0	0	0	0	0	0	2	2	1.55479	4	4	2.28414	4	4	2.07597	0	0	0	3	3	1.80425	2	2	0.670194	0	0
CD921456	721	3.97703	0.728709	0.855647	6.37511	1.31585e-06	4.47254	7.67019e-07	1.78879e-05	0.855647	6.37511	4.35514	0.000127703	0.00137388	0	0	0	1	1	0.427006	0	0	0	0	0	0	0	0	0	0	0	0	0	0	0	0	0	0	0	0	0	0	0	0	0	0	0	0	0
CD921538	447	77.6532	20.6329	21.1636	4.44807	8.20608e-11	4.93357	1.88331e-05	2.16441e-09	21.1636	4.44807	6.14079	8.06637e-07	2.02023e-05	0	0	0	7	12	8.265	5	10	8.54963	6	11	8.42051	10	19	11.7553	0	0	0	8	18	11.9802	6	11	6.654	2	5	5.76392	7	13	9.11275	11	21	8.20201	7	11
CD921544	639	47.3392	3.00297	4.95971	27.0658	7.38422e-22	18.9213	4.3809e-06	5.49729e-20	4.95971	27.0658	3.43259	0.00171585	0.0116226	0	2	1.59735	0	0	0	0	0	0	0	1	0.535491	0	0	0	0	0	0	0	1	0.465586	0	0	0	0	1	0.806408	0	0	0	0	1	0.273217	0	0
CD921639	842	6.02674	1.37936	1.14187	2.56819	8.35013e-05	2.69576	1.09338e-06	0.000787248	1.14187	2.56819	3.30403	0.00203301	0.0133559	0	0	0	1	2	0.731285	0	0	0	2	6	2.43833	0	1	0.328456	0	0	0	1	2	0.706673	0	0	0	0	2	1.22398	1	13	4.83777	5	12	2.48816	1	2
CD921987	538	24.4377	6.2899	7.00646	2.85958	2.46231e-14	3.16216	6.441e-06	9.79823e-13	7.00646	2.85958	6.6048	1.698e-07	5.52049e-06	9	10	9.48611	4	6	3.43351	3	5	3.55175	6	6	3.81612	10	14	7.19673	2	3	2.25849	3	5	2.76496	13	14	7.03629	4	5	4.78898	4	4	2.32965	7	8	2.59607	3	4
CD922311	495	2.8758	0	0.495354	19.7674	0.000163578	4.61748	4.38412e-07	0.00143936	0.495354	19.7674	3.56621	0.00119646	0.00866512	0	0	0	0	0	0	0	0	0	0	0	0	0	0	0	1	1	0.818228	0	0	0	0	0	0	0	0	0	0	0	0	0	0	0	0	0
CD922319	546	4.84094	0.983067	1.22749	11.3673	6.23127e-09	6.72005	1.08807e-06	1.2491e-07	1.22749	11.3673	4.90937	2.74336e-05	0.000382185	0	0	0	2	2	1.12773	0	0	0	1	2	1.2534	0	0	0	0	0	0	0	0	0	0	0	0	0	0	0	0	1	0.57388	0	0	0	0	0
CD922383	458	69.5005	36.615	35.8239	20.306	1.0609e-71	22.0011	3.17602e-05	6.63209e-69	35.8239	20.306	13.186	2.9754e-14	2.28483e-11	0	0	0	2	2	1.34442	5	5	4.17215	7	7	5.22981	3	3	1.81153	1	1	0.884329	1	1	0.649584	2	2	1.18076	4	4	4.50039	4	4	2.73658	4	4	1.52477	1	1
CD922437	556	38.5675	9.01804	11.0921	3.45402	1.908e-20	3.86333	1.01521e-05	1.27655e-18	11.0921	3.45402	7.38975	2.24548e-08	1.03948e-06	13	14	12.8506	8	9	4.98353	6	6	4.12412	13	14	8.61602	7	7	3.48187	0	0	0	6	6	3.21053	6	6	2.91793	2	2	1.85358	9	9	5.07203	14	15	4.71004	5	5
CD922685	554	1.93774	0.492324	0.452875	6.4697	0.000524679	3.48813	4.06702e-07	0.00407544	0.452875	6.4697	3.99966	0.000352409	0.00316338	0	0	0	0	0	0	0	0	0	0	0	0	0	0	0	0	0	0	0	0	0	0	0	0	0	0	0	0	0	0	1	1	0.315136	0	0
CD922855	492	13.6045	4.10592	2.57143	1.97218	0.000140309	2.17802	2.50563e-06	0.00125395	2.57143	1.97218	3.21778	0.00230712	0.0147877	2	2	2.0746	0	0	0	15	17	13.205	5	5	3.47743	1	1	0.562114	3	3	2.46965	4	5	3.02347	3	3	1.64875	3	3	3.14204	8	8	5.09494	5	5	1.77424	0	0
CD922879	221	19.5643	5.67392	3.74155	2.09614	0.000240736	2.3138	3.64397e-06	0.00203456	3.74155	2.09614	3.32562	0.001745	0.0117823	0	0	0	3	3	4.17925	1	1	1.72927	0	0	0	4	4	5.00561	2	2	3.66536	2	2	2.69239	1	1	1.2235	3	3	6.99495	2	2	2.83564	8	8	6.31984	0	0
CD923004	582	11.4522	2.34319	2.79779	51.0879	4.57037e-24	18.1236	2.45348e-06	3.97445e-22	2.79779	51.0879	7.60059	1.43552e-08	7.15586e-07	0	0	0	1	1	0.528988	0	0	0	0	0	0	0	0	0	0	0	0	0	0	0	0	0	0	0	0	0	0	0	0	0	0	0	0	0
CD923067	510	69.3491	14.7334	12.674	3.10495	1.02493e-06	3.27063	1.1307e-05	1.42205e-05	12.674	3.10495	4.37156	0.000105693	0.00117174	5	9	9.00622	2	3	1.81101	15	31	23.2299	15	32	21.4701	11	18	9.76094	3	7	5.55914	16	27	15.7505	4	7	3.7113	1	2	2.02076	0	0	0	4	10	3.42325	0	0
CD923069	479	3.17831	1.07577	1.11247	17.1059	1.13105e-10	7.4178	9.82606e-07	2.92143e-09	1.11247	17.1059	5.75365	2.41049e-06	5.0443e-05	1	1	1.06545	0	0	0	0	0	0	0	0	0	0	0	0	0	0	0	0	0	0	0	0	0	1	1	1.07577	0	0	0	0	0	0	0	0
CD923135	487	14.9834	3.40995	3.11195	1.90232	2.02421e-07	2.16965	3.15109e-06	3.16712e-06	3.11195	1.90232	4.34459	9.20109e-05	0.001046	3	3	3.14386	6	7	4.42525	6	6	4.70844	3	4	2.81051	9	10	5.67885	1	1	0.831669	9	14	8.55263	3	3	1.66567	1	1	1.0581	14	15	9.65109	7	8	2.86794	2	2
CD923140	247	6.19861	2.95448	1.57867	2.59908	2.0327e-05	2.79137	1.51739e-06	0.000218825	1.57867	2.59908	3.78777	0.00035769	0.00320263	0	3	6.19861	0	0	0	0	1	1.54724	0	0	0	0	0	0	0	0	0	0	0	0	0	1	1.09471	0	2	4.17243	0	1	1.26858	0	1	0.706824	0	0
CD923177	300	48.1533	10.5659	12.4398	5.98843	2.51426e-18	6.40756	1.12612e-05	1.43513e-16	12.4398	5.98843	6.14336	8.07017e-07	2.02096e-05	2	2	3.40235	1	1	1.02624	4	4	5.09558	1	1	1.1406	2	2	1.84373	2	2	2.70015	1	1	0.991698	2	2	1.80263	1	1	1.71765	2	2	2.08892	4	4	2.32781	1	1
CD923492	215	24.0605	5.68924	6.98404	3.99373	7.93904e-12	4.33443	6.37506e-06	2.38671e-10	6.98404	3.99373	5.82863	1.8091e-06	3.96658e-05	1	3	7.1212	0	1	1.43196	0	0	0	0	1	1.59153	0	1	1.28633	0	3	5.65148	0	0	0	0	6	7.54589	0	0	0	0	0	0	1	4	3.2481	0	2
CD923513	513	12.4642	1.0463	2.12689	18.9463	7.00416e-11	11.0479	1.91612e-06	1.86423e-09	2.12689	18.9463	3.69714	0.000840835	0.00648082	0	0	0	0	0	0	0	0	0	1	1	0.667016	1	1	0.539103	0	0	0	0	0	0	0	0	0	0	0	0	0	0	0	0	0	0	0	0
CD923609	548	8.16674	1.83628	1.68107	3.78875	3.06378e-08	3.78136	1.53945e-06	5.50685e-07	1.68107	3.78875	4.47087	9.15941e-05	0.0010423	0	0	0	0	2	1.12362	0	1	0.697388	0	0	0	0	3	1.51401	0	0	0	0	0	0	0	0	0	1	2	1.88064	0	0	0	0	0	0	0	0
CD923754	573	4.59978	1.48911	1.20367	5.20616	4.68764e-08	4.44737	1.09096e-06	8.15541e-07	1.20367	5.20616	5.27479	6.48009e-06	0.00011514	0	0	0	0	0	0	2	3	2.00088	2	4	2.38868	0	0	0	0	0	0	2	2	1.03843	0	0	0	0	0	0	0	0	0	1	1	0.304687	0	0
CD923958	252	9.27323	1.59727	1.55402	7.20328	4.46185e-07	5.86312	1.42031e-06	6.58856e-06	1.55402	7.20328	4.0461	0.000315379	0.00289325	1	1	2.02521	0	0	0	0	0	0	1	1	1.35785	0	0	0	1	1	1.60723	0	0	0	0	0	0	0	0	0	0	0	0	0	0	0	0	0
CD924453	574	20.3559	1.57868	3.64674	90.7457	4.47073e-16	25.721	3.27361e-06	2.10651e-14	3.64674	90.7457	4.20907	0.000203648	0.00201753	0	0	0	0	0	0	0	0	0	0	0	0	0	0	0	0	0	0	1	1	0.518309	0	0	0	0	0	0	0	0	0	0	0	0	0	0
CD924466	573	734.398	287.774	350.201	4.7789	6.47101e-46	5.4845	0.000321234	1.7178e-43	350.201	4.7789	9.94368	3.60001e-11	5.56747e-09	250	260	231.574	145	155	83.281	152	161	107.381	183	195	116.448	160	170	82.051	129	130	91.89	202	216	112.15	127	130	61.346	76	82	73.742	175	190	103.899	318	334	101.765	85	87
CD924711	539	3.54217	2.20086	1.47091	3.95722	4.91476e-09	3.83975	1.34914e-06	1.00221e-07	1.47091	3.95722	6.70228	1.62336e-08	7.93883e-07	0	0	0	3	3	1.71357	1	1	0.709033	4	4	2.53936	2	2	1.0262	0	0	0	2	2	1.10393	0	0	0	1	1	0.95602	0	0	0	0	0	0	1	1
CD924792	509	142.358	51.5204	39.1706	2.1342	6.4201e-07	2.36394	3.66948e-05	9.22607e-06	39.1706	2.1342	5.55058	3.05446e-06	6.14394e-05	49	56	56.1488	72	87	52.6224	61	77	57.8133	54	63	42.3522	39	46	24.9936	64	64	50.9262	46	63	36.8234	58	68	36.1234	29	35	35.4328	49	65	40.0138	65	81	27.7828	19	22
CD924855	571	6.28538	1.24651	1.10181	4.41722	3.88921e-07	3.92413	1.00467e-06	5.79621e-06	1.10181	4.41722	4.88555	2.78922e-05	0.000387455	0	0	0	1	2	1.07836	0	1	0.669297	0	0	0	0	0	0	0	0	0	0	0	0	0	1	0.473546	1	1	0.902443	1	2	1.09751	0	0	0	0	0
CD924862	510	41.6167	17.1269	17.7614	5.2388	7.29434e-43	5.87791	1.59428e-05	1.68625e-40	17.7614	5.2388	11.1941	1.80145e-12	5.20419e-10	4	4	4.00276	12	12	7.24403	8	8	5.9948	1	1	0.670939	15	15	8.13412	4	4	3.17665	17	18	10.5003	4	4	2.12074	3	3	3.03115	7	8	4.91511	11	11	3.76557	2	2
CD924903	503	16.5838	2.42782	3.04964	3.10135	2.26906e-09	3.39766	2.84108e-06	4.86533e-08	3.04964	3.10135	4.30299	0.000153579	0.00159759	0	0	0	0	0	0	1	1	0.759779	1	1	0.680276	0	0	0	1	1	0.805214	6	6	3.54882	5	5	2.68782	1	1	1.02444	3	3	1.86882	3	3	1.04127	2	2
CD924917	654	12.1031	1.59728	1.71089	4.48748	5.65995e-09	4.29861	1.54535e-06	1.14247e-07	1.71089	4.48748	4.19267	0.000210917	0.00207583	0	0	0	2	3	1.41225	0	0	0	1	3	1.56963	0	1	0.422875	1	1	0.619301	0	0	0	0	0	0	0	0	0	1	3	1.43733	0	0	0	2	2
CD924956	630	32.8647	8.77179	11.1869	4.61872	3.00603e-25	5.26028	1.00929e-05	2.8412e-23	11.1869	4.61872	7.44457	2.07511e-08	9.72378e-07	1	2	1.62017	5	6	2.93211	3	5	3.03308	6	8	4.34513	6	8	3.51187	0	0	0	6	9	4.25013	2	2	0.858395	5	7	5.7255	7	8	3.9789	13	15	4.1568	6	7
CD925229	283	32.6824	7.83605	9.07055	5.25602	2.42694e-13	5.61685	8.25634e-06	8.71801e-12	9.07055	5.25602	6.04604	1.02843e-06	2.48001e-05	1	5	9.01683	0	1	1.08788	1	3	4.05126	0	1	1.20911	3	6	5.86346	1	4	5.7247	0	0	0	3	4	3.82183	0	0	0	1	2	2.21441	1	3	1.85073	0	0
CD925295	638	21.476	3.13796	3.12417	3.39648	2.89204e-07	3.75357	2.94415e-06	4.40989e-06	3.12417	3.39648	3.56077	0.00120205	0.00869905	3	3	2.39978	1	2	0.965113	4	4	2.39604	2	3	1.60899	3	7	3.03436	0	0	0	4	8	3.73052	0	1	0.423816	0	0	0	1	1	0.491126	3	7	1.91552	0	5
CD925332	634	75.6371	16.6753	18.672	1.807	1.72442e-09	2.05861	1.87614e-05	3.75741e-08	18.672	1.807	5.16865	2.86406e-06	5.82537e-05	17	42	33.8088	17	73	35.4489	8	39	23.5088	14	65	35.0814	15	67	29.2264	40	113	72.1886	12	51	23.9321	21	51	21.751	3	18	14.6298	4	27	13.3441	15	74	20.3775	3	23
CD925646	557	2.44836	0.605763	0.413098	4.42038	0.00191246	2.96096	3.76526e-07	0.012675	0.413098	4.42038	3.49932	0.00135609	0.00959296	0	0	0	0	0	0	0	0	0	0	0	0	2	2	0.993034	0	0	0	0	0	0	0	0	0	0	0	0	1	1	0.562547	0	0	0	0	0
CD925806	573	3.1883	0.420378	0.516875	20.913	5.39566e-05	4.77431	4.55687e-07	0.000530048	0.516875	20.913	4.16628	0.000229303	0.00222353	0	0	0	0	0	0	0	0	0	0	0	0	0	0	0	0	0	0	0	0	0	0	0	0	0	0	0	0	0	0	0	0	0	0	0
CD925899	596	5.61964	1.2972	0.994965	2.1543	0.000287029	2.29823	9.78431e-07	0.00238559	0.994965	2.1543	3.30444	0.00210015	0.0137033	0	2	1.71259	4	5	2.58281	0	2	1.28245	0	0	0	0	0	0	0	0	0	1	3	1.49753	1	2	0.907364	1	1	0.864588	1	2	1.05147	3	3	0.878787	0	0
CD925920	590	4.94751	0.441824	0.794674	22.5385	1.75167e-06	6.4402	7.03686e-07	2.32722e-05	0.794674	22.5385	3.74735	0.000731895	0.00577884	0	0	0	0	0	0	0	0	0	0	0	0	0	0	0	0	0	0	0	0	0	0	0	0	0	0	0	0	0	0	0	0	0	0	0
CD925922	619	5.30518	1.3573	1.03355	2.12967	8.59866e-05	2.29239	1.01884e-06	0.000808139	1.03355	2.12967	3.51201	0.00117318	0.00853019	1	1	0.824479	1	1	0.497369	2	2	1.23479	0	0	0	2	2	0.89357	0	0	0	1	1	0.480629	1	1	0.436825	2	2	1.66493	1	1	0.506201	3	3	0.846134	1	1
CD925928	466	21.132	4.21618	3.24746	1.44221	2.36717e-05	1.65905	3.71823e-06	0.000251597	3.24746	1.44221	3.30103	0.00185718	0.0123959	5	5	5.47589	7	7	4.62467	6	6	4.92063	9	9	6.60861	15	15	8.90215	7	7	6.08403	2	2	1.27686	15	15	8.70369	4	4	4.42313	10	10	6.724	25	25	9.36618	12	12
CD925929	242	111.488	23.4204	22.0047	3.25228	3.37704e-06	3.33206	1.97654e-05	4.25317e-05	22.0047	3.25228	4.29689	0.000113316	0.00124339	3	3	6.32668	4	5	6.36097	2	2	3.15842	2	2	2.82793	4	4	4.57124	3	3	5.02094	5	5	6.14689	4	4	4.46933	3	3	6.38795	6	6	7.76872	5	5	3.60714	0	0
CD926338	238	8310.52	2735.07	3214.18	9.94651	2.66902e-42	10.8132	0.00288547	6.00123e-40	3214.18	9.94651	10.0072	3.0788e-11	4.93328e-09	26	54	115.794	63	102	131.945	167	320	513.84	160	295	424.129	151	258	299.8	199	258	439.058	126	222	277.509	155	267	303.342	46	81	175.373	183	314	413.396	193	352	258.211	29	52
CD926999	466	78.6723	29.776	23.8295	3.586	1.20109e-09	3.9463	2.20983e-05	2.68133e-08	23.8295	3.586	6.15487	7.48396e-07	1.89815e-05	4	11	12.0469	6	17	11.2314	0	5	4.10052	1	6	4.40574	4	17	10.0891	8	13	11.2989	0	2	1.27686	9	18	10.4444	3	6	6.6347	2	13	8.7412	9	31	11.6141	0	3
CD929231	561	22.5512	5.21455	5.22956	3.9019	4.81894e-14	4.28247	4.82008e-06	1.86672e-12	5.22956	3.9019	6.15735	2.99432e-07	8.86611e-06	11	14	12.7361	4	4	2.19516	2	3	2.04368	2	3	1.82983	0	0	0	1	1	0.721966	3	3	1.59096	1	1	0.481987	1	1	0.918529	13	13	7.26097	5	7	2.17843	1	1
CD929336	617	54.3995	24.42	21.0481	2.40982	4.6852e-21	2.76015	2.0138e-05	3.26867e-19	21.0481	2.40982	8.65	5.15896e-11	7.34854e-09	41	43	35.5675	15	17	8.48267	12	15	9.29097	16	20	11.0917	32	36	16.1364	56	60	39.3863	19	23	11.0903	27	30	13.1472	8	8	6.68129	23	33	16.7588	46	55	15.5627	20	27
CD929968	593	10.0878	1.86661	1.83165	2.35115	5.78542e-06	2.55436	1.74017e-06	6.96124e-05	1.83165	2.35115	3.67968	0.000812254	0.00630301	0	0	0	4	4	2.0767	0	0	0	4	4	2.30812	2	2	0.932749	0	0	0	5	5	2.50851	2	2	0.911954	4	4	3.47585	1	1	0.528396	8	8	2.35529	0	0
CD930471	257	6.26562	2.11346	1.31873	2.50257	0.00029255	2.64851	1.27795e-06	0.00242761	1.31873	2.50257	3.35811	0.00169534	0.0115054	0	0	0	0	0	0	2	2	2.97407	0	0	0	0	0	0	0	0	0	0	0	0	5	5	5.26059	0	0	0	1	1	1.21922	1	1	0.679321	0	0
CD931090	660	12.0143	3.86257	2.48692	2.81423	1.73124e-05	3.12979	2.41884e-06	0.000189299	2.48692	2.81423	3.6908	0.00082598	0.00638785	0	0	0	2	2	0.932943	3	3	1.73713	4	4	2.07381	2	2	0.838061	0	0	0	4	4	1.80309	0	0	0	3	3	2.34225	4	4	1.89902	0	0	0	3	3
CD931649	326	18.0676	3.84642	3.51997	2.01248	8.67249e-06	2.22322	3.4272e-06	0.00010083	3.51997	2.01248	3.88665	0.000429673	0.00372685	2	5	7.82749	2	3	2.83317	1	1	1.1723	2	3	3.14889	2	4	3.39338	0	2	2.4848	2	2	1.82521	0	3	2.48829	0	0	0	0	1	0.961161	3	9	4.81985	0	2
CD933459	515	6.54811	2.63669	1.32264	2.3492	3.84893e-05	2.51456	1.27138e-06	0.000390658	1.32264	2.3492	3.64527	0.000720137	0.00570081	2	2	1.98195	0	0	0	1	1	0.742075	1	1	0.664425	0	0	0	0	0	0	0	0	0	0	0	0	3	3	3.00172	0	0	0	2	3	1.017	0	0
CD934070	583	10.8837	3.77235	2.72487	1.66519	1.52266e-06	1.89878	2.87389e-06	2.04637e-05	2.72487	1.66519	4.70516	1.92689e-05	0.000285177	3	3	2.62617	7	7	3.69657	9	9	5.89969	7	7	4.1085	16	16	7.58998	4	4	2.77889	6	6	3.06185	18	18	8.34837	6	6	5.3032	10	10	5.37459	13	13	3.89299	2	2
CD934470	628	32.0707	4.87977	5.38669	2.36787	7.06551e-07	2.68793	5.27104e-06	1.0072e-05	5.38669	2.36787	3.64054	0.000965032	0.00726647	1	9	7.31397	0	3	1.47072	1	4	2.4342	1	13	7.08332	4	19	8.36726	1	5	3.2247	1	14	6.63237	2	6	2.58339	0	2	1.64107	3	15	7.4842	0	2	0.556005	2	7
CD935617	194	42.7395	13.471	7.43749	1.56855	0.00011665	1.76354	7.86195e-06	0.00106292	7.43749	1.56855	3.53319	0.000983152	0.00737838	5	10	26.3068	9	10	15.8696	2	5	9.84971	4	7	12.3467	3	3	4.2767	9	13	27.1407	8	13	19.9362	8	10	13.9379	2	5	13.2808	3	4	6.46059	14	18	16.1987	4	5
CD936868	639	22.029	2.12714	3.4	18.9447	1.11097e-14	13.3299	3.02519e-06	4.58615e-13	3.4	18.9447	4.07501	0.000296387	0.00274982	0	0	0	0	0	0	0	0	0	0	3	1.60647	0	0	0	0	2	1.26768	0	0	0	0	0	0	0	0	0	0	0	0	0	0	0	0	0
CD937512	572	11.3222	2.67213	2.23218	2.94484	3.12442e-06	3.12644	2.0472e-06	3.95633e-05	2.23218	2.94484	3.7403	0.00069133	0.00550872	1	1	0.892225	1	1	0.538236	1	1	0.668127	6	7	4.18751	4	5	2.41748	0	0	0	1	1	0.520121	0	0	0	3	3	2.70259	0	0	0	10	12	3.66264	0	0
CD937638	529	10.0287	0.988536	1.43553	13.9063	3.03913e-09	7.78447	1.25738e-06	6.3954e-08	1.43553	13.9063	3.81095	0.000615535	0.00500467	0	0	0	0	0	0	0	1	0.722436	0	0	0	0	0	0	0	0	0	0	0	0	0	0	0	0	0	0	0	0	0	0	0	0	0	0
CD937735	467	20.1239	3.86643	4.22744	2.37742	2.41479e-10	2.69899	4.07398e-06	5.9558e-09	4.22744	2.37742	5.14004	1.05015e-05	0.000171377	5	5	5.46416	12	13	8.57029	2	2	1.6367	7	8	5.86174	9	10	5.92206	2	2	1.73457	8	8	5.09652	2	2	1.15801	1	1	1.10341	5	5	3.3548	12	12	4.48614	6	6
CD938879	610	87.527	22.914	19.6906	2.61223	1.49495e-05	2.7158	1.77147e-05	0.00016566	19.6906	2.61223	4.22207	0.000155178	0.00161134	0	3	2.50993	7	21	10.5988	4	14	8.77108	10	23	12.9018	0	3	1.36013	6	17	11.2875	0	2	0.97544	6	35	15.5144	0	2	1.68949	1	6	3.08202	4	19	5.43791	0	4
CF133000	622	5.77002	1.42717	1.0587	2.1576	5.13057e-05	2.31682	1.0384e-06	0.000506568	1.0587	2.1576	3.79842	0.000490158	0.00415629	0	0	0	7	7	3.46479	2	2	1.22884	4	4	2.20051	3	3	1.33389	0	0	0	4	4	1.91324	4	5	2.17359	1	1	0.828448	1	1	0.50376	0	0	0	1	1
CF133565	578	44.0037	10.8542	9.31434	2.41112	1.94992e-08	2.85887	9.17032e-06	3.61851e-07	9.31434	2.41112	4.04748	0.000298541	0.00276679	0	10	8.82963	0	10	5.32649	0	11	7.27311	0	10	5.92005	0	13	6.22021	0	5	3.50366	2	27	13.8975	0	4	1.87124	0	14	12.4812	2	38	20.6001	0	10	3.02051	0	15
CF134033	326	24.7631	4.33987	4.67053	2.01366	5.94991e-08	2.33372	4.78789e-06	1.01964e-06	4.67053	2.01366	4.5887	5.32692e-05	0.000664816	1	1	1.5655	3	3	2.83317	7	7	8.20607	2	2	2.09926	5	5	4.24172	1	1	1.2424	7	7	6.38824	3	3	2.48829	6	6	9.48395	6	6	5.76697	8	8	4.28431	3	3
CJ508044	611	31.2164	7.635	9.67723	2.43329	8.87859e-16	2.76303	9.31072e-06	4.04928e-14	9.67723	2.43329	7.67194	5.2385e-09	3.12263e-07	10	11	9.18802	16	16	8.06209	19	20	12.5096	8	8	4.48025	5	6	2.71581	8	8	5.30308	13	13	6.32999	19	19	8.40834	4	4	3.37345	17	17	8.71809	32	33	9.42934	6	6
CJ511946	694	7.75768	1.92844	2.17714	2.70735	8.04525e-10	2.94194	2.06008e-06	1.84237e-08	2.17714	2.70735	6.09386	5.21907e-07	1.40223e-05	2	2	1.47076	5	5	2.21809	4	4	2.2027	2	2	0.986107	2	2	0.797003	1	1	0.583606	0	0	0	12	12	4.67541	2	2	1.485	2	2	0.902993	6	6	1.50939	3	3
CJ513828	710	3.98513	1.18109	0.743633	2.63225	0.000295968	2.59374	7.07158e-07	0.00245103	0.743633	2.63225	3.54797	0.00108204	0.00798583	0	0	0	0	0	0	0	0	0	3	3	1.44583	0	0	0	0	0	0	1	1	0.419027	2	2	0.761675	0	0	0	0	1	0.441322	0	0	0	0	0
CJ520350	831	5.48387	1.29385	0.857181	2.14957	0.000367969	2.2724	8.41864e-07	0.00297893	0.857181	2.14957	3.33149	0.00189305	0.0125877	0	0	0	3	3	1.11145	1	1	0.45989	4	5	2.05884	1	1	0.332804	0	0	0	1	1	0.358014	0	0	0	0	0	0	4	4	1.50825	6	7	1.47064	0	0
CJ520670	767	1.82995	0.590718	0.465336	4.78123	0.000648325	3.18122	4.22542e-07	0.00492417	0.465336	4.78123	4.63551	5.61065e-05	0.000694447	0	0	0	0	0	0	0	0	0	1	1	0.446126	0	0	0	0	0	0	0	0	0	0	0	0	0	0	0	1	1	0.408525	0	0	0	0	0
CJ522423	767	182.252	46.8937	57.155	2.9088	7.58042e-16	3.27993	5.32324e-05	3.48227e-14	57.155	2.9088	8.69701	5.35212e-10	4.81164e-08	67	82	54.5618	71	84	33.7173	71	85	42.3525	37	44	19.6296	122	136	49.038	2	2	1.05612	43	54	20.9459	94	100	35.2535	33	38	25.5296	71	92	37.5843	109	140	31.867	41	51
CJ522975	214	14.6173	2.7598	2.59569	4.44641	7.66591e-09	4.41457	2.33252e-06	1.51587e-07	2.59569	4.44641	4.74332	4.17391e-05	0.00054255	0	0	0	0	0	0	1	1	1.78583	1	1	1.59897	1	2	2.58467	0	0	0	1	1	1.39023	1	1	1.26353	0	0	0	0	0	0	3	3	2.44746	0	0
CJ523165	938	7.70052	1.49201	1.38162	2.2288	5.61495e-06	2.41829	1.34265e-06	6.77485e-05	1.38162	2.2288	4.04014	0.000305631	0.00282026	0	0	0	5	5	1.6411	4	4	1.62972	2	2	0.729593	5	6	1.76904	4	4	1.72718	6	6	1.90304	2	2	0.576534	2	2	1.09871	5	5	1.67025	5	8	1.489	0	0
CJ523253	792	617.122	162.634	124.231	2.37721	0.000295802	2.8532	0.000128327	0.00244984	124.231	2.37721	3.26941	0.00233965	0.0149569	27	56	36.0855	15	51	19.825	23	65	31.3648	13	34	14.6895	67	358	125.011	1	2	1.02278	16	57	21.4117	20	45	15.3633	10	27	17.5669	370	963	380.991	136	370	81.5615	133	348
CJ527408	508	137.856	34.957	32.9639	3.18336	1.08838e-10	3.60294	3.05227e-05	2.81908e-09	32.9639	3.18336	5.80798	1.77062e-06	3.89787e-05	5	20	20.0926	10	27	16.3632	11	27	20.3121	17	51	34.3526	16	36	19.5987	12	58	46.2428	13	29	16.9838	17	50	26.6136	4	17	17.2441	6	11	6.78489	37	122	41.928	8	15
CJ528996	576	199.92	33.16	49.5776	7.09686	1.42371e-18	7.83427	4.43261e-05	8.27761e-17	49.5776	7.09686	5.73864	2.5707e-06	5.32335e-05	0	5	4.43014	0	6	3.20699	1	11	7.29836	2	25	14.8515	0	8	3.84111	0	6	4.21899	6	37	19.1108	0	14	6.57209	2	10	8.94609	2	18	9.79183	6	49	14.8519	0	3
CJ529663	720	12.2368	3.06165	2.72999	1.99937	1.81108e-07	2.25399	2.70199e-06	2.85884e-06	2.72999	1.99937	4.43586	8.0109e-05	0.000932113	0	0	0	3	4	1.7104	7	8	4.24632	10	10	4.75249	5	6	2.30467	1	1	0.562532	13	15	6.19811	3	3	1.12664	6	7	5.00981	10	11	4.78712	12	13	3.15224	2	3
CJ529792	781	28.2875	6.85511	6.51109	5.21179	1.64802e-17	5.6677	5.79845e-06	8.81294e-16	6.51109	5.21179	5.98883	1.18178e-06	2.78091e-05	0	0	0	0	0	0	1	6	2.93599	0	4	1.75252	2	5	1.77055	0	2	1.03719	0	0	0	0	0	0	2	13	8.57725	1	4	1.60481	3	4	0.894164	0	1
CJ530471	702	10.0405	2.85333	2.29294	2.1904	1.10751e-07	2.44659	2.2344e-06	1.81418e-06	2.29294	2.1904	4.51728	4.59541e-05	0.00058787	0	0	0	9	9	3.94707	5	6	3.2664	4	4	1.94974	3	3	1.18188	4	4	2.30782	0	0	0	3	3	1.15553	1	1	0.734038	3	3	1.33905	7	8	1.98958	4	4
CJ530558	542	17.7208	4.75095	4.2627	2.11945	3.18741e-08	2.38289	4.15774e-06	5.71101e-07	4.2627	2.11945	4.74928	3.80549e-05	0.000501921	3	5	4.70805	2	5	2.84014	2	2	1.41022	7	8	5.05061	2	3	1.53078	6	8	5.9782	3	5	2.74455	5	9	4.48995	1	1	0.950728	2	3	1.73435	5	10	3.22114	8	10
[truncated: 8,176 more rows]
[truncated: 156 more columns]
