# Supplementary material for: The transcriptome of the developing grain: a resource for understanding seed development and the molecular control of the functional and nutritional properties of wheat
Source: BMC Genomics. 2017 Oct 11;18:766. doi: 10.1186/s12864-017-4154-z (PMC5637334; doi:10.1186/s12864-017-4154-z)
Supplement: Supplementary file 5 — Details of 181 transcripts with fold changes that are uniquely differentially expressed at 30dpa developmental stage across all the genotypes between 14 and 30dpa with FDR cut-off value at 0.01. (XLSX 213 kb) [file 12864_2017_4154_MOESM5_ESM.xlsx]

## Sheet: 04 14-30 combined EDGE FDR ...
TRANSCRIPTS		EXPERIMENT (ORIGINAL VALUES)				EDGE test (14DPA vs 30DPA) TAGWISE DISPERSIONS				Gaussian t-test (14DPA vs 30DPA) ORIGINAL VALUES					14DPA RNA-Seq
															AMRUSKAJA			ARNHEM			BANKS			BATIVA			BEYROUTH			BOBWHITE			BOWERBIRD			DES367			DOLLARBIRD			ELLISON			GARBO			GIZA
ID	LENGTH (bp)	Range	IQR	Difference	Fold Change	P-value	Fold change	Weighted difference	FDR p-value correction	Difference	Fold change	Test statistic	P-value	FDR p-value correction	Unique gene reads	Total gene reads	RPKM	Unique gene reads	Total gene reads	RPKM	Unique gene reads	Total gene reads	RPKM	Unique gene reads	Total gene reads	RPKM	Unique gene reads	Total gene reads	RPKM	Unique gene reads	Total gene reads	RPKM	Unique gene reads	Total gene reads	RPKM	Unique gene reads	Total gene reads	RPKM	Unique gene reads	Total gene reads	RPKM	Unique gene reads	Total gene reads	RPKM	Unique gene reads	Total gene reads	RPKM	Unique gene reads	Total gene reads
AJ440557	295	4.30044	0.924567	1.23127	¥	3.52707e-11	11.6554	1.07856e-06	9.78676e-10	1.23127	¥	5.38854	7.04796e-06	0.000123295	0	0	0	0	0	0	0	0	0	0	0	0	0	0	0	0	0	0	0	0	0	0	0	0	0	0	0	0	0	0	0	0	0	0	0
AJ601697	348	2.94659	0.610463	0.887511	¥	1.28508e-08	8.70266	7.79683e-07	2.45199e-07	0.887511	¥	4.97902	2.28089e-05	0.000327501	0	0	0	0	0	0	0	0	0	0	0	0	0	0	0	0	0	0	0	0	0	0	0	0	0	0	0	0	0	0	0	0	0	0	0
AJ874018	195	7.80724	0	1.70521	¥	2.68724e-09	15.7274	1.49074e-06	5.69977e-08	1.70521	¥	4.14024	0.000247011	0.00236285	0	0	0	0	0	0	0	0	0	0	0	0	0	0	0	0	0	0	0	0	0	0	0	0	0	0	0	0	0	0	0	0	0	0	0
AL817268	272	4.80639	0	1.04253	¥	1.10122e-08	10.2859	9.3994e-07	2.12308e-07	1.04253	¥	4.31756	0.000150046	0.00156716	0	0	0	0	0	0	0	0	0	0	0	0	0	0	0	0	0	0	0	0	0	0	0	0	0	0	0	0	0	0	0	0	0	0	0
AL818618	312	2.43112	0	0.514016	¥	2.67215e-05	5.45344	4.50788e-07	0.000280931	0.514016	¥	4.00423	0.000361031	0.00322616	0	0	0	0	0	0	0	0	0	0	0	0	0	0	0	0	0	0	0	0	0	0	0	0	0	0	0	0	0	0	0	0	0	0	0
BE403082	437	1.72972	0	0.320583	¥	0.00116678	3.7722	2.80609e-07	0.00825961	0.320583	¥	3.8525	0.000549475	0.00455688	0	0	0	0	0	0	0	0	0	0	0	0	0	0	0	0	0	0	0	0	0	0	0	0	0	0	0	0	0	0	0	0	0	0	0
BE419446	366	8.02414	0	1.37091	¥	2.57041e-08	13.1431	1.22916e-06	4.67611e-07	1.37091	¥	3.55598	0.0012329	0.00888521	0	0	0	0	0	0	0	0	0	0	0	0	0	0	0	0	0	0	0	0	0	0	0	0	0	0	0	0	0	0	0	0	0	0	0
BE420127	309	7.67672	0.845161	1.74438	¥	7.52073e-12	16.2213	1.54074e-06	2.26802e-10	1.74438	¥	4.61801	6.40001e-05	0.0007752	0	0	0	0	0	0	0	0	0	0	0	0	0	0	0	0	0	0	0	0	0	0	0	0	0	0	0	0	0	0	0	0	0	0	0
BE424122	313	4.41442	0	0.852651	¥	4.05945e-08	8.50255	7.59427e-07	7.14371e-07	0.852651	¥	4.51848	8.49446e-05	0.000978071	0	0	0	0	0	0	0	0	0	0	0	0	0	0	0	0	0	0	0	0	0	0	0	0	0	0	0	0	0	0	0	0	0	0	0
BE429513	388	10.9888	1.86245	3.16218	¥	6.91922e-19	28.018	2.73483e-06	4.13115e-17	3.16218	¥	5.44254	6.03697e-06	0.000108605	0	0	0	0	0	0	0	0	0	0	0	0	0	0	0	0	0	0	0	0	0	0	0	0	0	0	0	0	0	0	0	0	0	0	0
BE516282	432	2.78793	0.58527	0.802033	¥	2.3496e-08	7.93479	7.01957e-07	4.30121e-07	0.802033	¥	5.37464	7.33452e-06	0.000127358	0	0	0	0	0	0	0	0	0	0	0	0	0	0	0	0	0	0	0	0	0	0	0	0	0	0	0	0	0	0	0	0	0	0	0
BE517439	182	23.0078	2.48945	5.19667	¥	5.19568e-22	45.2494	4.47903e-06	3.90733e-20	5.19667	¥	5.29705	9.16279e-06	0.000153271	0	0	0	0	0	0	0	0	0	0	0	0	0	0	0	0	0	0	0	0	0	0	0	0	0	0	0	0	0	0	0	0	0	0	0
BE591054	470	9.8178	0.560782	1.25722	¥	8.03699e-10	11.9426	1.10763e-06	1.84067e-08	1.25722	¥	3.65006	0.000955967	0.00721116	0	0	0	0	0	0	0	0	0	0	0	0	0	0	0	0	0	0	0	0	0	0	0	0	0	0	0	0	0	0	0	0	0	0	0
BE637466	543	3.66181	0.485391	1.00513	¥	1.25998e-09	9.7155	8.82205e-07	2.80379e-08	1.00513	¥	5.22856	1.1152e-05	0.000180111	0	0	0	0	0	0	0	0	0	0	0	0	0	0	0	0	0	0	0	0	0	0	0	0	0	0	0	0	0	0	0	0	0	0	0
BI480318	232	4.35925	0	0.624553	¥	8.96617e-06	6.35309	5.41854e-07	0.000103933	0.624553	¥	3.57727	0.00116413	0.00847605	0	0	0	0	0	0	0	0	0	0	0	0	0	0	0	0	0	0	0	0	0	0	0	0	0	0	0	0	0	0	0	0	0	0	0
BJ293043	667	2.48991	0.301733	0.670045	¥	3.96069e-07	6.79628	5.86714e-07	5.89561e-06	0.670045	¥	4.79304	3.8839e-05	0.000510383	0	0	0	0	0	0	0	0	0	0	0	0	0	0	0	0	0	0	0	0	0	0	0	0	0	0	0	0	0	0	0	0	0	0	0
BJ296897	556	19.167	3.22772	4.8346	¥	9.62325e-25	42.476	4.19831e-06	8.7778e-23	4.8346	¥	5.93323	1.48404e-06	3.36858e-05	0	0	0	0	0	0	0	0	0	0	0	0	0	0	0	0	0	0	0	0	0	0	0	0	0	0	0	0	0	0	0	0	0	0	0
BJ299432	744	4.91205	0.950753	1.44699	¥	2.11468e-13	13.5039	1.26568e-06	7.63835e-12	1.44699	¥	5.85186	1.87155e-06	4.0792e-05	0	0	0	0	0	0	0	0	0	0	0	0	0	0	0	0	0	0	0	0	0	0	0	0	0	0	0	0	0	0	0	0	0	0	0
BM137490	437	4.87833	0.598324	1.34223	¥	2.98685e-10	12.5698	1.17113e-06	7.27534e-09	1.34223	¥	4.503	8.87624e-05	0.00101492	0	0	0	0	0	0	0	0	0	0	0	0	0	0	0	0	0	0	0	0	0	0	0	0	0	0	0	0	0	0	0	0	0	0	0
BQ166463	421	14.9196	3.93617	5.17206	¥	1.22954e-32	45.5653	4.51102e-06	1.76727e-30	5.17206	¥	7.65322	1.2466e-08	6.37444e-07	0	0	0	0	0	0	0	0	0	0	0	0	0	0	0	0	0	0	0	0	0	0	0	0	0	0	0	0	0	0	0	0	0	0	0
BQ166500	489	3.90436	0.61166	1.19085	¥	2.25268e-11	11.3134	1.04394e-06	6.42496e-10	1.19085	¥	5.92261	1.52961e-06	3.45576e-05	0	0	0	0	0	0	0	0	0	0	0	0	0	0	0	0	0	0	0	0	0	0	0	0	0	0	0	0	0	0	0	0	0	0	0
BQ171635	543	2.20333	0	0.420465	¥	0.000153379	4.63553	3.67998e-07	0.00135817	0.420465	¥	3.92824	0.00044577	0.00384169	0	0	0	0	0	0	0	0	0	0	0	0	0	0	0	0	0	0	0	0	0	0	0	0	0	0	0	0	0	0	0	0	0	0	0
BQ294953	446	1.42898	0	0.295256	¥	0.00229513	3.55334	2.58456e-07	0.0148401	0.295256	¥	3.91328	0.000464607	0.00397716	0	0	0	0	0	0	0	0	0	0	0	0	0	0	0	0	0	0	0	0	0	0	0	0	0	0	0	0	0	0	0	0	0	0	0
BQ806174	704	4.32487	0.865191	1.32674	¥	1.47792e-12	12.447	1.1587e-06	4.86123e-11	1.32674	¥	6.03687	1.10492e-06	2.63269e-05	0	0	0	0	0	0	0	0	0	0	0	0	0	0	0	0	0	0	0	0	0	0	0	0	0	0	0	0	0	0	0	0	0	0	0
CA612879	676	5.97098	0	0.884539	¥	2.63423e-07	8.79845	7.89379e-07	4.04093e-06	0.884539	¥	3.65355	0.000946951	0.00715338	0	0	0	0	0	0	0	0	0	0	0	0	0	0	0	0	0	0	0	0	0	0	0	0	0	0	0	0	0	0	0	0	0	0	0
CA613904	309	3.89768	0	0.705723	¥	1.29405e-06	7.09256	6.16705e-07	1.76152e-05	0.705723	¥	3.94165	0.000429518	0.00372594	0	0	0	0	0	0	0	0	0	0	0	0	0	0	0	0	0	0	0	0	0	0	0	0	0	0	0	0	0	0	0	0	0	0	0
CA614798	404	3.36446	0	0.563857	¥	1.82055e-05	5.91182	4.97187e-07	0.000198077	0.563857	¥	3.66316	0.000922541	0.00700164	0	0	0	0	0	0	0	0	0	0	0	0	0	0	0	0	0	0	0	0	0	0	0	0	0	0	0	0	0	0	0	0	0	0	0
CA619525	386	2.28252	0	0.424436	¥	0.000153379	4.67023	3.71511e-07	0.00135817	0.424436	¥	4.12969	0.000254418	0.00242096	0	0	0	0	0	0	0	0	0	0	0	0	0	0	0	0	0	0	0	0	0	0	0	0	0	0	0	0	0	0	0	0	0	0	0
CA631901	571	6.20592	0.477666	1.28547	¥	6.27514e-10	12.2231	1.13603e-06	1.45976e-08	1.28547	¥	4.19383	0.000212551	0.0020882	0	0	0	0	0	0	0	0	0	0	0	0	0	0	0	0	0	0	0	0	0	0	0	0	0	0	0	0	0	0	0	0	0	0	0
CA635040	625	259.225	29.1957	47.5151	¥	9.08473e-70	414.31	4.18363e-05	5.46376e-67	47.5151	¥	5.39901	6.83934e-06	0.000120261	0	0	0	0	0	0	0	0	0	0	0	0	0	0	0	0	0	0	0	0	0	0	0	0	0	0	0	0	0	0	0	0	0	0	0
CA635349	538	2.85896	0	0.5891	¥	5.14759e-06	6.09414	5.15642e-07	6.26132e-05	0.5891	¥	4.00465	0.000360614	0.00322328	0	0	0	0	0	0	0	0	0	0	0	0	0	0	0	0	0	0	0	0	0	0	0	0	0	0	0	0	0	0	0	0	0	0	0
CA655787	562	1.82458	0.463836	0.564428	¥	5.22156e-06	5.88065	4.94032e-07	6.34122e-05	0.564428	¥	5.34545	7.97495e-06	0.000136541	0	0	0	0	0	0	0	0	0	0	0	0	0	0	0	0	0	0	0	0	0	0	0	0	0	0	0	0	0	0	0	0	0	0	0
CA662217	619	1.71412	0	0.315002	¥	0.00116678	3.72392	2.75722e-07	0.00825961	0.315002	¥	3.80515	0.000625893	0.00507347	0	0	0	0	0	0	0	0	0	0	0	0	0	0	0	0	0	0	0	0	0	0	0	0	0	0	0	0	0	0	0	0	0	0	0
CA664652	293	4.35033	0	0.62503	¥	1.11742e-05	6.59101	5.65937e-07	0.000127053	0.62503	¥	3.52157	0.00135246	0.00957216	0	0	0	0	0	0	0	0	0	0	0	0	0	0	0	0	0	0	0	0	0	0	0	0	0	0	0	0	0	0	0	0	0	0	0
CA667167	491	2.08842	0	0.49898	¥	2.01778e-05	5.31469	4.36744e-07	0.000217419	0.49898	¥	4.78807	3.93941e-05	0.000516545	0	0	0	0	0	0	0	0	0	0	0	0	0	0	0	0	0	0	0	0	0	0	0	0	0	0	0	0	0	0	0	0	0	0	0
CA670411	488	6.23916	1.41569	1.87492	¥	3.50197e-16	17.2986	1.64979e-06	1.66955e-14	1.87492	¥	6.40657	3.87971e-07	1.09584e-05	0	0	0	0	0	0	0	0	0	0	0	0	0	0	0	0	0	0	0	0	0	0	0	0	0	0	0	0	0	0	0	0	0	0	0
CA670817	386	6.64129	0.657321	1.20499	¥	2.36116e-09	11.3188	1.04449e-06	5.0506e-08	1.20499	¥	3.82303	0.000595891	0.00487496	0	0	0	0	0	0	0	0	0	0	0	0	0	0	0	0	0	0	0	0	0	0	0	0	0	0	0	0	0	0	0	0	0	0	0
CA673890	450	2.18739	0.527229	0.654892	¥	6.87811e-07	6.66314	5.73238e-07	9.83141e-06	0.654892	¥	5.032	1.95954e-05	0.000289239	0	0	0	0	0	0	0	0	0	0	0	0	0	0	0	0	0	0	0	0	0	0	0	0	0	0	0	0	0	0	0	0	0	0	0
CA676148	473	2.18732	0	0.351191	¥	0.000597594	4.03726	3.07439e-07	0.00457519	0.351191	¥	3.385	0.00194719	0.0128871	0	0	0	0	0	0	0	0	0	0	0	0	0	0	0	0	0	0	0	0	0	0	0	0	0	0	0	0	0	0	0	0	0	0	0
CA676566	525	2.36732	0.383345	0.629932	¥	1.35169e-06	6.44702	5.51362e-07	1.83313e-05	0.629932	¥	4.82696	3.52486e-05	0.000471096	0	0	0	0	0	0	0	0	0	0	0	0	0	0	0	0	0	0	0	0	0	0	0	0	0	0	0	0	0	0	0	0	0	0	0
CA682213	229	9.52829	1.59336	2.29024	¥	1.87844e-16	20.7374	1.99787e-06	9.20048e-15	2.29024	¥	5.62144	3.616e-06	7.07593e-05	0	0	0	0	0	0	0	0	0	0	0	0	0	0	0	0	0	0	0	0	0	0	0	0	0	0	0	0	0	0	0	0	0	0	0
CA686335	516	4.63724	0.466815	1.02	¥	6.42508e-09	9.70669	8.81313e-07	1.28516e-07	1.02	¥	4.63733	6.0572e-05	0.000740426	0	0	0	0	0	0	0	0	0	0	0	0	0	0	0	0	0	0	0	0	0	0	0	0	0	0	0	0	0	0	0	0	0	0	0
CA687367	472	1.73356	0	0.298341	¥	0.00229513	3.57993	2.61148e-07	0.0148401	0.298341	¥	3.38223	0.00196151	0.0129683	0	0	0	0	0	0	0	0	0	0	0	0	0	0	0	0	0	0	0	0	0	0	0	0	0	0	0	0	0	0	0	0	0	0	0
CA693450	695	2.35465	0	0.442785	¥	7.80005e-05	4.82875	3.87556e-07	0.000740641	0.442785	¥	3.78166	0.000667574	0.00535268	0	0	0	0	0	0	0	0	0	0	0	0	0	0	0	0	0	0	0	0	0	0	0	0	0	0	0	0	0	0	0	0	0	0	0
CA695261	415	3.04622	0	0.438084	¥	0.000122006	4.78813	3.83444e-07	0.00110714	0.438084	¥	3.40896	0.00182719	0.0122338	0	0	0	0	0	0	0	0	0	0	0	0	0	0	0	0	0	0	0	0	0	0	0	0	0	0	0	0	0	0	0	0	0	0	0
CA696021	510	2.97455	0.52623	0.758803	¥	4.61546e-08	7.56183	6.64205e-07	8.04307e-07	0.758803	¥	5.56251	4.28067e-06	8.16211e-05	0	0	0	0	0	0	0	0	0	0	0	0	0	0	0	0	0	0	0	0	0	0	0	0	0	0	0	0	0	0	0	0	0	0	0
CA698989	604	1.69771	0	0.339997	¥	0.00116678	3.94013	2.97607e-07	0.00825961	0.339997	¥	3.58302	0.00114621	0.00837192	0	0	0	0	0	0	0	0	0	0	0	0	0	0	0	0	0	0	0	0	0	0	0	0	0	0	0	0	0	0	0	0	0	0	0
CA700045	624	7.73859	0.680901	1.994	¥	2.78129e-12	18.5188	1.77329e-06	8.84421e-11	1.994	¥	4.71921	4.79572e-05	0.000609419	0	0	0	0	0	0	0	0	0	0	0	0	0	0	0	0	0	0	0	0	0	0	0	0	0	0	0	0	0	0	0	0	0	0	0
CA700054	544	2.79855	0	0.640544	¥	7.05698e-07	6.53976	5.60749e-07	1.00612e-05	0.640544	¥	4.65944	5.68735e-05	0.00070206	0	0	0	0	0	0	0	0	0	0	0	0	0	0	0	0	0	0	0	0	0	0	0	0	0	0	0	0	0	0	0	0	0	0	0
CA700171	615	9.17038	0.57509	1.04598	¥	3.88912e-09	10.0797	9.19069e-07	8.05049e-08	1.04598	¥	3.52716	0.0013323	0.00945993	0	0	0	0	0	0	0	0	0	0	0	0	0	0	0	0	0	0	0	0	0	0	0	0	0	0	0	0	0	0	0	0	0	0	0
CA700206	452	1.78126	0	0.44234	¥	7.80005e-05	4.8254	3.87217e-07	0.000740641	0.44234	¥	4.48682	9.29337e-05	0.00105393	0	0	0	0	0	0	0	0	0	0	0	0	0	0	0	0	0	0	0	0	0	0	0	0	0	0	0	0	0	0	0	0	0	0	0
CA700505	561	1.89134	0	0.334876	¥	0.00116678	3.89581	2.93121e-07	0.00825961	0.334876	¥	3.99227	0.000373237	0.00331468	0	0	0	0	0	0	0	0	0	0	0	0	0	0	0	0	0	0	0	0	0	0	0	0	0	0	0	0	0	0	0	0	0	0	0
CA701590	567	6.51265	1.80849	2.1191	¥	1.10946e-16	19.4494	1.8675e-06	5.54294e-15	2.1191	¥	6.26024	5.86413e-07	1.54615e-05	0	0	0	0	0	0	0	0	0	0	0	0	0	0	0	0	0	0	0	0	0	0	0	0	0	0	0	0	0	0	0	0	0	0	0
CA701957	547	4.54422	0.77675	1.12148	¥	1.81675e-10	10.7053	9.82396e-07	4.55419e-09	1.12148	¥	5.1146	1.54636e-05	0.000237066	0	0	0	0	0	0	0	0	0	0	0	0	0	0	0	0	0	0	0	0	0	0	0	0	0	0	0	0	0	0	0	0	0	0	0
CA717970	312	9.85976	0.723466	1.54445	¥	1.61583e-10	14.2208	1.33824e-06	4.08049e-09	1.54445	¥	4.07909	0.000293071	0.00272464	0	0	0	0	0	0	0	0	0	0	0	0	0	0	0	0	0	0	0	0	0	0	0	0	0	0	0	0	0	0	0	0	0	0	0
CA718310	489	2.09696	0.492591	0.516377	¥	1.0264e-05	5.46557	4.52016e-07	0.000117506	0.516377	¥	5.3948	6.92256e-06	0.000121475	0	0	0	0	0	0	0	0	0	0	0	0	0	0	0	0	0	0	0	0	0	0	0	0	0	0	0	0	0	0	0	0	0	0	0
CA718332	524	8.83376	0.452773	1.22383	¥	6.08179e-09	11.5584	1.06875e-06	1.2209e-07	1.22383	¥	3.69635	0.000842879	0.00649364	0	0	0	0	0	0	0	0	0	0	0	0	0	0	0	0	0	0	0	0	0	0	0	0	0	0	0	0	0	0	0	0	0	0	0
CA730795	281	6.68555	0.844317	1.21815	¥	2.41589e-09	11.9643	1.10984e-06	5.16269e-08	1.21815	¥	4.16507	0.000230408	0.00223192	0	0	0	0	0	0	0	0	0	0	0	0	0	0	0	0	0	0	0	0	0	0	0	0	0	0	0	0	0	0	0	0	0	0	0
CA741856	503	2.07297	0	0.383948	¥	0.000301626	4.32008	3.36067e-07	0.00249166	0.383948	¥	4.34973	0.000137015	0.00145384	0	0	0	0	0	0	0	0	0	0	0	0	0	0	0	0	0	0	0	0	0	0	0	0	0	0	0	0	0	0	0	0	0	0	0
CD902958	600	2.1723	0	0.312147	¥	0.00116678	3.69937	2.73237e-07	0.00825961	0.312147	¥	3.37109	0.00202025	0.0132874	0	0	0	0	0	0	0	0	0	0	0	0	0	0	0	0	0	0	0	0	0	0	0	0	0	0	0	0	0	0	0	0	0	0	0
CD903885	675	3.11904	0.67123	1.00259	¥	3.12833e-10	9.67911	8.78522e-07	7.59828e-09	1.00259	¥	5.723	2.70421e-06	5.54805e-05	0	0	0	0	0	0	0	0	0	0	0	0	0	0	0	0	0	0	0	0	0	0	0	0	0	0	0	0	0	0	0	0	0	0	0
CD907518	750	2.4077	0	0.368495	¥	0.000597594	4.18636	3.22532e-07	0.00457519	0.368495	¥	3.41741	0.00178662	0.0120107	0	0	0	0	0	0	0	0	0	0	0	0	0	0	0	0	0	0	0	0	0	0	0	0	0	0	0	0	0	0	0	0	0	0	0
CD911373	525	3.38301	0.497438	0.707612	¥	3.50025e-07	7.11808	6.19288e-07	5.26034e-06	0.707612	¥	4.91687	2.72525e-05	0.000380115	0	0	0	0	0	0	0	0	0	0	0	0	0	0	0	0	0	0	0	0	0	0	0	0	0	0	0	0	0	0	0	0	0	0	0
CD911920	533	2.28553	0	0.439996	¥	7.80005e-05	4.80474	3.85125e-07	0.000740641	0.439996	¥	4.06549	0.000304404	0.00281127	0	0	0	0	0	0	0	0	0	0	0	0	0	0	0	0	0	0	0	0	0	0	0	0	0	0	0	0	0	0	0	0	0	0	0
CD912642	568	6.88405	1.27224	2.05342	¥	6.71185e-17	18.7529	1.797e-06	3.40931e-15	2.05342	¥	6.07024	1.00495e-06	2.43183e-05	0	0	0	0	0	0	0	0	0	0	0	0	0	0	0	0	0	0	0	0	0	0	0	0	0	0	0	0	0	0	0	0	0	0	0
CD913743	707	7.89249	0.402292	1.08218	¥	9.71449e-09	10.3193	9.43324e-07	1.88997e-07	1.08218	¥	3.7632	0.000702213	0.00558281	0	0	0	0	0	0	0	0	0	0	0	0	0	0	0	0	0	0	0	0	0	0	0	0	0	0	0	0	0	0	0	0	0	0	0
CD913897	569	3.98535	0.535118	1.05316	¥	9.71266e-10	10.1032	9.2145e-07	2.20104e-08	1.05316	¥	5.14095	1.4338e-05	0.000222697	0	0	0	0	0	0	0	0	0	0	0	0	0	0	0	0	0	0	0	0	0	0	0	0	0	0	0	0	0	0	0	0	0	0	0
CD919634	618	10.1637	0.779537	1.66033	¥	1.21012e-11	14.9614	1.4132e-06	3.56269e-10	1.66033	¥	4.1484	0.000241431	0.00231846	0	0	0	0	0	0	0	0	0	0	0	0	0	0	0	0	0	0	0	0	0	0	0	0	0	0	0	0	0	0	0	0	0	0	0
CD922547	312	1.95181	0	0.455264	¥	9.81082e-05	4.93121	3.97927e-07	0.000911714	0.455264	¥	3.74536	0.000737323	0.00581281	0	0	0	0	0	0	0	0	0	0	0	0	0	0	0	0	0	0	0	0	0	0	0	0	0	0	0	0	0	0	0	0	0	0	0
CD923417	492	5.65285	1.06789	1.64118	¥	3.45351e-14	15.1134	1.4286e-06	1.35554e-12	1.64118	¥	5.93339	1.48335e-06	3.36735e-05	0	0	0	0	0	0	0	0	0	0	0	0	0	0	0	0	0	0	0	0	0	0	0	0	0	0	0	0	0	0	0	0	0	0	0
CD923637	510	3.01593	0.470318	0.719472	¥	1.83689e-07	7.22087	6.29693e-07	2.89648e-06	0.719472	¥	4.90484	2.8208e-05	0.00039087	0	0	0	0	0	0	0	0	0	0	0	0	0	0	0	0	0	0	0	0	0	0	0	0	0	0	0	0	0	0	0	0	0	0	0
CD924007	148	5.5984	0	1.52048	¥	5.19525e-11	14.2617	1.34238e-06	1.40964e-09	1.52048	¥	4.97776	2.28912e-05	0.000328535	0	0	0	0	0	0	0	0	0	0	0	0	0	0	0	0	0	0	0	0	0	0	0	0	0	0	0	0	0	0	0	0	0	0	0
CD924087	487	3.12677	0	0.594845	¥	3.03469e-06	6.14367	5.20655e-07	3.85062e-05	0.594845	¥	4.30303	0.000156322	0.00162012	0	0	0	0	0	0	0	0	0	0	0	0	0	0	0	0	0	0	0	0	0	0	0	0	0	0	0	0	0	0	0	0	0	0	0
CD925280	397	6.9041	0	1.58303	¥	2.87051e-09	14.4594	1.3624e-06	6.06183e-08	1.58303	¥	4.00868	0.000356594	0.00319436	0	0	0	0	0	0	0	0	0	0	0	0	0	0	0	0	0	0	0	0	0	0	0	0	0	0	0	0	0	0	0	0	0	0	0
CJ530797	699	5.18547	1.12218	1.55963	¥	6.66435e-14	14.4958	1.36608e-06	2.5434e-12	1.55963	¥	5.78523	2.26368e-06	4.78491e-05	0	0	0	0	0	0	0	0	0	0	0	0	0	0	0	0	0	0	0	0	0	0	0	0	0	0	0	0	0	0	0	0	0	0	0
CJ533602	216	9.82445	2.09759	2.76584	¥	4.91446e-18	25.1426	2.44378e-06	2.74859e-16	2.76584	¥	6.00643	1.20485e-06	2.82801e-05	0	0	0	0	0	0	0	0	0	0	0	0	0	0	0	0	0	0	0	0	0	0	0	0	0	0	0	0	0	0	0	0	0	0	0
CJ619311	767	8.83647	3.0644	3.99463	¥	8.11446e-32	35.5041	3.49259e-06	1.11643e-29	3.99463	¥	8.87915	5.05931e-10	4.59406e-08	0	0	0	0	0	0	0	0	0	0	0	0	0	0	0	0	0	0	0	0	0	0	0	0	0	0	0	0	0	0	0	0	0	0	0
CJ637387	630	5.64888	0.556971	1.47675	¥	4.58562e-12	13.8873	1.30448e-06	1.41775e-10	1.47675	¥	5.23273	1.10192e-05	0.000178303	0	0	0	0	0	0	0	0	0	0	0	0	0	0	0	0	0	0	0	0	0	0	0	0	0	0	0	0	0	0	0	0	0	0	0
CJ643775	549	3.07129	0	0.553346	¥	3.34454e-05	5.7591	4.81728e-07	0.000344234	0.553346	¥	3.55816	0.0012257	0.00884196	0	0	0	0	0	0	0	0	0	0	0	0	0	0	0	0	0	0	0	0	0	0	0	0	0	0	0	0	0	0	0	0	0	0	0
CJ649563	286	2.73939	0	0.438909	¥	0.000111442	4.79753	3.84395e-07	0.00102075	0.438909	¥	3.54743	0.00126162	0.0090496	0	0	0	0	0	0	0	0	0	0	0	0	0	0	0	0	0	0	0	0	0	0	0	0	0	0	0	0	0	0	0	0	0	0	0
CJ649952	422	10.1035	2.12103	2.83065	¥	2.61122e-19	25.4392	2.4738e-06	1.61195e-17	2.83065	¥	6.55158	2.58071e-07	7.82042e-06	0	0	0	0	0	0	0	0	0	0	0	0	0	0	0	0	0	0	0	0	0	0	0	0	0	0	0	0	0	0	0	0	0	0	0
CJ652562	406	29.2693	4.13555	7.94555	¥	3.64231e-32	69.034	6.88658e-06	5.10948e-30	7.94555	¥	5.72507	2.68825e-06	5.52399e-05	0	0	0	0	0	0	0	0	0	0	0	0	0	0	0	0	0	0	0	0	0	0	0	0	0	0	0	0	0	0	0	0	0	0	0
CJ722580	187	7.80489	0	1.90225	¥	3.31397e-10	17.6453	1.68488e-06	8.00535e-09	1.90225	¥	4.37467	0.000127692	0.00137384	0	0	0	0	0	0	0	0	0	0	0	0	0	0	0	0	0	0	0	0	0	0	0	0	0	0	0	0	0	0	0	0	0	0	0
CJ723234	538	2.85896	0.506965	0.926691	¥	1.66292e-09	9.01356	8.11153e-07	3.63231e-08	0.926691	¥	5.76207	2.4185e-06	5.05914e-05	0	0	0	0	0	0	0	0	0	0	0	0	0	0	0	0	0	0	0	0	0	0	0	0	0	0	0	0	0	0	0	0	0	0	0
CJ724316	701	1.73742	0	0.307203	¥	0.00229513	3.65652	2.689e-07	0.0148401	0.307203	¥	4.17612	0.000223382	0.00217592	0	0	0	0	0	0	0	0	0	0	0	0	0	0	0	0	0	0	0	0	0	0	0	0	0	0	0	0	0	0	0	0	0	0	0
CJ724825	738	3.26391	0.363655	0.650516	¥	7.05698e-07	6.62543	5.69421e-07	1.00612e-05	0.650516	¥	4.55532	7.64991e-05	0.00089821	0	0	0	0	0	0	0	0	0	0	0	0	0	0	0	0	0	0	0	0	0	0	0	0	0	0	0	0	0	0	0	0	0	0	0
CJ730971	121	9.70855	2.21799	3.02908	¥	5.53346e-16	27.3339	2.66559e-06	2.57986e-14	3.02908	¥	5.505	5.04731e-06	9.36246e-05	0	0	0	0	0	0	0	0	0	0	0	0	0	0	0	0	0	0	0	0	0	0	0	0	0	0	0	0	0	0	0	0	0	0	0
CJ734457	380	4.30654	0.66536	0.885336	¥	5.45646e-09	8.64988	7.7434e-07	1.10446e-07	0.885336	¥	4.96664	2.36322e-05	0.000337532	0	0	0	0	0	0	0	0	0	0	0	0	0	0	0	0	0	0	0	0	0	0	0	0	0	0	0	0	0	0	0	0	0	0	0
CJ792397	384	1.37275	0	0.306274	¥	0.00229513	3.64851	2.68089e-07	0.0148401	0.306274	¥	3.56391	0.00120686	0.00872727	0	0	0	0	0	0	0	0	0	0	0	0	0	0	0	0	0	0	0	0	0	0	0	0	0	0	0	0	0	0	0	0	0	0	0
CJ899806	688	2.37861	0	0.418219	¥	0.000153379	4.61618	3.66039e-07	0.00135817	0.418219	¥	3.95872	0.000409668	0.00358175	0	0	0	0	0	0	0	0	0	0	0	0	0	0	0	0	0	0	0	0	0	0	0	0	0	0	0	0	0	0	0	0	0	0	0
CJ911593	518	6.60493	0.503235	1.35812	¥	2.58056e-10	12.6627	1.18053e-06	6.33858e-09	1.35812	¥	4.60846	6.57629e-05	0.000792573	0	0	0	0	0	0	0	0	0	0	0	0	0	0	0	0	0	0	0	0	0	0	0	0	0	0	0	0	0	0	0	0	0	0	0
CJ953335	731	3.47094	0	0.481534	¥	4.95293e-05	5.15257	4.20334e-07	0.000490946	0.481534	¥	3.58041	0.0011543	0.00841908	0	0	0	0	0	0	0	0	0	0	0	0	0	0	0	0	0	0	0	0	0	0	0	0	0	0	0	0	0	0	0	0	0	0	0
CK193822	348	3.90587	0	0.840117	¥	6.07383e-08	8.23967	7.32818e-07	1.03927e-06	0.840117	¥	4.63308	6.13094e-05	0.000747998	0	0	0	0	0	0	0	0	0	0	0	0	0	0	0	0	0	0	0	0	0	0	0	0	0	0	0	0	0	0	0	0	0	0	0
CK198454	681	1.15184	0	0.307896	¥	0.00116678	3.66267	2.69523e-07	0.00825961	0.307896	¥	4.63896	6.02914e-05	0.00073785	0	0	0	0	0	0	0	0	0	0	0	0	0	0	0	0	0	0	0	0	0	0	0	0	0	0	0	0	0	0	0	0	0	0	0
CK212894	1080	2.84837	0.276946	0.556141	¥	5.22156e-06	5.80942	4.86821e-07	6.34122e-05	0.556141	¥	4.46832	9.79427e-05	0.00110184	0	0	0	0	0	0	0	0	0	0	0	0	0	0	0	0	0	0	0	0	0	0	0	0	0	0	0	0	0	0	0	0	0	0	0
CV761330	840	1.08744	0	0.287123	¥	0.00229513	3.48295	2.5133e-07	0.0148401	0.287123	¥	5.12916	1.4831e-05	0.000228996	0	0	0	0	0	0	0	0	0	0	0	0	0	0	0	0	0	0	0	0	0	0	0	0	0	0	0	0	0	0	0	0	0	0	0
CV772679	785	1.93979	0	0.295381	¥	0.00229513	3.55437	2.5856e-07	0.0148401	0.295381	¥	3.61256	0.00105824	0.00784117	0	0	0	0	0	0	0	0	0	0	0	0	0	0	0	0	0	0	0	0	0	0	0	0	0	0	0	0	0	0	0	0	0	0	0
CV775371	699	3.72927	0	0.490792	¥	3.56178e-05	5.25201	4.30399e-07	0.000364598	0.490792	¥	3.53178	0.00131587	0.00936979	0	0	0	0	0	0	0	0	0	0	0	0	0	0	0	0	0	0	0	0	0	0	0	0	0	0	0	0	0	0	0	0	0	0	0
CV778622	734	1.79542	0	0.29147	¥	0.00229513	3.52076	2.55158e-07	0.0148401	0.29147	¥	3.503	0.00142155	0.00997338	0	0	0	0	0	0	0	0	0	0	0	0	0	0	0	0	0	0	0	0	0	0	0	0	0	0	0	0	0	0	0	0	0	0	0
FL646209	249	2.42477	0	0.677935	¥	7.25213e-07	6.86219	5.93386e-07	1.03202e-05	0.677935	¥	4.48963	9.21967e-05	0.0010475	0	0	0	0	0	0	0	0	0	0	0	0	0	0	0	0	0	0	0	0	0	0	0	0	0	0	0	0	0	0	0	0	0	0	0
GH727333	537	27.4271	2.22241	5.09555	¥	4.88872e-20	43.3525	4.28703e-06	3.18441e-18	5.09555	¥	4.13431	0.000251149	0.00239497	0	0	0	0	0	0	0	0	0	0	0	0	0	0	0	0	0	0	0	0	0	0	0	0	0	0	0	0	0	0	0	0	0	0	0
GH728617	485	3.13888	0	0.541271	¥	1.04403e-05	5.68079	4.73801e-07	0.000119353	0.541271	¥	4.13293	0.000252121	0.00240292	0	0	0	0	0	0	0	0	0	0	0	0	0	0	0	0	0	0	0	0	0	0	0	0	0	0	0	0	0	0	0	0	0	0	0
GH728769	602	1.30144	0	0.369656	¥	0.000593214	4.19643	3.23551e-07	0.00454511	0.369656	¥	4.88142	3.01632e-05	0.000413489	0	0	0	0	0	0	0	0	0	0	0	0	0	0	0	0	0	0	0	0	0	0	0	0	0	0	0	0	0	0	0	0	0	0	0
GH729039	694	2.95509	0.596947	0.914792	¥	1.57937e-09	8.91143	8.00815e-07	3.45935e-08	0.914792	¥	7.30468	3.20614e-08	1.39751e-06	0	0	0	0	0	0	0	0	0	0	0	0	0	0	0	0	0	0	0	0	0	0	0	0	0	0	0	0	0	0	0	0	0	0	0
GH729105	655	1.73104	0	0.295884	¥	0.00229513	3.5586	2.58988e-07	0.0148401	0.295884	¥	3.8409	0.00056731	0.00467927	0	0	0	0	0	0	0	0	0	0	0	0	0	0	0	0	0	0	0	0	0	0	0	0	0	0	0	0	0	0	0	0	0	0	0
GH730328	519	11.2441	2.31081	3.27931	¥	7.57571e-22	29.2331	2.85783e-06	5.63607e-20	3.27931	¥	6.40428	3.90482e-07	1.10153e-05	0	0	0	0	0	0	0	0	0	0	0	0	0	0	0	0	0	0	0	0	0	0	0	0	0	0	0	0	0	0	0	0	0	0	0
GH730606	497	6.78526	2.45109	2.69504	¥	1.45288e-26	24.2967	2.35815e-06	1.50037e-24	2.69504	¥	10.1835	2.07214e-11	3.60191e-09	0	0	0	0	0	0	0	0	0	0	0	0	0	0	0	0	0	0	0	0	0	0	0	0	0	0	0	0	0	0	0	0	0	0	0
NP234662	282	23.1974	2.68975	5.24514	¥	1.25168e-23	48.0817	4.76573e-06	1.0582e-21	5.24514	¥	4.84657	3.3326e-05	0.000449523	0	0	0	0	0	0	0	0	0	0	0	0	0	0	0	0	0	0	0	0	0	0	0	0	0	0	0	0	0	0	0	0	0	0	0
TC368608	1783	3.51404	0.319036	0.680457	¥	3.60005e-07	6.88429	5.95623e-07	5.4019e-06	0.680457	¥	4.72838	4.67176e-05	0.000595956	0	0	0	0	0	0	0	0	0	0	0	0	0	0	0	0	0	0	0	0	0	0	0	0	0	0	0	0	0	0	0	0	0	0	0
TC368684	1298	12.8066	1.00719	2.38515	¥	1.37317e-13	21.205	2.0452e-06	5.06802e-12	2.38515	¥	4.17751	0.000222513	0.00216869	0	0	0	0	0	0	0	0	0	0	0	0	0	0	0	0	0	0	0	0	0	0	0	0	0	0	0	0	0	0	0	0	0	0	0
TC370553	890	10.9477	0.919373	1.39611	¥	1.37982e-11	13.2184	1.23677e-06	4.03342e-10	1.39611	¥	3.99697	0.000368394	0.00327981	0	0	0	0	0	0	0	0	0	0	0	0	0	0	0	0	0	0	0	0	0	0	0	0	0	0	0	0	0	0	0	0	0	0	0
TC375615	764	1.18607	0	0.308849	¥	0.00229513	3.67077	2.70342e-07	0.0148401	0.308849	¥	4.60027	6.73149e-05	0.000808074	0	0	0	0	0	0	0	0	0	0	0	0	0	0	0	0	0	0	0	0	0	0	0	0	0	0	0	0	0	0	0	0	0	0	0
TC378890	872	7.88915	1.42528	1.9514	¥	2.41029e-17	17.8661	1.70723e-06	1.27116e-15	1.9514	¥	6.38096	4.17013e-07	1.16279e-05	0	0	0	0	0	0	0	0	0	0	0	0	0	0	0	0	0	0	0	0	0	0	0	0	0	0	0	0	0	0	0	0	0	0	0
TC379689	895	5.93248	0.815371	1.39158	¥	3.2631e-13	13.0257	1.21728e-06	1.15552e-11	1.39158	¥	5.8549	1.85537e-06	4.04831e-05	0	0	0	0	0	0	0	0	0	0	0	0	0	0	0	0	0	0	0	0	0	0	0	0	0	0	0	0	0	0	0	0	0	0	0
TC380008	705	2.18173	0.28547	0.451492	¥	7.80005e-05	4.90404	3.95177e-07	0.000740641	0.451492	¥	4.34212	0.000139996	0.00147981	0	0	0	0	0	0	0	0	0	0	0	0	0	0	0	0	0	0	0	0	0	0	0	0	0	0	0	0	0	0	0	0	0	0	0
TC383416	1269	2.15945	0.205796	0.43833	¥	7.80005e-05	4.79099	3.83734e-07	0.000740641	0.43833	¥	4.33764	0.000141778	0.00149537	0	0	0	0	0	0	0	0	0	0	0	0	0	0	0	0	0	0	0	0	0	0	0	0	0	0	0	0	0	0	0	0	0	0	0
TC386506	773	4.38394	0	0.5377	¥	2.15189e-05	5.67033	4.72742e-07	0.000230582	0.5377	¥	3.48801	0.00147982	0.0103062	0	0	0	0	0	0	0	0	0	0	0	0	0	0	0	0	0	0	0	0	0	0	0	0	0	0	0	0	0	0	0	0	0	0	0
TC386758	1270	7.87492	0.616901	1.58246	¥	1.92347e-11	14.682	1.38493e-06	5.53149e-10	1.58246	¥	4.36231	0.000132232	0.00141322	0	0	0	0	0	0	0	0	0	0	0	0	0	0	0	0	0	0	0	0	0	0	0	0	0	0	0	0	0	0	0	0	0	0	0
TC387297	730	6.59936	1.40468	1.99994	¥	1.16638e-17	18.245	1.74558e-06	6.31494e-16	1.99994	¥	6.77605	1.37797e-07	4.62783e-06	0	0	0	0	0	0	0	0	0	0	0	0	0	0	0	0	0	0	0	0	0	0	0	0	0	0	0	0	0	0	0	0	0	0	0
TC392314	661	3.45466	0.535068	0.943107	¥	1.7063e-09	9.1487	8.24832e-07	3.72159e-08	0.943107	¥	5.23281	1.10167e-05	0.00017829	0	0	0	0	0	0	0	0	0	0	0	0	0	0	0	0	0	0	0	0	0	0	0	0	0	0	0	0	0	0	0	0	0	0	0
TC392840	1086	3.12991	0.485391	0.781343	¥	4.61546e-08	7.75566	6.83825e-07	8.04307e-07	0.781343	¥	5.34618	7.9583e-06	0.000136298	0	0	0	0	0	0	0	0	0	0	0	0	0	0	0	0	0	0	0	0	0	0	0	0	0	0	0	0	0	0	0	0	0	0	0
TC392975	811	4.6807	0	0.874203	¥	3.02662e-07	8.60544	7.69842e-07	4.59836e-06	0.874203	¥	3.81677	0.000606242	0.00494452	0	0	0	0	0	0	0	0	0	0	0	0	0	0	0	0	0	0	0	0	0	0	0	0	0	0	0	0	0	0	0	0	0	0	0
TC399355	657	2.31722	0.32335	0.447111	¥	7.80005e-05	4.86669	3.91396e-07	0.000740641	0.447111	¥	4.931	2.61721e-05	0.000367146	0	0	0	0	0	0	0	0	0	0	0	0	0	0	0	0	0	0	0	0	0	0	0	0	0	0	0	0	0	0	0	0	0	0	0
TC401790	586	1364.89	111.544	248.955	¥	1.90915e-44	2152.33	0.000217763	4.76054e-42	248.955	¥	4.67632	5.42e-05	0.000674953	0	0	0	0	0	0	0	0	0	0	0	0	0	0	0	0	0	0	0	0	0	0	0	0	0	0	0	0	0	0	0	0	0	0	0
TC402767	620	9.78722	0.87983	1.61824	¥	5.9826e-13	14.9995	1.41706e-06	2.05652e-11	1.61824	¥	4.52496	8.33952e-05	0.000963731	0	0	0	0	0	0	0	0	0	0	0	0	0	0	0	0	0	0	0	0	0	0	0	0	0	0	0	0	0	0	0	0	0	0	0
TC403262	875	2.92976	0.341831	0.481083	¥	3.96705e-05	5.16033	4.2112e-07	0.000401471	0.481083	¥	4.36066	0.000132851	0.00141833	0	0	0	0	0	0	0	0	0	0	0	0	0	0	0	0	0	0	0	0	0	0	0	0	0	0	0	0	0	0	0	0	0	0	0
TC405547	650	3.74747	0.326833	0.810925	¥	1.93104e-07	8.01502	7.10078e-07	3.0316e-06	0.810925	¥	4.14986	0.000240442	0.00231086	0	0	0	0	0	0	0	0	0	0	0	0	0	0	0	0	0	0	0	0	0	0	0	0	0	0	0	0	0	0	0	0	0	0	0
TC406013	608	2.52981	0.433499	0.520641	¥	2.01778e-05	5.50212	4.55716e-07	0.000217419	0.520641	¥	4.86801	3.13432e-05	0.000427289	0	0	0	0	0	0	0	0	0	0	0	0	0	0	0	0	0	0	0	0	0	0	0	0	0	0	0	0	0	0	0	0	0	0	0
TC406398	1052	7.23734	1.31342	1.91892	¥	4.81915e-17	17.5785	1.67811e-06	2.482e-15	1.91892	¥	6.42695	3.66329e-07	1.04522e-05	0	0	0	0	0	0	0	0	0	0	0	0	0	0	0	0	0	0	0	0	0	0	0	0	0	0	0	0	0	0	0	0	0	0	0
TC410407	1139	1.6664	0	0.428812	¥	0.000153379	4.70824	3.75358e-07	0.00135817	0.428812	¥	4.21662	0.000199373	0.00198198	0	0	0	0	0	0	0	0	0	0	0	0	0	0	0	0	0	0	0	0	0	0	0	0	0	0	0	0	0	0	0	0	0	0	0
TC410838	682	7.89686	0.874951	1.83191	¥	1.45813e-14	17.0226	1.62185e-06	5.94628e-13	1.83191	¥	5.22173	1.13727e-05	0.000182996	0	0	0	0	0	0	0	0	0	0	0	0	0	0	0	0	0	0	0	0	0	0	0	0	0	0	0	0	0	0	0	0	0	0	0
TC412984	689	39.8389	6.82262	10.7398	¥	1.1992e-49	93.8191	9.39539e-06	3.72733e-47	10.7398	¥	7.42817	2.29054e-08	1.05704e-06	0	0	0	0	0	0	0	0	0	0	0	0	0	0	0	0	0	0	0	0	0	0	0	0	0	0	0	0	0	0	0	0	0	0	0
TC414579	908	23.987	2.08119	4.14004	¥	1.97301e-25	36.917	3.63561e-06	1.88489e-23	4.14004	¥	5.09084	1.65538e-05	0.0002508	0	0	0	0	0	0	0	0	0	0	0	0	0	0	0	0	0	0	0	0	0	0	0	0	0	0	0	0	0	0	0	0	0	0	0
TC415109	675	5.10914	0.420817	0.927952	¥	1.6557e-08	9.00351	8.10136e-07	3.10707e-07	0.927952	¥	4.39484	0.000120609	0.00131008	0	0	0	0	0	0	0	0	0	0	0	0	0	0	0	0	0	0	0	0	0	0	0	0	0	0	0	0	0	0	0	0	0	0	0
TC415760	654	2.79858	0	0.506976	¥	3.6275e-05	5.38871	4.44236e-07	0.000370504	0.506976	¥	3.54745	0.00126156	0.0090496	0	0	0	0	0	0	0	0	0	0	0	0	0	0	0	0	0	0	0	0	0	0	0	0	0	0	0	0	0	0	0	0	0	0	0
TC416536	613	35.619	5.63504	8.28898	¥	4.30936e-37	70.9007	7.07553e-06	7.65697e-35	8.28898	¥	6.15376	7.92831e-07	1.99067e-05	0	0	0	0	0	0	0	0	0	0	0	0	0	0	0	0	0	0	0	0	0	0	0	0	0	0	0	0	0	0	0	0	0	0	0
TC416577	877	16.348	3.53911	5.40943	¥	9.81664e-34	47.6352	4.72053e-06	1.48e-31	5.40943	¥	7.52132	1.7794e-08	8.56972e-07	0	0	0	0	0	0	0	0	0	0	0	0	0	0	0	0	0	0	0	0	0	0	0	0	0	0	0	0	0	0	0	0	0	0	0
TC416773	963	11.7301	0.716235	1.53794	¥	4.96908e-11	14.5392	1.37048e-06	1.35176e-09	1.53794	¥	3.82912	0.000585995	0.00480908	0	0	0	0	0	0	0	0	0	0	0	0	0	0	0	0	0	0	0	0	0	0	0	0	0	0	0	0	0	0	0	0	0	0	0
TC418634	683	28.0855	9.87489	12.7129	¥	1.0494e-57	110.284	1.1062e-05	4.41915e-55	12.7129	¥	9.17451	2.40645e-10	2.51911e-08	0	0	0	0	0	0	0	0	0	0	0	0	0	0	0	0	0	0	0	0	0	0	0	0	0	0	0	0	0	0	0	0	0	0	0
TC418685	503	3.5186	0	0.640648	¥	2.6847e-06	6.51317	5.58057e-07	3.43778e-05	0.640648	¥	4.05652	0.000312112	0.00286897	0	0	0	0	0	0	0	0	0	0	0	0	0	0	0	0	0	0	0	0	0	0	0	0	0	0	0	0	0	0	0	0	0	0	0
TC421981	695	1.51464	0	0.419124	¥	0.000153379	4.62449	3.6688e-07	0.00135817	0.419124	¥	4.58037	7.12378e-05	0.000847691	0	0	0	0	0	0	0	0	0	0	0	0	0	0	0	0	0	0	0	0	0	0	0	0	0	0	0	0	0	0	0	0	0	0	0
TC422634	749	1.82074	0	0.343852	¥	0.000593214	3.97341	3.00976e-07	0.00454511	0.343852	¥	3.66175	0.00092609	0.00702335	0	0	0	0	0	0	0	0	0	0	0	0	0	0	0	0	0	0	0	0	0	0	0	0	0	0	0	0	0	0	0	0	0	0	0
TC424180	564	27.4764	1.83738	4.08296	¥	4.01376e-22	36.2356	3.56663e-06	3.05262e-20	4.08296	¥	4.46135	9.98984e-05	0.0011193	0	0	0	0	0	0	0	0	0	0	0	0	0	0	0	0	0	0	0	0	0	0	0	0	0	0	0	0	0	0	0	0	0	0	0
TC424668	468	3.28659	0	0.49888	¥	5.17113e-05	5.32169	4.37452e-07	0.000510182	0.49888	¥	3.40397	0.00185157	0.0123634	0	0	0	0	0	0	0	0	0	0	0	0	0	0	0	0	0	0	0	0	0	0	0	0	0	0	0	0	0	0	0	0	0	0	0
TC425019	517	109.566	13.7671	29.0219	¥	5.40982e-40	247.14	2.4915e-05	1.09342e-37	29.0219	¥	5.50134	5.10062e-06	9.4361e-05	0	0	0	0	0	0	0	0	0	0	0	0	0	0	0	0	0	0	0	0	0	0	0	0	0	0	0	0	0	0	0	0	0	0	0
TC425478	564	343.623	30.1162	56.2803	¥	3.51256e-33	491.841	4.96841e-05	5.159e-31	56.2803	¥	4.24515	0.000184002	0.00185419	0	0	0	0	0	0	0	0	0	0	0	0	0	0	0	0	0	0	0	0	0	0	0	0	0	0	0	0	0	0	0	0	0	0	0
TC426021	741	4.10907	0	0.869168	¥	4.77449e-08	8.46209	7.55331e-07	8.29805e-07	0.869168	¥	4.58608	7.0089e-05	0.000835725	0	0	0	0	0	0	0	0	0	0	0	0	0	0	0	0	0	0	0	0	0	0	0	0	0	0	0	0	0	0	0	0	0	0	0
TC428031	686	3.30233	0.443852	0.757504	¥	4.84236e-08	7.55086	6.63095e-07	8.41205e-07	0.757504	¥	4.97982	2.27563e-05	0.000326895	0	0	0	0	0	0	0	0	0	0	0	0	0	0	0	0	0	0	0	0	0	0	0	0	0	0	0	0	0	0	0	0	0	0	0
TC428515	517	4.07841	1.00842	1.1437	¥	3.44569e-11	10.9001	1.00211e-06	9.57292e-10	1.1437	¥	5.70599	2.83902e-06	5.78345e-05	0	0	0	0	0	0	0	0	0	0	0	0	0	0	0	0	0	0	0	0	0	0	0	0	0	0	0	0	0	0	0	0	0	0	0
TC428716	891	39.3428	6.69482	10.4814	¥	8.78973e-32	91.4468	9.15526e-06	1.20709e-29	10.4814	¥	5.90184	1.62293e-06	3.63037e-05	0	0	0	0	0	0	0	0	0	0	0	0	0	0	0	0	0	0	0	0	0	0	0	0	0	0	0	0	0	0	0	0	0	0	0
TC429403	977	3.4255	0	0.517238	¥	3.71962e-05	5.4642	4.51877e-07	0.00037892	0.517238	¥	3.59031	0.00112387	0.00824297	0	0	0	0	0	0	0	0	0	0	0	0	0	0	0	0	0	0	0	0	0	0	0	0	0	0	0	0	0	0	0	0	0	0	0
TC429888	473	5.34538	0	0.847206	¥	1.8767e-07	8.33086	7.42048e-07	2.95423e-06	0.847206	¥	3.8571	0.000542546	0.00451139	0	0	0	0	0	0	0	0	0	0	0	0	0	0	0	0	0	0	0	0	0	0	0	0	0	0	0	0	0	0	0	0	0	0	0
TC431593	529	7.04827	1.71297	2.12808	¥	1.85202e-17	19.4041	1.86291e-06	9.85398e-16	2.12808	¥	6.52774	2.75932e-07	8.28523e-06	0	0	0	0	0	0	0	0	0	0	0	0	0	0	0	0	0	0	0	0	0	0	0	0	0	0	0	0	0	0	0	0	0	0	0
TC431827	574	5.52537	0.685942	1.01246	¥	9.18849e-10	9.71969	8.82629e-07	2.08673e-08	1.01246	¥	4.90695	2.80377e-05	0.000388944	0	0	0	0	0	0	0	0	0	0	0	0	0	0	0	0	0	0	0	0	0	0	0	0	0	0	0	0	0	0	0	0	0	0	0
TC432408	446	4.09057	0	0.738702	¥	4.53028e-07	7.43664	6.51533e-07	6.68386e-06	0.738702	¥	4.30374	0.000156009	0.00161764	0	0	0	0	0	0	0	0	0	0	0	0	0	0	0	0	0	0	0	0	0	0	0	0	0	0	0	0	0	0	0	0	0	0	0
TC432909	766	19.0839	1.98044	3.63913	¥	2.19121e-21	32.492	3.1877e-06	1.5712e-19	3.63913	¥	5.07383	1.73814e-05	0.00026141	0	0	0	0	0	0	0	0	0	0	0	0	0	0	0	0	0	0	0	0	0	0	0	0	0	0	0	0	0	0	0	0	0	0	0
TC433148	656	3.15763	0.464249	0.771295	¥	4.82168e-08	7.66855	6.75008e-07	8.37678e-07	0.771295	¥	4.98623	2.23421e-05	0.000322259	0	0	0	0	0	0	0	0	0	0	0	0	0	0	0	0	0	0	0	0	0	0	0	0	0	0	0	0	0	0	0	0	0	0	0
TC435190	550	18.4528	1.2561	2.64641	¥	3.12772e-16	23.6073	2.28837e-06	1.49853e-14	2.64641	¥	4.10231	0.00027466	0.00257723	0	0	0	0	0	0	0	0	0	0	0	0	0	0	0	0	0	0	0	0	0	0	0	0	0	0	0	0	0	0	0	0	0	0	0
TC437853	1070	5.50471	0.735946	1.43932	¥	4.8885e-12	13.343	1.24939e-06	1.50615e-10	1.43932	¥	5.34504	7.98431e-06	0.00013668	0	0	0	0	0	0	0	0	0	0	0	0	0	0	0	0	0	0	0	0	0	0	0	0	0	0	0	0	0	0	0	0	0	0	0
TC437888	354	3.09219	0	0.605609	¥	1.10964e-05	6.2496	5.31378e-07	0.000126228	0.605609	¥	3.82638	0.000590426	0.00483828	0	0	0	0	0	0	0	0	0	0	0	0	0	0	0	0	0	0	0	0	0	0	0	0	0	0	0	0	0	0	0	0	0	0	0
TC438291	617	11.5143	1.7087	3.06747	¥	6.05027e-17	27.7177	2.70443e-06	3.08597e-15	3.06747	¥	5.24596	1.06089e-05	0.00017281	0	0	0	0	0	0	0	0	0	0	0	0	0	0	0	0	0	0	0	0	0	0	0	0	0	0	0	0	0	0	0	0	0	0	0
TC438608	702	3.88529	0.371333	0.766701	¥	2.14498e-07	7.64029	6.72147e-07	3.34198e-06	0.766701	¥	4.23987	0.000186759	0.00187762	0	0	0	0	0	0	0	0	0	0	0	0	0	0	0	0	0	0	0	0	0	0	0	0	0	0	0	0	0	0	0	0	0	0	0
TC439076	525	2.75288	0	0.497175	¥	3.96705e-05	5.29905	4.3516e-07	0.000401471	0.497175	¥	4.37183	0.000128722	0.00138303	0	0	0	0	0	0	0	0	0	0	0	0	0	0	0	0	0	0	0	0	0	0	0	0	0	0	0	0	0	0	0	0	0	0	0
TC439755	500	117.551	9.82655	21.8629	¥	2.77036e-38	194.151	1.95512e-05	5.21027e-36	21.8629	¥	4.70762	4.95696e-05	0.00062665	0	0	0	0	0	0	0	0	0	0	0	0	0	0	0	0	0	0	0	0	0	0	0	0	0	0	0	0	0	0	0	0	0	0	0
TC443002	528	402.893	13.8212	54.4701	¥	1.27785e-38	454.976	4.59526e-05	2.44683e-36	54.4701	¥	3.63517	0.000995359	0.00745235	0	0	0	0	0	0	0	0	0	0	0	0	0	0	0	0	0	0	0	0	0	0	0	0	0	0	0	0	0	0	0	0	0	0	0
TC444223	973	5.5847	0.750007	1.44207	¥	4.46697e-13	13.3976	1.25492e-06	1.55748e-11	1.44207	¥	5.74212	2.56041e-06	5.30401e-05	0	0	0	0	0	0	0	0	0	0	0	0	0	0	0	0	0	0	0	0	0	0	0	0	0	0	0	0	0	0	0	0	0	0	0
TC445334	826	46.0501	17.7626	21.2953	¥	2.28685e-80	184.792	1.86039e-05	1.81903e-77	21.2953	¥	10.048	2.85818e-11	4.65372e-09	0	0	0	0	0	0	0	0	0	0	0	0	0	0	0	0	0	0	0	0	0	0	0	0	0	0	0	0	0	0	0	0	0	0	0
TC445659	653	22.8527	5.2053	9.44678	¥	3.76168e-39	81.3329	8.1315e-06	7.3229e-37	9.44678	¥	7.11079	5.45481e-08	2.16055e-06	0	0	0	0	0	0	0	0	0	0	0	0	0	0	0	0	0	0	0	0	0	0	0	0	0	0	0	0	0	0	0	0	0	0	0
TC447860	609	2.32302	0.370643	0.517898	¥	2.01778e-05	5.47853	4.53328e-07	0.000217419	0.517898	¥	4.82403	3.55455e-05	0.000474435	0	0	0	0	0	0	0	0	0	0	0	0	0	0	0	0	0	0	0	0	0	0	0	0	0	0	0	0	0	0	0	0	0	0	0
TC449763	702	1.51311	0	0.429698	¥	7.80005e-05	4.71593	3.76136e-07	0.000740641	0.429698	¥	4.60437	6.65336e-05	0.000800296	0	0	0	0	0	0	0	0	0	0	0	0	0	0	0	0	0	0	0	0	0	0	0	0	0	0	0	0	0	0	0	0	0	0	0
TC450601	624	4.87934	1.52085	1.99226	¥	1.33808e-17	18.2111	1.74215e-06	7.20586e-16	1.99226	¥	7.06552	6.1789e-08	2.39478e-06	0	0	0	0	0	0	0	0	0	0	0	0	0	0	0	0	0	0	0	0	0	0	0	0	0	0	0	0	0	0	0	0	0	0	0
TC451445	1162	1.36093	0.296787	0.428853	¥	0.000153379	4.70849	3.75383e-07	0.00135817	0.428853	¥	6.07029	1.0048e-06	2.43173e-05	0	0	0	0	0	0	0	0	0	0	0	0	0	0	0	0	0	0	0	0	0	0	0	0	0	0	0	0	0	0	0	0	0	0	0
TC452219	711	1.4828	0	0.343117	¥	0.000593214	3.96731	3.00359e-07	0.00454511	0.343117	¥	4.00057	0.000364722	0.00325247	0	0	0	0	0	0	0	0	0	0	0	0	0	0	0	0	0	0	0	0	0	0	0	0	0	0	0	0	0	0	0	0	0	0	0
TC452471	449	2.34449	0	0.443768	¥	7.80005e-05	4.83771	3.88463e-07	0.000740641	0.443768	¥	4.27504	0.000169156	0.00173074	0	0	0	0	0	0	0	0	0	0	0	0	0	0	0	0	0	0	0	0	0	0	0	0	0	0	0	0	0	0	0	0	0	0	0
TC452582	276	16.7713	0	2.33929	¥	4.12182e-11	20.8813	2.01244e-06	1.13322e-09	2.33929	¥	3.56823	0.00119287	0.00864362	0	0	0	0	0	0	0	0	0	0	0	0	0	0	0	0	0	0	0	0	0	0	0	0	0	0	0	0	0	0	0	0	0	0	0
TC452760	424	2.41843	0	0.564235	¥	5.22156e-06	5.87899	4.93864e-07	6.34122e-05	0.564235	¥	4.45787	0.000100887	0.00112827	0	0	0	0	0	0	0	0	0	0	0	0	0	0	0	0	0	0	0	0	0	0	0	0	0	0	0	0	0	0	0	0	0	0	0
TC454319	219	13.5807	1.09989	1.83902	¥	1.11618e-11	17.2439	1.64425e-06	3.29927e-10	1.83902	¥	3.70957	0.000813049	0.00630748	0	0	0	0	0	0	0	0	0	0	0	0	0	0	0	0	0	0	0	0	0	0	0	0	0	0	0	0	0	0	0	0	0	0	0
TC455718	493	7.41292	1.19141	1.72305	¥	1.37404e-12	15.766	1.49465e-06	4.5423e-11	1.72305	¥	5.19628	1.22339e-05	0.000194704	0	0	0	0	0	0	0	0	0	0	0	0	0	0	0	0	0	0	0	0	0	0	0	0	0	0	0	0	0	0	0	0	0	0	0
TC456528	468	4.456	0	0.539207	¥	2.92646e-05	5.67866	4.73586e-07	0.00030491	0.539207	¥	3.32597	0.00227595	0.0146301	0	0	0	0	0	0	0	0	0	0	0	0	0	0	0	0	0	0	0	0	0	0	0	0	0	0	0	0	0	0	0	0	0	0	0
TC458068	161	26.4767	2.57318	4.04985	¥	1.71526e-19	36.3854	3.58181e-06	1.07168e-17	4.04985	¥	4.42336	0.000111255	0.00122435	0	0	0	0	0	0	0	0	0	0	0	0	0	0	0	0	0	0	0	0	0	0	0	0	0	0	0	0	0	0	0	0	0	0	0
TC460823	1123	3.45384	0.232551	0.772386	¥	2.85228e-07	7.628	6.70903e-07	4.35465e-06	0.772386	¥	4.18005	0.000220931	0.00215565	0	0	0	0	0	0	0	0	0	0	0	0	0	0	0	0	0	0	0	0	0	0	0	0	0	0	0	0	0	0	0	0	0	0	0
[truncated: 156 more columns]
