# Supplementary material for: The transcriptome of the developing grain: a resource for understanding seed development and the molecular control of the functional and nutritional properties of wheat
Source: BMC Genomics. 2017 Oct 11;18:766. doi: 10.1186/s12864-017-4154-z (PMC5637334; doi:10.1186/s12864-017-4154-z)
Supplement: Supplementary file 6 — Nucleotide sequence details of 319 transcripts from TaGI cDNA database that are uniquely differentially expressed at the 14dpa developmental stage. (FA 249 kb) [file 12864_2017_4154_MOESM6_ESM.fa]

>TC369256 similar to UniRef100_Q9SBX4 Cluster: Proline-rich protein precursor; n=1; Zea mays|Rep: Proline-rich protein precursor - Zea mays (Maize), partial (22%)
GATGTACTGCGACCCAGCCGTCCGATCACCAACCATCTTCTCGAAGCAACCCATTCCGCA
ATGGGGGCCCTGCCTCGGGGTCTGCTGGTCCTCGGCGTTTGCGCCGTCCTGGTGGCGGCC
GTGCTCGCCGACGCATCGCCGGCATCGTCCATGGTCGTCGGCTTGGCCAAGTGCGCCGAC
TGCACCAGAAAGAACATGAAGGCTGAGGCTGCTTTCGCGGGCCTCCAGGTGGCTGTCAAG
TGCAAGAACGCCCACGGCGAGTACGAGACCAAGGCCATCGGCACGGTGGACAAGTCCGGC
GCGTTCGGCGTGCCCCTCGGCGCCGACCTCCTCCGCGAGGACGGCGAGCTGAAGCAGGAC
TGCTTCGCGCAGCTCCACAGCGCGCCCGACCACCCATGCCCCGGGCAGGAGCCGTCCATG
ATCGTCCGGCAATCCGCCGACGGCGCCGAAAAGAAGAGCTTCGTCGCCGTCCCCGGCGAG
GTGCACTACTCCTCCCAGGAGTGCGCGTCGGCGTTCCTCTGCCACTTCTTCCACAAGAAG
CACCTCTTCCACAAGAAGTCCGCCTTGGTCGTCCCTCACCTCAAGAAGAAGGCCATCGTG
ATCCCGCACATCCACAAGAAGCCGATCGTGATCCCGCACTTCCACAAGAAACCGGCGCCG
GTGCCGGTGCCGGAGTACAAGCCGCCGACGCCCACCCCGGTGTACAAGCACCCGAAGCCC
GTGCCGGAATACAAGCCGCCGACGCCGGTGTACCCGCATCCCGCGCCGATCTACCACCCT
CCTGCCGCCGATCAGAAGGCCGCTCTGAACCCGGAGACTGACCCTCAGCTCTTCAAGAAG
CTCCTCCACAAGAAGCCCATCGTGATCCCTCACTTCCACAAGAAAACGGCACCGGTGCCC
GGTGCCGGTGTAAAGCCCGCCGACGCCCACCCCCGGTGTACACGCAGCCGACGCCCGGTG
CCAGAGTACAAGCCAACGACTCCGGTGGTACCGCACCCGGTGGCGAATCTAACCACCCCC
GGCCGCCGAGAAAAGGGAGCTCTTACCCGGAAAAGGACCCCAACTTCTTTAAAAACCCCC
CCCAAAGAAGC
>TC369977 similar to UniRef100_Q9SBX4 Cluster: Proline-rich protein precursor; n=1; Zea mays|Rep: Proline-rich protein precursor - Zea mays (Maize), partial (8%)
GGGAATTTCCTCCAAGGCAATTTAATTTGGGAAACCCCAGGGGTTTCCCATTCAAGACCG
TTTTAAACGGCCGGCCCGGGGAATTTAATCCGACTCCATTATGGGCGAATTGGCCCGAAG
TTGCATTGTTCCCGGCCCGCCATGGCCCCGGGATTAGCTTGGTCCCGGCCGAGGTACCAC
CCTCCTGCCCCAGATCAGAAGGCCGCTCTGAATCCGGAGACTGACCCTCAGCTCTTCAAG
AAGCTCCTCCACAAGAAGCCCATCGTGATCCCGCACTTACCAATCGTGATCCCTCACTTC
CACAAGAAACCGGCGCCGGTGCCGGTGCCGGAGTACAAGCCACCGACGCCCACCCCGGTG
TACACGCACCCGACGCCGGTGCCAGAGTACAAGCCACCGACTCCGGTGTACCCGCACCCG
TCGCCGATCTACCACCCTCCTGCCGCCGATCAGAAGACGGCTCAGGACCCGGAGACGGAC
CCCCAGCTCTTCAAGAAGCTCCTCCATAAGAAGCCCATCGTGATCCCGCACTTCCACAAG
AAGCCAGCGCCGGTGCCGGAGTACAAGCCGCCAACACCCACCCCCGTGTACACGCACCCG
ACGCCCGTGCCGGAGCACAAGCCGCCGACGCCGGTGTACACGCACCCGACACCGATCTAC
CACCCTCCTGCTGACCAGAAGATGGTGCAAGACCCGGAGACGGACCCTCAGCTCTTCAAG
AAGCTCCTGCCGTTCATCAAGAAGAACCCATTCTTCAAGAAGTTCCCCCCTGCCAAGGAG
GATACCAAGCCATAGAGGATTGGTGCGACCTGAAGTCCTTTGCCTATTTCAGTATCCATG
GCCGTGTTGATTCCTGCAGTTTCTTTTTTCTTTTAAGGGAAATGTTGATCCCCGGTAATC
TCGAACTTTTTTTTGCAGGTGTGGTAGTAGTCTTGAACTTGCTACAAATAAACCTATGTT
GAAATGAGTTATATATATATTGGCCGAGTTGGAACTTNNNNNNNNNANNAANNNNNCNNC
ACNANNNANNNANNAAAAACCTGGGCCGGGACCACCTTAATCCGGGGCCAATGGGGGCGG
AACCTTGAAAATTCGGGCCCAATTCGCCCTATGGGGAGTCGATTAACATTCATGGGCGGC
GTTTAAAAGGTGGGATTGGAAACCCTGGGGTTCCCAATTAAACGCTTGGAAACATCCCCT
TTTGCAAGTGGGGTATAAAAAAAGGCCGCACGATCCCTTTCCCAAATTGGCCCCCTTAAG
TGAATGGACCCCCTA
>TC372053 similar to UniRef100_Q9SBX4 Cluster: Proline-rich protein precursor; n=1; Zea mays|Rep: Proline-rich protein precursor - Zea mays (Maize), partial (8%)
CCCCGGGGGACACGCACCCNAANGCCCGTGCCAAAAATACAAAGCCGCCNACGCCGGGTN
ACCNGCACCCGGGNGCCGATCTACCACCCTTCCTGCCGCAGATCAGAAGGCCGCTCTGAA
TCCGGAGACTGACCCTCAGCTCTTCAAGAAGCTCCTCCACAAGAAAGCCCATCGTGATCC
CGCACTTACCAATCGTGATCCCTCACTTCCACAAGAAACCGGCGCCGGTGCCGGTGCCGG
AGTACAAGCCACCGACGGCCCACCCCGGGTGTACACGCACCCGACGCCGGTGCCAGAGTA
CAAGCCACCGACTCCGGTGTACCCGCACCCGTCGCCGATCTACCACCCTCCTGCCGCCGA
TCAGAAGACGGCTCAGGACCCGGAGACGGACCCCCAGCTCTTCAAGAAGCTCCTCCATAA
GAAGCCCATCGTGATCCCGCACTTCCACAAGAAGCCAGCGCCGGTGCCGGAGTACAAGCC
GCCAACACCCACCCCCGTGTACACGCACCCGACGCCCGTGCCGGAGCACAAGCCGCCGAC
GCCGGTGTACACGCACCCGACACCGATCTACCACCCTCCTGCTGACCAGAAGATGGTGCA
AGACCCGGAGACGGACCCTCAGCTCTTCAAGAAGCTCCTGCCGTTCATCAAGAAGAACCC
ATTCTTCAAGAAGTTCCCCCCTGCCAAGGAGGATACCAAGCCATAGAGGATTGGTGCGAC
CTGAAGTCCTTTGCCTATTTCAGTATCCATGGCCGTGTTGATTCCTGCAGTTTCTTTTTT
CTTTTAAGGGAAATGTTGATCCCCGGTAATCTCGAACTTTTTTTTGCAGGTGTGGTAGTA
GTCTTGAACTTGCTACAAATAAACCTATGTTGAAATGAGTTATATATATATTGGCCGAGT
TGGAACTANNNAAAANAAAAAAAAAAANNAAANNANAAAAANNNAAAANANNNNNNAAAA
CCCTGGGCCGGGAACACGTTATCCCGGGGGCCGTGGGGGCGGGAACCTTGGAAGTTGGGC
CCAATTGCCCCATAGGGGGGTCGTTTCACATCATGGGCGGGGTTTTAAAAAGTCTGGGAT
TGGGAAACCCGGGGGGTTCCCAATTTTTTCGGCTTTGAGGAAATCCCCCCTTGGGCCAGG
GGGGGA
>TC372286 similar to UniRef100_Q84JV5 Cluster: ZmEBE-1 protein; n=1; Zea mays|Rep: ZmEBE-1 protein - Zea mays (Maize), partial (40%)
GAAAAAAGGAACAACGATAAGCTATGTGCCTTCCACAACTTTTACTTCTAGTGTTCATGG
TATGTTCAGACCAAGTTAGTGCGATATCATGGTTACACAATCCATATACTTGGGATATAG
CTCTATCCGAGAAACAACCATCCTCGTATAGCAGCCCGCTACTCATGAAGGCTGGCATGA
AGAGTAAGATAACCCATTATGCAACCTATACGTCAAACACGTTCCATGAATCTGTGCTTA
CCGGTGGCATGGCAACATTTAATATATGGATTCTGCAAAATAAGAAGGACCAAATAAGCG
CGTCAGCAATATGGGTATCAAATACAGAAGGTGATGACGATAGTACCACCAATACCGCGG
TAGCTGGATTAGAAGTTAACCCATCTAGGTATGGTGATAGCAAAACACATTTCTTTATGG
AATGGACGGCTGATGGGTATAAATCGACTGGATGCATAAACTTGGAATGTGATGGTTTTG
TGCCTGTAAATTATGCCCCTATTACTCCAGGAGATACTATAGAGGCAACAGGTGGAAAAA
CTAAGGTCACTATCAAGATATTCAAGAACAAAGCAGACGGTGACTGGTGGCTGCACTTTG
GATATGATAATCGAAACCTTACCCGTGTTGGGTATTGGCCCAAAAAGTATTTTTAAAAGT
TGGCAGACCATGCAAACTACATAATTTGGGGTGGGTTCACTGGATTATAATCTGGGGATG
CTAGTCCTGCAATGGGGAAATGGACACTGGCCCCGGAGAAAAATCCGGATTTGTCGAG
>TC372452
AATGTGATGTCGTGCACCGGATAAGAGCCGCGATAACTGGTCTTCTAGACGCTGGACGAG
TCAATGAGTGGGTTGTCACCGAGAAATTGGGAGATGCCAACAAGACGAAGCCAGCCACGG
AAGTATTAGATGCTGTGAAGGTGATAGATGTCGAGCTAACGACGCCCCTAGTGCCGAAGC
TCAAGAAGAGAAGAATAAGATTATGGGACAAGTACAACTGCTCAGAGATTTTTGTTGGAA
CCTGCATAGTTATATGTGGTTTCTACGATTTGTTTTACGCAAACAAAGGGTACTACATCT
ACCTCTTCATTCAAGGCCTAGCATTCCTCGTCGTCGGTTTTGAGTATATCGGCACACGCC
CTCCCACTCCCAGCGCCTAATAGGCTGCCATGCCATTCATGGAGCTGATACGCATGGTTA
CGACAAACCTCGTGGAAGTAAAGCCCCTGTCATGCACATATCGACATCAGAACATAGCGA
TATACAGAGAATTTTGCCTTGGCCACGGTCAGATTTGATCCAACCATTAATTCTTTATTA
CTGCCGACAAGGCGATCGAAATAGCATGGTAGTTCATCAGTTAATAACATGCAGTATTAT
TTACTGAAGCATCATGACAGAAAGATGCATTCAACACCTGGAAGAAATAACACAAGTTGT
AAATTAAATAACATGCTCTGCCTATTACTTACTGTAGATTCTCCAAATTTTATATGCCAA
TGTACTTACTGATGTAGCTTGCTCAGAATAGAGGATGATCAGCAGCAGTTTGTGCAGTTG
TGTTGTGTAGTATGACGAAACATGTAAATGTACATTGTTGCTCAACGCCATTA
>TC374206 homologue to UniRef100_O24401 Cluster: Chlorophyll a/b-binding protein WCAB precursor; n=1; Triticum aestivum|Rep: Chlorophyll a/b-binding protein WCAB precursor - Triticum aestivum (Wheat), partial (97%)
CGGCCGCCCGGGCAGGTCTTCAGTTTTCACTGTTTGGAACACACAATACACCTCCCGCCT
TAGCAGCGCAATGGCGACTACCACCATGTCCCTCTCCTCGGCCTTAGCCGGCGAGTCAGT
GAAGAACGTGGCTTCATCAGCTCTCTTTGGTGAGGCCCGTGTCACTATGCGCAAGACCGC
TGCAAAGGCCAAGCCAGTTTCATCAGGCAGCCCGTGGTACGGTGCTGACCGTGTGCTCTA
CCTCGGCCCGCTTTCTGGAGAGCCCCCGAGCTACTTGACTGGCGAGTTCCCCGGCGACTA
TGGGTGGGACACCGCCGGGCTATCGGCCGATCCTGAGACCTTTGCCAAGAACCGGGAGCT
CGAGGTGATCCACTGCCGGTGGGCCATGCTTGGTGCGCTCGGATGCGTCTTCCCCGAGCT
TCTTGCACGCAACGGCGTCAAGTTCGGTGAGGCCGTATGGTTCAAGGCCGGTTCCCAGAT
CTTCAGCGAGGGTGGCCTTGACTACCTCGGCAACCCCAGCCTCGTGCATGCACAGAGCAT
CCTTGCTATCTGGGCATGCCAAGTCGTGCTCATGGGTGCCGTTGAAGGGTACCGCGTTGC
CGGCGGCCCACTTGGTGAGATAGTCGACCCACTCTACCCTGGCGGCAGCTTTGACCCACT
AGGCCTGGCTGACGATCCAGAGGCATTCGCGGAGCTCAAGGTGAAGGAAGTCAAGAACGG
ACGCCTTGCCATGTTCTCTATGTTTGGCTTCTTCGTGCAGGCCATCGTCACCGGCAAGGG
CCCACTCGAGAACCTCGCCGACCACCTCTCTGACCCTGTCAACAACAACGCATGGGCGTT
TGCCACAAACTTTGTTCCCGGCAAGTGAGGCGTCGGCGCTCGCTACCTGCGAGTTGTAGC
CATCAAGGCAACTGCAGTGAACTGCACACACAATGCGTGGTTCAAATTGTGACATCATGG
TGTAAATTACAATGATCTCTGGGGGGAAATGGTCTGATCTGCCCGCTTGCTTCATGTCCT
GGATGTAGCCCTGTGTGTTGCTCCCATGAGAAA
>TC374685 similar to UniRef100_Q4RHI8 Cluster: Chromosome 19 SCAF15047, whole genome shotgun sequence; n=1; Tetraodon nigroviridis|Rep: Chromosome 19 SCAF15047, whole genome shotgun sequence - Tetraodon nigroviridis (Green puffer), partial (4%)
CTCACCTTCCGTTATTACATAGTCCAGCCTGCAGCTGATTTAAAAGAACCAATAAATGGC
CCAAATAGAACACACATTGTTCATGAGCATGGAAAGAAAACTAGGCACAAATTCTTCTAT
TAGACATCCATCCAAGGTTTGCTAAGATCTCCATGATTGTTGTCTCCAAGATGCGGTATG
CTCATCTCCTTCTCATGTTCTCCTCATTTTCTGCAACAACGCCCATGACCTGGTCCGGTG
TGTTCCACCGAGGATCACTACTGGGGTCGCCGTGCTGGAACTGCTCCATGATGTCGTAGT
CGTGGAAGTGTGCGCTGCAGTTGCACGCGCCGCCGTCAACCGCGGCCTCAGCCATCCTCT
GGAACGGGCACAGCCTCTGCGCCTCCTCGAAGGCCAGCGCGATGCAAGCGCCGCAGTCCG
GCGACTTGACGTCCCGGTGCCAGGAGCAGTAGCCGGAGGCCACAATCCGATTGGGGCTCT
CGCCGGCGTCGTCGACGTATGAGCGCCCGCACGCGCCGGCACCGTCGCGGCAGGACTCCC
TGTAATAAGAGGAGCCGCTGGATTCCGCATTCGCCATGGCGGGAATGGTGGCGACGAGAT
GGCGCAGGGAGGCCTCGTACGCGCTGCCCGGAGCGTACGTGCCCATGTCGTACGTGCCCA
CGGCGACGGGCAGGACGACGCCGCACTTGTGACTGGGCGTGAGGGCCAAGCCGTAGTCAG
CGGCGGGCGAGCAGCAATCGGTTCCGGCGGCTAGCGCCGGGAAGAGCGATGCGAGCAGGA
TGAGGACCGCGGCGGTGGCCATGGCCGGAGAAAGACAAGTAAGTATTTGCGGACGCGTGG
>TC375931 homologue to UniRef100_Q41578 Cluster: Protochlorophyllide reductase A, chloroplast precursor; n=1; Triticum aestivum|Rep: Protochlorophyllide reductase A, chloroplast precursor - Triticum aestivum (Wheat), partial (69%)
CCCACGCGTCCGGTACATCAGCAGTACACTACTCGCGGCGCACGCTCGAGCTCGCTAGCG
ACAGTCGTCCGTCAGAGCTCACCGTCATCCATGGCTCTCCAGCTCCTCCCCTCCACCCTC
TCCGTCCCCAAGAAGGGTAGCAGCATGGGCGCGGTGGCAGTGAAGGACACGGCGGCGTTC
CTGGGCGTGAGCAGCAAGGCGAAGAAGGCGTCGCTAGCGGTGAGGACACAGGTGGCCACG
GCGCCTTCGTCGGTGACGACGAGCCCGGGCTCGGCGACGGCGAAGCCGAGCGGCAAGAAG
ACGCTGCGGCAGGGCGTGGTGGTGATCTCGGGCGCGTCGTCCGGGCTGGGTCTGGCGGCG
GCCAAGGCGCTGGCAGAGACGGGCAAGTGGCACGTGGTCATGGCGTGCCGCGACTTCCTC
AAGGCATCCAAGGCGGCCAAGGCGGCAGGCATGGCAGACGGCAGCTACACCGTCATGCAC
CTCGACCTCGCCTCGCTCGACAGCGTCCGCCAGTTTGTCGACGCGTTCCGCCGCGCCGAG
ATGCCGCTGGACGTGCTCGTGTGCAACGCCGCCATCTACCGCCCCACGGGGCGCACGCCG
ACCTTCACCGCCGACGGGCACGAGATGAGCGTGGGCGTCAACCACCTCGGCCACTTCCTG
CTCGCCCGCCTACTCATGGAGGACCTTCAGAAGTCTGACTACCCGTCCCGCCGCATGGTC
ATCGTCGGCTCCATCACCGGCAACAGCAACACGCTGGCGGGGCAACGTGCCGCCCAAGGG
CAGCCTCGGCGACCTCCGCGGGCTCGNCGGCGGCCTCAGCGGCGCGTCGGGCTCGNCATG
ATCGACGGCGACGAGAGCTTCGACGGCGCCAGGCGTACAGGACAGCAGGTGTGCACATGC
TGACATGCAGGAGTCCAACGGCGGTACACGAGGAGACGGGATCACTTCTCGTCGCTCTAC
CCGGGTGGATCGCACCACGGGGCTGTCGGGAGCCATCCGCTGTTCCGACCTGTCCCGCCG
TCAAAGTTCGGACCAGGGTCGTGTCGAAGCAATCGGCAGAGCTGGCCGGTGTTGGGACCC
ACCTACAGTCGGGT
>TC377041 weakly similar to UniRef100_A7UR41 Cluster: AGAP002158-PA; n=1; Anopheles gambiae str. PEST|Rep: AGAP002158-PA - Anopheles gambiae str. PEST, partial (15%)
CCCACGCGTTCCGCCCGTTAATCGAACCCAAATACAGTAGTACTTGTCTTTCTCCGGCCA
TGGCCACCGCCTCGGTCCTCATCCTGCTCGCATCGCTCCTCCCGGCGCTAGCCGCCGGAA
CCGATTGCTGCTCGCCCGCCGCTGACTACGGCTTGGCCCTCACGCCCAGTCACGAGTGCG
GCGTCGTCATGCGCGGGGGCACCTACGACATGGGCACGTACGCTCCGGGCAGCGCGTACG
AGGCCTCCCTGCGCCATCTCGTCACCACCATTCCCGCCAAGGCGAACGCGGAATCCAGCG
GCTCCTGTTATTACAGGGACTCCTACCGCGACGACGCCGGCGCGGACGGGCGCTTTTACG
TCGACGACGCCGGCGCGTGCGGGCGCTCTTACGTCGACGACGCCGGCGAGAGCCCCAACC
GGATTGTGGCCTCCGCCGACTGCTCATGGCACCCGGATGCCAAGTCGCCGGACTGCGGCG
CTTGCATCGCGCTGGCCTTCCAGGAGGCGCAGAGGCTGTGCCCGTTCCAGAGGATGGCCG
AGGCCGCGGTTGACGGCGGCTCGTGCAACTGCAGCGCACACTTCCACGACTACGACATCA
TGGAGCAGTTCCATCACGGTGATCCTCGGTGGGCACCGGACCAGGTCATGGGCATTGTTG
CAGAAAATGAGGAGAACAACACGAGAATGAGATGGGCATGCCGTATCTTGGAGACAACAG
TCATGGAGATCTTAGCAAACCTTGGGTGGATATCTAGTAGGAGAATTTGTGCCTAGTTTT
CTCTACATGATCATGAACAATCTGTGTTCTATTTGGGCCATTTATTGGTTCTATTAAATC
AGCTGGAGGCTGGAACTATGTAATAACGGGCGGTTGAGCATATGCATTATGGAGAAAACA
TTCCCATTTCTT
>TC380468 similar to UniRef100_Q9SBX4 Cluster: Proline-rich protein precursor; n=1; Zea mays|Rep: Proline-rich protein precursor - Zea mays (Maize), partial (26%)
CCGGTCGGTACCGGNCCGCGATTCCCGGAGATTCGTCGACCCACGCGTCCGCGACTGGAG
CACGAGGACACTGACATGGACTGGAAGGTAGAAAAATCCATCCATCGATCGAGCAGCCAC
TTCACACCAGCTAGTGGAAGTAGTGCGATCCAGAGGTTCAGGCATGGCAGCTCCGAGAGC
ACTCGTCCTCTGCGTCCTGCTGGCGATCGCCGTCGCCCACGCCGAGGCGGCGTCAGTCGT
CGTCGGTCTGGCCAAGTGCGCCGACTGCACCAGGAAGAACATGAAGGCCGGGGAAGCCTT
CAAGGCTGTGCAGGTGGTGATCAAGTGCCAGAACAGCGCCGGCGAGTACGAGAGCAAGGC
GGTGGGCGGCCTCGATGGCACCGGCGCCTTCAGCGTGCCCCTCGTCGCCGACCTTCATGG
CGCCGACTGCGTCGCGCAGCTCCACAGCGCCGCCTCCAACGCGCCCTGCCCCGGCCAGGA
GCCGTCCAAGATCGTGCCGCTGTCCGAGGGCACCACCTTCGGCTTCGTCGCTGGCGAGAA
CACCGCCACGCCGTCCGCGGCATCGCTGGAGTGCGCGTCCATGACCCTGTGCGGGCCGAT
CAAGAAGCACATCATCGAGCACTTCCACCACAAGAAGCCCGTGCCGCCCAAGCCGGAGCT
CAAGCCCCAGCCCCACCCGGACTACGGCCCCATGCCTAAGCCGGAGCCGAAGCCGCAGCC
CCACCCAGACTACCACCCCGTCCCTCCCACGCCCACCTACGGTAGCGGTGGCGGCGCTGG
TGGATACCACGGGGCACACTGAGTCAGTTCTACCCCCCCGTCCTGCCCAGCGATGAAATC
TCATCATCAGCGGGTTGGTGATCAGTGAATGGGTGGACGGGGCTAAATATGAATGGGTTT
GCATGCGGGGGGTATCCTTTAGGTCTTCTGCATTCCCGCGAAGCCCGTTTATTATCTGCA
CTGCAGAGTTGGGAGTTCAAAATAAAGATGTGCGTGTGTTTCCCTGTTTCAGGCATTGTA
AGGGTTTGTTGGTTGTTCTTTATCAAAATTTGTAATTCAGGGTGTGTTGGGTTTAAAAGT
TTTTTGATTCAGTAATTACCCAGTCGATTGTCGCCGAAAAAGTCCCTTTCCAAAAATGGG
TTAAA
>TC380784 similar to UniRef100_A4RY10 Cluster: Predicted protein; n=1; Ostreococcus lucimarinus CCE9901|Rep: Predicted protein - Ostreococcus lucimarinus (strain CCE9901), partial (16%)
ATCCTCCCGTTAATCGAACCCAAATACAGTAGTACTTGTCTTTCTCCGGCCATGGCCACC
GCCTCGGTCCTCATCCTGCTCGCATCGCTCCTCCCGGCGCTAGCCGCCGGAACCGATTGC
TGCTCGCCCGCCGCTGACTACGGCTTGGCCCTCACGCCCAGTCACGAGTGCGGCGTCGTC
ATGCGCGGGGGCACCTACGACATGGGCACGTACGCTCCGGGCAGCGCGTACGAGGCCTCC
CTGCGCCATCTCGTCACCACCATTCCCGCCAAGGCGAACGCGGAATCCAGCGGCTCCTGT
TATTACAGGGACTCCTACCGCGACGACGCCGGCGCGGACGGGCGCTTTTACGTCGACGAC
GCCGGCGCGTGCGGGCGCTCTTACGTCGACGACGCCGGCGAGAGCCCCAACCGGATTGTG
GCCTCCGCCGACTGCTCATGGCACCCGGATGCCAAGTCGCCGGACTGCGGCGCTTGCATC
GCGCTGGCCTTCCAGGAGGCGCAGAGGCTGTGCCCGTTCCAGAGGATGGCCGAGGCCGCG
GTTGACGGCGGCTCGTGCAACTGCAGCGCACACTTCCACGACTACGACATCATGGAGCAG
TTCCATCACGGTGACCTCAACAGTGATCCTCGGTGGGCACCGGACCAGGTCATGGGCATT
GTTGCAGAAAATGAGGAGAACAACACGAGAATGAGATGGGCATGCCGTATCTTGGAGACA
ACAGTCATGGAGATCTTAGCAAACCTTGGGTGGATATCTAGTAGGAGAATTTGTGCCTAG
TTTTCTCTACATGATCATGAACAATCTGTGTTCTATTTGGGCCATTTATTGGTTCTATTA
AATCAGCTGGAGGCTGGAACTATGTAATAACGGGCGGTTGAGCATATGCATTATGGAGAA
AACATTCCCATTTCTT
>TC381423 UniRef100_Q2PCD4 Cluster: Type 1 non specific lipid transfer protein precursor; n=1; Triticum aestivum|Rep: Type 1 non specific lipid transfer protein precursor - Triticum aestivum (Wheat), partial (98%)
CCACGCGTCCGCACAAGCTAATCAAGCTCTCAACTCCATCCCAGCTCCACGGTTTCCAGC
AAGCAAGCCGAAGCACTAGATCCTCGATCGATGGCTCGCGTGGCACTGCTCGCCGTGTTC
GCCGTGCTCGCCGCACTGGCGGTGGCGGAGATGGCGTCCGGGGCGGTGACCTGCGGCGAC
GTGACGTCCGCCGTCGCGCCGTGCATGTCCTACGCGACGGGGCAAACGTCGGCGCCCTCG
GCGGGGTGCTGCAGCGGGGTGAGGACCCTGAACGCCAAGGCGTCCACCTCGGCCGACCGG
CAGGCGGCGTGCCGCTGCCTCAAGAAGCTGGCCGGGTCGGGCATCAGCATGGGTAACGCC
GCCAACATCCCCGGCAAGTGCGGTGTCTCCGTCTCTTTCCCCATCAACACCAAAGTCGAC
TGCAACACGTACATCCTCCACCCCTAACTTGAAAGATTATATTATATAATTCTAAGTACT
CATTGGCTATTAAACCTTAATTCGTAAGTATAAACAGTAAGATTAATCGTTGAGCTTTTG
TGTCTGTGCGTTTCCAGCCTTCACTAAGTTATCTGCCAGCATCATCATCACACCAGGCTA
GCTAGCCGACTCGGTGTCTACTGTTGCTGCTCCCTGCATGTGTTCGCTGTTGTTTTCTGC
ATGTGTTCGACCTCCATCTGTTGCCCCTGTTACAGATCGAGCAAGTGAAATAAAATAATG
TGTTGAGCTTAATCTTGTACTCCTATGACATTGGCTGTTATCAATAATGATTTTAAGGT
>TC381576 similar to UniRef100_Q9SBX4 Cluster: Proline-rich protein precursor; n=1; Zea mays|Rep: Proline-rich protein precursor - Zea mays (Maize), partial (27%)
CCACGCGTCCGATCCACCAGCCACTTCACACAGGCAAGCGAGTGGTAAGGGTTCAGGCAT
GGCAGCTCCGAGAGCGCTCGTCCTCGCCGTCCTGCTGGCGATCGCCGTCGCCAACGCCGA
GGCAGCGTCCGTGGTCGTCGGCCTGGTCAAGTGCGCCGACTGCACAAGGAAGAACATGAA
GGCCGAGGAAGCCTTCAAAGGTCTCCAGGTAGCAGTCAAGTGCAAGAACGTCCATGGCGA
CTACGAGAGCAAGGCACTGGGTGCCCTCGACGGCACCGGGGCCTTCCGCATGCCCCTCGC
TGCTGACCTCCACGGCGCCGACTGCGTCGCACAGCTCCACAGTGCAGCCTCCAACGCGCC
GTGTCCTGGCCAGGAGCCATCCAAGATCGTGCCGGTTTCCGAGGGCACCACCTTCGGTAT
CGTCGCCGGCGACAGCATTGCCACGCCGTCTGCAGCGTCGCCGGAGTGCGCATCCATGAC
CCTGTGCGGGCCAATCAAGAAGCACATCATCGAGCACTTCCACCACAAGAAGCCCGTGCC
ACCGAAGCCGGAGCCCAAGCCCCAGCCCCACCCGGACTACGGCCCCGTGCCCAAGCCCGA
GCCAAAGCCGCAGCCCCACCCGGACTACCACCCCATCCCTCCCACGCCCACCTACGGCGG
CGGAGGTGGCGGCGGATACCACGGACACCACTGAGTCTGGTCTACCACCGTCGTCCTGCC
CAGCGATGAAATCTCATCAACGGGTTCAAAGTCAGTGAGTGATTGACGTTGCTATTTATG
ATCGGTTTGCATGCGTGGGTGGATTGTTTGGTGTTGTGCCATTCGCTGCCCCGTTTTAGT
ATCTGCACCGCAGAGTTGAGAGTTCAGAATAACAGTTGGTGAGGAACACATGGATCACTG
GTGTATTTTGCTTTTTAAAGATTTGCAATTTCGGTGTGTGTTTTGTATACGAAGTTGTGG
ATCAAGTAATTTAATCAAGTCCATTATTNAGCCAA
>TC381772
CCACGCGTCCGCACACCCACACATACATCCAAAGCTAGCTTGCATTTCATCTGCAGTGCA
CTCAGCTAGGCACCATGACGCTCAAGCTCTTAATGGAGGTGAGCCCGCAGGAGCTGCTGG
AGTCCCTCGCCGAGCTCCAGAACCACGTGCTCGGCTACGTCAAGGCCACTTCGCTCAAGT
GCGCCGTGGACCTCGGCATCCCGGCGGCCATCCATAAGCGCGGCGGCACCGCCACCCTGG
CCGACATCGCGGCCGACGCCAAGGTGCACCCGGCCAAGGTCGCCGACCTCCGGCGCATGA
TGGCCCTGCTCAGCGCCTCGGGCATCTTCACCACCACCACCGCCGCCGGCGCCGGGGACG
ACGACGGTGCTGCCGACGACACGGCCGCCATGCAGTACGGGCTGACCACGACGGGCCGCT
TCCTCGTCGGCTGGCGCAACCTGTCCCCCGTGGCGCCCTTCTTCGTGAACCCTCTCATCG
TCTCCTCCTTCTTCGACCTGCCCGCCTGGCTCAGGAAGCGAGCCGGCGCCGGCCGGCGCC
GGCTCCCTCTTCGAGCAGGCGCATGGCTGCTCCCGGCAGGAGATGGCGGGCAGGGACGCC
GGGTTCGGCGGCGTCTTGAGAGACGCCATGACCGCCGACAGCGAGCTCCTTCCTGGAAAG
TCATCATCGTTGACAAAGGCCGCATCTTCCGCGGAGTGAGCTCCCTGGTTCAACGTCGGC
GCCGGCAAACGGGGCCCGGACCGGGGGTGGTCCCCCAAGG
>TC382754
TGAGTGGAGGAGTTAACAGCCACGGGCATTGCATTTTACAATAGCCTTATCAACGAGGGT
CATAGCTAAAGGGTTGAAGCCATATGTTCACACTGCACCACTGGGACACACCCCTGGGGC
TAGAGGACAAATACGGTGGCTTCCTCAGTGAAAAGATTGTGAAGGACTACGTGGACTTCA
CGGACGTGTGCTTCAACGAGTTCGGCGACCGCGTGAAGAACTGGACGACGTTCAACGAGC
CGTGGACGTACAGCACCTACGGCTACGCCACCGGCGTGTTCGCGCCGGGGCGGTGCTCGC
CGCACGTCTCCAAGTCCTGCGGCGCCGGCGACTCGGCCCGGGAGCCCTACATCGTGACGC
ACAACATCCTGCTGGCCCACGCCGCCGCCGTCCAGCTGTACCGGCGAAAGTACCAGAAGG
CGCAGGGCGGCGAGATCGGCATCACGCTGGTGTGCCACTGGTACCTCCCCTACAGCAACT
CCACCGCCGACAAGGACGCCGCCAAGCGCCGGGTGGAGTTCATGCTGGGGTGGTTCATGG
ACCCCATCGTGCACGGCGACTACCCGGCGTCCATGAAGAGCTGGCTCGGCGCCCGGCTGC
CGAGCTTCACCCGGGAGCAGAAGGCGATGCTCAAGGGGTCGCACGACTTCTTTGGCCTCA
ACTACTACACCACCTACTACGCCATCGCCACGCCCCCGGCCAACGCCCTCCTCGGCTCCT
ACGACGCCGACAACCGCTCCAACGTCACCGGCTTCCGCAACGGCAGGCCCCTCGGCCCGC
AGGCCTACACCGAGTTTCTCTTCGTCTACCCGCCGGGTATCCACGAGCTCATGCTCTATG
CAAAGCGCAAGTACGGGAACCCCGCCATCTACGTCATGGAGAACGGCATCGACGAGGGCA
ACAACAGCTCGCTGCCCATCAGGGAGGCGCTCAAGGACCCCGCCAGGATCAACTACCACT
ACAAGCACCTCCTCTTCCTCAACCTCGCCATCAAGCAGAAGGTGAACATCAAGGGTTACT
TCTCGTGGACGTTCATGGACTGCTTCGAGTGGGGTGACGGCTACAAGGACCGCTTCGGCC
TCATCTACATCGACCGCAACACGCTCAAGCGCTACCCCAAGGAGTCCAGCAAATGGATGG
GCAGATTCCTCAAGAAATGATCCCTGATCCATCATCTACGCAGGCCTGGTCTCAGCTCAG
GCGGCCTTCGTTTTTGGTATCTGCATATGCTGCACGCTGCGCATGGTTTGTTGCGAGTTC
GAGCTGTGGTGACTGTATCGGCGTTGGGTTGAGTGTTTGCTATTTTTATTTTTATTTATG
TGGGGGGTGTTGAGCGTGAGTCATGGCTGTGAATAAGCGTTTGCTGCATTTGGCCGTTGA
CCGCCCCAAGAAATAAAATGAATGAGGTTGTATCCCAGTA
>TC384313 similar to UniRef100_Q9SBX4 Cluster: Proline-rich protein precursor; n=1; Zea mays|Rep: Proline-rich protein precursor - Zea mays (Maize), partial (31%)
CCACGCGTCCGCTTCACACAGGCAAACAAGTGGTAGAGGTTCAGGCATGGCAGCTCTGAG
AGCGCTCGTCCTCGCCGTCCTGCTCGTGATTGCCATCGCCAACTCGGAGGCGACGTCGGT
GGTCATCGGCCTGGCCAAGTGCGCCGACTGCACCAGGAAGAACATGAAGGCCGAGGAAGC
CTTCAAGGGTCTACAGGTGGCGATCAAGTGCAAGAACGTCGACGGCGAGTACGAGAGCAA
GGCGGTGGGTTCCCTCGACGGCACCGGCGCCTTCAGCATGCCCCTCGCTTCTGACCTCCA
TGGCGCCGACTGCGTGGCTCAGCTCCACAGCGCCGCATCCAACGCACCGTGCCCCGGCCA
GGAGCCATCCAAGATCGTGCCGGTGTCCGAGGGCACCACCTTCGGTGTCATCGCCGGCGC
CAACACCGCCACCCCATCCGTGGCGTCGCCCGAGTGTGCGTCCATGACCCTGTGCGGGCC
GATCAAGAAGCACATCATCGAGCACTTCCACCACAAGAAGCCGGTGCCACCGAAGCCGGA
GCTGAAGCCCCAGCCTCACCCGGACTACCACCCCCGTGCCCAAGCCGGGAGCCGAAGCCG
CAGCCCCACCCAGACTACCACCCCGTCCCTCCCACGCCCACCTACGGNGGCGGCGGTGGC
CGTGGCGGTGGATACCACGGACACCACTGACTCCAGCGGATCCAGTCTACCACCCACCCG
CCGAGCACTGAAAGTCCCCATGGTTCCGTGCCTCTGAGTGACATGCCTATTTATGATCGC
CGCATGCACAGTTGG
>TC384478
CCACGCGTCCGCCGGATTACACACGCACACATACATCCTAAGCTAGCTTGCATTTCATTT
GCAGTGCACACAGGTAGCTAGCTAGCCCGGCACCATGACGCTCAAGCTCTTAATGGAAGT
GAGCCCGCAGGAGCTGCTGGAGTCCCTCGCCGAGCTCCAGAACCACGTGCTCGGCTACGT
CAAGTCTACGTCGCTCAAGTGCGCCGTGGACCTCGGCATCCCGGCCACCATCCATAAGCG
CGGCGGCACCGCCACCCTGGCCGACATCGCGGCCGACGCCAAGGTGCACCCGGCCAAGCT
CGCCGACCTCCGCCGCATGATGGCGCTGCTCGGCGCCTCGGGCATCTTCACCACCACCGC
CGCCGGCACCGGGGACGACGACGGTGCTGCCGACGACACGGCCGCCGTGCAGTACGGGCT
GACCACCACGGGCCGCTTCCTCGTCGGCTGGCGCAACCTGTCCCCCGTGGCGCCCTTCTT
CGTCAACCCTCTCATCGTCTCCTCCTTCTTCGACCTGCCTGACTGGCTCAGGAGCGAGCC
GGCGCCGGCCGGCGCTGCCTCCCTGTTCGAGCAGGCGCATGGCTGCTCCAGGCAGGAGAT
GGTGGGCAAGGACGCCGGGTTCGGCAGCGTCCTGAGAGACGCCATGACCGCCGACAGCGA
GCTCTTCCTGGAGGTCATTATTGTTGACAAGGGCCGCATCCTCCGCGGCGTGAGCTCCCN
TCGTCGAACGA
>TC384631
CCACGCGTCCGATCGACCAGCCACTTCACACAGGCAAGCGAGTGGTAGAGGTTCAGGCAT
GGCAGCTCCGAGAGCGCTCGTCCTCGCCGTCCTGCTGGCGATCGCCGTCGCCAACGCCGA
GGCGGCGTCCGTGGTCGTCGGCCTGGTCAAGTGCGCCGACTGCACCAGGAAGAACATGAA
GGCCGAGAAAGCCTTCAAAGGTCTCCAGGTGGCAATCAAGTGCAAGAACGTCCACGGCGA
CTACGAGAGCAAGGCAGTGGGTGCCCTCGACGGGACCGGCGCCTTCGGCGTGCCACTCGC
CGCTGACCTCCACGGCAATGACTGCGTCGCACAGCTCCACAGCGCCGCCTCCAACACGCC
GTGCCCTGGCCAGGAGCCATCAAAGATCGTGCCGGTTTCGGAAGGCACCACCTTCGGCAT
CGTCGCCGGTGACAACACTGCCACGCCATTCGCAGCATCGCCGGAGTGTGCGTCCATGAC
CCTGTGCGGGCCGATCAAGAAGCACATCATCGAGCACTTCCACCACAAGCAGCCGGTGCC
GCCGAAGCCGGAGCCCAAGCCGCAGCCCCACCCAGACTACCACCCTGTCCCTCCCATGCC
CACCTATGGAAGGCGGCGGGCGACGGGTGGATACCACGGACACCACTGAGTCCAGTCTAC
CACCGTCGTCCTGCCCAGCCATGAAATCTCATCACCGGGTTCAAAGTCATGAAGTGATCG
ATGTTGCTTTTATGATCCGGTTTGCATGCCTGGGATAGATTGCCTGGGGGTTGGGCATTT
GCTTGCCTCATTTA
>TC385378 weakly similar to UniRef100_Q9ZNY1 Cluster: Proline-rich protein precursor; n=1; Zea mays|Rep: Proline-rich protein precursor - Zea mays (Maize), partial (20%)
CAGTGAGCTGAGTGAGCTGTGAGCAGCTAGCTAGTGATCGGCGACGATGAGGGCATCCGC
CTTCTCGCTGTGCTTGCTGTTGGCCCTCGTCGCGGCAAATGTTGCTAGCCTCGCCGTCGC
TGGGAGGGCGCCGGAGCTGAAACATGAGCCCAGCCTAGAGCCGAAGCCTACGCCACAGCC
TGACCCCAAACCAGACCCGCAGACCGACCCTAAACTCGCGCCGAAACCTGACCCAGCACC
CAAACCCGACCCCAAACCAGACCCGCAGCCCGACCCTAGACCGGCGCCAAAGCCTGACCC
CAAGCCCACGCCCGACCCAAAGCCTGCCCCGGGCCCCAGCCCGAAGCCGGACCCCAAACC
CCAGACGCCGGAACAATCGTCCTCGCAGCCGAAGCAGCCGCCACGTTCGCCGTCAGGCTA
CTTCAACTGACGGGAGGGAGGCTCGTCAGCAGCCGCTTGGTAATGGAGAATTAGCCTGCC
TGCATTTGCATGGGTGTTGGTGCTTAAGTTGTCTCCGGTAATGGTTAGTAATGTATTGCA
TGTGTTCCCTCCGTCTCTGTACGTGTTGTCTCCAGTTTGTTCGTGTGAGCCATCTTTGCG
TCAGTGTGTCTCCCGTGTGATGTACCATGAATAAACAGAGGAACATGTATCCCACTTGAT
TTTCTGGGGTGTTGCTCTAAAAAA
>TC385735 homologue to UniRef100_Q56TP5 Cluster: Alpha-expansin EXPA2; n=1; Triticum aestivum|Rep: Alpha-expansin EXPA2 - Triticum aestivum (Wheat), complete
TCCTTGCTCAGGAGGTGGTGAAAGGATTACAAGCAGTTTCTGACTCCCTCGTCAGATACA
ATGCCATGCGGATGCTGCGTGGAAAAGCAAGTCGGTCGGTCGCTTTACCGAGCTAGAAAG
GCACCAGCTGCTAGCTTCGAGCTCTTTGCAATGGCCTCCGCCAATGCTCTGCTCCTGCTC
TTCTCGGCTGCCTTCTGCTTCCTCGCCCGGCGGGCCGCCGGCGACTATGGCTCGTGGCAG
AGCGCCCACGCCACCTTCTATGGCGGCGGCGACGCGTCCGGCACAATGGGCGGCGCGTGC
GGCTACGGGAACCTGTACAGCACGGGGTACGGCACGAACACGGCGGCGCTGAGCACGGCG
CTGTTCAACGTACGGCGCGGCGTGCGGGTCGTGCTACGAGCTCAAGTGCCAGGACGTGAG
CAGCTCCTGCCTGCCGGGCAGCATCACCATTACCGCCACCAACCTGTGCCCGCCCAACTA
CGCGCTGCCCAACGACGACGGCGGCTGGTGCAACCCGCCGCGCGCCCACTTCGACATGGC
CGAGCCGGCCTACCTCCAGATCGGCATCTACCGCGCCGGCATCGTCGCCGTCGCCTACCG
GAGGGTGCCGTGCGTGAAGAAGGGTGGGATCAGGTTCACCATCAACGGCCACTCCTACTT
CAACCTGGTGCTGGTGACGAACGTGGCCGGCGCCGGCGACGTGCAGTCGGTGGCCATCAA
GGGGTCCAGCACCGGGTGGCAGGCCATGGCCCGCAACTGGGGCCAGAACTGGCAGAGCAA
CGCGGACCTCGACGGCCAGAGCCTCTCCTTCCGGGTCACCCTCAGCGACGGCCGCACCGT
CACCAGCAACAACGTCGCCCCCGCCGGCTGGTCCTTCGGCCAGACCTTCGAAGGAAGCCA
GTTCTAGCGAGCTGGACGACTTCTCCTCTCGTCGATGGACGGATTGCTTGCATTGGTTTG
GAGCTTGAGCAAGAGAGGAAGGAAACCTCTTCGTTATAGTAAAGAAGAGGCCTTCGGCTA
TTCTGAGGCTGCTGCTGACCAGCACCCGCTTAGGCCTCCCCTTCTCTTCATACTAGTAGC
ACAGTAGTAGACATAAATAAGTTATTACTTATTGTGGAGTTGAGCATTTTGATCATTGTT
AGTGTGGCCTTGCGTTGTGAAAACATCGCAAGGTGATCTTATTCAAGGGTACTTTAGAAG
TACATGCATGGAGTGTTT
>TC387126 weakly similar to UniRef100_A9SP97 Cluster: Predicted protein; n=1; Physcomitrella patens subsp. patens|Rep: Predicted protein - Physcomitrella patens subsp. patens, partial (28%)
CATTGGACTCGGTTCAACTATTCCTCGGCGCCATTACATTGATAGATAACAGTAGCTCCG
AAAGTAAGATCCGACCACCAGCCGCCCGTCGAGATCTACTTGATTTTATTCATGACAAGA
ATAGATAGCTATATCCGTCACCGATACCCTAGCCATAGCTAGTTACAGTCACAGGAGGCG
GACGCGACTGTCATCGGGTAGGGAAAGGAGTTGCCGTACTGGAAGGACACGGGGAAGCTG
GGCTCAATGGACTTGCCGTCGTTGACGAGGCAGTCGTTGATGCCGAGGCGGCGGAACTTG
GCTGGGTCGATGACATCATTTGAGGCGAAGTCGCCGCATGCGACATGGACGTCGCACACG
AGACATTCCATGCATGTGTTGGTGAACTCCACGCTGTAGGCCGGTATGCCGCCCGCCATG
CTCGGCGCGTTGATCTGGAACACCTCCAGGAGATCCTTTGAGCACTCCTCCAGCTCCAAC
GGCTCCGTCGAGCGCCCTCCTCCGCCGCTCGATGACATGGAAGGTGCACTGACGCTGAGC
ATCTTGCGCATCTGATGCCGAGGCAGCTGCAGCTGCAGCGAGGAAGACGCTGATGCTTCA
TAGCAAGCTTGGAGCAGAAACATGGTGATGACGACCACAACAGCAGCACTTGGACGCGTC
TGAAAGCACGCCATGGCCGGCGCCTTCGTGTTCTCCTCCTGAGCGACGTGAGCGTGGGAT
GGCGTAG
>TC389009 similar to UniRef100_Q5J7N0 Cluster: GSDL-motif lipase; n=1; Agave americana|Rep: GSDL-motif lipase - Agave americana (Century plant), partial (51%)
CATNGCCACTAGCTAGCGTACGTGACGATCGATCAAGCCACCGGTGCACTGCCTCGACCG
ATCAGTTCACGATGACGATGGCCGGCGGTGCGTCGGCCCTGGCGATCATGGCGCTGGGCG
TCGTCCTCCTGGCGGCGCCGTCGGAGTGCGCGCGCGCCTTCTTCGTGTTCGGCGACTCCC
TGGTGGACAACGGCAACAACAACTACCTGATGACGACGGCGCGCGCCGACTCGCCGCCGT
ACGGGATCGACTACCCCACGCACCAGGCCACCGGGCGCTTCTCCAACGGCCTCAACATCC
CGGACATCATCAGTGAGCAGATCGGCGCGGAGCCCACGCTGCCGTACCTGTCCCCGGAGC
TCCACGGCGCGAAGCTGCTCGTGGGCGCCAACTTCGCGTCGGCGGGCGTCGGCATCCTCA
ACGACACCGGCATCCAATTCGTGAACATCGTGAGGGTGAGCCGGCAGCTGCACTACTTCG
GCGAGTACCAGGGGAAGCTGCGCGCGCTGGTGGGCGCGTCCCAGGCGACGCAGATCGTGA
ACCGGGCGCTGGTGCTCATCACCCTCGGCGGCAACGACTTCGTCAACAACTACTACCTCA
TCCCCTTCTCCCTCCGCTCCCGCCAGTTCTCCCTCCCCGACTACGTCCGCTACCTCATCT
TCGAGTACAAGAAGATCCTCATGAGGCTTGTTACGAACATGGGCGGCGCGGGCGTGCTGG
TTGACCGGGACGGGCCCGTTGGGCTGGGCGCGGGGGAGTNGGGCTCCGAGCCGG
>TC389348 similar to UniRef100_A7P9A2 Cluster: Chromosome chr3 scaffold_8, whole genome shotgun sequence; n=1; Vitis vinifera|Rep: Chromosome chr3 scaffold_8, whole genome shotgun sequence - Vitis vinifera (Grape), partial (19%)
CCACGCGTCCGCGACTGGAGCACGAGGACACTGACATGGACTGAAGGAGTAGAAAACCCA
ACCCCGAGCACCGCAGCCGGCCACACTCCCTCCTCCTTCTCCTCCAGCTCCAAGAACTCC
AAAAGGTTCAGCCGAGCTCCATCGATGGCGTCGCTCTCCGTGGCCACGCTCCCGCAGCTG
GCCGGCGCGCCGGCGGCGGCGGCGGCCAAGAAGAGGTCCGGCGTGACGTACGTGGAGGGC
ATGAACGCCTACAGCGGCCTCAAGGGGCTCAACAAGGTGACCATGCTGGGCGTGCGCAAG
AGCGCCGACTACAAGTTCGCCAGGATCGTGGCGTCGCTGAGCCCCGCGGGGAAGCGGCGC
GGGGGCTCGTTCGGCGCGCAGTGCAACGCCGCCGGCGAGATCTTCCAGCTCGCCGTCGTC
ATGAACGCGCTCACGCTCGTCGGCGTCGCCGTCGGCTTCGTGCTGCTCCGGGCCGAGGCG
GCCTTCGAGGAGTCGGAGGAGTGAGTGAAACCCAACCCAACGCCGTGTGCCTGCCCTGAC
CAGCCGTTTCGGTTCAGGTCAGGCTGTTGGGCGTAAGCCGTGATATATAAAACGTGATGT
ATGCTATTTTTACATTTGGTTTTGTATCAAGACAAATTGATTGGGGAATACCCCGGAAAC
ACC
>TC389918 similar to UniRef100_Q2R6G9 Cluster: O-methyltransferase family protein, expressed; n=2; Oryza sativa|Rep: O-methyltransferase family protein, expressed - Oryza sativa subsp. japonica (Rice), partial (62%)
CCACGCGTCCGATGTCCTCATACTGGGAGCTGATAGACCAAAACTGGCCGCTCATCATGA
CAGGTCCCAGCTACGACCATCTAATTGGAGCGCATGTTGACCTGCAGGGCCCCAGTCGCA
TCTACCCCATGTCCCTGTGTCCCAAGTGCCCCATCTAGCTCGGCAGTCCGACGGCAACCC
ACCGACATTGCGGCACCGCTTCGATTGCCTACCTGATCGACGCGGCTGCCCTTCCGCCAC
CCAAGGAGCCGTTTCTCAGCCGCGTCTTGCGGCTGCTGGCCAAATCCGACGCCCTGGCGT
GCACCGAGGCCGGGATCTACAGCCTCACCCCGCTGTCCTACATCCTAGTGGACGGCGTGC
TCATCGACGGCGAGGCTAGGCAGACCGCCTTCCCGCTGGCCGTGACGTCGCGGTACCACA
TGGAGTCAGGTCTAGGACTGGCCGATTGGTTCAAGAACGATCGTGCGCTACCAGTGCCGT
CTCCATTTGAGCATGTGCATGCGGCGGCGCCCTTCGACGAGAGCATGACGCTCCTCGATC
ATGAGACCGACAAGCTCTTCTATGAGGCCTTGGCCGCCCATGACCATATGGGGATCGGCA
CGGTTGTGCGGGAATGCCGTGGGCTGTTCAATGGTCTGGAGTCACTCACCGACTGCTGTG
GTGGTGACGGGACGACGGCCAGGGCCATCGTCAAGGCCTACCCGCATATCAAGTGCAATG
TGTTGGACCTTCCACAGGTGATCGACAAAGTCCCGAGTGATGGTGTTGTTAACTATGTCG
CTGGCGACCTCTTCCATACCGTCCCACCTGCTCAAGCCGTCATGCTCAAGCTTGTTCTAC
ACTTTTGGAGCGACGAGGATTGCATCAAAATCCTTGCTCAATGCAAGAAGGCCATACCTT
CCCGAGAAATGGGGGGAAAAGTGATCATCATAGACATAGTGCTTGGATCTTCTCTAGAGA
CAATAACTGAAACCGAACTGTTGATGGACATGCTGATGTTCATATGTACCAGAGGACGGC
AACGGGATG
>TC390965
CGACCGCGTTGCATTGTATTCCAGCGGTTGCGAGTCGATACCGCAACGCTTTCTGATCGC
CATGACTTCCTCCTCGCCGCTGCTCTTGCTCGCTCTCATGTTGGCCTGGTCAGCACCAGC
CTTCCTCCCGGCGCGCGCCGGCGCCGGCGACCAGGGACTCAAGCACATCCACCTGTACAT
GCACGAGATCTTCGCCGGCCCCAACGCCACGGCGATCGTGGCGGTGCCATCACCACTGGG
CGCCAACGCGACGTTCGGGGTGGTCGGCGTGCTCGATGACGAGCTGCGCGACGGGCCGGA
CCCGAAGAGCTCGTCGCTCGTGGGCCGGTACCAGGGCATTTTCGCCGGAGCCGGGCTCGT
GAGCCCGCCGGGCATGCAGTCGGCGATCAACTTCGTGTTCACGGCTGGGGAGCACAGCGG
GAGCACGCTGGCAATGCTGGGGCCTGTTCTGAGCTTCACGGGTGCCATCGAGCGCTCCGT
GGTGGGCGGCACCGGCGCGTTCAGGATGGCGCGTGGGTACTGCGTCATGACGGCCGCGGG
CAACCCCACGCCGGACTCCATCGTCTATGAGGTCGACCTATTTGTGAAGATGGATTATGC
CTGATCATTTCCCCCTTCTCGTAACCTGTATCGATCATTATCGTGTACTCCCTCCGTTTT
GAAATAATTGTCGCTGGAGATAACCAGTTCATTTTT
>TC391285 weakly similar to UniRef100_A7PTF3 Cluster: Chromosome chr8 scaffold_29, whole genome shotgun sequence; n=1; Vitis vinifera|Rep: Chromosome chr8 scaffold_29, whole genome shotgun sequence - Vitis vinifera (Grape), partial (40%)
GAAGTTCACAAGTCACAACACCGTGCTCCCTTAGATTACCGCGCCACCCCAGCCCCCATG
GCGCCCACGGCGGCCGGAGCCCGACTGCCCCTGTCGCTGACCGTCTTCATGGCGGTCGCG
ACGACCATGCTGCTGGCGCCCGCGGAGGCTGGCCTGTACGGCGACCGTGACGCGCTCATG
GCCCTGCGGAGAGGCCTACAGGACCCTGACGGCGCGCTGCGTTCCTGGAGCCCGGAGCTG
GGGAACATGAACCCCTGCAGCAACTGGTCCCACGTCACCTGCAACAGCCAGGCCAACCGC
GTCACCGAGATAGTAATCGGCTTTGTGAACCTGTCCGGACCTCTGTCGCCGGAGCTGGGC
AAGCTGGGCCAGCTAACCAAACTGTGGATTTCGTACACCAATATCCAAGGAACGATCCCT
GAAGAGCTGGGCAACTTGGAGAACCTGAACACCATGCACCTGCACAACAACAGCCTCTCG
GGGCAGATACCCGCATCGCTCGGGAAACTCAAGTCTCTGAAACAGCTGCACCTTCAACAG
AACCGCTTGACCGGCCCGATCCCAAGCGAGCTGGATGGGCTGTCCGACCAGACGAGCGTT
AACCTCTCAAACAACGATCTGTGCGGCCCGATTCCGACAGATGGTCCCTTCAAGAACATC
AATTCCAGCCTCGCCGACAACCCGCGGCTGGGCGGCAACTGCTAGACCTAGGCACGGCGT
TGGCTGCCCGCCGGAGTGAAGAATAAACTGGCATGCAGCCAGAGAAGCCGGCGGCGCCGG
TTCATGCATGTACGTACTGCTTAGGTGGATTCGTGAGCGAGTTTAATTTAGCTGCGTGCC
AGTGCCAGTGCCAGTGCCAGAGCAGGCAGGCTAATTTACGTATGCTGTGTACAAGCCGAG
ATCGATCGTTGTGGGCTTGTTTCTGGCTGGAGAGTTACCTAATGGAATG
>TC391345 similar to UniRef100_A9DXC9 Cluster: Phage Tail Collar; n=1; Kordia algicida OT-1|Rep: Phage Tail Collar - Kordia algicida OT-1, partial (13%)
GGAACACTTCTGTTTCCTGGTCATCCTCCCACTCCTTGGCTTGGCCATGGCCTTGCAGTT
GACCGCCCCATGTCAAGCTACGCAACCTCAGCCACAACCGATCTATGACACAGAAGATCA
TGCGCTAACAGGTGACAACTTCTACAATCTCATGCCGGTGGACCTCTTACTGAATGGTCA
ATGTGTTAACCATAGCTCTATATGGAAGTCCGGGTGCCCTAGGAACGTGAATCTGGCACT
ATGCGACGACTCCACCAGCAGTAGAAGCGTGGCTGTGTCGATCAAGCTGGCGGCGGCGAC
CAACGGCTCCGACAAGGAGGCATCACCCCGCCTCTCGACTGACGTCGTGATCGAATTCGG
CGACACCGTCAACAAGTGCAAGCAGCGTCTCCAATGGTACGTCGGCGCAGGTATCACGCA
TAATTTGCATGTGACCGTCGGCCACTTCATAAATACGGAGGGGAGCGACGTGCTGACAGA
TGGCAGAGACCAAAAGTTCATTTTTCGCGTCGAGAGGTATCACGGCGCATACAAGCTGAC
ATCGTGCTACGCCCCGGGGTGCAAACATGAGCCGTGCGGTTGCCGTGATCTGGTGTTGTA
CAAATATAACAAAAAGTGGTGGCTGGTTGTTAAGGAAAAAGGGTGGCAGGGGCTGCCCCT
GGTGGTTGTGTTCGAAAAATGTCCTAGGCCGTGCTTTCCTCCTAAGGGCCTGCCTCACGA
GTAATCTTGTAGAGTTATGTACTAGTACTACTAGCTTGCTAGTTAACCGNATCATTACCA
ATAATAAATAA
>TC391361 UniRef100_P68428 Cluster: Histone H3.2; n=5; Magnoliophyta|Rep: Histone H3.2 - Triticum aestivum (Wheat), complete
CCACGCGTCCGCCCCAGCCCCCAACCACCAGAGCCTCCTCCTCCCCTCCGGCGCATCGAC
GACATGGCCCGCACCAAGCAGACGGCGAGGAAGTCGACCGGCGGCAAGGCGCCGAGGAAG
CAGCTGGCGACCAAGGCCGCTCGCAAGTCCGCCCCGGCCACCGGCGGCGTGAAGAAGCCC
CACCGCTTCCGCCCCGGCACCGTGGCGCTCCGCGAGATCCGCAAGTACCAGAAGAGCACG
GAGCTGCTCATCCGCAAGCTCCCCTTCCAGCGCCTAGTGCGCGAGATCGCCCAGGACTTC
AAGACCGACCTCCGCTTCCAGTCCTCCGCCGTCTCCGCCCTGCAGGAGGCCGCCGAGGCC
TACCTCGTGGGCCTCTTCGAGGACACCAACCTCTGCGCCATCCACGCCAAGCGCGTCACC
ATCATGCCCAAGGACATCCAGCTCGCCCGCCGCATCCGTGGCGAGAGGGCCTAGGCTGCT
GCACCTGCAATCCGTGTTAGGCTGAGTTCATCGGTGGAAAATAGTGGTGTTTCAGAATGT
GCGTCGTGTTAGATCCATGTTAGATCCCTGTTCCTCTCATGGGGGGTGGATGTGTTATGC
CTAATCTGATGGTACCTTCTTGTTGCCATCCAGCAATGGAAAATGAAAAAATGTTGGGTG
GCTGTTGGCTTNNNNNNNAANNAAANCNAAAAANNNNGGGGGGGGCGGCCGCCTCATAAA
TATCCCTGCGAGGGGCC
>TC391846 similar to UniRef100_Q0DXV3 Cluster: Os02g0731600 protein; n=2; Oryza sativa Japonica Group|Rep: Os02g0731600 protein - Oryza sativa subsp. japonica (Rice), partial (89%)
GGACGCACAGGACTAGAAGCGTGTCAGCATAGGCGAGAGCCAGAGAAGAGCTTGCAGGTG
AGAACATGGCCGCAACGGCGTGCTCTACGGCGCTTCTGGGTGTAGCAGGAGCACGCCTCC
CCGCCGGCGCGCCGCCAACCGTTCTTCTCCCACGGCGTAACTTCTCCCCTCTTCGCCTCC
AAGGCGCGCACGATGCACCGCGGCTCTCTCTGCTCCGGGCGAAGGCCGCCTCCGATGACA
CCTCTGCCGCGAGCGGCGACGAGCTCGTCGACGACCTGAAAGCCAAGTGGGACGCCGTCG
AGAACAAGTCCACCGTGCTGACGTACGCCGGCGGCGCCATCGTCGCCGTATGGTTCTCCT
CCGTCATCGTCGGCGCCGTCAACTCCCTGCCTCTGCTTCCCAAAATCATGGAGCTTGTTG
GGCTCGGCTACACCGGATGGTTCGTGTACCGCTACCTCCTCTTCAAGGAACGCAGGAAAG
AGCTGGCCGACGACGTGGAGTCTTTGAAGAAGAGCATTGCTGGTACAGAGGCAGAGTAAT
AAAAGAAAATAATGTTGTATGGATTATTATTTTGTTGGACGATTATTCAGAGAACGCTTA
TCCGAGGGTTTGCTTGTTTTTTTAACAAGACAAAAGACTTGCTATTTCCATTGATTAACA
AAGAATGTTTANACAAAATCCGTCTANTAANAAAAAAA
>TC391949
GGGAGTACAAGAGATGCCATTACAGTTTTATTATTATTATAATCCTTAAGAGTACAATTA
ATGTCGCATCAACATATTTTCTCCCGGATAAAAACAAACATTATATTACTGAGAAATATC
ATGTGGTGCTACCAACGCAGCGTTCAGTTTAACCAGCATGGCCAATTCATTGTTTTCATT
GACCAAAGCCCCCACGGCAGGCATATCAACTAGCTCAGAGCCGCACTCGTTGATACAATC
ATATGCCATATCCACACAACTGACAAGCTCACTGGACTGTAGCTTGTCCTCATCGCCTCG
GTAATCCCTGATCATGGCATCACATATCTTCAGGATGCTCAACACAGTGTCATAATCCAC
CTCACACAAGCTGAGGACGCGCATTGGCACCGTGCCTTTCCTGGTGTTCTCCAACATTTT
CTTGACCGTGCTGCCGGTAGCAGTGACTCGACCCCTAAGGATGTCATCAGCGACTAGCAG
CAGTTCACGGAGGTCCATAGCCTTAGTGCTTCGATTGTCTGACTTGAGGGTGGTTAAGCA
GAATTCCTCTGTGACAGGATCCACATGGGGGTTGTTGAACGAGGCGTTCTTGCACGCTCT
TACCATGAGGTCGGTCGCCTTGGGCTTGCCACCACCAGAGTCATCGGCTTGAGCCATCAT
GGTCATAGAAAGGAGCATGAAGACAATGGCGGAACAGATGATGGTGGCCATCGGTGTTGG
TGTCATAAATTGTTGCAATACTTGCTAGAAGCCTTGAATTGTACTGCAACCTAGAGAGGT
CGGACGCGTGG
>TC392272 UniRef100_P68428 Cluster: Histone H3.2; n=5; Magnoliophyta|Rep: Histone H3.2 - Triticum aestivum (Wheat), complete
CCACGCGTCCGCGACTGGGCACAAGGACACTGACATGGACTGAAGGAGTAGAAAACCCCA
ATCCCTCCTCCTCAAGCACCAGAACCCCCTCCCCCTCCCTCCTCAGCCTCCCGGCGCATC
GAGCCATGGCCCGCACCAAGCAGACGGCGAGGAAGTCCACCGGCGGCAAGGCGCCGAGGA
AGCAGCTGGCCACCAAGGCCGCCCGCAAGTCCGCCCCGGCCACCGGCGGCGTCAAGAAGC
CCCACCGCTTCCGCCCCGGCACCGTCGCGCTCCGCGAGATCCGCAAGTACCAGAAGAGCA
CGGAGCTGCTCATCCGCAAGCTCCCCTTCCAGCGCCTCGTCCGCGAGATCGCCCAGGACT
TCAAGACCGACCTCCGCTTCCAGTCCTCCGCCGTCTCCGCACTGCAGGAGGCCGCCGAGG
CCTACCTCGTCGGCCTCTTCGAGGACACCAACCTCTGCGCCATCCACGCCAAGCGCGTCA
CCATCATGCCCAAGGACATCCAGCTCGCCCGCCGCATCCGTGGCGAGAGGGCCTAGGCTG
CTCCGTGCGCGTCGTCGTGTGTTAGATCCACCTTAGCCGTTGTTCAGCGGTCGAGATGTG
CGTGCTCGTAGTGTTTGTTTGTGCCATGGTGGATGTAGTGTGCCTGATCTGATGTCACCA
TCTTGCTGTCATCAGTAATTTAAATTAAAATGTTGGCGGTCTGTTCTAAGATCTGTTCAT
TTTGATGCCCTGTTTTGCTTGTTTGNGAGCCTGT
>TC392484
CCACGCGTCCGCCCACGCGTCCGCTCCCTTTAACATCGTTTCATATACAATTGTCCCCAT
CACTCTTAGCTTCAATACAATTCAAGGCTTCTAGTTGAGCTTGCAGCAATGGCAATAGCA
TGGACGACCACCATCATCTCCTCTACCATAATCATCATGCTCTTTTCCTCAGCCACCACT
GCTCAGACCAACAACGACAATGGTGGCAAACCCAAGAGGACCCATTTCATTGTTGAAGCA
TGCAAAAATGCTTCAATCAACTCCTCTGAATACCGTCACGTCACAAAAGAATTCTGCGTC
TCGACCCTCCAGCAGGACAAGCGGAGTGATGAGGCAAAGGACCTTCATGACCTGGCCCTC
ATTGGTGTAGACATTCTGAAGGGACATATCATTGCCGCAAGTGGCAAGGTCAAAGAAATG
ATGCACAGTGCCATGAATGGCACATCAACAGCACAACGCCTCAGATTGTGTGAGATGGAC
TATGATGCCGCGGTGACCATCCTCAAAGTCTGCAACACCATGCTCAAGGACTACCGCGGT
CCCAAAGGTGGTGAAAAAGTTGGACCACCTTCCTTTTATTTACCCGACTGTGTGGATAAG
GCATCCGGCTTTGTCAACTACTGTGAGCATGAGCTTGTTGATATGCCTGGGCAGGAAGCG
TTGTACAAAGAAAGTATTGAGCTCGGCAAGCTGGGCGACCTCAATGTTGCCTTGATGCAA
CCATATTGGGATTTCACCCAAAATTAGTATTTACCTTTAGAGTAATAATAATAATAATAA
TGTTGTTGTGAT
>TC392531
AGTGCCCCTGGCGGTGACCATCTTCGTGGCGGTCGCGACGAGCATGCTGCTGGCGCCCGC
GGAGGCTGGCCTGTACAGCGACCGTGACGCGCTCTTGGCCCTGCGGGGCGGCCTACAGGA
CCCTGACGGCGCGCTGCGTTCCTGGATCCTGGAGGTGAACCCCTGCGAGTGGACCCAGGT
CACCTGCGACCGCGTGGCCAACCGCGGTCACCGAGATTACAATCGGCCATGCGAACCTGT
CCGGACCTCTGTCGCCGGAGCTGGGCAAGCTGGACCAGCTAACCAAACTGTGGATTTCGT
GGACCAATATCCAAGGAACGATCCCTGAAGAGCTGGGTAACTTGGAGAACCTGAACTCCC
TGCACTTGCACAACAACAGCCTCTCGGGGCAGATACCCGCATCGCTCGGGAAACTCAAGT
CTCTGAAACAGCTGCACCTTCAACAGAACCACTTGACCGGCCCGATCCCCAGCGAGCTGG
ATGGGCTGTCCGACCAGACGAGTGTGAACCTCTCAAGCAACGATCTGTGCGGCCAGATTC
CGACAGATGGTCCCTTCAAGAACATCAATTCCAGCCTCGCCGACAACCCACGGCTGGGTG
GCAACTGCTAGACCGATGCAAGATGCACCATGCACGGCGGCCCGCCGGAGTGAAGAATAA
ACTAGCAGTACTACTACTACTAGCGTGCAGCCAGAGAATCGGGTGGCGCCGGTTCATGCA
TGCACTACTTAGGTGGATTCGTGAGGGTGGTTAATTAGCTGAGCAGGCCAATTTATGGAT
GTTGTGTACAAACCGAGATCGATCGTTGTGGGCTTGTTTCTGGCTGTTGCCATCAATGGG
ATGAATTACATATATACTTTCCCGT
>TC392624 similar to UniRef100_A5J2K9 Cluster: Glutathione ABC transporter, permease protein; n=8; Burkholderia mallei|Rep: Glutathione ABC transporter, permease protein - Burkholderia mallei FMH, partial (5%)
CCACGCGTCCGGCTAGGTGAAAGATGCAAAATGCAATGGTGAGTGTTTCAACATTTGTAG
CTATGTTTCTCGCCGTGCTCGCCATCGTGTCCTCTAGCCTCCTTGTTGCCCATGCTGACA
CTGATTTCATCTCCCGCACATGCAACAAGACCAACAACACCGCATTGTGCATAGCCGTGC
TTACCGCCAAGCCACAAAGCTCCCATGCATCCACTGAGCATGACCTCGCTAGTATTGCGT
TGAAGATCGCCACTAATACCGCCAAACACAATGTCAAGGTCATCAGTGACCTATCCAAGA
ACAACCAGAGCACACCAGAGGCGTTTGCAATTGCCATCTGCCTCAAGGCTTACACTGAAG
CCACTAGCGCTCTAGAGATTTATGCCGACCTATACTTTGAAAGAGGGTTTTACTCTGATA
CGTTGACCGTTGTTTCATTTGCAATGGGTGCTAGTGACACATGCAAGGAAGCGTTCAAAT
GGATTAAGAAGAAGTCCCCAATGTCCTACATAGATCGTCAGATGACGGAGCATTGTAGTG
TTGCCAGCAACCTCATCAACCTACTTGTCCCCAAGTGATGACATGCCATTCCTGGCTCAT
GTATGCCTATTGATTTCAATAATTAGTCGACTGTATCTAAAAATGTTATGGAGGTCATGC
AATTTATGAGTTATCGAGTTATATCAGTTTTATAT
>TC393748 similar to UniRef100_Q5KNC9 Cluster: Expressed protein; n=1; Filobasidiella neoformans|Rep: Expressed protein - Cryptococcus neoformans (Filobasidiella neoformans), partial (7%)
GCGCAGCATACCAGCATCACACGCTACGGCCTAGACACGGAGATGGGCCGCCGCACCGGA
GCCAGCCTCGTCCGTGCCCTGCTGTTCGCGTCGCTCTTCGCCGGGTTCGCGGCGCATCTC
GCCGCGGGGGAGAAGGACTGCTACGACGAGAGGGACAGGATCATGAGCATCTGCATCAAG
AGCATCAAGAAGGAGGGCTTCTACATGCCCCCAAGCCAGGCCTGCCGCAACGAGGTGAAG
AAGGTCGACATGCCCTGCATCTGCCGCGTCCTCACCGCCTCCGACGAGCGTACCGTCAGC
CCCGTGAAGCTCGTCCACCTCGCCCACGACTGCAAAATCAAACTCACCGTCGGGAGCAAA
TGCGGAACTTACACCGTAGCACCAGTGCCACCACCCGCGCACGCGTGAGGAGCTTCGATC
ATGGGGATCGCGCGAGAGGAAGGCCGGTGAAGAAGACTGAGATCATTGGCAGAATAACTA
AATAAAGTGCGCGCGTACGTGCCTGTATGCTGAGCTATATAGTGACTATCATCATCGTCG
TAGAATGTAATCTGCCATGGCATGTTCCCCTCAGAGATCCCAATAATAAATTAATAATAG
TAAGAATAAAAGCCTTCTGTCTAGAATGCTACACTTCATGCATTACAAAAGACCGCAGTT
GCTACG
>TC395245 weakly similar to UniRef100_Q2R3A4 Cluster: Chalcone and stilbene synthases, N-terminal domain containing protein; n=1; Oryza sativa Japonica Group|Rep: Chalcone and stilbene synthases, N-terminal domain containing protein - Oryza sativa subsp. japonica (Rice), partial (38%)
GAATTCGGCACGAGTGAAGCTTCATTCGATCACAAAGCTAGCGACTAGTGATCCCTGCCC
AGCAAACAAGAGTAGTGCTCCTGCTTCCGAAAGATCGGCCATGGGAAGCATCGGAACCGC
CAACGGCAACGGGATCGGGCACGGTGGTGCCGCGGTGGCGCGGCGGCAGCACGCCGAAGG
CCCCGCGGCCATGCTCGGCATCGGCACGGCGAACCCGACCGGCGTCGAGGTGCCCCAGAA
CGTCTTCGCCGAGAACCTCTTCCGCGTCACCAAGAGCGACCACCTCACTGAGCTCCAGCA
GAAGCTGACCAGAATCTGCGAGAAGACGGGCATCGACAAGCGCCACTTCCACCTGACGGA
GGAGACGCTGGTGGCGCACCCGGAGCTGTACGACCAAGACGCGCCGTCGCTGGACAGCCG
CCTCGCCATGACCGTCGACGCCGTGCCGAAGCTGGCGCAGTGCGCGGCGGCCAAGGCCAT
TGCCGAGTGGGGCCGCCCGGCGAGCGAGATCACCCACCTCGTCTTCAGCACCTACTCCGC
CTGGGGCGCCCCGAGCGCCGACCTGCGGCTCGCCACGCTGCTCGGCCTCCGCCCCACTGT
CAACCGCACCATCCTCAGCCTCCACGGCTGCTACAGCGGGCGGCCGGGCGCTGGGGCCTC
GCCAGGGGAGCTCGCCGAAGACAACCGCGGCGCGCGCGTCCTCGTGGGCTGCGCCGAGAT
CACGCTCGTCTGCTTCNGGGGGCCCGAACGCGGGNACCTCGTCGGGCACGGCATCCTCGG
G
>TC395811
CCACGCGTCCGGGTTGCAAGAAGTAGCCAAGGTACATAGCCATGGCTGCCATGCACGAGA
GCACTCCGTCGCTCCTTGTGCTCTTCTTGTCGCTAATGCTCTTTTTCACGGCGTCTTCCG
CGCGCCACATGACTGGTGATCCACCGCCGGTTATTCCTTCCCCGCCGCCCCATATGGCTT
CTCCAACAATGGAGGAGGCGTGGGAAGGCGTCATGGTGGCACCGAGGCCAGTTCCTTCTG
GACCGGACCCTATACACCATCGTCCTCATGCCCCCCCGCCCCACAGGCCTCCCCCATCAA
CGGAGGAGGCGAGGGAAGGTGTCATGGTGGCACCGAGGCCGGTTCCTTCTGGTCCGAACC
CTATACATCACTTTCCCGCCCCGGCGCCACAACCCCACCATCATCACCGATGTCATGACC
TACCGCCCGCATCAACAGAGGAGGCGTGCGAAGGCGATATCGTGGCGCCGAGGCCAGTTC
CTTTTGGATCACACCCCATACATAACCACCCTGCTCCAGTGCCTCAACCCAACCAGCATC
GTCGACGCAAGGCCCCACCGCCTGCATCTTTGGAGGAGGGGAGGGAAGGCGACAACATGT
CACCAAGGAGGCCACTTCCTGTTTTCGGACCAATCCAAAC
>TC396830 UniRef100_Q41578 Cluster: Protochlorophyllide reductase A, chloroplast precursor; n=1; Triticum aestivum|Rep: Protochlorophyllide reductase A, chloroplast precursor - Triticum aestivum (Wheat), partial (58%)
AATTAAACCGGGGGCCAAAAACCTTCCCGAGGGGGTTGGGGGATTCACGGGGGCCCCTCC
GGGGGGGCCCGGGGGCGGCCAAGGCGTTGGGGAGACCCGGCAATTGGCACGTGGTCATGG
GCGGCCCCAGATTTCCTCAGGCCTCCAAAAGGGGCCCAGGCCCCGGGGCATGGGGGACGG
CAGTAACACCCGTCATGCACCTTGACTTCGCCTCGTTCGACAGGGTCCGGCAGTTCGTGA
CGCGGTTCCCCCGCGCCAAAATGCCGCTGGACGTGGCTCGTGTGCAAACGCCGCCATNTA
CCCGCCCAACGGCGCGCACGCGGACCTTCACCGCCGACGGGGCACGAGATGAGCGTGGGC
GTGAACCACCTCGGCCACTTCCTGCTCGCCCGCCTCCTCATGGAGGACCTCCAGAAGTCC
GACTACCCGTCCCGCCGCATGGTCATCGTCGGCTCCATCACCGGCAACAGCAACACGCTG
GCCGGCAACGTGCCGCCCAAGGCCAGCCTCGGCGACCTCCGGGGGCTCGCCGGCGGGCTC
AGCGGCGCGTCCGGCTCCGCCATGATCGACGGCGACGAGAGCTTCGACGGCGCCAAGGCG
TACAAGGACAGCAAGGTGTGCAACATGCTGACCATGCAGGAGTTCCACCGGCGGTACCAC
GAGGAGACCGGCATCACCTTCTCCTCGCTTTACCCGGGCTGCATCGCCACAACGGGGTTG
TTCCGCGAGCACATCCCGCTGTTCCGCACCCTCTTCCCGCCGTTCCAGAAGTTCGTCACC
AAGGGGTTCGTGTCCGAGGCCGAGTCCGGCAAGAGGCTGGCGCAGGTGGTGGCGGAACCC
AGCCTGACCAAGTCCGGCGTGTACTGGAGCTGGAACAAGGACTCGGCGTCGTTCGAGAAC
CAGCTCTCGCAGGAGGCCAGCGACCCCGAGAAGGCCCGCAAGGTCTGGGAGCTCAGCGAG
AAGCTCGTCGGACTCGCCTGATCTCCGGCCAGGTCCGGGCAATGCATGCATCTACCACTC
CGATGCCGAACTTGTCGCATTATTTAACGTCGGCTCATTATCACTTTTAATCCTTTTTAG
GAACTCAATTACGCGGGG
>TC396906
CCACGCGTCCGCTTTTTTCATGCTCTTCAAACAAGTGGTGTTCGGTTGTTTACTGCTATT
CAAGAGGAAAATAATTCACCACCACAAGATTTTCTCCATGGTTCAGCCAAACGAATTCTC
ACAAGTTTGAAGTCAAACTCCATTGAAGCAACAACTTTTGGACAAGATTCTAGTTCACAG
GATGAAGCATATACTGCAGGATACTATACATCATCTAGAGGTCCCGAGGCCAGCTACTAT
GGCTTACATGCCACCATGGATGTGTATGGCCACGAATTAAAACATGGTCAGTGGAGTTCG
ACTACATTTTGGGTTTCTCATTACGGAGATAGTAATAAATCAAGCTATAATGAGATTCAA
GTTGGCTGGCATATTCGTCCAGAACGCTATGGTGACTCACACCCTCACTTCTATACCTTA
TGGACGAGAGATGGGTTTGAAACCGGCTGCTACAACATGGACTGCCCTGGTTTTGTACGT
GTAAATGACGCTGTTATAGCTCCAGGTGATGCTATACATCCGGTTTCTCATGTTCCTGGA
CCTATTCAAAATATCACTCTCAGAGTGCTTAAGGACAAGACAAGTGGTGACTGGTGGGTC
TATTACGGCTTCAACAACATCCCCACAGGGGTGGGATATTTTCCAAAGTCCATATTCAGC
TACTTAGCACAAAAGGCAAATGTAATGTCTTTTGGTGGATTTGTTAAATCTACAAAAGCA
CTTCCAACTCCTCCAATGGGCAGCGGCGCCTTCCCAAATGGTGGCAAGGGTCGCGCCGCA
TCATTCACTGACCTTCGATTCATCAACCAGGATGGGAATAGCAGCCCAATCACGGGAAAC
CTAACCCCATTAGTCACTGATGGCAAATGCCACTCTATTACTCCTATTGATCATGCTCGA
TGTTTCTATGGCGGGCCAGGAGGTTGCGTGAGATAAGTTGTGATACTTTGATTTTGGTCT
CGCTTTAGTGTTAGTTGCCAAATAAAATCACATGGATGGCAGCAAATTATGAATGGAATA
TTCACATGTTTACATTAAGCTATACTATGAATCCTNGCTC
>TC397899 UniRef100_Q5NE32 Cluster: Type 1 non-specific lipid transfer protein precursor; n=1; Triticum aestivum|Rep: Type 1 non-specific lipid transfer protein precursor - Triticum aestivum (Wheat), complete
CCGAGAGCGTAGAGTACAGCACAATGGCGCCTAGCACTCGTAGGGTCAATGCCATCCTCG
TCGTGGGGCTGCTCCTCGCGGCTGCCATGGCAGCGGTGGCGGCCGACGCAGCGGAGGCCG
AGGCGGCGGCTGAGGTGTCGTGCGGGGACGCGGTGAGCGCGCTGATCCCGTGCGGGTCGT
TCCTGGTGGGCGCCGTCGCCGGGGCGCCGAGCGAGAGCTGCTGCCGCGGCGCGCAGGGGC
TGCGGAGGATGGCGGGCACGCCGGGCGCGCGGCGCGCGCTCTGCAGGTGCCTGGAGCAGT
CCGGCCCATCCTTCGGCGTGCTCCCGGACCGCGCCCGGCAGCTACCCGCGCTCTGCAAGC
TCGGCATCTCCATCCCCGTCAGCCCCCACACCGACTGCGACAAGATACAGTGAGCGACCG
ATCGGCGGGCGAACTGATGGTCCGACGCGTGCATGCGGGTGGCGTGAAGTGATGGCACGA
AGTGTTCGATGGAGGAGTTCATGGCTGAATAAATAGTACTGTAGCTACGATACCTGTATT
TCGCCTGCCCTGCTACTACTGTAGTCATGGGTGAATAATGGTCTCCACTATTAAAAAAAA
ACCACCACCACACAAAAGGGGGGGCCGCCCAAAAGGTTCCAAGTTTACTAACG
>TC398098
CCACGCGTCCGGTTTCTTTTTTCCATTTATCCCCGCCACTCTCAGCCAATTCAAGGCTTC
TCATAGGCCTTGCAGCAATGGAAGCATCACAGATGACCACCACCATCTTCTCTACCATCG
TCATCATGCTTCTTTCCTCGGCCATCGCTGCTCAGAGCAGTGGTGACGTTGGTGGCAAGC
CCAAACCGACGGACTTCATGGTGGGAGCGTGCAAGAACGTTTCGAACTTCTCCCGCGGAC
ACAACGAAGGAGACAAGTACGTGAGCCAAGAATTTTGCATCTCGACCCTCCAGTCCGACA
ACCGAAGCGCCAACGCCAAGAACCTCCACGACCTAGCGCTCATACCCGTCGACATCCTCA
AGGAGCGCGTTGTCACCGCCGGTGGCAACGTCAAGAATATGTTGCATAACACCAAGAACA
GCACATCGTCGACGGCACGCCATCTCAGAATCTGTGAGCTGGACTACGCGGCTACTGCGA
GCATCCTGAACTTCTGCGACGCCTTGATGAGGAACTACCAGGGTGAAAGAAGCGCGGGCC
ACGACGATGACAAGCCGCTATTCTCCAAGCTTGCCCGAATGTGGTGGACAAAAGTGTACG
AGGGTCTTCAAGCTACTGCGGCAAATTGCGCCTTCTTTGATATGCCCCGGGGGCGGAAAG
CCCCTTCTTCAAAGGAAAA
>TC398793 homologue to UniRef100_Q41578 Cluster: Protochlorophyllide reductase A, chloroplast precursor; n=1; Triticum aestivum|Rep: Protochlorophyllide reductase A, chloroplast precursor - Triticum aestivum (Wheat), partial (34%)
CCCCAAAATGTTTTTTTGGGTTACAATAACCGGCAACAAACAAAAACTTTTTCCGCAACG
TTCCCCCCAATGTCCACCTTTGGGGACCTTTCTGGGTTTCTCCGGCGGGTTCATCCGGGG
CTTCCGGTTCCTCCCATTATCTACGTCGACGAGATTTTTTGACGTCTCCAAGGCGTACAA
GGACAGCAAGGTGTGCAACATGCTGACCATGCAGGAGTTCCACCGGCGGTACCACGAGGA
GACCGGCATCACCTTCTCCTCGCTTTACCCGGGCTGCATCGCCACAACGGGGTTGTTCCG
CGAGCACATCCCGCTGTTCCGCACCCTCTTCCCGCCGTTCCAGAAGTTCGTCACCAAGGG
GTTCGTGTCCGAGGCCGAGTCCGGCAAGAGGCTGGCGCAGGTGGTGGCGGAACCCAGCCT
GACCAAGTCCGGCGTGTACTGGAGCTGGAACAAGGACTCGGCGTCGTTCGAGAACCAGCT
CTCGCAGGAGGCCAGCGACCCCGAGAAGGCCCGCAAGGTCTGGGAGCTCAGCGAGAAGCT
CGTCGGACTCGCCTGATCTCCGGCCAGGTCCGGGCAATGCATGCATCTAGGACTCCGATG
CCGAACTTGTCGCATTATTTAACGTTGGTAATTATCACTTTTACTCCTTTTTAGAAACTC
AATTACGCGGGAAAGGCCTTGCAGTGTCGGCGAGAGTGCATAGATCTCGTGTGGAAGATG
TACAATTTTCGGCCAACCATGAATAATAAAACCGCAGGCCTAATTGAGGATGAC
>TC399838
TCGGCACGAGGCCAGCAGCTCAGCAGCAGCACAGGAAGATGGGAAGCGCCGGAGCCACCC
TCGTCCGCTTCCTGCTGTTGGCGTCGATCGTGGCCGGGTTCGCGGCGCATCTCGCCGCGG
GGGAGAAGGACTGCTACGACGAGAGGGACAGCGTCATCCGCATGTGCAAGTGGACCATCA
AGAAGGGGAGCCCCTACCTGACCCCAGACATGCCCTGCCGCCTCGAGGCGAGGAAGGTGG
ACATGCCCTGCATCTGCCGCGTGCTCACCGCCGCCGACGAGCGGATCATCAGCCCCGAGA
AGCTCGTACGCTGCTCCCGCGAAGCCGGCGTCGCCCTCCCCGTCGGGAGCAAATGCGGGA
CCTACACAATCGTGGCGCCAGCGCCGCCATGCGCGCATGCGTGAGGAGTTCCGATCACGG
GATCGTGCGAGAGGAAGGCGAGGGAAGGGCCGGAGGAGATGTCAGGGGAGAATAACTGAA
TAAATGCGCGCGTGCGGCGTGCCTGTACGCTGAGCTGTAGTGAGCTACCGTAGAATGTAT
CTTCTGCCATGGATGCATGATACCCTGAGATCCGAGTAATAATAATAAAAGCCTTCCTTC
TA
>TC399875 UniRef100_Q0IJ88 Cluster: Salt tolerant protein; n=1; Triticum aestivum|Rep: Salt tolerant protein - Triticum aestivum (Wheat), complete
TTCGGCACGAGGCACTGCTCAAGTAGCTGGCAAGAGTCTTTGAACGCGTTGCAACCTTGC
ATCCCGGTCGATCGATCGATGGCGTCCAAGGTCGAGCTGGTGGTGGAGGTGAAGTCGCCG
GCGGAGAAGCTGTGGACGGCGATGCGCGAGTCGACGGAGCTGTTCCCCAAGATCTTCCCC
GAGCAGTACAAGAGCATCGAGACCGTGGAGGGCGACGGCAAAGTCCGCCGGCACCGTCCG
CCTCATCAAGTACACCGAGGGTACGTGCGCCGTGAAACGATCCACATATCCGGAGCTTGT
ATCAGTATATATATGTAACGTGAGCATTGGGTGCGTGCCTTCAGGGGTTCCGATGGTGAC
GTTCGCCAAGGAGAAGGTGGAGGTGGCGGACGACGAGAAGAAGGTGGTGTCGTACAGCGT
GGTGGACGGCGAGCTGGTGAGCTTCTACAAGAACTTCAGGGTGACGGTGCAGGTGACCGA
CAAGGGCGCCGACGGCGCCGGCGCGGTGGTGAACTGGACCATGGACTTCGACAAGGCCAG
CGACGAGGTGCCCGAGCCGGACGTCATCAAGGAGACCGCCGCCAAGACCTTCCACGACCT
CGACGACTACCTCCTCAAGAACTAGCAGCTCTTAGCTGCCTCGTCGCTGGCCGCTGCGGA
CGATCCTCCATCCGTCCGTCCGTCCATCCATCCATCCATGAATACTGTCGTTGTTGCCTG
TTGTCTGCGGTGTCCCCGCACCAAGCTTACTCTCACGTAAACGACCGTGTGTACGGCCGT
GTACGTGTGCATCTGCCTGCGATGGGACGGCCGCGTGAGTAGTGAATAATAAATATAACA
ATAATAAAGTCGCAG
>TC400241 similar to UniRef100_Q9SBX4 Cluster: Proline-rich protein precursor; n=1; Zea mays|Rep: Proline-rich protein precursor - Zea mays (Maize), partial (22%)
TGAGGGGGGGAAAACCGGTCCATCCACCCCCCCCTGGCTATTTACTTCCCCCAGGAAAAT
GTGGAGTTTCATTAAGGGGTTAAGCCATGCAGTTCCGAGAGCAATTGTCCTCGGCTTCCT
GCTGCTGATCCCGTCTTCCAACCCCGAGGCGGCTTCCGTCGTCGTCGGCATGCCCAAGTG
CGCCGACTGCACCAGGAAGAACATGAGGCCCGAGAAGCCTTCAAGGGTCTTCAGCTGGCG
ATCAAGTGCAAGAGCGTCCACGGCGACTACGAGAGCAAGGCGGTGGGTGCCATCGACCGC
ACCGGCGCCTTCAGCGTGCCCCTGGCCGCCGACCTCCACGGTGCCGACTGCGTCGCTCAG
CTCCACAGCGCTGCCTCCAACATGCCGTGCCTCGGCCAGGAGCCATCCAAAGATCGCGCC
GGTGTCCGAGGGCACCACCTTCGGCGTTGTCGCCGGCGCCAAGACCAACGTGTTGGCATC
GCCAGAGTGTGCGTCGGCGACCCTGCTCGGGCCGATCAAGAAGCACATCATCGAGCACTT
CCACCACAAGAAGCCCGTGCCACCGAAGCCGGAGCCCAAGCCCCAGCCCCACCCAGACTA
CGGCCCGGTACCCAAGCCTGAGCCGAAGCCGCAGCCCCACCCGGACTACCACCCCATCCC
TCCCACGCCCACCTACGGCGGCGGCGGCGGTGGCGGTGGATACCACGGACACCACTAACT
CCGATCTGCCACCGTCCGGCCCAACACTGAAATTTCATCACCGGGTTCAGTGAGTGATCG
AGGTCGTTGCTTTGGTCTTCTGCCATTCGCTGCCCCGTTTTAGTATCTGCACTGCAGAGT
TGAGAGTTCAGAATAAACTTTGTGAGGAACACATGCATGGATTAGTGTGCTTCGATTGCT
TTTTTATGATTGTAATTTCGGTGTGTGCTTTGTATAAGAAGTTATTGTGGATCAAGTAAT
TTAATCACGTCCATTTGTGTAATTTAAATAGGGCAGATGTTGGCTTCTT
>TC400790 weakly similar to UniRef100_Q49PI6 Cluster: Virion protein; n=1; Vaccinia virus|Rep: Virion protein - Vaccinia virus, partial (12%)
CCACGCGTCCGATTTCTGCTATAGGCGCCGGTCTCTATCCATTTATCCCCACCACTCGGC
CAATTCAAGGCTTGCAGACCTTGCAATAATGGCAACATCACATATGACCACCATCATCTT
CTCTACTATCGTCATCATGCTTATTTCCTCTGCCATCGCTGCTAAGAGCAGTGGTGACAT
TGGTGGCAAGCCCAAACCAACCCCCTTTGTTCTTGAAGCGTGCAAGAGTGCCTCGGACAA
CTCCCGCCGATACAACTATGTGTCCCAAGAATTCTGCATCTTTACCCTCCAATCCGACAA
CCGGAGCGCCGACGCCAAGAACCACCGTGACCTGGCGCTCATACCCGTCGATATCCTCAA
GGGCCGTGTCGTCACCGCTGGCGGCAACATCAAGGAAGTACTGCACAACACCAAGAACAT
CACGTCATCGATGGCGCGCCATCTCAGAATCTGTGAGCTGGGCTACGACGCCACCAGAAG
CATGTTGAACTTATGCGGCGCCTTCATGAGGAATTACCAGGGTGACAACATGAGCGAATA
CAATGACGGCCCACATTCTTCCGAGCTGCCTGTTTGTGTGGACCAGGTGAACAAGGTCTC
TGACTACTGCGCGTTCGCGCTTTTCGATATGCCGGGGGTTGAGGTACTGATCGAGGAAAC
GAT
>TC400874
CCACGCGTCCGCCCACGCGTCCGGCACCGGCCACTAGCGTACGTGACGACCGATCAAGCG
ACCGGGGCACTGCCTCGACCGATCAGTTCAACGATGACGATGGCCAGCGTTGCGTCGGGC
CTGGCGATCATGGCGCTGGGCGTCGTCCTCCTGGCGTCGCCGTCGGAGTGCGCGCGCGCC
TTCTTCGTGTTCGGCGACTCCCTGGTGGACAACGGCAACAACAACTACCTGATGACCACC
GCGCGCGCCGACTCGCCGCCGTACGGGATCGACTACCCCACGCACCAGGCCACCGGGCGC
TTCTCCAACGGCCTCAACATCCCGGACATCATCAGTGAGCAGATCGGCGCGGAGCCCACG
CTGCCGTACCTGTCCCCGGAGCTCCACGGCGCGAAGCTGCTCGTCGGCGCCAACTTCGCG
TCGGCGGGCGTCGGCATCCTCAACGACACCGGCATCCAATTCGTGAACATCGTGAGGGTG
AGCAGGCAGCTGCACTACTTCGGCGAGTACCAGGGGAAGCTGCGCGCGCTGGTGGGCGCG
TCCCAGGCGACGCAGATCGTGAACCGGGCGCTGGTGCTCATCACCCTCGGCGGCAACGAC
TTCGTCAACAACTACTACCTCATCCCCTTCTCCCTCCGCTCCCGCCAGTTCTCCCTCCCC
GACTACGTCCGCTACCTCATCGCCGAGTACAAGAAGATCCTCATGAGGCTGTACGAGATG
GGCGCGCGGCGCGTGCTGGTGACCGGGGACGGGCCCCGCTGGGCTGCGCGCCGGCGGAGC
TCGCGCTCCGGAGCCGCGACGGGGAGTGCGACAGGGACCTGATGCGCGCGGCGGAGCTGT
TCAACCCGCAGCTGTCCCAGGCCCTGGAGGAGCTCAACGCGCGCTACGGCGACGGGACCT
TCATCGCCGCCAACTCCTTCCGCGTCCACTTCGACTTCATCAGCGACCCGGCGGCGTACG
GCTTCCGGACGGCCAAGGAGGCGTGCTGCGGGCAGGGGCCGCACAACGGCATCGGCCTCT
GCACGGCGGTGTCCCACCTGTGCGCGAACAGGGACCAGTACGTGTTCTGGGACTCGTACC
ACCCCACGGAGCGCGCCAACCGGATCATCGTCAGCCAGTTCATGACCGGCTCGCTCGACT
ACGTCAGCCCGCTCAACCTCAGCACCGCCCTCCACATCGACGCCAGCCTCATGGACTGAT
GATATGCTACTAGAAGCTACGTACGTGTCGATCCGTAACTTTGTTGATTGTTGGTTGCTG
CATGGCGTGGTTCATGCCACTCTCGGTTTTGAATGTGGTGTTAGTTGTGTGTTGCTAATT
GGAGATCAATAAATCGTGTAACT
>TC400977 weakly similar to UniRef100_Q08RV3 Cluster: FtsQ; n=1; Stigmatella aurantiaca DW4/3-1|Rep: FtsQ - Stigmatella aurantiaca DW4/3-1, partial (5%)
AGACAGCACTTCTTCTCTCCACTCCCTGACCCCGAAGAAGAAGAAGCCATAGCCCGTAGC
TTGCGCGAGGAAGGAGATGGAGGCGAAGAAGCTGAAGGGGGCGGCCACCATGGCCGCGCT
GTGCGTGCTCCTCCTCCTGGCGCTGCTGCCCAGGGAGGCGGCCGCCAAGTCGGAGTTCTG
CAAGTGCTTCGATGACTGCTACCCCGGGTGCGTGAGCGGCAACGTGCCGGGCTACGCCTG
CGATGTGTTCTGCGCCAACAAGTGCAGCCCCAACACCAACCACCCCGGCTATGGCGTCGG
CGTCGGCACCTGCAGGATGGCCTGCAAGATACAGATCTGCGGCCACTCAGCGGCGGCGCC
GACCGATGCAGCTGACGCCGACGTCTGCATGCAGAACTGCAACAGGAAGCTGAGCCAGAT
GGCCCAGACTGATTAACCGCCAAACCGCTCCGTTTTAGGAGAAGAGAAGAAGATTTGAAG
AGCTACCTTGCCGATCATGGGATCACTACATATATATGAATATGATGTTGAATGGCTGTG
ATTGTAGCAGCAACCAATAAATTGAGTATGTCGATATGTAAGGCATAATATACATGCATA
ATATGAAGTTAAATTGGCTTTGATTTGGCAAAAAAAAAACCTCGTGCCNAATTCGGCACN
AGGGCCGCACCCACTANCTCCCANCTGCANCAAGCAAGCGAANCTCGTGCGTGTGCAANC
GAGCGAGCTCAAAAACCACCCTACAAAGCTCCGGCTGANCCACCCGACCGGCCGGCNACA
ATGCCNATGCTCATCCCC
>TC401553 similar to UniRef100_P02276 Cluster: Histone H2A.2.1; n=1; Triticum aestivum|Rep: Histone H2A.2.1 - Triticum aestivum (Wheat), partial (86%)
CCACGCGTCCGCGCCTTCTCAAATCTCTCATCGCGCCAAATCTCTCCGCACCTCCTCCTA
CCAGAGCCACCGCCGCCATGGACGCCTCACCCACCGGCGCCGTCTCCAAGGCGAAGAAGT
ACGTGGTGGGGCGCAAGCTGGGCGGCGGCCCCAGGAAGAAGGCGGTGGCGCGGTCCGTCA
AGGCCGGGCTGCAGTTCCCTGTCGGCCGCATCGGCCGCTTCCTCAAGAAGGGCCGCTACG
CGCAGCGCGTCGGCATGGGCGCCCCCGTCTACCTCGCCTCCGTCCTCGAGTACCTCGCCG
CCGAGCTGCTCGAGCTCGCCGGGAACGCCGCCAAGGACAACAAGAAGTCCCGCATCATCC
CGCGCCACCTGCTGCTTGCCATCCGGAACGACCAGGAGCTCGGCAAGCTGCTCGCCGGCG
TCACCATCGCGCATGGAGGCGTGCTGCCCAACATCAACCCTGTGCTGCTCCCCAAGAAGA
CGACGGAGAAGGAGCCCAAGTCGCCCAAGAAGGCCGCCAAGTCCCCCAAGAAGGCTTAGT
CGATTACTGTCCAGTGCTTCGTAGTAGAATTAGTGATCGCTGTTTAGGTAATGGTGTCGT
TATGGGTAATCATTCTGTAAAAAGGCTATCAGCAAAAAGGCGGTGCCTGGCNTNNNCNTA
AACGNAAAAAGGGCGCGTCTAATATCTCTGGGGCACATACCGCCACCTCTGTAAAGGTCG
TCATGTCTTTATAAACAAGCCGCGTGCCCTCCGTCTTAACAGTGTGAGTGAAATGTACTG
GGTTTGTAA
>TC401711 homologue to UniRef100_Q5JL48 Cluster: Plant disease resistance polyprotein-like; n=1; Oryza sativa Japonica Group|Rep: Plant disease resistance polyprotein-like - Oryza sativa subsp. japonica (Rice), partial (9%)
CCAGGTGCAATACTGAAAACTGCAATGGCGAACACAACAAGATCCATAGCTATTGTTCTT
ATTGTGCTTGCGGCCTTGTCCTTTGGTTTCCCTGCCATCGATGCCGACGCCACCCTCCTC
GTCAAGACATGCAAGAAGACCACAAACGCCTTGTTGTGCCTGGCAGTGTTGAACGTCGAC
CCAAAGAGCGCCTACGCCACCACCGAGCACGACCTTGCCAGCGCCGCACTGCAGGTCGCA
ATTAACACTGCTGACCACAACGTCGAGGTCATCCACAACTTAGCCAAGGATGTCCAAGGC
ACACCTGAAGGAGGCGCGTTGAACATCTGCCTCGGGGCCTATGTTGATGCCGCCAACGAC
CTTGAGATCGACGCTCGCCCCGGTTTTGATGGCGGGAACTATGTCGGCGCAAGGAATCTC
GTGTTGGGTACCAAGGGCGCCGGTGGTAGATGCGAGGATGCGTTCAAGGGGATCAACAAG
AAGTCCCCCGTGACAAACATAGATCAACAGATGACAGAGCGTTGTGGCGTCGCAGGTGAA
CTCATTGGCCTTCTTATACACAAGTGATCCGTCCGAAATCAATCTCTTCTCATATGTACA
ATCCCCCGTCAATAATGAATGAGCAGGTCATCTAGC
>TC401814
GAGCTTTTTACGCTCCTTGCAAATGCAGCCCTGCGTCGTACTCCTCCTCACCCTAGCCAT
CCTCCCTAGCCTCGTAGCCAGCAACACCTCATCTCTCATCAACACAACGTGCTCCAAGGC
TCCTAATGTGTCCTACGACCATTGTGCCAACGTGCTCTCGGCCGATCCAGCCGGTGCCCC
CGCCACGGACAAGCGCGGGCTGCTCATCGCCGCCGCTCAACGAACTGTGCACAGTGTGAC
ATCCACGGTGCATATCATGAGCGACCTAATACAAGAGCTCAACACTTGCATCCAATATTA
CCAACGTATGGGTGAGTTCACGATGGGCGCCATCGATGATCTCCGAGCAGGACGAGATGC
TGGACTCATATATCCAAAGTTACGGGAGGCCTCTGATGAGCCCCTAAGGTGTGATACAGC
GTTCTTTCACGGAGTCAAGAAGAATCTCATGGAGAAAGAGAACTCAGAGAACAAAAATTT
GGCCCACTTAGCCAGTAGCATCACATTTCTGTTGTTCAATCGGCGTTCTTAGTAGACATG
GTCGGGTACTTTACTTTGAGCATCCATCGGGAGCACATATGAATAAAGAGAGATCTCCAC
CGCTTCCTTA
>TC401923
CACGCGTCCGGAGCTTCTCCAAGAGCAAAGGACTTCCTCACTTCCAGGAGCTAGCCCCCA
GCACCCCAGGCACAAGTAGAACATCACATCTCACCTGAAGATGTCTTCCGGGTCGCCGTC
TCGGAGCACCTCCCCGAGCTCCGACTCGGAGTGGAGCAAGAAGGAGAACAAGATGTTCGA
GGAGGCACTCGCCTACTACGGCGTGAGCGCCCCCAACCTCTGGGAGAAGGTGGCCAGCGC
CATGGGGGGCACCAAGTCCGCCGAGGAGGTGCGCCGCCACTTCCAGCTCCTCGTCGACGA
CGTCGACAGCATCGAGCACGGCCGCATCCCCTTCCCCAAGTACAAGACCCAGGGATTCTG
GACCTAATAAACGGATCGATGAAGCAGTGTAAGCTCCAGTGGACAGTGAAAAAAGTTGTA
CAAAGTAGATCTCTTAAGAATGGGCCGATGTTCTAGGAGGAAGCAAGGGTATCCAGCATT
GGTTAGAATAACAGGAAGGAATGGAGTGTTGTCTATTGTGTGGACAGAGTATTGTTAGGC
CCTGTCCAAGGTTAAGTCTGTTAGATTCTCGTCTACATTCATGAACTGCATGTTGTTAAT
TATCCCGTGGAACCAAGGTTAATTATCCCGTGTTATTTGTAAGAAACAANCACCCCNCTT
ACCTCCCCCACCANCC
>TC402071 similar to UniRef100_Q4RWH4 Cluster: Chromosome undetermined SCAF14988, whole genome shotgun sequence; n=1; Tetraodon nigroviridis|Rep: Chromosome undetermined SCAF14988, whole genome shotgun sequence - Tetraodon nigroviridis (Green puffer), partial (13%)
GTAACCTCCTCCACCGTGCTGCTGCTTGTTGCCGGCGTGCTAGTCCATGTCCTGCCTACG
ACATGCACGGCGGTCCGTGGGTTTAGCCTCCCGCTAGTCGCCAACCACGGCGGGGGCACG
TACCGTGTGGACGCCGATGGCTTCATGGTCGTGAACACCACGAGCTTCCACCACCGTCCC
TTCCTGACGGCCCCCCTGAGGTACATGTATGGCGTGGCCGTGACCATTGGCACGGGCCAC
GGCAAGAGTACCCATTTCCTCGTGCTGGACACGGCCAACAGCCTGCCATGGATGCGGTGC
GCGCACTGCTTGCCGGTGCAACGACAACGTAGCCCGGTGTTCGACCCTAGCCACTCGAGC
AGCTACCGCCCCCTCCATCCGACCAACCCACTGTGTCGGCCGCCCAACCGCGTCCACCCC
GCTGGCGACAAGTGCTCCTTCCACCTCCCACGGGAGGCACACGGCTTCGTCGGCGTCGAC
ACCATCATTCTGGGTAATCCAACTTTGCCTATCCATGGCATCGCCTTTGGGTGTGCGCAG
GCCACCGAGGGGTTCGACACCAAAGGCACGTTCGCAGGCACACTGGGCATTGGGCG
>TC402209
GCCCGACACATTTTCCTATATCCAATTATCTCCACCACTCTTGACTTTAGTATATTTGAA
GGCATTCTAGCTACCCTTGGGACAATGGCAACGCTGGAAGCCTCCATCATCTTCATGCTT
CTTTCCATGATCGTCTCTGCTCAAGTCAGGCAGCTCTGGTAGTGGCAAGCCTAAGACAAC
CGACCTCATGGTGGAAGCATGCAAGAACGCCTCGATTGACTACTACATCGCGACGGTCCC
GCAAGAATTTTGTTTGTTGACTCTCCAGTCAGACAAACGAAGCACCAACGCTAAGGATCT
CCATGATCTGGTATTCATTGCCATCGACATCACCAAGGCTCGTGTCATTGCTGCGAGCGG
CATGGTGAAGAAAATGTTGCAAAATGCCAAAAAGGGTACGGTGACGATGCGCGTCCTTAC
TTTATGCGAGGTGGACTATGAACAAACGGCGAGCATCCTCAACATATGTGATGCCATGAT
CAAGGACTACCAAGGATACAAGGGCGAGATGCGGTCCCATGAGCTGGCTGGTTGTGTGGC
TGAGGCGTACAGCCCCGCCGCCTACTGCCAAACCGAGCTTAACGATGCGCCAAAGGAAGT
GGCGCTGGTCAAGGAAAATGCTGAGCTGCAAATGCTAGTACACATGAGCGCTAACTTCCT
AGAGCCACTCACATTTGCCAGAAGAGATGTTATTTTGACATTAAAATTTGCTCTTATTTG
AAATAATGAGAATAATAATAAAGGTGATTTATT
>TC402490 weakly similar to UniRef100_Q84LJ5 Cluster: 1,3-beta glucanase; n=1; Avena sativa|Rep: 1,3-beta glucanase - Avena sativa (Oat), partial (77%)
CCACGCGTCCGAGCTGATCCATCGAGCTGCGCGGCGATGGCACTGCAGCGTGCTGCCTCC
GTGCTCGCCGCCGCACTGGCGTTTGCATCCATACTTATTACTGGCCCGGTGCAGTCCGTG
GGCGTGTGCTACGGGATGAACGGCGACCACCTCCCGTCGCCGGCCGAGGTCGTGCAGCTC
TACAAATCCAACGGCATCACCGCCATCCGCCTCTACAAGCCGGACGTCCAGACGCTCCGG
GCCCTCAATGGGAGCAACATCGCCGTCCTCATCGACGTGGCCGACGAGACCGTGACCCGC
CTCGCTTCCAGCGTCCCCGGCGCACAGCTCTGGGTGCGGTTCTACATCCAGCACTACCCG
GGGATCTCCTTCCGGTACATCTCCGTCGGCAACGAGCTCACCGGCGCCGCCACGCAGAAC
ATCGTCCCGGCCATCAAGAACCTCAACGCCGCGCTCGATGCCGCTGGCATCAAGGGCATC
AAGGTGTCGACGGCGGTCAGGCTGGACGTGCTCGCCTCCTCCTCGCCGCCCTCCTCCGGC
GTCTTCAAGGACGGCTACATGAACCAGGTCGTGGCGCTCCTCGGCACCACGGGCGCGCCG
CTGCTGGTCAACGTGTACCCCTACTTCGCCTACATCGGCGACCAGAAGGACATCGACCTC
AACTTCGCACTCTTCCAGCTGAGCTCCACGGTCGTCAGGGACGGCGGGCTCAGCTACACC
AACATCTTCGACGCCATGGTCGACGCCGTGCACGCGGCGCTGAGGAAGGCCAACGTGCAG
GTGCCCGTCGTGGTTTCCGAGAGCGGCTGGCCGTCCGCTGGAGGCGTCGGCGCCAGCGTG
GCCAACGCGCAGACGTACAACCAGAATCTCATCAATCACGTCGGCAAGGGCACGCCCTAT
AGGCCCCAGCCGCTGGAGGCCTATGTGTTCGCCATGTTCAACGAGAATCTCAAGCCGGGG
GCTGAGACGGAGAAGCACTTTGGGCTGTTCAATCCGGACAAGTCGCCGGTGTACCCTATT
AGATTCTGAATGTTTCGTGTCTGAAATTAGTGACGATTTCAATAAATTAAACTGCAAAAT
TCAT
>TC402746 UniRef100_Q41578 Cluster: Protochlorophyllide reductase A, chloroplast precursor; n=1; Triticum aestivum|Rep: Protochlorophyllide reductase A, chloroplast precursor - Triticum aestivum (Wheat), complete
ATGGCTCTCCAGCTCCTCCCCTCCACCCTCTCCGTCCCCAAGAAGGGTAGCAGCATGGGC
GCGGCGGCAGTGAAGGACACGGCGGCGTTCCTGGGCGTGAGCAGCAAGGCGAAGAAGGCG
TCGCTAGCGGTGAGGACGCAGGTGGCCACGGCGCCTTCGTCGGTGACGACGAGCCCGGGC
TCGGCGACGGCGAAGCCGAGCGGCAAGAAGACGCTGCGGCAGGGCGTGGTGGTGATCACG
GGCGCGTCGTCCGGGCTGGGTCTGGCGGCGGCCAAGGCGCTGGCAGAGACGGGCAAGTGG
CACGTGGTCACGGCGTGCCGCGACTTCCTCAAGGCATCCAAGGCGGCCAAGGCGGCAGGC
ATGGCAGACGGCAGCTACACCGTCATGCACCTCGACCTCGCCTCGCTCGACAGCGTCCGC
CAGTTCGTCGACGCGTTCCGCCGCGCAGAGATGCCGCTGGACGTGCTCGTGTGCAACGCC
GCCATCTACCGCCCCACGGCGCGCACGCCGACCTTCACCGCCGACGGGCACGAGATGAGC
GTGGGCGTCAACCACCTCGGCCACTTCCTGCTCGCCCGCCTCCTCATGGAGGACCTCCAG
AAGTCCGACTACCCGTCCCGCCGCATGGTCATCGTCGGCTCCATCACCGGCAACAGCAAC
ACGCTGGCGGGCAACGTGCCGCCCAAGGCCAGCCTCGGCGACCTCCGCGGGCTCGCCGGC
GGCCTCAGCGGCGCGTCGGGCTCGGCCATGATCGACGGGGACGAGAGCTTCGACGGCGCC
AAGGCGTACAAGGACAGCAAGGTGTGCAACATGCTGACCATGCAGGAGTTCCACCGGCGG
TACCACGAGGAGACCGGCATCACCTTCTCCTCGCTCTACCCCGGCTGCATCGCCACCACG
GGGCTGTTCCGGGAGCACATCCCGCTGTTCCGCACGCTCTTCCCGCCGTTCCAGAAGTTC
ATCACGAAGGGGTTCGTCTCGGAGGCGGAGTCCGGCAAGAGGCTGGCGCAGGTGGTGGCG
GAGCCCAGCCTGACCAAGTCCGGCGTGTACTGGAGCTGGAACAAGGACTCGGCGTCCTTC
GAGAACCAGCTCTCGCAGGAGGCCAGCGACCCCGAGAAGGCCCGCAAGGTCTGGGAGCTC
AGCGAGAAGCTCGTCGGACTCGCCTGATCTCGCACCCACCTCCGGCTCCGGCCACGTCCA
GGCAATGCATGCATCTAGGACGCCGATGCTGAACTTGTCGCATTTTTTAACGTTGGTAAT
TACCATTTTTACGTCTTTTTAGAAACTCAATTACGCGGGAGAGGCCTTGCGAGTGTCGGC
GAGAGTGCATAGATCTCGTGTGGAAGATGTACAATTTTCGGCGAACCATGAATAATAAAA
CTGCAGGCCTGATTAAGGATGGCAAAAACCTCGGCCGCGACCACGCT
>TC402900 weakly similar to UniRef100_A7P495 Cluster: Chromosome chr1 scaffold_5, whole genome shotgun sequence; n=1; Vitis vinifera|Rep: Chromosome chr1 scaffold_5, whole genome shotgun sequence - Vitis vinifera (Grape), partial (37%)
TGGCCATGGCAGCCTCTCCTCGCATCCTCAGCACCGTCCTCGTCCTCTTCGTGTCGTCCC
TTATCTGGGGCTCTTGCGAGGCAGCGGCGGCGGGAGACGGCCGGCGGCGGCTCGCCATGC
TGCCGCCGAGAGGGTGGAACTCGTACGACTCCTTCTCCTGGACCATCGACGAGGCCGCCT
TCCTCCACAACGCGCAGATCATGGCCGACAAGCTGCTCCCGCACGGATACCAGTACGCGG
TGATCGACTTCCTGTGGTACCGGAAGAACGTCAACGGCGCCGGGGAGGACTCGTACGGCT
TCGACAGCGTCGACCAGTGGGGCCGCCCGTTCCCCGACCCCGAGAGGTTCCCGTCGTCCG
CCGGCGGCGAGGGGTTTAAGCACGTCGCCGATAAGGTCCACGCCATGGGCCTCAAGTTCG
GCATCCACCTCATGAACGGGATCAGCACCCAGGCCGTCAACGCCAGCACCCCCATCCTCG
ACGTCGACACGGGAAAAGCCTACGTAGAGGATGGCCGGCAATGGACGGCGAGCGACATAG
GCCTCACACACAGGACCTGCGCGTGGATGTCGAACGGGTTCATGAGCGTAAACACCGACG
CGGGAGCCGGACGAGCGTTCCTCAGGTCTCTTTACCAGCAGTACGCCGATTGGGGTGTCG
ATTTCGTGAAGGTAGATTGCATCTTCGGCACGGATTATAGCCCGAAGGAGATCATGGCTG
TTTCAGAGACCCTGAAAGAGCTTGAGCGGCCGGTCATCCTGTCCATCTCGCCCGGAACCG
AAGTCACTCCGGCGTTAGCCGAGAACATCACCCAGCATGTTGACATGTTCAGAATAACAG
GGGACGACTGGGACAGCTGGAAAGATGTTCGCCCGCATTTCGATGTCGCCAGATCGTTTG
CCGATGCGAATANGNTCGGCGCCACCGGATTGCNNNGNNNN
>TC402977 similar to UniRef100_Q5ZBB6 Cluster: Chalcone synthase-like; n=2; Oryza sativa Japonica Group|Rep: Chalcone synthase-like - Oryza sativa subsp. japonica (Rice), partial (25%)
GAGATGGTGTCTGCATCACAAGACATCATACCGGGCACGGAAGAGATGGTGGTGTCCAAG
CTATACGAGGATGGGATTGTGTACACCCTTCACCGAGATGTCGCGCTCCATATCTCGAGA
AACATAGAGGGGCGTGTGAAGAAGGCACTCGAGCGTGCCTCGCTCCTCACCAAGGACTGG
AACGAGGAGCTGTTTTGGGTGGTGCACCCTGGTGGCAGGGAGATACTGGACAAGGTGGAG
AGCAGCCTTGTTCTGAGAAAAGAGAAGATGGATGTCTCAAGGAAGGTGATGGCGCAGCAT
GGCAACACACTGAGCTCGTGTGTCATTGTTGTTATGGATGAGATGCGAAAGAGGTCTCGG
AAGCGTGGGCTACCCACGGCAGGGGAAGGTCTTGAGTGGGGACTGCTCTTTAGCTTTGGC
CCAGGCCTCACCGTCGAGACCATACTTCTCCGAGCACTGCACAATCAAGAACCCAACGCG
TGACTGGCCCAAAAAAAAACCCCAACATTGTGATTGTTGCTTAAATCACGGTATCCATTT
TTTTTCATACGACGGTGTGGTTTGTAATGTAAATCTTGTGTGCTTCCACATGTTCCCAAT
CTATATATTATAAGATATTTTAAGTTAACTATCTTATATATCCATCTATATTCT
>TC403070
CCACGCGTCCGACCATGCTGCCACAGGAGAACGGCGAGAGCATCCAGGTGCTCCGGTACG
AGAGCGGCCAGAAGTACGAGCCGCACGTCGACTTCATCCGGCACACAGCCAAAGGCTACC
ATTCCCGCGGGGGGCACCGCGTCGCCACCGTGCTCATGTACCTGTCCGACGTCAAGATGG
GCGGCGAGACCGTCTTCCCCAACTCCGACGCCGAGTCGTTGCAGCCTAAAGACGACACAT
GGTCAGAGTGTGCACGACGTGGGTACGCAGTGAAACCTGTGAAGGGCGACGCGGTGCTGT
TCTTCAGCCTGCACCCCAACGGGACGACGGACCCGGACAGCCTGCACGGGAGCTGCCCCG
TGATCGAGGGGGAGAAGTGGTCGGCGACCAAGTGGATCCACGTCCGATCCTTCGACAGCC
GCCCTCGCGTGCCAGCCACCGGATGCGGGGACGAGAACGATCTCTGCCCTCGGTGGGCCG
CCAATGGGGAGTGCGCCAGGAACCCTCGCTACATGGTCGGAACCGCCGGCAACCCCGGCT
TCTGCCGGAAGAGCTGCAACGCGTGCACCAGTTCATTGTAGAGTTGTAATCGCAGGTGGT
TAATCGAAATAAAATATCTGTTTATC
>TC403872 UniRef100_P68428 Cluster: Histone H3.2; n=5; Magnoliophyta|Rep: Histone H3.2 - Triticum aestivum (Wheat), complete
CCGCCCCCCTTGAACCCCAATGGCCCGATAGGCGTTTCCCGCTGGGGGGTTCAATATAAC
CCAGGGCTCCCTTTAAGGGAACCCCCAAGTTCCCCTGGAAACCCCCATCCACCCCTTTTT
TGCCTCCCATAGGAGACCCCCGGGGGCCGATTCCGGCCTCCGGACTTTAGCCCTGGGCCG
CGGGGGCGGATAACCATTTCACAACCGGAACCGGCTATGACCATTTGGCCCTTTTTAGGG
GACACTATAGGACCAGTTTGACCAAAAAAGCAGGCTGGTACCGGTCCGGAATTCCCGGGA
TATCGTCGACCCACGCGTCCGCCCACGCGTCCCGCCCACGCGTCCGCCCACGCGTCCGCG
ACTGGAGCACGAGGACACGACATGGACTGAAGGAGTAGAAAACCGCGAGAAATCTCAATC
TCAATCCCCAAACCGTAGCAGCAGCATCATCCCTCCCCTCGCATCCGACCCCCCCAGCCC
CGATGGCCCGCACGAAGCAGACGGCGCGCAAGTCCACCGGCGGCAAGGCGCCGAGGAAGC
AGCTGGCGACCAAGGCGGCGCGCAAGTCCGCCCCGGCCACCGGCGGCGTGAAGAAGCCCC
ACCGCTTCCGCCCGGGGACCGTCGCCCTCCGCGAGATCCGCAAGTACCAGAAGAGCACGG
AGCTGCTCATCCGCAAACTCCCCTTCCAGCGCCTCGTCCGGGAGATCGCCCAGGACTTCA
AGACCGACCTCCGCTTCCAGTCCTCCGCCGTCTCCGCCCTGCAGGAGGCCGCCGAGGCCT
ACCTCGTCGGCCTCTTCGAGGACACCAACCTCTGCGCCATCCACGCCAAGCGCGTCACCA
TCATGCCCAAGGACATCCAGCTCGCGCGCCGCATCCGTGGGGAGCGCGCCTAGGCTCCGC
ACGCGCCCTGCCCGCTTCGCTTGGTTGCTAGCAGCTGTCTATGATTCTGTAGTTGTTTGC
CCTCCTTGTATGTCCTGTGGATGCCATCGCCTGCCCAAATCTCTGGTTAGTTTCATGGGG
TCACACATCTTTTGAGCG
>TC404832 weakly similar to UniRef100_A5P1T4 Cluster: Nitrogen-fixing NifU domain protein; n=1; Methylobacterium sp. 4-46|Rep: Nitrogen-fixing NifU domain protein - Methylobacterium sp. 4-46, partial (8%)
CAGCAGCACAGGAAGATGGGCAGCGCCGGAGCCACCCTCGTCCGCTTCCTGTTGTTGGCC
TCGATCGTCGCCGGGTTCGCGGCGCATCTCGCCGCGGGGGAGAAGGACTGCTACGACGAG
AAGGACATGATCATGCACATCTGCATCAAGAGCATCAAGAAGGATGGCTTCTACATGCCC
GCGAGCCAGGCCTGCAAAAACGAGGTGAAGAAGGTTGACATGCCCTGCATCTGCCGCGTC
CTCACCCCCTCCGACGAGCAGACCGTCAGCCCCGTGAAGCTCGTCCTCCTCGCCCACGAG
TGCCACATCGAACTCCCCGTCGGGAGCAAACGCGGAACTTACACCATCGGGGGGCGGGTG
CCACCACCATCCGCGCATGCGTGAGGAGTTTCGGTCATGGGGATCGCGCGAGAGGAAGGC
CAGTGAAGGAGATGGAGAGATCATGGCAGAATAACTATAACTATAAATAAAGTCCGCGCG
TGCGTGTATGCTGAGCTAGTGAGCTATCCCATCGTCAGAATGTAATCTGCCATGGCATGT
TACCGTGAGATCCCAATAATAATAATAGTATAAGAATAAAGGCCTTCCATCTAAATAGTT
AGTATACTTCATGCAGTCATTACAACGACTGAAGTTGCTACGAATTCGAT
>TC405237
GCACGAGGATCGATCGAGCAGCCACTTCACACCAGCAAGTGGCAGTAGTTCGATCCAGAG
GTTCAAGCATGGCGGCTCCGAGAGCACTCGCCCTCTGCGTCCTGCTGGCCATCGCCGTCG
CCAATGCGGAGGCGGCGTCCGTGGTCGTCGGCCTGGCCAAATGCGCCGACTGCACCAGGA
AGAACATGAAGGCCGAGGAAGCCTTCAAGGCTCTGCAGGTGGCGATCAAGTGCAAGAACA
GCGCCGGCGAGTACGAGAGCAAGGCCGTGGGCGCCCTCGACGGCACCGGCGCCTTCAGCG
TGCCCCTCGCTTCTGACCTTCATGGCGCCGACTGCGTCGCTCAGCTCCACAGCGCCGCCT
CCAACGCGCCGTGCCCCGGCCAGGAGCCGTCCAAGATCGTGCCGGTGTCTGACGGCACAA
CCTACGGCGTCGTCGCCGGCGAGAACACCGCCACGTCGTCCGCGGCGTCGCCCGAGTGCG
CGTCCATGACCCTGTGCGGGCCGATCAAGAAGCACATCATTGAGCACTTCCACCATAAGA
AGCCCGTGCCGCCCAAGCCGGAGCCCAAGCCCCAGCCCCACCCGGACTTACGGGCCCCGT
GCCCCAAGCCCGGAGCCCAAAGCCGCAAGCCCCANCCNGGAATTACC
>TC405420 weakly similar to UniRef100_A7PTQ6 Cluster: Chromosome undetermined scaffold_30, whole genome shotgun sequence; n=2; Vitis vinifera|Rep: Chromosome undetermined scaffold_30, whole genome shotgun sequence - Vitis vinifera (Grape), partial (9%)
TCATGTCTCTTATTCCAAACCTTGTACTAGTTTATTCGAACTTATGGCATGTTTGGTCAT
ACAATTTCCTCGCCGAAAGCCTGGCGGAGGAACGTCGACATGCAAAAAGTAAAGCTAGGG
TTCATCTTGGAAAGATGTGGTGCAGTGGAGGAGCCCCGCCTTGAGGCGAGCGTTCTCCCG
ATTGAGCTCCTGCTGGTCGATGCAGTCCTTGGGGGCGCAGTTGGGGCAGGTGGCGGAGTT
CTTGAGCGCCTCCCGCACTGCCATGATCTCGGAGCGGAGACTTGTGTTCTCCCAGCGGAG
GAAGCGGTTCTCCAGCCGCTCGTGCTCAATCTTGATCTGTGTGCGGTGGTTCTGGAACCA
GGATCTGACCTGCTTGGTCTCCAGACCAAGCTCGCGTCCAAGCTGAGCGCATTGGATCTC
ATTGGGGTGGTCGTACTTCTTGTACGACTCCTCCAACTTCTGGACCTGCTCCTGTGCGTG
TGCCGGCGTTGGCGCTTCCGGCGCTCCTGCAGCTGCTGCTGGCTGTCGGAGCCCCCCTGC
TGGTGGTCGCCGAAGTCCCTGGCTCTCGCTCGCTCTCTCTTGGAGGCTGGCTATAGAAGG
AGAGGATGGAAGGGGAGCGATGGCTTTTTCGGACGCGTGG
>TC406054 similar to UniRef100_Q9SBX4 Cluster: Proline-rich protein precursor; n=1; Zea mays|Rep: Proline-rich protein precursor - Zea mays (Maize), partial (36%)
GATACACACGGCGGATTTTCCCTTGCCCGGGGGGGGAACCCATTTACCCCGGGACAGTAT
GGGCCCTTGGCCTATTTGGGGACCGTATGGACCAGTTTGTACCAAAAGCAGGGGGTTCCG
GTCCGGAATCCCGGAAATGTTCGACCCACGCGTCCGCGAGTGGAGCACGAGGGCACCTGA
CATGGACTTAAGGCAGTAGAAAATCTATTCAGCCACTTCACACAGCCAAGCAAGTGGTAG
TGCGACTCAGAGGTTCAGGCATGGCAGCTCCGAGAGCATCACTCGTCCTCGCCCTCCTGC
TGGCGATCGCCGTTGCCAATGCTGAGGCGGCGTCGGTCGTCGTCGGCCTGGCCAAGTGCA
CCGACTGCACCAGGAAGAACATCAAGGCCGAGGAAGCCTTCAAGGGTCTTCAGGTGGCGA
TCAAGTGCAAGAACGTCAACGGCGAGTACGAGAGCAAGGCGGTGGGTGCCCTTGACGGCA
CCGGCGCTTTCAGCGTGCCCGTGGCCGCCGACCTCCACAGCGCCGACTGCGTCGCACAGC
TCCACAGCGCCGCCTCCAACGCACCGTGCTCCGGCCAGGAGCCATCAAAGATCGTGCCGG
TGTCTGAGGGCACCACCTTCGGGGTCGTTGCCGGCGCCAAGACGAACGCGCTGGCATCGC
CAGAGTGCGCGTCGGCGACCCTGTGCGGGCCAATCAAGAAGCACATCATCGAGCACTTCC
ACCACAAGAAGCCCGTGCCACCGAAGCCGGAGCCCAAGCCCCAGCCCCACCCGGACTACG
GGCCCGTGCCCAAGCCCGAGCCGAAGCCGCAGCCCCACCCGGACTACCACCCCGTCCCTC
CCACGCCCACCTACGGCGGCGGTGGTGGCGGTGGATACCACGGACACCACTGAGTCCGGT
CTACCACCCTCCCGCCAAGCGATGAAATTGGTAAAGTTCCTCTGTATCTTAGCCATGGCT
TGTTGCTGTTAGTGAGTGGGCGACGTTGCTATTTATGTCACGGGTTAGCTTTATCTTCTA
CGTATCATTCAGAATAACAGTTGTGAGGGATAAGTATGTGTGTAAGGCAAATGTACGTGT
GATGGTCAGTTTTTTTACAAGGTTGTATTAAAAAAAAAAAAAAGGGCGGCGGTCCAAAGT
ATCCCTCAGGGGCCCAGCTTAACCGTACCCGTTTTTGGAAAAGGGGCCCTATAGGAGGCT
ATATAACTGGGCCGGGCCGTGTTACAAGTTGGGATGAAAATCTACCTTGGACTTTGTAAG
AA
>TC407803 UniRef100_Q2I3G9 Cluster: ATP synthase subunit a; n=2; Elephas maximus|Rep: ATP synthase subunit a - Elephas maximus (Indian elephant), partial (5%)
TAGAACCATAGAACATCACATCAGTGCCTAGTAGTGTTGCATCAGGGGAGAGGATGGAGA
AGCACACGATCCGGATTGCTGCGCTGACCCTGTTATCTGTACACCTCCTATGCTCCGCCA
CCATAGCGCAATGCCAAACCATCGCGGCTGGCGTGGACAACGGCGATATCAATGAAATAA
TTTGTTGCCGTAAAAAGTGCAACTTCTTTAATTGTTGTGCCTGTTGTATTTATACTGACT
GGTGCTACTCAAGTTTCGAGAGGTGCAATAGAAACTGCTTGGTCACCTTCTCGCATTCTG
ATGAAATGCTAGCCGCGACCAAGGTGACCCCTGAAACTGTGCTGACCAGGTCTGCAGTAC
GCACGGACAGCTTAATGAGAGGTGTCATCCCAGAAGAGTTCGGCGATTGTCATGTGTAGT
ATAGCATCGTTGCGGTGACCCCTGCTACTTTACCTGCCTAGCCGAATTTATTTACTTGTC
CCTTAAGGCATATGTAATGCGTGATGTGTGGAGAAATAAGTTTGCAATATCCTAGATAAC
TGTTGCAGTTTTATTTGTCATATTTTGTTTGAACTTTTATACTTTCAATTATTTGTGGCT
AAGTTATATCGT
>TC407988 weakly similar to UniRef100_P60496 Cluster: Chemocyanin precursor; n=1; Lilium longiflorum|Rep: Chemocyanin precursor - Lilium longiflorum (Trumpet lily), partial (53%)
TTGAAGAACCGACCACTGTTTCATTTTGTTGTTCTTGTGATCTTCGGTAGCGACAAGAAG
TCAAGAGCAACACCAACGATGGCACGGGGAACCATCGTACCCACCCTTTGGTTGCTGCTT
CTGGTCGTTTGCTGCGCAACCACCGTCGTCCATGGCAAGGAGTGGACCGTTGGTGACAAC
AAGGGATGGAGCTTCGGCGTCTCCGGATGGGAGAGTGGCAAGCACATCCAGTCCGGCGAC
GTGCTTGTGTTCAAGTACAACCCTAGTATGCACAACGTGGTGCAGGTGGGAGAAGGCGAC
TACAACTCATGCAGGGTCTCGGGCCCGTCGAGGACCTACACCTCCGGCAATGACCACATC
CAGCTCGTCCACGGAGGCAAAGCGTTCTTCATCTGCAGCCTTCCGGGTCACTGCCAGCAA
GGCATGAAGATAGCTGTCACTGCTTAATAGATCTCGCGCATATGCGTGTCTCTGTATTTG
TACTTTTTTACCAAGTCTTTATGGTGTGCTAGCCAATGATGAATTGCTGATGGAAGAAAT
AAATTGATCCTAGTGCAGTGTTTGCATCATGTTTTCATGGAAAAAAA
>TC408508
CCACGCGTCCGGGCATCGGTCTCTATCCATCTATCCCCACCACACCCAGCCAATTCAAGG
CTTCTCGCAGGCCTTGCGGCAATGGCAACATCACATATGACCACCACCGTCTTCTCTGCC
ATCGTCATCATTCTTCTTTCCTCAGCCATGGCCGCTCAGAGCAGCGGCGATGTCGGTGGC
AAGAAGCCCAAGCCTACTGACTTCATGCTGGAAGCGTGCAAGAATGCCTCGAACTGGTCC
AAGAGCTACAACGAAGGTTACAACTACGTGACCGCGGAATTTTGCATCTCGACCCTCCTC
TCCGACAACCGGAGCGCCGACGCCAAGGACCGTCGCGACTTGGCGCTCATACCCGTCGAC
ATCCTCAAGGAGCGTGTTGTCACCGCCGGTGGCAACGTCAAGAAGATGCTGCACAGCACC
AAGAACAGCACGTCGACGACAGCACGCCATCTCAGAACCTGCGAGCTGGACTACACGGCC
ACCGCGGGCATCCTCAACTTCTGCGACGCCTTGATGAGGGACTACCAGGGTGACAGGAGA
AGCGAGGACGAAGACAACGACGGGCCCCTAAACTTCGAGCTGCCTGAATGTGTGGACGAG
GCGAACGAGGCCTGGGGCTACTGCGGGCTTGCTCTTCTTCATATACCGNNGGCGGAGGCG
CTGGTCAAGNNAGG
>TC409496 weakly similar to UniRef100_Q6S7F1 Cluster: Benzothiadiazole-induced somatic embryogenesis receptor kinase 1; n=1; Oryza sativa Indica Group|Rep: Benzothiadiazole-induced somatic embryogenesis receptor kinase 1 - Oryza sativa subsp. indica (Rice), partial (18%)
CTGCCGCTGTGCTCGCCCACTTTCCTCACATCACGACACCACTAGCCCTGTCTAAGACCT
ATGGCGCCCACTGCCTCAGGATCACTACTGGCCCTGTCAGTAATCGTCCTTGTGACCATT
GCGTCGACCCTTTTGCTAGCGCCAGTGGCGGCGAATGACATTGACGCGCTCACGGCCCTG
AGGAGCGGCTTGAAGGACCCCAACGGTGCGTTGAAGACCTGGGACCCGCAGTTGGTCGAC
CCTTGTACCTGGTTTCACATCACTTGCAACGACCACAAACGCGTCACCCGCATAGACCTT
GGCCGCCAGAACCTGTCCGGACCGCTGGCGCCGGAGCTTGGCCAACTGGACCGGCTAGAA
TATTTGGAAATTTATGGCAACCAGTTGACCGGCCCAATCCCAAAGGAACTGGTTGGGTTG
TCCAACCTGAAAAATGCGGATTTCTCAAACAACAACTTCTGCGGCCCGATCCCAACCTCC
GGACCGTTTCGGCACATACCCTCGAGTAGCTTTGCCAACAACCCGCGCTT
>TC409526 similar to UniRef100_A5NUX7 Cluster: Nitrile hydratase; n=1; Methylobacterium sp. 4-46|Rep: Nitrile hydratase - Methylobacterium sp. 4-46, partial (5%)
ATACCCCAACCCTGTGAAGAAGAAAAAGAAGAAGAAGAAGAAGAAGAAGAGCACATCGGC
CGATCGCCGTCCGTCCAAGAAGAAGAAGCTAGGCATCACGCCAGGCCAGATAATTGTCTA
CCCAGCGAGCATGAGGATGAGGACCACCAGCCTCCTCCTTGCCACCGGCGTCGTTGCTGC
CGTCGTCTGCGCCACTGTCAACCCCACACCTGGGTGGAAATCCTGCGAGGACGGCCCCAA
GATCGACGAGCTCGCAAAGTGGGCGCTGGCGGAGATGAAGCAAGGCCTCCAGTTGAGCAG
CGTGCTCCGTTGCGAGGAGCAAGGCCTAGGCGCTCAAGGAATCATCTATCGTATCCTGCT
GAACGCGCTCGACCGCACCGGCGGGACGGGCCACTACACGACGGACGTGTACGATGAGGC
GGCGACCAAAGTGCGCAAGCTCCTCTACTTCGGCACTGCCCCGTGATAGGTAGCGGCCGG
GCTGGGAGGACTATCTAGGGTGATGTGATTAATCAAGCCAGTGTTTCCCATGTGGGTGTA
GTATCAAGCATGTTTGTCTTTTGTTTCGCACCACTAATAAGATGTTGCAAGAAAAGC
>TC409851 similar to UniRef100_A8JCF6 Cluster: Mitochondrial pyruvate dehydrogenase complex, E1 component, alpha subunit; n=1; Chlamydomonas reinhardtii|Rep: Mitochondrial pyruvate dehydrogenase complex, E1 component, alpha subunit - Chlamydomonas reinhardtii, partial (5%)
GCACGAGGCAGCACAGCGCAAGATCAGTCTGCCAGAGAAGCAAGATGGCCCGCGCCCGGC
TGTCCTTCGTCCCCATCTCCCTCCTTCTGCTAGCCAGCCTCGCCGCCGCCGCAGCAGCAG
CTGCGGATCCAGAGGAAGGGGACCTCAGGATCAGCGTGCAGTACGCAACCGAGGAGGAGT
CTCGGTGGCTTGACCGCTGGGCGGAGAAGTACAAGGCTCAAGGGTCCGGCGAAGGCTTCA
AGGTCCAGCCGGCCACCGACGAGGAGTCGGCGCGTATGAACAGCATGTTCACCGGCGTCG
GCTACGACGGCCACATCGAGTTTGACGACGACCACCCCTTTGGCAGAATGGTGGTGGATG
CCTTCCACTCTCGACCTCGTCCGTCCAAGCCGAACGAAAACGATGATCTGCAGAAGAAGA
ACCTGGAGGAGCCTCACTCTCGCGCCGAGCATGACGTCAAGGATCTTTAGGAGCATCGTC
GGTACCTAATCGGCGAGGTCATTGAACGGAATAAATAAGGGAGGACGGCAGCGAGGAGTT
CGTGTCGTCTATCATTAGTCTGTCTTATTTAGTAGCTCGGCTCAAGAGAGATTAGTCATG
TTCTAGCAGTAATTCTGGCTTATGCTCCTGTGTGGTGGTCCCCATTTGCAATAGTATCTC
TGTTTCTTGCCCGCCTAATATAAGTATATGCAAGTCACCT
>TC409998 weakly similar to UniRef100_Q766C2 Cluster: Aspartic proteinase nepenthesin-2 precursor; n=1; Nepenthes gracilis|Rep: Aspartic proteinase nepenthesin-2 precursor - Nepenthes gracilis (Slender pitcher plant), partial (11%)
CCACGCGTCCGCTGTTAGAGCTAATCCTTGGGAGTTAAGCTAGCACAGAATGCCTCGGAC
GATGGTATCCGGCGCTCTCCTGCTCGTCGCCGTCGTCCTGACGGCGCAGCTGTGCGCGGG
CACGGCGTACGCCGGCAGCGGTGGCGATGGCTTTAGCGTGGAGTTCATCCACCGTGACTC
GGTCAGGTCGCCGTTCCACGACCCGACGCTCACCGCGCCCGCCCGCGTGCTCGAGGCCGC
GCGGCGGTCCGCGGCCCGCGCCGCGGCGCTCTCGCGCTCCTACGTCCGCGCCGACGCGCC
CTCAGCTGACGGCGTCGTGTCCGAGGTCACGTCCAGGTCGTCCGAGTACCTGATGGCCGT
GAACATAGGCACGCCGCCCACTCCTATGGTCGCCATCGCCGACACCGGCAGCGACCTCAT
CTGGCTCAATTGCAGCTACGGAGACGACGGTCCTGGTCCGGCGACCGCCCGTGACGCGTA
CGCGCAGCCGCTGGGCGTCCAGTTCGACCCCTCGAAATCGACGACGTTCAGCCTCGTGGA
CTGCGACTCCGGCGCGTGCGGCGAGCTGCCCGACGCAGCCTGTGGCACCGACTCCAGTGC
AGGTACTCATACTCCTATGGCGACGGGTCCCACCCGAGCGGCGTCCTCTCCCCGGAGACC
TTCCCTTCGCCGCCCCGGGCG
>TC410086 similar to UniRef100_Q2QML5 Cluster: Expressed protein; n=2; Oryza sativa|Rep: Expressed protein - Oryza sativa subsp. japonica (Rice), partial (16%)
GGGCACATCCTCTTCGATTCTCGGCGGCGCTCTCCTCCTCGTCCTCGTCCTCTCCTCGGC
CATTGATGTTCACGGCGGATCAAGCTCCCGCGCCGCGCCACGTTCCGCGCTGGACGACCT
CTGCAACAGCCTCGGCGACCACTACGTCACGCCCGACATGTACGTGTCCGCGCTCTGCAT
TGACCACTCCTGCCGCTCTGCACGCGGCTTGCCGGAGCTCGCGGTGCTCGCCACCAGGCT
GACGGTGACCAACGCCACGGTAGCCAAGGCCAGCATCGAGTCTGCGCTCGCCCACGCCAA
GGACGCCAAGGGCAAGAAGGTCATGCGGTCGTGCCTGCAGCTCTACGTCGGCGCCGTCCC
GCGGCTGCAGTGGGCGGCGCGGTCGGTCTCTGCGGGGCGCTATAGCGGCGTTTCGGAGGT
GCTAGAGGCGGCCTGTTGGCACGTCTCGGCAGAGTGCATCAATTTGGCCGGCGAGGTGGC
GCTTCCCAAGGAGAACGGCGAGTTCTTCATGATGGCCTACATCGTGCAGGCCGTCGTCGA
CTGGGTGAAGCTCAGTATCGGTCACTGAATTCATTCATGAACCCTAGAAGAAAGTATATT
TCTCCCCCTGAAATCTCTCCTGATGGACCAAATCCCCCCCCAACTCCGAAACCGGATAAA
TAACCCCCTGAACTTGCAAAAGCGGATAAATTCACCCCAGAGTGT
>TC410685 similar to UniRef100_P07893 Cluster: Probable copper-transporting ATPase synA; n=1; Synechococcus elongatus PCC 6301|Rep: Probable copper-transporting ATPase synA - Synechococcus sp. (strain ATCC 27144 / PCC 6301 / SAUG 1402/1)(Anacystis nidulans), partial (3%)
AGCCAATCTACCAATAATTTTCAGCTGGTAGATGTTGACTCCTCGACAGACGGTAGCTCG
AAGTCAACGGTCGACAACCAATCTTAGTTAAGAGTTTAGCTAATCCACAATATATACACT
GACTAACCTCACAGATCAGAGCGCCAACCTCCCGTTAATCGAACCCAAATACTTACTTGT
CTTTCTCCGGCCATGGCCACCGCCGCGGTCCTCATCCTGCTCGCATCGCTCTTCCCGGCG
CTAGCCGCCTGAACCGATTGCTGCTCGCCCGCCGCTGACTACGGCTTGGCCCTCACGCCC
AGTCACAAGTGCGGCGTCGTCCTGCCCGTCGCCGTGGGCACGTACGACATGGGCACGTAC
GCTCCGGGGAGCGCGTACGAGGCCTCCCTGCGCCATCTCGTCGCCACCATTCCCGCCATG
GCGAATGCCGAATCCAGCGGCTACTGCTCCTGGCACAGGGACGTCAAGTCGCCGGACTGC
GGCGCTTGCATCGCGCTGGCCTTCGAGGAGGCGCAGAGACTGTGCCCGTTCCAGAGGATG
GCTGAGGCCGCGGTTGACGGCGGCGCGTGCAAGTGCAGCGCACACTTCCACGACTACGAC
ATCATGGAGCAGTTCCAGCACGGCGACCCCAGTAGTGATCCTCGGTGGAACACACCGGAC
CAGGTCATGGGCGTTGTTGCAGAAAATGAGGAGAACATGAGAAGGAGATGAGCATACCGC
ATCTTGGAGACAACAATCATGGAGATCTTAGCAAACCTTGGATGGATGTCTAATAGAAGA
ATTTGTGCCTAGTTTTCTTTCCATGCTCATGAACAATGTGTGTTCTATTTGGGCCATTTA
TTGGTTCTTTTAAATCAGCCACCAGGCTGGACTGTGTAATAACGGAAGGTGAG
>TC410686 homologue to UniRef100_Q7NF00 Cluster: Cobalamin synthase; n=1; Gloeobacter violaceus|Rep: Cobalamin synthase - Gloeobacter violaceus, partial (7%)
CACGCGTCCGAGCACACTAGCCAGCAGCTCAGCAGCAGCACACGAAGATGGGAAGCGCCA
GAGCCACCCTCGTCCGCTTCCTGCTGTTGGCCTCGATCGTCGCCGGGTTCGCGGCGCATC
TCGCCGCGGGGGAGAAGGACTGCTACGACGAGAGGGACATGATCATGAGCATCTGCATCG
AGAGCATCAAGAAGCAGGGCTTCTACACGCCCCCGACCCCGGACTGCCGCCGCGAGGTGA
AGAAGGTTGACGTGCCCTGCATCTGCCGGGTCCTCACCGCCTCCGACGAGCGTACCGTCA
GCCCCGTGAAGCTCGTCATCCTCGCCCACGAATGCCACATCGAACTCCCCGTCGGGAGCA
AATGCGGAACTTACACCATCGGGGGGCGGGTGCCACCACCATCCGCGCATGCGTGAGGAG
TTTCGGTCATGGGGATCGCGCGAGAGGAAGGCCGGTGAAGGAGATGGAGGGTTCATGGCA
GAATAATAACTATAAATAAAGTCCGCGCGTGCGTGCATGCCGAGCTAGTGAGCTATGGTC
ATCGTCATAAAATGTAATCTGCCATGGCATGTTACCGTGAGATCCCAATAATAATAATAG
TAAGAATAAACGGAACGACTAAAAATCAGTTGACTGATTTCT
>TC410733 similar to UniRef100_A6N177 Cluster: Proline-rich protein; n=1; Oryza sativa Indica Group|Rep: Proline-rich protein - Oryza sativa subsp. indica (Rice), partial (50%)
AGGCGGTGGGTGCCCTTGACGGCACCGGCGCTTTCAGCGTGCCCGTGGCCGCCGACCTCC
ACAGCGCCGACTGCGTCGCACAGCTCCACAGCGCCGCCTCCAACGCACCGTGCTCCGGCC
AGGAGCCATCAAAGATCGTGCCGGTGTCTGAGGGCACCACCTTCGGGGTCGTTGCCGGCG
CCAAGACAAACGCGCTGGCATCGCCAGAGTGCGCGTCGGCGACCCTGTGCGGGCCAATCA
AGAAGCACATCATCCAGCACTTCCACCAAAAGAAGCCCGTGCCACCGAAGCTGGAGCCCA
AGCCCCAGCCCCACCCGGACTACGGGCCCGTGCCCAAGCCCGAGCCGAAGCCGCACCCCC
ACCCGGACTACCACCCCGTCCCTCCCACGCCCACCTACGGCGGCGGTGGTGGCGGTGGAT
ACCACGGACACCACTGAGTCCGGTCTACCACCCTCCCGCCAAGCGACGAAATTGGTAAAG
TTCCTCTGTATCTTAGCCATGGCTTGTTGCTGTTAGTGAGTGAGCGACGTTGCTATTTAT
GTCACGGGTTAGCTTTATCTTCTACGTATCATTCAGAATAACAGTTGTGAGGGATGTAAG
GCAAATGTACGTGTGATGGTTCAGTTTTTTTTACAAGGTTTGTAATATCGATCTGTGTGA
ATTTTTGT
>TC410739 similar to UniRef100_A7T4T5 Cluster: Predicted protein; n=1; Nematostella vectensis|Rep: Predicted protein - Nematostella vectensis (Starlet sea anemone), partial (6%)
CGCCGGGGTGTGGAAGGACCTGCTTCGTGAAGGCTGTCGGAGGCTGCCCACCGGTCCCAT
TCCCAAGCTGAGGATGCCGGCGACGGTGTCCTGGTTATGGAAGTTCTCAGTGCGGTGGGC
GCAGCCAAAGACGATGCCCTCCAGTGGCACAAACTGGTTGTTCCCGGTGGGCAAGGAGAA
GGGTGTCCCTGGCAAGGTACCCTGAAGCCCCGGTGGCGTCCCGATATTCAATGCGGAACC
CACACGCCCCGTTTGGCAAAGCTTGGTAGGGAGGACGGCACCAGAGGGTATTGTGTGCCG
GGACGGTGCTGTAGGTCGGGGACTTGGTTGGATCAAACACCGGGGTGAGCTGCGGCAGAC
AGGGCTGACACGGCAAGCACTGCATCCAGGACAAGCCGCCCGCCATGTCCAGTGCGAGCT
GGTAATTCTGGAACCCAGCCCCCGTGCCGATGCCCACCATGACGGCGTACATCATTTCCT
GCAGCGGGCACATGAACGGCCGTATCTCATTTGGCAGGATTTGGTGCTTGATCCTGCACT
TTACCTGCTCCTTGGCACGCTGGAGGCTCGCCAAGTCGTAGTGTGTCGGCTGGTGGTTGG
CGATGAGCCGGAAGCTGAAGCCACCACCGCTGCTGCCGTTGAACGGAGGCGACGACGACA
CCAAGGCCGTGACGCCAATGGGAGAATGGCACCAGGACAACCAAGGAGGGCTAGTGCTAG
AATTGATTTGGGCGCCATGGAGAATGAATTCGGACGCGTGG
>TC411356
GCCTGACCCTCCTCTCCGTCTTCTCCTTCCTGCTCCTCACCTGCTTTGTCGCTCCTCATC
TGTCCCGAGGGAAGAAAGTCGGGAAGATAGTGACCCTGACCGTCCAGTACCCGGCCGTGG
ACTCACCGCCGGGCGAGAAGATCAAGATCTCAGCGCACTACGTTGACGAGCACGGGGGCC
GCGAGCGCCACTTCAACCTCGACTGCGACGACGACGAGCCCCTCGGTTTCGGCATGAAGT
ACCTTCTCTCGACCCTGGAGGGGATACGAGATGCGCGGGAGTCTCGATCCCAGCTCTAGT
AGCAGGTACCCACTGGAGATTATTGGAGAAGGAGCTACTCTTTTCGTTCCAAGGGAAAAT
ATTTTAGGCGCCTTTTATTTTGTGTCGTAGTATCTGCAGCGATCCGTACTAGTATGGTAG
TACTGTGCAGGGTGCTGGAGTACGCCGATCTTCATGTATCTCTATGCGAATATATCGTGG
ATTGTGTGTGTCACTCAACATAATTAAGAGGCAATTGTGTGAGTCTCTTCCGGGTTCGAG
AAACANAANAAAAA
>TC411677
CCACGCGTCCGGCCGCGCCCACTCGTATGGTCGCCATCGCCGACACCGGCAGCGACCTCA
CCTGGCTCAATTGCAGATACGGAGGCGACGGTCCTGGTCTGGCGGCCGCCCGTGACGCGG
ACGCGCAGCCGCCGGGCGTCCAGTTCGACCCCTCCAAATCGACGACGTTCGGCCTCGTGG
ACTGTAACTCCGGCACGTGCAGCGAGCTCCCCGAGGACATCCCATTCCTGCGACGCCAAC
TCCAAGTGCACGTACATCTACTCCTACGGCGACGGCTCCCAAACGAGCGGCCTCCTCTCC
ACAGAGACCTTCACCTTCGCCGACGCCCAGGGCGCCCACGGCGATGGGACGACGCGCGTG
GCCAAAGTCAACTTCGGCTGCTCCACGACCTTCGTCGGCTCGTCCGTCGGGGACGGCATC
GTCGGCCTCGGCGGCGGCGACCTCTCCCTCGTCAGCCAACTAGGCGCAGACACCTCGCTG
GGCCGGAGGTTCTCCTACTGCCTCGTGCCCTACTCCGTCAAGGCCTCCTCCGCGCTCAAC
TTCGGCCCCCGGGCCGCCGTCACGGATCCGGGAGCGGTGACGACGCCGCTGATCCCATCC
AAAGTGAAGGCATACTACATCGTCGAGCTCCAGTCCCTCAAGGTCGGGAACGCGACCCTT
CGCGGCGCCGGACCCGGTCCCCGTCCTCGTCGATCCG
>TC411841 weakly similar to UniRef100_Q0J518 Cluster: Os08g0475200 protein; n=1; Oryza sativa Japonica Group|Rep: Os08g0475200 protein - Oryza sativa subsp. japonica (Rice), partial (26%)
GGCACCAGCCGCACCGGGAGTACCGCGGCACAGTGCGGGTCACTCGCGGCCGCGCGCACT
GCCCCCTCCCTCCGCGCTCCGTGCTCTAGCCAGCAAGTCATCATGGCCACGCGAGCTCTG
TTCGTCTCCCTCCTCCTCGCGCTCTGCTCGGCTCTCGGGGAGGGCGTCTCGGCATTGCGC
GGCCGCTCCAACGGCGACGCGGTCAAGTTCGACTTCACGCCCTTCCTCATCCAGTACCAG
AGCGGGCGGGTGCAGCGGCTGATGGGCACCAGCGTGGTGCCGCCGTCCGTGGACGCGCGC
ACCGGCGTCGCCTCCACCGACGTCGTCATCGACCAGGGCACGGGCCTCGCCGTCAGGCTC
TACCGGCCGAGCCGCCGCGGCAGGCTCCCGGTGCTCCTCTACTTCCACGGCGGCGCGTTC
GTCGTCGAGTCGGCCTTCGGCCCCGTGTACCACAACTACCTCAACGTGCTGGCGGCCAGG
GCGGGGCGTCATCGCCGTCTCGGTGAACTACCGCCTGGCGCCGGAGCACACGCTGC
>TC412076 weakly similar to UniRef100_Q946Z0 Cluster: Thaumatin-like protein TLP6; n=1; Hordeum vulgare|Rep: Thaumatin-like protein TLP6 - Hordeum vulgare (Barley), partial (74%)
CCACGCGTCCGACAAACAACAACGACGACCATGGCATCTTCACTTACCCTCATCCTTGCT
CTTCTCCTCGCAATCGCTGCCACCACCGACGCTATCACTGTCCACCTACTCAACAAGTGC
CCCTACACGGTGTGGCCAGGAGCCTACCCGGTCGGCGGCGGGAGCAGGCTCGACACGGGT
CAGGCGGCGACCATTCAAGTCCCCCCGGGCACGGCGGCTGGAAGGATTTGGGGCCGCACC
GGCTGCAACTTCGATGCTAGTGGCCGCGGGTCATGCACCACGGGCGACTGTGGCGGCGTG
CTAGCCTGCGCTGCCGGCGGGAGGCCACCCGCGACGCTCGCCGAGTACACGCTGGGTAAG
GGCGGCAGCCCCGACTTCTATGACATCTCCCTCGTTGACGGATTCAACGTGCCGATGAGC
TTTGGGCCTGCCGGCGGCGGCTTTCACGCGATAAGCTGTGCCGCGGACATCAACGCAAAT
TGCCCGTCGGAGCTGAAGGTGGACGGAGGATGCGTGAGTGCCTGCGTCAGTTCGGCGCCC
CCCAGTACTGCTGCATGCCGCCGCTCACGCCGTCGACCTGCGGGCCGACGGACTACTCGC
GCTTCTTCAAGGGGCACTGCCCGGACGCCTACAGCTACGCCTACGACGACAAGAGCAGCA
CCTTCACCTGCCCCGTCGGATCAGACTACCAAGTCACCTTCTGCCCATAGAGGCGATTGG
GATTCAATTTACTTCAATATATAAGTCTCTATCTATAATGTAATGG
>TC413405 similar to UniRef100_UPI000065EEBD Cluster: Sphingosine 1-phosphate receptor Edg-6 (S1P receptor Edg-6) (Endothelial differentiation G-protein coupled receptor 6) (Sphingosine 1-phosphate receptor 4) (S1P4).; n=1; Takifugu rubripes|Rep: Sphingosine 1-phosphate receptor Edg-6 (S1P receptor Edg-6) (Endothelial differentiation G-protein coupled receptor 6) (Sphingosine 1-phosphate receptor 4) (S1P4). - Takifugu rubripes, partial (5%)
CATGACCAACGCTAAAGTAGCTGGAGTGTTAAGCCTCCTAGTCCTTGTGGCTATCTCTTC
TTGTCCACGCCATGCACGAGCAGGCCATGCGGTAGATCACTGCCTCATTGATAAAAAGAA
GGTGATGCGGGACTGTTGGCATAACATTGAAAAGAACTTTGGTGACCCGTTCCCGTCACA
CGGGAGCATATGTTGTGATACAATAAGAGATTCAAAAGACATCCACTGCGTCTGTGATCG
GTTCACCGCTGACGAACTGACTGTGATCAGTCTATCCAAGTTTGCTACGGTTACACATAA
ATGCGGCAACGGGTTGCACGCACACACTCATTATGCAGGTTACCGTGTTCCCATCATAAC
GCTGCCACCTCCACCACCGGAAGGTGCCTAGACTTTCAATGTAAGACCATTCTCGTAATG
GAGAAATAATTGAATAAAGCAAAGAATGATTCGAGATGAATGGCATTTGCAAAGTGTATT
TGCCTTTGATGTGAATAAAAAATTGGTCATAGCCT
>TC413504 weakly similar to UniRef100_Q4W2V5 Cluster: Peroxidase precursor; n=1; Picea abies|Rep: Peroxidase precursor - Picea abies (Norway spruce) (Picea excelsa), partial (56%)
TTAACCCTCTTTCTCAAATTTGGGCGGGAATAGGGATACCCGCGCGGCTTTTTGGGTGTT
TTCGGCGGGGGGAGCGCCTTTTTTTTTTTTCACAGCCAAAATTCCCGCGTTTTACACCCC
TCGTTTCGGAACTCAATCCTGGTGCCCCCGGAAGGGCCAGCCGTCCAAAAGAGGGGGGAA
TGGGGGTCCAACCTCCCCTTTTTTTCAAGAATGGTTTGTCAATGGGGCAACGCCTCGGTC
TTGTTGAAGACACGGCCAATTTACGGGGGAGAAAAACCCGGGGCCGAACGCCAACTCGTT
GCGCGGTACGGAGGTAATCACGCCCATCAAGGCGCAGTCGGAGGCCTCCTGCAAGGCCAC
CGTCTCCTGCGCCGACATCGTCGCGCTCGCCGCCCGCGACGCCGTCAGCCTGCTCGGGGG
GCCGAGCTGGACGGTGCAGCTGGGCCGGCGAGACGGGCTCTCGGCGAGCCAGAACGCGGC
GAACGCCAACCTGCCGCCGCCGGACGCGAGGCTCCCCGACCTCCTCGCCAGGTTCAGCGA
CAAGGGCCTGGACGCGCGCGCCCTCACCGCGCTGTCCGGGGCGCACACCGTGGGCTGGGC
ACGCTGCACCACCTTCCGCACGCACATCTACAACGACACCGGTAACGAGGCCGTGGACGC
CGCCTTCGCCACCCAGATACGCGCCAAGGCCTGCCCCTCCGCCGGCGGCGACGGGAACCT
CGCGCCGCTCGAGCTGCGCGCCCCCGCCGCGTTCGACAACGGCTACTTCCAGGACCTCGT
CGCCCGCCGCGTGCTCCTGCGCTCCGACCAGGAGCTCTACGGGAGCGGCGTCGGCAACGG
CAGCACGGACGCGCTCGTGCGCGCCTACGCCGCCAACGCCACGCTCTTCGCGGTAGACTT
CGCCGCCGCCATGGTGAGGATGGGCAACCTGGCGCTCACCGGGAAGAACGGCGAAGTCCG
GCTAAACTGCCGGCGAGTGAACTGAGCTGACTCAGTCGATCAGTGAATGAATTCTTGATG
TGCGCATCGCAAAAAGCATAAAGCTGTTCACAAAGATACAAAATGGGCACTGCTGTTCGT
GCC
>TC414195 similar to UniRef100_Q0D3C2 Cluster: Os07g0694300 protein; n=2; Oryza sativa Japonica Group|Rep: Os07g0694300 protein - Oryza sativa subsp. japonica (Rice), partial (48%)
CCACGCGTCCGATCCACCCCCCTTGGATATTTGTAAAGGTCAGTGGACTGAAAAAGATGG
GCCTGAGCTCAAGCCTAGTGCCAGTGGCATCTGCACTGCTCCTTTTCTGCTGCTTCACTG
CCTGGAATGCTGCCGCCGCTGCTGCCAGCGGTGGCGGTGGTCTGAGGCTGAACTACTACT
CCGAGAGCTGCCCGAGAGCGGAGGAGATCGTGAAGGAGCAGGTGAGGAGGCTGTACGAGG
AGCACGGCAACACGGCCGTGTCGTGGCTCCGGGCCCTCTTCCACGACTGCACCGTCAAGT
CCTGCGACGCGTCGCTGCTCCTGGAGACCGACGCCGCCACGGGCCTCGTCTCCGAGCAGG
CCTCCCCGAGGAGCTTCGGCATGCGCAACTTCAAGTACGTGGGCGCCATCAAGTCGGCCC
TGGAGCGCGAGTGCCCGGGCACCGTCTCCTGCGCGGACATCCTCGCGCTCGCCACCCGGG
ACGGAGCGGCCATGCTGGGCGGGCCGGCGGCGATCCCGATGCGGAACGGGGCGGCGGGAC
GCCACGGAGAGCCAGTACCGCGAGGTGGAACCGTACATCCCGAAACACAACGACCCGTGG
TCGGCGGTGCTGTCCCCGGTTCGCGGCCATTGGGGCTGGGCCCCCAAAGGCCCTGGTGGG
CGCTTTCTGGGCCCCGCACACCCGGTGGGGGCCGCGTCCCACTGGAAGAAAACCTGGGTG
GGGCAAGGCCCTGTTACCCCGGCCC
>TC414859
TCTTCTCCCCGCTCTCCTGCTCGCGGCTCTGCTAGCTTGCAGCGGCGGCGTCCATGGCGC
CGGGTTCAACAGGTACAGCTTCCCCAAGGGGTTCATCTTCGGCACCGGCTCCTCCGCCAT
TCAGTATGAGGGAGCTGTGAATCTGCGGGGCAAGAACATCTGGGACACCTTCGCTCGCAC
CCCAGGTAAAATAGCCGACGGCAGCAACCCGGATACGGCAAACGACTTCTATCATCGCTA
CAAGGACGATCTGAAGCTGATAACCGACATGAACATGGACACCTTCCGGTTCTCCCTTGC
GTGGAGCAGGATCCTTCCAAACGGAACTATAGCCGGAGGAATTAACAAAGCAGGGGTCGA
TTTCTACAACAACCTCATCGACGAGGTTTTGGCTAGAGGGCTGACGCCTTTCGTCACCAT
CTTCCACTTCGACACCCCCCAGGTCCTCGAGGACAAATACGGAGGCTTCTTGAGCGAAAA
GATCATAAAGGACTACGTGGAGTACGCGGAGCTGTGCTTCAAGCTGTTCGGCGACCGGGT
GAAGTTCTGGACCACCTTCAACGAGCCCATGATCTTCTGCGCCTACGGCTACGGCAGCGG
CAGCACGGCCCCGGGGCGCTGCTCGACGTACGTGTCCAAGGCCTGCGGCGCCGGGGACTC
CTCCACGGAGCCCTACATCGCCGGCCACAACCTCCTCATCGCGCACGCCGAGGCCGTGCG
CCTGTACCGCACCAGGTACCAGCCGGCGCAGCGGGGCCAGGTCGGCATCGTGCAGGTGTC
CCACTGGTTCATCCCCTACGACGCCGCCTCCGACGCCGACCGGCACGCCGTGAAGCGCAG
CCTGGACTTCATGCTCGGCTGGTTCATGCACCCGGTGGCGTTCGGGGAGTACCCGGCGAC
GATGCGCCGGCTGGTAGGCCGCCGGCTGCCGGAGTTTACCAAGGAGCAGTCCGACATGCT
CAAGGGGTCCTACGACTTCCTCGGCCTCAACTATTACACGAGCAACTTACGCGCAGGCCG
CCGCGCGCGCGCCCGAACGGAGCAAGCCGTCGTACGGCACCGACCACCGGGGTCAACCAG
AACGGCTACCGCAACGGCGTTCCCCTTGGGCCCACCGGGGTAACGCCCATCCTTCTTTAA
TT
>TC415606
CTTGAGGAATCGACCACTATTTCATTATTATTTTTGGTTCTTCTGATCTTCGGTAGCAAC
AAGAAGTCAAGAGCAACACCATCAATGGCACGGGGAACCATGGTACCCACCCTTTTGGTG
TTGCTTCTAGCCGTTTGCTACGCAACCACCGTCGTCCATGCCAAGGAGTGGACCGTTGGT
GACAACAAGGGATGGAGCTTCGGCGTCTCTGGATGGGAGCGTGGCAAGCACATCCAGTCC
GGCGACGTGCTTGGTGGGAGAAGGCGACTACAACTCATGCAGGGTCTCGGGCCCGTCGAG
GACCTACACCTCCGGCAATGACCACATCCAGCTCGCCCGCGGAGGCAAAGCATTCTTCAT
CTGCAGCCTTCCGGGTCACTGCCAGCAAGGCATGAAGATCGCTGTCACTGCTTAATAGAT
ATTGCGCATATGTGTGTCTTTGTATTTGTACTTTTTTACCAAGTCTTTATGGTGTGCTAG
CTCATGATGAATTGGCTATAGAAGATATAAAATGATCCTAGTGCAGTGTATGCATCATGT
TTTCATGGAACCTTGATAAACC
>TC415700
CCACGCGTCCGAAGCTCCACCACCGCACTCTCGCTCCGACGTCGTCGCGGTCGGCTTGCA
TCTTGGCACGTACGTACTCGCCATGGCTTCCGACCAGCCGTTCGCGAGAGCACTGGCGGC
CATCTGCGTAGGCTTCTTCGTCATCCTATGCTGCTCGCCACAAGCAGCGCGAGCCGTGGA
CTACACGTTCGCCCGGGACGCGACGCGGGCGCCGGCGGTGTCGTACTACGACTACATCAT
CGTGGGCGGCGGCACGGCGGGGTGCCCGCTCGCCGCCACGCTGTCGCAGCGCTTCCGCGT
GCTCCTGCTGGAGCGCGGCGGGTCGCCCTACGGCGACCAGCGGGTGGAGAACATGACCCA
CTTCACGGCCACGCTCGCGGACACGTCCCCGGGGTCGCCGGCGCAGCGCTTCGTGTCCGA
GGACGGCGTCATCAACTCGCGCCCGCGGGTGCTGGGCGGCGGCAGCTGCATCAACGCCGG
GTTCTACACGCGCGCCAGCGACGAGTACGTGATGGACGTCGGGTGGGACCTCGAGGCGGC
CAAGGCGGCGTACCGGTGGGTGGAGGACGTGGTGGCGTTCCACCCGGAGCTCGGCCCCTG
GCAGGCCGCGCTGCAGAGGGGGCTCATGGAGGTCGGCGTCGCGCCGGACAACGGCTTCAC
GTTTGACCACATCGACGGCACCAAGGTCGGCGGCTCCATCTTCGACGACGAGGGGCGGCG
CCACACGGCCGCCGACCTGCTGCGGTACGCGCGCCCCGAGGGCATCGACCTGCTGCTCCG
GGCCAGAGTGGCCA
>TC415986 similar to UniRef100_Q1MZN1 Cluster: Transport ATP-binding protein CydC; n=1; Oceanobacter sp. RED65|Rep: Transport ATP-binding protein CydC - Oceanobacter sp. RED65, partial (3%)
GCAGGCGCTTGTCAAGCCAACGAGCATCCACTGCAAGCCCCCCTTCGTCGGCCACGGTCA
CGACAAGTGCAGCTTCTCCGGCACCACTTCGCTCGCTGCCGTGCACGGGTACCTGGCCAG
CGACGTGTTCACCTTTGGCGACACCGGCACCGGTCATAGGAGCTTGGGCGGACTCATATT
CGGGTGCGCACACAGAGCAACTGAGTTCTGGAACCACGGCATTGTCGTTGGTGCCATGAG
CTTGAACAAAAGGTCGACGTCGTTCAAGTACCAGCTTGCTGCGCACGGCTTCGCCACTTC
AAAGTTTTCTTACTGCCTCTTCTACCACGGCCAACACAGCGCCAAGCATGGCTTCCTCAG
GTTCGGCAGTGACGTCCCCAACCACGACCACGCCCACAGCACGGCGTTGATGTACCACGA
CACAATGTTGTACTTCATCGGCTTGGAGGGCGTTAGCCTGAACGGTCAGAGGCTCACGAG
AATCAACCGAGGTATGTTCTCTCGCGACCAGGCAAGGAAACACGGCGGCACCATCATCGA
TGTCGGGACACCCGAGACCAGGATGATCCGTGCGGCGTACGACATCCTGGAGGCCGCGGT
CGTCTCGGATCTACAACATCGCCTCGGGGTGCGCCGTGCCGGATACCGAGTACCGGGCTC
CCACCTCTGCTTCATCGTGTCGATACATGGGATCTACCAGAAGCTCCCAAGCATCACGCT
CCACCTGACCGGTGGCGCCCAGCTTACGATCAGGTGGGATCTACTGTTTGTGACAAAAAT
GCACCACGGAGCCCAGCACGCCTGCTTCCTCATCTTTCCGGACGAGAAGATGACGGTTCT
TGGCGCCGCGCAACAGGTGGACACGCGCTTCACCATTGACGCCGACCAGAGGCTACTCTA
CTTTGCTCCGGAGAATTGCGAGAACGACAGTAGCTAGATCAATATGCCTTTCTTTCTGAT
GCACTACATGCCCGCTGGTCGGCTGGTGCAAGAACTGTGTGCATGGGGACAAATAAATAA
ATAATAATTAATCAGAACTTTTCTCGTGCCGA
>TC416427 similar to UniRef100_Q2MJA8 Cluster: UDP-glucuronic acid 4-epimerase isoform 3; n=2; Oryza sativa Japonica Group|Rep: UDP-glucuronic acid 4-epimerase isoform 3 - Oryza sativa subsp. japonica (Rice), partial (38%)
AGCCAACTCTCACACGCTCGCTCACTCCCGCCGCGAGCTACCCGGCAAGCACGTACGTAC
GCTGCCAGCCAGCGCGAGCACAATGCCGTCCGACGCGGCGGCCAAGGGCGTGAAGCTGGA
GCGGTACGCGAGCGGCGGCGCGCTGCTGCTGCGCCGGGTGGCCAGCGGCAAGTTCGTCTC
CGCCTCCTCGCACCTGCTCTTCCGCGCCACCGTGCTCGCCACGCTCGCCCTCGTCTTCCC
TCTTTCGCGCTCCACTACCCCCTCCCTCCTCTCCCGCTCCTTCAGCCTCGCCTCCGACGG
CTCCTCGTCCTCCGTGCCCGGCGCGTCGCGGTCGCACGCCTCGCACCGGAGCCTGCTCGC
GTCCACGTCCGCGGCGGCCACGTACGGGAGCGAGCGGTGGCAGAAGGAGATACGCCGCAG
CGCCAAGCCGGGCCGGGACGGGGGGCTGTCGGTGCTCGTCACGGGCGCCGGCGGGTTCGT
CGGCGCGCACTGCTCGCTCGCGCTCAAGGCGCGCGGCGACGGCGTCGTCGGCCTCGACAA
CTTCAACTCCTACTACGACCCGGCGCTCAAGCGCGGGCGCCAGCAGCTCCTCGCCGACCG
CGGCGTCGTCGTGCTCGACGCCGACATCAACGACGCGCTCCTGCTGGAAAAACTCTTCGA
GGCGGTGCCCTTCACGCACGTGCTGCACCTGGCGGCGCAGGCCGGGGTGCGCTACGCCAT
GGAGGCGCCGCAGACGTACGTGGCGTCCAACGTGGCCGGGCTGGTGAGCGTGTTCGAGGC
G
>TC416485
CCACGCGTCCGGTCTCATATTCATCTAGTATTGGAAATCTTTGTGTTATGCACCATATTT
TTTGTGCATCAAGGCCTGGCAGATCAACTTACTCTAAATACCCATGAGGAAAATATGGAT
GCATCATCGATGCTCAATAGTATGAAGGAAAACCCAACAAATTCACAATATATGGATTGC
AATTTTAGTTCAACGGATATTATATATATGCCTCAGATATCATATGCACAAGCTTTACCA
TCAAAAAATGATGATGACACAAAATATTATTTTGCCGTACATTTGACGGATGATAATGAC
AAGGGATACTATGGAATATCTGCTAACATGGATGTGTATGGACACAATCTTAATGTCGGG
CAACTGTCAGCGGGTGCAATTTGGATTCATAACTGGGAAGGTGATGTTAACAAAAAACTC
AATACAATTATTGTTGGTTGGGTGGTTTGGCCATATCGGTTTAATGACTCGCGTACTCCC
CTTTTTACGGTTTGGACAAAAGATAATCATCGAAGTACAGGGTGTGTCAACCTTGATTGT
CCTGGCTTTAAAGTCGTGAAGGGGTCCCCCATATCTCCCGGTGATATCATAAGCCCTATC
TCTGGTATCAGTAGGAAACGCCAAACGATTACTATTAGAGTGTCCAAGGAAAGTTCAAGT
GGGGACTGGTGGTTGTACTATGGCATCAACGGTGTCCCAATTCGAGTAGGTTACTTCCCA
GCATCACTATTTGATAGCTTATCTACGAAAGCCNCTCAAATCTCAATTGGAGGCCATGCT
CGAAGTACTAAAAATACTATAGCTCCTCCTATGGGAAGTGGAGCCTTTGCCTCTAACCCT
GGTCAAGCTGCATCTATCCATGATATCTGGCTCATCCACAAGGATCGTAGAAGCACCCCA
ATTGGCAATGATGCACGCACTAAAGTTACAGATGGCAAGCTCTACTCTGCTTCACCCATA
GGAAGAGCGCAATTCTTTTATGGAGGACCGGGAGGGAAATCTTAGTGAGGTGGATCCGAG
GACCTATGTAATGCAATGCATGAATAAAAGATTGTAAGAAAATATGCCTAGTTTATATAG
TTCCCTTGGTTGTACCGGCGATCGTTATTGGCCTGATAAAAGTTCGTTAAAGCCCGGCAA
TGCATC
>TC416708 similar to UniRef100_O22298 Cluster: Basic cellulase; n=1; Citrus sinensis|Rep: Basic cellulase - Citrus sinensis (Sweet orange), partial (32%)
GTAGCATCAGCGAGAAAACATGAGCAATTCGGCTGCTTTGGCACCATCATCACGCGCGGC
TGTGTTCCTTGCCTTCTCCCTCATCTGTTTCTCCAGCCATGTCCTCGCCGCCGGACACCC
TCACTACGCCGACGCGCTCGCGAAGTCGTTGCTCTTCTTCCAGGGCCAGAGGTCCGGCCG
CCTGCCGCCGGACCAGGCCGTCAAGTGGAGATCCAACTCCGCCATGTCCGACGGCTCGGC
CGCAAACGTTGACCTCACCGGCGGGTACTACGACGGCGGCAACAACGTGAAGTTCAATTT
TCCCATGGCGTTCACCGCGACCATGCTGTCTTGGAGCATCATCGAGTATGGCGGGCGGAT
GGAGGGGCGCGTNCACGACGCGCGCGCCGCGGTACGGTGGGCGACGGACTACCTTTTGAA
GTCGGCCATGACGACCCCGGGCAAACTCTACGTCGGAGTGGGCGATGCCGACGCCGACCA
CCGGTGCTGGGAGCGGCCGGAAGACATGGACACGCCGCGGGACGTGCACGCGGTGTCGGC
GTCCGCCCCGGGGTCCGACGTCGCAAGCGAGAACGCGGNCGCGCTCGCGGCGGNCAGCGT
GGTCTTAAAGCCGCCGACCCGGCCTACTCCAGGAGGCTGGTCCCCGCGGCNAAGGACGTG
ATGGCCN
>TC416839 similar to UniRef100_P21561 Cluster: Uncharacterized 50.6 kDa protein in the 5'region of gyrA and gyrB; n=1; Haloferax lucentense|Rep: Uncharacterized 50.6 kDa protein in the 5'region of gyrA and gyrB - Haloferax sp. (strain Aa 2.2), partial (7%)
CCACGCGTCCGCATAGGTTTATACAGAGATCGAGCAAACATGAAGAACACACCAATCATC
TTCGTCGTCGCGGTCTCTCTCGGGGCCATCTCCTTGCTTTCCGGCAGCACCGACGCCACC
GCATGCGCCGGCGACCCGTCCATGTCCGTCGCCGACGCGTGCCACAAGACGAGCGCCTGG
CAGGGCCAGCGCGAGCTGGAGCTCTGCCGGCAGACGCTGCGCGGCGCACGGGACGGCCTC
ACGGCCAGCGCCTACGGCGTCATCGCCGTGAGGGCCGCCCTCCAGTCGTCCGAGGCCACC
GAGAGCGCCGGCAAGAAGCTGGCGCAGGACCCGAAGATCTCCGAGGACGCGCGGGCGGTG
TACCAGAGCTGCGTGGACATGTACGGCTTCGCGCACGCGGACGTCGCCGCCATGGAAGGC
GCGCTCAAGGCCTGCTCGCTCGCGGACTTCCGGCGCTTCTGGGAGGGCGCCCTCGCCTCG
GTGGATCACTGCGCGCGGAAGCTCCAGCTCGTCGACGGCGACGTGCTCCGCCGCACGGTG
GAGGCGGACAGGGAGAGGATCTTGCTCGCTTTCATCCTGGGAGGGCTTTCTTTTCCAAAA
TTGTAGTATGCCTGCCTGGATGTGGAGATGTGGATTTTGGGTTGGTAATAATTCGGTGGT
AACCCGACCATATGCGGTGGTATTTGTAGTTGTCTAGATTTGGTTGCAGGTGTTTCAGAT
GATAAAAAACCTACTGGCAAAAAATTGATTG
>TC416882 homologue to UniRef100_O24401 Cluster: Chlorophyll a/b-binding protein WCAB precursor; n=1; Triticum aestivum|Rep: Chlorophyll a/b-binding protein WCAB precursor - Triticum aestivum (Wheat), partial (73%)
AGCGTGGTCGCGGCCGAGGTCCTCATTCTTGGAGAACAACACAGAACCTAATCAATCAGA
ATGGCCGCAACCACCATGTCACTCTCCTCCCCAGCCTTCGCCGGCAAGGCAGTGAAGAGC
TTACCATCGCCATCTCTTTTCGGGGAGGCTCGCGTTACCATGCGCAAGACTGCAGCAAAG
GTCAAGCAGGTTGCCTCCGGCAGCCCGTGGTACGGCTCTGACCGCGTGCTCTACCTTGGC
CCGCTTTCTGGTGAGCCCCCGAGCTACCTGACCGGTGAGTTCCCCGGCGACTACGGGTGG
GACACCGCTGGTCTGTCGGCTGACCCCGAGACCTTCGCCAAGAACCGCGAGCTGGAGGTG
ATCCACTGCCGTTGGGCCATGCTTGGCGCGCTCGGTTGCGTCTTCCCCGAGCTGCTCGCC
CGCAACGGTGTGAAGTTCGGCGAGGCTGTTTGGTTCAAGGCTGGATCCCAGATCTTCAGC
GAGGGCGGCCTCGACTACCTCGGCAACCCAAGCCTTGTGCACGCACAAAGTATCCTTGCC
ATCTGGGCTTGTCAGGTCGTGCTCATGGGCGCCGTTGAGGGCTACCGCATTGCCGGTGGA
CCGCTCGGTGAGATCGTTGACCCGCTCTGCCCGGGCGGCCGCTCGAATCCCGCGGNCATG
GCGGCCGGGAGCATGCGACGTCGGGCCCAATTCGCCCTATAGTGAGTCGTATTA
>TC417428 weakly similar to UniRef100_Q9Y566-2 Cluster: Isoform 2 of Q9Y566 ; n=1; Homo sapiens|Rep: Isoform 2 of Q9Y566  - Homo sapiens (Human), partial (3%)
CCACACCACCACTCTCAAATCTTATCGCCATGGCGACTTCTCTGTCGCCAACCGCTGTGG
TGATGGCTCTGGTGCTGGCCACGCTGGCCGCGCTCTCCTTGGCGCACAAGGAGCACCAGC
ACGCGCCGGCTCAAGCACCAAGCCCCACTCACCATCATGGCCATCTTGCCCCGGCGCCAA
GCCATCATCGCCATCACGGGCCAGCGCCGGCGCCTGCTCCCGCCCACGCGGGACACCACC
AACATCACCATGCTCCGGCCCACTCGTCGGGCCACCACCATCATCACCATGCTCCGGCCC
ACTCACCGAGCCACCACCACCATCACCAAGCTCCGTCTCCATCATCGATCCACCACCATC
ATCACCACAGTCCCGCACCGTCGCCGATCCATCACCATCATCACCATGCTCCGGCACCAT
CGTCGGTCCACCACCATCGTCACCACGCTCCAGCGTCGTCCCCAGTCCACCTCGACGCCA
AGGAGCTAGACACTTAGAGTTATACGATTTCCTATGTATATCTTCATCTTATTTCCCCCG
GGGAAGTGTTTAATAAAAGGACCATTTGACGGN
>TC417774 similar to UniRef100_P93611 Cluster: Cold acclimation protein WCOR518; n=1; Triticum aestivum|Rep: Cold acclimation protein WCOR518 - Triticum aestivum (Wheat), partial (17%)
GAAGGCCCCCGAAAGCCCGGGAGAGGCCGGACCCCTTCGGGGCCCGTTGTTGCCGAACGG
GCAAATTGCCCCCGTGAACGTTCTAAAACTGTTGGCGTGCGTGAACGCGTTCAACGGGCT
GGTGCACCCGTTGGTGGGGCGCCAAGGCCAGCGAGACCTTGTTGCCGGTTGCTTTCCGGC
GTGGCCGACCTCGACGCCGCGCTCTGCCTCTGCACCACCATCAAGGCCAAGGTGCTGAAC
GTCAAACTCGTGCTCCCCGTCGCCATCTCGGTGCTCGTCAACCAGTGCGGCAAGCACGTG
CCGTCCTCGTTCCAGTGCCCTTCATAATCCACTCCATCGATCGATTAGCACCTACTACAT
ACATACTGTACCACCACCTGCATCCTCATGCATGCCCGCGTGCATGGAGCTAGCACCTTC
TCAAGGTAAGTACGCATAGTACATGCATGCCACATGTCATGTGTAATCTGTATAACGCAT
ACATGCATGGGCAGCTAGCTCTGGCTATCTTTTGGTGTGGAGCAGCGAACATGCGTTGTG
TAAATGTGTATCAACTATCAAGTACTAGCAGTATATACTGTAATCGTGCATAATTGCTTA
TATACATGTGACTGTGTGAGTTGTGATGTTGGGTGTGTAGCATTCTTTTTGACAGTTATT
ATGAATAATATAACACCGCTTGTAATGTGT
>TC418708 homologue to UniRef100_Q41578 Cluster: Protochlorophyllide reductase A, chloroplast precursor; n=1; Triticum aestivum|Rep: Protochlorophyllide reductase A, chloroplast precursor - Triticum aestivum (Wheat), partial (28%)
CACGAGGAGACCGGGCATCACCTTTTGGTCGCTCTACCCCGGCTGCATCGCCACCACGGG
GCTGTTCCGCGAGCACATCCCGCTGTTCCGGACCCTGTTCCCGCCGTTCCAGAAGTTCAT
CACCAAGGGGTTCGTGTCCGAGGCGGAGTCCGGCAAGAGGCTGGCGCAGGTGGTGGCGGA
GCCCAGCCTGACCAAGTCCGGCGTGTACTGGAGCTGGAACAAGGACTCGGCGTCGTTCGA
GAACCAGCTCTCGCAGGAGGCCAGCGACCCCGAGAAGGCCCGCAAGGTCTGGGAGCTCAG
CGAGAAGCTCGTCGGACTCGCCTGATCTCCGGCCACGTCCGGGCAATGCATGCATCTAGG
ATGGGACGCCGATCGATGCTGAACTTGTCGCATTTTTAACGTTGGTAATTATCATTTTTA
CGCCTTTTTTAGAAACTCAATTACGCGGGAGAGGCCTTGCGAGTGTCGGCGAGAGTGCAT
AGATCTCGTGTGGAAGATGTACAATTTTCGGCCAACCATGAATAATAAAACCGCAGGCCT
AATTGGGGTTG
>TC419871 similar to UniRef100_Q0GR05 Cluster: Germin-like protein 6a; n=1; Hordeum vulgare subsp. vulgare|Rep: Germin-like protein 6a - Hordeum vulgare var. distichum (Two-rowed barley), partial (89%)
ATTCGGCACGAGCAACCAACCAGTAGTCAATTAAGCAGAACCTGACCATGGCGCCGAAGC
AGCTTCCTACCGTCCTCCTCGTCGTCTGCGCCACCCTCCTGGCCCTCGCCCCACCGTTGC
TCGCCGGCGACCCCGACATGCTTCAGGACTTCTGCGTCGCCGATTACAAATCCCTCGACG
GCCCACTGCGGCTGAACGGGTTCCCGTGCAAGAGGCCGGAGAACGTGACGGCGGACGACT
TCTTCTCAGCCGCGCTGGCATTCCCGGGTAACACGGGCAACCCAGTCGGCTCCGCGGTGA
CGGCGGCGAACGTGGAGAAGCTCCCGGGGCTCAACACGCTGGGCGTCTCCATGTCACGCG
TGGACTACGCGCCGTGGGGCGTGAACCCGCCGCACACCCACCCACGCGCCACCGAGATCA
TCTACGTGCTGGAGGGCTCCCTCGACGTCGGCTTCGTCACCACCGCCGGCAAGCTCTTCG
CCCGCACCGTCTGCAAGGGCGAGCTCTTCGTCTTCCCCCGTGGCCTCGTCCACTACCAGA
AGAACAACGGAGGCGCCCCGGCCGCCGCCATCTCGGCCTTCAACAGCCAGCTTCCGGGCA
CGCAGTCCCTCGCCCTAGCGATGTTCGCAGCCTCGCCACCGGTGCCCACGGACGTGCTGG
CCAGGGCGCTCCAGATCGACGGCGGCCTGGTGGAGGCCATCAAGGCCAAGTTCCCGCCAA
AGTAACCAGCATGCACGCATGTTGGTTGGATCAAGCTCTACGTGCGTACGTGCTGCTAAT
AATGACGAAGGACCGCGTAAAAGTGCAGTTTTAATTCATTTGCTTGACAATATCTTGTGT
CGGTGCATGTTTAGTGAAGGGCCTCGTCGGTTTTACTGTTAATTGTTGATTTTCTTCACG
AACCTACTGGTTATTAATTTGTTTGTGTCCATTATTGGTGAATGAATGTGCCTGATTGCT
TG
>TC420647 homologue to UniRef100_Q0J1S2 Cluster: Os09g0416600 protein; n=1; Oryza sativa Japonica Group|Rep: Os09g0416600 protein - Oryza sativa subsp. japonica (Rice), partial (6%)
AGTGTAGAAGGAAGGCTTTTATTATTACCAACTCAGATCTCAGGGTAACACGCATGCTAT
GGCAGAATGGCAGAAGATACATTCTACGGACTACGGTAGCTCAGTATAGCTGAGCATACA
GGCACGCGCGCACTTATTCAGTTATTCTCCCCTGACATCTCCTCCGGTCCTCCTCCCCTC
GCCTTCCTCTCGCACGATCCCGTGGTCGGAACTCCTCACGCATGCGCGGATGGTGGCGCT
GGCGCCACGATGGTGTAGGTCCCGCATTTGCTCCCGACGGGGAGGGCGACGCCGGCTTCG
CGGGAGCAGCGGACGAGCTTCTCGGGGCTGATGATCCGCTCGTCGGCGGCGGTGAGGACG
CGGCAGATGCAGGGCATGTCCACCTTCCTCACCTCGAGGCGGCAGGGCATGTCCGGGATC
ACGTAGGGGCTCCCCTTCTTGATGGTCCACTTGCACATGCGGATGACGCTGTCCCTCTCG
TCGTAGCAGTCCTTCTCCCCGGCGGCGAGATGCGCCGCGAACCCGGCGAAGAGCGACGCG
AACAGCAGGGCACGGAGGAGGCTGGCTCCGGTGGTGCTGCCCATCTTTGTTGCTTAGGTA
CTGTGGCGCTGCTGCCTCGTGCCGAAT
>TC421709 weakly similar to UniRef100_Q7XT40 Cluster: Expansin-B15 precursor; n=2; Oryza sativa Japonica Group|Rep: Expansin-B15 precursor - Oryza sativa subsp. japonica (Rice), partial (86%)
GTTCCCTCTTCTTTCTCTACGGACTGGCCTGCGCGGAACAAGCATGGCTTCTTCTTCCTT
CGCCGCTTTAGCGGCTCTAGCCATGAGCTGCCTCCTCATCCTCCTTCCGTGCAGCGTCTC
CGGTTGGTCTCATGGCGGCGCAACATGGTACGTTCCCCCCGAAGGTGCAGGCACTGACGG
TGGTGCATGCGGGTACCAGCGCGACGTGGAGAAGCCGCCGTTCTCCGCCATGATCACGGC
GGGCAGCCCCTCCATCTTCAAGAACGGCAAGGGCTGCGGCGGTTGCTACCAGGTGAGATG
CACCGGCAATGCCGCTTGCTCCGGGTTTCCGGTGACCGTGGTCGTCACAGACGAGTGCCG
TGGCGGGCCGTGCCTGGCCGAGGCTGCCCACTTCGACCTCAGCGGGAAGGCGTTCGGCGC
CATGGCGAAGCCCGGCCAGGCCGACAACCTCCGCAAAGCCGGCAGCATTAGAGTCCATTA
CAACCGGGTCCCGTGCAACTGGCACGGGATGGACATCGTTTTCAAGGTGGACGCAGGCTC
CAACCCGAACTACCTCGCAGTGCTCATAGAGTACGAGGCTGGCGATGGAGACCTGTCGGC
GGTCGAGCTTCAACAGCGCGGCGGCGGATGGGCATCGATGCAGGAGTTGTCGGGTGCGGT
GTGGAAGTACAACTCCAGGTCCACCCTGCAGGCGCCCATATCGATCCGCCTCACCTCCGG
CTCCGGCAAGCAGCTCATCGCCAGCAATGTCATTCCCTCCGGATGGCACGCCGGAAGGAC
CTACCGGTCCATCGTAAACTACTAGTGATCGAGCGATTGATCGGTTTGTCGAGTACCAAT
GGGCACATGTGTGGCCTTGTGTAATCGACATTGGATAATTCGATACGGAAATAGTAGATG
TTTCCATCATGCTGAAAATTTCAAA
>TC421894
CGCNATCTGCCGCCGCCGCCCCACTNCCACCACNCGCCTANTTNTTGGAACAGTCAGTCG
TTTCGCCATCCGCCGCCGCCGCCCCCACACCACCACCCGCCTACTTCATGGAACAGTCAG
TCGTTTCGCCATCAGCCGCCGCCGCCGCCCCCACACCACCACCCGCCTACTTCTTGGAAC
AATCAGTCGTTTCGCCATCCGCCGCCGCCGCCCCCACACCACCACCCGCCTACGACTTGG
AACGGACACTCGTTTCGCCATCCGCCGCCTCCGCCGCCCCACCACCAGCCGCCGCGGCCG
CTCTGCTCCTCCATCCGGCGCAGCCCAGAGCCTCCCTACTCCAAGCCCCACACGTGAGAA
GTTTCGATGTGGAGGTTGATATGATGGAAGAAGAACTAAACAAGTGAGCGCGTGCCTACA
TGTACGCTGATATGATGTGGAGTAATTGTCTTTGTCCGGACCGTCTATGTACTACTAGCA
TTCGAACCGCCAGTCGAAATAAGGTGTGCCCACATAAAATTGACTTGAGACTCAAATCAA
TGTGATGGTGG
>TC421972 homologue to UniRef100_Q9XHL9 Cluster: Histone H1 WH1B.1; n=1; Triticum aestivum|Rep: Histone H1 WH1B.1 - Triticum aestivum (Wheat), partial (62%)
GCACGAGGACCACCGCGCCTCAGCTCACGCATCTCTCTCGGCTCCGGCAAGCAAGCACCA
GCGCTCTCCTCTCCCCTCGCTTCCTCGCTGCAATGTCGACCGACGTGGCCGCCGATGTCC
CGGCCCCTGAGGTGGAGGTGGCCGCCGACCCCGTCGTGGAGACCACGGCCGAGGCCGCCG
CCGGCGACGCGAAGCCGGCCAAGGAGACCAAGGCCAAGGCGGCCAAGGCCAAGAAGCCCT
CCGCCCCGAGGAAGCCCCGCGCCACCCCCGCCCACCCGACCTACGCCGAGATGGTGTCGG
AGGCCATCACCGCCCTGAAGGAGCGGACGGGGTCGAGCCAGTACGCCATCGCCAAGTTCG
TCGAGGACAAGCACAAGGCGCACCTCCCGGCCAACTTCCGCAAGATTCTGTCGGTGCAGC
TCAAGAAGCTGGTCGCCTCCGGCAAGCTGACCAAGGTCAAGGCCTCGTACAAGCTGTCGG
CCGCCGCGGCCAAGCCCAAGCCGGCGGCGAAGAAGAAGCCCGCGGCGAAGAANNNNGCGC
CAGCCAAGAAGACCGCCACCAAGACCANNNCCANNNCGCCCGCCANNNNNGNNGCCGCGA
AGCCC
>TC422436 weakly similar to UniRef100_Q9SBR9 Cluster: Basic blue protein; n=1; Medicago sativa subsp. x varia|Rep: Basic blue protein - Medicago varia (Alfalfa), partial (34%)
ATTCACTTGTGAGCTTTAGTAGTGAAAAAAGCGGCAATGGCACTAGGTAGAAGCATGAGC
AGCACTGGCGCCGTTGCTCTTGGGTTGGTGCTAACCCTGTGCTTGGCAACCAGTGGTTTT
AGCAAGACGGAGTGGATAGTTGGAGGTTGGAAGGGATGGACCTTTGGTGTTCATGGCTGG
GAGAAGAACAAGACCTTCTACCCTGGTGACGTGCTTGTGTTCAAGTATAATCCGAAGATG
CATAACGTGGTGATAGTGAATAAAGACGAGGAGTTCTTCTGCAGGGCTGGTGCTGTCGGG
GACGATACATATACCTCTGGCTACGACAAGCTCGAGCTCAGTAGCCAAGGCCCCATGTAC
GCCATCAGCAGCAAACCTGGAGACTGTGAGGGCGGAATGAAGCTCGAAGTTCACATCACA
ACACATAGATGATCCATCTATAGACTGTCTACTTGATATGCATGTCTTTTTATTTTTATT
ATATTCCTCAAATAATGGCAGGAAATCCAAATTACACAAGAACCATCACAACAACAGGGC
GG
>TC422738 weakly similar to UniRef100_Q2R3A8 Cluster: Chalcone and stilbene synthases, N-terminal domain containing protein, expressed; n=1; Oryza sativa Japonica Group|Rep: Chalcone and stilbene synthases, N-terminal domain containing protein, expressed - Oryza sativa subsp. japonica (Rice), partial (22%)
GAATTCGGCACGAGGATTCACAAAGCTAGTGCTCCTACTTTAGAAAGATCGGCCATGGGA
AGCATCGGAACCACCAACGGCAGCGGCATCGGGCACGGCAGTGCCGCGGTGGCGCGGCGG
CAGCACGCCGAAGGCCCCGCGGCCATGCTCGGCATCGGCACGGCGAACCCCACCGGCGTC
GAGGTGCCCCAGAACATCTTCGCCGAGAACCTCTTCCGCGTCACCAAGAGCGACCACCTC
ACTGAGCTCCAGCAGAAGCTCACCAGAATCTGCGAGAAGACGGGCATCGACAAGCGCCAC
TTCCACCTGACGGAGGAGACGCTGGTGGCGCACCCGGAGCTGTACGACCACGATGCGCAG
TCGCTGGACAACCGCCTCGCCATGACCGTCGACGCCGTGCCGAAGCTGGCGCAATGCGCG
GCCGCCAAGGCCATCTCCGAGTGGGGCCTCCCGGCGAGCGAGATCACCCACCTCGTCTTC
AGCAACTACTCCGCCTGGGGAGCCCTAACGCGACTCGGTTGGCACCN
>TC422827 similar to UniRef100_Q9SBX4 Cluster: Proline-rich protein precursor; n=1; Zea mays|Rep: Proline-rich protein precursor - Zea mays (Maize), partial (8%)
TAGGGGGATGTTTTCAAAGGGATTATTTTGGGAAACCCAGGGTTTCCCACACACGACGTT
TTAAAACCCCGCCCTGAATTTTAAAAGCCTCCCATTGGGGAAATTGGGCCCGAATTGAAA
TTTTCCCGCCCCCCATGCCCCGGGATTAACGGGTTCCGGCCCAAGTACCCCCCCCTTCCC
AAAATACAAGGCCGTTTTAATCCGGAAATTACCCTCAACTTTCAAGAAGCTCCTCCACAA
AAAGCCCATCGTGATCCCGCACTTACCAATCGTGATCCCTCACTTCCACAAGAACCGGCG
CCGGTGCCGGTGCCGGAGTACAAGCCACGGACGCCCACCCCGGTGTACACGCACCCGACG
CCGGTGCCAGAGTACAAGCCACCGACTCCGGTGTACCCGCACCCGTCGCCGATCTACCAC
CCTCCTGCCGCCGATCAGAAGACGGCTCAGGACCCGGAGACGGACCCCCAGCTCTTCAAG
AAGCTCCTCCATAAGAAGCCCATCGTGATCCCGCACTTCCACAAGAAGCCAGCGCCGGTG
CCGGAGTACAAGCCGCCAACACCCACCCCCGTGTACACGCACCCGACGCCCGTGCCGGAG
CACAAGCCGCCGACGCCGGTGTACACGCACCCGACACCGATCTACCACCCTCCTGCTGAC
CAGAAGATGGTGCAAGACCCGGAGACGGACCCTCAGCTCTTCAAGAAGCTCCTGCCGTTC
ATCAAGAAGAACCCATTCTTCAAGAAGTTCCCCCCTGCCAAGGAGGATACCAAGCCATAG
AGGATTGGTGCGACCTGAAGTCCTTTGCCTATTTCAGTATCCATGGCCGTGTTGATTCCT
GCAGTTTCTTTTTTCTTTTAAGGGAAATGTTGATCCCTGGTAATCTCGAACTTTTTTTTG
CAGGTGTGGTAGTAGTCTTGAACTTGCTACAAATAAACCTATGTTGAAATGAGTTATATA
TATATTGGCCGAGTTGGACTACCTTAAATTATCATATATATTTTAANAATTATTAATTGC
TC
>TC423343
AACATTTGTAGCTATGTTTCTCGCCGTGCTCGCCATCGTTTCCTCTAGCCTCCTTGTTGC
CCATGCTGACACTGATTTCATCTCCTGCACATGTAACAAGACCAACAACACCGCATTGTG
CATAGCCGTGATTACCGTCAAGCCACAAAGCTCCCATGCCTCCACTGAGCATGACCTCGC
CAAGTATTGCGTTGAATATCGCCACTAACACCGCCAAACACAATGTCGAGGTCATCAGTG
ACCTATCCAAGAACAACCAGAGCACACCGGAGGGGTTTGCAATTGCCATCTGCCTCAAGG
CTTACACTGAAGCCACTAGTGCCCTGGAGATTTTTGCCGACTTATACTTCGAAAGAGGGT
TGTACCCTTCTACATTGAACGTTGTTTCATTTGCAATGGGGTGCTAGTGACACATGCAAA
GGGAAGCGTTCAAATTGGATTCAAGAAGAAGTCCCCCCGTGGTCCTACAATAGATCGTGA
GATGACGGAGCATTGTAGTGTCGTCAGCAACCTCATAAACCTACTTGTCCCCAAGTGATG
ACATGTCATTCCTGCCTCATGTATGCCTNATGATTTCAATAATTAGCCGACTGTATCTGA
AAATGTTATGGCGGTCATGCAATTTATGAGT
>TC423636
ATCCATCGATCGAGCAGCCACTTCACACCAGCTAGTGGAAGTAGTGCGATCCAGAGGTTC
AGGCATGGCAGCTCCGAGAGCACTCGTCCTCTGCGTCCTGCTGGCGATCGCCGTCGCCCA
CGCCGAGGCGGCGTCAGTCGTCGTCGGTCTGGCCAAGTGCGCCGACTGCACCAGGAAGAA
CATGAAGGCCGGGGAAGCCTTCAAGGCTGTGCAGGTGGTGATCAAGTGCAAGAACAGCGC
CGGCGAGTACGAGAGCAAGGCGGTGGGCGGCCTCGATGGCACCGGCGCCTTCAGCGTGCC
CCTCGTCGCCGACCTCCATGGCGCCGACTGCGTCGCGCAGCTCCACAGCGCCGCCTCCAA
CGCGCCCTGCCCCGGCCAGGAGCCGTCCAAGATCGTGCCGCTGTCCGAGGGCACCACCTT
CGGCTTCGTCGCTGGCGAGAACACCGCCAGGCCGTCCGCGGCATCGCTGGAGTGCGCGTC
CATAACCCTGTGCGGGCCGATCAAGAAGCACATCATCGAGCACTTCCACCACAAGAAGCC
CGTGCCGCCCAAGCCGGAGCTCAAGCCCCAGCCCCACCCGGACTACGGCCCCATGCCTAA
GCCGGAGCCGAAGCCGCAGGCCGAGCCAGACGTACACCGGGGGCNCCCGAAGCGCACCAG
GGGNAGGGGGGGCGGCGCGGGAGGAGACCAGGGGGAGTAGGGGAGAGGAACAACGCGCCC
GGGGGCCCGGGGGGGCGGGGGGCCGGGGGAAAGGGCCGGGGCGCACCGGGCGCCGCGACC
GGCGAGGCCGGCGACGGGGGCGGCCCCGGACCCGGCGCCGGGGGACGGGGGGGCCGCGCG
GGGGAGGGCCGCCCCGGCGGGACCGGGCCGGCNAGGGCGGGACCGGGGCCGCGGGGGCCG
ACAGGCGGAAGGAGCGGGCGCGGGCGCCGGGGGGGGCCGCGGGAACGGCGCNAGGGCGCG
CCGACGCGCCGCGCGGCCCAGGCGGCGGCGCAGCGGGGCCGGCCGCACAGGA
>TC423743 similar to UniRef100_Q4RIG8 Cluster: Chromosome 11 SCAF15043, whole genome shotgun sequence; n=1; Tetraodon nigroviridis|Rep: Chromosome 11 SCAF15043, whole genome shotgun sequence - Tetraodon nigroviridis (Green puffer), partial (12%)
AGGTTGGAGTCGTCGGCTTCACCTGCCCTCGCGCCTCGGCAGGGCGTGTGCCATCGGTCG
CTCCGGTGCCGGTCCGTTGTGCATCCACTGGCGAATCGAACATAGTATCTGCAGGAACAG
GAATAGGAGGATGCGGTGGCAGCGCTCCAGCTGCCGCAGAAGAGAAGGCCCTGTTCCCGG
TGCGCCTTCCGCCCCGCATCCCGCCGTCGCGCGAAAACCTGCTCAAAGCTCCACCAGGAA
GCATCCACTAAGGTGACGGGCAAATAAGATGGATCCACTATGGTGACGGGCAAATAAGAT
GGATCCACTAAGTCGTAATGATGTAACAGTTGTGGTTATCGTGCATGTATGCCACCATGG
GAAGCATAGCATCGTATGTTTCAATTCACTGGTCTGTTTCGACGTATATGTTCTAATAGC
AACTCGATCTCGCTGAAATGTTAAATCGGGTTTATT
>TC423971
CCACGCGTCCGAAAATATGTATAGGCTTAATCTACTTCGACGAGCAATTGCCTTATGTTT
CTTTTATCATGCTTTTCAAGCTAGAGGTGTTCGGTTCTTCCCTACCATTGAAGAGGAAAA
TAATTCATTGTCCAAAGATTTTGTCCATGGTTCAGCCAAACAAATTCTCAAAAGTTTGAA
GTCAAACTCCACTGAAGCACTAACTTCAGGGCAAGGTTCTAGTTCATGGGATGATCCCTA
TTTTGTGGCACACCTAACACATTCTGGAGGTCCTAATGACAACTACTATGGCTTACATGC
CATCATGGATGTGTATGGACACGAACTAAAACATGGCCAATGGAGTTCGACTACTTTTTG
GATTAATCATGCAGGACATGGTAATAAATCAAGCTATAATGCGATTCAAGTTGGCTGGCA
TATTAATCCAGATCGCTACGGCGACTCACATCCTCACTTCTACACCCGTTGGACGAGAGA
TAATTATGATGCAACCGGCTGCTACAACATGGACTGCCCTGGTTACATACGGGTAGATGG
CGCTGTTATAGCTCCTGGTGATGCTATACATCCAGTTTCTAATGTACCTAATGGACCTAG
ACAAAAGTATCAATCTAAAGGTGCTAAAGGACAAAAA
>TC424079 similar to UniRef100_Q39682 Cluster: Glycine-rich protein; n=1; Daucus carota|Rep: Glycine-rich protein - Daucus carota (Carrot), partial (19%)
TATGCAGTGCTAGCAGTACACATAAAGCTAGTTCATACAGTAGATCTGACGCTCCCATGA
TTCTAAGATGGCGAGTTACACACATAGATAGATACTCCTGGCAGATAGCAATAGTGCATG
AGCAAACTAACCACTGCTAATTATCGTACTAGAGTACTCACTTGATTACTCTCGAATACT
TTTTGAAACCTAAACCATCTCGCAGCAAAGGCCATTGATCTAACCAGATGGATCTCGATG
CTCGGGTCATCTAGCAGCTTACTCGGACCAGATGGCGACGCCGGCGAGCTGGCAGTGCCT
CCAGGCGCACATGAGCCCCATCAGCGCGTAGGCCCACACGCCGCCCTTGGTGGCGACGGA
GAAGCAGGAGTAGTTGGCGCCCAGCTTCACCTGCTGCACGTAGAAGAGCGTCGCCGTCTG
GAGGACGGTGGACGCCAGCGACAGCGCGACGGCCAGCAGCATGGGGGCGCGGATGCAGAT
CCCCGAGGTCGGCCGGTCACTGCGGTGGATCTTGACGGCGAGGGCGACGTAGACCGATGC
CTCCACGGCGAGCAGCGAGAACGCGTGCATGGCGTCCATCATCTGGCGGTGGCAGGGCCC
GGCTGCACAACGGGCGAGGGGCAGCGTCGCGTTGGCCGGCGGCGGCGGCGCGAGCTCCAC
CCCGCGGACGATCAGCCCGACGAAGAGCCCCTGCGCGAGCACGAACCATATGAGCGGCCC
GGCGGCGACCTTCAGATTCAGAGGCGACAGTGCCATCTGTCCTCTCGCTCGCTCGCTGGA
TCAGTGCAAGAAAGGGTCCGAGAGGGAGGGAGAGGAAGAGAGATAGGCAGGGGAGGCTAC
TACAGTATAGGTGTGTGC
>TC424308
TTCGGCACGAGGCATACTCGCAAGGATCTGAACTTTAATTCACAAAGAACCATGGGTGGT
CATTTCTGCCTCCTTGTTTCTTTTTGCTTGGTCGCCATTCTTTTCACCCATGCACCGCTA
GCGGCTACCTATCAACTTAAATCTAAGTCAGATGATTTCACAAAAGAATCTTTAGAGTAT
ATCCCGCTTGACTACCATGATATAGCTCCAACTCCCGTCACCCCCATTACACCAGCACCG
CCATGCATAGGTTGTCATTCCTCTACGGATCAGGAAAAGCCACCTGCTGCACAACATTCA
CAAGTCAGTGAAGATAAGTCGCCATCACATGAAAAGGAGAAAAATAAGGCGACACAAAAA
CATGTGTCATTTTAAAATGAGTTTTACACCTTCATGTAGTATGTAATGACTTCTCAACAA
CATATGCATATGTTCTAATCAATAAGACCCATCTAGTGAATGATCTACTATCTTTCTGTG
ATATATGTGGTCCATCTTGTTATTTGGAAACATGAGAGTCAAAGCTTGCATTGTG
>TC424441 similar to UniRef100_Q0D3C2 Cluster: Os07g0694300 protein; n=2; Oryza sativa Japonica Group|Rep: Os07g0694300 protein - Oryza sativa subsp. japonica (Rice), partial (39%)
CCACGCGTCCGCCCACGCGTCCGTGCAAGGCAGGGTGAACTGAAGATGGGTCTCAGCTCA
AGCCTAGTGCCGGTGGCATCTGCACTGCTCCTCTTGTGCTGCTTCACTGCTCGGAATGCT
GCCGCTAATGGCAATGGCGGCGGTGGTCTGAGGCTGAACTACTACTCCGAGATCTGCCCG
AGGGCGGAGCAGATCGTGAAGGAGCAGGTGAGGAGCCTGTACGAGGAACACGGCAACACG
GCCGTGTCGTGGCTCCGGGCCCTCTTCCACGACTGCACCGTCAAGTCCTGCGACGCCTCG
CTGCTCCTGGAGACCGACGCCGCCACGGGCCTCGTCTCCGAGCAGGCCTCCCCGAGGAGC
TTCGGCATGCGCAACTTCAAGTACGTGGGCGCCATCAAGTCGGCGCTGGAGCGCGAGTGC
CCGGGCACCGTCTCCTGCGCGGACCTCCTCGCGCTGACCGCCCGCCACGGCGCGGCCATG
CTGGCCGGGCCGGCCGCGATCCCGATGCGGACGGGGCGGCGGGACCCATGGAAGAGCAGT
ACGGCAAGGTGGACCGGGACATCCCGAAACACAACGAACCCGGTGTCGGCCGGTGCTGGC
CCGGTTTCCCGGCCATGGGGCTTGGACCCCAAAGGCCGGGGTGGGCCCTGCTTGGGCGCG
CCATTTCGGGGGGCCCGGGTCCCATGGAAACACCTTGGGTGGCCCAGGCTTGTCCCCCGG
GGGGGGAACGGGCGGTATTCAAGCCCGGCTG
>TC424486
CGATTCGGCACGAGGCTCAATATTAATAGGATGTTATTTTGCCCCGCGGGTCCTTACACC
GATACAATGTTGTCGGTACGAGAGAAATACATTAATTAGACATTGTTTTATTCTATTTAG
GCAGAAAGGGAAGAAAGCGATATCCTTTAATTCCCTGCAGGCGCAATCTGGGCTGCAGAC
GATTGAGATGCAGGTGGTATCACGCAGACTACGCACCAGCATCCGTTATCGGCACATACA
CCATATACCGTGTCCGCCTTATATTTATAGGTGCACAGTGAGGTGCATGAAGCTATGCTT
GGACATGCCTTGGAGACGTTGTACTGGGCACAGCGAGCAGCGATGCCTGAACAGAGCACC
GAAAGGACAAGGCATATGAGCACCACCTGGACAGTCTTCATCCCTGATTTGTAGAAAAAC
TATGTTATGTAGGGAGATTTTTGTTTTACTTAGGAGTTGTGTTTCCG
>TC424939 weakly similar to UniRef100_Q6L558 Cluster: Unknow protein; n=2; Oryza sativa Japonica Group|Rep: Unknow protein - Oryza sativa subsp. japonica (Rice), partial (8%)
CCACGCGTCCGAACCCCAGTAGAGCTAATCCTTGGGACACAATGCATGGGACGATGGTAT
CCCGCGCTCTCCTGCTCGTCGGCGTCGCCCTGACGGCGCAGCTGTGCGCGTACACGGCGT
ACGCCGGCAGCGGCGGCGATGGGTTTAGCGTGGAGTTCATCCACCGTGACTCCGTCAGGT
CGCCGTTCCACGACCCGACGCTCACCGCGCCCGCCCGCGCGCTGGAGGCCGCGCGGCGGT
CCGCTGCCCGCGCCGCGGCGCTCTCGCGCTCCTACGTCCGCGCCGACGCGCCCTCAGCTG
ACGGCTTCGTGTCCGAGGTCACGTCCAGGACAAGCGAGTACCTGATGGCAGTGAACATAG
GCACGCCGCCCACTCGTATGGTCGCCATCGCCGACACCGGCAGCGACCTCACCTGGCTCA
ATTGCAGATACGGAGGCGACGGTCCTGGTCTGCC
>TC425098 similar to UniRef100_Q91LB0 Cluster: ORF135; n=1; Shrimp white spot syndrome virus|Rep: ORF135 - White spot syndrome virus (WSSV), partial (3%)
GGGGTCGTCCTGCCCGTCGCCGTGGGACGTACGAAATGGCACGTACGCTCCGGGGAGCGC
GTACGAGGCCTCCCTGCCCAATCTGGTCGCCACCATTCCCGCCATGCCGAATGCCGAATC
CACCGGCTCCTCTTANTACAGGGGAGGCCTGCCGCGACGGTNCCGGCGCGTGCGGGCGCT
CATACGTCGACGACGCCGGCGAGAGCCCCAATCGGATTGTGGCCTCCGCCTACTGCTCCT
GGCACCTGGACGTCAAGTCGCCGGACTGCGGCGCTTGCATCGCGCTGGCCTTCCGAGGAG
GCGCAGAGTCTGTGCCCGTTCCAGAGGATGGCTGAGGCCGCGGTTGACGGCGGCGCGTGC
AACTGCAGCGCACACTTCCACGACTACGACATCATGGAGCAGTTCCAGCACGGCGACCCC
ACTAGTGATCCTCGGTGGAACACACCGGACCAGGTCATGGGCGTTGTTGCAGAAAATGAG
GAGAACATGAGAAGGAGATGAGCATGCCGTATCTTGGAGACAACAATCATGGAGATCTTA
GCAAACCTTGGATGGATGTCTGATAGAAGAATTTGTGCCTAGTTTTCTTTCCATGCTCAT
GAACAATGTGTGCTCTATTTGGGCCATTTATTGGTTCCTTTAAATCAGCTGCGGGCTGGA
CTATGTAATAACGGAAGGTTGAGCATATGCATTATGGAGAATACATTCCCATTTATTAAA
AGAGCTTGAAGGTGAG
>TC425199 homologue to UniRef100_O23812 Cluster: Metallothionein-like protein; n=1; Hordeum vulgare|Rep: Metallothionein-like protein - Hordeum vulgare (Barley), complete
CGGGGTTTTTTTGGTTNGACCNTTGGNTCTTNTCNGGTTCCAAGTTNTTTCCCCGATGGG
CATTGCCTNGGACTGCGAGCANTTTATTTGGTCCCCCCTTNACCGATTCCGAGTTGAGCA
TGGCCTTCCGATGTTNGCNCTTGGAGCGNGCCTTTCGNCGTGTTGTNCGATTCGGCATGG
ACAAGTCTTTCATCTTCGACGGCCGAGCTTACAGCATCACGAAGGATGTCTTGCAGCTGT
GGATCAAGCTGCGGCTGCGGCTCAAACTGCAACTGCGGCAAGATGTACCCTGACTTGGAG
AAGAGCGGCGCCACCGTGCAGGCCACCGCCGTCGTCCTCGGCGTCGGGCCTGCGAAGGTG
CAGTTCGAGGAGGCCGCCGAGTCCGGTGAGGCCGCCCACGGCTGTAGCTGTGGCGCCAGC
TGCAAGTGCGACCCTTGCAACTGCTAAGGTGCAAGCGGTTGATGCGCTTCTGGTGATTGT
GCCGTGTGTGATCGAGTGCGAATAATGAAACCGGCGCCGGCCGTCTGGTTGGTGCTGTGG
TGTGGTTTGCTATTGGTGTCTTTGTGACTTGTGAAATTTTGTGTTTGTGTGCGCGGAGTC
TATGTGTGTGTCTTTGAAATGGTCCATCTGAACTGAAGTGAATATATACAAAACAGGTTC
GCGCCACTATGGATGGAGTGGTGAATATGTAAGAATGCAA
>TC425531 similar to UniRef100_P40280 Cluster: Histone H2A; n=1; Zea mays|Rep: Histone H2A - Zea mays (Maize), partial (39%)
TCATCGGTGTCTGGAAATCACTGGTGATCAGCAGCACAGTCCGCAATCTCCAATCGCCAC
ATCTCCCCACTTCCCGAATCCTTTTCCCTTCAAGCGCAGTAGATCGCCATGGATGCCTCA
GCCACCGTAGCCGCCGGGAAGGCGAAGAAGGGCGCGGCCGGGCGCAAGGCGGGTGGCCCC
AGGAAGAAGTCTGTGTCGCGGTCCGTCAAGGCCGGACTCCTGCTCCCCAAGAAGACGGCT
GAGAAGTCGACCAAGGAGCCCAAGTCGCCGAAGAAGACCGCCAAGTCCCCTAAGAAGGCA
TAGGAGGCGCGTCGCTTTGCTTAGATTGTTGTACGTAGCTGGGATGGATCTGTTGGGTGT
GCTTCAGAGGAGACGATTGTTGTACGATGCTGTATCTTCTCACCTGTGACTTCCATGGAA
CGATGCGTTGCAT
>TC425857
CCCACGCGTCCGGAAACAAGTTATCTCTTGTGATGGCGCTTCTCGAAACCAAGAACGTAG
TGCCTTTGTTCATGGTGACCACGACGATCATGGCTTTGGCCATGTCACCCTGCTTTGGTC
AAGGAGGTGGCAATATATCATGTTTAGTTGTTTGCGAAAAGCTGCCAGGATGCACTCTTG
ACAAGTGCAAACATTCATGTGTCACGTCGGGGATTACCAATTTTACAGCAACTTGTGGTG
ATCTTAAGGCGTTTGAAAGCTGCTGTTGCAAGTACAATTGTAAACGGGTTCCTCCTGTTT
GAGGAAGGTTGGATCCGCAACTTTCTTTGCATTATGTAAAAATAATGTACAAAGATAGGA
AGTCGGACGGATCATCATGACTGTTGCACTGCATGTGGTCCGATCAATTAAAACAATGTC
AAAATAAATCTAATATATTTCTATCTTGCACATTAATCTATACCTACTAATAAAGCAAGG
TGCGTTTATTC
>TC425949
GCTGCTCCCAAAGCTCTCATCTGCGCCATGATCATACTACTTGGAGTCGTCGGCTTCACC
TGCCCTCGCGCCTCGGCAGGGCGTGTGCCATCGGTCGCTCCGGTGCCGGTCCGTTGTGCA
TCCACTGGCGAATCGAACATAGTATCTGCAGGAACAGGAGGATGCGGTGGCAGCGCTCCA
GCTGCCGCAGAAGAGAAGGCCCTGTTCCCGGTGCGCCTTCCGCCCCGCATCCCGCCGTCG
CGCGAAAACCTGCTCAAAGCTCCACCAGGAAGCATCCACTAAGGTGACGGGCAAATAAGA
TGGATCCACTATGGTGACGGGCAAATAAGATGGATCCACTAAGTCGTAATGATGTAACAG
TTGTGGTTATCGTGCATGTATGCCACCATGGGAAGCATAGCATCGTATGTTTCAATTCAC
TGGTCTGTTTCGACGTATATGTTCTAATAGCAACTCGATCTCGCTG
>TC425956 similar to UniRef100_Q575T1 Cluster: Acid beta-fructofuranosidase precursor; n=1; Triticum aestivum|Rep: Acid beta-fructofuranosidase precursor - Triticum aestivum (Wheat), partial (49%)
GCGACCCAGCCTTCCGACCCATGATGTACCCGCCACCCGGTGTCGGGGACAAGGATTAAT
GGACCCGACCACTGGGTGGGTTGACGGCTCTGATGACACATGGCGGCTCGTCATTGGATC
CAAGGATGACCGCCATGCCGGCATGGTCATGACCTACAAGACCAAGGATTTCATCGACTA
TGAGCTTGTCCCCGGATTGCTTCACCGGGTGCCGGGGACGGGGATGTGGGAGTGCACCGA
CCTATACCCGGTCGAAGGCGTGAGGGGCATGGACATGACGGACGCGGTGGCGGCAGTGTC
CACCAATGGCGCTGACGATGTGTTGCACGTGATGAAGGAGAGCTCTGACGATGACCGACA
CGACTACTACGCGTTGGGGAGGTATAACGCGGCGAAGAACACATGGACACCGCTGGACGT
CGACGCCGATCTCGGCATCGGGCTAAGGTACGACTGGGGGAAGTTCTACGCGTCCAAGAC
GTTCTACGATCCGGCAAAGAAGCGGCGCGTGCTATGGGGGTGGGTTGGTGAAACCGACTC
CGAGCGCGCCGACGTCGCCAAGGGATGGGCCTCGCTCCAGTCGACCCCTCGCACGGTGGT
GCTGGACACTAAGACGGGAAGCAACCTCCTTCAGTGGCCGGTGGAGGAGGTGGAGACGCT
CCGGACCAACTCCACTAACCTTGGCGGCGTCACCATTGACCACGGCTCCGTCTTTCCACT
CAGCCTTCATCGCGCCCACCAGCTAGACATCGAGGCCACATTCCGCCTCGACCCGCTAGA
CATTGCCGTCGCCAATGAGGCTGATGTGGGCTACAANTGCAGCACAAGCGGTGGTGCCGC
AGGCCGGGGCATGCTCGGNCCCCTTTGGCCTCCTTGTGCTTGCCGACGCCAGGCGCCATG
GAGGTGACGCANAGCGTACTGGCGTCTACTTCTATGTGGCCAGGGGCCTCGACGGCGGGC
TGCACACACACTTCTGGCATGATGAGACGCGCTCATCTCGTGCCAACGACATTGTCAGGA
G
>TC426082
GTGCGGCGTATGACATCCTGGAGGCCGCGGTCATCGCAGACCTACACCATCGCCTCGGGG
TGAGCCGTGCCCGGATACCGAGTACCGGGCTCCCGCCTCTGCTTCATCGTGTCGATGCAG
GGGATCTACCAGAAGCTCCCAAGCATCACGCTCCACCTGAAAGATGGCGCCGAGCTTACG
ATCAAGTGGGATCTGTTGTTTGTGACAAAAATGCACCACGGAGCCCAACATGTCTGCTTC
CTAATCTTTCCGGACGAGAAGATGACGGTTCTTGGCGCCGCGCAGCAGGTGGGCACGCGC
TTCACCATTGACGTCGACAATAATCGACTCTACTTTGCTCCGGAGAATTGCGCGAACGAC
AGTAGCTAGATCAATATGTCTTTCTTTCTGATGCACATGCATGTCTGGTGCAAGAACTGC
ATGCATGGGGACAAATAAATAATAATTGATCAGAACTATTGGGGTGATTTTCTCTCGGTG
CTGGTTTTGGGCTAGATGTCAAGAAAATATCGTGCACCCTTGTAAAAATTGATGCGATTT
GATTTCATACTTGCAAGAATCAGCGATGAAAAAAAACATACACTCCCAATATTCCAGGAC
ATG
>TC426354 similar to UniRef100_A9RMH8 Cluster: Predicted protein; n=1; Physcomitrella patens subsp. patens|Rep: Predicted protein - Physcomitrella patens subsp. patens, partial (16%)
CCCCAGTAGAGCTAATCCTTGGGAGTTAAGCTGGGACACGATGCATGGGACGATGGGATC
CCGCGCTCTCCTGCTCGTCGCCGTCGTCCTGACGGCGCAGCTGTGCGCGTGCACGGCGTA
CGCCGGCAGCGGCGGCGATGGGTTTAGCGTGGAGTTCATCCACCGTGACTCGGTCAGGTC
GCCGTTCCACGACCCGACGCTCACCGCGCCCGCCCGCGTGCTGGAGGCCGCGCGGCGGTC
CGCAGCCCGCGCCGCGGCGCTCTCGCGTCCCTACGTCCGCGCCGACGCGCCCTCAGCTGA
CGGCGTCGTGTCCGAGGTCACGTCCAGGACGAAGCGAGTACCTGATGGCCGTGAACATAG
GCACGCCGCCCACTCGTATGGTCGCCATCGCCGACACCGGCAGCGACCTCACCTGGTTCA
ATTGCAGCTACGGAGGCGACGGTCGTGGTCTGGCGGCTGCCCGTGACGCGGACGCGCAGC
CGCACGGGCGTCCAGTTCGACCCCTCCAAATCGACGACGTTCGGCCTCTTGGACTGTAAC
TCCGGCGCGTGCAGCGAGCTCCCCGAGGCATCCCATTCCTGCGACGCCAACTCCAAGTGC
ACGTACATCTACTCCTACGGCGACGGCTCCCACACGAGCGGCCTCCTCTCCACAGAGACC
TTCACCTTCGCCGACGCCCAGGGCGCCCGCGGCGATGGGACGACGCGCGTGGCCAAAGTC
AACTTCGGCTGCTCCACGACCTTCGTCGGCTCGTTCGTCGGGGACGGCATCGTCGGCCTC
GGCGGCGGCGACCTCTCCCTCGTCAGCCAACTAGGCGCAGACACCTCGCTGGGCCGGAGG
TTCTCCTACGGCCTC
>TC427067 UniRef100_P68428 Cluster: Histone H3.2; n=5; Magnoliophyta|Rep: Histone H3.2 - Triticum aestivum (Wheat), complete
CCACGCGTCCGTCCCAAACCTTCTCCTCCTTCTGAACCTCCCGGCGCATCTCCGACTCCA
TGGCCCGCACCAAGCAGACGGCGAGGAAGTCCACCGGCGGCAAGGCGCCGAGGAAGCAGC
TGGCCACCAAGGCCGCCCGCAAGTCCGCCCCGGCCACCGGCGGCGTCAAGAAGCCCCACC
GCTTCCGCCCCGGCACCGTCGCGCTCCGCGAGATCCGCAAGTACCAGAAGAGCACCGAGC
TGCTCATCCGCAAGCTCCCCTTCCAGCGCCTCGTCCGGGAGATCGCCCAGGACTTCAAGA
CCGACCTCCGCTTCCAGAGCTCCGCCGTCTCCGCCCTGCAGGAGGCCGCCGAGGCCTACC
TGGTGGGGCTCTTCGAGGACACCAACCTCTGTGCCATCCACGCCAAGCGCGTCACCATCA
TGCCCAAAGGACATCCAACTCGCACGCCGCATCCGTGGCGAGAGGGCCTAAGCTCTACGC
GTCGTCGTCTTAGCCAGATGTGTTCGTCGGTGGAAATGTGCGTGCTAGTGTTTGTTCTTG
CCATGGTGGATGTAGTGTGCCTGATCTGAAGTCACCTTCTTGGTGTCATCAGTAATTTAG
ATGAAAATGGTGGCTATCTGTTATTGGATCTGTTCCTTTTGAAGCCCGGTTTTTGCTTGG
NAAAAAAAAAAATANACTAAAAAAGGGGCGGCCGCTCTAAGAATATTCCTTCGAGGGGGC
CCAAGCCTTACGC
>TC427555 homologue to UniRef100_P05698 Cluster: Ribulose bisphosphate carboxylase large chain precursor; n=3; Hordeum vulgare|Rep: Ribulose bisphosphate carboxylase large chain precursor - Hordeum vulgare (Barley), partial (39%)
CCACGCGTCCGGATAAGTTGAACAAGTATGGTCGTCCTTTATTGGGATGTACTATTAAAC
CAAAATTGGGATTATCCGCAAAAAATTATGGTAGAGCGTGTTATGAGTGTCTACGTGGTG
GACTTGATTTTACCAAAGATGATGAAAACGTAAACTCACAACCATTTATGCGCTGGAGAG
ACCGTTTTGTCTTTTGTGCCGAAGCTATTTATAAATCACAGGCCGAAACCGGTGAAATCA
AGGGGCATTACTTGAATGCGACTGCGGGTACATGTGAAGAAATGATTAAGAGAGCTGTAT
TTGCAAGAGAATTAGGGGTTCCTATTGTAATGCATGACTACTTAACTGGGGGATTCACCG
CAAATACTACTTTGGCTCAATATTGCCCGCGACAATGGCCTACTTCTTCACATTCACCGT
GCAATGCAAGCAATTATTGATAGACAGAAAAATCATGGTATGCATTTCCGTGTATTAGCT
AAAGCATTGCGTATGTCTGGGGGAGATCATATCCCCTCCGGTACAGTAGTAGGTAAGTTT
AAAAAGGGGAACGCGAAATGACTTTAGGTTTTGTTGAATTTTTTGCCCCCATGATTTTTA
CTGCAAAAAGATCGTGGCTCCGGCGTATCCTTTTTCCCCTCCGGGACTGGGGATACCCCT
GCCCAGGCGGTTCTACCCGACAAGCTTTCAGGTGGGGGATTCCTGGTTTTGGCCATATTC
CCCCACCTCTGAGCCTCACAAACCTTTTGCCCGAACAATTTTCTGGAAATATACCAAATT
TCGGGGGGACAGCATCT
>TC428201
CCACGCGTCCGGCAAACGTTGTAGCAACAACAGTGTCTCGATGGCCTCGGAGCGTCAAGG
ACACCGTTCCATTTCCTCGTGCATCCTCCTCGTCGCGGCCGTCCTACTGCTCAGCGCTCC
CAGGTCATCTGCTAGTTGCTACAAGCGCATCTTCGCCTTCGGCGACTCCATCATCGACAC
CGGCAACTTCGTGTACTCGACCGGCAGCGCTCCAAACGCGCTGAAGGAGTTCCCATATGG
GATGACCTTCTTCCACCACCCCACAGGCCGCGTCTGTGACGGGCGCGTCCTCCTTGATTT
CTACGCGCAAGCGCTGGGTCTGCCGCTGGTACAGCCAAGCTTGCCCGAGCAGAGATGGGG
ACAATGCACATTCGGTGCCAACTTCGCGGTGTTTGCTGCCACGGCGCTTCCCCCGGAGTA
CTTCCAAAGACGGGGCCTTAGTATTCCCGGGTCTGCCAACTTGGGCATGCAGATGGGCTG
GTTCAAAGAAGTGGTGCAACGGATAGCACCAGGGCCCGGTGCGAGGAGACTCCTGGGAGA
GTCTCTCATCATATTGGGCGAGATCGGTGGCACGACTACACTTCTGGTACTCAACAATAA
TAAAACTCGTGAAACAGCCTACCAGTTCATCCCAGATGTTGTCAACCGCATCATCAGTAT
TGCCCAGGAGCTCATCGACCTCGGCGCGAAGACGATCATGATCCCGGGGAACTTCCCCAT
CGGGTGCGTGCCCAAGTACCTGAACGACCACCAGACGGGCAACCGTGCAGACTACGACCA
GTTCGGCTGCCTCAGATGGTACAACGACTTCTCCATGAGGCACAACACGGCGCTGTTCAA
CGAGGTCAACAGGCTCAGAGCGCGGCATCCATGGGTGAAGGCTCATCTACGCCGACTACT
TCGGCGCCGCCATGGAAATCTTCAAGAACCCACACAGATTTGGTATCGGTGATCCTCTGG
TGGCATGCTGCGGCGGCGGTGGCCGGTACCACGTCGGGACATGCGACAAGCACTCCGCTA
TTATGGGTTCCCCGGCTAACTGCGCCAATTGGGACGGCATCCACATGACTGAGAAGGCCT
ACAACGTCATCGCCGATGGTGTGTTGCATGGGCCATACGCGAACCCGGCGCTGTTGCATT
CTTGCTAAAGTTGTTGATTGCTCGCTTTGTTCCCGTACTTGCATCGGCCTGTTAACTGAA
TGAAAGAAATAAAATAGTCAACTAAACAGT
>TC428541 similar to UniRef100_A9SLS9 Cluster: Predicted protein; n=1; Physcomitrella patens subsp. patens|Rep: Predicted protein - Physcomitrella patens subsp. patens, partial (3%)
GTCTGACGCTGGTTCACGCCTTCCATGCGTTACTACTGAGGGAGGGAGAGCGCATGCATC
GCGTGAGTAACCCGGAGATGAGGATGCCCCGGAGATCCGCCTCCCTCTTCGCCCTCGCCT
TCTTCGCCCTGCTGCTCTCCACTTCCCTGGCAGGGAGACAGCGGCCGAGCTTCATTGTAG
ATCGGGAGGAGTCTCTTGGTCAGCAAGGAGAGGCCCAGGACGAAGCAGCTATGGCACAGC
CTGTGCACTCCCGGATGCTCAAGGACGTCACCACCAGTGACTACGGCACCTACGACCCAA
CCCCGTCCATGCAGAAGCCCCACTTCAAGCTCATACCCAACTGATCGAACACCCTGGCTA
TACGTGATATGATCCATCTATATATCTACGTCCATGTGAATGTATATGTATATATATTGA
TCGAGGTATTTTAAACTAGTCTGGCTAATGTGATAACTGATAAGAGCATTTGTAAGTTTT
TCTAGACGTGAGGTGAGTACGTGACAAAGAACTTAATTAGTTGCTTGACCTATTCATACA
CTATACTTCGAGTATATACACATATTTGCAAGT
>TC428998
CCACGCGTCCGACCATTCATCCATCAGCCACTTCACACCAGCAAGTGGCAGTAGTGCGAT
CCACACAAGTTTAGGCATGGCGACTCCGAGAGCACTCGCCCTCTGCGTCCTGCTGGCGAT
GGCCGTCGCCAACACCGAGGCGGCGTCAGTCGTCGTCGGCCTGGCCAAGTGCGCCGACTG
CACCAGGAAGAACATGCAGACCGAGGAAGCCTTCAAGGCTGTGCAGGTGGCGATCAAGTG
CAAGAACAGCGCCGGCGAGTACGAGAGCAAGGCGGTGGGCGGCCTCGACGGCACCGGCGC
CTTCAGCGTGCCCCTGGCTGCCAACCTCCACGGCGCCGACTGCGTCGCTCAGCTCCACAG
CGCCGTCTCCAACGCGCCCTGCCCCGGCCAGGAGCCGTCCAAGATCGTGCCGGTGTCCGA
GGGCACCACGTACGGCGTCGTCGCTGGCGAGAACGCCGCCACGCCGTCTGCCGCATCGCC
GGAGTGTGCGTCCATGACCCTATGCGGGCCGATCAAGAAGCACATCATCGAGCACTTCCA
CCACAAGAAGCCTGTGCCCGCCGAAGCCGGAAGCCCAAAGCCCAAGCCCCACCCGGACTA
CGGCCCCGTGCCCAAAGCCCGAGCCCAAGCCGCAAGCCCCACCCGGACTACCACCCAGTC
CCTCCCACCCCCACCTACGGCGGGAGGCGGCGGCGGTGGATACCACGGACACCACTGAGT
CCAGTCTACCATTGTACTCCTGCCCAGCGGGTTGGTTGTCAGTGAGTGATCGACGTTGCT
ATTTATATTCGTTTGCATGGGTGGGTGCATTGTTTGGNCTCCTGCATTCGCTGCCCATTT
TAATATCTGCACTGCATCCTGAGATTCATAATACACTCTACCNTGTGTACAAGCAATGTG
TGGTGTGGTTGGTGTGTTGCTCGTAATTCGTGATCCCTGTAGACAAGGTTTATAATAAGT
ATTAAT
>TC429295
CCACGCGTCCGCGGACGCGTGGGCGGACGCGTGGGCAAAGATGGGCCGCCGCACCGGAGC
CAGCCTACTCCGTGCCCTGCTGTTTGCGTCGCTCTTCGCGGGGTTCGCGGCGCATCTCGC
CGCGGGGGAGAAGGACTGCTACGACGAGAAGGACATGATCATGAGCATCTGCATAGAGAG
CATCAAGAAGCAGGGCTTCTACACGCCCCCAAGCCCGGACTGCAGCAAAGAGGTGAAGAA
GGTCGACATGCCCTGCATCTGCCGCGTCCTCACCGCCTCCGACGAGCGGACCGTCAGCCC
CGTGAAGCTCGTCCACCTCGCCCACGACTGCAAAATCAAACTCCCCGTCGGGAGCAAATG
CGGAACTTACACCATCGGGGGGCGGGTGCCACCACCATCCGCGCATGCCTGAGGAGCTTC
GGTCATGGGGATCGCGCGAGAGGAAGGCCGGTGAAGGAGATGGAGAGATCATGGCAGAAT
AACTACTCTAAATAAAGTGCGTGCGTGCGTGTGTATGCTGAGCTAGTGAGCTATCGTCAT
ACGTAGAATGTAATGTAATCTGCCATGGCATGTTACCGTGAGATCCCAATAATAATAATA
GTAACAATACACCAAAAAACCA
>TC429330 similar to UniRef100_A1WB11 Cluster: Transcriptional regulator, LytR/AlgR family; n=1; Acidovorax sp. JS42|Rep: Transcriptional regulator, LytR/AlgR family - Acidovorax sp. (strain JS42), partial (5%)
CCACGCGTCCGACCTAGCAGTGGCATCAAGGGTGACCCGTTAGAGGATGGACAAGCACAC
GATTCGCATCTACGGTCTAGCCTTGCTACTGTCTCTCCATCTCCTATGCTCCGCACCTAC
TGCGCAATGTCGTATCATCGGTGAAGAAGACGTGGATGACGAGAAGATCAATTTACCGTA
TGGACTTTGTGTCAACAATAGACCGTGCAAAGCTGGATGGGTCTGCTTGTGTTGTCTCCT
CAATCAAGAGTGCTACCCGTCCATGGATGCATGCAAGAAAGACTGTCTGAAACCCTCTGC
CGCTGACATGGTGTCCATGGCAATGACCCGTTCTCCTTTACCTGCCCCCTCTCCCGCCTC
TTCATTAGGTTCAGTTTGAGTTGCATATTTTTGACTGCGACCTAATGGATATTCTGTTAA
AAATAATTTGGAATAGAAGTATCTAATACATTAGTTGCTGCAGTTTGATTTG
>TC429864 similar to UniRef100_Q9SBX4 Cluster: Proline-rich protein precursor; n=1; Zea mays|Rep: Proline-rich protein precursor - Zea mays (Maize), partial (21%)
GCACAGACACGCCTGCAAGAGCGAGAGCGTGAACCATGGCGTCCATGGGGAAGAAGCAGA
AGCAGGTGGCGGCGACGCTGATGCTGGCGCTGGTGGTGCTGGCGGCGGCGCCGAGAAGAA
GGGCTTCGTCGCCGTCCCCGGCGAGGTGCACTACTCCTCCCAGGAGTGCGCGTCGGCGTT
CCTCTGCCACTTCTTCCACAAGAAGCACCTCTTCCACAAGAAGCCCGCCTTGGTCGTCCC
TCACCTCAAGAAGAAGGCCATCGTGATCCCGCACATCCACAAGAAGCCCATCGTGATCCC
GCACATCCACAAGAAACCGGCGCCGGTGCCGGTGCCGGAGTACAAGCCGCCGACGCCCAC
CCCGGTGTACACGCACCCGAAGCCCGTGCCAGAATACAAGCCGCCGACGCCGGTGTACCC
GCACCCGGCGCCGATCTACCACCCTCCTGCCGCAGATCAGAAGGCCGCTCTGAATCCGGA
GACTGACCCTCAGCTCTTCAAGAAGCTCCTCCACAAGAAGCCCATCGTGATCCCGCACTT
ACCAATCGTGATCCCTCACTTCCACAAGAAACCGGCGCCGGTGCCGGTGCCGGAGTACAA
GCCACCGACGCCCACCCCGGTGTACACGCACCCGACGCCGGTGCCAGAGTACAAGCCACC
GACTCCGGTGTACCCGCACCCGTCGCCGATCTACCACCCTCCTGCCGCCGATCAGAAGAC
GGCTCAGGACCCGGAGACGGACCCCCAGCTCTTTCAAGAAGCTCCTCCATAAGAAAGCCA
TCGTGATCCCGCACTTCCACAAGAAGCCAGCGCCGGTGCCGGAGTACAAGCCGCCAACAC
CCACCCCCGGGTACACGCACCCGACCGCCCGTGCCGGAGCACAAGCCGGCGGACGCGGGG
TACACGCACCCGAACACCGATCTACCACCCCCCTGGTGACCAGAAGATGGGTGCAGACCC
GGAGACCGACCCCCCGCTCTTCAAGAAACTCCTGGCGGGCCCCCAGAAGAACCCATCTTC
AAAGAGTCCCCCCCCGGCCAGGGGGGTACCTCGGCATTGCAGGGCTGGGGCCGCCCCGGA
ACCCCTTGCGCCTTTTCAAGAACCCTCGGCCGGGTGGAATCCCGCGCGCTCCCTTCTTCT
TTTAAGGGGGAAGCGGGGACCCCGGGGGATCCCCGAAACTTCTTTGGCCGGCGTGGGGAA
GCCTGCTGACCCTCCCCCAACAGCCCGCTGTGTGG
>TC430053
CGTTCAAGAACTTTTCGTACTTCTTCCGCGGACACTACGTTAGGAGACAAGTACGTGATC
CCAGAATTTTGCATCTCGACCCTCCAGTCCGACAACCGAAGCGCCAACGCCAAGAACCTT
CCACGACCTAGCGCTCATACCCGTCGACATCCTCAAGGAGCGCGTTGTCACCGCCGGTGG
CAACGTCAAGAATATGTTGCATAACACCAAGAACAGCACATCGTCGACGGCACGCCATCT
CAGAATCTGTGAGCTGGACTACGCGGCTACTGCGAGCATCCTGAACTTCTGCGACGCCTT
GATGAGGAACTACCAGGGTGAAAGAAGCGCGGGCCACGACGATGACAAGCCGCTATTCTC
CAAGCTGCCCGAATGTGTGGACAAAGTGTACGAGGTCTCCAGCTACTGCGCAATTGCGCT
TCTTGATATGCCGGGGGCGGAGGCGCTGCTCAAGGAAAGCCATCAACTGGACATGCTGAT
CAATCTCAGCATCGCCTTGCTAGCACCATACAAAGATCTCGAGTCATAATGTGTTTATCA
ATGTTGCTCTATCAATTCTACTTTCATTTGGAATAATAATATTAATGCCGTCGTGATGTC
GGTTTGACCTTC
>TC430185 weakly similar to UniRef100_Q72GX6 Cluster: Multidrug resistance protein 2; n=1; Thermus thermophilus HB27|Rep: Multidrug resistance protein 2 - Thermus thermophilus (strain HB27 / ATCC BAA-163 / DSM 7039), partial (6%)
CCACGCGTCCGAGAATATAGGGATAGGAGGGAAAAGAAATAAGAAACCACTCCTCATGGC
ACATAAGAAGAACAACACACAGGCTCTATGTTTGGTAGTTCTTCTGATGATGTCTAGCAC
TTTATGGTCATGTGAAGCAATTGCGAGAAACCAAGGTACAACTGGATTGTGGACTTCATG
TACGCCTTTCCGAGCATGCCAGATACCAACGCCCAACAATGTTGCTATGTGCAAGATTAG
CTGTGAATGGCGTGGTTACAGCTTTGAAAAAAGTCACTGCGACCGTTCTATATGGTGTTG
TTGCGAATGGTGAATGCTATGGAAATGATGGATACAATGTACTTTCATGTGCCAAAACCT
TGTGCTAGTAAGATATGGAAACTTAAAATAAATTATACAAACTGAAAAAAAAA
>TC430820 weakly similar to UniRef100_A8HTC4 Cluster: Predicted protein; n=1; Chlamydomonas reinhardtii|Rep: Predicted protein - Chlamydomonas reinhardtii, partial (10%)
GGAACCTACGCCGCCCCCGTACACTCCGTCCCCTCCTGAGCCTGAACCCACTCCGTCCCC
TCCTGAGCCTGAGCCTGAGCCCACGCCAACGCCGCCGCCGTGCACTCCGTCCCCTCCGTC
CCCTCCTGAGCCCACGCCACCCCCATACGCCCCGGCCCCGATGCCATCTCCCTTCCTCGA
CCACGGCGCGGAAGCCGACTCCGCTGGCGTACAGGCTGCCGCCGACGCGGCCGACTACGA
GGAGCCGCCATCGACGCCTGCCTACAAGCCCAATGTCTAGGGCTGTGGCTATGAGTCCCT
GCCAACGCATGCAGGGCCATTCTCATCGGAGATCTAAGTAATATGTAGTCTGAATAATAA
TGCAGATTGCTTGGTTACCCGTGGATATTGCTACGTACTGTTGTGTTACTGTAAAACCAT
TATCTATATATAATATGGAAATGGAAATGGG
>TC430854 weakly similar to UniRef100_Q9ZNY1 Cluster: Proline-rich protein precursor; n=1; Zea mays|Rep: Proline-rich protein precursor - Zea mays (Maize), partial (29%)
TCGTCGCGGCAAATGTTGCTAGCCTCGCCGTCGCTGGGAGGGCGCCGGAGCTGAAACATG
AGCCCAGCCTAGAGCCGAAGCCTACGCCACAGCCTGACCCCAAACCAGACCCGCAGACCG
ACCCTAAACTCGCGCCGACACCTAAGCCCGACCGTAAACTGGCGCCAAAACCTGACCCGA
AACCAGACCCGCAGCCAGACCCAAAACCGGCGCCAAAACCTGACCCAACACCCAAGCCCG
ACCCTAAACCGGCGCCAAAACCTGACCCGACGCCCAAGCCCGACCCCAAACCAGACCCGC
AGCCCGACCCTAAACCGGGGCCAAAGATCTGATCCCAAGCCCACGCCCGACCCAAAGCCT
GCCCCGGGCCCCAGCCCGAAGCCGGACCCGAAACCCCAGCCGCCGGAACAGTCGTCCTCG
CAGCCGAAGCAGCCGCCACGTTCGCCGTCAGGCTACTTCAACTGACGGGAGGGAGGCTCG
TCAGCAGCCGCTTGATTGTTCGTGTGAGCCATCTTGCCTCAGTGTATCTCCCGTGTGATC
AGTGCGTGTGATGTACCATAATAAACAGAGGAACATGCATCGTGCATG
>TC431295 weakly similar to UniRef100_A7P6H1 Cluster: Chromosome chr9 scaffold_7, whole genome shotgun sequence; n=1; Vitis vinifera|Rep: Chromosome chr9 scaffold_7, whole genome shotgun sequence - Vitis vinifera (Grape), partial (29%)
ACCGGTCCGGATTTCCGGGTCGACCCCGCGTCCGATTGTTTTGTGCGATCCCGGAGTGAA
TGGGCGGACAGAGAAAGGATTTGCCGTTAAACTCGCCGGTGGCGCGGGAGCAATCCTCGG
TGGCGACGAAGCACAGGGCGAGCAGGCCAGAACCAGCGCTCACATCCTCCCCGCCAGTGC
CGTCACATTTGCCGCCGCCGAGAAGATCAAGAAGTACTTGCGCACGCAAGCATCCCCCGT
CGCCACCATCGTGTTCCACGGCACCGTCGTCGGACGGTCGCCCCCTTCGCCAAGAATGGC
ATCCTTCTCCAGCCGCGGCCCGAGCCGGCTCGTCCCGGAGATCCTCAAGCCGGACGTCAC
GGCCCCCGGCGTGGACATACTGGCTGCCTGGACAGGCGCCGCCTCGCCCTCGCTGCTCGA
CGGCGACTCGAGGCGCGTGCAGTACAACATCATGTCGGGCACCTCGATATCGTGCCCACA
GTTGAGCGGCATCGCGGCGCTGCTCCGGCAGGCGAGGCCCGAAGTGGAGCCCGGCCGGCG
ATCAAGTCCGCCCTGATGACCACCGCGTACAACGTGGACAGCGCCGGCGCCGTCATCGGG
GACATGTCTACCGGCAAGGCTTCCACGCCATTCGCGCGCGGGGCAGGCCACGTGGACCCC
AACCGCGCCGCCGATCCAGGGCTGGTGTACGACGCCGGCACGGAGGACTACATTGCCTTC
CTCTGCACGCTCGGCTACACCGCCGAGCAGATGGCCGTGTTCAGCCCGGCGACCAACTGC
TCGACGCGCGCGGGCGCCGGCGTGGGGGACCTCAACTACCCGGCCTTCTCGGCGGTGTTC
GGCCCGGAGAAACGCGCGGTCACGCAGCGCCGCGTCGTGCGGAACGTCGGGAGCAGCGTC
AGGGCGACGTACAGGGCCAAGATCGCCAGCCCCGCCGGCGTGGCCGTGACGGTGAGGCCG
CAGAAGCTGCAGTTCAGCGCGACGCAGGGGACGCAGGAGTACGCGATCACCTTCGCGCCA
CGGATGTTTGGGAACGTCACGGAGAAGCACACGTTCGGGTCGATCGAGTGGAGCGACGGC
GAGCACTCGGTGACGAGCCCCATCGCCATCACCTGGCCGGCGAGCCAGGTTGCGGACATG
TGATCGATCATCAATGTGGTTTAGGCATCTTTAGCAGAAGATGGCAGAATAAAATAAAAG
TAGGGATTTTTCGCG
>TC431620 similar to UniRef100_Q0D3C2 Cluster: Os07g0694300 protein; n=2; Oryza sativa Japonica Group|Rep: Os07g0694300 protein - Oryza sativa subsp. japonica (Rice), partial (39%)
CCACGCGTCCGATCCACCCCCCTTGGATATTTGTAAAGGTCAGTGGACTGAAGAAGATGG
GCCTGAGCTCAAGCCTAGTGCCAGTGGCATCTGCACTGCTCCTCTTCTGCTGCCTCACTG
CCTGGGAATGCTGCCGCCGCTGCTGCCAGCAGTGGCGGTGGTCTGAAGCTGAACTACTAC
TCCGAGAGCTGCCCGAGAGCGGAGGAGATCGTGAAGGAGCAGGTGAGGAGCCTGTACGAG
GAGCACGGCAACACGGCCGTGTCGTGGCTCCGGGCCCTCTTCCACGACTGCACCGTCAAG
TCCTGCGACGCGTCGCTGCTCCTGGAGACCAACACCGCCACGGGCCTCGTCTCCGAGCAG
GCCTCCCCGAAGAGCTTCGGCATGCGCAACTTCAAGTACGTGGGCGCCATCAAGTCGGCC
CTGGAGCGCGAGTGCCCGGGCACCGTCTCCTGCGCGGACATCCTCGCGCTCGCCACCCGG
GACGGAGCGGCCATGCTGGGCGGGCCGGCGGCCATCCCGATGCGGACGGGGCGGCGGGAC
GCCCGGAAAGCCAGTACGGCGAAGGTGGAGCGGTACCTCCCAGAACCACAACAACCCGGG
TGGTCGGCGGGTGCTGTCCCGGGTTCGCGGCCCATGGGGGCTGGGCCGCCCAAGGCCCGT
GGTTGCGCCCTGCCTTGGCCCCGCCACTCCGGTGGGCCCCGGTTCCCCCGGGAAGAAACA
CCGGGTTGGCCGAGGGCTTTTTCCCC
>TC431700
TTCAGGCCCANTTTAGGNCANNTCCGCCAATTCNGGAATNCCGNCCCGGGGGCNACGGCC
ACCTTTAGNCCGCCCCGGTTACCGGACGGTTCGAAGGGTCCCATGGCCNCGGGAACGCCC
NNTTTTAATTACCNCCGGGCTCGGAGTGTTNTTTACACCGGNGAATTACGGAACCCCCCN
TTTACATCCCGAAACGGCCCGGACGAGGGNACAACGCACATCCCNACAAGNGGCGTTCAA
GGACGACACCCGCATCTCCTTCCAAGTCAACCACCTCAAGTTCGTGCACAAGGCCATCCA
GGAGGGGGTGAACGTGAAGGGTTACATCACATGGACGTTCCTGGACGGCTTCGAGTTCGG
TGACGGATTCAAGGACCGGTTCGGCCTCATCTACGTCGACTATGCCACGCTCGCCAGGTA
CCGCAAGAAGTCCAGCTACTGGATCCAGGACTTCCTTCAGAGGCACTGATCGACGGTGAA
GATGGCCGGGGAATTACATTAGTTATTTTTTGGACGGTCAGAAAATGAAGCGATTTGAGT
GAATAATCGATCGAGCGATCCTCCGTACGTCGATTGCAGGCGTATGCTATTCATGCGTGC
ATGTGTGACAAGATTGCAGCGAATAAATGTCGTACAATTTATGTACTCGTAAAGAAATGC
TTAAAAAAGGGCACTCGTAAAGAAGCGTCGTACGATTTCTTGTATATGAT
>TC432078
TATTCTCGCCCAGCTGTGGCGCGCCATGACACGAGCGCGGGGACTCTCACACGACGACAT
CTCCACGGTGCGTATCTCGGTGGACGGCCGCAGCCGCCTCGGCATGCCGGCGGAGTATGC
CGGCAACCTAGTCCTCTGGGCGTTCCCGCGCGCCAGGGTGTCCGACCTGCTGGGACAACC
GCTGAGTCACGCCGCGCAGCTCATCCACGACGAGGTGGCTAGGGTGGCGGACCCGGCCTA
CTTCCGGTCGTTTGTGGACTTTGCCACCTCCGGCGTTGTCGAGCAGGAAGGACTTGCGCC
GAGCTCCGAGATCAACATGAGGGACGTGCTGTGCCCAGACTTGGAGGTGCACAGCTGGCT
CACCTTTCAGTTCTACGACATGGACTTCGGCACGGGCACCCCAACGTACGTCATGCCGTC
CTACATCCCGGCGGAAGGGCTTATCTTCCTTGCGCCGTCCTACATCGGGGACGGCAGCAT
CGACGCCTTCGTGCCTGTCTTCCAGGACAACCTCGAGGCCTTCAAGCAGTGTCTCTACTC
CATCGATCACCATGACAAAGAGTAGCGAGAGCGAGCCAGGGACGCATGCAGGACATGAAT
AAATGATGCATCCTCGGATAAAACAGCCCATCCAAGATGGTTTCCTTGTGTGTGTGTTTT
TTTCTTTTTGCCTGAGAATTTCTTAAGAATAAACCGAGTTTAATCTCT
>TC432308 weakly similar to UniRef100_A3KAP5 Cluster: MotA/TolQ/ExbB proton channel; n=1; Sagittula stellata E-37|Rep: MotA/TolQ/ExbB proton channel - Sagittula stellata E-37, partial (9%)
ACCAACAACACACAAAAAGAAAGGAATAGCTAACTATCTCCCGTGCCACATATGAGGAAC
TACACATGGGCCCTATGCTTTGTAGCTCTTGTAGCCATAGCCACCACTTTCGTCTCAGGC
CATGCAACAAGGAGTTACATAGGTACAACTGACATGTGTGCAGCTGGAGCTGACGACCAC
TGTTCGCCACCAGAACGAGCTACTGGTAACATTCTGTGCAAGGCTTGCTGCGCTGCCCAA
GGTTATGACAAGGATAAGAGCAGTTGTTGTCAAGGCAGTAGTAGCTCCTGCTGCTGTGTA
AAGGACTGAGAAGTGCCATGAAATGAGTTTATATATTTGCTAGAAATATTGCCTGAAGGA
GAATGAATAAATAGTCTGGGTGAACCTTTATTTAGTTCATACAAAACAATCAATAAACCA
TTGAGAATTGTTGATTTATTATATAGTTCTTTGCTGTG
>TC433524
CCACGCGTCCGCGGACGCGTGGGCAAGAACAGTAGCAGAACAACAAGAAAGCTAGCTACT
CAAGTACTCCTAATGGCGCTTATCAAGAACAGCGGGCAGGCTATGTGCCTTCTGGCTCTG
GTTGTCATGTCTACCACTTTCTTGCCCTCTCTTGTAGAAGGAAGGATCATAGATACGAAG
GGCACGATGGCGCCATGTTTTGTTATGAAACGTTGCACACTCGATCTATGCGAGAAACAA
TGTTTAGCACATGGATACCATAAGGGTCAAAGCGACTGCATATCTTTCACAAAAAACCAA
TGTTGCTGCAACCGGATATGATAAGGGTCAAAAACGAATGTCAAATAAGACTATTCGACG
TGATTGATGAAGAAGATTCAATAAAATTTAAACTTTATCTAGTAATTATGGGTTC
>TC434102
CCACGCGTCCGCAATCCAAGCTTTCACAATGGCCTGCAAGATGGCATTAGTCTTGTCTCT
ATCGGTGTTAGCATTCTTCATCTGCCTTGGTACTGCTGAAGCTGGCCCGCAGTGCATGTA
CAAGCTTAATCCTTACTATCATAGTAGGTGCGAGACAAATGATGACAACGACAATTGTCG
AAGTGCTTGTAAAAAAATTGAGGCACCAAAGTACATGGGTGGTATGTGCCATGATGAACA
ATGCGTCTGTTATACCTGTTAATGATCATCGGACTCTTCCACCGCTGGGGCAGCCATTAA
GATACATCCACTTGTCCCTTGGTGGACACCACCATAGAAAGATTTGAGCTCCAAGGAAGA
TTGTCTTTTTGGTGTAACAGAATAAATTGGCAATGTATCGAACTATGATTTAGCAAGTTT
TTTTCCCGATGAGTT
>TC434707 similar to UniRef100_Q9SBX4 Cluster: Proline-rich protein precursor; n=1; Zea mays|Rep: Proline-rich protein precursor - Zea mays (Maize), partial (7%)
CTATGCGGGCCGATCAAGAAGCACATCATCGAGCACTTCCACCACAAGAAGCATGTGCCG
CCGAAGCCGGAGCCCAAGCCCCAGCCCCACCCGGACTACGGCCCCGTGCCCAAGCCCGAG
CCCAAGCCGCAGCCCCACCCGGACTACCACCCAGTCCCTCCCACCCCCACCTACGGCGGA
GGCGGCGGCGGTGGATACCACGGACACCACTGAGTCCAGTCTACCATTGTACTCCTGCCC
AGCGACAGTGAGTGATCGACGTTGCTATTTATGATCGGTTTGCATGGGTGGGTGCATTGT
TTGGTCTTCTGCCATTCGCTGCCCCATTTTAGTATCTGCACTGCAGTCTGAGAGTTCATA
ATAACAGCTCTACGCGTGTGTGTCAGGCAAGTGTGTGGGTGTGGTTGGTGTGTTTGCTTC
TGTAATTTCGGTGAGTTCTCTTGTAGTACAAAGGTTTTTATGAATCAAGTAATTTAAATC
>TC434778 UniRef100_A4M0J9 Cluster: Isochorismatase hydrolase; n=1; Geobacter bemidjiensis Bem|Rep: Isochorismatase hydrolase - Geobacter bemidjiensis Bem, partial (5%)
CTGATAAAATACTTTATTGAAACTTTTGCATGAACTAGACAGATCCATGGCGCGCATGTA
TCTTGAGCCTATCTTACACGCATCGATTTATTACCACGGCCCATCCATTGTTTCTACGGC
GTTTAATTATAGCAGCAGCAAGAACCACCATTGACTGGTTCACAGTGGCTCTTTTTGAAT
TCGAAAAATGAGCAGTGGTTCCTGCACGCCTCTTCGAATTCATGGCCTTTCTCACAGCTT
GCAAGACGCACACACAAGTTCAGGGGGATTGGTTTTGTTGAACCTGCATGGCATGATAAT
AGGGTGGTAGACATCATCACAAGAGCTACCAAGAGTAGGGCTCTTGTGTTGTTCTTGATA
AGTTCCATGAGGAATGGTTTCTTGTTTCTTTATTTCTACGTATGTGCAAGTCCT
>TC434851 similar to UniRef100_A4BGJ3 Cluster: Methyl-accepting chemotaxis protein; n=1; Reinekea sp. MED297|Rep: Methyl-accepting chemotaxis protein - Reinekea sp. MED297, partial (3%)
ATTGCATAGTGTTCTCTACCGCTCTCTGTGAACTTAGGCAATGGCAAATACTAGCATCCT
CCAAGTCTTCATTGTTTTTATCATTGCGCAAGTTTGCTTACTCATGATGATGGCAACACC
GATAGCGCAGGCAGCAGGCAGGCTTATGGGATACAATCCAGTTTGCTGCCCTAGAGACAT
CTATTGTTGTGGGTTTGGCAGTGTGATGGCCAATGGAACTGCATCCTCCACCAAGCCTTG
ATATGTGGTTTCATTCTCCTCCGAGCTATAAGCTAGGCCTATAAAATATGCTTAAACGTG
GTTGTGTTGTTTCATATATGTAATTGTGTTACTATTTTCAGGAAATATTATGTACAAGCT
ATTTTTCTAATAAAAGTGGGAGGAGATTTTTAT
>TC435045
CCACGCGTCCGCTCAAAGGCAACCAACCTCATGGTGGAAGCATGCAAGAACGCCTCAATT
AACTCCTACATCAAGACTGTCCCCGAAGAATTTTGTTTGTCGACCCTCCAGTCGGACATT
CGGAGCATCAAGGCTAAGGATCTCCATGATCTAGTGCTCATTGCCATGGACATCACCAAG
GGCCGCCTCACTTCTGCTAGTGGCATGGTCAAGAAAATGCTGCAAAATGCCAAGAAGGGT
ACGGTAAGGATGCGTGTCCTCCGTTTCTGTGAGGTGGACTATGAAGAAATGGCAAGCATT
CTCAACATATGTGATGCCATGATCAGGAACTACCAAGGATACAAGGGAAACATGCGGTTC
CAAGAGCTGGCTAGCTGTGTGAATGACGCATATGACCCTGCCGGCGCATGCGAAGAAGAG
CTTCAAGATATGCCAGAGGAGGCGGCGCTGTTCAAGGAAAACACTGAACTGCAATCGCTA
GTATGGATGGGCACTAACTTCCTAGTCCCAATGGTAGTACCATAATAGATGTTGTTTTGA
CATCAATTTTACTCTTATTTGGAATAATAATAATAGCAATAATAATAGAAATGTCTCTGG
C
>TC435102
GGCCACCAACTGCATCGATCTGACACTCACACCCGAGTCCGGAGAACGTCGTGTTTGGAG
AAGCCGGAGCTAGATCGAAGACCATGGCTAGGGTGGCGGCGGTGGCCATGTGCGCGCTGT
TAGCGCTGGTGGTGGTCGGTCCGCCGTCGGTGGCAGCACAGGACTGCGATGCGGGGAAGC
TGATCGTGTGCGCGGCGGCGATCATCGGCGGGGCGGAGCCGTCGGAATCGTGCTGCTCGA
ACCTGAAGGCGCAGCAAGGCTGCCTCTGCAAGTACGCGAGCAACCCGGCGTATTCCGGCT
ACATCAACAGCCCCACCGCCCGCAAGACCCTCGCCTCCTGCGGCATCCCTATCCCGACCT
GCCCGCAGTAGAAACATGGTGCATGCATGCACGCACAAAAAGTGTGCTAGATATGGTGTG
TGTTGATCTAGTGATTAACTGTCCGGATTTGATATATTTCAATAACAGAGGAGTACGAGC
GCAGTAGATGT
>TC435213 weakly similar to UniRef100_O65066 Cluster: GASA5-like protein; n=1; Picea mariana|Rep: GASA5-like protein - Picea mariana (Black spruce), partial (61%)
TACATGTGCAACTAAGAAGCATGGCTTGTGTCGCACGCACTCTTTCCATTCCTTTCTTGC
TTGCATTATTCTTCGTGGCTGAGGTATCCGGGAGCATGAACGTAGAATCATACAAACCGG
CTGGTGCAGAAGGATCTGTTCCTTTAAAAGAATGCCCAGCGAAATGCAAGATCCGTTGCT
CAGCTACGTCACACAAGAAACCATGCAATTTCTATTGTAACTACTGCTGCAAGAGGTGCC
TGTGTGTTCCGTCCGGCACGGTGGGCAACAAGGAAGAATGCCCGTGCTACAACAACTTGA
AGACCCAGGATGGCAAGCCTAAGTGCCCGTGATATGCCTGCAAGTCGTGTGTGGCCTCCA
AGTTTTACAGTCTTGTTGTATCGAACAAAGTATTGATAATAAAGTTGACTTGTTT
>TC435454
GCACGAGGCGTCGACTCCGGCACGACGCTCACATACCTCCCGGAGGCGCTTTTAGACCCA
CTTGTGAAGGAGCTGACACGGCGGATCAAGCTCCCGCCTGCCCAGTCGCCAGAAAAGTTC
CTGCCGCTGTGCTTCGACGTGAGCAGGGTGCGGGAGGGGCAGGTTGCGGCCATGATCCCT
GACGTGACGCTTGGGCTGGGCGGCAGCGTTGCGGTCACGCTGAAGGCGGAGAACACGTTC
GTGGAGGTGCAGGAGGGGATCCTGTGCTTGGCGGTGGCGGCGATGTCGGAGCAGTTACCG
GCGTCGATCATCCGGGAACCATCGCCCAGCAGAACATGCACGTTGGGTATGATCTCGACA
AGGGCACCGTGACCTTCGCCCCAGCAGACTGCGCGAGTTCCTACCCCGCCCCCTCACCCT
CCGGTTCTGTGTAGTGTGTAGCTTATGAAAGCGGAAAATTGAGTGCCGGCAGATCCCGGA
CCCTTCATCGAGTGCTCAAGATTGGTGGCCAGAATAATGTACTCAAATGAAATATAAGCG
GAACTGTTACTCAAATGAAATAACTGCAATACACTCTTAACGTGATAGATGATACAATAG
GTCACATGTTTTTCAGTCCAATATACTGCTAGACCTACAAAATTCTACAAATATTTT
>TC435665 similar to UniRef100_O22298 Cluster: Basic cellulase; n=1; Citrus sinensis|Rep: Basic cellulase - Citrus sinensis (Sweet orange), partial (23%)
GAAAACATGAGCAATTCGGCTGCTTTGGCACCATCATCACGCGCGGCTGTGTTCCTTGCC
TTCTCCCTCATCTGTTTCTCCAGCCATGTCCTCGCCGCCGGACACCCTCACTACGCCGAC
GCGCTCGCGAAGTCGTTGCTCTTCTTCCAGGGCCAGAGGTCCGGCCGCCTGCCGCCGGAC
CAGGCCGTCAAGTGGAGATCCAACTCCGCCATGTCCGACGGCTCGGCCGCAAACGTTGAC
CTCACCGGCGGGTACTACGACGGCGGCAACAACGTGAAGTTCAATTTTCCCATGGCGTTC
ACCGCGACCATGCTGTCTTGGAGCATCATCGAGTATGGCGGGCGGATGGAGGGGCGCGTC
CACGACGCGCGCGCCGCGGTACGGTGGGCGACGGACTACCTTTTGAAGTCGGCCATGACG
ACCCCGGGCAAACTCTACGTCGGAGTGGGCGATGCCCGACGGCCGACCACCCGGTTGCTG
GGAAGCGGCCCGGAAAGACTATTGGACCACGGCCCGCGGGGACGGTGCCACCGCGGGTGG
TCGGGGCGGTCCGGCCCCCGGGGGGTCCCGGACGGTCCGCAAGGGCGGAGAACTCGNGGG
GCCCGCGCTTCGGCGGGNGGGGCCCAGCCCGTGGGGTCTTTTCAAGGGCCCCGNCCGAAA
CCCCGGGCCCTAACTTCCAGGGAAAGGCCTGGGTTCGCCGGGCCGGGCCGAAGGGGAACG
GTGGAAT
>TC436009 similar to UniRef100_Q02437 Cluster: Glucan endo-1,3-beta-glucosidase GIV  ((1->3)-beta-glucan endohydrolase GIV) ((1->3)-beta-glucanase isoenzyme GIV); n=1; Hordeum vulgare|Rep: Glucan endo-1,3-beta-glucosidase GIV  ((1->3)-beta-glucan endohydrolase GIV) ((1->3)-beta-glucanase isoenzyme GIV) - Hordeum vulgare (Barley), partial (29%)
AAACACATAGTACAAGTCTTTATTTATTTTTCCCACAAGAAAGTATTTATTTCAATGTTG
TTTCAAATTTTAGATCCACACACACGCATCAATCAATCTAATTAATGTGCACCAAATTAA
ACCCAGGCGAGTTCATGTGGTTGGCTGCCGCCTAGGGATAGGGGGATGTTCATGCGAATC
TCATGGGGTACACGGGCAATTTGTTGGGGTAGAAGAGCCCAAAGTTCCTCTCCGTCTCAT
CCCCGGGCTTCATGTTCTCGTTGAACATGGCGAACACATAGGCCTCAATGGGCCCAGGCC
TCTTGGGTGTGCCGCGGGCCACATGGTCGATGAGGCCCTGGTTGTATGCCCGCGCGTTCT
CCGGCGTGGCCGCGAACCCGCCGGCGGAGGGCCACCCGGTCTCCGACACCACCACCCTCA
CGCCCGGCGCCCTTGCCTTCTGGAGCGCCGAGTACAGGG
>TC436021 weakly similar to UniRef100_A7XCB0 Cluster: Virulence gene factor; n=1; Tanapox virus|Rep: Virulence gene factor - Tanapox virus, partial (8%)
CCACGCGTCCGGCAAAATTAAAGTAGTTTTCTCCTCAGTCCTGTCCATGGCAGTCATCAA
GAGCAATCACACACATGCCATGGGTTGTTCAATCTTGATTGTTGTTATGATCATGTCTTC
CACTTTGATCTTACCAACCTATTGCTATGAACTTGATCTTCATGAAGAATGCTTGCCTAT
TCAAGTCTGCAATACAAATGTCTGCCAAAACTTATGCAGACACGACGGCAACCCTTGGCT
CAGGGCCTACTGCAGGACTGGAGCAGGCGATATGAAAATATGTTGTTGCGCTTATTCCTG
AATCTCTAGTGATGCTTGTTGTTGTTTGTGGCACTAATATTGTCGTTCTTTGTATCCACC
CGCTTGGAATGCATTCTCAATAAAATAG
>TC436225 UniRef100_Q0IJ88 Cluster: Salt tolerant protein; n=1; Triticum aestivum|Rep: Salt tolerant protein - Triticum aestivum (Wheat), partial (37%)
GAGTNNCTTCACTGCTCAAGTAGCTGGCAAGAGCTTTGAACGCGTTGCAACCTTGCATCC
CGGTCGATCGATCGATGGCGTCCAAGGTCGAGCTGGTGGTGGAGGTGAAGTCGCCGGCGG
AGAAGCTGTGGACGGCGATGCGCGAGTCGACGGAGCTGTTCCCCAAGATCTTCCCCGAGC
AGTACAAGAGCATCGAGACCGCCGCCAAGACCTTCCACGACCTCGACGACTACCTCCTCA
AGAACTAGCAGCTCTTAGCTGCCTCGTCGCTGGCCGCTGCGGACGATCCTCCATCCGTCC
GTCCGTCCATCCATCCATCCATGAATACTGTCGTTGTTGCCTGTTGTCTGCGGTGTCCCC
GCACCAAGCTTACTCTCACGTAAACGACCGTGTGTACGGCCGTGTACGTGTGCATCTGCC
TGCGATGGGACGGCCGCGTGAGTAGTGGAATAATAAATATAACAATAATAAAGTCGCAGG
CTTTATGATCACGTTAAAAAAAANCAAANAAAAAA
>TC436627 similar to UniRef100_A6N1G8 Cluster: Disease resistance response protein 206; n=1; Oryza sativa Indica Group|Rep: Disease resistance response protein 206 - Oryza sativa subsp. indica (Rice), partial (93%)
AACCACGCCGTGGGAGTGTTGCACGGTGCGCTGAGCGCGGGCGACGTCCCCGCCCCGTTT
TTGCGCCCGCGCNACGGCGGCGGCCGGGGGCGGGCGAGGCNTCCGGGATTTAAGCCTTGA
CCCGCGGGTTCGCGACTCGAATTCACCCCGGGGGACCCCGGTGCCCCTTAGGGCCGTGTT
TAGGGACCCTTAATGGCCCGGTTTGGTACCCGGGAAGCCCGGGTGGGTACCGGTCCGGGA
TTGCCCGGGAGTAGTGTTGCGAGCCACCCGGCCCCGCCAAGCGTTCCCCGATGTGGGGGC
CCGACGGCCTCTGGCATGGCCTTGAAGGGGTAGGGAATTACCGAGGCCCACCCTTGGGTC
TGACTCTTGAGCTGTCTTGCCATGGGCTGCCGGCGGGCGGGCTTTGTACCATGCTGGTCG
GCGCTGTGGGCCGTCCTGGCCGGGCGGCCGCCGCCGGTGGCGGGGGCGTCGGCGCACCTG
CACTTCTACATGCAGCGACGTGGTGACCGGCCCGGCCCTGACGGCGGTGCAGTTGCTGGA
CGGCCCGCGCGGCCAATTCGGCGACACCATCGTCATCGACGACGCGCTCACGGCCACCTC
CTCCGCGGCGTCGGCGGGCGTGGGGCGCGCGCAGGGGCGCTACGTCTGGGCGTCCAAGGG
GAACCCGGAGCTGCTGGTCACCATGGAGGTGCTCCTCACGTCCGGCCCCTACGCGGGCTC
CTCCGTCACGGTGGTCGGCCCGGGACGACATCGGCGCCGCCGTGCGGGAGCTGTCCGTGG
TCGGCGGCACGGGCCAGTTCAGGATGGCCACGGGCTCACGTGCTCTGGAAGACCGTCCGG
CTCGACCACCCCAACGCCGTCCTCGAGCTCGACGTCTTCGTCAACCCGTGACCGTCTCCC
ATGGACCAAGCGCGTCGTTACTCGTCTCGTCTCCCCTATTTGCCCAATCTATATGTGCAT
GTTGATCTGTTCCACTTCTCCTCTATATATTTGCCCCGTCTTCTATATGTCTCCTCTGCT
AGAGCCTACAATCAATGTTGAATATGTGCCAATGTTGTTCCTGAAAAAATAATATGTTGC
CTGGCTTTGGTAATG
>TC436816
AAAACCCAATTAAAGAACAAATCCTTTATAATGGCTTGGAAAGAGCCTCCTAATGTACTT
ATGTGGTAATGCATAAACTCAAAGCAACCGCACCGATCGAGCATGCACGAAATGACATAT
GCCTAATTTTTTTTCCGCGAAAGGACATATGCCTAAATTGGTAGATCGGGGCAGTTCTTG
TAGCACCTGCATACGGTCACGTAGCAGCGGCCTCTGTCATAACCCTCTTTCTGGCAGACC
ACATTGCAGGTGCCGGGCTTTACACACATGTTGCCATCCCAGGTTGGGCTACCATGGCCT
TCACAACCGTCAGATCCCATCTCAAATGAAAGGAGAAGCAGCATCACCAACCACAAGCAT
ATCAATGCCTTGTGGGTCCCCACTAGTCCTTTACCCATGTTCGTCGTGTATCGATGATGT
ATTATCAAATATTCCCGGACGCGGGG
>TC437151 similar to UniRef100_Q4J5D5 Cluster: Von Willebrand factor, type A precursor; n=1; Azotobacter vinelandii AvOP|Rep: Von Willebrand factor, type A precursor - Azotobacter vinelandii AvOP, partial (3%)
CNAGCACCAACNCCANCCGGACTACGGCCCCGTGCCCAAGCCCGAGCCCAAGCCGCAGCC
CCACCCGGACTACCACCCAGATCCCTCCCACCCCCACCTACGGCGGAGGCGGCGGTGGTG
GATACCACGGACACCACTGAGTCCAGTCTACCATTGTACTCCTGCCCAGCGGGTTGGTTG
TCAGTGAGTGATCGACGTTGCTATTTATGATCGGTTTGCATGGGTGGGTGCATTGTTTGG
TCTTCTGCCATTCGCTGCCCCATTTTAGTATCTGCACTGCAGTCTGAGAGTTCATAATAA
CAGCTCTACGCGTGTGTATCAGGCAAGTGTGTGGGTGTGGTTGGTGTGTTTGCTTCTGTA
ATTTCGGTGAGTTCTCTTGTAGTACAAAGGTTTTTATGAATCAAGTAATTTAAATCAAGT
TGATTTTGTCAACCGAAAACC
>TC437513
CTCAGATTAGTAAACCCAGACACCAAGTGTTCCGGCGATGGCTTCTAAGATCGCCAGTAC
CATGGTCATGTACGTATTCATACTGGCACTCCTTGTGTATTCAGATGCAAGGCGTTGTAC
ACAACACCCAGTTAAGGATCCAGATTGCATCGGTCGAATTAACAGAACCTGTGTTAAATG
TTGCAATGCCGAAGGCTACCGTCATGGAGTATGTGCACCCACATGCAAATGCTCTCACTG
CGGACCTGAATCCCGTCCTGATGAACGTGCAAAAAAACAGTGAGCCTTGAATTTGTAACT
AGCATGGACCAATAAAAAGATCAAGAGATCAAGTACATTACAACTT
>TC437522 homologue to UniRef100_Q10S65 Cluster: No apical meristem protein, expressed; n=2; Oryza sativa|Rep: No apical meristem protein, expressed - Oryza sativa subsp. japonica (Rice), partial (70%)
CCACGCGTCCGCATCCAGCCACTGCAGTGAAGCAGTAGCAAGACGAGTACAAGCCACTAG
CCAGTAAGCTGTAAGTAGATCGAGCAGAGCAGCAGCGAGCAATGGCAATGGCAGTGGCTG
CGTCGACCATGGAGGTCGATCAGGACCTCCCCGGCTTCCGCTTCCACCCCACGGAGGAGG
AGCTCCTGGGATTCTACCTCTCCCGCGTCGCCCTCGGCAAGAAGCTCCACTTCGACATCA
TCGGGACCCTCAACATTTACCGCCACGATCCCTGGGATCTTCCTGGGATGGCAAAGATCG
GGGAGAGGGAGTGGTACTTCTTCGTGCCGCGTGACCGGAAGGCGGGGAGCGGTGGGCGGC
CGAACCGGACGACGGAGCGGGGTTTCTGGAAGGCGACGGGCTCCGACAGGGCCATCCGGA
GCAGCGGTGACCCCAAGCGGGTCTTCGGGCTCAAGAAGACGCTCGTCTTCTACCAGGGCC
GCGCGCCGCGGGGCACCAAGACGGACTGGGTCATGAACGAGTACCGCCTCCCCGACACCG
GCGCGGCGCCGCCCCAGTGAGGACACGGTGCTGTGCAAGGTGTACCGGAAGGCCACGCCC
GCTCAAGGAGCTCGAGCAGAGAGCCTTTGCGATGGAGGAGATGAAACAGAGGTACGGCAG
CAACGGTGGGTATGGCTACGGCGGCGCGGCCAGAGCGTGCCCGGTCCCGGCTGCCAGCGA
CTTCTACCTGTCGTCCTCCGACGACGTCCAAGACAACTTCCTGATCCCCTCCACCTCCTC
CTCCTCGGTGGCGCTGTCTGGCAACACCAGTAGTCATGACGCACCCAGCGAAGCTAAGAA
GGAAGCAGACGTGGCCACGGTGACTCTGGCGTCGACGTCGTCTCTGCCGGAAGCGGGGAA
CGCGCCCTTCGTTCTGCAGCTCCCAGCCGCAAACCCACCCTGCGGTCTGCAGCTCCCGCC
GGCGAACCATGGGATGTCAAACATGTCCAGCCTGCAGCTACCGGCGGCGAGCCACGGGGA
ACTGCAACTGCCAGCGGCGACCAACCACGGAGTGTTCGACTGGCTGCAGGACCCGTTCCT
GACGCAGCTGCGCAGCCCGTGGCAGGATCAGCATTGCATGTCCCCATACGCCCATCTGCT
ATATTAACCAGATGCAAATTCAGTTGTGCATAGTACTACGAACCTAGACGTCAGTCTCTT
TTTCTCTTTTGTTTAGCATAGAGTCAATTACACTGGTGATGCTACAACTTGATGTAAACG
GTCACTTTGGTGCTAGAAGTTGTGGTGTACATT
>TC437952
GCAGCCACCACTCTCACCAGATATCTCTCTCCCTCCCTCCCTTCCGGCGCCGACAAACAA
CGCGAGAAAGATGGCCATGGCGGCCAAAACCCAGCTTGTCTTGTGCATGCTCGTGGCCTT
CTTCCTCCTCCTTGCCATGGAGGTTGCTGCTGCTAGGAAACTAGATGAAGATGATAATTA
CAAGGGCACGTATCCTTCAATGGGTTATCCAACTGGACCGCCACCATAGTCCATAGGTCT
CCGGGAATATTTGTAGTACAACATAATTATACATACACGCATGTTCTTAGTTTCATGAGA
AATAAACGACATGTATGTATATATGTACATGTTTCTTTCACTTCATGACCGTTAAACTAG
TAAGAGCATGCATGCATGCATGCATGTCCATC
>TC441408 homologue to UniRef100_P02275 Cluster: Histone H2A.1; n=1; Triticum aestivum|Rep: Histone H2A.1 - Triticum aestivum (Wheat), partial (73%)
TCGGCACGAGGGCCGCACACACCCAAACATCTCGAGTAGTTTCCAGCTCGCCGGAGAAGC
AGCAAGCAAGATGGCCGGAAGGAAGGGCGGCGACAGGAAGAAGGCGGTGACCCGCTCCGT
GAAGGCCGGGCTCCAGTTCCCCGTCGGCCGCATCGGGCGCCACCTCAAGAAGGGCCGCTA
CGCCCAGCGCGTCGGCTCCGGCGCCCCCGTCTACCTCGCCGCCGTCCTCGAGTACCTCGC
CGGCGTGACCATCGCCCACGGCGGCGTGATCCCCAACATCAACTCCGTGCTGCTCCCCAA
GAAGTCCCCGGCCGCCGCCGAGAAGGAAGCCAAGTCGCCCAAGAAGAAGACCACCACCAA
GTCCCCCAAGAAGAAGGTCGCCGCCAAGGAGTAGCTGCTCGCCCACCGGCATAGCCTAGC
CTTTGTTGCTTGTTCCATTTCTCATGGACAAGACGAGCAGTCTTTTGGTTAGTTAGATGA
GTAATGGCCCTGTCCTTAGCGGCATAACAAAAATATATTTTCTGAAAGTAAAATTGGTTA
CCTCCATG
>TC441447
GTTTCTTTCACCTGCTTGGATCGATTGAGACTGTCTGCCATGGGTGCCAAGGTTGCAGCG
ACCGCCCTCTTCTTCCTCCTCCTCACCTTTGCTTATGGGAAGAAGGATACGCCATGCGAA
GGGCCGAGCCAGACCTATCATGCAGTCTGCGCCAACCCAGCCTGCGACGCGGCCTGCATC
ACCGAGGACTACAAAGGTGGATACTGCAGCCCAGGAAGGCTCAACACATGCCTCTGTACT
AACAAGTGTCACGACCAAACTCTTCCGCCCAACAGGGTCTGACGATGTACGGGAGCCAGC
AGGCTTTAATTAGCAGAAAACTGGCAATGTATTGCAAACAATAACAATGGAATAAATTCG
CAGTTTTTCCTTTTTTG
>TC441885
TNTGAATGGTTACCAGTGACAAATGGCGTGCAAGTGAAGGCCCTCTCCAGCTCTGCTGCA
CATATCGATATCAGAACATAGCGTATACAGAGAATTTTTCCCTCCACCCCGGTCAGATTT
GATCCAACCATTAATTCTTTACTGCCGAGAAGGCGGTCGAAATAGCATGGTAGTTCATCA
GTTAATAACATGCAGTATTTACTGAAGCATCATGACAGAAAGATGCATTCAACACCTGGA
AGAATAACACAAGTTGTAAATTAAATAACATGCTCTGCCAATCAATTACTTACTGTAGAT
TCTCCAAATTTATATGTCAATGTACTTACTGATGTAGCTTATTCCGAATAGAGGATGTTC
AGCAGCAGCTTGTGCCAGTTGTGTTGTGTAGTATGACAAAAC
>TC443132 UniRef100_P07398 Cluster: Ribulose bisphosphate carboxylase small chain clone 512; n=2; Triticum aestivum|Rep: Ribulose bisphosphate carboxylase small chain clone 512 - Triticum aestivum (Wheat), partial (34%)
ATATAGTTGACATATTGTATAATATTATGCGTCCGTGCATATACATAGCCACCGATAGCA
TTCACATACGAGCATGCTTTCTCGAGCCATGTTGGTACATGAACATGGACATACACATAT
TCTTAGGAACAAATAAGAAAGATAAATGGAGAAGGAAAACCCAAAGCAATGTCAGAGTTG
ACAAAACTGCAATGGCACTTTATATATGGCCTGTCGTGAGTGAGCTGTTTAGGCCTTGCC
GGACTCCTCGCAGCCCGGTGGCTTGAAGGCGATGAAGCTGACGCACTGCACCTGACCATG
TTGTCAATCCGATGATGCGGGCATACCGTCAAGGGTACTCCTTCTTGACTCCTCAACTCG
TTGATNACTGTGTGGCGTCAGTGCACCCGAACATAGGCAGCTTCANATTGTCAATACCGG
CATCGTATACCAAGANATCGTTGTGCNCACGGAAATGACCAACCTTGCTGAACCCANGGA
AGGACCATTGGNCGGTTANGGANCCACCNCTTAGGAGGCNCCTTCTAACGGGGAAGTAAA
AAGGNCCAA
>TC443551 UniRef100_P00871 Cluster: Ribulose bisphosphate carboxylase small chain PWS4.3, chloroplast precursor; n=1; Triticum aestivum|Rep: Ribulose bisphosphate carboxylase small chain PWS4.3, chloroplast precursor - Triticum aestivum (Wheat), partial (39%)
GCCAAATAAGGGAAATCTTAATGTCAAATACTGAATTCTTTCCACCAACTAGGTGTGAGA
CATATCCATCGCAGCGCCAAATAAAGAAAGTTTTCCGAGAATTAACAGCAGGACAATGGT
CCGCTTGTTGTATATAATAAATATCACACTGGTGTTGTATATGTGTAGCCGTGCATGCTC
CACAACCTATGTTCGTACAAACACAGATCATATGGAACGAGAAATATGCTCTGGTCGGAA
AGCAGAGTCGTGGACAAAAGTGAAGTTCACAAATGACCATCATACATAGGCCATTGTTTC
AACTTGTAGTTTAGGCCTTGCCGGACTCCTCGCAACCTGGTGGCCTGAAGGCGATGAAGC
TGACGCACTGCACCTGGCGCAGGTTGTCGAAGCCGATGACACGGACATAGGCATCAGGGT
ACTCCTTCTTGACCTCCTCCACCTCGTTGAGCACTTGCGTGGCGTCGGTGCACCCGAACA
TAGGAGCTTCCACATTGTCCAGTATCGACCGTCGNATACCGGGAAGCTGTTGTGCTCACN
GAAGACGAAGCAACTTGCTAAACCCGAGGAAGGCACCACTNGGAGCGGTCAGTAGNCACC
TGCTTAAGAGGGCTCCGTTGANAGGGTGGAAGTAGAAGGTCCNAACTCCTGATACCTCAA
CGGCANACTGCAGCACTGTCTTCGCAATGCGANCGGCGAGGTCCCTGACGCGCTGACGGA
AACGGNNTGATTANCCG
>TC444341 similar to UniRef100_Q6K8U3 Cluster: Leucine-rich repeat-like protein; n=1; Oryza sativa Japonica Group|Rep: Leucine-rich repeat-like protein - Oryza sativa subsp. japonica (Rice), partial (20%)
ANGGNCANGTCCCNGACGCGNTNTGCAAGNTGGCCGGNCCGGCCGGCCGCCTCTCCAACC
TCACGCTGTCGGGCAACTACTTCACCTCGGTCGGGACGGCGTGCTNGGCGCTGATCAAGG
ACGGCGTGCTGGANGTCAAGCACAACTGCATCCCCGGNTTCGCCAACCAGAGGGGCCTGG
CGGAGTGCGCCACGTTCCTGAGCCAGCCCAAGACGTGCCCGGCGGCGAGCGCTCGCGTGG
CGTGCCCCGCCGCGGACGCCAAGATGAACACGGCGGCGCCGGAGGGGAAGGTGGCCAAGG
ACTACTCCAGCTACGTGGTGTACGCCACTCTGCATGAGTGAGGTGCCAGCGCATGCAGTG
GGGACGCCGTGCCTAGCTACGTCGTCGGTATTTGCTCTTGTATTCTTGTAATGTGTTTGG
TGTTGTTGTGCACGTGATTGCTGTTTGTTTTCTTTGTACGTGTGGCTGTCGGGTCTAGAT
CTCGGCTCTTGTGTGTGTTGTCCTGCTACGTCAGTTCTGTGGTGGTAAATTAATTTGGGA
TTGTATCTTGCATGTTTCAACTATATATTTGTTGGCTGCATATTTCAATTATGTGATGTT
GGAATTAATGTG
>TC446126 UniRef100_O48517 Cluster: HvPIP2;1 protein; n=1; Hordeum vulgare|Rep: HvPIP2;1 protein - Hordeum vulgare (Barley), partial (10%)
GCTGATCGGCGCCGCCATCGCCGCCGCCTACCACCAGTACGTGCTGAGGGCCAGCGCCGC
CAAGCTCGGGTCCTACAGGAGCAACTAAGCCGGCCGTCGCTCCGGCCGGACTGAAGTGTA
AATATGTGCGAAGAAGAAGGCCGCCTCCAGCAAATGCGCTATGGTTGCTCGATCCCACAC
CTTTGTCCTGTTCAGTGGCTCCAGTCTTTGCATCATCAGCTGCTACCGTTCCTCAGCTTG
TGCATATGTCGATGTGACCGTCCATTCGTACGTCGACGTGTTCCGGAGTTCGCCATGTTT
GCATGCTGCTGTTTCTTCCAAGTGTGCTATCCATTTACTCGCTCTATGTATGTATGTATG
CATGTGGAGAATTTGTGAATCAAAGAATTGGTATCGTTTGTGAAATTTTATTTNACTTGC
AAAGAAAGAGCTTCCACAAGCTTCCATTAA
>TC447248
ATTGCTTTATGTTTCTTTTATCATGCTCTTCAAACTAGAGGTGTTCGGGTTCTTCCCTAC
CATTCNAGAGGAAAATGACTCACCGGCCAAAGATTTTGTCCATGGTCCAGCCNNACNAAT
TCTCNAAAGTTTGAAGTCAAACTCCACTGAAGTAATAACTTCTGGACAAGGTTCTAGTTT
ATGGGATGATCCCTATTTTGTGGCACACCTAACACATTCTGGAGGTCCCAATGACAACTA
TTATGGCTTACNTGCCACCATGGATGNGTNTGGCCATGAACTANNACATGGCCANTTGAG
TTCNACTACNTTCTGGATTAATCATGCCGGAGATGGTAAAAAATCAAGCTATAATGCGAT
TCAAGTTGGCTGGCATATTAATCCANATCGCTATGGCGACTCACATCCTCACTTCTACAC
CCGTTGGACGAGAGATAATTATGATGCAACTGGCTGCTACAACATGGATTGCCCTGGTTA
CACACGGGTAGATGGCGCTGTTATAGCTCCGGGTGATGCTATACATCCAGTTTCTAATGT
CCCTGATGGACCTAGACAATGTATCACTCTGAGGGTGCTAAAGGACAAAAAAAGTGGAGA
TTGGTGGGTGTATTATGGCTTCAATAAAAGCCCCACAGGTGTGGGATACTTCCCAAGGTC
GTTGTTCAGCTACTTAGCAGAAAAGGCAGACGGAATGCAATTTGGTGCATTTGTTCAAGC
TAAAAAAGCACTTCCGACTCCTCCAATGGGCAGTGGTGCCCTCCCAAATGGTGGTAAGGG
TCGNGCCGCATCATTCNCAGNCANTNGATTCATTGNCCAGGATGGAAATAGCAGCCCGAT
CAAGGAAGACCTGCCCATGTTCGTTNNTGATAGAAAATGCCACGCTATCACCCATATTGA
TCATGCTGCATGCTATTATGGTGGTCCTGGAGGTTGTATGAGATAAGATGTGATNCTNTG
AGCTTGGTATCNCTTAGTGTTNGTTGTCANATAAAATGGCANGGANGAAAAAAANTATGA
AGAGAGTATTCGCTTATTTACNTAAAGCTACNCTATGAAAACCTTTGCTTGCAACAAACA
TGCATCCCTTTTACTTAAATCGACCTAGCCATCGAATGGAATAC
>TC447497 homologue to UniRef100_Q5NE34 Cluster: Type 2 non-specific lipid transfer protein precursor; n=1; Triticum aestivum|Rep: Type 2 non-specific lipid transfer protein precursor - Triticum aestivum (Wheat), partial (16%)
CCCATTCCCATCACACAAGACACAACGTACACCTCTGCGACCGCGAATAGCGAGAGTGGA
AGAGTAGATCCACGCGCGCGAGACCCTCGTCACCTGCGGCCTCGCCGTCCCGCACAGCTA
GGCGCCAGGCCGCCTAGCGAGTATGTATGGCTCAGCTATAGCTGCCTCCGCCGTCCATCA
GATGAGAGATGAGACTATAGCTAGCCTAGCTGGTGAGTGCGCGATGCGTCCATGCCGCAT
GCATCCATGTTCCTGTTCGATGGATGATGATGGAATAAAATAAAAGATGTTGGGTGATGA
TGCTGGAATAAAATGACCGACTTTTGTT
>TC447820 UniRef100_P07480 Cluster: Galanin precursor [Contains: Galanin; Galanin message-associated peptide (GMAP)]; n=1; Sus scrofa|Rep: Galanin precursor [Contains: Galanin; Galanin message-associated peptide (GMAP)] - Sus scrofa (Pig), partial (6%)
AGTAGAAAAAAGCAATATCTTCGTTCTGATGGCACTTGCTAATAACAGTGCAAGATGGTC
GACGGCCATGCTATACATGGCTATTGCTTTCATGGTGTTTTCCATGATGTGTTCTACCTT
CCCATCCTGCCATGCAGACACTCAATCTGTTTATCATGTGATCTGTGAGACTCTCAATCC
CTGCAATAGCGAGAGGTGTGAAGATCTATGTAGACGCAGAGGCTCACATAACTTCAGACA
CTATTGCAAGACCCATAATGTGGAAATTCCAAAGTGTTGTTGTATAGAAATACCATCTAA
GTGATGGTTCTCCGGCATGAACCATGTAATGTTGAATAAAAGATGTTTGTTAAACGATCG
TGT
>TC448171 homologue to UniRef100_A4ZGB5 Cluster: Chloroplast chlorophyll a/b-binding protein; n=1; Agave tequilana|Rep: Chloroplast chlorophyll a/b-binding protein - Agave tequilana, partial (35%)
GACGACACACCTCACAGCAAGCATGGTCTGCAAGACAGCTTACTTCCCAGGAACAAAGTT
GGTGGCGAATGCCCAAGCATTATTGTTGACAGGGTCGGCCAGGGCAGGTCAGCGAGGTTC
TCAAGTGGACCCTTGCCGGTGGCGATGGCTTGCACAAAGAAACCGAACATAGAAAACATA
GCGAGGCGACCGTTCTTGATCTCCTTAATCTTGAGCTCGGCGAATGCCTCAGGGTCGTCG
GC
>TC449843 similar to UniRef100_A6N1G8 Cluster: Disease resistance response protein 206; n=1; Oryza sativa Indica Group|Rep: Disease resistance response protein 206 - Oryza sativa subsp. indica (Rice), partial (44%)
ACGACATCGGCGCCGCCGTGCGGGAGCTGTCGGTGATCGGCGGCACGGGCCAGTTCAGGA
TGGCCAGAGGCTACGTGCTGTGGAAGACCGTCCGGCTCGACCACCCCAACGCCGTCCTCG
AGCTCGACGTCTTCGTCAACCCGTGACCGTAACGGACCAAGCGCGTCGTTACTCGTCTCG
TCTCCCCTATTTGCCCAATCTATATGTGCATGTTGATCTGTTCCACTGCTCCTCTATATA
TTTGCCCCGTCTTCTATACGTCTCCTCTGCTACAGCCTACAACAATGTTGAATATGTGCA
AATGTTGTTCCTGAAATAATATGTTGCCTGGCTTTGGGTAATGACGATAATCTAAATATG
ATTGGGTTCCGATCTATTCCAN
>TC450074
AATTTTATCAAATAGCCAGCAACCTGGCGACGCTTCCATGTAGGACATCAAGAGAGCAGC
ACTGGAGAGCAAACTCATCTCATCCCATGACTCAGCCTCCAGGTAAACTGATGGACACAA
TCAGAAGGCCGGTCGCAGCAGCTTCATCTCTTCATCATACCGCGGGAAAGCATCTGGTCA
CCTTGGCTCAGAGGAATGGAGTTAACAGAAGGTGCCTCCTCACTCTACTGGCATCCGCCG
CAGCCATACCCCGAGGCTAGCGAATCTAGAAAGGCGCTATTGCAAGATAATGTGAAGAGG
TCAAAAGGAAAACAAAGAGAAGAATGACAAGGAGAGGCTGGACGACTTTTACAAGAGGAA
TTTACAAGGATGTTTTGGTTCATGGGAAGCTCCGGTTAGAGAGAACCAGTGGAGGACTCA
CGGATCCGGAGAAAGGATCTCGCATGGCTTGACAAGAACAATTACTATGTTGAGCATGAG
AGGANACCCAACCACCAATGGCTGAAACACTTTTTCCATAGGAATCCTTGCCCGGTTAAT
TCCAAGGATTATAAGCTTACATTAACACTCACCGCCTCTAATCGGGGNACTGTCCGTTAC
AAAAAAAA
>TC450127 similar to UniRef100_Q3E9Z0 Cluster: Uncharacterized protein At4g19420.2; n=2; Arabidopsis thaliana|Rep: Uncharacterized protein At4g19420.2 - Arabidopsis thaliana (Mouse-ear cress), partial (20%)
ATCACCTGAGCTGTGCTTCTTCCCGCAGCATGTCCTCCCACCATGAAAACGCCGCTATTC
ATACTTAATGCGGCGTATGATTCATGGCAGATCAGGAACATCCTGGTGCCTAGCGCCGCC
GATAAGAAGAAGGAGTGGGCCAAATGCAAGGTTGACATAAAGGGCTGCTCCTCCAGCCAG
CTAGTGACCTTACAACATTTCAGGGATGAGTTTCTGGCAGCGCTCCCTAAACCGGAGCAG
TCTCCTAAGATAGGCATGTTCATAGACTCGTGCTTCGCTCACTGTCAATCTGGAGCCCAA
GACTCGTGGAATGCCGACAGTTCCCCTTCGATTCAGAAGATGAGAATTGGCAAAGCTGTG
GGGGACTGGTACTTCGACCGGGCTGTGTCTCAGCGGGTTGACTGCCCGTATCCCTGCAAC
CCGTCCTGCATTGACAATGAAGATGACTGAGCAATTGGGTCTGAACTTCATTCTCGAAAA
GAAAAAAGAGTGGGTCTGAACTTCAGTTAGATGATGCAGGAATAACATGGATTAGACCAC
ATCCATAGCTACAGGTAGAATAGGTGATTCTTCATAAGATGGTTACTTACCCGTTCTGTG
TTTGTTGATGCTTACTGCTACTGAGAATAAAATTGAGGAGTTGTGGTGTGAACTTGCTGC
GTGAAATGGTTATTTAGAATTGACAGGAAACCATACTTGCTATTTATTATTTCAGAAAAC
CAGATCTTTC
>TC450132 weakly similar to UniRef100_A4S9D9 Cluster: Predicted protein; n=1; Ostreococcus lucimarinus CCE9901|Rep: Predicted protein - Ostreococcus lucimarinus (strain CCE9901), partial (7%)
GAAACATGTAGCCATTGTGTGCTCACCTACGAAGTCTCTTTGGGCAAAGCCAATGCGTTC
CTCTTCCTTGGTGAAAGTGTGTGTGTGTACGTATGTGTTTTCTGTGTAGTGTTGTTCTTG
TTGAGAGAAACTTGAGAGAGATAGAGGTCTAGCTGTGAGAGGCAGCAAGAGGTAGAAGAA
GAAGCAAGCGCTGCGAGGAGGCAGCGCCAACAATTGGTATCAAGAGCCAGGTTGGTCCGT
GATAACCGACGGCGGCGCGGTTCCTCTCCATGTTNAAGGTGGAGGGAATGACGGCCGCGA
AGGAGGAGGCCGGCGAACGGCGCGATGCCCCCTGATGTCCGGCCTGCGGTGCGATTGCCG
NCTAGATGGAGATGGCGGCGCGAANNTGCCACAAGNAAGNCANCGGTGTTACGCCCGTTT
GGGAAGGTANCGGCGGTNGCCNAAAGCCGTTCATGAAGGATTCGGGCG
>TC454014 similar to UniRef100_Q53JH6 Cluster: Coiled-coil protein; n=1; Oryza sativa Japonica Group|Rep: Coiled-coil protein - Oryza sativa subsp. japonica (Rice), partial (29%)
TGTAACGGGTCTCAAGCTTGATTTCCACTACGTTGGTTTAGAAGATACTATTGCCTAGCT
CAACTTCACAAAAGGAGGAGCTGGGAGCTGGGAGGAATGACGAATCTGGATGCCAAACCT
ATCTCCATTGGTGGTTCCCCAAATCATAGCCAATCACCTGAAGCTTCCTCAAGAATTGGA
GACGGTGAAACCCAAGAAACTGAAGCAGGAAAGTCATTGAATGAGAAGCTAACATGGGCA
AATGGGACTAATGATTCTTCCCCGCAGCATGGTCAACTACCACCACCCGAGGTCCTTACA
AATGTAGGAGATGCTGATAGGCAGGATTCTGTGAAGAGTTTAAGCGAGAAGCTTTCTGCT
GCTCTTTTGACTATCAGTGCTAAAGAGGACTTGGTGAAGCAGCATGCAAAAGTTGCAGAA
GATGCTGTTGCAGGTTGGGAGCATGCTGAACCTGAAGTTAGTAACCTGAAGCGGCTACTT
GATGCTTCATCTCTGAAGAATGCCTCTCTGGAGGACCAAGTCAGCCACTTGGATGGTGCC
CTCAAGGAATGCGTCAGGCAGCTTCGACAGGCACGAGAAGAACAAGAGGAGAAAATCCGT
GATGCAGTTGCTAAGAAGTCCCATGCAATCGGAGTCTGAGATGTCTGAGCTCCAGAACAA
TATCGCTGACCTGCAACAGCAGCTTGAAGCCTCCGATCTGCGGGAAAAACTTCAGGTAGC
AGAGAAAGAAAGCAAGGATCTCAAGATCGAGTTGCTCACGCTATCCAAGGAATTGAAGAT
GCTCGCACTGGAAAGAGACCTGAGCAACCAAGCAGCAGAGACAGCGAGCAAACAACACTT
GGAAAGTGTCAAAAAAATTACAAGAGTCGAGGCAGAATGCCGTAGGTTGCGCCATGTGAC
ACGTAGAACCTCCCT
>TC454556 similar to UniRef100_Q575T1 Cluster: Acid beta-fructofuranosidase precursor; n=1; Triticum aestivum|Rep: Acid beta-fructofuranosidase precursor - Triticum aestivum (Wheat), partial (42%)
ACGCGGCAAAGAACATGTGGACCCCATTGGACACCGACGCCGNATTTGGCGTTGGGCTGA
GGTATGATTGGGGAAAGTTCTATGCGTCTAAGACGTTCTACGATCCGGCGAAGAAAGCGG
CGGGTGCTATGGGGGTGGGTCGGCGAGACCGACTCTGAGCGCGCCGACGTAGCCAAGGGA
TGGGCGTCCCTCCAGTCGATCCCTCGCACGGTGGTGCTGGACACCAAGACAGGAAGCAAC
CTCCTGCAGTGGCCAGTGGAGGAGCTGGAGACGCTCCGGACCAACTCCACCAACCTACAG
GGCATCACCGTCGACCACGGCTCTGTCTTCCCGCTCAGCCTCCATCGCGCAACTCAACTT
GACATTGAGGCCTCATTCCGCATCGACCCGTTAGATGTCGCCGCAGCCAACGAGGCCGAC
ATCGGCTATAATTGTAGCACCAGTGGCGGGGCGGCTGGCCGAGGCGCCCTCGGACCCTTC
GGCCTCCTGGTGCTCGCCGACGCCAAGCACCATGGTGGGGATGCAGAGCGGACCGCCGTC
TATTTTTATGTAGCGAGGGGCCTTGATGGCAGCCTGCGCACACACTTCTGCCATGACGAG
ATGCGCTCTTCTCGCGCCAATGACATTGTCAAGAGGGTCGTTGGCAACACTGTGCCGGTG
CTCAACAGCGAGGACCTGTCAGTGAGGATTCTGGTGGACCACTCCATCATAGAGAGCTTT
GCCATGGGCGGGAGGTCCACGGTGACGTCGCAGGGTATACCCGACCGGAGGCCATCTATG
CCAACGCTGGGGTGTACCTCTTCAACANCGCCACCGGGGTCCCGGGTCACCGGCAACCAG
CCTCATCATCCACGGAGATGGATCCTCCCTACAACCAAGCCTACATGGCTCAAATGGTAA
ATGGAAATGGGAAGTTCAATTTTTGGGNGCATATATATTCCTTTCGGATTTCCCCTNATC
CCCTACCTCCGTTTTNNGGTTTCAATTTTAATAAGGCATCCAATGGCCAAGCTCCAATTA
NTTGTANCCATCCAATGGAAGATGCCAGATTGCAATCCTAAANTGTCA
>TC455236 similar to UniRef100_Q0JJN7 Cluster: Os01g0728100 protein; n=1; Oryza sativa Japonica Group|Rep: Os01g0728100 protein - Oryza sativa subsp. japonica (Rice), partial (29%)
ACCAGATGAACACCCTCCCCGGCGCGCACTTCACCTACATCAACGCCTACAACATCTTCA
ACGACATCCTGGCCAACGCCGGCGCCTACGGGTTCACGGAGTCCACCGCCGGGTGCTGCG
GCGTGGGCCGGAACAACGGGGAGGTGACGTGCCTGCCGTACCAGGCGCCCTGCGCCAACA
GGGACCAGCACATCTTCTGGGACGCCTTCCACCCGCCGGAGGCGGCCAACATCATCGTCG
GCCGGAGGTCCTACCGCGCCCAAGTCGCCCAAACGAACGCCCTAACCCGAATGGGACATC
AGCACGCTCGCATCCCTTTGATCCCATATGCAAAGATGTACAAGTCCCATTTCCTATCGC
CAACANNGGCATGGNAANANGATTTCTTTTCNATCTGTAAGCGCGCGTATATTAGNCTGT
TCTTGTTTTTTTTCATTNAGNGAAT
>TC455531 similar to UniRef100_P12819 Cluster: Protamine-1A; n=1; Oncorhynchus mykiss|Rep: Protamine-1A - Oncorhynchus mykiss (Rainbow trout) (Salmo gairdneri), partial (58%)
CCACCACCAGCAAGAAGCCGGCGACAGCGACGAAGAAGAAGGCCTCGACCATGTCGGCGG
CGTCGTCGTGAGCTGGGCAGAGCACCCCAGGGCCCAGCAGAGCACCGGCACCGACACGAC
ACCAAGTGTTTATTCCTTCCCTAGCTAATTCTTGGAGGCATCAACTTGTCTTTCTTGTCT
GTAATAACCGTGTAAGTGTT
>TC456916 similar to UniRef100_Q0DQM8 Cluster: Os03g0578900 protein; n=1; Oryza sativa Japonica Group|Rep: Os03g0578900 protein - Oryza sativa subsp. japonica (Rice), partial (18%)
CAACCGTATCTTTCTACCTCCTCCGTCCTTCCCTGGCGCCGCCTATGGACGCGACATCAC
TTGAGGAGGAGCAGGTGGCGGCGGCGGCGGCGGCGGCAGACAATCTTGATGAGGAGGTGG
AGCAGGGGGAAGAGGGGGAGGAGGAGGCCACGCCAGGAGGAGCTGAAGAAGGGGCCGCGG
TCAACGGAGGAAGACGCCCTGCTGTTGAACCACGTGCGAGAGCACGGGGAGTGCAACTGG
AACGCCGTGCAGCGCATCATCGGGCTACTGCGCTGCGTAAAGAGCTGCCGGCTGCACTGG
ACCAACCACCTTCACCCCAATCTTAAGAAGGGCGCCTTCTTGCCGGACGAGGAGGCTCTC
GTAGTGCAGTTCCACGCCCAGCTCGGTAACAAGTGGGCCCGCATGGACACCCATCTGACG
GGGAGGACTGGCCAACGAGACAAAGAACTACTGGAACACGAGGGCCAATCGGAAGCAGAG
CGCTGGGTATGCCCCATTACACCGGCGGAAGGTGCAGCTTCAGCATCGCGATTACCAAGC
GCTGCCTGGTACGCCGACTTTTTCGCCCCCGGAGGAAATTAAGAAGGCGGCAATGTCCTT
GAAGCCCACCGATGCCGGGGTTCACTAAGCGCCCCGCTCATCGACGGTTGAACCTTTGCC
GGGCAAGCTCGACCATGGCCAAACGGGGCCGTTGGCAAATCCTCTA
>TC457312 homologue to UniRef100_O24401 Cluster: Chlorophyll a/b-binding protein WCAB precursor; n=1; Triticum aestivum|Rep: Chlorophyll a/b-binding protein WCAB precursor - Triticum aestivum (Wheat), partial (90%)
TTNGGTGAGGCACGNGTCACCATGCGCAAGATTGCGGCAAAGGCAAAGCAAGTTGCTTNG
AGCAGCCCGTGGTATGGTGCCGAACGCGTGCTCTACCTTGGCCCACTATCAGGTGAGCCG
CCGAGCTATTTGACCGGTGAGTTCCCCGGTGACTACGGGTGGGACACCGCTGGACTATCG
GCTGACCCCGAGACCTTCGCAAAGAACCGTGAGCTGGAGGTGATCCATTGCCGATGGGCC
ATGCTTGGTGCCCTTGGCTGTGTCTTCCCTGAGTTGCTCGCCCGCAATGGTGTTAAGTTT
GGCGAGGCTGTTTGGTTCAAGGCTGGCTCCCAAATCTTCAGCGAGGGTGGCCTCGACTAT
CTCGGCAACCCCAGCCTCGTCCACGCGCAAAGCATCCTGGCCATTTGGGCTTGCCAAGTT
GTGCTCATGGGTGCCGTCGAGGGGTTTCGCATTGCCGGTGGCCCACTTGGCGAGATCGTT
GACCCACTTTACCCTGGAGGCAGCTTTGACCCGCTCGGCCTAGCCGACGACCCTGAGGCG
TTCGCGGAGCTCAAGGTGAAGGAGATCAAGAACGGCCGCCTTGCCATGTTCTCCATGTTT
GGCTTCTTTGTGCAGGCCATCGTCACCGGCAAAGGCCCACTAGAGAACCTTGCTGACCAT
ATCACTGATCCCGTCAACAACAATGCATGGGCATTTGCCACCAACTTCGTGCCCGGCAAG
TAAGACACCTACTAGGGCTGAGTTGAGAGCTGGCGGGGTGGTCTGATATGTACTACCATC
ATGTAAATTACAAGAATCCGTGCAAAAGCATTGTTTGATTTGTCAACATTCATTCTCAT
>TC457810 weakly similar to UniRef100_Q091T3 Cluster: Translation initiation factor IF-3; n=1; Stigmatella aurantiaca DW4/3-1|Rep: Translation initiation factor IF-3 - Stigmatella aurantiaca DW4/3-1, partial (9%)
GAGGCAGGAGAACACAAAGGCGCCATGGGCGTGCTTTCGGATTCGTTCAGCGCTGCAGCT
GTGGTCGTCGTCACCATGCTCCTGCTCCAAGCTTGCTTTGAAGTTTCAGCGTCTTCCTCG
CTGCAGCAGCATCCGCATCAGTCGCGCAAGATGCTCAGCGTCGATGCATCTTCCGTGTCA
TCGAGCGGCGCCGGAGGCCCCTCGGCGGAGCCGTTGGAGCTGGAGGAGTGCTCGGAGGAC
CTCCTGGAGGTGTTCCAGAACAACGCGCCGAGCATGGCCGGCGGCATGCCGACGTACAGC
GTGGAGTTCACCAACACCTGCATCGACTGCGCCGTGTGCGACGTCCACGTCGCGTGCGGC
GACTTCGCCTCAAATGACG
>TC457864 similar to UniRef100_Q9SBX4 Cluster: Proline-rich protein precursor; n=1; Zea mays|Rep: Proline-rich protein precursor - Zea mays (Maize), partial (10%)
GGAGANTGANCNTNAGNTNTTNAAGAAGNTCNTNCACAAGAAGCCCATNGTGATNCCGCA
NTTGCACAAGAAACCAATNGTGATCCNTCANTTCCACAAGAAACCGGCGCCGGTGCCGGT
GCCGGAGTACAAGCCGCNGACGCCCACCCCGGTGTACAAGCACCCGACGCCCGTGCCAGA
ATACAAGCCGCCAACGCCAGTGTACCCGCACCCGTCGCCGATCTACCACCCTCCTGCCGC
CGATCAGAAGACGGCTCTGAACCCGGAGACGGACCCCCAGCTCTTCAAGAAGCTCCTCCA
CAAGAAGCCAATCGTGATCCCGCACTTCCACAAGAAGCCAGTGCCGGTGCCGGAATACAA
GCCGCCGACACCCACCCCGGTGTACACGCACCCGACGCCCGTGCCGGAGCACAAGCCGCC
GACGCCGGTGTACACGCACCCGACACTGATCTACCACCCTCCCGCTGACCAGGAGATGGC
CCAAGACCCGGAGACGGACCCTCAGCTCTTCAAGAAGCTCGTGCCGTTCATCAAGAAGAA
CCCATTCTTCAAGAAGTTCCCCCCTGCCAAGGAGGATACCAAGCCATAGAGGATTGGTGT
GACATGAAGTCCTATGCCTATTTCAGTATCCATGTCGGTATTGATCCCAGCAGTTTTTTT
TATGTTTGCAGGGAAATGTTGATCCCTGGTAGTCTAGACTTCCTTTTTGCAGGTGTGGTA
GTAGTCATTGAACTTGTGTCAAATGAGCCTATGTCGATATTAGTGATATATGCAATTTAT
TTCATCTGCTCCAAAAC
>TC458949
GACCCTGACGANGGGGAAGAANGACCTAGCAACAATGAGAATCACCCTGAGATCAAATAG
CTCGGGAGACATCTACGACTTCCGCTCGATGAATAAAGGTGGCACCATTGTTTGCTCTGC
AACCAGCATTGGCGACCTCTGGCATTGAAGTCTTAGGCACTTGGGGGAAGCTTCTGTTTC
TGTAGTAGCTACAACATTACTTCCATCATGTAATAAAAAAATTCGGCAAACTCTTGTTTG
TGTTTCTTGCCAATTT
>TC459386 similar to UniRef100_P30755 Cluster: Histone H2B.1; n=1; Zea mays|Rep: Histone H2B.1 - Zea mays (Maize), partial (66%)
AAGGGCAAAAAGAAGGCCAACAACAGCGTGAAGACGAACAAGATATACATCTTCTAGGCG
ATGAAGCAGGTGCACCTGAACATCGGCATCTCGTCCAAGACCATGTCCATCATGAAATCC
TTCATCAGCGCCATATTAGAGAAGTTGTCCGCCGAGTCCGCCAAGTTGGCGCGTTACAAC
AAGAAGCCCACCATCACGTCCAGAGAGATCCAGACCTCCGTCCGCCTCGTCCTCCCCGGC
GAGCTCGCCAAGCACGCCGTCTCATGAGGGCACCAAGGCCGTCACCAAGTTCACCTCCGC
TTAGATAGTATGTTCCCTGTTGTCCAGGTGGATCGATGTTTGCTCTGTAGGTAGCTGTTC
GTACCATGTCATCTTATAAGTTGTGTGGGAACACACATGGTTTCATCATCTGGAGAAATA
GTAACAGTGCTGATTTATTCTGTCTACTAATGGCTGTCTATCATGTTCAGTTCTGACC
>TC460669 similar to UniRef100_Q0DJY7 Cluster: Os05g0212900 protein; n=1; Oryza sativa Japonica Group|Rep: Os05g0212900 protein - Oryza sativa subsp. japonica (Rice), partial (34%)
CGGGCGCTGGGCCTCNCCAGGGAGCTCGCCGAGAACAACCGCGGCGCGCGCGTCCTCGTG
GCCTGCGCCGAGATCACNCTCGTCTGCTTCGGCGGGCCCGACGGCGGCAACCTCGTCNGC
CACGCCATCTTCGGGGACGGNGCCGGNGCGGTCATCGTCGGCGCCGGGCCCTTCCGCNAC
NGCGAGCAGAGCCCCATCTTCGAGATGGTCCACGCCACGCAGACCACGCTGCCCAAGACC
GAGCACGCGCTCGGCATGCAGGTCTCCGGCAGCGGCGTCGACTTCCACCTCGCCATCCAG
GTGCCCACGCTCATCGGGCAGAACGTGGAGCGCTGCCTCCTCGACGCGTTCCGCGGAGGA
GACGACGATGGCCATGGTGCTCATCTTCCGTCTCCGTTATCAGGGAACGGGAAGTGGAAC
GACCTCTTCTGGGCGGTGCACCCGGGCGGCGCCCCATCCTGGACAACATAGACAAGGTGC
TCCAGCTGGAGCCGGAGAACTGGGGGCAGCCGGACTGCTCCGCGAGTACGGCAACATGAG
CGGCGCGACACGTCTCGTGCTCGACAACTGCCCGGGCCCGGACCTGCTCCGGATTGGG
>TC460753 similar to UniRef100_Q92068 Cluster: Histone gene encoding replacement variant H3.3A, segment 2 of 2; n=3; Eumetazoa|Rep: Histone gene encoding replacement variant H3.3A, segment 2 of 2 - Gallus gallus (Chicken), partial (93%)
CCACGCGTCCGATCTCCCTCCCAACCAATCCACCAAGGGAAACCCGATGGGCCGCACGAA
GCAGACGGGGAGGAAGTTCACCGGCGGGAAAGGGCCCCGGAAACAACTGGGCACCAAAGG
GGGGCGCAAATTGGGGCCCGGCAACCGGGGGGTTCAAAAACCGGNACGGTTTCCGCCCGG
GACCCGGGGCGCTCCGGGGAATCCGCAAGTCCAGAAGAACACCGAGCTGCTCATCCGCAA
GCTGCCGTTCCAGCGCCTCGTGCGGGAGATCGCGCAGGACTTCAAGACCGACCTCCGCTT
CCAGAGCTCCGCCGTGTCCGCGCTGCAGGAGGCCGCCGAGGCGTACCTCGTCGGGCTCTT
CGAGGACACCAACCTCTGCGCTATCCACGCCAAGCGCGTCACCATCATGCCCAAGGACAT
CCAGCTCGCCCGCCGATCGCCGGGAGAAAGGGCCTGAGCAGCGGTCCCCGTNTTGCGTGC
GTTGTCAAAGAGTCCTGCTGTGATGTTCCGGCCTAAACTTTGGTGGTGTAACTNAATTTT
CTGTCCGCTCTCCTCGTTTCCTTGCATATGTANCCCTTGCTGCGATGATTATCAATGNAG
AGTGCANTTTCCTCC
>BJ238519
AATGACATACAAATTACTATTTAGGAATTCATCTCAAGGACGGTTATTCTTATCAACAGA
TGCACTAAGTTTCTTGGGAGAGCAACAACATTGGGCAGAAACTCCGTCTATCTGTTTGCA
ATAGGGAATTAGACCGTCGCAGTTACGCTTGCACAAGTCCAGATTGCATTCCACGAAAGG
CATGAAGCATCCTCCTTCTGGGCCAAACGCATCAGAAGACGAAATGACAGTAGCCACGAG
CACAAGAGCCAACAAGCACTGGCCACTTGTGTTCTTCTTGAATATTTCCATCAGTTCCTT
TTTCT
>BJ314346
GAAGAGTTGCAGCACGACATGGATGAGGCTACTGNNGAGGTCATTGGTGCTCTGTTCCAG
AGCGCAGCCAAAACAAATGAGAGCAAGGAACAGCAACTGGTTGTTGATGAGGTGCACTAT
AACATGGATGAGTGTGCTGCAGAGGAGGAGAATGAGGAAGATATGGCTGTCTTTGGTGCC
CTGTTTCAGAGCGCAGCCAAGTCCAGTGAGAACAAGGAACATCTGGTTGTTGATGAGTCT
GTTGAGGAGAATGAGGTGCCATTCTTAGGTGCTCTGTTTCAGAGCGCAGCCAAGTGCAAC
GAGAACAAGGATCATCATCTGGTTGTTGGTGAGGCGCAGCATTACATGGATGATGCTGTT
GAAGAGGAGGACAATGAAGTAGAAGCAACCTTTGGTGCTCTCCTTGAGAGCGCAGCCGAA
GCCAATGAGGAGGAGGAAGATATGGCTGTTGATGAGTTGCAGCATAACAAGTCTGTGGAA
GAGGAGGAGAACGATGAAGACCGAACCACCTTGGCTGCTTGGCTGCTGCTTCACAGAGCA
GCCAAGGCCCATGAAATCAAGGGAGAAGGTCTGATTGTTGATGACACAGAAGAGCCTGTT
GAAGAGG
>BJ258790 similar to UniRef100_Q1EQG7 Cluster: Hydrolase; n=1; Streptomyces kanamyceticus|Rep: Hydrolase - Streptomyces kanamyceticus, partial (4%)
CAATGGCGAGAGCGATCGTGCATGCGGCCGTCATGGCCGCGGCCGCACTGTTCGTGCTGC
TGGCCGCTGCGCCGGCGCCGGCGAGCGCCATTGACTTCGGCGA
>BQ166713
GAATTTCTGTTAATGATGCATCAGATATTGATAGACATAAGTTGAAAGTGTCAAATAATA
AACAACTGATTCCGGATAATAATTTCATAGTCTACCAGTGTGCAATGAAAATTTCTGAAG
TCTGTCAGAAAGATTATTCGCAACCAGCTCGACCCCAATACCACTGCCACCCCTTCTCTT
ACTTTAAAAAAAAATTACACGCACATAAACACGCGCGGGCCTAGAT
>BQ169654
GGCCCGAAACATCACTTCGTTACATTAAAATAATTGCATAGTCAAACTACGTACTACCAC
TGGAAAACTTAAAGAAACATACAGCGGTGGGCTGCTCAAGAGCACAACACAAAATTTCAT
AATTCATTACAGGCCGATACAGAAAAGTTTTCCTTTGCTCACCAGATACATCACACTGGT
CTCATATTTCCTCCAATGTTCAGCAGCCACCTTGTAGTCTTAGTTCTGCATTGGTGCACT
TGTTCCTCCGGTGAACTTCGACGCCCCAGGCCTTCAAGACTGTTTCGGAACATCCCCACG
ATCGGCCCTGCCGATGCACAAATTTTGCAGTCTTGCCAGCTTACTCAAACCTTCATATGG
CACCTTCTCCTTGCTTGTTGTAGGCCACCCCATCGCAACAATCGAATAAGAGCCGGGCAC
TCACAATGGCATGACCTCTCATCACCAGCCTTCCCCGCACACTGCAGCATGCATTTTGAC
AGCTCGACATTTGGTCTGCCTTTCCC
>BQ236770
GCAAAAAACAAAAAAATCCCATCCCAACCTAAGTGTGATTTCATTACATATTCTCGCTAT
CATAATGCACACCGAACTCCATGATATATAACCCTTTTAAAAATTTCATCGGTAAAAACA
ACATACAAATGTAAAGGGTCCATTCACTCATTTTGTTCTATATATGGCCCGTATTGAAAT
CTTTAAAAAAACTTGTATTTAAAAACAACTCATTCAATCCTATAGGGACTGTTTTATTAC
CTTTGTCTAGGGCGTCCATACATATTACTATCATCAAATCAGGCCCTCATGGAACCTGGT
CCACCATAAAAAATAGTCATCCCAAAATCCTTGCTAATTTCAAATCCACCCCTAGTGTTT
TTGGACGGATCGCTCAACCCTTGACCCA
>BQ238284 similar to UniRef100_Q0DKN1 Cluster: Os05g0153300 protein; n=1; Oryza sativa Japonica Group|Rep: Os05g0153300 protein - Oryza sativa subsp. japonica (Rice), partial (5%)
GTATTTTTCTTTGGGGTTTTAACCTAAATTGCATTATAAATGATGACACTACAAATTATA
CAATTGATTGATGAAAGTAATTACCACAACGTAGAAGCTCCTTCAATTGCATATTCGGAA
AGACATAATAGTGACTCGATCATTGCCGACACAGAGCGGCATGCAGACAGAGGAGCCACA
CATGAACACCTAAGGGTACTACGCTTAATATAGTGCGCGCACACACGACACGACGCAACC
GAAACAACTTATTCATCGTCTCTCACCAGAGATCGATCTCATCTCACCAGTTCTCTCTCG
TACATAGTGCCCAGCCACCCAAGCGCGGAGGGGACAGACACGTTGACTCAAACGCATAAA
ACGCGTGTCTATTTGGGTCGTCCGGTTGGAGTTGCTCTCTTAGAGTGACTTGGGGGCGAT
GCGGCCGAGGCGGACGGCGTTGACGTAGTCGCGCGGGCTGTGGGAGGCAAGTCCGGGGAC
GAGCAGGCCG
>BQ237419 similar to UniRef100_Q6E5A5 Cluster: Plastidial ADP-glucose transporter; n=1; Hordeum vulgare subsp. vulgare|Rep: Plastidial ADP-glucose transporter - Hordeum vulgare var. distichum (Two-rowed barley), partial (15%)
CGAAGGTCCAAAAGGGGACTTCTTTCTTATTGAATTGATCAAAAAGGCGCCATAAATCAA
TCTTCGGCATTACTGAAACAAACCTTGTCCCCTGAACAAAACAAAATTCAATTTCTAAGG
CCCCACTTCCAGCTTAGGATTCAATCCCACTAGGCTTTACACTTCAAAATTCCAAATCAC
GCATTTTCTTCTGATTTTGACGGTCACCATAATGCTTTATCTCGTTCATGGGCAACCACC
GTTGGAACTTTTGGGCCCCGCCTGTCCTCCTGCCTGTCCGGTCTCCGTCTCCTCCTGGGG
CTCGTATTATTTGTCGTAAACAAATTTTTTCTTGCAGGCCTCGTAGCACATGAAGGAAAT
GCCGGCGGCGGGCATTAACTTGATGCAATTGGGGCCGACCCCGCGGTAAAATCCGGCGGG
GCCCTCGTTCTTGAGGATGCAGTACATGGCGTGCAGGACATTCTTGTAAACCTGCCTCCC
GCCCACGGGGCCCACCT
>BQ162141 homologue to UniRef100_Q6H4U9 Cluster: Dentin sialophosphoprotein-like; n=1; Oryza sativa Japonica Group|Rep: Dentin sialophosphoprotein-like - Oryza sativa subsp. japonica (Rice), partial (22%)
AAACCGAAGCAGAGTCTCTTATTTTCATTATTGATGAATATACCCAGCATCACATCAACC
AGCAGGTGATGTGCAAAAGTTGCACTGAGGCGCAAGCAAAATGCTTCAGCGGACAAGAAT
GTAGTAGCACTAGTTCAGTTTCAGAGAGCTTCAGACACTGATGCAGCTAGAGGTGGCTCG
GGCCGGATTGGCCAAACACTGGACCCTCTCGTACTGCCGATCACGAGGAAGCAGTCGCAC
TTGCCGGGCTCTCTATCGCGTCCTCCTCCAGGTGGATCAGCTTTCCACTGATCTTCCTCT
GATGGTGTGGTTTCTCATCGGACAAAACTTTCATCAGCCTCTCCTCGAACGGCGTGGCAT
GCCAGTTCACTCTCTGGTCCTCTTTGTACTTGGTGGTGGTGTTGGGGATCCCATTGCCGT
CCCAGGCCTTGGGCAGCATCGGGGTAGGGTTGTTCTCGTTGTCCCAGTTCAGTCCAGAGG
CCACAAAGATGGGCACGTCGCTGAGATCGACGCTCCCGAAGCCCAGCTGCCGTCCAGTCT
CACCCTCACCATCCGCGCACGAGGTCTTGAGCCAGCACGACAGGCTGGCCACGCCATGCT
TCCCGTTCTCCGAGCTCTTGTTCAGCAGCTCTCCGAC
>CA603536
ACTAATATAAGAGCGTTTAGATTACTATAAAGTAGTGATTCAAATGTTTTTATATTAGTT
TGTGAAGGGAGTACATGTGTGTGTAACGAATAATTACCTAGCTGTATTATGTGAGGCAAT
TAATGTATTAATATGTACCGCACCCGCCATCTGTAGAAAGAAATAAAATAATAACAACAA
ATTGAGAC
>CA625719
TTTTTTTACACATTACAATCACTTTATATTATTCATAATAACTGTCAAAAAGAATGCTAC
ACACCCAACATCACAACTCACACAGTCACATGTATATAAGCAATTATGCACGATTACAGT
ATATACTGCTAGTACTTGATAGTTGATACACATTTACACAACGCATGTTCGCTGCTCCAC
ACCAAAAGATAGCCAGAGCTAGCTGCCCATGCATGTATGCGTTATACAGATTACACATGA
CATGTGGGCATGCATGTACTATGCGTACTTACCTTGAGAAGGTGCTAGCTCCATGCACGC
GGGCATGCATGANGGATGCAAGTGGTGGTACAGTAGTATGTAGTANGTGCTANCCANTCG
ATGGGTTGGTTTATGAAAGGGCACTGGGAACGAGGACGGACTNCTTGCCCACTGGGTTGA
CGACACCGAGATNGGACGGGGACACAGTTGACTTCACACTTGGCTTGANGTGGNCAAAGC
AAACGCGGTCCAAGTCNGCACCCGGACAACAG
>CA711193
GTTTAAACACAGAAGAAACTGCAACTTTCCAAGGCTAACCCATCTACTCTATGGGGCTTC
TCAAGGATCCCATAGCTCTCTTCCTAGCGGCCATCGTTGTGACCGCCATGGCCATGTCAT
CATGTCATGGTGCACAAGAGGAGTGCAACCGGATCCTGCCGTGCACAGACAGTGCGTTGC
TACATCCAANTGGCAAAGCTGGGGTACAAGGACCCCAAGACGCGCCGTGAGCGTAGCCCT
CCCACTAAAGGCCAGTTCTACGATACATGCTGCTGTCTAAAATCGGAGATGGACAACAAC
GGGGCTGCCCTCGGAGCGATCGATCTTAACTTGGCCCGTCGTAGTGGTTATTGAAATGTT
TATCCNGAGCGGTGTTGATCTTGCGGCGTAATATTAATAANTGGTGGGATTGACCGGGCC
TNAATCAAAGTTTAANGAAATAANGATNNTGGGNG
>CA712979
GTGGCGCCCAGCTTACGATCAAGTGGGATCTACTGTTTGTGACAAAAATGCACCACGGAG
CCCAGCACGCCTGCTTCCTCATCTTTCCGGACGAGAAGATGACGGTTCTTGGCGCCGCGC
AACAGGTGGACACGCGCTTCACCATTGATGTCGACCATAGGCTACTCTACTTTGCTCCGG
AGAATTGCGGGAACGACAGTAGCTAGATCAATTATTTATTTATTTATTTATTTGTGCCCA
TGCATACAGTTCTTGCACCAAGCGGCATCTAGTGCATAAANAA
>CA710772
GGTCACGCTTCGAGTGTTGAAGGATGACCAAAGTGGGCACTGGTGGGTGTACTATGGCTT
CTACGGAGTAACAGTAGCGCTGCTCGCTGCTATGAAACCTGGACAATCCATGTTGTAGCA
CCCAGTACTCTGATATCCATCCCTCGTCCAGTAGGTAAATAAATGAGGATGAGAGTCACC
ATATTTTTCTGGAGCAATATGCCATCCAACACTAATTGCATTAAAGCTTGATTTTCGACC
ATCTCCACTGTGGCCAACCCAAATTCCACTGCGACTTAATTGANCACGTTTAAGCGCATG
TCCATACACATCAAGTGGGGGGNATGAAATCCATAAGTAGCTAGCATCANGGCCCTCCCC
GATGAGTCCGTGTGTTTGCATAATATAACNTACACCNAGATGGANTTTATTTCCTTTTNC
CANAANAATTTTTGNCTCCANGGGGGGGGGCCCGGTAACN
>CV066136
AATGTGCACCGGACAATGGAAAGCCCAACCGCATGTGCTGCTGCTATAAGTAGACACTTC
TGTGTGAATTCGTGAAAGAGTGCAAAACTTTTTCTATATGAGAGATCTCGAAAAATAAAT
TAATAAAGCATTGTTTGATCT
>CV773629 similar to UniRef100_Q2IIH7 Cluster: PE-PGRS family protein; n=1; Anaeromyxobacter dehalogenans 2CP-C|Rep: PE-PGRS family protein - Anaeromyxobacter dehalogenans (strain 2CP-C), partial (7%)
CCACGCGTCCGGATCCTTCCATCGCCCGAGGCGCGAACTCCACCCAGCGCGCAACTTTTA
ACTTCCCCTGCCCACACGAGCTCCAGCCGAGCCGCGAAACGCACGACTGCTCTCCTCTCC
TCGCGCGAACCGAATCCCCCACCTCGCCCCCCACGTTCTCCGGGCGCAGTTGCTCGCTCG
CGTGGGCGCGCGCGCGGCGGGCGGCGGGCGGCGACGCACGGACGGAGGCTTGCGGCGAGG
GCAAAGCAGCTAGCGAGGCGTCCACCCGCGTCCGATTGATTCCCGGGCCGATCGCAACCG
ACCGACCGATCGATCAGGCTCCTATATTCTTAGCCCGCGCCTCGGCCGGCCGGCCATGGC
AGTGGCGGCGGCGGCAGCGTCGGCGTCCTCCGTCGGCCCCGACCCGTCCTCGTCGTCCGT
GGCGCACCGGCGCCGCCTCACCGACGTCGAGCGGCCGGACGACGGCGACGGCTGCGTCAG
GCACCGCGGGGTCCGGGCGTTGTTCTCCGTCCGGAGGAGCTACGGCAAGAGGCCGTCGTC
CGTGGTCGACCAGGCGTGGGTGCGCAACCGCGTTGGCGTCGTCTGGTGGGCCTCCTCGTC
CCCGTCGGGCTCCTCGGGTCGCACCGGGGCCTTCTGCGGCCGGCGGGAGACGGCAAACGC
CAACACGCGGGAAGGCTGCCTGCGGAAGGGTGGACCGGGGAAGGGCCCTTGGGCCTCGGC
GGGGAGGAACAAACCTGCACGGCC
>CK211784 weakly similar to UniRef100_A8NZ27 Cluster: Predicted protein; n=1; Coprinopsis cinerea okayama7#130|Rep: Predicted protein - Coprinopsis cinerea okayama7#130, partial (11%)
AAAAGATTATTTTCTCCGAACTACATATATGCAATTCCCCACATTACATCGCAGATCGCA
CCCCGACTGTATCTCTCATAGTTTGTACCTCTCATAGTCTCATATCTCTTTTTCTACCAA
GAAAAGTGCAAATATTTTTTGCCAACCATACGTAGTAAATTTCAGCAAAAGGCATGGAAG
CAACTCGCGTTCGAACTCTGGACTTGGAAGTCACTCACACCTCGGCGACGGGGAGCAGGC
CGAGCTCCCGGACCACCCCGGCCGCGCCGCGGAGCTGCCCGCCGACGCCGTCGACACAGA
CGGGGATCTCCTGGAACAGCGACGCCGGCACGTCCTCCGTGATGAAGCCGGCGCGGAACT
CGATCACCCCGCGCTCCAGGTGCGCGGTCATGCTGGTGATGGAGACCCAGATGAAGAGCT
TCTTGGCCATGACGCCGGAGAGGTTGGTGATGGCGCCGTGGGAGATGGTGCCGCTGAGGT
TCTTGTCGAAGTAGACGTAGTGGTCGCCGAACCAGGCGTAGCAGCTGCTGGCGAGCTCGA
TCTGGTAGTCGCCGGTGGCGTTTTCGAAGGTGTAGGACTTGACCGAGTCCGGGAGGAGGC
CCTTGGGGAGGCCGTACTCCAGGAGGACGTCGTTCGCCACGCCGTGCAGCATGGCGCCGC
TTCCGTCGGCGCATGCAGCCTGTGCGATCGGCGCGGCTGTCGCGGCCAAGGCAAAGGACA
GGAGGATGGTCATTGGAGACATGGCCGCCGTCGTTCGGGTTTGGGAATTTGGCTATGGGT
CTTTTCTACTCCTTAAGTCCAAGGATAGGGTCCTCGTGCTCCCATACCGGAACCGTGGGT
TCGACATATTCCGGGAAATTCGGACGGGTACCCACCTGGTTTTTCGGTACAAACTTGGTC
TATAAGGTCTACCTAAAATAGGCCTAAGGGTCCAACACGGGTCCCTGGTGGAAAAGGGTC
ACCGGCCCGGGGGCTAAGGCATAAATCGGATGGCGGCATCGTCCCGGGTGTCTTATATGG
AGGGAAAAAACGCTGGAATGGCATTTCAGGGCCATCTGGAGGGCCTACACAAGAACCAGG
GTCTTGTTTCAACCCCCCACGATAC
>CD888542 homologue to UniRef100_O28648 Cluster: Uncharacterized protein AF_1625 precursor; n=1; Archaeoglobus fulgidus|Rep:, partial (1%)
CCACGCGTCCGGATGAAATCAAGAGATGCATCGATACTTGCAACTCCTTGNTCTCCTGTG
CACGGCAAACCTGAAATTAGTTGCGTTGACAAAGAGTGTAGATGCACATTTTGTTGAAGT
TTGACATGAATCTACAAGCAAGGCATATATCTTGTTATCGGAGTAGTAGTAGTAGTAATC
ATTGAGTGTGTACTGGCAATATACCAACGGTGTTCTCAAAACAATAAATGGCATGAAAAA
AAATCCAATTGCGTACG
>CK168987 weakly similar to UniRef100_A7PZ15 Cluster: Chromosome chr4 scaffold_39, whole genome shotgun sequence; n=2; Vitis vinifera|Rep: Chromosome chr4 scaffold_39, whole genome shotgun sequence - Vitis vinifera (Grape), partial (26%)
AGCGTGGTCGCGGCCGAGGTGAACGAGCTCAACGCCGAGGTCGGCTCCGGCGGCGGTAAT
GGAGCGGTGTTCGTGGCCGTGAACACGCGGCGCATGCACGACGACTTCATCGCCGACCCC
AAGGCGTACGGCTTCGTCACGGCCAAGGAGGCGTGCTGCGGCCAGGGGAGGTCCAACGGC
ATCGGCATCTGCACCATGGTGTCCAGCCTCTGCGCCAACCGCGACGAGTACGTGTTCTGG
GACGCCTTCCACCCCACGGAGCGCGCCAACCGCCTCATCGCCCAGAACTACCTCACCGGC
TCCACGGACTACATCTCCCCCATGAACCTCTCCACCATCCTCCATCTCGACCACCACCTC
CACGACTAGAAGATCGATGGTTCAGCCTCGATCATTTGCAGTTCGATTGCTTGTTACNNN
NNNNNNCTGCTCTGATTGCACAACTCTAATTCAGATCTGTCTTTCCATTGGCGTGAGTCA
CTGTTGTACTGTCGTGCTACGCAAATCTGTCACAGTTTGTCTCTTTCGTCTACGGAAACG
TAATCGTATTCGGATCGGGGATGCCAATGCCA
>CD891763 UniRef100_Q80V67 Cluster: Tead3 protein; n=1; Mus musculus|Rep: Tead3 protein - Mus musculus (Mouse), partial (6%)
CCACGCGTCCGCCCACGCGTCCGGAAAAAGAAGCTTGCATTGATCTGATGGAGCAGAAAA
CTATTCTTCTTTGCCTTTTTGTGCTTTTGCTGCTAGGAAATTCTACTCATGCTGAAATGC
ACTGTGAACTGCACGTTCCTTTTTACGGCACTACTTGCATAGAATCAGCATGCCAGAATG
CCTGCCGAGGTTCCTGGGGAGATCACACAAAGAAAGCTTATTGTGCACCTGTCCACGTTT
CCCTTTGGGGTTGTCATTGCATAGTATGCGATTTCTAGAATTTGTCTACTACATCATGTT
GAACAATGTACAATGATGTGATCCAGTAATAAAATATTCGTGCAAGATGCATGTGAGAAT
>CK160128 weakly similar to UniRef100_Q2R240 Cluster: Expressed protein; n=1; Oryza sativa Japonica Group|Rep: Expressed protein - Oryza sativa subsp. japonica (Rice), partial (14%)
AATATAAACTGACAAACCAAATTAATTTCAGAAAGTCAAGTAATTACTTTAGCACAGGAA
CACAACACTTTATAAGCACAATCACAGGCGCAAAATCAAGGGTTTGCTGTCATACAAAGA
TTAATGACTGCAAAATAATTAGGCCAGGTTACCAATACTACTGTGGTAGAAACAAAGCAA
TAACCTAAACAGTAGGAAAACCAACAGACATCAAGTGGGGACTAGACCAACATAATCCTC
AGCACTGTCTATCCTAATTAACACAGCGATGATTGCAACAATGAAAATGATTATGCCCAA
AAGACAACTGAATGCTGTCTTATACTTGCTGGTCTTCCCTCTGCTTCTTTTCACACAAAC
ACCCAGCTCCTTGAATTTCACCTCGGAGGATTCTTCACAGGTTGTATTCTCAACTTCAGT
ACTAGACAGACCTTGATTATCTTCATTGCAGATAATCTCCATAGTACCCTTAGCGCTAGG
GCTATCAGCAGCGGTTTCAGTCTCTTTGTTCCCCTCTTCAGTCTTACTCTCAGAATTGTC
AGATGGCATTTCCTCGATGACTCGGNTAGTCCCTAATGTTCCTGATCTGATGGTGGTGAT
GATTATNATTATNATTACCACCACCCCATTATTTGCCCGTCAGCTTCATGATGAATTTTC
CTTGTGGGCATTAAATCAAAATTCTCCAACCCTTGGAAAATCGAAAAACTTCCCCGGCGT
CGGGTATACTTCCATCTCCAGGCTAATGT
>CD892088 weakly similar to UniRef100_A4RQC0 Cluster: Predicted protein; n=1; Ostreococcus lucimarinus CCE9901|Rep: Predicted protein - Ostreococcus lucimarinus (strain CCE9901), partial (3%)
CCACGCGTCCGATATCACACCAAGATCAACAACTCGCTCCTTCAGCACAAACGACCAGTT
GAAATGAGGAATACCCATGTGTTGCTTATGTCCTTGGTCTTACTCCTGCTAGCATCAGAT
GTGGTAGTGGAGGCATCAAGATATTCTAGCATTAAAGAATTCGTATGTGTGGAGAAAATT
TTCCCACCTCGAACATGTGATACCAATGCTTGCGAAGAGTCATGCTACAAACGTACAAGG
CAATACAAATCTGGCATGTGTGTTGCTGAGGGGTGCAAGTGCAAGTTATGCATATATCAG
CCTCCGGCCATCCATAATGAACAAATGGGTTCTAACTAGCTAAGATAGGATTATTTTTTG
AGCAAATAATGTGGCAGAATCACAAATGGTGTAGAGGAAAGGTTTTTCACTCATATGAGC
CATATGAAGAGTGATGAATTTAGCCTTGCTTCTTGAATTACATGGAATTAATAAATGGTT
ATAAAATTTGAG
>CD894078
CACGCGTCCGGAAGTTTGAGTGTGACTTATGGAGGGGAAAACTATTCTTCTTTGCCTTAT
GGTGCTTGTGCTGCTAGGACATTCAACTCATGCTCGGAATTGCCATACCGAGCGTGCTTA
CTCAAGTCCATTCGTTTGTCTAGGTAAACCTTGCCATACAAAATGCGTGAAGAAGTGGGG
AAAGCTCTTCAATCATTCTTCCTGTAAAGTTCGAGGATTCTTCAAAGTGTCCTGTGAATG
TGTTGTCTGTGATCTGTGACTATATCTAGTTGGACTTTGCCATCATCTAAAACAATGAAA
AATGATGCCCAGTAATAAAACATTATGGTGACATGC
>BE399389
ATCTTAGCTAGCCTTCTAGCAATGGCAACAATGGCGCCGACCTCCATCGTCTTCTCCGTG
GTCGTCTTCCTGCTCCTTTCCAATGCCATCACCACTCAAGCCGGCGGCTCTGGCAGTGGC
AAACCTAAGGCAACAAGCCTCATAGTGGAAGCGTGCAAGAACGCCTCAGGCGAGAGCCAA
GACACCGGTGTCACAAAGGAATTCTGTTTGTCGACCCTCCAGTTGGACAGTCGGAGCGCC
AAGGCTAAAGACCTCCGTGACTTGGTGGTCATCTCGATTGACATCCTGAAGGGCCGTGTC
AGTGATGCTGGCGTCAAGGTAAAGAAAATGCTGCAAAACGCCAAGAAAGGCAC
>BE404935 similar to UniRef100_Q2QW40 Cluster: ATPase, AAA family protein, expressed; n=1; Oryza sativa Japonica Group|Rep: ATPase, AAA family protein, expressed - Oryza sativa subsp. japonica (Rice), partial (11%)
TTTGGAGAACTAGATTTAGAAGCTTTGAGCCGGTTGGATGGCAGAAGGTGGTCAAGCTGT
AAAAGCCAGGATGGGATTGCTGTGCCTTTGAGTGGAGCTGATCATGCAGTTTCAGACCAG
AGAAGCTTGAGCCAGAAGTACCGTCCAAGATCATATCATGAAATTGTTGGTCAAAACTTT
GTAGTACAATCACTTAGTAATGCCATCATAAGGGAGAGAATAGCCCCAGCATACCTGTTT
CATGGGCCTCGTGGAACAGGAAAGACTTCTGCTGCGAGAATCTTTTCAGCAGCTTTAAGT
TGCACTGCTAATGGAGAGAATAAGCCCTGTGGGGTTTGTATGGAGTGTAATGACTTTTTC
TCCGGAAATGGAATTAATCTAATTGAAGTTGATGCTAGCA
>BE403968
ACCGACGGCGAGGCTTGGTTTTGGTTTTCTTTTCTGCTGCTCACACAACCGAAGAGGAGG
AGGTGGCGACGCTGCGAAGGAGATGAGCTTGTTCTCCTGGGAGTTTCTGCATCGCGGCTT
TATTTTTAAGTTAAAAATTGAAATAGGGAGGGATCGATCGACATTACCGCTCGACTTGTT
TTTTTTTTTTTTTAGGGGGCTGCTAATTCGTTGATTTTAATTTTTTTTTTGTAACACACT
CAAAATAACATTGGCAGGAGTGTGTTTCCTCCTGATGTTGCTTGTAACAGAAGTTGATTT
CGATAATCACTTCAAAGCTCAAATAACAAAGTTACCT
>CJ679744 similar to UniRef100_UPI0000162D0F Cluster: PGP10 (P-GLYCOPROTEIN 10); ATPase, coupled to transmembrane movement of substances; n=1; Arabidopsis thaliana|Rep: PGP10 (P-GLYCOPROTEIN 10); ATPase, coupled to transmembrane movement of substances - Arabidopsis thaliana, partial (18%)
CGCTCTTCTGCGGCGGCGCCGTGCTCACCGTGGTGTTCCACGTGATCGAGCACCTCAGCT
TCGGCATCATGGGCGAGCGGCTCACGCTGCGCGTCCGGGAGAAGATGTTCGCGGCCATCC
TGCGGAACGAGATCGGGTGGTTCGACAGCACCAGCCACACCAGCGCGATGCTGGCGTCGC
GGCTCGAGACCGACGCCACGCTGGTGCGCACCATCGTCGTCGACCGCTCCACCATCCTGC
TGCAGAACGTCGGCATGATCGTCACGTCGCTCATCATTGCCTTCATACTCAACTGGAGGA
TCACGCTGGTCGTGCTTGCCACCTATCCCCTCATGGTCAGCGGCCACATCAGTGAGAAAA
TGTTCATGAAAGGATACGGAGGGAACCTCGGCAAGTCGTATCTGAAGGCCAACATGCTCG
CCGCCGAGGCGGTGAGCAACATGAGGACGGTGGCCGCCTTCTGCGCGGAGGAGAAGGTGA
TAAAGCTCTACGCTGATGAGCTCAAGGAGCCCGGAAAGCGGTCCTTCCGGCGAGGACAGG
GAGCCGGCGTCTTCTATGGAGTCTCTCAGTTCTTCCTCTTCTCTTCCTATGCGCTGGCTT
TATGGTACGGTTCNCATCTGATGACCAAGGANTTGGCCACCTTCANGTCCGTGATGAANT
CCTTCAT
>AL810425 homologue to UniRef100_UPI0000EB00D9 Cluster: Histone H4; n=1; Canis lupus familiaris|Rep: Histone H4 - Canis familiaris, partial (93%)
GCCGTTCCTCCCATCCCACACTCGCTCGCAGCTCGAGATCGTCGGCCATGTCCGGGCGCG
GCAAGGGAGGCAAGGGCCTAAGCCAAGGGCGGCGCCAAGCGCCACCGGAAGGGTCCTCCG
CGATAACATCCAGGGCATCACCAAGCCCGGGGGCAATTCCGGCGTGCGCGGCGGGGCGGC
GTGAAGCGCATCTCGGGGCTCATCTACGAGGAGACCCGCGGCGTGCTCAAGATCTTCCTC
GAGAACGTCATCCGCGATGCCGTCACCTACACCGAGCACGCCCGCCGCAAGACCGTCACC
GCCATGGACGTCGTCTACGCGCTCAAGCGCCAGGGCCGCACCCTCTACGGCTTCGGCGGC
TAAGGGCCGGCCGGCCGACGGGAGTCACTCTTTGTCGCCGCCTGCAGATTCCAGAAGCCT
GATGAAGCCCCGACTTGTTTAGTTCGCTATTTCCTCTGTAGTTTGAACTCAATCGTGGAA
CANAGTTATTCGCATATATTGTTGGAAATGAAGCTTGTCTGTTGTCTCTGTGCA
>AL814612
ACGAGGCTAAACTCTCCCCAAACTGTATCTCCTCCCTTGGAAGAAATCCCCTCTCCCAAG
TCTCGATCTCATCCCGATTCCCTTCTCTGACCCCCCTAGTGCATAGATGAGTTCGTGACA
GTTGGTATTCAGAGCTCAGGTTTCGGCCCAGATTTTTGCTCTGCCGCCACTCTTCCCTCT
CGATCGAGCCGTANAATCCACCGCTGCGGGTGCGGTTTCGCTCCCGCGAGATCTGCGCGA
AATCCCCAGCGGGGTTGGCTTGATTCAGAGCGTGTGCGACGGCGCCGCCCAGCAAACCTT
CGGCTCAAACCCGCCACATCATCACCGCCATGGCTGAATTCACGGGAGAGTTGAAGACGA
TGCTGCAGGCGCTGCTGCAGCGTTTCGACTAGACCACGCTTGCGGGCGACAAGCAGCACG
AGGCCCAGATCGCGTTCAACACGCAAGTCTCGGCGGATCTGGCGCATATCCGCAAGCAGC
TGGATCTCACCCAGGCAGACGTCGACGAGGTGCGGCAGCAGCGTGAATCACCTTCTTCAC
CTGCGGCCACTGCGCCTCACCGACCGAGGGACGCCGACCACCACGACGGCGACACGCAGG
CCTCCGCGGTCACGGC
>GH732131
ATCCATTACCCAACTGGGCGGCGTGAGGATACAGGTGGAGTGGGATTTTCTTGCATTCCA
CACGGTTCAGTCGGTGACAAGCTCAGATTTACTGGTAGTGAGCATGCGGCCACGTTCGAC
CAGTCCTTTCCGGTTAGCAACTTCGTGCAGAGCCCCAGGTGCAGCTAAGGCTCTGATCGA
TTAGGGATGCATGCATGCCTTTCATATAATGTATCCAACATGCATGCGTCTCTGTGAGTC
CGTTGCCTTATGTAGAGTGAATAAACTGATTGTGTAATAAGTCATGGTTTCAAGATCTAA
TATTATTGTGATGATCAGAATTTTTTTTTACCC
>BJ243270 similar to UniRef100_P22503 Cluster: Endoglucanase precursor; n=1; Phaseolus vulgaris|Rep: Endoglucanase precursor - Phaseolus vulgaris (Kidney bean) (French bean), partial (36%)
GCCTCTATACCCAGGTGGGGGACGGGAACGCCGACCACGGGTGCTGGGAGCGGCCGGAGG
ACATGGACACGCCGAGGACTCTGTACAAGATCACCGCGGACTCGCCCGGATCTGAGGCCG
CCGGCGAGGCGGCTGCGGCGCTTGCAGCGGCCTACCTAGTGCTCAAGGAAGACGGTGACA
AGGCGTTCGCCTCGCGGCTCCTGGCCGCGTCCAAATCGCTCTTTGAGTTGGCCAATAATT
ACAGGGGATCCTTCCAGTCGTCCTGCCCCTTCTACTGCTCCTACTCCGGCTTCCAGGATG
AGCTGCTCTGGGCGTCGGCGTGGCTCTACCGGGCGACCAAGGATGGCAAGTACCTCGACT
TCCTTCGCCAGAACCAGGGCTCCAGCAACCCTGTCAACGAGTTCAGCTGGGACAACAAGC
AGGTTGGAGCCCAGATGCTCGCAACACAGGAGTATTTGAAAGGAAGGAGAGAGCTAGCAA
GGTACAAGGCCAACCTGGACTCCTTCGTCTGCGCCCTCATGCCTGACAGCGGCAATACGC
AGATACGTACAACTCGTGGAGGGCTTCTCTTCACGCGCGATTCGGTGAACATGCAGTACA
CCACCAC
>BE606983 similar to UniRef100_Q4VWF0 Cluster: Histidine-containing phosphotransfer protein; n=1; Triticum aestivum|Rep: Histidine-containing phosphotransfer protein - Triticum aestivum (Wheat), partial (17%)
TCAGTCCTCCGGACCGCCGGACCTATCCTCGCCTTGCCATGGCAGCCGCAGCACTGAGGG
CGCAGCTGAACGCGCATATCGCCGGCATGTACACCAAGGGTGTGGTGGACGAGGACACGT
TCGAGGAGCTGCGGGAGGAGGGCACCGCCGCCGAGGTCTCCCGCCTCTTCATCAATGACG
CCCACGAGGTCATCGACGATATCGACACCCTGATGGAGCAGCCGGAAGTGGACTTTGACG
AGGTGGAAGCTCTGACGCAGCAACTAATG
>BE424921
ACAGTTTTATTACATCCAAATACAGTAAATGCAGTTCAACAACTGTCCTTCTGCGTGCGA
ACCACACTTAGCTTGTCGGGCTAAAGGAGATGATGCGACGCATGTTGCTTGTGTTGTCCT
TGATCAACACCACCTCGTATCTTCCATGTTTGTCATCGTGATTAACTGTGTCGACAACGA
GGTGATATTTGACACCGGCCACATTTTGTTCCCCTCCCCCTGTTACCTTGCTAAACTTGA
GCCCGTCATGCACCTGCTTGACATGCTCCACCACTGTCCACCTACCGATGTCCTGGACAT
GTGGTTCATTGACATTCTCAATAGGAGACCAATATTCCCCGGCGGACGTGGCAGGGTAAA
CAATGGTGAGAGCAGCAAGGACAACAAGGAGGATGTTGCAAGTCCTCATGGCAGTTGGTT
TTGTGGCAAGGTATGCTCCTTTGGATCGG
>BE517957 similar to UniRef100_Q2R3S9 Cluster: Sulfotransferase domain containing protein; n=1; Oryza sativa Japonica Group|Rep: Sulfotransferase domain containing protein - Oryza sativa subsp. japonica (Rice), partial (20%)
GTACTGGGAGGCCAGCCTCAGCCGCCGGAACGAGCACCCGGACAGGGTCCTGTTCCTCAG
GTACGAGGAGATGCTCCCCGACCCCGTGAGGAGCCTGAGGACGATGGCGGAGTTGGGGTG
CGCCTTCTCCCGGGAGGAGGAGGAGCGAGGGGTGGACCGCGCCATCGTGGAGCTGTGCAG
CATGGGGAAGCTCAAGAGCGTGGACGCCAACATGAAGGGGCGGAGGGTTCAGGCGTCAAG
GCCGACGCCTTCTTCCGGAAGGGGGTGGCCGGGGATTGGAGCAACCACATGACGCCGGAG
ATGGGGAAGATGGTGGACGAGGCTGTGGAGGACGGACTCCGGGGGTCTGGTTTTAGCTTC
GCCGACACAAGCTTTGCCCAAATGAAAACGACAAGGTCTTGAGGCCAACAAACGCCGTAG
TCCAGCACCGGCTCTTTGGCGACCCTTTTTTT
>BE446669
GCAGCCAATTAGAGCCGTTGCTCCAGGAACGCAGCTCGCCCGCCCGTCCTACGTCGTGGG
CGCCATGGCCGGCTCGCGGCGCGACGCGGACCGGAAGGAGAAGGCCCCGCCGGCGGCGCC
GCCGCAGCAGCAGCCGGGGCGCGAGGAGGAGAGGGAGTGGGTGCCGTGGATCGTGCCGGT
CTTCGTGGCCGCCAACGTCGCCCTGTTCGCCGTGGCTATGTACGCCAACAACTGCCCCGC
GCACGCGCGCGGCCGCAGGAAGTGCGTCGGCGCGGGGTTCCTCCGCCGCTTCGCCTTCCA
GCCGCTCAGCCAGAACCCGCTCCTCGGGCCCTCCTCCGCCACATTGCAGAAGCTGGGCGC
GCTCGTGTGGGACAAGGTGGTGCACGAGCACCAGGGGTGGAGACTCGTGACCTGC
>BE427632
GGGGGCACAGGCAAGCGAGTGGTAGAGGTNCAAGCATGGCATCTCCGAGAGCGCTCGTCC
TCGCCGTCCTGCTGGCGATCGCCGTCGCCAACGCCGAGGCGGCGTCCGTGGTCGTCGGCC
TGGTCAAGTGCGCCGACTGCACCAGGAAGAACATGAAGGCCGAGAAAGCCTTCAAAGGTC
TCCAGGTGGCAATCAAGTGCAAGAACGTCCACGGCGACTACNAGAGCAAGGCAGTGGGTG
CCCTCGACGGGACCGGCGCCTTCGGCGTGCCACTCGCCGNTGACCTCCACNGCAATGACT
GCCTCGCACANTNCACATTGCCGGCTCCAACACNCCGTGCCCTGCCAGGAGCCATCAAAG
ATCGTTCCGGTTTCGGAAGGCACCACCTTCGCATCGTCGCCGGTGACAACACTTGCCACG
CCATTCGCAGCATCGCCGGAGTGTGCGTNCATTACCCTGTGCGGGCCCGATCAAAAAANC
ACATCATTNAGCACTTTCACCACAANCAACCCGTGCCNCCCAAACCCNGACCCAAACCGN
AACCCCACCCAAAACTACACCCTTTTCCCTTCCATGCCCANCTATTGAAGGCCGGNGGGG
ACNG
>BQ238889
CCACGCGTCCGCCCACGCGTCCGACGGGGACGGCGCACATGCCAGTGTCCGGTATGTTGT
TTCTCACGGCTCACCCCACCCATGGCTGGATGCTCAAGCTGTGGCGCCGCTGCTTTCCAT
ATGCTTGTGTTGTTTCTGTGTCTGCTGTGGGTTCAGCACGGATCTGAAGGCTTCCTTCAT
GGATGATGGATGATGTGATGCTGAATGCCAGGCTAACATACAACCTGAGAGACATGAGCT
ACTAATAACATTTCCTTCTTGGACTAATAAAATTTAAAAAAAGGAGTTCAATGATCTGTA
TTACCAGCTTCGTCATGGAAGGAATGGACGGCTACTTGCCAAATATAATCCAGGATGATT
ATCATGCATCCTCAGATGCCTGCTCATTGCCAGCTTGCATGTATACATGGGACAAAGTTA
GTTTTTATCTGACAAAGGTATCGCAGAGTGCTTTATTTGTGATACAGCTTCAGCGCACAC
GGAGATTGGGCGAAACAGCATGCCCCCCCTCTGCTGGCCACGCCTCTCCGCAGACTCGGG
CCTCACCTCCGGACCGCTGGTGACGGCAAAGGCAAAAACGAGGATCATGATGAGCATTAC
GACGGCATGGCGAAGAGGTACAAAGCAAGGAGCTGGCGGCGGCTCCATCATGCGCCGA
>BQ170551 homologue to UniRef100_A7QKZ9 Cluster: Chromosome chr8 scaffold_115, whole genome shotgun sequence; n=1; Vitis vinifera|Rep: Chromosome chr8 scaffold_115, whole genome shotgun sequence - Vitis vinifera (Grape), partial (7%)
GAGAGATCATTTAGTTGATAAGAATAAATAGAAACGGTGTTAAAAATGAGAAACAGATTA
GAATACATTGAAAACCCAAATGAGAAACAGATTCTAGTAAATCGAAAATGCCTGGCTCAA
ATCATCAAAAATCTAGATCTGCTACTGGTGTCTACTGCGGGTTGGGTGGCCTGGAGTTGG
CGGCGGAGACCCTGGATCCCCACTCGAGGAGCTCCTTGCTGGTGTCATCCTTGTGCGCCA
CCACCTCGATGAAGCACAGGCAGTCCTTCTTGTCCCCGGTCGCCGTCTC
>BQ170589 weakly similar to UniRef100_Q39650 Cluster: Truncated processed peroxidase; n=1; Cucumis sativus|Rep: Truncated processed peroxidase - Cucumis sativus (Cucumber), partial (49%)
AAAATAGACTTTTCGAATAAATTAAAGAGGTTCAACAATGTAGTACGTACGTACATGCTT
GCATGCATGACACAGATATGGTACACATGGTACAAGCTAAACCACGCTTCCTCACTCGGT
CACTCTAGCTTCCATTGACTCTCCTGCAGTTCCTCCGAACCTCCCCCTGCCCACCCGTGA
GCGGCTTGATATTCCCCATGTTGATCATGGCCGCGGCAAAGCTCCTGAAGAAAGCCTTCT
CGTCGCTCGCGAACTGGCCGACGATCGCCGCCGTTGTCGCGCCGGGCGCCGCGAGCAGCT
CCTGGTCGGACTGGAGGAACCCGCGGTTGCCCTGGAGGTTGGTGAA
>BQ168141
CTTTCAAGCAGATAATACACAAACATTAGACATCATACGGTGCAACCAAGGCTCTGTTTA
GGTTGGCCAGAATGCGCAACCCCTCGTTTTCACGAAGCAGCGCCTCCGCCCCTCGCACAT
CTCCAAGCTCATTTTCGCACTCTTTGATTGTCTCACCG
>BJ255871 homologue to UniRef100_A7Q9G9 Cluster: Chromosome chr19 scaffold_66, whole genome shotgun sequence; n=1; Vitis vinifera|Rep: Chromosome chr19 scaffold_66, whole genome shotgun sequence - Vitis vinifera (Grape), partial (19%)
GGTTCCTGGNANATCCGGNGGCGTACGAGACGCTGTCGGACCCGGCGGCCAGGGCGCGCT
ACGACTGCTCGCTCGGGGTGTTCCGCGGTGGGGGCGCCGGCGGCGTGATGCGGGTGCGGA
GGTGGGAGACGGACCAGTGCTGGTGAAGTGGTGATCCACCAAGCCATGGTATGGGCAATA
GCATCGCTCCCAGGAAGTCAGGAACGTGGATGAGCTGCAACGGCCTGTGTTGGTGTCCTC
GGCGTAGTTAGTGCTAAGTTAGTGGAGAGGTTGTGATGTGGGTCCAGCCGTCGGTCCCCC
TATGCAGCCGGCCCCACTTTTTGGTCTTTTTGGGGCCACTCTTGGTCCTGGTGATGTAGC
TTTTGTGAATATATATTCAAGCTTGCTACTGTTCAGCTGCTTTTCTCTCAATATATTTTA
GCTTCAGGTGTTCGAG
>BJ254749 similar to UniRef100_Q9SBX4 Cluster: Proline-rich protein precursor; n=1; Zea mays|Rep: Proline-rich protein precursor - Zea mays (Maize), partial (17%)
CAAATNCTTTAAAAAGNCAAAATACACAGTGATNCCCTGTGTTGCTCACAACTGTTATTC
TGAACTCTCAACTTTGCGGTGCAAATACTAAAATGAGGCAGCAAATGGCACAACACCAAG
CAATCCATCCACGCATGCAAACCGATCATAAATAGCAACATCGATCACTCATTGACTTTG
AACCCGGTGATGAGATTTCATGGCTGGGCAGGACCACGGTGGTAGACTGGACTCAGTGGT
GTCCGTGGTATCCACCGTCGCCACCGCCTCCATAGGTGGGCATGGGAGGGACAGGGTGGT
AGTCTGGGTGGGGCTGCGGCTTGGGCTCGGGCTTGGGCACGGGGCTGTAGTCTGGGTGGG
GCTGGGGCTTGGGCTCCGGCTTCGGCGGCACCGGCTGCTTGTGGTGGAAGTGCTCGATGA
TGTGCTTCTTGATCGGCCCGCACAGGGTCATGGACGCACACTCCGGCGATGCTGCGGATG
GCGTGGCAATGTTGTCACCGGCGACGATGCCGAAGGTGGTGCCTTCCGAAACCGGCACGA
TCTTTGATGGCTCCTGGCCAGGGCACGGCGTGTTGGAGGCGGCGCTGTGGAGCTGTGCGA
CGCAGTCATTGCCGTGGAGGTCTGCGGCGAGTGGCACGCCGAANGCGCCGGTCCCGTCGA
GGGCACCCACTGCCTTGCTCTC
>CA483974
GGCAATCGGTGCCCCATCTACAGATGAGGGATTTGATAAAACAAGCGATGCTCTGGATAC
CGTATCATCTGAAATACAGAAGGTGGTCTCAAGTGGTATGGAGGAAGAGGACCATTCATC
GTCAAGTCTGGATGCAGCGAGTTCGTGTACCATGGACTTGGGCGAAACCTGCTCTTCAAA
CATTCCTGATGCCTTTGTCGAGAAGACTCCAGTCAAAACTCACATGAACACTCCAAAGAT
CAGCGACAAGCTGAGAGAGATATCAAACTCACTGAAGCTTCTTAATGCTCGTCCATTGAG
CGTAATGGCACAAAAGGTAGCCATGGAAAAGACACAAGAAGAGGGCATGGAGAAGACGCA
AAAGGTGGCCATGGAAAAGACACAAGAAGTGGCCATGGAAACAACACAAGAAGAGGGCAT
GGAGATGATACAAGGAGTGGGCATGGAGA
>BU607246
GGGGATACTTTTGTTAGATTTCATATTTCTTGGTATGATGGCCTATACAAAAAGTCATGC
ATTGACTTCAGTTGTCCTGGTTTTGTGCAAGTTAGCCATAGAGTTGGTCTTGGAGCAAGA
ATGCGACCACCCTCTGTTTATCATGGAAAGCAGACAGTAATACACATTCAAATTTTCAAG
GACCCTGTGCCTAAGAACTGGTGGTTGACTTATGAGCACGTAGCAATTGGATATTGGCCA
AGTGCATTATTCGAATTCCTTAGGAACAAAGGTGATGCAGCATTCTGGGGTGGGATTGTT
GAGGGGCCGACTGCCTCGTCAAACTCTCCACAAATGGGCAGTGGACATTTTGCTTCGGAG
GGATACGGAGGAGCGGCTTTCGTAAAAAATATCCAGATTGCGAATAATGAGAAGGGCTAT
TTTGACACTCCAAATAAGTCTCAAGTGCGGCCTGAATCAAGCGATAAATCCAAATATACC
GTGGAAAGATTTGAATATAGTAAATATGTAGGTATGCGTATCTTCTATGGTGGATTAGGG
TCTTACAAGGCCTACTGACATGAACTCAACAAATATATTTAAAAAAACCACTATGATCAA
ATAAGTGATGGTGAATTATGTTC
>CA593237
GATCTANAAGCAATACAAACATGGTACGATGGTAACAACGGACGAGCAACGTCCATGGNG
GAATCGATNAACACCCTCTCCACTCTGCCTACATATACGAGTTTATCACAGTTGCCAAGC
TAAATCNAGCCTGTCATAACGCGCCGGCCGTCCGGCCAGCCAGCCACCGGAGCGTCCATC
ACCGTCCCCGGAACCAGGTCAATATCAGGCGANCGGGGCCCTGGAAACGCNGACCTTGAN
GCCGTT
>CA593852
GCCCCCGACCCCGAGGCTTGCACCGCAGTTGCCCTCGCCCAGCGTGCCGCCGCTCGTTGG
ACGCAGCAGCCCACCCTACGGCCTGGGCATCCCTCTCATCTACGTCTTTCCTTTCATCCC
AATCATTGGCATCCCCTAAAATGAACGTAGCCGCCTTCTCCTTGCGGTACTCGCCTGAGT
ATTTTGTTATTTTCTTTCAGCCAAGTTTGCAGTAATCCCTAGCCATCCATGTCAGTGAGG
TCACCTTATGTATGAACAACGACCAATAATGTGACTGTGAGTCAACATGTTGCGACC
>BQ838397 similar to UniRef100_Q0DH33 Cluster: Os05g0494600 protein; n=1; Oryza sativa Japonica Group|Rep: Os05g0494600 protein - Oryza sativa subsp. japonica (Rice), partial (6%)
TCGAACCCAAATACAGTAATTGTCTTCCTCCGGCCATGACCACCGCCGCGGTCATCATCC
TGCTCGCATCGCTCCTCCCGGCGCTAGCCGCCGGAACAGATAGCCGCTCGCCCGCCGCTG
ACTACGGCTTGGCCCTCACGCCCAGTGACAAGTGCGGCATCGTCCTGCCCGTAGCCGTGG
GCACGTACGACATGGGCACGTACGCTCCGGGCAGCGCGTACGAGGCCAACCTGCGCCATC
TCGTCGCCACCATTCCCACCAAGGCGAATGCGGAATCCAGCGGCTACTCTTATTACAGCG
AATCCTGCAGCGATTCTTATTCCGGGGAATCCCGCAATTGCTATTACGGCAACATCGCCG
GCGATAGCCCCAACCGGATTGTGGCCTCCGCCGACTGCTCAGGGCACCCGGACGCCAGGT
CGCCGGACTGCGGCGCTTGCATCGCGCTGGCCTTCCAGGAGGCGCAGAGGCTGTGCCCGT
TCCAGAGGATGGCTGAGGCCGCGGTTGGCGGCGGCGCGTGCAACTGCAGCGCACACTTCC
ACGACTACGACATCATGGAGCAGTTCCAACACGGCGACCGCAGTAGTGATCCTCGGTGGA
ACACATCGGACCAGGTTGTCGTGGGTGTTGTTGCGGAAAATGAGGAGAACATCACGAGAC
TGAAATGGGCATGCCGTACCTTGGAGACCACAATCA
>BQ839264
GGGGCATGGCATCCCGCGCATCACGTTCCTCGGCACCAGCATGTTCGCACGTTCCTGCAC
TGAAGCCATGCTCTGCAGCAACCCGTTCGAGGCATGCTCCGACGACCCAGCCGCCGTCGT
CTCCCTGCCAGGGCTGCCGCACCCGGTGGTTGAGCTGCGGGGGCAGATGATGGATCCTGC
GAAGCGGCCACATGAGTGGGCATTGTTCCAGCTCATCCACGCCGCGGATCGGCGGAGCTA
CGGCGAGCTCTTCAACAGCTTCCACGAGCTGGAGCCGGCCTACGCCGAGCACTACCGCGC
CACACTCCACCGCCGAGCCTGGCTTGTCGGCCCGGTTGCGCTCGCAAGCGGCAGCGGGAA
GGACGTGGCGTCAAGAGGCGCCATTGCTGGCGCGCTCTCGCCGGAGGCCATCGGGTGCCT
GCGGTGGCTCGACAAGAAGCCGGCCAGCTCGGTGGTGTACGTCTCCTTTGGCACGATGAC
CAGCTTCTCGCCAGAGCAGACGCGGGAGCTCGCCCACGGCCTTGGCCTCTCGGGCAAAAA
CTTCCTGTGGGTCATCACCAATGGCAGTGCTGCTGCTGCATCAACGGATCTGTGTATGCC
AGATGGGTTGTCGATGGCGCACCGCGACCGCGGGTACATCATCCGGGGCTGGGCGCCGCA
GGTGCTGATCCTGAACCACCCCGCTGTGGGCGGTTTCATGACACACTGCGGGTGGAACTC
>BQ241848 UniRef100_A4S176 Cluster: RND family transporter: Dispatched segment polarity protein; n=1; Ostreococcus lucimarinus, partial (0%)
ATACCTTAAACTGGTTGTTTTTCCGTTCTTTGCAATGAAAAGGGGTAAAAACCCCGGTTA
AAAAAAATCCCCTTGTTCCTCACAAATTTTATTCTAAACTTTAACTTTCAACTTTGCAGG
GCAAATCCTAAAACGGGGCATCAAATGGCCGAAAACCCCCAAAAAATCCCCACCCGGCCT
TGCTTGCAACTGATGATAAATAGTAACGTCGGTCACTCACTGACACTGATCATGCCCTCG
GGGATGAAATTTCAGTGCTGGGCCGGATGGGGGCAAATCGGATTCAGGGGTGACCGTGGT
TTCCACCACCCCCCCCACCTTTTTTAGGCTTGGGAGGGACGGGGTGGTATTCGGGGTGGG
GCTCCCGCTTGAACTCCGGTTTGGACCCGGGGCCTTACCAAGGGGGGGG
>BQ608379 similar to UniRef100_UPI0000559055 Cluster: COG1020: Non-ribosomal peptide synthetase modules and related proteins; n=1; Burkholderia mallei GB8 horse 4|Rep: COG1020: Non-ribosomal peptide synthetase modules and related proteins - Burkholderia mallei GB8 horse 4, partial (3%)
CCGTCTTCAACACCGCCGTCTCCCCTCATTACCACTACGTTGCGTCCACAGACCCTCGCT
GCACGGCTCCGTACGGGCGCGCCGGCCACGGCCGGTGCATCTTCGACGTGGAGTTCCAGT
ACGGTGGCTCAAGCGCGCATGGCATCCTTGGCCGCGACGACTTCGTCTTTGACGGAAGCG
GCCCCGGCAGCCCCATCAGTAGCGTCGGCGGCCTTGTCTTCGGCTGCGCACACAGCACGC
ACGGGTTCGATAACCGCGACGTCTGGGCCGGCGTCATGAGCCTCAACAGGCACCCGACCT
CCTTCATCCGGCAGCTCTCGGACCGCGGCCTCGCCGGCTCGCGCTTCTCCTATTGCCTCG
TCGGCAAGCAGCACGAGCACCTCCACCGGCGTGGCTTCCTCAGGTTCGGNGCAGACATCC
CGGACCAGTCGCACGCACGGAGCACGGCGCTGCTGCACTGGGACCTCGCCAAGGGAAGAG
GCATGTACTACGTCAACCTCGTTGGCGTTAGCCCTGGGTGGGGCGAAGGGCTCACGGGCG
ATCAACGCCGGGCGACGGTTCAAGTTTGGAACCCGGACAAGCCCTTCCGGGGGTGGGTGG
CAACCCTTTGACGGC
>BQ243218 similar to UniRef100_A9G2J1 Cluster: D-xylose ABC transporter  permease protein; n=1; Sorangium cellulosum 'So ce 56'|Rep:, partial (3%)
GCGAAAAAAAACTTATTTTGCCTTTTATTCCCAAATTTGAACTAAGGCCCATCTAATCCA
CACATGAAAATGCGTTGGACTTTATTTTTCACCGCTACATGGGTCGGACCATTGACTAAA
AATTGGGGGGCCATTTTTCGGATACTAAAACTCTTGTTTTTTCAATAACCCCCCATGTCG
GGAGGGACCTCACTGGATGGGGATATGGGGGGGGAACAATATGGGGGAACATGCCCCTCT
CACATTGGCGGGGTGGGCTGAATCACCCATGTGCCTATCACCGGAATCCAACCCTGATCC
AATTGGGTTTGGTGTTGTGGGTGGCTAAAACCCAAACCCTG
>BQ240752 weakly similar to UniRef100_A7P495 Cluster: Chromosome chr1 scaffold_5, whole genome shotgun sequence; n=1; Vitis vinifera|Rep: Chromosome chr1 scaffold_5, whole genome shotgun sequence - Vitis vinifera (Grape), partial (23%)
CCACGCGTCCGCTGAAGCCGGCGCCCATACCTCATCTCCATGGCGGGCATGCTCTGCGTC
GCCCTCCTCCTGGCGTCCCTGGTCTGGCCAGCCGCGCTCACGGCCGGCTCCGCGGGAGAT
GGCCGCCGGCAGCAGCAGCAGCTCACCGCGCTGCCGCCGAGGGGATGGAACTCGTACGAC
TCCTTCTCGTGGATCATCGGCGAGGCCGCGTTCCTCGACAACGCGCGGATCATGGCCAAC
AGGCTGCTCCCGCATGGATACCAGTACGCGGTGATAGACTTCCTGTGGTACCGGAGGATC
GCCGCCGGCTCGGGGGTGGGCGCGTACGGCTTCGACAGCATGGACCAGTGGGGGCGCCCG
TACCCTGACCCCCAGAGGTTCCCGTCGGGCCGAGGCGGCGGAGGATTCAGGCCCATCGCC
GATAAGGTCCATGCCATGGGCTTGAAGTTCGGCATCCACCTCATGAATGGGATCAGCACC
CAGGCCGTCAACGCCAACACGCCCATCCTCGACGTCCGCACGGGAAAAGCCTATGTAGAG
AATGGCCGACAATGGAGGGCGCGTGACATAGGCCTCACCCACAGGACATGTGCGTGGATG
CCAA
>CA600562 weakly similar to UniRef100_A7NSS0 Cluster: Chromosome chr18 scaffold_1, whole genome shotgun sequence; n=1; Vitis vinifera|Rep: Chromosome chr18 scaffold_1, whole genome shotgun sequence - Vitis vinifera (Grape), partial (31%)
CCACGCGTCCGCCACACACTCTACTAGCTACCAATGATAATGGGCGTGGGGCGTGCAACA
AGAAGGATGCAAGGCAGGAGTTCCATGTCGGTCTTGCTGGTGTCGTTGCTGCTGCTGGCG
GCGGCGGCCGGTGTTTCCAGCCGAGCCACGTACACGGGCAGCAGCACCGCAGGTGCCGGT
GCAAGTGTGACGACGACGGCGCCGCCGAAGAAGCATGTTGATGGGAAGAAGCAGCAGGTG
CCGGCGCTGGTGGTGTTCGGCGACTCGATCGTCGACCCGGGCAACAACAACGCCATCAGC
ACCATCGTCAAGGCCAACTTCGCGCCCTACGGCCACGACTTCGGCGCCGACCACCGCCCC
ACGGGCCGCTTCTGCAACGGCAGGATCCCCACCGACTTCATCGCCTCCAGGCTCGGCCTC
AAGCAGCTCCTCCCGGCGTACCTGGCCCCGAACCTGACGACGCACGACCTGCTCACCGGC
GTCAGCTTCGCGTCGGGCGGCACGGGGTACGACCCGCTCACGGCGCAGCTCGCCTCCGTC
ATCTCCATGACGGACCNGCTCCGCATGTTCCACGAGTACNNNNNNANNGTCCGCGCCGCG
GCCGGCGACGCCGCGCTCTCGNNNNTNCTCGNNNNNGGCGTGT
>CA605559 similar to UniRef100_A5P1Q7 Cluster: LigA; n=1; Methylobacterium sp. 4-46|Rep: LigA - Methylobacterium sp. 4-46, partial (4%)
GCAACGTGGACCCCAAGAAGTCCCGGGTCTTCTTCGTCACGGCGTCGTCCACGCACGCCA
GCGGCCAGCTCTGGGGCGACGAGGCGGAGGGCAGCAACTGCCACGGCCAGACCAAGCCCA
TCGCCGACGCGTCCTACTGGGGCAGCACGAGCAAGGCGATGCTGCGGGTGACCGGCGAGG
TGCTGGGCGCGTCCGCGAANGGTGCCGGTGGGCGTGGTGAATGTCACGCCAGATTTCCGA
GTACCCGCCGGGACGCGCACACCANGTGTACCGGAGAATTTGGGCGCCGCCCGACCAAGG
AGCANTCCGCCGACCCCAAAGACTACGCCGACTGCACCACTGGTGCTCCCCCNGGGTGCC
CGANGCCTGGAACACTGTCCACTGGAATNTTCTTCCCCGCCAACGACAAGCGTCCTACCA
CTCTCATTTCTCTTTAATGATCTAATGTCTTGCATTTGGGTCTCTCCTTTGANCATGTAA
TCTCCTTTTTGNAAAATTGATAATTTCAAAAAAAAA
>CA608089 UniRef100_A8MRV1 Cluster: Uncharacterized protein At1g07660.2; n=1; Arabidopsis thaliana|Rep: Uncharacterized protein At1g07660.2 - Arabidopsis thaliana (Mouse-ear cress), partial (53%)
GTGCTCAAGATCTTCCTCGAGAACGTCATCCGTGACGCCGTCACCTACACGGAGCACGCC
CGCCGCAAGACCGTCACCGCCATGGACGTCGTCTACGCGCTCAAGCGCCAGGGCCGCACC
CTCTACGGCTTCGGCGGCTAGGCCGCGCCAGATGGTCGTCAGTCCTCGTCGCCGCCTGCA
GATTCCGCTGTGTTAGTCCGCCCGTTCCTAGTAGTGTTGCGCTCAAGAAATCTCAAGATG
GAAACCGCCTTGTTTCCCATTTCCTCTGTCTGTTTAGCTGGGATNATGAAATTATGTACT
GTAATGAAGATGTTTGNATCCAAGATTCNAAACTGNAAAAAAAAAGNTANAAAAAAAACC
CCAGGGGGGGG
>CA598152 homologue to UniRef100_P06671 Cluster: Chlorophyll a-b binding protein, chloroplast precursor; n=1; Zea mays|Rep: Chlorophyll a-b binding protein, chloroplast precursor - Zea mays (Maize), partial (42%)
GCGGCCCTTGCCGCGAAGCAGGCCAAGATTGCCTCCTCCAATGTGTTTGGCGAGGGCCGC
ATCACGATGCGCAAGACGGCGGCCAAGGCCAAGCCCGCCGCTTCCAGCAGCCCGTGGTAC
GGCCCGGATCGTGTCCTCTATCTCGGCCCGCTGTCCGGTGATGCGCCGTCCTACCTCACC
GGCGAGTTCCCCGGGGACTACGGCTGGGACACTGCTGGGCTCTCCGCTGACCCCGAGACG
TTCGCGAAGAACAGGGAGCTTGAGGTGATCCACTGCCCGGTGGGGCCATGCTTGGGCGCT
CTTGGCTGCGTCTTCCCGGAGCTCCTCGCTCGCAACGGCGTCAAGTTCGGGTNAGGCCGT
GTGGTTCAAAGCTGGTTCTCAAATCNTCAACGANGGTTGGGTTTGGACTAACTCCGGAAA
CCCAAGCTCGTCAAGCCGCAANAAGCAACCTCCNCAATCCTGGGGCCTTGCCAAGGTCNT
TGCTCAATGGGCCNCCCTTCAAAGGGGTAACCCCNTTTNCCCGGTTGGNCCCNCTCCGGT
TAAAATTGNCCAATTCCCTCCTAACCCCCGGGGGGGTTANCNTTCNACCCCCCTTGGGGT
TTGGGTTNAATAANCCCTAAGGGAATTTTTCCGGGANCTCAAAGGGTNAA
>CA597545 UniRef100_P13653 Cluster: Protochlorophyllide reductase A, chloroplast precursor; n=1; Hordeum vulgare|Rep: Protochlorophyllide reductase A, chloroplast precursor - Hordeum vulgare (Barley), partial (6%)
CGAGNNCTGGTTCTCGAAGGAGGCCAGCGACCCCGAGAAGGCCCGCAAGGTCTGGGAGCT
CAGCGAGAAGCTCGTCGGACTCGCCTGATCTCCGGCCAGGTCCGGGCAATGCATGCATCT
AGGACTCCGATGCCGAACTTGTCGCGTAATTGAGTTTCTAAAAAGGAGTAAAAGTGATAA
TTNNNNNNGAAAGGCCTTGCAGTGTCGGCGAGAGTGCATAGATCTCGTGTGGAAGATGCA
CATCCCGCTGTTCCGCACCCTCTTCCCGCCGTTCCAGAAGTTCGTCACCAAGGGGTTCGT
GTCCG
>CA709987 similar to UniRef100_P12331 Cluster: Chlorophyll a-b binding protein 2, chloroplast precursor; n=4; Oryza sativa|Rep: Chlorophyll a-b binding protein 2, chloroplast precursor - Oryza sativa subsp. japonica (Rice), partial (32%)
GCACAAGACAAGCAACCAAATCTTCTTCAGGGTTCTCTGCAACTGCAATGGCGTCATCCA
CCATGGCACTCTCCTCCCCGGCCCTTGCCGCGAAGCAGGCCAAGATTGCCTCCTCCAATG
TGTTTGGCGAGGGCCGCATCACGATGCGCAAGACGGCGGCCAAGGCCAAGCCCGCCGCTT
CCAGCAGCCCGTGGTACGGCCCGGATCGTGTCCTCTATCTCGGCCCGCTGTCCGGTGATG
CGCCGTCCTACCTCACCGGCGAGTTCCCCGGGGACTACNGGNTGGGACACTGCTGGGCTC
TCCGCTGACCCCGAANACGTTCGCGANGAAAAANGGAAGCTTTGAAGGTTGATTCAACTG
CCCGGTGGGGCCATGCTTGGCCGCTCCTTGGNTTGCGTTCTTCCCCGGAGCTTCTCGCNT
NGCCAANGGGNGTTCAANTTCCGTCTAAGGGCCTTTTGGNTTCAAAAC
>CD373925
GTAAAACTCCGATCTAAGAAAAAATATCTAGAGACTATCTTCTGAAGCTAACATCTGCTC
TTGCACATAGTCCAACTCTCAAGATGAGTTCTTGGTTGGAATGTCTCCAAATAATTGGCT
ATCTTCTCTATAGAACTACAGAATATATACATAGTTACCAAGATTTTTCCAATACAGTGA
GTTGACATGGTTCCTATAAATTCCGTTCCTTGAATGGATTTTTTTCATTACTCCAACTGA
TTCAAGAAAAAGGACCACAATGTTTTGATTCCCTTATATAGTTTCATGACCCATTCCTTC
AAGTCAGAATGTGTGAAGAAAATGGCAATCCAAATAAAATACTATCTTTGCAGGGAAAAT
TAGATATGTTACTCTCCGAAGTAGTCAAAGTATATGATGTGATGGCATGACATTTTGCAT
CATTTAACGGGAAAATATTTCATTGATAATTCTGTCATCGTCGTTTCTTCCCTTTCCACC
TATAAGAATGTTGTCGGAAACGGAAAGGTACCCTTGGATTTAGCTCTCTATCTTTTGAGC
ACGGTTTGCAACCTGAAACTTTACTATCAGGAACTTGACATAAGGTTGGACTTTTCCAAT
ATCAGGTGCTCCGTTCTTCAGTCTTCACTTGATTGATGATTCTGTTCTAAATTACGCAAA
CTCTGAAACCTGCTAAAAGGCAAATCAGAAAAGGCATATTAAAAG
>CA733851 similar to UniRef100_Q86GK6 Cluster: Secreted protein 4; n=1; Ancylostoma caninum|Rep: Secreted protein 4 - Ancylostoma caninum (Dog hookworm), partial (4%)
GTTCAGTTCCACCTATCTTGGCTTCAAGACAGTTCGAGGTTTCTAGGTAGCATTGCACCA
ATGACAACAACAATGATGACCACCATCAGCTTCTCTGCCATTCTATTCATCTTGCTTTCT
GTGGCAATCACTGCTGAGACCAATGACTCTGGTAGTGGCATGGCGAGGGTGACCAACGTC
ATGGTGGAAGCATGCAAGAATGCCTCAGGCTATCATCGTGAGCTTAAAACTATGACACAA
TGAATTTTGCTTGTCGACCCTCCGGTCAAACAATAGGAGTGTGGAGGGAAAGGGANCAAC
TTGAACTGGTGCTAATTGCCAACNACATCCTTAAAGGGCGCCTCAACACTGGCAATCANA
ACANTNAGAAAATTGCTAAAAAAAACAAAAGAATNGGACNGTGGCAAATGCGCGATTNTA
NTAATTNCNAAGGGTTCTATGATACAACNATGGGAATCCTCCAATATTATGTNTTTTAAA
TNG
>CA734991 similar to UniRef100_Q9M629 Cluster: Protoporphyrinogen IX oxidase; n=1; Zea mays|Rep: Protoporphyrinogen IX oxidase - Zea mays (Maize), partial (4%)
ACATGCTCGAACTACAGGAAAGAGCACATATTGCATCACTAAAATTTGTTTTTTCAATTA
AAGAAACACTACAGAATCTCATGATGTTTTACCGATCCTAGCCTCACCTCGTATATGCAA
CAAAATGAAGAGATGCACTACTTCCATCACTTGTAGGCATACTTGGTCAAGAAGTCAGAT
ACTTGTGAGGCACTCTCGTGTGCTCCATTTTACTAGGCCTCTGCTTTATTTTTGCAGCTC
CTCTGCAAAGCAAAACTTGTGGTGGTTAAGATTTTAGT
>CA734406 homologue to UniRef100_A9UZQ2 Cluster: Predicted protein; n=1; Monosiga brevicollis MX1|Rep: Predicted protein - Monosiga, partial (1%)
GCACGAGGTTCATATACAATTGTCCCCAACACTCTTAGTTTGAATACAATTCAAGGCTTC
TAGTTGAGCTTGCAGCAATGGCAATAGCTCCGACGACCACCATCATCTTCTCTGCCATAA
TCATCATGCTCTTTTCCTCAGCCACCACTACTCAGACCAACAACGACATTGGTGGCAAGC
CCGAGAGGACCCATTTCATTGTTGAAGCATGCAAAAATGCTTCAATCAACTCCTCTGAAT
ACAATCACATCACAGAAGAATTCTGCGTCTCAACCCTCCGGCAGGACAAGCAGAGTGATG
AGGCAAAGGACCTTCGTGACCTGGTCCTCATTGGTGTAGACATTCTCAAGGGACATATCA
TTGCTGCAAGTGGCAAGGTCAAAGAAATGTTGCACAATGCCAAGAATGGCACATCAATAG
CACACCTCCTTCGTTTGTGCGAGCTGCACTATGACGCCGCAGTGACCATCCTCAACATCT
CCAACACCATGCTCAAGGACAACCACGGGCCCAAANNTGGTGAAAAATATGGACCCCCGT
CCTATTATTTACCCGACTGTGTGGGTATGGCATCCAGCCTTGTCGACTACTGTGGGCATG
AGCTTGTTGATATGCCTNNNCANNNNNNNGTTGT
>CA741179 weakly similar to UniRef100_Q677B6 Cluster: Acyltransferase; n=1; Hyacinthus orientalis|Rep: Acyltransferase - Hyacinthus orientalis (Common hyacinth), partial (48%)
GGGCACAAGGTGGCATCGCCGTGGGCTGCGCCTTCAACCACGCCGTGCTGGACGGCACCG
CCACGTGGCACTTCATGAGCTCCTGGGCGGAGCTCTGCCGCGGCGCCGCCGCCCCGTCGT
GCGCTCCCGATCCACAACCGCGCCATGGCGCGCTCCGTGCGCGTCGGCCTCACCCTGCCG
GCCTCCGCGGGGGCGCACGNNNAGACGGNNNCCAACGNNNCCCTAAGAAGCCGCTCGTGG
CCCGCGTCTTCTCCTTCCCGGAGCCCGTCGTGGCCCGCATCAAGGCCGCCGCCAACGCGG
AGCTGCCCCCGGGCGCGAAGCCCTTCTCCGCCTTCCAGTCCCTGGGCGCCCACATCTGGC
GGTCCGTCTCGCGCGCGCGCGAGCTGGGCCCCGCCGACATCACCGTCTTCGCCGTGTTCG
CCGACTGCCGGTNNNGCCTNNACCCGCCTGTGCCGGCGACGTACTTCGGCAACCTCATCC
AGGCGGTGTTCACGGGCGTGCCGGCGGGGATGCT
>CA731048
GCACGAGGCACATCCGTCGCCTTCAAGTTCACGACCAGATCGTAGTCCAGGACGCGCAGA
TGGCCTCCTACGAGAAGCAGCAGCCGCCGCCCCCGCCGCCGCCCGCGAACGCGGCGCCCT
ACTACGCGTACCCGGCCCCGCAGCAGCCGTACTACGCGCCCCAGCCTCCCCCTCCGCCCG
CCCCGCGCCGGAGCGGCCCCGGCTGCCTCCTGTGCTTCGTCTTCAAGGTCATCGCCCTGG
TCGTCATCGCGCTGGGCGCCGCCGTCCTCGTGCTCTGGCTCATCCTGCGCCCGGGCGCCG
TCAGGGCCACCGCCGTCTCCGCCACGCTCTCCCGCTTCGACCTCGCCGAAGGAGTCCGCG
CCGGCGAGGGGGTCCTCCAGTACAACCTCACCGTGGACGTCCGCGTCCGCAACCCCAACC
GCTTCCGCATCCACTACGAGTACGCCGAGGCGCAGGCGTCCTACGACGGCGAGCGCTTCG
GGTACCACCCCGTCCAGCCCTTCTACCTGGAGCGGAAGNGCGAGCGCACCGTCACGGCCG
CGTTCGCCGGCTCGTCGGCCGTCGACGACCGCGGCGCGCTGCGCTCGTACCGNNNNGAGA
GGGGCGACGG
>CA727356
GGACGGCACCAAGGTCGGCGGCTCCATCTTCGACGACGAGGGGCGGTACGCGCGCCCCGA
GGGCATCGACCTGCTGCTCCGGGCCAGAGTGGCCAANATCCTCTTCAATGTCGGAGGGCG
CCGGGCACGGTCGGTGGCGCACGGCGTGGTGTTCCACGACTCCAGGGGGCGGATGCACAA
GGCCTACCTCAACACCGGCCGCCGCAACGAGATCATCCTCTCCGCGGGCGCCATGGGCAA
CCCGCAGNTGCTGATGCTCAACGGCGTCGGCCCCGCGGACCACCTGCGCTCCTTCAACAT
CAACCCTCGTGCTGAAACANTCCNGCGGTCGGCCANGGGATGGCCGACAAACCCCATGAA
ACGCCATCTTTCGTGGCCGNTCGNCTTTCCCCCGGTCNAGGGTCTCCCTCAATCCNANGG
TNCGGTCGGGAATCANCCANTTTCGGG
>CA728357 similar to UniRef100_Q1ENV8 Cluster: GDSL-motif lipase/hydrolase family protein; n=1; Musa acuminata|Rep: GDSL-motif lipase/hydrolase family protein - Musa acuminata (Banana), partial (29%)
GCACGAGGGTGCTAGCTCCCCTGGTCGACCTCCCGCCCTCTCCGTCCATATCCACCCCTC
TCCCCGCCCAGCTCGTCGACCGATCTCACCTGCACCCGTGCCTAGCTATAGCGAGCTAGC
TACGTCTCTCACCGGAAGCTAGCTAGGTAGCCGCGGGCGCCATGGAGCTGGTGGGGCGGC
TGGCGTGGTTGGTGGCGGCGGCGGCGCTGGCGCTGGCGGCGACGGTGGCGAGGTGCGACC
CGCAGGTGCCGTGCTACTTCATCTTCGGCGACTCGCTGGTGGACAACGGCAACAACAACT
ACATCGTGTCCCTGGCGCGCGCCAACTACCCGCCCTACGGCATCGACTTCGCCGGCGGCC
CGTCGGGGCGCTTCACCAACGGCCTCACCACCGTGGACGTCATCGCTCAACTTCTGGGCT
TCGACAATTTCATCCCTCCCTACGCCGCGACGGGCGGCGACCAGCTCCTCAACGGCGTCA
ACTTCGCCTCCGCCGNNNNCGGGATCCGTGCCGAGACCGGCCAGCAGCTGGGCGGGCGGA
TCCCGTTCGCNNNNNNNNNGC
>CA710528 similar to UniRef100_A6GB67 Cluster: Diguanylate cyclase; n=1; Plesiocystis pacifica SIR-1|Rep: Diguanylate cyclase - Plesiocystis pacifica SIR-1, partial (3%)
GAGAACTTAGAAATGTTAATAGACATGAAAAGCACCAAACATTTGATAGCGACGATAATT
TTCATTGGACTCGGTTCAACTATTCCTCGGCGCCATTACATTGATANATAACAGTAGCTC
CGAAAGTAAGATCCGACCACCAGCCGCCCGTCGAGATCTACTTGATTTTATTCATGACAA
GAATAGATAGCTATATCCGTCACCGATACCCTAGCCATAGCTAGTTACAGTCACAGGAGG
CGGACGCGACTGTCATCGGGTAGGGAAAGGAGTTGCCCGTACTGGAAGGGACACGGGGGA
AGCTGGGCTCAATGGGACTTGCCGTCGTTGACCGAGGCAATCCGTTTGNTTGCCCGNGGG
CGGGGGGGAACTTTGGGCTGGGGTCCATTGGCNATCAAATTTGAGGGGNAAAGGTCCGCN
CAANGCNAACAATGGA
>CA702945
CAGCCGAAGGAAACTGAAGCTACCTCCTCTTTTCTCCTGCCCATGGCGCTCGCCGGTAGC
AATGCACACCCCACGGTTCTTGTCCTCTTCCTGGTTCTCACGATGATGATGCCCTCCTCG
CCACCGTCACGCTGCCATGCACTTAGGATATGGTCGTGCATCAATGCTGCGGTGCAGCCC
TGCCGTGTAGTGACGTGCATGGCTGAGTGCNAANCCAAGGGGAAGCTGCAGGACCTAATT
TCTCCTTTCCCGCTGCCAACCACACTGTCCACCCCCGAGCANTGGCTGCTGCAGGAACGT
CTAGCTCAACTCAAGTGGTGACAAGCCAATGAACGGGCTAAAGCAACCCCTTTTGGAGNC
CGCTTTTTCNATTTCTGGGCAATAACNCTGGGNTTCTNGTTTGCTCTATTCCAAATGAAG
CTTGGTNTGGCCTTATCCNTCCTAACAAATAAAACCAAAATANTTTTTGGGGGGTTTTCC
CTTCCAAAANAATGGTTACTTTCCNGGACAATNNATTTTTTTC
>CA706285 similar to UniRef100_UPI00006CFA55 Cluster: Zinc finger in N-recognin family protein; n=1; Tetrahymena thermophila SB210|Rep: Zinc, partial (0%)
GTTCTCTAGTGCACTCTGTTCAGCAAGTTGAGTGAAAATGCTGAATAGAACCATCCAAGT
CTTCCTACTTTGTCTCATGGCAGATGCTTGCCTTCTCATGACGGTGGTAGCGCCGCTTGC
TCAAGCTGCTGGGAGGCCTGTGGCATCCTTACCATGGGTAGCGGGGTGTTGCCCAAGGAA
CTACCTATGTTGTGGTGTCCGTACTGTTGCCCCGGGAACACATGCATCGGAGGCCACCTC
TGTGCCTTGACTTATGGTTTCGCTTGATCTTCTCCCATAACATAGTTGATATAACATAGT
ATCATCACAAANGTAGCATGGTTTAAAGTGAGTTAATCTNCCTTTACTACCTCAGACTTG
TGATGGCCACTTTTGAAACAATGTTTTTTGCTNATGTCTTAAGATNAAGAAAATTGGGAA
NNATG
>CA708481
TTCTCAACAAACATTTATTCATTATTTTGACACAACTCTTGCATGAACCGATGATATAGG
GATGTAGCTACCTAGCTAGTTAACTGCACAGTGTCTAGATGGCAATCCTCCGGAGCAAAG
AAGAGGCGGTTGTGTTGGAGGTCAAACGTGAAGCGCGTGTCCAACATCTGCCCCGCCCCT
ATCACCGTCCTCTCTGCGTATGCCGCTATGGCGAAACACGCGTAGTGGGTATGCTGATGC
ATCGTCTCCACAAACAGCAGCTCCGGCTTGATAAAGAGCGATGCATGTGGAGCTTCCGGG
TAGAAGTGGAGCGTCACGCTCGGGAAGTGCGCGCGGATACTGTCCCACGTCCCATGGAAA
GCAAAGCTTCTGCGCTGGGGGCAATATCGCGTGGTGCAACCCCATGGCGCTGCATGTGCT
TCACGAACTCGGGCGCCAGGACATGGGTATGCGGGGGGGGG
>CA712028
GGATCACCTCCAGATGGATGCTATAACATTCGATGTCCTGGTTACATAAGAACAAGTTCT
AGTACAACTCCTGGGGACGTTATTACTCCTGTGTCTAGCATCAGGGATAAAAAGCAGTAC
ATAACAATCAAGGCTTACAAGGATAAGAAATCTGGTGATTGGCAAGTCCACTATGGATTC
AATAGTCCTGCAAAATTAATTGGTTACTTTCCCAAATCATTATTCTCGGACATGGAAAAG
AAACAATTAATTATTTCTTTTGGTGGCTTCACAAGCCACCCACATGCACAACCAATCCTC
CAATGGGGAGCGGGTTATTTCCAAGGGAGAAATGCCGCCCCTTCAAAGAATCTAAAATTT
GTTGATGCAAAAAGGTCCTACTCATGACATCAACAAAGATTTACCATTTAATGT
>CA711010 similar to UniRef100_A7PZ15 Cluster: Chromosome chr4 scaffold_39, whole genome shotgun sequence; n=2; Vitis vinifera|Rep: Chromosome chr4 scaffold_39, whole genome shotgun sequence - Vitis vinifera (Grape), partial (17%)
GCCAGTTCTCCCTCCCCGACTACGTCCGCTACCTCATCTCCGAGTACAAGAAGATCCTCA
CGAGGCTGTACGACATGGGCGCGCGGCGCGTGCTGGTGACGGGGACGGGCCCGCTGGGCT
GCGCGCCGGCGGAGCTCGCGCTCCGGAGCCGCGACGGGGAGTGCGACAAGGACCTGATGC
GCGCGGCGGGAGCTGTTCAAACCCGCAAGCTTGTCCCAAAGGCCCTGGAGGGAGCTCAAA
CGCGCGGCTAACGGGCGAACGGGGAACCTTTAATCGCCGCCAAATCC
>CA696547
CCTTCGTGCTGCAGCTGCGCCTCCTTCAGCTCGTGTGGTCCGGCCGGCGGAGGCCGGCGG
ACCAGAGCAACACCGCCACGCCGTCGCCCGTCGTGTCCGAGAGGATCGTGCTGCAGATAT
GCCTGCCGCTGTACGTGCTCGGAGGAGCCCTGGCCGCGGCCGTCCACGTGATCAACGTCC
GCGCCGCGAACGAGGAGCCGCTGGTGGTGCGCATCGGCGGAGAGCCGGCCACGATCTGGG
AGGACCTCCGTGTCGTACGGTGGTCTGATACTGGGACGGTTCCTGCTCCCTCAAATCATC
CTGAACGCGTCGTTGGCAGGTCCGGGACTCCGAGCGATCTCCCGTTGGTTCTAACGCCGG
GGTCAACATGACCGGGTGATGCACACGTGTACACGTGGTGAAGCGCAAGTCTACAACCGA
CATGACTCTCCGACTTAC
>CA635312
CCGACGCCCACCCCGGTGTACACGCACCCGAAGCCCGTGCCAGAATACAAGCCGCCGACG
CCGGTGTACCCGCACCCGGCGCCGATCTACCACCCTCCTGCCGCAGATCAGAAGGCCGCT
CTGAATCCGGAGACTGACCCTCAGCTCTTCAAGAAGCTCCTCCACAAGAAGCCCATCGTG
ATCCCGCACTTACCAATCGTGATCCCTCACTTCCACAAGAAACCGGCGCCGGTGCCGGTG
CCGGAGTACAAGCCACCGACGCCCAACCCGGTGTTCACGCAACCCGAAGCCGGTGCCAGA
GTACAAGCCACCGACTCCGGTGTACCGCACCGTCGCCGATTTACACCTCCTGGCGCCGAT
NAGAAGANGTCAAGACCCGGAGACGNCCCCAGTCTTCAAGAACTCCTCCATAAGAANCAT
CGTGATTCCGCCTTCACAAANAGCAACCCGGTGCCGGATANAACCGCAANACCAACCCGT
GTNAAANACCGAANCCTTTCNGGGANAAACCCCNACCGNTTTAACCACCGACCGTTTACA
CNCGGNG
>CA634332 similar to UniRef100_Q0DKN1 Cluster: Os05g0153300 protein; n=1; Oryza sativa Japonica Group|Rep: Os05g0153300 protein - Oryza sativa subsp. japonica (Rice), partial (10%)
CGCTGGGGGACCTGGTGAAGGGGGCCTTCCTCTGGGCGAGGGCCGGCAAGGACTACCGCG
AGGGCCCCGTCTCCCTGCTCTACCGCGCCTCCGGCCTGCTCGTCCCCGGACTTGCCTCCC
ACANCCCGCGCGACTACGTCAACGCCGTCCGCCTCGGCCGCATCGCCCCCAAGTCACTCT
AAGAGAGCAACTCCAACCGGACGACCCAAATAGACACGCGTTTTATGCNATTGAGTCAAC
GTGTCTGTCCCCTCCGNGCTTGGGTGGCTGNNNCACTATTTACNATATCATAACTGTGTC
AGAATNAGATTCANATCTCTGAC
>CA702589 similar to UniRef100_Q5J7N0 Cluster: GSDL-motif lipase; n=1; Agave americana|Rep: GSDL-motif lipase - Agave americana (Century plant), partial (7%)
TACACATATTATTGACCTCCAATTAGCAACACACAACTAACACCACATTCAAAACCGAGA
GTGGCATGAACCACGCCATGCATGCAACACCAACAATCAACAAAGTTACGGATCGACACG
TAGGTAGCTTCCTGGTAGCATATCATCAGTCCATGAGGCTGGCGTCGATGTGGAGGGCGG
TGCTGAGGTTGAGCGGGCTGACGTAGTCGAGCGAGCCGGTCATGAACTGGCTGACGATGA
TCCGGTTGGCGCGCTCCGTGGGGTGGGTACGAGTCCCAAGAACACGTACTGGGCCCTGTC
GGCGCAGAGGTGGGACACCGCCGTGCAGAGGCAACCCGTTNTGCGGCCCTGCCCGCAACA
CCCTCCTTGGGCGTCCGGAACCCGTTACGCCGCCGGGTCCCTGATGAATCCAAATNNGAC
NCGGAAGGATTTTGCGNGATAAAGCCCGTCNCCGTTACNGCGTTNAGCCACATTTTAGGT
GTATTNACATGGGA
>CA711919 similar to UniRef100_A7R4H8 Cluster: Chromosome undetermined scaffold_690, whole genome shotgun sequence; n=1; Vitis vinifera|Rep: Chromosome undetermined scaffold_690, whole genome shotgun sequence - Vitis vinifera (Grape), partial (6%)
GCAGAGTGAACTGAAGATGGGTCTGAGCTCAAGCCTAGCGCCAGTGGCATCTGCACTGCT
CTTCTTGTGCTGCTTCACCGCCCGGAATGCTGCCGCTGCCAGTGGTGATGGTGGCGGTGG
TCTGAGGCTGAACTTCTACTCCGAGAGCTGCCCGAGGGCGGAGCAGATTCGTGAAGGAGC
ANGTGAGGANGCTGTACNAAGGAGCACGGCAACACGGCGTGTCGTGGCTCCGGGCCTCTT
CCACGACTGCACCGTCAATCCTGCGACCCTCGCTGCTCCTGGGAGACCGACCCGCCAAGG
GCTCGTCTCCGAGCAAGCTCCCCNAANGACTTCTGCATGCGCAACTTCAATTACTTTGGC
NCATCAATNCGGCCTGGACGCCAATNCCCNGGACT
>CA676813 homologue to UniRef100_P00871 Cluster: Ribulose bisphosphate carboxylase small chain PWS4.3, chloroplast precursor; n=1; Triticum aestivum|Rep: Ribulose bisphosphate carboxylase small chain PWS4.3, chloroplast precursor - Triticum aestivum (Wheat), partial (33%)
GACCATCCTACTCTTTATTATGAAAAGGTATAGACAGATCTCGTCCATTGATGTATTCGG
GGGTTGTGCCGAAGAAGAAGATATAGACCTATGAGGAATTACGTATGCATGCTCAAGAAC
CTATGTTCGTACATACATACACAAAATCATATAGAACAAAAGGTATGCTCCGGTCAGAAA
GCAGAGTCGTACAGCAGAGTTTTGGACAAAAGTGAAGTTCACAAAAGACCTTCATACGAG
ATAGGCCATTGTTTCAACTCGTAGTTTAGGCCTTGCCGGACTCCTCGCAACCCGGTGGCC
TAAAGGCGATGAAGCTGACGCACTGCACCTGGGCGCAAGTTGTCGAAGCCGATGACACGG
ACATANGCGTCANGGTACTCCTTCNTGACCTCCTCCACTCGTTCAACACCTGTGTGGCGT
CAGTGCACCCGAACATAGGNACTTCANATTGTCAAGTACCGCCGTCTATACCGGGGANCT
GTTTGCCACGGAANCNAACAACTTGCTAATCAGGAAGGACCACTTGACGGTTAGGTATCA
CCGTTTAGAGGCCCCTNGAAAGGTGGAAGAAAANGTCCAACTCTATCCCATTGC
>CA678220 homologue to UniRef100_P13192 Cluster: Photosystem I reaction center subunit III, chloroplast precursor; n=1; Hordeum vulgare|Rep: Photosystem I reaction center subunit III, chloroplast precursor - Hordeum vulgare (Barley), partial (51%)
CCCCTCCACACGCTCGCCCGCGCGCGCCACGGACGCAGCAATGGCCGCCCTCACCGCCTC
CATCGCCACCTCCAGCGCCTTCGCCGCGAAGCCGCGCCTGGCCCGCCCGCCGGCGCGCCT
CTCCGTCTCCTGCTCCGCGTCCAGCGGCGACAACAACACCCCCTCGCTCTCCGCCTCCAT
CAAGACCTTCTCGGCCGCGCTGGCGCTCTCGTCCGTGCTCCTCTCCTCCGCCGCCACCTC
CCCGCCGCCGGCGGCCGCCGACATCGCCGGCCTGACCCCGTGCAAGGAGTCCAAGGCGTT
CGCCAAGCGGGAGAAGCATCGGTGAAGAAGCTCAACTCGTCGCTCAAGAAGTACGCCCCC
GACTCGGGCCCCGCGCTCGCCATCAAGCCAACATCNAGAAGACAAGCGCCGGTTCGAGAA
TACGNAAGTCGGCTGCTCTGCGGTCGACGGCTGCCAACTCATCGTCAGCGGNGACAACGG
AACGGGGCAATNATAANCCCGGGGTGTCTTCTCTAANCNCCGGTGGTNGGTGGTCGCGCA
GTACTATCCGTANNGGGAGAAAAACCCATCGGAGATATATCANTCAGTCCGCAAGATTCC
AAGGGTTATTGGCTTCCGCANGGAGTANAAAGNG
>CA636759 similar to UniRef100_Q298P1 Cluster: GA20814-PA; n=1; Drosophila pseudoobscura|Rep: GA20814-PA - Drosophila pseudoobscura (Fruit fly), partial (11%)
ANACANAACACACACTGAAATTACAAAATCTTGATAAAGCAACACACCAACACACCCTCA
CACTCGCCTGACACAGCGACACACACGCACATCTGTTATTCTGAACTCCCAACTCTGCAG
TGCAGATAATAAACGGGGCTTCGCGGGAATGGCAGAAGACCTAACGATACCACGCATGCA
AACCAATCATAATTAGCACCGTCCACCACTCACTGATCACCAACCCGCTGATGATGAGAT
TTCATCACTGGGCAGGACGGGGGGGTAGAACGACTCAGTGGTGCCCGTGGTATCCACCAG
CGCCGCCACCGCTACCGTAAGTGGGCGTGGGAGGGACGGGTTTTTTTTTTNTTTTTTTTA
CGACGGATTANTTGATTTAATTAATCATCTCTGCAACTCGTGGGCTCACAACTGGGANTT
GAGCTAAGGTCNCAAGCCTTACCGATTGCGCNGGCCAAGAAAAAAGGACAANGGANAGAG
AGACATNCACCACCACGGCACCG
>CA632722 homologue to UniRef100_Q41578 Cluster: Protochlorophyllide reductase A, chloroplast precursor; n=1; Triticum aestivum|Rep: Protochlorophyllide reductase A, chloroplast precursor - Triticum aestivum (Wheat), partial (47%)
CCGACTACCCGTCCCGCCGCATGGTCATCGTCGGCTCCATCACCGGCAACAGCAACACGC
TGGCCGGCAACGTGCCGCCCAAGGCCAGCCTCGGCGACCTCCGGGGGCTCGCCGGCGGGC
TCAGCGGCGCGTCCGGCTCCGCCATGATCGACGGCGACGAGAGCTTCGACGGCGCCAAGG
CGTACAAGGACAGCAAGGTGTGCAACATGCTGACCATGCAGGAGTTCCACCGGCGGTACC
ACGAGGAGACCGGCATCACCTTCTCCTCGCTTTACCCGGGCTGCATCGCCACAACGGGGT
TGTTCCGCCGAGCACATCCCGCTGTTCCGCACCCTCTTCCCGCCGTTCCAAGAATTCGTC
ACCAAAGGGTTCGTGTCCGANGCCGATCCGGCAAGANGCTGGGCGCAAGTGGTGGCGGAA
CCAACCCTGACAAAGTCCGGCGTGTACTGGGAGCTGGAACAAGGACTCCGCGTCNTTCGA
GAACAACTCTCGCANGAAGGCAAGCGACCCGAGAAGGCCCCAAGGTCTGGGAGCTCAACG
AGAAACTCGTCGGACTCGCCTGATCTCGGGCAAGTCGGGCAATCATCATCAGGATCCGAT
CCAACTTTCCAATATTTACGTTGTAATTACACTTTACCCTTTANAACC
>CA640501 homologue to UniRef100_A4FE22 Cluster: PE-PGRS family protein; n=1; Saccharopolyspora erythraea NRRL 2338|Rep: PE-PGRS family protein - Saccharopolyspora erythraea (strain NRRL 23338), partial (13%)
GGAGGGCTGTTCGGCGTATGTCGTCGGTGGGTTTGTCCCAACATTTGATATCATGAGCTT
GGTATCTTGGGTGTGCTTGCCGTGCCGGAGGCGTGACAGCGATGACGACGCTCGCCGGCG
GCTGCGCGATGGAGCTCCGGGCGGTGTGTCGGCCTATGGAGGTGTGCGGCGCTGCAGCGG
TCATGGCGGAGGCGAAGGCGACACACGGTGAGTCCGCGATGAGCTCGGCGGACGTGGAGG
CTTCGGCGGCGCGGTGGCGGCACGCGGCAAGCACGGTGGCGACCGATGTCGGTGCGGCAG
GTCGAGTCCGTGGCAGTGGCGACCGGCGTTAGCGCGTCAAGTCAGGTCCGCGGCCTGACG
ACAATGACGATGGAAGCACAGCGTCAACTCCAGCGACACAGCAGCACATTTACAGGACAC
GAGGTGTTAAGACACTCACACATCGGGCCTGTTGGAGCACCGGCAAGCTGGTAAGTAAAT
TAAAAACACTTTCCTCTCAGCGCGCGTCAGCGCTCATGCTGCACTTCTGTTGNNTATTAA
CACAATAATACTCCAT
>CA636648 similar to UniRef100_Q9SBX4 Cluster: Proline-rich protein precursor; n=1; Zea mays|Rep: Proline-rich protein precursor - Zea mays (Maize), partial (7%)
TGACCCTGTGCGGGCCGATCAAGAAGCACATCATCGAGCACTTCCACCACAAGAAGCCCG
TGCCGCCCAAGCCGGAGCTCAAGCCCCAGCCCCACCCGGACTACGGCCCCATGCCTAAGC
CGGAGCCGAAGCCGCAGCCCCACCCAGACTACCACCCCGTCCCTCCCACGCCCACCTACG
GTAGCGGTGGCGGCGGTGGTGGATACCACGGGCACCACTGAGTCAGTTCTACCCCCGTCC
TGCCCAGCGATGAAATCTCATCATCAGCGGGTTGGTGATCAGTGAGTGGGTGGACGGTGC
TAATTATGATTGGGTTTGCATGCGTGGGTATCGTTAGGTCTTCTGCCATTCCCGCGAAGC
CCCGTTTATTATCTGCACTGCAGATTGGGATTCAGAATAACAGATTGCGTGTGTGTCGCT
GTGTCAGGCGANTGTGANGGTGTGTTGGGTGTTGCTTAACAAGATTTGTAATTTAATGGG
TGTTTGTAAAAAAANTNTTANGATCAGNTATTTNACCCAAAAAAAAA
>CV064784
CCCCTGTTCGCCATGGATCGCCCGCCACATCTCGACATCGACCTCAACGAGGCGCCCTCG
CCGCCGCCGTCGCCGCCGGTGGCGGTTCCCCAGTCGCCGCCGCGCGGGTTCGCTGCCCCC
ATTTTTGCTCCTCCGCCTCCGCTGCCGCCGACGTCGGCGGCACCACCCCAGCCCCAGCCT
CCCGCCAACGCGCAGGCCCAGCTGCTGCTCGCGCACCAGGCCCGCGAGATAGCGCTGGCG
TACCACCGTGGGGAGTCGTGGAGGCTGGCTGCTGCTACGGCCATT
>CV064963
GATCAATATGCCTTTCTTTCTTATGCACTAGATGCCGCTGGTGCAAGAACTGTATGCATG
GGCACAAATAAATAAATAAATAAATAATTGATCAGAAAAAAAAAAAAAAAAAAAAAAAAA
AAAAAAAAAAAAAAAAAAAAAAAAAAAAAAAAAAAAAAAAAAAAAAAAAAAAAAAAAAAA
TTTTCCTGGGGCCCGTTTAAAGGGACCAAATTTAACTCCCGGGGGTTGGGAAAGAAAAAT
TTTTTTTTTGGGGCCCCCAAATTAAATTTACGGGGCGGGGTTTTAAAACGGGGGGGGGGG
GAAAACCCGGGGGGTACCCAATTTTAATGGTTTGGAAAAAAATCCCCTTTTCCCAGGTGG
GGGAAAAAGAAAAAGGGCCCCCCCAGAAGGCCCTTTCCCAAAATTTGGCCAACCTCTATG
GGAAATGGGACCCCCCCCTTTTACGGGGCCATTAAAGCGGGGGGGGGGGGGGGGGTCCCC
CCAAGGGGACCCTTTAAATTTGGCCGAGGCCCTTTAGCCCCCGGCTCTTTTTGCGGTTTT
TTCCCCTTTTCTTTTTTCCCGCCAACTTTTTCCGCGGGGTTTTTCCCCCCGCAAAAGGGT
CTTAAAAATGGGGGGGGGCCCCCCTTTTTAAGGGGGTCCCCCAAATATAAAGGGGTTTTT
AAGGGGGGGCCCTCTTGACCCCCCATAAAAAAAATCTTTTATATTTGAGGGGGGGATTGG
GGGTTTACAACCGTTTGGGGGGGGGCCACCCCAGCCCG
>CV767127 similar to UniRef100_Q0JMM9 Cluster: Os01g0378100 protein; n=1; Oryza sativa Japonica Group|Rep: Os01g0378100 protein - Oryza, partial (34%)
CCACGCGTCCGAAGACCATATGTTGGGAGGTAGCCTAGGTAATAACATGATGAAGGGCAT
GGTGTGCCTGGTGGCCGTGGTACTGGTCCTCGCCGGCAGCGCCAGCATTGCGGCGGCGCA
GGCGGCCGGGCTGAAGAAGGGCTTCTACAAGAAGAGCTGCCCGCAGGCGGAGGACATCGC
GCAGAAGGTGGTGTGGAAGCACGTCGCCGGCAACCGCGAGCTCGCCGCCAAGTTCCTCCG
CATGTTCTTCCACGACTGCTTCGTCAGGGGGTGCGACGCGTCGGTGCTTCTGGACTCGCC
AACCAACACGGCGGAGAAGGACGCGCCGCCGAATCTGTCGCTGGCCGGGTTCGAGGTCAT
CGACGAGGTGAAGGCGGCGCTGGAGCGGGCGTGCCCGGGGGTGGTCTCGTGCGCCGACAT
CGTGGCGCTGGGGGCGCGGGACTCGGTGTCGTTCCAGTACGGGAAAAAGCTGTGGGAAGT
GGAGAACGGGGCGGCGAAAACCAACAACGTCACTCCACCCCGCCGCGAAGAGAACAGACG
CCGCCGCCTCGCTCCTCCCTCGCCGCCCGAGCACACCCAACTACACCGCGCACCCTCGGC
CCGCCTCGCGCTCCGTCAACCCCTATCCCCCACTTCACATCCCCTTTTCCCTCTCAACCA
CCATTCCCCCCTCTCGCCACTTCCCTTCCTCCCGCTCCCACTCGTCAGCACAGGACGGAA
GTACGCGGTACGGCGTCAGAGACGGACTTACCGCG
>CA630724 similar to UniRef100_Q9SBX4 Cluster: Proline-rich protein precursor; n=1; Zea mays|Rep: Proline-rich protein precursor - Zea mays (Maize), partial (17%)
GAGCAAGGCAGTAGGTACCCTTGACGGCACCGGCGCTTTCAGCGTGCCCGTGGCCGCCGA
CCTCCACAGCGCCGACTGCGTCGCGCAGCTCCACAGCGCCGCCTCCAACGCACCGTGCTC
CGGCCAGGAGCCATCAAAGATCGTGCCGGTGTCTGAGGGCACCACCTTCGGGGTCGTTGC
CGGCGCCAAGACGAACGTGCTGGCATCGCCAGAGTGTGCGTCGGCGACCCTGTGCGGGCC
GATCAAGAAGCACATCATCGAGCACTTCCATCACAAGAACCCGTGCCGCCCAACCGGCNA
AACCCCAACCCCACCCGGACTACGGCCCGTGCCCAACCCGACCCAACCGCACCCCACCGG
ATACACCCNCCTCCCACCCCACTACGGCGGCGGAACGGGGCGTGGTACATGGAACACTGA
TCCGTTTGCACGTCGGCTACATGAATTCATGGTTTTCTTCATGATGACGACTTCATTANT
CCGGGTACTGTCTCACATCAGAACATGTAGGATATTTTNAGGAA
>CA647871
GTGTTCACGGCCGGGGAGCACAGCGGGAGCACGCTGGCCATGCTGGGGCCTGTTCTGAGC
TTCACGGGTGCCATCGAGCGCGCCGTGGTGGGCGGCACCGGCGCGTTCAGGATGGCGCGT
GGGTACTGCGTCATGATGGCCGCGGGCAACCCCACGCCTGACTCCATCGTCTACGAGGTC
GACCTATTCGTGAAGATGGATTATGCCTGATCATTTCCCTCTTCTCGTAACCTGTATCGA
TCATTATCGTGTACTACCATGCATGCTGTAGAGTGTTGTACANGGAAGAATAGCATTTGC
CAGTGCGCANCCCATTGCACATCGTTCANGAGAAAGGGCTCAGTCTCTTTCCGATCTGAG
CCCATCTGCCGCTTTTTTTTGATGCTCANAANAAAANANTGCCGCTTTTTTCGCTTTTTT
TTCCCCATTTANGCCCTATACTTATNTTGTATCCTGTACAAGCNTAATTGNCATCTTCAG
TGTNNTGTGTTAAT
>EB514945
ACTCATGATCACCTGATTGGCAAAACAACAAACAGCTCAGCCACACAGCTCAATTTCTAG
AGAAAATCGAACAGCATAAGTAGCTAAGCCTTGGTCTGGTGGTTATATTACCTCCTGGTA
TCTTGTCGAACCCCTGCCATTTGGACACGCAGACGGCCGTGTCGTATCCCGAGT
>CN009420 similar to UniRef100_Q0DIP1 Cluster: Os05g0373500 protein; n=1; Oryza sativa Japonica Group|Rep: Os05g0373500 protein - Oryza sativa subsp. japonica (Rice), partial (25%)
AGAGGAAGAAGCTGTAGCAGCTGCCGCAGGTCCGTGCGGCCGCAATGCGTGGCCGCGCTC
CTTCTCGGCGCCGCCGTGCTCCTCTCCGCCCTGTTCTGGCTGCCGCCCTTCGCCGGGCGC
GACCGCGGCCGCCGAGCAGGGCCGCCGGATCCCCCAGCGGACGCGCTCGCAGCTGATATA
GTGGCAAGCTTTATGCTACAAAAGACGGATTCCGAGTTGAATGAAAGTATACCTAAGCTT
GAGTTTGACATCTATGAGGAAATTGGCATCCCTAACTCTACTGTTGCTGTAAATTTTCTA
CAACCATCAGGTGCATCCAACTGGACAAATGTCATCTTCAGCCAGTCAACACTCCCATTG
ACAGAGTCGCTGTTTGGGAACTCATCGTTCTTCGAGGTGCTTAAGTTCCCTGGAGGAATA
ACCATTATCCCTCCGCAAGCTGCTTTTCTT
>CK215806 homologue to UniRef100_P68428 Cluster: Histone H3.2; n=5; Magnoliophyta|Rep: Histone H3.2 - Triticum aestivum (Wheat), complete
ACCACAGAGAACTTGCTTTTCATTTCGGGTGGGGATGACAGCAAGGAGGTGACATCAGAT
CAGGAACACTACATCCACCATGGCACGAACAGACACTACAAACACGCACAATTTCACCGC
TGAACACATCTGGCTAAGACGACGACTAACAGACGACGACGCACAGAGCTTAGGCCCTCT
CTCCACGGATGCGGCGGGCGAGCTGGATGTCCTTGGGCATGATGGTGACGCGCTTGGGGG
GGATGGTGCAAAGGTTGGTGTTCTCGAAGAGCCCCACGAGGTAGGACTCGGCGGCCTCCT
GCAGGGCGGAGACGGCGGAGGACTGGAAGCGGAGGTCGGTCTTGAAGTCCTGGGCGATCT
CCCTCACCAGGCGCTGGAAGGGTAGCTTGCGGATGAGCAGCTCGGTGCTCTTCTGGTACT
TGCGGATCTCCCGGAGCGCGACGGTGCCGGGGCGGAAGCGGTGGGGCTTCTTGACGCCGC
CGGTGGCCGGGGCGGACTTGCGGGCCGCCTTGGTGGCCAGCTGCTTCCTCGGCGCCTTGC
CGCCGGTGGACTTCCTCGCCGTCTGCTTGGTGCGGGCCATGGAGTCGGAGATGCGCCGGG
AGGTTGTTGAGGAGGGGGGAGCGCTGGGAGGGTTGGGGGGATTGGGGGTTTCTACTCCTT
CAGTCCATGTCAGTGTCCTCGTGCTCCAGTCGCGGACGCGTGG
>CJ654169
ACTTACGGCCATCGCTGCTCATGGCTTCCTTAGTCATCCAACTGATCACGGTGGTGGTGG
CCAGTGGTGGCGGCAGCGGTACTACATCGTCGACGGCGGCGGCGGCGGCGGCTCCAACGA
AGAAATACAATGCCATGTTCACCTTCGGTGACTCGATGGATGAGACAGGCAACATATGCG
TTGGCAGCAGCAACAAGACGGAGTTGAACGTGCTCACCTGCACCCACCCGCCGTACGGCG
AAACCTACTTCGGAAGGCCGTCTTGCCGGTGGTGTGACGGCCGCGTGGTTGTTGACTTCG
TCGGTTGCAAAGGATACGTGAGGAAATCGCTCTTCATGTTCGGTGCATACGGCGGAAACG
ACTACNACGTGCAGCTGCTTGAACGTGGTTTGACACCGGAGCAGGCAATGAACTACACCC
CAAAGATCGTTGGTGCCATCGCCAACGGCGTGAAACTGATTGCTCTCGGCGCCGTCCACG
TCNTCNTCCCGGGAATCTTCCCNACCGGCTGCTTGCCGATCTTCCTGTCCTTGTTCNGCN
ACNGCNACNCCNACCTGNACNACNCCNGCTGCCTCANNGNCTAC
>CJ566135 homologue to UniRef100_Q2AC92 Cluster: HrpY; n=1; Acidovorax avenae subsp. avenae|Rep: HrpY - Acidovorax avenae subsp. avenae, partial (3%)
ATGGAGTGCCGATAGAATGATCAAAGATAACAATCCAGGTTACATGCCCATTATTCAATC
GGTGCACTAATTTATCTCTTATTTGCTAGTGCTTCTGGTGTAACTAAATGTAAAAGGCGC
ATGTGTCACCACGAGGGCAATCGTTACTCATGAGGAGGAGCCGGTGCCTTTGCGTGGTGG
TTGTGGTTTGGGTTCGGTCCGGAAACAGGAAGTGGCCTCCATGGTGACATGTTGTCGCCT
TCCCTGGCCTCCTCCATCGATGCCGGCGGTGGGGCCTTGCATCGGCGATGATGGTTGGGT
TGCAGCGCTAGAGTGGGTTGATTATGTATGAAGTTCGATCCAGAAGGAACCGGCCTCGGC
GCCATGACATCGCCTTCCCTCGCCTCCTCTGTTGATGCAGGCGGTGGGGCATGACATCGG
TAATGATGGTGGGGTTGTGGCGCCGGGGCGGGAAAGTGATGTATAGGGTTCGGACCANAA
GGAACCGGCCTCGGTGCCACCATCACACCTTCCCTCNCCTCCTCCGTTGATGGANGGGGC
TTGTGGNGANCCNGNGTGNNANGACNATNNNGTATANGNNCTG
>CJ566672 similar to UniRef100_A3D8P9 Cluster: Alanine racemase; n=1; Shewanella baltica OS155|Rep: Alanine racemase - Shewanella baltica (strain OS155 / ATCC BAA-1091), partial (5%)
CAACTTTGTTGTCACCAATACAACCACTTGGTCCACCATAATTGAATGTATAACCCTTCT
TAAATTCAAGAAATAAATCATTTGCATCATAACAATCTGGCCTATCAACTAACTTGGCCG
CCTTAGTCCAAAAGGGGTCAAAAGCTTGACCCTTGGAGTTGTAGTTCTTAATGTGGTTGA
AGTAGGCAGATTTCTTCTCATTATAATCAGGGAAGTGGCCACTACCCATTGGAGGACCAT
GTGCATTCTTCAAGTAATTCACAAATCCGGTCATTGCTTGTATACGTTTTGTTCCAAGGC
AAAGCTCCTTTGGAAAATGTCCCAAGAATGATGGTTTTTCTAAATCATGATGGTATACCA
CCCAATCTCCAGAATTTGGATCCTTGTTGATGCTAATCCTCATGTAGTGATCTTGTATGC
CATAAACTGATGGAGGAGCAATGGCTTGTCCAGGCACCAGCTTCGCTCCACTTGCAGGTA
CATATCCCGTGCATTGTGAGTTGTAGCACCCCTTGGATTTCAAGTCTTTAGTCCAATATG
TAAAGAAGCGAATATCTCTGTTATGGTACAAAGAGGGGGAAATATGGAATCCAACTTGAA
TTAAGTTGTAGTGTCCTCCATCTTGACAATAAATTTGTAAGGATGCTCCAGATTCTTGAG
AGGTTTCTAGATTTGGTGAAGCCCATATACTCATTTCAGCTCGAAGGCCATAGAATTGTC
CTGGCTCAGTGTGCCACATTGCATAATGAGAAATAATGNTGCTGCCTTCATCCATGAAAT
NANCTCTCCAAGGAAAC
>CJ512184
TATTCCTAGTTGGGGAAGAACCGCACTTTTTAAAAATGAGGCCCTTAAGTCAAGGCAAGA
TTCCAATGAAAAGATACAAAGTCCGAGGGACCAAACAAATGCGACTCAGCGCACATAAGC
TAGATATGTATCACTAGAGGTGTACTAGTTCGATACATGGTCACATAGACCCGATACAAG
CGACCCAGCGCTGATAAGGAGGTACTGAGCGAAGATGCACCAGTACCAAAGAGACCAACC
TAACGGCTCAAGCCACTGCCGTCCATCTGGCATCCATACTCAGAGAATCTCCGGTTGCTG
TTGAGGTCCGGCCACTTCTTCGTCCTGATCTCACATCATCAATGTAGGCAGTCGTCCATA
TGGCTCGAACGACGGCTCAGTAATCCAATCCTTCTTCGTATTTAGGAGGGTGTAGCAAGC
ACACATATTATGGCTAAAACGAGTTTTGATCTCAGTGAGGAGATGATTCAGATCCCCAAA
TTGCGGACAGTAGTTAGCTCCATGCTTTATCAGTTTCTGAACCAACCTGATGATATTGAT
ATAGATGTATCGTTCACCATACCTAGGTGACCAAGTATTGGATCGAAGGTCCTCTAGGAA
CTGATTCATTGGAAGTTCATTTTGTGGCTCCCTCCCATAGTTAGTGTTTTCTGTCAGTAC
CAAATAACTGGCGTGTCGGAAT
>CJ565969
GTTGATTTTCTCCACTAACACTCCGGTAATACATATCATATAAGGAAAGTTCTCAAATGC
ATACATCCAGAGAAGATATATAGGATACCTCACACCTCACACACTCATCACCATCTGATC
GATAATTGGAAAGACAGCAGTACTAATGAGTAATGACATGGTAATAGTCGAGCCATAATC
GATCGAAAAGACTAGTAAGCAGCCCACATGATGACCGTCGCGAGCTCATAGTAGGTAGCC
ACGCACGCTACGCCAACGAAGGTGCCGAAGGTGTAGGCAGAGGCCTTGCTTGCCCCGCTC
CAGCAAGAGAAGGTCGAAGACTTCACCTGCACCAGGTAGAAATCGAGCACCGCGAGAAGA
ACGATGCTCACGAACGACAGGAGGAGAGCCAGCATCCCATATGCTCGGATCCACGGAGTC
GGCGTGGGCGCGTCGGCCGCGGCGGTGCGGCGCTTGAGGCTGGAGGTGAGGAGGCCGGAG
ACGANGATGGAGAACAAGAGGTAGGGCTGTATCATGCCGATCCGCTCGTAGTAGACGTAC
GGCACGACACAAACGCTGGGGGGACGGAGGGAGCCCTGCACCGGCGGCGACGGAGTGACG
AGGACCGCGAAGACGAAGAGGCCCGCAAGGATGGCCACGACCTCGAAATGCTGTGCGAAG
GCACCCTTGAGAGCACTCTGCTTGAGAGCTGCCATGCTCAAGACNANGCGCGTGCGGAGG
AGGACNAACGCTGCGCANCAAACGCAGCTGGAGTG
>CJ610907 similar to UniRef100_Q7YQU2 Cluster: BRCA1; n=1; Phascolarctos cinereus|Rep: BRCA1 - Phascolarctos cinereus (Koala), partial (1%)
AGCAGCCGGAAGCTTGAATAAACTCCACTTTCTGACAGTCATTTGTGTTGTTGCAGTAGA
AATTAAAAGCTGAAATACCAGTAGACTATTGACTGGTCTATCAGAAATAAACATAGTTTT
CCAGAGAACGAATGAAAGACACCCGCGAAAAAAGAAAAAGAAAAACGCAGCTGCTTCAGA
GGACCTGCAACCTGAGCTGCTTTCAGAGAACAGAGCAAAGCAGAGTAGTCTAAACTCCAT
TAGTTGCTTGCACTAAACAAAGGAGAGCCTTGCCAAGGTCACCATGTTTCTTCACCAGCT
AGATAGTCCGCCACGAACTTTACATCTCTAAATTCATAAGTGTATATGTCACACTTCTCA
AGAAATTAGTGTGGTGTCTGAATCTCTGCAGGTAAGTGTATGATGCTTTCCCCATATCCC
TACTTATATATATATATATCATTGCATCATATGGTCCTTCCTCGTTCGGCTGGAGTTTCA
GCCTACTCCTCTTCTTCGACCAATCGATCCTGATGAATATTTGTCTCCATGTTGGAGGAC
TCAGATGTGTAGAAGATGTGCCATTTCTTCTCATCTCCTCCATCCTCTGCATAAACCTCG
ACGTGCNTGATA
>CV780630 similar to UniRef100_Q6F4N5 Cluster: Radc1; n=1; Oryza sativa Japonica Group|Rep: Radc1 - Oryza sativa subsp. japonica (Rice), partial (39%)
CCACGCGTCCGCGGACGCGTGGGCGCACTGCTCCCCGTGCGGCACCTGCCCCGCCAGCAG
CCTCTTCGTCCCGGCCAACTCCTCCTCCTACGCGCCCCTCCCCTGCTCCTCGTCCATGTG
CCCCATCCTCCAGGGCCAGCCCTGCCCGGACCGGGACCCCTTCGACAGCGCGGCGCCGCT
GCCGTCGTGCGCCTTCTCCAAGCCCTTCGCCGACGCCTCCTTCCAGGCGGCGCTGGCCAG
CGACTGGCTGCATCTGGGCAAGGACTCCATCCCCAACTACGCGTTCGGGTGCGTGGGCTC
GGTGAGCGGGCCGACGTCGAACCTCCCGAAGCAGGGCCTCCTGGGCCTGGGCCGGGGCCC
CATGGCCCTGCTGTCCCAGGTCGGGAACATGTACAACGGCGTCTTCTCCTACTGCCTCCC
GAGCTACAAGTCGTACTACTTCTCCGGGTCGCTCCGGCTGGGCGCCGCCGGGCAGCCCCG
GGCGGCGCGGTACACGCCGATGCTGAGGAACCCGCACCGGTCGTCGCTCTACTACGTGAA
CGTGACGGGGCTGAACGTGGGGCGGTCCCCCGGAGAAAGGGCCGGCGGGGGTCGATCGGC
GTTCGACCCCAGAACGGGCGCGGGGCACGGTGGGGGACTCCGGGCAGGTTGATTCCGCGG
TGGGACGGGGCCCCGGTAACCCGGCGACTGCGGGAAAGAATTCCCGGCCGGAACGTGGCG
GCGCCCCAAACGGTGTAAC
>CK169855 similar to UniRef100_Q41578 Cluster: Protochlorophyllide reductase A, chloroplast precursor; n=1; Triticum aestivum|Rep: Protochlorophyllide reductase A, chloroplast precursor - Triticum aestivum (Wheat), partial (33%)
AGCGTGGTCGCGGCCGAGGTTTTTGCCATCCTTAATCAGGCCTGCAGTTTTATTATTCAT
GGTTCGCCGAAAATTGTACATCTTCCACACGAGATCTATGCACTCTCGCCGACACTCGCA
AGGCCTCTCCCGCGTAATTGAGTTTCTAAAAAGACGTAAAAATGGTAATTACCAACGTTA
AAAAATGCGACAAGTTCAGCATCGGCGTCCTAGATGCATGCATTGCCTGGACGTGGCCGG
AGCCGGAGGTGGGTGCGAGATCAGGCGAGTCCGACGAGCTTCTCGCTGAGCTCCCAGACC
TTGCGGGCCTTCTCGGGGTCGCTGGCCTCCTGCGAGAGCTGGTTCTCGAAGGACGCCGAG
TCCTTGTTCCAGCTCCAGTACACGCCGGACTTGGTCAGGCTGGGCTCCGTCACCACCTGC
GCCAGCCTCTTGCCGGACTCCGCCTCCGATACGAACCCCTTCGTGATGAACTTCTGGAAC
TGCGGGAAGAGCGTGCGGAACAGCGGGATGCGCTCCCGGAACACCCCCGTGGTGGCGATG
CAGCCGATGTAGACCGAGTAGAACGTGATGCCGGTCTCCTCCTGGTACCGTCGGTGTAAC
TCCTGCATGGTCAGCATGTTGTACACCTTGTTGTACTTGTTAGCCTTGCGTGCACGCCAA
TGTCTCGTCCCCAACCATTTATGCCCGATCCATACATGCCCGATTACGCAGCAACCCTTG
ACGGCGGACAAACCTATTCCGCGAACCATGTTAATCCCGGAGGATATGACGTGCGGGCAA
CATGCCACCTTTGGGGCCAATTTTGCCCTATAATGGGGGCGGGTTAATAAAACACCGGGC
CCTGGGGTAAACACGGTCGTTGACAGGTAAAAACCCTGGGGGTTACCCAAACCTTTTCGC
CCTTGGGGGGAATTCCCCCCTTAGGCCGCCCGGGGGTTAATATCCAAAAAAGCCCGGACC
CGAATTCCCTTTTCCAAAAAGGTTCCCCCCCTGGAAATGGAAAAATGGACCCCGCCTCTG
TTTTGTGTCCCATTAAGGCCGCGGGGGTGTA
>CK201765 similar to UniRef100_Q9ZR86 Cluster: PDI-like protein; n=1; Zea mays|Rep: PDI-like protein - Zea mays (Maize), partial (12%)
CCACGCGTCCGAATCCCTCTCCCAAAACAAACGGCATAAACCACGGCCTCGACCCGCTCC
GTCTCCGCTCCCCCCACTTCCAGTCCACTTCCCCTCCGACCCACCCCTCAAGCGAAGGCA
CCGGATGGCGGCGTCCTCCCCCACCCCCGGCGGCGGCCTCGGGGCCATCCTCGCCGCCGG
CGACAGGGACTACCTCATCCGCAACTCCGGCGAGCAGGTGAAGATCAGCAGCATTGAGGG
AGACACTGTAGCTATCTATTTCTCGGCCTCATGGTGCCCGCCATGCCAGCGGTTTACGCC
AAAGCTTATTGAAGCATACAAAGAACTTACCTCATGGAACTGGGATGTGCAAGATAGCTG
AACGGTTTCTAG
>CD898757 similar to UniRef100_Q1ENE6 Cluster: Cystatin Hv-CPI12; n=1; Hordeum vulgare|Rep: Cystatin Hv-CPI12 - Hordeum vulgare (Barley), complete
CCACGCGTCCGCATAAACCGACTCGCTATCTCAAGCTCCAAAACATCATTAACTAACCAA
AATTTTCATCATCGCAAAGTTTATACGCCATGAGGACAACCAGTTTCCTGCTTGTCGTTG
TTGTTGTGATCATTTATGCCATCGGTGTACCAGCCACAGGCTGTGGTGAATCGATGGGAA
CCCAAGTGTGGAACGCGACGGGAGCGAATGGATGGGAACCAATCAAGAACATAAATCACA
AACACATCCAGGAGCTTGGTGACTGGGCAGTGTTGGAATACAACAAGCGTGTGAACTGCG
TGCTCAAGTTCAACAAGGTGGTGAGTGGCAGACAATCACTCATCTTCAGCATGAACTACG
TGCTCATCATTGATGTGACACACTTTGACGGGAAAGACGGAAAATACAAGGCAGAGTTGC
ATGAGCAGGAGTTTAGGGAGAAACGCCAACTTCTCTCTTTCATGAAGGTGAACTAAGCGG
GAGGCAGAAACTTTGTTAGCAAAAAGTGTGTTCTTGGAATTATGTTAGCTCATTATTTTG
TCCAATAATAAATTATCATCTCGCATTGCCATCTGCTTTT
>CK215129 similar to UniRef100_A6N177 Cluster: Proline-rich protein; n=1; Oryza sativa Indica Group|Rep: Proline-rich protein - Oryza sativa subsp. indica (Rice), partial (45%)
ACTGACATAGGAATTTCTCTTACAAAAATGGCAGCGATATTACAAACCTTGTAAAAAAAA
ACTGACCCATTACCCGTACATTTGCCTGACACACATACTTATCCCTCACAACTGTTATTC
TGAATGATAGAAGATCAAGCTAACCCGTGACATAAATAGCAACGTCGCTCACTCACTGAC
AGCAACAAGCCATGAAATTTCACTGCTAGGCCGGACGGTGGCAGATCGGAGTCAGTGGTG
GCCATGTTATCCACCGCCGCCGCTGCCGCCGCCGTAGGTGGGCGTGGGAGGGACGGGGTG
GTAGTCCGGGTGGGGCTGCGGCTTGGGCTCGGGCTTGGGCACGGGGCCGTAGTCCGGGTG
GGGCTGGGGCTTGGGCTCCGGCTTGGGCGGCACGGGCTTCTTGTGATGGAAGTGCTCGAT
GATGTGCTTCTTGATCGGCCCGCACAGGGTCGCCGACGCACACTCTGGCGATGCCAGCAC
GTTCGTCTTGGCGCCGGCAACGACCCCGAAGGTGGTGCCCTCAGACACCGGCACGATCTT
TGATGGCTCCTGGCCGGAGCACGGTGCGTTGGAAGCGGCGCTTGTGAGCTTGCGCGACGC
AGTCGGCGCTGTGGAGGTCGGGGGCCACGGCACGCTGAAAGCGCCGGTGCCGACAAGGGT
ACCAACGGGCTTGGTCTCCGTTCCTCCCGTNGAGTTCTTGCCAT
>CK159604 UniRef100_P02275 Cluster: Histone H2A.1; n=1; Triticum aestivum|Rep: Histone H2A.1 - Triticum aestivum (Wheat), partial (16%)
GGTTCTTCATAGATTCAGTTTCTCACAGCTTGATTTCAGATAAATGGCTCAAACTACAGA
TTAAAGGATATTTTCGGATGCTAGAAGAGAGAATTTCGTACTAAAAGATTGAAATGATTG
CATCTTTGGCCATTGTCATAGAAATCACAGATACAATGTCATCCTTGCTCGACGAATCTG
ACGGGCGCTACAGACTAGCAGGCATTACATACATGATCTCATCTTAGTCCATGAGAAATG
GATCTAAGCAAACACTGGCTAGGCTATGGGGAATTCTACTCCTTGGCGGCGACCTTCTTC
TTGGGGGACTTGGTAGAGGTCTTCTTCTTGGGCGACTTGGCCTCTTTCTCGGGCCGCGAC
CACGCTAATCCCGCGGCCATGGCGGCCG
>CK212285
CTCACCGGGGATCAACACCCCCCTTGAAATGTGAAAAGAAACTGGGGGAGTCAACACGGC
CATGGATACCGAAATAGGGAGGGGGATTCAGGTCGCACCAATCCTCTATGGCTTGGTATC
CTCCTTGGCAGGGGGGAACTTCTTGAAGAATGGGTTCTTCTTGATGAACGGCAGGAGCTT
CTTGAAGAGCTGAGGGTCCGTCTCCGGGTCTTGCACCATCTTCTGGTCAGCAGGAGGGTG
GGAGATCGGGGGCGGGTGCGTGTACACCGGCGTCGGCGGCTTGTGCTCCGGCACGGGCGT
CGGGTGCGTGTACACGGGGGTGGGTGTTGGCGGCTTGTACTCCGGCACCGGCGCTGGCTT
CTTGTGGAAGTGCGGGATCACGATGGGCTTCTTATGGAGGAGCTTCTTGAAGAGCTGGGG
GTCCGTCTCCGGGTCCTGAGCCGTCTTCTGATCGGCGGCAGGAGGGTGGTAGATCGGCGA
CGGGTGCGGGTACACCGGAGTCGGTGGCTTGTACTCTGGCACCGGCGTCGGGTGCGTGTA
CACCGGGGTGGGCGTCGGTGGCTTGTACTCCGGCACCGGCACCGGCGCCGGTTTCTTGTG
GAAGTGAGGGATCACCGATTGGTAAGTGCGGGATCACGATGGGCTTCTTGCGCTGGAGCT
TTTTGAAAAGCTGAGGGTCAGTCTCCGGATTCAGAGCGGCCTTCTGATCCGGCGCAGGAG
GGTGGTACATCGGGGCCGGGGTGCGGGTACACCGGGGTCCGGGGTTGGTATTCTGGCACG
GGCCTCGGGTTGCTTGTTCACCGGGGGTTGGCCCTCAGGCGCTTTGTACTCCGGGCACGG
GAACCGGGGCCCGGTTTCTTGGTTAATTTTCCGGAATCCCCAATGGGGCTTCTTGTTGGA
TGTTCCGGGAATCCCCAGGGGCCNTTAGGGGTGAGGGGGGGTGTGGGNNNNANNNNNNNN
NNTTCTTTTTTTCAAAAANTCTCTCCCTTCTTTAACAAACACTCAATCCTAAAACTCCCA
C
>CK215845 homologue to UniRef100_Q9FRZ2 Cluster: Ribulose bisphosphate carboxylase small chain; n=1; Triticum aestivum|Rep: Ribulose bisphosphate carboxylase small chain - Triticum aestivum (Wheat), partial (86%)
CCAGCTGGTAACAAAGTCCCTATCCAATTTGTGATGGCATGAGGGAAGGCCGCGGATTGC
ATATAATATATNTCTNTAGGTATAGNCCCTGCTATAATTCTCATATGCATCCTCCTCGAC
CTACGTTGGTAGGTGCTTACATACATATGCTCATGTATTCACATACGAGTAGTACGAGAA
GTAAAACCGAGAAAGCAGAGCTGCCGACAAATGTGAACTAACATGGCATGTATATGCGTT
ACTGCGGGGTGGGGGGGGGGCCTTTCCACATTCCTCCCACCCTGNTGACCTNAANGCAAT
GAGGCTGACGCACTGCACCTGGCGCATGTTGTCGAAGCCGATGACGCGGACATAGGCATC
AGGGTACTCCTTCTTGACCTCCTCCACCTCGCTGAGCACCTGCGTTGCGTCGGTGCACCC
GAACATAGGCAGCTTCCACATTGTCCAGTATCGACCGTCGTAGTAGCCGGGGGAGCTGTT
GTGCTCACGGAAGACGAAGCCAACCTTGCTGAACTCGAGGCAGGGCACCCACTTGGAGCG
GATCAGGTAGTCGACCTGCTTTAGGAGGGCCTCCGTGGAGAGGGGTGGCAAGTAAGACAG
GGTCTCGAACTTCTTGATGCCCTCAATCGGCCACACCTGCATGCATCTGATCCTTCCGCC
ATTGCTGACGCTGCTAAGACCGGCGCTGCCGAACGGCGGCTGACGGGGAGGCCGCGGTCG
A
>CK215985 homologue to UniRef100_P26667 Cluster: Ribulose bisphosphate carboxylase small chain PW9, chloroplast precursor; n=1; Triticum aestivum|Rep: Ribulose bisphosphate carboxylase small chain PW9, chloroplast precursor - Triticum aestivum (Wheat), complete
AAGGCATCTCCACCTGCAAACAATGTAACATTTCCATCGACGGATGGCATGACAATAATC
CGCGGATTGCATATAATATATGTGTGTATGTATAGCCGGTGCTATAATTCTCATATGCAT
CCTCCTCGACCTACGTTGGTAGGTGCTTACATACATATGCTCATGTATTCACATACGAGT
AGTACGAGAAGTAAAACCGAGAAAGCAGAGCTGCCGACAAATGTGAACTAACATGGCATG
TATGGGCGTTACTTCAACTTGCACTTTAGGCCTTGCCAGATTCCTCGCAGCCTGGTGGCC
TGAAGGCAATGAAGCTGACGCACTGCACCTGGCGCATGTTGTCGAAGCCGATGACGCGGA
CATAGGCATCAGGGTACTCCTTCTTGACCTCCTCCACCTCGCTGAGCACCTGCGTTGCGT
CGGTGCACCCGAACATAGGCAGCTTCCACATTGTCCAGTATCGACCGTCGTAGTAGCCGG
GGGAGCTGTTGTGCTCACGGAAGACGAAGCCAACCTTGCTGAACTCGAGGCAGGGCACCC
ACTTGGAGCGGATCAGGTAGTCGACCTGCTTTAGGAGGGCCTCCGTGGAGAGGGGTGGCA
AGTAAGACAGGGTCTCGAACTTCTTGATGCCCTCAATCGGCCACACCTGCATGCATCTGA
TCCTTCCGCCATTGCTGACGCTGCTGAGAACGGCGCTGCCGGAGCGGCGGCTGACGGGGA
GGCCGGCGGTCGACTTGAGCCCCTGGAAGGGGCCCACGGTGGTGGCGGACGATGCCATCA
CGGCTGGGGCCGTGGCACGTGAATTGCTAGGTGGGGAGGGGAAAGCTAGCTTTTCCTACT
CCTCCAGTCAAGTTAAGGTCCTCGTGCTCCATTCGGGACCCGTGGCTCGACAAAATCCCG
GGAATTCCGAACGGGTACCGCCTTGGCTTTTGGACAAACCGGCCCAAACGGGCCCCCAAA
TGGCCTAAGGGTCAAACGGTGTCCGGGGTGAAATGGTATCCCGCCCCGGCCCTAGGTTAA
ATCCCGGAGGGCGGGTCGGCCCCGGGGGCCTTATAGGGGGGTAAC
>CK213113 homologue to UniRef100_Q41578 Cluster: Protochlorophyllide reductase A, chloroplast precursor; n=1; Triticum aestivum|Rep: Protochlorophyllide reductase A, chloroplast precursor - Triticum aestivum (Wheat), partial (47%)
CATCTATATAGCCCCCCTCGAAAATTGCTGCGGCTTTATAGATGCGTGGTTCGCCGAAAA
TTGTACATCTTCCACACGGGATCTACGCACTCTCGCCGACACTCGCAAGGTCTCTCCCGC
GTAATTGAGTTTCTAAAAAGGCGTGAAAATGATAATTACCAACGTTAAAAATGCGACAAG
TTCAGCATCGGCGTCCCATCCTAGATGCATGCCCGGACGTGGCCGGAGCCGGAGGTTGGT
GGGAGAGCAGGCGATTCCGACGAGCTTCTCGCTGAGCTCCCACACCTTGCGGGCCTTCTC
GGGGTCGCTGGCCTCCTGTGAGAGCTGGTTCTCGAACGACGCCGAGTCCTTGTTCCAGCT
CCAGTACACGCCGGACTTGGTCAGGCTGGGCTCCGCCACCACCTGCGCCAGCCTCTTGCC
GGACTCTGCCTCGGACACGAACCCCTTGGTCACGAACTTTTGGAACGGCGGGAACAGGGT
CCGGAACAGCGGGATGTGCTCGCGGAACAGCCCCGTGGTGGCGATGCAGCCGGCCTACAG
CGACGATAAGGTGATGCCGGTCTCCTCGTGGTACCGCCGGTGGAACTCCTGCATGGTCAG
CATGTTGCACACCTTGCTGTCCTTGTACGCCTTGGCGCCGTCGAAGCTCTCGTCGCCGTC
GATCATGGCGGAGCCCGACGCGCCGCTGAGGCCGCCGGCGAGCCCGCGGAGGTCGCCGAG
GCTTGCCTTGGGCGGACTCTGCCCCGCAGCGTGTTGCTGTTGGCGGGTGATGAGCCCCAC
GATTACCATGCGGGGGGGACGGGTTGTCAGACTTTTGAAGGTCCCCCAATGATTAGGCGG
GCAACCAGGAATTGGCCGAGGTGGTTTAACCCCACGCCCTATTTCGGTCCCCCTCGCAGG
TAAAGTTCGGCGTGGCCCCCTGGGGGGCGTTAAATTGGGGGGTTGCAAACAAACACTTCC
AGGGGGTTTTTCCGCGCGGGGGAAAGGGTTTACAAAACCGGCCGGCAGCTGTTTCACCGA
GGCGAA
>CK213371 homologue to UniRef100_Q0IJ88 Cluster: Salt tolerant protein; n=1; Triticum aestivum|Rep: Salt tolerant protein - Triticum aestivum (Wheat), complete
AACCCAGACTGCCGGGACTTGGAGCACGAGGACACTGACATGGACTGAAGCGATAGAAAA
ATTCACAAGCACCACAGTCGCTTCACTGCTCAAGTAGCTGGCAAGAGCTATGAACGCGTT
GAAACCTTGCATCCCGGTCGATCGATCGATGGCGTCCAAGGTCGAGCTGGTGCTGGAGGT
GAAGTCGCCGGCGGAGAAGCTGTGGACGGCGATGCTCGAGTCGACGGAGCTGTTCCCCAA
GATCTTCCCCGAGCAGTACAAGAGCATCGAGACCGGGGAGGGCGACGGCAAGTCCGCCGG
CACCGTCCGCCTCATCAAGTACACCGAGGGGGTTCCGATGGTCACGTCCGCCAAGGAGAA
GGTGGAGGTGGCGGACGACAAGAAGAAGGTGGTGTCCTACAGCGTGGTGGACGGCGACCT
GGTGAGCTTCTACAAGAACTTCAGGGTGACGGTGCAGGTGACCGACAAGGGCGCCGACGG
CGCCGGCGCGGAGGTGAACTGGACCATGGACTTCGACAAGGCCAGCGACTAGGTGCCCGA
GCCGGACGTCATCAAGGAGACCGCCGTCAAGACCTTCCACGACCTCGACGACTACCTCCT
CAAGAACTATCAGCTCTTAGCTGCCTCGTCGCTGGCCGCTGCGGACGATCCTCCATCCGA
TCGTCCGTCCATCCATCCATCCATGAATACTGTCGTTGTTGCCTGTTGTCTGCGGTGTCC
CCGTACCAAGCTTACTCTCACGTAAACTACCGTGTGATCGGACGTTGTACGTGTGCATCT
GCCTGCGATGGGACGGCCGGGTGAGTAGTGAATTAATAAGTTTAACAATTATAAGCTGCT
GCCTTATGATTCAAAAAAAAAAAAAGGGGGGCCCGTCTAAAGTATCCCTCGAAGGGCCCA
AGTTTACCGGTACCGAGCTTCTTTGTACAAGGGGGGCCCTTTGGTGAGTGGTTTAATAAA
ATAGGGCCTGGGCGGGCATTTTAAAACTCTGTGAAGGGAAAAAATGCTACCTTGGGACCT
TTGTTAAAGAAACCTAACTTT
>CK212000 similar to UniRef100_Q0DJY7 Cluster: Os05g0212900 protein; n=1; Oryza sativa Japonica Group|Rep: Os05g0212900 protein - Oryza sativa subsp. japonica (Rice), partial (32%)
ATAGGGATGTCATTATCCAATATATAATTCTGGTCTTATATGGACATCTCCTTAGCAATA
CAACCATATATTGTTTTTTGAGGGGTAATACAACCATATACTATATAGATACATCTCCTT
TTGGAGGTCTTCATTTTAGTAGGCCCAAGTACTTAATCACTCGTCTCATATATTTTTATC
GTGCATGACGGAGCTATATATGGGATGTGGTTTGTGTTCTTTGACTTGACTGACGTGTGC
ATGCATGGATTTTTACACACGCGCACACAAAGTATAAGTACGTACGCATACGGTAGTATA
TGTAATTTTGTAGTAGCATAAATTTCTCCCTGAAATCGATCAGCGTGGAGAGCGAAGCAG
CATGGTCTCGATGGTGATTCCCGGCCCGAATGCCAGCATGGCGCCCCACTCCGGCAGCAG
GTGGCCACCATCCTCCTCCTTCCGACGCCGGCGCAGCTCGTCGAGCACGAAGACGATGGT
GGCGCCACTCATGTTGCCGTACTCGCGGAGCACATGCCGGCTGGCCGCCAACTTACCCGG
CTCCAGTTTGAGCACCGTGTCTATGTTATCCAGGATCGGACGGCCACCTGGGTGCACCGC
CCAGAAGAGCTCATTCCAGGAACGCGGAGCATCGCCGTCAAACGCGTCGAGGAGGCAGAG
CTCAACGTTCTGCCCGATCAGCATTGGCACCTGAATGGCGAGGTGGAAGTCTATGCCGCC
CGCCGTGGCCTGCATGCCGAGCACGTGCTCGGTCCTAGGGATTCGTGTCTGGGCTGGCGG
TGAACAATCTCGAAAAACGGTCGCTCGCCCTCCTTGAAGGGGCCGGGCCCGAAGATAATG
GCCCCGGGCCATCCCCGAACAAGGCGTGGCCCACGAGGTTGGCCCCGTCGGGGCTTACAA
AGGAAAACAGGGTTCTTTTCGGGCCAAGGCACAAGGAATTCCCCCCCACCGTTTGTTCCC
GGCAAACCCCCTTGCCAAAGGTGAAACCCTAACCCCGCCGTAACAAGCCATGGACGCTGA
CCTTGTTTCAACAAAACCGGGGCGCGA
>CD932459 weakly similar to UniRef100_A9EQ70 Cluster: Protein kinase; n=1; Sorangium cellulosum 'So ce 56'|Rep: Protein kinase - Sorangium cellulosum (strain So ce56) (Polyangium cellulosum (strainSo ce56)), partial (5%)
CCACGCGTCCGGTTGAAGAAACACCACAGCGCAAGATTAGTGTGCCAAAGAAGCAAGATG
GCCCGCGCCCGGCTGTCCTTCCTTCCCATCTCCCTCCTTCTGCTTGCCAGCCTCGCCGCC
GTTGCAGCTGCGGATCCAGAGGAAGGGGACCTCAGGATCAGCGTGCAGTACGCAACGGAG
GAGGAGTCGCGGTGGCTGGACGGCTGGGCGGAGAAGTACAAGGCTCAAGGGTCCGGCGAA
GGCTTCAAGATCCAGCCGGCCACCGACGAGGAGTCGGCGCGTATGGACAGCATGTTCACC
GGCGGCGGCTACGACGGCCACATTGAGTTTGACGACGACCACCCCTTTGGCAGAATGGTC
GTGGATGCCTTCCACTCTCGACCTCGCCCGTCCAAGCCAAACGAAAACGATGATCTGCAG
AAGCAGAACCTGGAGGAGTCTCACTCTCGCGCCGAGCACGACGTCAAGGATCTTTAGGAG
CATCGTCGGTACCTAATCCGCGAGGTCATTGAACGGAATAAAT
>CD896701
CCACGCGTCCGAGCAGACAACGATGGCCAGATCTATGAACCCCTTGCACACAACGATCGT
GCTCTCGGTGGTGCTTCTTCTCGTCTTCTTGGCTAATCATGGGCAAAGCAGAAACTTGGA
TCCAGACATGGGAAACGGTAGTAAGGTCATTTTGCCAGGCGATCTGTGCCGAGCTCGATC
CTGCGCAGATATGCCGGGGTGTTACTGCTGTATGAGCGACGACATCTGCCGCCCTTCACT
CGTCGCGTGCTCGAAAACCTGTGGAAGGTCTTCTTCTACCCGTGTTCTTCGCCGCCCTCC
CGTCTAGTCCTAGTTGCGTGCATTTTATGGTTTAATTTAAGTCTGGAATAATGTGTAACT
TTTGCGATCTACATAAAAGAGTTGATGATTAAGTTTTCCTTG
>CD937687 similar to UniRef100_A3MWN3 Cluster: Nitroreductase; n=1; Pyrobaculum calidifontis JCM 11548|Rep: Nitroreductase - Pyrobaculum calidifontis (strain JCM 11548 / VA1), partial (5%)
CCCACGCGTCCGAAGAAAAACAAGAGAGAAGAAAAGAGAATTAGGACTAGCCATCACTCA
TCCTCATGGCGATCTTCAAGAGGAACACCGCCGCGCTGATCTTGGCCGCCCTCGCAGTCA
TGGCTGCCGTCCTCTCCTCATGTTGCTACGCAGACGAGGGAGAGAGGTGCTTTCCGCCTA
TCTCGGGGCCGGACTGCAACCTGAGGCAGTGCAGGAAGCTGTGCGGGGAGAAGTCGAGAG
CACACTGCTACATGGCGTTGGCCGACGTCCAGCCCATGGGGGTAACCGCCTGCTGCTGCT
CTCCGCTCAAGCGCGCGAAGACTGCTCCTGCTGTCTTGTAAACTTCGTCGGAACGATGAA
GAGATCAATAATCTAGTTTTTTTATGGCATGCATGTGTGATGTGTGTCTTTAATTTAGCA
CGGGACGTGAGCTTCCTCCTTTTTGGCTAATTGTATCCTCTCTATCATTCTCTGCTTCAA
CAAAATATCAAAATGGCATCCTTTTTC
>CD889770
CCACGCGTCCGAGAAAAACAAGCTTGCATTGATCTTATGGAGCGGAAAACTATTCTTCTT
TGCCTTTTTGTGCTTTTGCTGCTAGGAAATTCTGCTCATGCTGAAATGTGTGAAGTGCAC
GTTCCTTATTCCGGCATTATTTGCATAGAATTAGGTTGCCAGAATGCCTGCCGAGATTCC
TGGGGAGATCACACCAAGAAAGCTTATTGTGTACCTGTCAACGCTTCCCTTTGGAGTTGT
CATTGCATAGTATGCAATGACTAGAATGTGTCTACCCCATCATGTTGAACAATGTACAAT
GATGTGTCCAGTAATAAAATATTCGTGCAAGATGCATGTTAGAATAT
>CK165366
AGTTCCAACTCGGCCAATATTTTTTTAACTCATTTCAACATAGGTTTATTTGTAGCAAGT
TCAAGACTACTACCACACCTGCAAAAAAAGTTCGAGATTACCGGGGATCAACATTTCCCT
TAAAAGAAAAAAGAAACTGCAGGAATCAACACGGCCATGGATACTGAAATAGGCAAAGGA
CTTCAGGTCGCACCAATCCTCTATGGCTTGGTATCCTCCTTGGCAGGGGGGAACTTCTTG
AAGAATGGGTTCTTCTTGATGAACGGCAGGAGCTTCTTGAAGAGCTGAGGGTCCGTCTCC
GGGTCTTGCACCATCTTCTGGTCAGCAGGAGGGTGGTANATTGGTGTCTGGTGTGTGTAT
ACCTCCGTCGTCGGCTTGTTGTCCTCACGCACTGGCGTTCTGTGCGTGTACACGGGGGTG
GGTGTTGGCGGCTTGTACTTCGGCACCGGTGTTTTTTTTTGANNAGTGCGGGATCCGATG
GGCTTCTATTGGGGAGCTCTGANAGTTGGGTCGTTCGGTCTGACGTCTTGTCGGAGAGTG
TATGNAGTCGTACGATGTGTGTTTGACGTCGTGTAACGTCGTTGTTCGCGCGCTTTGTGT
CTTTGTGC
>CD885900 similar to UniRef100_UPI000045BEDE Cluster: COG0596: Predicted hydrolases or acyltransferases (alpha/beta hydrolase superfamily); n=1; Nostoc punctiforme PCC 73102|Rep: COG0596: Predicted hydrolases or acyltransferases (alpha/beta hydrolase superfamily) - Nostoc punctiforme PCC 73102, partial (5%)
GCCCACGCGTCCGCCCTGTTGTAATCGCAACAATGCCAAGGACAACCATCATTTTCTCCA
CCATCCTCTTCATGCTCCTTGCTGTAGTGATAACTGCTCAATCCAGCAGCTCTGCTAGTG
GGAAGCCCAAAGCGACCAAGCTCATGGTGGAAGCATGCAAGAACGCCTTGATCAACTACC
CCTACGGCGATCCCTTCTCGCAAGAATTCTGTTTGTCTACCCTCCAGTCGGACAATCAGA
GTGCCGAGGCTAAGGACCTCCGAGCCCTAGTGCTCGTCGTTATCGACATCCTTAAGAGCC
ATTTCACTGCCGCTGGCGGTAAGATCAAGAAAATGCTGCAAGATGCCAAGAAGGGAACGG
TGATGATGCCCGTTCTTAGTTTTTGTGAGGTAGACTATGACCATGTGGTGAGACGCCTCA
ACGTTTGCCAAGGCCTGATCAGGGACTACCAAGGAGACAAGAGTGGGCGGCAGCCATTGC
GGCTGACTCACTGTGTGGAAATGTCATTCACCCCGGTCAACAAGTGCTCGATCGGGCTTG
AAGATATTGCCAGG
>CK164325 homologue to UniRef100_Q0IJ88 Cluster: Salt tolerant protein; n=1; Triticum aestivum|Rep: Salt tolerant protein - Triticum aestivum (Wheat), partial (73%)
AGCGTGGTCGCGGCCGAGGTGTCACTTCACTGCTCAAGTAGCTGGCAAGAGCTTTGAACG
CGTTGCAACCTTGCATCCCGGTCGATCGATCGATGGCGTCCAAGGTCGAGTTGGTGGTGG
AGGTGAAGTCGCCGGCGGAGAAGCTGTGGACGGCGATGCGCGAGTCGACGGAGCTGTTCC
CCAAGATCTTCCCCGAGCAGTACAAGAGCATCGAGACCGTGGAGGGCGACGGCAAGTCCG
CCGGCACCGTCCGCCTCATCAAGTACACCGAGGGGGTTCCGATGGTGACGTTCGCCAAGG
AGAAGGTGGAGGTGGCGGACGACGAGAAGAAGGTGGTGTCGTACAGCGTGGTGGACGGCG
AGCTGGTGAGCTTCTACAAGAACTTCAGGGTGACGGTGCAGGTGACCGACAAGGGCGCCG
ACNGCGCCGCGCGGTGGTGACTGGACATGGATTCACAGCACAGATGCACGGTCCAGCGCC
TCTAAGAACGCTCACTCAACGGGACGTTATCAAGGGAGACCCGCCCCTAGACCTTCTCG
>CK166279 homologue to UniRef100_Q41578 Cluster: Protochlorophyllide reductase A, chloroplast precursor; n=1; Triticum aestivum|Rep: Protochlorophyllide reductase A, chloroplast precursor - Triticum aestivum (Wheat), partial (32%)
AGCGTGGTCGCGGCCGAGGTTGCCGGACTAAGAGTTCCCTTCATAATCGGACATGATCGA
CGGGAACGAGAGCTTCGACTGAGCCAGGTCTACAACGACAGCAAGGTGTGCAACATGCTG
ACCATGCACGATTCCACCGGAGGTACCACGAGGAGACCGGCATCACCTTCTCCTCGCCTC
TACCCCGGCTGCATCGCCACCACGGGGCTGTTCCGGGAGCACATCCCGCTGTTCCGCACG
CTCTTCCCGCCGTTCCAGAAGTTCATCACGAAGGGGTTCGTCTCGGAGGCTGAGTCCGGC
AAGAGGCTGGCGCACGTGGTGGCGGAGCCCAGTCTGACCAAGTCCGGCGTGTACTGGAGC
TGGAACAAGGACTCGGCGTCCTTCGAGAACCAGCTCTCGCAGGAGGCCAGCGACCCCGAG
AAGGCCCGCAAGGTCTGGGAGCTCCGCGAGAAGCTCGTCGGACTCGCCTGATCTCGCACC
CACCTCCGGCTCCGGCCACGTCCAGGCAATGCATGCATCTAGGACGCCGATGCTGAACTT
GTCGCATTTTTTAACGTTGGTAATTACCATTTTTACGTCTGTTTAGAAACTCAATTACGC
GGGAGAGGCCTTGCGAGTGTCGGCCAGAGTGCATAGATCTCGTGTGGAAGATGTACAATT
TTCGGCGAATCATGAATAATAAAACTGCAGTGCCTGATTAAGGATGGCAAAAACCTCGGG
CGGGAACCACCCTAATCCCGCGGCCATGGGGGGCGGGACCATTCGAA
>CD885321 weakly similar to UniRef100_Q9LKN9 Cluster: Light-harvesting complex protein LHCC4; n=1; Guillardia theta|Rep: Light-harvesting complex protein LHCC4 - Guillardia theta (Cryptomonas phi), partial (9%)
CAAGTCTTCCTCCCATCAACACCACATCTAGCTGAAGATGAAGACTGCACACACGCTGCT
CCTGGCAGTCGCCTTCCTCGTGCTGGCATCAGAGGCTGCAGTGAAGGCGGACGTCTGTAC
AGGGTCACTTCACAAGACGCCGCTACCATGTGATCAGGCAGGTTGCCTGCACATTTGCCG
CGAGCATGTGAATGGGCAAGGGCACGCGTGCCCTCAATGCAATTGGAGTGCTAGTTGCAA
CTATAATGGATTATGCGAGTGTGATGTCTGCCTTCCTCCTCCTTCTGCTCCTATCCAACA
CCAACAGAGCGACTGATATATACTAGTACCAGCTTTCTGAGATGGGGATAGGATAGTTGG
TTCTCTGTAATAAGAACGATACCGTCGTATGGTGTATCGGTTGTGATATACTCATTGTAG
AATGCATGCGAATTTGATATCGCTTCACCGGTTATTATATACTAGCACATATGCCCGTGT
GTTGCAGCGGAAGAAAAATTAATATACATTTAAAGTTTGTGAG
>CD886747 homologue to UniRef100_Q7NF00 Cluster: Cobalamin synthase; n=1; Gloeobacter violaceus|Rep: Cobalamin synthase - Gloeobacter violaceus, partial (7%)
CCACGCGTCCGAGCACACTAGCCAGCAGCTCAGCAGCAGCACACGAAGATGGGAAGCGCC
AGAGCCACCCTCGTCCGCTTCCTGCTGTTGGCCTCGATCGTCGCCGGGTTCGCGGCGCAT
CTCGCCGCGGGGGAGAAGGACTGCTACGACGAGAGGGACATGATCATGAGCATCTGCATC
GAGAGCATCAAGAAGCAGGGCTTCTACACGCCCCCGACCCCGGACTGCCGCCGCGAGGTG
AAGAAGGTTGACGTGCCCTGCATCTGCCGGGTCCTCACCGCCTCCGACGAGCGTACCGTC
AGCCCCGTGAAGCTCGTCATCCTCGCCCACGAATGCCACATCGAACTCCCCGTCGGGAGC
AAATGCGGAAGTAAGCAGCTAAGCATGCGTGCGGACATTTTGCTTGCATAATCCATTTTC
CTGTTCTGCACGGCCGGACTTGTCTAATCCACGTACCACTTAATTTTTGCAGCTTACACC
ATCGGGGGGCGGGTGCCACCACCATCCGCGCATGCGTGAGGAGTATCGGTCATGGGGATC
GCGCGAGAGGAAGGCCGGTGAAGGAGATGGAGGGTTCATGGCAGAATAATAACTA
>CD926679
CCCACGCGTCCGGTCGCTGTGTACTTGAACAATCCGCTAAAACGGTGTATATATATACTT
GCACACAAAAATGAGTAAAAAAATGGAGTTCTGTTGGTTGGACTTATGAGTTCTTATTTA
GATTCTCATGCTATAAAAAGAGATGCCACTGCCCTTTATCATTATATTTCAAATTAACAT
AAATATATGATGTGCATGATGAACAGGAGCAACAGAAAGTGTCGCAACTGACAACTCAGT
ACGTGACAGGAAGACAATTGTCCAAGGGACCTATTTGCCTCAAAGAACCGTTTCAAGACG
GTGCACACCATGCAGAAGTTGTGCACAAAAAACTTGTTGCTACGAGTTTATTTGCAATGA
TCCTACAAATCCAGGTCTCACTTGCGTTGGTACTATGCTCTATTGTGGCTGTACTATTGA
AACTTGTAATAGTAATTTTTAATTTTTTTGCTTACGAAAATAAATGGGAATAAAGCATGG
AAGTTTGTGNT
>CD928170 similar to UniRef100_A8JFH2 Cluster: Predicted protein; n=1; Chlamydomonas reinhardtii|Rep: Predicted protein - Chlamydomonas, partial (2%)
GGTCACAGGGCGTAGCTCCGATGAACGCCACATCCGACGACCTGTACTTCCTCAAGGAGA
ACTTCCGCAGCGTTAAGGTTCCAAGGCTAGCGCTGGTGTTCGACGACGCCGACGCGGCGA
TGGAGCTCAATGTGAAGAACTACTTCTCCATCTACGACGAATGGCGCACGTGCCTCACCA
TACTGCCGTCGCCGAACGGCGCGGCCGTCCTGNGCAGCCTGCTGCAGACGGGCAGGACCA
TGACCTACGACATTCATGGCGACGGCGGCCAGCTGACATTCGAGCCGGTGGCAGCGGGTG
GCCCGGACCCGGCGCTGGCGCATGCGGGTGGCCCGGACCTGGCGCCGGCCCATGCGCATG
CGGGCGCCCCTGCGCCGGCGCGCGGGTCGCTCGTCATAACAGGCACTCTTCTGGCCTGGG
TGCTCCTCTTCCAGCAGTTCTAGGCTTCTAGCTAGATCATGCGGCAATAATCCTGGAGAA
GATCGATGCTGTTAACCGCAGAGGATGATGCATGTGTTGTTGTTGGTCTACGTGTGTAGT
TCTGTGTTGGACATCTGCATGTGTTCGCTACCAGGCTAGCTATCCCCTCGAGTGCATGTC
TTGTTGCTTTAGCTATTGTAATTTCTGCCGTTGATGATCCCCAGGTAAAAAAAACCACAC
TTCACA
>CD896870 similar to UniRef100_A7QKE2 Cluster: Chromosome chr2 scaffold_112, whole genome shotgun sequence; n=1; Vitis vinifera|Rep: Chromosome chr2 scaffold_112, whole genome shotgun sequence - Vitis vinifera (Grape), partial (25%)
CCACGCGTCGGGAACTCAACCCGGACGACAACCCGGCGGTGACGTTCAACTACTTCTCGC
ACCCGGAGGACCTCCGGCGCTGCGTGGAGGGGTTGACGCTCATCGAGCGCGTCATCCAGT
CCAAATCCTTCGAGAACTTCACGTACCCCTACTTCTCCATGGAGGAGCTGCTCAACATCA
CGGCGGAGTTCCCCGTGAACCTGCTGCCGCGGCACGACAACGACTCCAAGTCGCTGGAGC
AGTTCTGCAAGGACACCGTGATGACCATCTGGCACTACCACGGCGGCTGCCAGGTCGGCA
GGGTCGTGGACGCCGAGTACCGGGTGCTCGGCGTCGACGCGCTGCGCGTCATCGACGGCT
CCACGTTCAACGCCTCGCCGGGAACCAACCCGCAGGCCACCGTGATGATGCTCGGCAGGT
ATATGGGTGTTAAGCTGCGAGACGAGAGAGTGCACGCTGAAGGATTAAGGAGGAGAAAAC
TGTAGTCCACTCGATG
>CD887287 homologue to UniRef100_A9TIU5 Cluster: Predicted protein; n=1; Physcomitrella patens subsp. patens|Rep: Predicted protein - Physcomitrella patens subsp. patens, partial (7%)
GTCATGTCGGAAACCTAGGAGTTTATTGTATCAAATTTATTCGAAGCAGGGCTACAATAC
AAGATGTTGAGATTTAGCTTTGGGTGCCAGCATCGAGGTGGCAATTCTCTGGATTGAAGC
TAATAGTGGGTGTCCGAGCATGAAGGTCGAAGATGAAGCGGTGGTTGATCTGTTGCCTTG
CGCCGATGACTGTCAACTCCAAAGACGGGAAGAAGGCGATGCACATATAGTGGATGTTAG
CATGGACGATCTCGAGAAACACATGCTCCGGCATGACCCGGAGCCCCGCGTTGTTATCGA
AATGCAACGTCATGCTCGGGAGGACGTCACGGTGGGCCGACGACTTGTGGACACATAGGT
GGTGGCCGTGCAGCTGCACGGGTTGTGCCCCGTGGATCTGCAGGTAGTGTCGCACCGCCG
ACTCTATGTGGATGTATGCCTCATTCACAAACACACTCATCTTTGTGCCAATGTCGATCA
CACACCCACCTTTCCCTCTCGCACCACGCCGAAACATCTCTGGTGTGACGCTGGACACCC
GGATGCCGCCCACGCTGACCCCAGTAAGCTTGACGTAGTACCCGTCGTT
>CD888515 similar to UniRef100_A0KEJ4 Cluster: Iron-sulfur cluster-binding protein; n=1; Aeromonas hydrophila subsp. hydrophila ATCC 7966|, partial (3%)
CCACGCGTCCGGTCACTTACATTTCTTCGTTTCTTCATAAATCGCTGAGACATGGGAGTC
CTCAAGGTTCGAGGCCTGCTATGCTTGCTATTTCTCGTGCTACTCCTCTTGGCTCCTGGC
TCTGATGCCAAGACCTGCAGGGAGGCCAGCGAGAGCTATAACAGAGATTGCCATCATGAT
CAATGTGTTTCGGCCTGCCACAAGGAGGGATATGTTGATGGGACATGTGAGATGCTCTGG
GCAAGACCTGTTATTCTCAGATGTTTCTGCATATCCAACTCTTGCTGAATAAAAACATGT
TGAAACT
>CK166188 similar to UniRef100_Q9SBX4 Cluster: Proline-rich protein precursor; n=1; Zea mays|Rep: Proline-rich protein precursor - Zea mays (Maize), partial (14%)
CGTTCCAACTCGGCCCATCTCTCTCTCCCTCCTTTCAACATCGGTTTCTTTGTAGCAAGT
TCAAGTCCTCCTCCCACACCTGCAAAAAAAAGTTCGAGATTACCGGGGATCAACATTTCC
CTTAAAAGAAAAAAGAAACTGCAGGAATCAACACGGCCATGGATACTGAAATAGGCAAAG
GACTTCAGGTCGCACCAATCCTCTATGGCTTGGTATCCTCCTTGGCAGGGGGGAACTTCT
TGAAAAATGGGTTCTTCTTGATGAACGGCAGGAGCTTCTTGAAAAGCTGAGGGTCCGTCT
CCGGGTCTTGCACCATCTTCTGGTCAGCAGGAGGGTGGTAAATCGGTGTCGGGTGCGTGT
ACACCGGCGTCGGCGGCTTGTGCTCCGGCACGGGCGTCGGGTGCGTGTACACGGGGGTGG
GTGTTGGCGGCTTGTACTCCGGCACCGGCGCTGGCTTCTTGTGGAAGTGCGGGATCACGA
TGGGCTTCTTATGGAGGAGCTTCTTGAAGAGCTGGGGGTCCGTCTCCGGGTCCTGAGCCG
TCTTCTGATCGGCGGCAGGAGGGTGGTAGATCGGCGACGGGTGCGGGTACACCGGAGTCG
GTGGCTTGTACTCTGGCACCGGCGTCGGGTGCGTGTACACCGGGGTGGGCGTCGGTGGCT
TGTACTCCGGCACCGGCACCGGCGCCGGTTTCTTGTGGAAGTGAGGGATCACGATTGGTA
AGTGCGGGATCACGATGGGCTTCTTGTGGAGGAGCTTCTTGAAGAGCTGAGGGTTAGTCT
CCGGAATTTAGAGCGGGCCTTCTTATCTTGGGGCAGGAGGGTTGGTACCTGGGCGGGGAA
CACAAAATCCCGGGGCAATTGGGGGCGGGGAAAAATTAAAATTTGGGCCCCAAATCGCCC
CTAAAATGAAGTGTAATTAAAAAATAAATGGGCGG
>GH726589
CCACGCGTCGCGGCCTCGGGCCCTATCCGTCAAGGCCTCCTCCGCTCTCAACTTCGGCCC
CCGGGCCGCCGTCACGGATCCGGGAGCGGGGACGACGCCGCTGATCCCATCCAAAGTGAA
GGCATACTACATCGTCGAGCTCCAGTCCCTCAAGGTCGGGAACGCGACCTTCGCGGCGCC
GGACCGGTCCCCCGTCCTCGTCGATTCCGGCACGACGCTCACATTCCTCCCGACGGCGCT
TGTAGACCCACTGGTGAAGGAGCTGAGCCGGCGGATCAAGCTCCCTCCGGTGCAGCCGCC
AGAGGAGTCGTCCCTGCTGCTGTGCTTCGACGTAAGCCGGGTGCGGGAGGGGCAGGTTGC
GGCCATGATCCCTGAAGTGACGCTGGGGCTGGGCGGCGGCGCTGCGGTCACGCTGAAGGC
GGAGAACACGTTCTGGAGGTGCAGGAGGGGACTTTATGCTAGGCGGGGTCTGACCAGTTT
TCTGCTGGGTCCATCATCGGGAACATCGCGCAGCAGAACATGCACGTGGGGTACGATCTC
GACAAGGGCACCCGGACCTTCGCTCCAGCAGATGGGCGCGTTCCTAACCCGCC
>CJ571346 weakly similar to UniRef100_A8KC35 Cluster: LOC553490 protein; n=1; Danio rerio|Rep: LOC553490 protein - Danio rerio (Zebrafish) (Brachydanio rerio), partial (4%)
GACATGCCATGGCAGATTACATTCTACGACGATGATGATAGTCACTATATAGCTCAGCAT
ACAGGCACGTACGCGCGCACTTTATTTAGTTATTCTGCCAATGATCTCAGTCTTCTTCAC
CGGCCTTCCTCTCGCGCGATCCCCATGATCGAAGCTCCTCACGCGTGCGCGGGTGGTGGC
ACTGGTGCTACGGTGTAAGTTCCGCATTTGCTCCCGACGGTGAGTTTGATTTTGCAGTCG
TGGGCGAGGTGGACGAGCTTCACGGGGCTGACGGTACGCTCGTCGGAGGCGGTGAGGACG
CGGCAGATGCAGGGCATGTCGACCTTCTTCACCTCGTTGCGGCAGGCCTGGCTTGGGGGC
ATGTAGAAGCCCTCCTTCTTGATGCTCTTGATGCAGATGCTCATGATCCTGTNCCTCTCG
TCGNAACAGTCCTTCTCCCCCGCGGCGAGATGCGCCGCGAACCCGGCGAANAGCGACNCN
AACAGCAGGGCACGGACGAGGCTGGCTCCGGTGCGGCGGCCCATCTCCGNGTCTAGGCCG
TAGCGTGNGATGCTGGTATGCCCTCGTGCCGAATTCNGAACGANGCTCTCTCTCTCTCNC
TCTCTCTNT
>CD900261 UniRef100_A9S717 Cluster: Predicted protein; n=1; Physcomitrella patens subsp. patens|Rep: Predicted protein - Physcomitrella patens subsp. patens, partial (12%)
CACGCGTCCGCCCGCCGACGCCCGTGCCGCCGGCGATCGCCTTGACGCGCTCGGCCGCAC
CCTGGACGCCGTCGGTGCCCCCCGTGAGGAGAAGGGGAAGGCGGTTCAGGAAGGTGATGA
CAAGGATCCCGCGGCGCCCACTTCGCCGGTGGTGCCGGGAGCCGACGACAAGTAGCTCTG
TCGTTCGGGCGGTCGATCCATCCATCTCGCCTGTTGTTGTTTGTTGGGTGTGATGTTGAG
TAATTAATCCTCTAGCTTCT
>GH730995
CGTACGTAGCAGTTCACGAGCGGCTTTGGTCGATCGATCTACGTACGTCGAGTGGCCATG
ACGATGTGGAGGGCGGCGGCGGTCGTCCTGCTGCTCGCGGTCGCGCTCGTGTCGACGACG
ACCGTGGCGGCGGCGAGGCACCACCACGACGGGTTTGCGAAGGTGTTCGACAGGCAGGAG
GCGGACCTGGTGGAGGCGCTGCCGGGGCAGCCGGAGGGGCTCGGCGTCCGGCAGTTCGCC
GGGTATGTGACTGTGAACCAGACGCACGGCCGCGCGCTCTTCTACTGGTTCTTCGAGGCC
ACCCACGACGTCGTCAAGAAGCCCCTCGTCCTCTGGCTCAACGGAGGGCCCGGATGCTCG
TTGCTTGGGTACGGAGCACTGGAGGAGCTTGGCCCCTTGCTGATCCAGAAGGGAACACCT
GAGCTCAGGCTCAACCCCGACGCATGGAACAAAGAGGCAAATCTGCTCTTCTTGGAGCAG
CCTGCCGGCGTCGGATTCTCCTACACGAACACCACCGCCGATCTCGAGAGATTCGGCGAC
GAGCTCGCTGCTCATGACGCGTACACGTTCCTCGTCAACTGGTTCGAGAGGTTCCCGCAG
TTCAAGGGCCACGATTTCTACATCGCCGGAGAGAGCTACGCCGGGCACTACGTTCCCAAT
CTCGCCGAGAAGATTGTCGAGCAGAACAAGA
>CK160735 similar to UniRef100_A0TBE8 Cluster: Integral membrane protein TerC; n=1; Burkholderia ambifaria MC40-6|Rep: Integral membrane protein TerC - Burkholderia ambifaria MC40-6, partial (5%)
CGAGCGGCCGCCCGGGCAGGTGGGCCGTATGGTAGAAGATCAAAGTTGTTGGTTTATGTG
GTGTGAATGCCATAGTGTGGCCCAAATAGGAAGTTGTATAAATGGGTATAGTGAGTGGTC
GAGGTCATTGCTTTGGTCTTCTGCCATTCGCTGCCCCGTTTTAGTATTTGCACTGCACAG
TTGAGAGTTCAGAATAAACTTTGTGAGGAACACATGCATGGATTAGTGTGCTTCGATNGC
TTTTTTATGATTGTAATTTCGGTGTGTGCTTTGTATAACAAGTTATTGTGGATCAAGTAA
TTTAATCAAGTCCATTTGTGTCAGTGAAATTACTGCAAAAAACACACAAAACACCAACAA
CAACAAACCCCCACCAAACAAAAAAAAAGGAACACCAACCACCCCCCTTTGACCACAACC
ACCCTAATACCAACGAAATCAAGACCGAAAATTTTTCATTTTTTGTTTTTTTGGCCCCAC
GCCGCCCCACAAAAAATTAAATTGTCCCCCGTGTTACAACGACCTACCAAGAAAAAACCT
CGCATACACCCAAATTATCTATTTTAAAAAAAATTCCCTCTTCCACAAACTGGGAAAATA
CCAAAAAAACCCGACAAAGACGCTCTCCCACAAAATCCACCCCACCAAACGGGCATAGAA
ACACCCCGTATCCCCAAAAATAACCACAATGTCTTTGACTCTACTTCAAATTTAGCGGAA
AAAACAGACACTTCACTAATGTTAGGTCTTTATATGTTTTAATTTTTT
>CK170647 similar to UniRef100_Q9SBX4 Cluster: Proline-rich protein precursor; n=1; Zea mays|Rep: Proline-rich protein precursor - Zea mays (Maize), partial (28%)
AGCGTGGTCGCGGCCGAGGTAAGCAAGCAAGTGGTAGAGGTTCAGGCATGGCAGCTCCGA
GAGCGCTCGTCCTCGCCGTCCTGCTGGCGCTCGCCGTCGCCAACGCCGAGGCGGCGTCCG
TCGTCGTCGGCCTGGCCAAGTGCGCCGACTGCACCAGGAAGAACCTCAAGGCCGAGGAGG
CCTTCAAGGGTCTCCAGGTGGCGATCAAGTGCAAGAACGTCCACGGCGACTACGAGAGCA
AGGCCGTGGGTGCCCTCGACGGCACCGGTGCCTTCAGCGTTCCCCTGGCCGCCGACCTCC
ACGGCGCCGACTGCGTCGCTCAGCTCCACAGCGCCGCCTCCAACGCGCCGTGCCCCGGCC
AGGAGCCATCCAAGATCGTGCCTGTTTCTGAGGGCACCACCTTCGGCGTCGTCGCCGGCG
ACAGCATTGCCACGCCGTCTGCAGCGTCGCCGGAGTGCGCGTCCATGACCTTGTGCGGGC
CGATCAAGAAGCACATCATCGAGCATTTCCACCACAAGCAGCCCGTGCCGCCCAAGCCGG
AGCCCAAGCCCCAGCCCCACCCTGACTATCACCCCGTGCCCAAGCCGGAGCCCAAGCCGC
AGCCCCATCCGGACTACCACCCCGTCCCTCCCACGCTCACCTACGGCGGCGGCGGCGGTG
GATACCACGGACACCACTAGTGACTCCGATCTACCACCATCCGGCACAGCAATGAAGTGA
CGCTGCTATTTATATATGTGCACGGGTTAGCTTGGTCTTCTATCATTCAGAATAACAGTT
GTGAGGGATAAGTATGCGTGTCAGGTAAATGTACGGGTGATAGTAATACCGATGTGATTT
TATGTTATGAGAAGTCCTATATCTCAAACTCGAGCGGGACACACTATCCCGTGGCCAGGG
GGCGGGACCTTCGACGTCGGGCCAATCGCCCTATATGGATTGTATTAGATTACCTGGCGG
TGTTTAAAAGTTCTTGCTGGTAAAACCTGGGGTAACCAATTTATGCCTGGAGGAAA
>CJ799091 similar to UniRef100_A2X0Q6 Cluster: Squamosa promoter-binding-like protein 3; n=2; Oryza sativa|Rep: Squamosa promoter-binding-like protein 3 - Oryza sativa subsp. indica (Rice), partial (29%)
TGGCAGCAGCTTTGCCGTGCGAGTAGGAGGAGGAGGAGCGCCGGAGATCTTCGGCTCTGG
CATGTGCTCTTTTGGGATGGAGTGGAACCAGAGGAGCTCGGTGCTGTGGGACTGGGAGAA
TTTCCCGCCGATAGGCGAGAACCCCAAGAATGCGATGCAGGCCGATCCAAGATTTGCCGC
CGTTGCGGCTACCATGGGGAACGAACCGCTCCATTCTTCTGGCGGCAGCGGCAGCGGCAG
CGGCAGCGGCAACTTCTCTTCCAGCTCGGAGATGGGATATGGCTCTTCCAAGAGCTCCAT
GTCCGCGTCGATCGATTCTTCGTCCAAGGCTGGGAACAACATGGAGTTCAGATTTGCGCC
CGTCAAAAACACTGATAGGAACATGAGCAAGAATACCGAGCTGGGTAAAGTTGATAACAC
GAGAACTGGAACATCTCCGTCGCCTGTGGTGGCAGTGAGCAGTGGGGAGCCGGTGATCGG
CCTGAAGCTCGGCAAGAGAACCTACTTCGAGGATGTCTGTGGAGGGCAGAGTGTCAAGAG
CTCGCCATCGGGTGCTGCGAGCGCGCCAAACAAA
>GH725584 similar to UniRef100_Q43416 Cluster: Peroxidase precursor; n=1; Cenchrus ciliaris|Rep: Peroxidase precursor - Cenchrus ciliaris (Buffelgrass) (Pennisetum ciliare), partial (52%)
CCACGCGGCCGAGCGTTCCCTTGAGGCTTGAGTGAACTGAGCGGGCTGGGCATATCACGA
ACCTAACTTGGTCGCCATGGCTGGTCCTAGGTTGATGCACTGCGTGCTCGCCGTCTCTCT
CCTCTCCGCCGTTGCCCACGCGCAGCTCTCGACGACTTTCTACGCCAGGTCCTGCCCCAG
CCTGGAGAACACCGTGTGGGCGGTGATGAAAGAGGCCGTCGTCAAGGACCGGCGGATGGG
CGCGTCGCTTCTCAGGCTCTTCTTCCACGACTGCTTCGTCCAGGGCTGTGACGGCTCGGT
TCTTCTCGACGCCGGCGGCGAGAAGGCCGCCGGCCCGAACGCCAATTCCCTCCGTGGCTT
CGAGGTCATCGACACCATCAAGGCGCGCGTGGAGGCCAGGTGCCCCGGCGTCGTCTCCTG
CGCCGACATCCTCGCGCTCGCGGCGCGTGACGGAACGTTCCTGCTGCACGGGCCGACCTG
NGCAGTGCAGCTCGGCCGGCGAGACTCGACGACGGCGAGCCAGTCCCTCGCCAACAACAC
CTTCCCTCGGTGAACTCCAGCCTGGCCACGCTCTTCTCCATGTTCGCGAGGCAAGGGCTC
TCGCCGACCGACATGACGGCGCTGTCCGGCGCGCACACCATCGGCCAGGCCCGCTGCACC
ACCTTCCCGCGAC
>GH731691 similar to UniRef100_Q6X253 Cluster: UL41 virion host shutoff factor; n=2; Bovine herpesvirus 5|Rep: UL41 virion host shutoff factor - Bovine herpesvirus 5, partial (4%)
ATTTATTATTGGGATCTCTGAGGGGAACATGCCATGGCAGATTACATTCTACGACGATGA
TGATAGTCACTATATAGCTCAGCATACAGGCACGTACGCGCGCACTTTATTTAGTTATTC
TGCCAATGATCTCAGTCTTCTTCACCGGCCTTCCTCTCGCGCGATCCCGGGGATCGAAGC
TCCTCACGCGTGCGCGGGTGGTGGCACTGGTGCTACGGTGTAAGTTCCGCATTTGCTCCC
GACGGTGAGTTTGATTTTGCAGTCGTGGGCGAGGTGGACGAGCTTCACGGGGCTGACGGT
ACGCTCGTCGGAGGCGGTGAGGACGCGGCAGATGCAGGGCATGTCGACCCTTCTTCACCC
TCGTTGCGGCAGGCCTGGCTTGGGGGCATGTAGAAGCCTCCTTCTTGATGCTCTTGATGC
AGATGCTCATGATCCGTCCCTCTCGTCGTAGCAGTCCTTCTCCCCCAGGCGAGATGCGCC
GAGAACCGGCCAGAGCACCGAACAGAGGCCGGACAAGAGTCCGGTGCGGGGCATTCGTGT
TAGGAGATTTGAGTGGATGTCGAACTGGTTAACGGATACACCGTATGAGGGACACTTCCT
CAAATTAATACGGTACAACATT
>GH731510
AAGGGAAGCGGTGGAAATCTCTCTTTATTCATATGTGCTCCCGATGGATGCTCAAAGTAA
AGTACCCGACCATGTCTACTAAGAACGCCGATTGAACAACAGAAATGTGATGCTACTGGC
TAAGTGGGCCAAATTTTTGTTCTCTGAGTTCTCTTTCTCCATGAGATTCTTCTTGACTCC
GTGAAAGAACACTGTATCACACCTTAGGGGCTCATCAGAGGCCTCCCGTAACTTTGGATA
TATGAGTCCAGCATCTCGTCCTGCTCGGAGATCATCCATGGCGCCCACCGTCAACTCACC
CATACGTTGGTAATATGGGATGCAAGTGTTGAGCTCTTGTATTAGGTCGCTCATGATATG
CACCGTGGATGTCACAATGGGCACAGTTCGTAGAGCGGAGGAGATAAGCAGACCGAGCTT
GTCCGTGGAGGGAGCACCGGCTGGATCGGCCGAAAGCACGTTGACACAAAGGTCGTAGGA
CACATTAGGAGCCTTGGAACAAGTAGAGAAGAACAGAGAAAAGGTGGAGCTGGCTAACAA
GATAAGGAGAATGGCAAGGCGAGGAGGAGACCAAGAAAGACAGAATTGGCAGGAGAGAAA
AAGGGGCCACGTGGACAACCGGAATTACGGACCCGACCTGCAGGTACAGCTACCCAAAAA
A
>GH731528
AGCAAACGAGGCCCGTTTAAATTCGAAAGCGTTCGTTACACATAAAGCCATGGGAGGCGC
GGATGAACAGAGCATGGCTGGCGGCTCCGTTATTATTCCCTCCCATGTTGATGCTACATC
TTTAAAGTGGTACTACTACTATTATTTTGCCTGTCGAAGATGTAAGCTTGGAGAACAATC
GTGGCATCACAACACACCCAGATATGCGCATTCATCCGAGCCGAGAGCGTGCGCGCGCGC
CAACGGGGGACAGGTCGACCCCCGAGCCGGGACCTGCGAGTTGCACACCCGCCTTTCGGC
AAGCGCGGCGGGGGCATGCCTGAAGGGACACGGAGTGGCCGCCCGGGGAAGGCCCAAAGG
CCCCAGGGCCCACGTGGCGCGCCGGCCAAGGGAGGAGCCCAGGGGTA
