# Supplementary material for: The transcriptome of the developing grain: a resource for understanding seed development and the molecular control of the functional and nutritional properties of wheat
Source: BMC Genomics. 2017 Oct 11;18:766. doi: 10.1186/s12864-017-4154-z (PMC5637334; doi:10.1186/s12864-017-4154-z)
Supplement: Supplementary file 7 — Nucleotide sequence details of 16,237 transcripts from TaGI cDNA database that are differentially upregulated at the 14dpa developmental stage. (FA 16754 kb) [file 12864_2017_4154_MOESM7_ESM.fa]

>TC368547 UniRef100_Q6EZE8 Cluster: Sucrose-phosphate synthase; n=1; Triticum aestivum|Rep: Sucrose-phosphate synthase - Triticum aestivum (Wheat), complete
CCACGCGTCCGCGGACGCGTGGGGGCAGCAGAGTAGCTAGCTAGCTCGAGGGAGAGCCGA
GATGGCGGTGGGGAACGAGTGGATCAACGGGTACCTGGAGGCGATCCTCGACGCCGGGTC
GAAGCTGCGGGTGCAAGGGGTGTCGCTGCCGCCGCTGGAGCCAGCGCCGGCGCTCGCGTC
GGAGGAGTCCAGCGCCGCCTACAACCCCACCAGGTACTTCGTGGAGGAGGTCGTCCGGAG
CTTCGACGACCAGGCCCTCCACAAGACATGGACAAAGGTGGTGGCGATGCGGAACAGCCA
GGAGCGGAACAACCGGCTGGAGAACCTGTGCTGGAGGATCTGGAACGTCGCGAGGCAGAA
GAAGCAGGTGGAGAGGGATTACTCGCAGGAGGTCGCTCGGCGGAAGCAAGAGCAAGAGCT
GGGCAGCTTGGAGGCCGCCGAGGACCTCTCCGAGCTCTCGGAGGGCGAGAAGGAGACCGT
CCCCAAGCCGGACGGCGCCGCTGCACACCTGTCCGCCGACGAGCAGCAGCCGCAGCAGCG
CACCCGGCTGGCGAGGATCAACTCCGAGGTGCGGCTCGTCTCTGACGACGAGGACGAGCA
GAGCAAGGACAGAAACCTCTACATCGTCCTCGTCAGCATCCATGGGCTCGTGCGTGGAGA
GAACATGGAGCTCGGGCGAGACTCCGACACCGGAGGCCAGGTGAAGTACGTGGTGGAGCT
GGCCCGGGCGCTGGCGGCGACGGCGGGGGTGCACCGCGTGGACCTCCTGACGCGCCAGAT
CTCCTGCCCCGACGTCGACTGGACCTACGGCGAGCCGGTGGAGATGCTCGAGCGCCTGTC
CTCGGGCGACGACGACGGCGACGAGTCCGGGGGAGGCGGGGCGTACATCGTGCGGCTGCC
CTGCGGGCCACGCGACCAGTACATCCCCAAGGAGGAGCTCTGGCCGCACATCCCCGAGTT
CGTGGACCGCGCGCTCTCGCACGTCACCAACGTGGCGCGCGCGCTGGGCGAGCAGCTCCA
GCCGCCGCCCAGCGACGCCCCGGCGACGGCGCTGGCGGCGCCGGTGTGGCCGTACGTGAT
CCACGGGCACTACGCGGACGCGGCGGAGGTGGCGGCGAACCTCGCGAGCGCGCTCAACGT
GCCGATGGTGATGACGGGCCACTCGCTGGGGCGGAACAAGCTGGAGCAGCTGCTGAAGCT
GGGCCGCATGCACGGGCCCGAGATCCAGGGCACCTACAAGATCGCGCGGCGGATCGAGGC
GGAGGAGACCGGGCTGGACACGGCGGAGATGGTGGTCACCAGCACCAAGCAGGAGATCGA
GGAGCAGTGGGGCCTCTACGACGGCTTCGACCTCATGGTGGAGCGGAAGCTCCGCGTGCG
CCAGCGCCGCGGCGTCAGCAGCCTCGGCCGCTACATGCCGCGCATGGCGGTCATCCCGCC
CGGCATGGACTTCAGCTTCGTCGACACCCAGGACACCGCCGACGGGGACGGCGCCGACCT
CCAGATGCTCATCGACCCCGTCAAAGCCAAGAAGGCTCTGCCTCCCATTTGGTCAGAGAT
TCTGAGGTTCTTCACGAACCCGCACAAGCCGATGATCCTGGCGCTGTCGCGGCCGGACCC
GAAGAAGAATATCACCACGCTACTCAAGGCGTACGGCGAGAGCCGAAAGCTCCGGGAGCT
CGCCAACCTGACGCTGATACTGGGGAACAGAGATGACATCGACGACATGGCCGGCGGCGG
CGGCACGGTGCTCACGGCGGTGCTGAAGCTCATCGACCGCTACGACCTCTACGGCCAGGT
GGCTTATCCCAAGCACCACAAGCAGACGGACGTGCCTCACATCTACCGCCTCGCCGCCAA
GACCAAGGGAGTGTTCATCAACCCGGCTCTTGTAGAGCCGTTCGGCCTCACAATCATCGA
GGCCGCCGCTTATGGTCTGCCCGTGGTGGCGACCAAGAACGGCGGGCCGGTGGACATCCT
CAAGGCGCTTCACAACGGCCTGCTGGTGGACCCGCACTCCGCCGAGGCGATCACCGGCGC
GCTGCTCAGCCTGCTGGCCGACAAGGGGCAGTGGCTGGAGAGCCGCCGCAACGGCCTGCG
CAACATCCACCGCTTCTCCTGGCCGCACCACTGCCGCCTCTACCTCTCCCACGTCGCCGC
CTACTGCGACCACCCGTCGCCGCACCAGCGGCTCCGCGTCCCTGGCGTCCCGGCCGCCTC
GGCGAGCATGGGCGGCGACGACTCCCTCTCGGACTCGCTCCGTGGCCTCTCGCTCCAGAT
CTCCGTGGACGCCTCCAGTGACCTCAATGCCGGGGACTCCGCCGCGCTGATCATGGACGC
CCTACGCCGCCGCCCGGCGGCCGACAGGCGCGAGGGCTCCGGCAGGGCGTTGGGCTTCGC
GCCCGGCAGGAGGCAGAGCCTCCTTGTCGTCGCCGTCGACTGCTACTGCGACGACGGCAA
GCCCGACGTCGAGCAACTGAAGAAAGCCATCGACGCGGCGATGTCCGCCGGTGACGGCGC
GGGAGGGCGGCAGGGGTACGTGCTCTCGACCGGCATGACCATCCCCGAGGCCGCGGAGAC
GCTCAAGGCCTGCGGCGCCGACCCGGCCGGCTTCGACGCGCTGATTTGCAGCAGCGGCGC
GGAGATATGCTACCCGTGGAAGGAGCTCACGGCCGACGAGGAGTACTCGGGCCACGTGGC
GTTCCGGTGGCCCGGCGACCACGTGAAAACCGTCGTGCCGAGGCTCGGGAAGGCTGAGGA
CGCGCAGGCGTCCGACCTCGCCGTCGATGTGTCCGCCGGCTCCGTGCACTGCCACGCCTA
CGCCGCCACCGACGCGTCCAAGGTGAAGAAGGTGGATTCGATCAGGCAGGCGCTGCGGAT
GCGCGGGTTCCGGTGCAACCTCGTCTACACGCGCGCCTGCACGCGCCTCAACGTCATCCC
TCTCTCCGCTTCCCGCCCACGCGCCTTGAGGTACCTGTCGATACAGTGGGGCATCGATCT
CGCCAAGGTGGCGGTGCTCGTCGGCGAGACCGGGGACACCGACCGGGAGAAGCTCCTCCC
GGGGCTGCACAGGACGCTGATCCTGCCGGGGATGGTCTCACGCGGCAGCGAGCAGCTCGT
CCGCGGCGAGGACGGGTACGCCACGCAGGACGTCGTGGCCATGGACTCCCCCAACATCGT
CACGCTCGCTCAAGGCCAGGCTGTCTCCGACCTTCTCAAGGCCATGTGAGAGAGCACAAC
TCGTACGTAATGTAATTTTGGCAGGAAGATGACTGCAGAATTTGCATACAAGGTAGTATA
AATTTATGGATGTGCAAGCATGAGCAAACATGTGGCAAATAATTTTTTATGTCTTAGCAT
GCCTCCCTGAGGTCTGTTGTACATATATATACACTTTATAAATGAATAGTATATAAGACT
TGGAGGATAAAAAGTTATCTCG
>TC368550 UniRef100_Q9FUU7 Cluster: Starch branching enzyme 2; n=1; Triticum aestivum|Rep: Starch branching enzyme 2 - Triticum aestivum (Wheat), complete
CGCCAGCTTCCACCCCCGCCGCACACGTTGCTCCCCCTTCTCATCGCTTCTCAATTAATA
TCTCCATCACTCGGGTTCCGCGCTGCATTTCGGCCGGCGGGTTGAGTGAGATCTGGGCCA
CTGACCGACTCACTCGCTCGCTGCGCGGGGATGGCGACGTTCGCGGTGTCCGGCGCGACC
CTCGGTGTGGCGCGGCCCGCCGGCGCCGGCGGCGGACTGCTGCCGCGATCCGGCTCGGAG
CGGAGGGGCGGGGTGGACCTGCCGTCGCTGCTCCTCAGGAAGAAGGACTCCTCTCGCGCC
GTCCTGAGCCGCGCGGCCTCTCCAGGGAAGGTCCTGGTGCCTGACGGTGAGAGCGACGAC
TTGGCAAGTCCGGCGCAACCTGAAGAATTACAGATACCTGAAGACATCGAGGAGCAAACG
GCTGAAGTAAACATGACAGGGGGGACTGCAGAAAAACTTGAATCTTCAGAACCGACTCAA
GGCATTGTGGAAACAATCACTGATGGTGTAACCAAAGGAGTTAAGGAACTAGTCGTGGGG
GAGAAACCGCGAGTTGTCCCAAAACCAGGAGATGGGCAGAAAATATACGAGATTGACCCA
ACGCTGAAAGATTTTCGGAGCCATCTTGACTACCGATACAGCGAATACAGGAGAATTCGT
GCTGCTATTGACCAACATGAAGGTGGATTGGAAGCATTTTCTCGTGGTTATGAAAAGCTT
GGATTTACCCGCAGTGCTGAAGGTATCACTTACCGAGAATGGGCTCCTGGAGCGCATTCT
GCAGCATTAGTAGGTGACTTCAACAATTGGAATCCGAATGCAGATACTATGACCAGAGAT
GATTATGGTGTTTGGGAGATTTTCCTCCCTAACAATGCTGATGGATCCCCAGCTATTCCT
CATGGCTCACGTGTAAAGATACGGATGGATACTCCATCTGGTGTGAAGGATTCAATTTCT
GCTTGGATCAAGTTCTCTGTGCAGGCTCCAGGTGAAATACCATTCAATGGCATATATTAT
GATCCACCTGAAGAGGAGAAGTATGTCTTCCAACATCCTCAACCTAAACGACCAGAGTCA
CTGAGGATTTATGAATCACACATTGGAATGAGCAGCCCAGAACCGAAGATAAATTCATAT
GCTAATTTTAGGGATGAGGTGCTGCCAAGAATTAAAAGGCTTGGATACAATGCAGTGCAG
ATAATGGCAATCCAGGAGCATTCATACTATGCGAGCTTTGGGTACCATGTTACTAATTTT
TTTGCACCAAGTAGCCGTTTTGGAACTCCAGAGGACTTAAAATCCCTGATCGATAGAGCA
CATGAGCTTGGTTTGCTTGTTCTTATGGATATTGTTCATAGTCATTCATCAAATAATACC
CTTGACGGCTTGAATGGTTTCGATGGCACTGATACACATTACTTCCACGGTGGTCCACGT
GGCCATCATTGGATGTGGGATTCTCGTCTATTCAACTATGGGAGTTGGGAAGTATTGAGA
TTCTTACTGTCAAACGCGAGATGGTGGCTTGAAGAATATAAGTTTGATGGATTTCGATTT
GATGGGGTGACCTCCATGATGTATACTCACCATGGATTACAAATGACATTTACTGGGAAC
TATGGCGAGTATTTTGGATTTGCTACTGATGTTGATGCGGTAGTTTACTTGATGCTGGTC
AACGATCTAATTCATGGACTTCATCCTGATGCTGTATCCATTGGTGAAGATGTCAGTGGA
ATGCCCACATTTTGCATCCCTGTTCCAGATGGTGGTGTTGGTTTTGACTATCGCTTGCAT
ATGGCTGTAGCAGATAAATGGATTGAACTCCTCAAGCAAAGTGACGAATCTTGGAAAATG
GGTGATATTGTGCACACCCTAACAAATAGAAGGTGGCTTGAGAAGTGTGTAACTTATGCA
GAAAGTCATGATCAAGCACTAGTTGGTGACAAGACTATTGCATTCTGGTTGATGGATAAG
GATATGTATGATTTCATGGCTCTGGATAGGCCTTCAACTCCTCGCATTGATCGTGGCATA
GCATTACATAAAATGATCAGGCTTGTCACCATGGGTTTAGGTGGTGAAGGCTATCTTAAC
TTCATGGGAAATGAGTTTGGGCATCCTGAATGGATAGATTTTCCAAGAGGTCCGCAAACT
CTTCCAACCGGCAAAGTTCTCCCTGGAAATAACAATAGTTATGATAAATGCCGCCGTAGA
TTTGATCTTGGAGATGCAGATTTTCTTAGATATCGTGGTATGCAAGAGTTCGATCAGGCA
ATGCAGCATCTTGAGGAAAAATATGGGTTTATGACATCTGAGCACCAGTATGTTTCACGG
AAACATGAGGAAGATAAGGTGATCATCTTCGAAAGAGGAGATTTGGTATTTGTTTTCAAC
TTCCACTGGAGCAATAGCTTTTTTGACTACCGTGTTGGGTGTTCCAAGCCTGGGAAGTAC
AAGGTGGCCTTAGACTCCGACGATGCACTCTTTGGTGGATTCAGCAGGCTTGATCATGAT
GTCGACTACTTCACAACCGAACATCCGCATGACAATAGGCCGCGCTCTTTCTCGGTGTAC
ACTCCTAGCAGAACTGCGGTCGTGTATGCCCTTACAGAGTAAGAACCAGCAGCGGCTTGT
TACAAGGCAAAGAGAGAACTCCAGGGAGCTCGTGGATTGTGAGCGAAGCGACGGGCAACG
GCGCGAGGCTGCTCTAAGCGCCATGACTGGGAGGGGATCGTGCCTCTTCCCCTGATGCCA
GGAGGATCAGATGGATAGGTAGCTTGTTGGTGAGCGCTCGAAAGAAAATGGACGGGCCTG
GGTGTTTGTCGTGCTGCACTTAACCCTCCTCCTATCTTGCACATTCCCGGTTGTTTTTGT
ACATATAACTAATAATTGCCCGTGCGCTTCAACATGAACATATAAATATTCTAATAATAG
GTTATCCCGTGATTTACCTGCCT
>TC368552 UniRef100_O04074 Cluster: Starch branching enzyme I precursor; n=1; Triticum aestivum|Rep: Starch branching enzyme I precursor - Triticum aestivum (Wheat), complete
GCCGCCATCGACGAAGATGCTCTGCCTCACCGCCCCCTCCTGCTCGCCATCTCTCCCGCC
GCGCCCCTCCCGTCCCGCTGCTGACCGGCCCGGACCGGGGATCTCGGGCGGCGGCAATGT
GCGGCTGAGCGCGGTGCCCGCGCCCTCTTCGCTCCGCTGGTCGTGGCCGCGGAAGGCCAA
GAGCAAGTTCTCTGTTCCCGTGTCTGCGCCAAGAGACTACACCATGGCAACAGCTGAAGA
TGGTGTTGGCGACCTTCCGATATACGATCTGGATCCGAAGTTTGCCGGCTTCAAGGAACA
CTTCAGTTATAGGATGAAAAAGTACCTTGACCAGAAACATTCGATTGAGAAGCACGAGGG
AGGCCTTGAAGAGTTCTCTAAAGGCTATTTGAAGTTTGGGATCAACACAGAAAATGACGC
AACTGTGTACCGGGAATGGGCCCCTGCAGCAATGGATGCACAACTTATTGGTGACTTCAA
CAACTGGAATGGCTCTGGGCACAGGATGACAAAGGATAATTATGGTGTTTGGTCAATCAG
GATTTCCCATGTCAATGGGAAACCTGCCATCCCCCATAATTCCAAGGTTAAATTTCGATT
TCACCGTGGAGATGGACTATGGGTCGATCGGGTTCCTGCATGGATTCGTTATGCAACTTT
TGATGCCTCTAAATTTGGAGCTCCATATGACGGTGTTCACTGGGATCCACCTTCTGGTGA
AAGGTATGTGTTTAAGCATCCTCGGCCTCGAAAGCCTGACGCTCCACGTATTTACGAGGC
TCATGTGGGGATGAGTGGTGAAAAGCCTGAAGTAAGCACATACAGAGAATTTGCAGACAA
TGTGTTACCGCGCATAAAGGCAAACAACTACAACACAGTTCAGCTGATGGCAATCATGGA
ACATTCATATTATGCTTCTTTTGGGTACCATGTGACGAATTTCTTCGCAGTTAGCAGCAG
ATCAGGAACGCCAGAGGACCTCAAATATCTTGTTGACAAGGCACATAGTTTAGGGTTGCG
TGTTCTGATGGATGTTGTCCATAGCCATGCGAGCAGTAATAAGACAGATGGTCTTAATGG
CTATGATGTTGGGCAAAACACACAGGAGTCCTATTTCCACACAGGAGAAAGGGGCTATCA
TAAACTGTGGGATAGCCGCCTGTTCAACTATGCCAATTGGGAGGTCTTACGATTTCTTCT
TTCTAATCTGAGATATTGGATGGACGAATTCATGTTTGATGGCTTCCGATTTGATGGGGT
AACATCCATGCTATATAATCACCATGGTATCAATATGTCATTCGCTGGAAGTTACAAGGA
ATATTTTGGTTTGGATACTGATGTAGATGCAGTTGTTTACCTGATGCTTGCGAACCATTT
AATGCACAAACTCTTGCCAGAAGCAACTGTTGTTGCAGAAGATGTTTCAGGCATGCCAGT
GCTTTGTCGGTCAGTTGATGAAGGTGGAGTAGGGTTTGACTATCGCCTGGCTATGGCTAT
TCCTGATAGATGGATCGACTACTTGAAGAACAAAGATGACCTTGAATGGTCAATGAGTGG
AATAGCACATACTCTGACCAACAGGAGATATACGGAAAAGTGCATTGCATATGCTGAGAG
CCATGATCAGTCTATTGTTGGCGACAAGACTATGGCATTTCTCTTGATGGACAAGGAAAT
GTATACTGGCATGTCAGACTTGCAGCCTGCTTCGCCTACAATTGATCGTGGAATTGCACT
TCAAAAGATGATTCACTTCATCACCATGGCCCTTGGAGGTGATGGCTACTTGAATTTTAT
GGGTAATGAGTTTGGCCACCCAGAATGGATTGACTTTCCAAGAGAAGGCAACAACTGGAG
TTATGATAAATGCAGACGCCAGTGGAGCCTCGCAGACATTGATCACCTACGATACAAGTA
CATGAACGCATTTGATCAAGCAATGAATGCGCTCGACGACAAATTTTCCTTCCTATCATC
ATCAAAGCAGATTGTCAGCGACATGAATGAGGAAAAGAAGATTATTGTATTTGAACGTGG
AGATCTGGTCTTCGTCTTCAATTTTCATCCCAGTAAAACTTATGATGGTTACAAAGTCGG
ATGTGACTTGCCTGGGAAGTACAAGGTAGCTCTGGACTCTGATGCTCTGATGTTTGGTGG
ACATGGAAGAGTGGCCCATGACAACGATCACTTTACGTCACCTGAAGGAGTACCAGGAGT
ACCTGAAACAAACTTCAACAACCGCCCTAACTCATTCAAAATCCTGTCTCCATCCCGCAC
TTGTGTGGCTTACTATCGCGTCGAGGAGAAAGCGGAAAAGCCCAAGGATGAAGGAGCTGC
TTCTTGGGGGAAAACTGCTCTCGGGTACATCGATGTTGAAGCCACTGGCGTCAAAGACGC
AGCAGATGGTGAGGCGACTTCTGGTTCCGAAAAGGCGTCTACAGGAGGTGACTCCAGCAA
GAAGGGAATTAACTTTGTCTTTCTGTCACCCGACAAAGACAACAAATAAGCACCATATCA
ACGCTTGATCAGGACCGTGTGCCGACGTCCTTGTAATACTCCTGCTATTGCTAGTAGTAG
CAATACTGTCAAACTGTGCAGACTTGAGATTCTGGCTTGGACTTTGCTGAGGTTACCTAC
TATATAGAAAGATAAATAAGCGGTGATGGTGCGGGTCGAGTCCAGCTATATGTGCCAAAT
ATGCGCCATCCCGAGTCCTCTGTCATAAAGAAAGTTTCGGGCTTCCATCCCAGAATAAAA
ACAGTTGTCTGTTTGC
>TC368553 UniRef100_Q9LEE3 Cluster: Starch synthase IIa-2 precursor; n=1; Triticum aestivum|Rep: Starch synthase IIa-2 precursor - Triticum aestivum (Wheat), complete
GCTGCCACCACCTCCGCCTGCGCCGCGCTCTGGGCGGAGGACCAACCCGCGCATCGTACC
ATCGCCCGCCCCGATCCCGGCCGCCGCCATGTCGTCGGCGGTCGCGTCCGCCGCGTCCTT
CCTCGCGCTCGCCTCCGCCTCCCCCGGGAGATCACGCAGGCGGGCGAGGGTGAGCGCGCC
GCCACCCCACGCCGGGGCCGGCAGGCTGCACTGGCCGCCGTGGCCGCCGCAGCGCACGGC
TCGCGACGGAGGTGTGGCCGCGCGCGCCGCCGGGAAGAAGGACGCGAGGGTCGACGACGA
CGCCGCGTCCGCGAGGCAGCCCCGCGCACGCCGCGGTGGCGCCGCCACCAAGGTCGCGGA
GCGGAGGGATCCCGTCAAGACGCTCGATCGCGACGCCGCGGAAGGTGGCGCGCCGGCACC
GCCGGCACCGAGGCAGGACGCCGCCCGTCCACCGAGTATGAACGGCACGCCGGTGAACGG
TGAGAACAAATCTACCGGCGGCGGCGGCGCGACCAAAGACAGCGGGCTGCCCGCACCCGC
ACGCGCGCCCCATCCGTCGACCCAGAACAGAGTACCAGTGAACGGTGAAAACAAAGCTAA
CGTCGCCTCGCCGCCGACGAGCATAGCCGAGGTCGTGGCTCCGGATTCCGCAGCTACCAT
TTCCATCAGTGACAAGGCGCCGGAGTCCGTTGTCCCAGCCGAGAAGCCGCCGCCGTCGTC
CGGCTCAAATTTCGTGGTCTCGGCTTCTGCTCCCAGGCTGGACATTGACAGCGATGTTGA
ACCTGAACTGAAGAAGGGTGCGGTCATCGTCGAAGAAGCTCCAAACCCAAAGGCTCTTTC
GCCGCCTGCAGCCCCCGCTGTACAAGAAGACCTTTGGGACTTCAAGAAATACATTGGCTT
CGAGGAGCCCGTGGAGGCCAAGGATGATGGCTGGGCTGTTGCAGATGATGCGGGCTCCTT
TGAACATCACCAGAACCATGATTCCGGACCTTTGGCAGGGGAGAACGTCATGAACGTGGT
CGTCGTGGCTGCTGAATGTTCTCCCTGGTGCAAAACAGGTGGTCTTGGAGATGTTGCGGG
TGCTCTGCCCAAGGCTTTGGCAAAGAGAGGACATCGTGTTATGGTTGTGGTACCAAGGTA
TGGGGACTATGAGGAAGCCTACGATGTCGGAGTCCGAAAATACTACAAGGCTGCTGGACA
GGATATGGAAGTGAATTATTTCCATGCTTATATCGATGGAGTTGATTTTGTGTTCATTGA
CGCTCCTATCTTCCGACACCGTCAGGAAGACATTTATGGGGGCAGCAGACAGGAAATTAT
GAAGCGCATGATTTTGTTCTGCAAGGCCGCTGTCGAGGTTCCTTGGCACGTTCCATGCGG
CGGTGTCCCTTATGGGGATGGAAATCTGGTGTTTATTGCAAATGATTGGCACACGGCACT
CCTGCCTGTCTATCTGAAAGCATATTACAGGGACCATGGTTTGATGCAGTACACTCGGTC
CATTATGGTGATACATAACATCGCGCACCAGGGCCGTGGCCCAGTAGATGAATTCCCGTT
CACCGAGTTGCCTGAGCACTACCTGGAACACTTCAGACTGTACGACCCCGTGGGTGGTGA
GCACGCCAACTACTTCGCCGCCGGCCTGAAGATGGCGGACCAGGTTGTCGTGGTGAGCCC
CGGGTACCTGTGGGAGCTCAAGACGGTGGAGGGCGGCTGGGGGCTTCACGACATCATACG
GCAGAACGACTGGAAGACCCGCGGCATCGTCAACGGCATCGACAACATGGAGTGGAACCC
CGAGGTGGACGTCCACCTCCAGTCGGACGGCTACACCAACTTCTCCCTGAGCACGCTGGA
CTCCGGCAAGCGGCAGTGCAAGGAGGCCCTGCAGCGCGAGCTGGGCCTGCAGGTCCGCGC
CGACGTGCCGCTGCTCGGCTTCATCGGCCGCCTGGACGGGCAGAAGGGCGTGGAGATCAT
CGCGGACGCCATGCCCTGGATCGTGAGCCAGGACGTGCAGCTGGTCATGCTGGGCACCGG
CCGCCACGACCTGGAGAGCATGCTGCGGCACTTCGAGCGGGAGCACCACGACAAGGTGCG
CGGGTGGGTGGGGTTCTCCGTGCGCCTGGCGCACCGGATCACGGCGGGCGCCGACGCGCT
CCTCATGCCCTCCCGGTTCGAGCCGTGCGGGCTGAACCAGCTCTACGCCATGGCCTACGG
CACCGTCCCCGTCGTGCACGCCGTCGGCGGGCTGAGGGACACCGTGCCGCCGTTCGACCC
CTTCAACCACTCCGGCCTCGGGTGGACGTTCGACCGCGCCGAGGCGCACAAGCTGATCGA
GGCGCTCGGGCACTGCCTCCGCACCTACCGGGACTACAAGGAGAGCTGGAGGGGCCTCCA
GGAGCGCGGCATGTCGCAGGACTTCAGCTGGGAGCATGCCGCCAAGCTCTACGAGGACGT
CCTCCTCAAGGCCAAGTACCAGTGGTGAACGCTAGCTGCTAGCCGCTCCAGCCCCGCATG
CGTGCATGCATGAGAGGGTGGAACTGCGCATTGCGCCCGCAGGAACGTGCCATCCTTCTC
GATGGGAGCGCCGGCATCCGCGAGGTGCAGTGACATGAGAGGTGTGTGTGGTTGAGACGC
TGATTCCGATCTCGATCTGGTCCGTAGCAGAGTAGAGCGGACGTAGGGAAGCGCTCCTTG
TTGCAGGTATATGGGAATGTTGTCAACTTGGTATTGTAGTTTGCTATGTTGTATGCGTTA
TTACAATGTTGTTACTTATTCTTGTTAAGTCGGAGGCAAAGGGCGAAAGCTAGCTCACAT
GTCACAAAA
>TC368556 UniRef100_Q9LEC0 Cluster: Starch synthase I-1 precursor; n=1; Triticum aestivum|Rep: Starch synthase I-1 precursor - Triticum aestivum (Wheat), complete
CTCCCACTCTTCTCTCCCCGCGCACACCGAGTCGGCACCGGCTCATCACCCATCACCTCG
GCCTCGGCCACCGGCAAACCCCCCGATCCGCTTTTGCAGGCAGCGCACTAAAACCCCGGG
GAGCGCGCCCCGCGGCAGCAGCAGCACCGCAGTGGGAGAGAGAGGCTTCGCCCCGGCCCG
CACCGAGCGGGGCGATCCACCGTCCGTGCGTCCGCACCTCCTCCGCCTCCTCCCCTGTCC
CGCGCGCCCACACCCATGGCGGCGACGGGCGTCGGCGCCGGGTGCCTCGCCCCCAGCGTC
CGCCTGCGCGCCGATCCGGCGACGGCGGCCCGGGCGTCCGCCTGCGTCGTCCGCGCGCGG
CTCCGGCGCTTGGCGCGGGGCCGCTACGTCGCCGAGCTCAGCAGGGAGGGCCCCGCGGCG
CGCCCCGCGCAGCAGCAGCAACTGGCCCCGCCGCTCGTGCCAGGCTTCCTCGCGCCGCCG
CCGCCCGCGCCCGCCCAGTCGCCGGCCCCGACGCAGCCGCCCCTGCCGGACGCCGGCGTG
GGGGAACTCGCGCCCGACCTCCTGCTCGAAGGGATTGCTGAGGATTCCATCGACAGCATA
ATTGTGGCTGCAAGTGAGCAGGATTCTGAGATCATGGATGCGAATGAGCAACCTCAAGCT
AAAGTTACACGTAGCATCGTGTTTGTGACTGGTGAAGCTGCTCCTTATGCAAAGTCAGGG
GGGCTGGGAGATGTTTGTGGTTCGTTACCAATTGCTCTTGCTGCTCGTGGTCACCGTGTG
ATGGTTGTAATGCCAAGATACTTGAATGGGTCCTCTGATAAAAACTATGCAAAGGCATTA
TACACTGGGAAGCACATTAAGATTCCATGCTTTGGGGGATCACATGAAGTGACCTTTTTT
CATGAGTATAGAGACAACGTCGATTGGGTGTTTGTCGATCATCCGTCATATCATAGACCA
GGAAGTTTATATGGAGATAATTTTGGTGCTTTTGGTGATAATCAGTTCAGATACACACTC
CTTTGCTATGCTGCATGCGAGGCCCCACTAATCCTTGAATTGGGAGGATATATTTATGGA
CAGAATTGCATGTTTGTTGTGAACGATTGGCATGCCAGCCTTGTGCCAGTCCTTCTTGCT
GCAAAATATAGACCATACGGTGTTTACAGAGATTCCCGCAGCACCCTTGTTATACATAAT
TTAGCACATCAGGGTGTGGAGCCTGCAAGTACATATCCTGATCTGGGATTGCCACCTGAA
TGGTATGGAGCTTTAGAATGGGTATTTCCAGAATGGGCAAGGAGGCATGCCCTTGACAAG
GGTGAGGCAGTTAACTTTTTGAAAGGAGCAGTCGTGACAGCAGATCGAATTGTGACCGTC
AGTCAGGGTTATTCATGGGAGGTCACAACTGCTGAAGGTGGACAGGGCCTCAATGAGCTC
TTAAGCTCCCGAAAAAGTGTATTGAATGGAATTGTAAATGGAATTGACATTAATGATTGG
AACCCCACCACAGACAAGTGTCTCCCTCATCATTATTCTGTCGATGACCTCTCTGGAAAG
GCCAAATGTAAAGCTGAATTGCAGAAGGAGCTGGGTTTACCTGTAAGGGAGGATGTTCCT
CTGATTGGCTTTATTGGAAGACTGGATTACCAGAAAGGCATTGATCTCATTAAAATGGCC
ATTCCAGAGCTCATGAGGGAGGACGTGCAGTTTGTCATGCTTGGATCTGGGGATCCAATT
TTTGAAGGCTGGATGAGATCTACCGAGTCGAGCTACAAGGATAAATTCCGTGGATGGGTT
GGATTTAGTGTTCCAGTTTCCCACAGAATAACTGCAGGTTGCGATATATTGTTAATGCCA
TCCAGGTTTGAACCTTGTGGTCTTAATCAGCTATATGCTATGCAATATGGTACAGTTCCT
GTAGTTCATGGAACTGGGGGCCTCCGAGACACAGTCGAGACCTTCAACCCTTTTGGTGCA
AAAGGAGAGGAGGGTACAGGGTGGGCGTTCTCACCGCTAACCGTGGACAAGATGTTGTGG
GCATTGCGAACCGCGATGTCGACATTCAGGGAGCACAAGCCGTCCTGGGAGGGGCTCATG
AAGCGAGGCATGACGAAAGACCATACGTGGGACCATGCCGCCGAGCAGTACGAGCAGATC
TTCGAATGGGCCTTCGTGGACCAACCCTACGTCATGTAGACGGGGACTGGGGAGGTCGAA
GCGCGGGTCTCCTTGAGCTCTGAAGACATGTTCCTCATCCTTCCGCGGCCCGGAAGGATA
CCCCTGTACATTGCGTTGTCCTGCTACAGTAGAGTCGCAATGCGCCTGCTTGCTTGGTCC
GCCGGTTCGAGAGTAGATGACGGCTGTGCTGCTGCGGCGGTGACAGCTTCGGGTGGATGA
CAGTTACAGTTTTGGGGAATAAGGAAGGGATGTGCTGCAGGATGGTTAACAGCAAAGCAC
CACTCAGATGGCAGCCTCTCTGTCCGTGTTACAGCTGAAATCAGAAACCAACTGGTGACT
CTTTAGCCTTAGCGATTGTGAAGTTTGTTGCATTCTGTGTATGTTGTCTTGTCCTTAGCT
GACAAATATTTGACCTGTTGGATAATTCTATCTTTGCTGCTGTTTTAAAAAAAAA
>TC368563 UniRef100_Q8VWM3 Cluster: Isoamylase precursor; n=2; Triticum aestivum|Rep: Isoamylase precursor - Triticum aestivum (Wheat), complete
CTCCCACGAAGAACCAACAGGAGGCGCGGATCCCACCGATAAATAACCCCGCCTCGCCGC
TCCTCCCCAAAATCAATCACCGATCGCTCGGGGTTCCCGGCATGACAATGATGGCCATGG
CCAAGGCGCCCTGCCTCTGCGCGCGCCCGTCCCTCGCCGCGCGCGCGAGGCGGCCGGGGC
CGGGGCCGGCGCCGCGCCTGCGACGGTGGCGACCCAATGCGACGGCGGGGAAGGGGGTCG
GCGAGGTGTGCGCCGCGGTTGTCGAGGCGGCGACGAAGGCCGAGGATGAGGGGGAGGAGG
ACGAGCCGGTGGCGGAGGACAGGTACGCGCTCGGCGGCGCGTGCAGGGTGCTCGCCGGAA
TGCCCGCGCCGCTGGGCGCCACCGCGCTCGCCGGCGGGGTCAATTTCGCCGTCTACTCCG
GCGGAGCCACCGCCGCGGCGCTCTGCCTCTTCACGCCAGAAGATCTCAAGGCGGATAGGG
TGACGGAGGAGGTTCCCCTTGACCCCCTGATGAATCGGACTGGGAACGTATGGCATGTCT
TCATCGAAGGCGAGCTGCACGACATGCTTTACGGGTACAGGTTCGACGGCACCTTTGCTC
CTCACTGCGGGCACTACCTTGATGTTTCCAATGTCGTGGTGGATCCTTATGCTAAGGCAG
TGATAAGCCGAGGGGAGTATGGTGTTCCGGCGCGTGGTAACAATTGCTGGCCTCAGATGG
CTGGCATGATCCCTCTTCCATATAGCACGTTTGATTGGGAAGGCGACCTACCTCTAAGAT
ATCCTCAAAAGGACCTGGTAATATATGAGATGCACTTGCGTGGATTCACGAAGCATGATT
CAAGCAATGTAGAACATCCGGGTACTTTCATTGGAGCTGTGTCGAAGCTTGACTATTTGA
AGGAGCTTGGAGTTAATTGTATTGAATTAATGCCCTGCCATGAGTTCAACGAGCTGGAGT
ACTCAACCTCTTCTTCCAAGATGAACTTTTGGGGATATTCTACCATAAACTTCTTTTCAC
CAATGACGAGATACACATCAGGCGGGATAAAAAACTGTGGGCGTGATGCCATAAATGAGT
TCAAAACTTTTGTAAGAGAGGCTCACAAACGGGGAATTGAGGTGATCCTGGATGTTGTCT
TCAACCATACAGCTGAGGGTAATGAGAATGGTCCAATATTATCATTTAGGGGGGTCGATA
ATACTACATACTATATGCTTGCACCCAAGGGAGAGTTTTATAACTATTCTGGCTGTGGGA
ATACCTTCAACTGTAATCATCCTGTGGTTCGTCAATTCATTGTAGATTGTTTAAGATACT
GGGTGACGGAAATGCATGTTGATGGTTTTCGTTTTGATCTTGCATCCATAATGACCAGAG
GTTCCAGTCTGTGGGATCCAGTTAACGTGTATGGAGCTCCAATAGAAGGTGACATGATCA
CAACAGGGACACCTCTTGTTACTCCACCACTTATTGACATGATCAGCAATGACCCAATTC
TTGGAGGCGTCAAGCTCATTGCTGAAGCATGGGATGCAGGAGGCCTCTATCAAGTAGGTC
AATTCCCTCACTGGAATGTTTGGTCTGAGTGGAATGGGAAGTACCGGGACATTGTGCGTC
AATTCATTAAAGGCACTGATGGATTTGCTGGTGGTTTTGCCGAATGTCTTTGTGGAAGTC
CACACCTATACCAGGCAGGAGGAAGGAAACCTTGGCACAGTATCAACTTTGTATGTGCAC
ATGATGGATTTACACTGGCTGATTTGGTAACATATAATAACAAGTACAATTTACCAAATG
GGGAGAACAACAGAGATGGAGAAAATCACAATCTTAGCTGGAATTGTGGGGAGGAAGGAG
AATTCGCAAGATTGTCTGTCAAAAGATTGAGGAAGAGGCAGATGCGCAATTTCTTTGTTT
GTCTCATGGTTTCTCAAGGAGTTCCAATGTTCTACATGGGTGATGAATATGGCCACACAA
AAGGGGGCAACAACAATACATACTGCCATGATTCTTATGTCAATTATTTTCGCTGGGATA
AAAAAGAACAATACTCTGACTTGCACCGATTCTGCTGCCTCATGACCAAATTCCGCAAGG
AGTGCGAGGGTCTTGGCCTTGAGGATTTTCCAACGGCCGAACGGCTGCAGTGGCATGGTC
ATCAGCCTGGGAAGCCTGATTGGTCTGAGAATAGCCGATTCGTTGCCTTTTCCATGAAAG
ATGAAAGACAGGGCGAGATCTATGTGGCCTTCAACACCAGCCACTTACCGGCCGTTGTTG
AGCTCCCAGAGCGCACAGGGCGCCGGTGGGAACCGGTGGTGGACACAGGCAAGCCAGCAC
CATACGACTTCCTCACCGACGACTTACCTGATCGCGCTCTCACCATACACCAGTTCTCGC
ATTTCCTCAACTCCAACCTCTACCCCATGCTCAGCTACTCATCGGTCATCCTAGTATTGC
GCCCTGATGTTTGAGAGACCAATATATACAGTAAATAATATGTCTATATGTAGTCCTTTG
GCGTATTATCAGTGTGCACAATTGCTCTATTGCCAGTGATCTATTCGATCCACAGATACA
TGTGCAAACTGCAAAGTTTCTGGTAATCAGAGAAGTTTTTCCTGATGACCAAGCTACTAT
AACATTCATTGGCAATGGAGCAAAAACAAAATGCACAGAGCATGCTCTTCTATCAGTGAC
ACTGAAGGAAGACGAACGATCCACACCGCAGTCAGCAGGGCAGCATAAGGAAGGTAGAAG
AAGCAGCAAAACGATGAGAAGATCTCCAGCTCGATCTGCTTGCTGTGCATGCCTGTGTCG
ATCATGATTCGGTGCTTTCAGGATATGTGATGCATCTGTAGACCCTGCATCTCTGGCATA
AGATGTACCCTGCGGCCTTGCAGGTCGGGCAGCGGCGGTAGATCCGGGGGCTGCTCTCGG
ACTTGACGTTGTTCTTCTTCCCCTTGCAGAAGTCGCACAGCAGCCACCCCGTGCCGCCGC
ACCCTTCTTCGCACTCTACACCTTCTTCCTCCATGTCCATGTCCGCCTCCACCTCCGGCG
GGGCCGCCTCTGCCGCCGCGGCCACGGCGACCTCCCTGCGGACGGACACGCAGCCGATCC
TCCTCGGTTGCCGAGACAGCGACCCCAATGCCGGGGACGGCAGCGGCGGCGATGGGTTGT
GGCACCAACCGTGCAGGCTCGTCGCGCTGCACCACTGCACAGCCATCTCTCTCTCCCTCG
TGCCG
>TC368564 UniRef100_Q2WGB1 Cluster: Starch synthase II-D; n=1; Triticum aestivum|Rep: Starch synthase II-D - Triticum aestivum (Wheat), complete
GGAGAATAGCCACATCCCTGGTTTGGAGAGACCATCGCAGCAACAACCATTACCACCACA
ACAAACATTATCGCACCAACAACCACAACAACCCATCCAGTCCAGCCCACTGCCACCGCG
CTACTCTCCACTCCCACTGCCACCACCTCCGCCTGCGCCGCGCTCTGGGCGGACCAACCC
GCGAACCGTACCATCTCCCGCCCCGATCCATGTCGTCGGCGGTCGCGTCCGCCGCATCCT
TCCTCGCGCTCGCGTCAGCCTCCCCCGGGAGATCACGCAGGCGGGCGAGGGTGAGCGCGC
AGCCACCCCACGCCGGGGCCGGCAGGTTGCACTGGCCGCCGTGGCCGCCGCAGCGCACGG
CTCGCGACGGAGCTGTGGCGGCGCTCGCCGCCGGGAAGAAGGACGCGGGGATCGACGACG
CCGCCGCGTCCGTGAGGCAGCCCCGCGCACTCCGCGGTGGCGCCGCCACCAAGGTCGCGG
AGCGAAGGGATCCCGTCAAGACGCTCGACCGCGACGCCGCGGAAGGCGGCGGGCCGTCCC
CGCCGGCAGCGAGGCAGGACGCCGCCCGTCCGCCGAGTATGAACGGCATGCCGGTGAACG
GCGAGAACAAATCTACCGGCGGCGGCGGCGCGACTAAAGACAGCGGGCTGCCCACGCCCG
CACGCGCGCCCCATCCGTCGACCCAGAACAGAGCACCGGTGAACGGTGAAAACAAAGCTA
ACGTCGCCTCGCCGCCGACGAGCATAGCCGAGGCCGCGGCTTCGGATTCCGCAGCTACCA
TTTCCATCAGCGACAAGGCGCCGGAGTCCGTTGTCCCAGCTGAGAAGACGCCGCCGTCGT
CCGGCTCAAATTTCGAGTCCTCGGCCTCTGCTCCCGGGTCTGACACTGTCAGCGACGTGG
AACAAGAACTGAAGAAGGGTGCGGTCGTTGTCGAAGAAGCTCCAAAGCCAAAGGCTCTTT
CGCCGCCTGCAGCCCCCGCTGTACAAGAAGACCTTTGGGATTTCAAGAAATACATTGGTT
TCGAGGAGCCCGTGGAGGCCAAGGATGATGGCCGGGCTGTCGCAGATGATGCGGGCTCCT
TTGAACACCACCAGAATCACGACTCCGGACCTTTGGCAGGGGAGAATGTCATGAACGTGG
TCGTCGTGGCTGCTGAGTGTTCTCCCTGGTGCAAAACAGGTGGTCTGGGAGATGTTGCGG
GTGCTCTGCCCAAGGCTTTGGCAAAGAGAGGACATCGTGTTATGGTTGTGGTACCAAGGT
ATGGGGACTATGAAGAAGCCTACGATGTCGGAGTCCGAAAATACTACAAGGCTGCTGGAC
AGGATATGGAAGTGAATTATTTCCATGCTTATATCGATGGAGTTGATTTTGTGTTCATTG
ACGCTCCTCTCTTCCGACACCGTCAGGAAGACATTTATGGGGGCAGCAGACAGGAAATTA
TGAAGCGCATGATTTTGTTCTGCAAGGCCGCTGTTGAGGTTCCATGGCACGTTCCATGCG
GCGGTGTCCCTTATGGGGATGGAAATCTGGTGTTTATTGCAAATGATTGGCACACGGCAC
TCCTGCCTGTCTATCTGAAAGCATATTACAGGGACCATGGTTTGATGCAGTACACTCGGT
CCATTATGGTGATACATAACATCGCTCACCAGGGCCGTGGCCCTGTAGATGAATTCCCGT
TCACCGAGTTGCCTGAGCACTACCTGGAACACTTCAGACTGTACGACCCCGTGGGTGGTG
AACACGCCAACTACTTCGCCGCCGGCCTGAAGATGGCGGACCAGGTTGTCGTGGTGAGCC
CCGGGTACCTGTGGGAGCTGAAGACGGTGGAGGGCGGCTGGGGGCTTCACGACATCATAC
GGCAGAACGACTGGAAGACCCGCGGCATCGTCAACGGCATCGACAACATGGAGTGGAACC
CCGAGGTGGACGCCCACCTCAAGTCGGACGGCTACACCAACTTCTCCCTGAGGACGCTGG
ACTCCGGCAAGCGGCAGTGCAAGGAGGCCCTGCAGCGCGAGCTGGGCCTGCAGGTCCGCG
CCGACGTGCCGCTGCTCGGCTTCATCGGCCGCCTGGACGGGCAGAAGGGCGTGGAGATCA
TCGCGGACGCCATGCCCTGGATCGTGAGCCAGGACGTGCAGCTGGTGATGCTGGGCACCG
GGCGCCACGACCTGGAGAGCATGCTGCAGCACTTCGAGCGGGAGCACCACGACAAGGTGC
GCGGGTGGGTGGGGTTCTCCGTGCGCCTGGCGCACCGGATCACGGCGGGGGCGGACGCGC
TCCTCATGCCCTCCCGGTTCGAGCCGTGCGGGCTGAACCAGCTCTACGCCATGGCCTACG
GCACCGTCCCCGTCGTGCACGCCGTCGGCGGCCTCAGGGACACCGTGCCGCCGTTCGACC
CCTTCAACCACTCCGGGCTCGGGTGGACGTTCGACCGCGCCGAGGCGCACAAGCTGATCG
AGGCGCTCGGGCACTGCCTCCGCACCTACCGAGACTTCAAGGAGAGCTGGAGGGCCCTCC
AGGAGCGCGGCATGTCGCAGGACTTCAGCTGGGAGCACGCCGCCAAGCTCTACGAGGACG
TCCTCGTCAAGGCCAAGTACCAGTGGTGAACGCTAGCTGCTAGCCGCTCCAGCCCCGCAT
GCGTGCATGACAGGATGGAACTGCATTGCGCACGCAGGAAAGTGCCATGGAGCGCCGGCA
TCCGCGAAGTACAGTGACATGAGGTGTGTGTGGTTGAGACGCTGATTCCAATCCGGCCCG
TAGCAGAGTAGAGCGGAGGTATATGGGAATCTTAACTTGGTATTGTAATTTGTTATGTTG
TGTGCATTATTACAATGTTGTTACTTATTCTTGTTAAGTCGGAGGCCAAGGGCGAAAGCT
AGCTCACATGTCTGAAATTTAATT
>TC368565 UniRef100_Q9LEE2 Cluster: Starch synthase IIa-3 precursor; n=1; Triticum aestivum|Rep: Starch synthase IIa-3 precursor - Triticum aestivum (Wheat), complete
GCACTCCAGTCCAGTCCAGCCCACTGCCGCGCTACTCCCCACTCCCACTGCCACCACCTC
CGCCTGCGCCGCGCTCTGGGCGGACCAACCCGCGCATCGTATCACGATCACCCACCCCGA
TCCCGGCCGCCGCCATGTCGTCGGCGGTCGCGTCCGCCGCGTCCTTCCTCGCGCTCGCGT
CCGCCTCCCCCGGGAGATCACGGAGGAGGACGAGGGTGAGCGCGTCGCCACCCCACACCG
GGGCTGGCAGGTTGCACTGGCCGCCGTCGCCGCCGCAGCGCACGGCTCGCGACGGAGCAG
TGGCCGCGCGCGCCGCCGGGAAGAAGGACGCGGGGATCGACGACGCCGCGCCCGCGAGGC
AGCCCCGCGCACTCCGCGGTGGCGCCGCCACCAAGGTTGCGGAGCGGAGGGATCCCGTCA
AGACGCTCGATCGCGACGCCGCGGAAGGTGGCGCGCCGTCCCCGCCGGCACCGAGGCAGG
AGGACGCCCGTCTGCCGAGCATGAACGGCATGCCGGTGAACGGTGAAAACAAATCTACCG
GCGGCGGCGGCGCGACTAAAGACAGCGGGCTGCCCGCACCCGCACGCGCGCCCCAGCCGT
CGAGCCAGAACAGAGTACCGGTGAATGGTGAAAACAAAGCTAACGTCGCCTCGCCGCCGA
CGAGCATAGCCGAGGTCGCGGCTCCGGATCCCGCAGCTACCATTTCCATCAGTGACAAGG
CGCCAGAGTCCGTTGTCCCAGCCGAGAAGGCGCCGCCGTCGTCCGGCTCAAATTTCGTGC
CCTCGGCTTCTGCTCCCGGGTCTGACACTGTCAGCGACGTGGAACTTGAACTGAAGAAGG
GTGCGGTCATTGTCAAAGAAGCTCCAAACCCAAAGGCTCTTTCGCCGCCTGCAGCACCCG
CTGTACAACAAGACCTTTGGGACTTCAAGAAATACATTGGTTTCGAGGAGCCCGTGGAGG
CCAAGGATGATGGCCGGGCTGTTGCAGATGATGCGGGCTCCTTCGAACACCACCAGAATC
ACGATTCCGGGCCTTTGGCAGGGGAGAACGTCATGAACGTGGTCGTCGTGGCTGCTGAAT
GTTCTCCCTGGTGCAAAACAGGTGGTCTTGGAGATGTTGCCGGTGCTTTGCCCAAGGCTT
TGGCGAAGAGAGGACATCGTGTTATGGTTGTGGTACCAAGGTATGGGGACTATGAGGAAG
CCTACGATGTCGGAGTCCGAAAATACTACAAGGCTGCTGGACAGGATATGGAAGTGAATT
ATTTCCATGCTTATATCGATGGAGTTGATTTTGTGTTCATTGACGCTCCTCTCTTCCGAC
ACCGCCAGGAAGACATTTATGGGGGCAGCAGACAGGAAATTATGAAGCGCATGATTTTGT
TCTGCAAGGCCGCTGTCGAGGTTCCATGGCACGTTCCATGCGGCGGTGTCCCTTATGGGG
ATGGAAATCTGGTGTTTATTGCAAATGATTGGCACACGGCACTCCTGCCTGTCTATCTGA
AAGCATATTACAGGGACCATGGTTTGATGCAGTACACTCGGTCCATTATGGTGATACATA
ACATCGCTCACCAGGGCCGTGGCCCAGTAGATGAGTTCCCGTTCACCGAGTTGCCTGAGC
ACTACCTGGAACACTTCAGACTGTACGACCCCGTGGGTGGTGAACACGCCAACTACTTCG
CCGCCGGCCTGAAGATGGCGGACCAGGTTGTCGTCGTGAGCCCGGGGTACCTGTGGGAGC
TGAAGACGGTGGAGGGCGGCTGGGGGCTTCACGACATCATACGGCAGAACGACTGGAAGA
CCCGCGGCATCGTGAACGGCATCGACAACATGGAGTGGAACCCCGAGGTGGACGTCCACC
TCAAGTCGGACGGCTACACCAACTTCTCCCTGGGGACGCTGGACTCCGGCAAGCGGCAGT
GCAAGGAGGCCCTGCAGCGGGAGCTGGGCCTGCAGGTCCGCGGCGACGTGCCGCTGCTCG
GCTTCATCGGGCGCCTGGACGGGCAGAAGGGCGTGGAGATCATCGCGGACGCGATGCCCT
GGATCGTGAGCCAGGACGTGCAGCTGGTCATGCTGGGCACCGGGCGCCACGACCTGGAGG
GCATGCTGCGGCACTTCGAGCGGGAGCACCACGACAAGGTGCGCGGGTGGGTGGGGTTCT
CCGTGCGGCTGGCGCACCGGATCACGGCCGGCGCCGACGCGCTCCTCATGCCCTCCCGGT
TCGAGCCGTGCGGACTGAACCAGCTCTACGCCATGGCCTACGGCACCGTCCCCGTCGTGC
ATGCCGTCGGCGGCCTGAGGGACACCGTGCCGCCGTTCGACCCCTTCAACCACTCCGGGC
TCGGGTGGACGTTCGACCGCGCAGAGGCGCAGAAGCTGATCGAGGCGCTCGGGCACTGCC
TCCGCACCTACCGGGACTACAAGGAGAGCTGGAGGGGGCTCCAGGAGCGCGGCATGTCGC
AGGACTTCAGCTGGGAGCATGCCGCCAAGCTCTACGAGGACGTCCTCGTCAAGGCCAAGT
ACCAGTGGTGAACGCTAGCTGCTAGCCGGTCCAGCCCCGCATGCGTGCATGACAGGATGG
AATTGCGCATTGCGCACGCAGGAATGTGCCATGGAGCGCCGGCATCCGCGAAGTACAGTG
ACATGAGGTGTGTGTGGTTGAGACGCTGATTCCGATCTGGTCCGTAGCAGAGTAGAGCGG
AGGTAGGGAAGCGCTCCTTGTTACAGGTATATGGGAATGTTGTTAACTTGGTATTGTAAT
TTGTTATGTTGTGTGCATTATTACAAAGGGCAA
>TC368569 UniRef100_Q6UZD6 Cluster: Phosphorylase; n=1; Triticum aestivum|Rep: Phosphorylase - Triticum aestivum (Wheat), complete
CCACGCGTCCGGCCGCGTGACTCTCGCGTCGTCGCATCGCGCGCGCTGCACACCACCGTC
AGCGCGACCACTGCCGCCAATGGCGACCGCCTCGCCGCCGCTCGCCACCCCCTTCCGCCC
GCTCGCCGTCGCCGGAGGTAGCGGCGGACTCGTCGTGGGCGCCAGGGCCGTGGTACCGCC
GAGGCGGCGGCGGCGGGGGTCCCTGGCGCGGAGCGTGGCGAGCGATCGGGAGGTGCGGGG
GCCCGCCCCGACCGAGGAAGAGCTTTCAGCCGAGCTAACTTCCATTGATTCATCCGCCAT
CGCATCAAACATCCAGCACCATGCAGACTTCACACCGTTATTCTCGCCAGAGCACTCTTC
ACCCCTAAAGGCTTACCATGCAACTGCCAAAAGTGTTTTTGATTCTCTGATATTGAATTG
GAATGCAACATATGACTATTACAACAAAGTGAATGCAAAGCAAGCTTATTACCTATCCAT
GGAATTTTTGCAGGGAAGAGCTCTTACAAATGCTATTGGCAACCTAGAGCTAACAGGACA
ATATGCAGAAGCGTTAAAACAACTTGGACAGAACCTAGAGGATGTTGCTAGTCAGGAACC
AGATCCTGCCCTTGGCAATGGTGGACTAGGCCGTCTAGCGTCCTGTTTTCTGGATTCTAT
GGCAACCCTAAATTATCCAGCATGGGGATATGGACTTCGGTACAGATATGGCCTCTTTAA
GCAAATCATAACAAAGGATGGTCAGGAGGAGGTAGCTGAGAATTGGCTAGAGATGGGAAA
TCCATGGGAGATTGTAAGAAATGATGTCTCTTATCCTCTGAAATTCTATGGCAAAGTGGT
TGAAGGCACTGATGGGAGAAAACACTGGATTGGAGGAGAGAATATCAAGGCTGTGGCACA
TGATGTTCCTATTCCTGGCTACAAGACTAAAACTACTAATAATCTTCGTCTTTGGTCAAC
AACAGTACCATCACAAAACTTTGATTTGGGAGCCTTTAATGCTGGGGATCATGTCAAGGC
CAACGAAGCACATCTAAATGCTGAAAAGATATGCCACGTATTGTATCCAGGGGACGAATC
ATCAGAGGGGAAAATTCTTCGCCTGAAACAACAATATACACTATGCTCGGCCTCCCTGCA
GGACATTATTTCTCGTTTTGAGTCGAGGGCTGGTGATTCTCTCAACTGGGAGGACTTCCC
CTCTAAAGTTGCAGTTCAGATGAATGACACCCATCCAACACTGTGCATTCCCGAGTTAAT
GAGAATACTGATGGATATAAAGGGATTGAGCTGGAATGAGGCTTGGAGTATCACAGAAAG
AACCGTTGCATACACTAACCACACAGTACTTCCTGAAGCTCTGGAGAAGTGGAGCTTGGA
CATTATGCAGAAACTTCTACCCCGACATGTTGAGATCATAGAAACAATAGATGAGGAGCT
GATGAACAACATCGTCTCAAAATATGGAACGGCAGATATTTCACTGTTAAAACAGAAGCT
TAAAGATATGAGGATCTTAGACAACGTTGATCTTCCAGCCTCTGTTGCTAAACTGTTTAT
TAAACCAAAAGAGGAAAAGGGGAAGTTGCTTGTTGAATCTTTGGAGTCTATTGCTGAAGC
TGACGAGAAAACTGAGTCAGAAGAGGAGGAAAACATTCTATCCGAGACAACAGAGAAAAA
GGGCGAATCTGACTCTGAAGAAGCTCCTGATGCAGAAAAGGAGGATCCTGAGTATGAGTT
AGATCCATTTGCAAAATACGATCCTCAGTTACCTAGAGTTGTTCGAATGGCAAATCTCTG
TGTTGTTGGTGGACATTCAGTTAATGGTGTGGCTGAGATTCACAGTGAAATTGTTAAGCA
AGATGTGTTCAATAGCTTTTATGAGATGTGGCCTACTAAGTTCCAAAACAAAACAAACGG
AGTAACTCCCAGGCGTTGGATCCGGTTTTGTAATCCTGAATTAAGTGCAATCATTTCAAA
ATGGATAGGCTCTGATGACTGGATTCTGAACACTGATAAACTTGCAGGACTGAAGAAGTT
TGCTGATGATGAGGATCTGCAATCAGAATGGCGTACTGCTAAAAGGAATAACAAGATGAA
GGTAGTTTCGCTGATAAGAGACAAGACTGGATATGTTGTCAGCCCAGATGCGATGTTTGA
TGTGCAGGTGAAAAGAATACATGAATATAAGCGGCAGCTGCTAAATATCCTTGGTATCGT
TTACCGATACAAGAAGATGAAAGAAATGAGTGCCAAAGATAGAATAAAGAGCTTTGTTCC
AAGGGTATGCATATTTGGTGGGAAAGCTTTTGCCACTTACGTACAGGCAAAGAGGATTGT
GAAGTTTATCACAGATGTCGCAGCTACTGTAAATTATGACCCTGATGTTGGAGATTTACT
GAAGGTTGTATTTGTCCCAGATTATAATGTTAGCGTTGCTGAGAAGCTCATTCCTGCCAG
TGAATTGTCCCAGCATATCAGTACCGCTGGAATGGAAGCTAGTGGAACCAGCAACATGAA
GTTTGCAATGAATGGTTGTATTCTTATTGGAACTTTGGATGGTGCGAATGTGGAGATCAG
AGAAGAGGTTGGAGAGGAGAACTTTTTCCTCTTTGGTGCACATGCACCTGAAATCGCTGG
TTTGAGGCAAGAGAGGGCTGAAGGAAAGTTTGTGCCTGACCCGAGATTTGAAGAGGTTAA
GGAATACGTCCGCAGTGGCGTCTTTGGGACTAGCAACTATGATGAATTGATGGGTTCTTT
GGAAGGAAATGAAGGTTATGGACGTGCAGATTATTTTCTTGTTGGCAAGGATTTTCCCAG
TTACATTGAATGCCAGGAAAAAGTTGATGAAGCATACCGAGATCAGAAGCTATGGACAAG
AATGTCTATCCTCAACACAGCGGGTTCCCCCAAGTTCAGCAGTGACCGGACGATCCACGA
GTACGCCAAGGACATATGGGATATCAGCCCCGTCATCATGCCCTGAATAATTCAAGCAGC
TTCCAGGAACCTTGAGAGTCTATGAGGCGCGATTGGTCGCATATTTGCCTCGATTCAGCG
AGAATGTATTGCTCCCCCCAGTTTTGTATAGGCATATGCAAGTTCTGACATGGACCTGAG
TGCTGAGAGCATGCAGGGTAGTTCATCCTTAGCAATCTTGCATGTCAGTTGGCCAGTATT
ACCCAGGCTTATGGTGTGTGTATTTCGCCGAATAAAGTTGGAGCAGAATCATCAAACAAA
CATACTTTGGTGTATCTGTAATGATAAATAAATGGTAAATGACTG
>TC368570 UniRef100_P27736 Cluster: Granule-bound starch synthase 1, chloroplast precursor; n=1; Triticum aestivum|Rep: Granule-bound starch synthase 1, chloroplast precursor - Triticum aestivum (Wheat), complete
CACTCACGAATGCCCCGGCTGGAGTACTGTGAGATACGCTCCCGTCTAGGAAGAAGAAGA
AGAAGAAGAAGAAGAAGCAGAACGGAGTTCCGAAGAGATCAGACCAGTCGTCTCTTGCTG
CAGGTAGCCACACCCTGCGCGCGCCATGGCGGCTCTGGTCACGTCCCAGCTCGCCACCTC
CGGCACCGTCCTCAGCGTCACCGACAGATTCCGGCGTCCAGGTTTTCAGGGCCTGAGGCC
CCGGAACCCGGCGGATGCGGCGCTCGGCATGAGGACTGTCGGAGCGAGCGCCGCCCCAAA
GCAAAGCAGGAAACCGCACCGATTCGACCGGCGGTGCCTCTCCATGGTGGTGCGCGCCAC
GGGCAGCGGCGGCATGAACCTCGTGTTCGTCGGCGCCGAGATGGCCCCCTGGAGCAAGAC
TGGCGGCCTCGGCGACGTCCTCGGGGGCCTCCCCGCCGCCATGGCCGCCAACGGTCACCG
GGTCATGGTCATCTCCCCGCGCTACGACCAGTACAAGGACGCCTGGGACACCAGCGTCAT
CTCCGAGATCAAGGTCGTTGACAGGTACGAGAGGGTGAGGTACTTCCACTGCTACAAGCG
CGGGGTGGACCGCGTGTTCGTCGACCACCCGTGCTTCCTGGAGAAGGTCCGGGGCAAGAC
CAAGGAGAAGATCTATGGACCCGACGCCGGCACCGACTACGAGGACAACCAGCAGCGCTT
CAGCCTTCTCTGCCAGGCAGCACTTGAGGTGCCCAGGATCCTCGACCTCAACAACAACCC
ACACTTTTCTGGACCCTACGCCATGCTATGCCGTGCCGTGCCGCGCCGCGCAGGGGAAGA
CGTGGTGTTTGTGTGCAACGACTGGCACACGGGCCTTCTGGCCTGCTACCTCAAGAGCAA
CTACCAGTCCAATGGCATCTATAGGACGGCCAAGGTGGCATTCTGCATCCACAACATCTC
GTACCAGGGCCGCTTCTCCTTCGACGACTTCGCGCAGCTCAACCTGCCTGACAGGTTCAA
GTCGTCCTTCGACTTCATCGACGGCTACGACAAGCCGGTGGAGGGGCGCAAGATCAACTG
GATGAAGGCCGGGATCCTGCAGGCCGACAAGGTGCTGACTGTGAGCCCCTACTATGCTGA
GGAGCTAATCTCTGGCGAAGCCAGGGGCTGCGAGCTCGACAACATCATGCGCCTCACTGG
GATCACCGGCATCGTCAACGGCATGGACGTCAGCGAGTGGGACCCCATCAAGGACAAGTT
CCTCACCGTCAACTACGACGTCACCACCGCGTTGGAGGGGAAGGCGCTGAACAAGGAGGC
GCTGCAGGCCGAGGTGGGGCTGCCGGTGGACCGGAAGGTGCCCCTGGTGGCGTTCATCGG
CAGGCTGGAGGAGCAGAAGGGCCCCGACGTGATGATCGCCGCCATCCCGGAGATCGTGAA
GGAGGAGGACGTCCAGATCGTTCTCCTGGGCACCGGGAAGAAGAAGTTTGAGCGGCTGCT
CAAGAGCGTGGAGGAGAAGTTCCCGACCAAGGTGAGGGCCGTGGTCAGGTTCAACGCGCC
GCTGGCTCACCAGATGATGGCCGGCGCCGACGTGCTGGCGGTCACCAGCCGCTTCGAGCC
CTGCGGCCTCATCCAGCTCCAGGGAATGCGCTACGGAACGCCGTGCGCCTGCGCGTCGAC
AGGCGGGCTCGTCGACACTATCGTGGAAGGCAAGACCGGGTTCCACATGGGCCGCCTCAG
CGTTGACTGCAACGTGGTGGAGCCGGCCGACGTGAAGAAGGTGGTCACCACCCTGAAGCG
CGCCGTCAAGGTCGTCGGCACGCCGGCGTACCATGAGATGGTCAAGAACTGCATGATACA
GGATCTCTCCTGGAAGGGGCCTGCCAAGAACTGGGAGGACGTGCTTCTGGAACTGGGGGT
GGAGGGGAGCGAGCCGGGCATCGTCGGCGAGGAGATCGCGCCGCTCGCCCTGGAGAACGT
CGCCGCTCCCTGAAGAGAGAAAGAAGAGGAGCTTCTGGTGCATGGAGCATCCATCCAATC
TGCAGGGTTCTCGTATGGGGAGATAGCCGCTTGTTGTAGTGAAGAAGGGCCGATATATAT
ATATAATATAGACTAATAAGTACTTTAACTTTTGTTGTGCCGCTTGCCTCTTTTACAAAC
AAAAAAGGAGTTAGGGGTTGTGCCTATGATAGTGTGCTGAATTGTGCTTGCATTTTGGTG
TGGTATATTGCAATAAACAAAGGATTTGTT
>TC368571 UniRef100_Q0Q5D8 Cluster: Y-type HMW glutenin; n=1; Triticum aestivum|Rep: Y-type HMW glutenin - Triticum aestivum (Wheat), complete
ATGGCTAAGCGGTTGGTCCTCTTTGCGACAGTAGTCATCACCCTCGTGGCTCTCACTGCT
GCTGAAGGTGAGGCCTCTAGGCAACTACAGTGTGAGCGCGAGCTCCAGGAGAGCTCGCTT
GAGGCATGCCGACAGGTCGTGGACCAACAGTTGGCCGGTCGGCTGCCATGGAGCACGGGG
CTCCAGATGCGATGCTGCCAGCAGCTCCGAGATGTTAGCGCTAAGTGCCGTCTCGTCGCC
GTCAGCCAAGTCGTAAGACAATATGAGCAAACCGTGGTGCCGCCCAAGGGCGGATCCTTC
TACCCTGGCGAGACCACACCACTGCAGCAACTCCAACAAGTAATATTTTGGGGAACATCT
TCACAAACAGTACAAGGGTATTACCCAAGCGTAAGTTCTCCTCAGCAGGGGCCATATTAT
CCAGGCCAAGCTTCTCCACAACAGCCAGGACAAGGGCAACAGCCAGGCAAATGGCAAGAA
CTGGGACAAGGGCAACAAGGGTACTACCCAACTTCTCTGCATCAGTCAGGACAAGGACAA
CAAGGGTACTACCCATCTTCTCTGCAGCAACCAGGACAAGGGCAACAGATAGGACAAGGG
CAACAAGGATACTACCCAACTTCTCTGCAGCAGCCAGGACAAGGGCAACAGATAGGACAA
GGACAACAAGGGTACTACCCAACTTCTCCGCAACACCCAGGACAAAGGCAACAACCAGGA
CAAGGGCAGCAAATAGGACAAGGGCAACAACTAGGACAAGGGCGGCAAATAGGACAAGGG
CAACAATCAGGACAAGGGCAACAAGGGTACTATCCAACTTCTCCACAGCAGCTAGGACAA
GGGCAACAACCAGGACAATGGCAACAATCAGGACAAGGGCAACAAGGGTACTACCCAACT
TCTCAGCAGCAGCCAGGACAAGGGCAACAAGGGCAGTACCCAGCTTCTCAGCAGCAGCCA
GGACAAGGGCAACAAGGGCAGTACCCAGCTTCTCAGCAGCAGCCAGGACAAGGGCAACAA
GGGCAGTACCCAGCTTCTCAGCAGCAGCCAGCACAAGGGCAACAAGGGCAGTACCCAGCT
TCTCAACAACAGCCAGGACAAGGGCAACAAGGGCACTACCTAGCTTCTCAGCAGCAGCCA
GGACAAGGGCAACAACGGCACTACCCAGCTTCTCTGCAGCAACCAGGACAAGGGCAACAA
GGGCATTACACAGCTTCTCTGCAGCAACCAGGACAAGGGCAACAAGGGCATTACCCAGCT
TCTCTGCAGCAGGTAGGACAAGGACAACAAATAGGACAGCTAGGACAAAGGCAACAACCA
GGACAAGGGCAACAAACAAGACAAGGGCAACAACTAGAACAAGGGCAACAACCAGGACAA
GGGCAACAAACAAGACAAGGGCAACAACTAGAACAAGGGCAACAACCAGGACAAGGGCAA
CAAGGGTACTATCCAACTTCTCCACAACAGTCGGGACAAGGGCAACAACCAGGACAATCA
CAACAACCAGGACAAGGGCAACAAGGGTACTACTCAAGTTCTCTACAACAGCCAGGACAA
GGGCTACAAGGGCACTACCCAGCTTCTCTGCAGCAGCCAGGACAAGGACATCCAGGACAA
AGGCAACAACCAGGACAAGGGCAACAACCAGAACAAGGGCAACAACCAGGACAGGGGCAA
CAAGGGTATTATCCAACTTCTCCGCAGCAGCCAGGACAAGGGAAACAACTAGGACAAGGG
CAACAAGGGTACTACCCAACTTCTCCGCAACAGCCAGGACAAGGGCAACAACCAGGACAA
GGGCAACAAGGGCACTGCCCAACTTCTCCGCAGCAGACAGGACAAGCGCAACAACCAGGA
CAAGGCCAACAAATAGGACAAGTGCAACAACCAGGACAAGGGCAACAAGGGTACTACCCA
ATTTCTCTGCAACAGTCAGGACAAGGGCAACAGTCAGGACAAGGGCAACAATCAGGACAA
GGACACCAACTAGGACAAGGGCAGCAATCAGGACAAGAGCAACAAGGCTACGACAACCCA
TACCATGTTAACACAGAGCAGCAAACGGCCAGCCCAAAGGTGGCAAAGGTGCAGCAACCC
GCGACACAGCTGCCGATAATGTGTCGGATGGAGGGGGGCGACGCATTGTCGGCTAGCCAG
TGA
>TC368574 UniRef100_Q93WM1 Cluster: High molecular weight glutenin subunit y precursor; n=1; Secale cereale|Rep: High molecular weight glutenin subunit y precursor - Secale cereale (Rye), complete
ATGGCTAAGAGACTGGTCCTCTTTGGGATAGTAGTCATCGCCCTCGTGGCTCTCACCGCC
GCTGAAGGTGAGGCCTCTAGGCAACTACAGTGTGAGCGCGAGCTCCAGGAGAGCTCGCTT
GAGGCATGCCGGCAGGTCGTTGACCAACAGTTGGCCGGACGGCTGCCATGGAGCACGGGG
CTCCAGATGCGGTGCTGCCAGCAGCTCCGAGATGTTAGCGCCAAGTGTCGCCATGTCGCC
GTCAGCCAAGTTGCAAGACAATATGAGCAAACCGCGGTGCCGCCCAAGGGCGGATCCATC
TACCCTGGCGAGACCACGCCACTTCAACAACTTCAACAAGGAATATTTTGGGGAACATCT
TCACAAACAGTACAAGGGTATTACCCAAGCGTAACTTCTCCTCAGCAAGGGTCATATTAT
CCAGGCCAAGCTTCTCCACAACAGCCAGGACAAGGGCAACAGCAAGGCAAATGGCAAGAA
CCAGGACAAGGGCAACAAGGGTACTACCCAACTTCTCAGCAACAGCCAGGACAAGGGCAA
CAAGGGCACTACCCGGCTTCTCAGCAGCAGCCAGGACAAGGGCAACAAGGGCACTACCCG
GCTTCTCTGCAACAGCCAGGACAAGGGCAACAAGGGCATTACCCAGCTTCTCTACAGCAA
CCAGGACAAGGCCAACAAACAGAACAGCCAGGACAAATGCAACAACCAGGACAAGGGCAA
CAAATAGGACAAGGGCAACAACCAGGACAAGGGCAACAAATAGGACAAGGACAACAAATA
CGACAAGGGCAACAACCAGGACAAGGGCAACAAGGATACTATCAAACTCATCCACAACAG
CCAGGACAAGGGCAACAACCAGGACAAGGGCAACAAGGGTACTACCCAACTTCTCCGCAA
CAGCCAGGACAAGGGCAACAAGGGCACTACCCAGGTTCTCTGCAGCAGCCAGGACAAGGA
CAGCCAGGACAAAGGCAACAACCAGGACAAGGGCAACAAACAGGACAAGGACAACAGCCA
GAACAAGAGCAACAACCAGGACAAGGGCAACAAGGGTACTATCCAACTTCTCCACAGCAG
CCCGGACAAGGGCAACAACCAGGACAAGGGCAACAAGGGTACTACCCAACTTCTCTGCAG
CAGCCAGGACAAGGGCAACAACCGCACTACCCAGCTTCTCAGCAGCAGCCAGGACAAGGG
CAACAAGGGCACTACCCAACTTCTTTGCTGCAGCCAGGACAAGGGCAACAAGGGCACTAC
CCAGCTTCTTCGCTGCAGCCAGGACAAGGGCAACAAGGGCATTACCCAGCCTCTCTGCAG
CAGCCAGGACAAGGGCAACAAACAGAACAACCAGGACAAGGGCAACAACCAGCACAAGAG
CAACAATCAGGACAAGGGCAACAAGGGCACTACCCAACTTCTCTACAACAGCCAGGACAA
GGACAGCCAGGACAAAGGCAACAACCAGGACAAGGGCAACAAATAGGACAAGGGCAACAA
CCAGAACAAGAGCAACAACCAGGACAAGGGCAACCAGGGCATTACCCAGCTTCTGTGCAG
CAGCCAGGACAAGGGCAACAAACTGAACAAACAGGACAAGGGCAACAGCCAGGACAAGGG
CAACAGCCAGAACAAGAGCAACAACCAGGACAAGGGCAACAAGGGTACTATATAACTTCT
CTGCAGCAGCCGGGACAAGGGAAACAACTAGGACAGTGGCAACAGCCAGGACAAGGGCAA
GAAGGTTACTACCCAACTTCTCCGCAGCAGCCAGGACAAGGACAACAAGGGCACTGCCCA
ACTTCTCGGCAGCAACCAGGACAAGCACAACAACCAGGACAAGGCCAACAAATAGGACAA
GCGCAAAAACCAGGACAAGGGCAACAAGGGTACTACCCAACTTCTTTGCAACAGCCAGGA
CAAGGGCAACAGTCAGGACAAGGGAACCAACCAGGACAAGGACACCAGCCAGGACAAGGG
CAGCAATCAGGACAAGATCAACAAGGCTACGACAGCCCATGCCATGTTAGTGCGGAGCAG
AAAGCGACGAGCCCCAAGGTGGCAAAGGCGCAGCAGCCCGTGGCACAGCTGCCGACAATG
TGTCAGATGGAGGGTGGTGACACATTGTCGGCTAGCCAGTGA
>TC368581 UniRef100_Q5QPZ4 Cluster: Glycosyltransferase; n=1; Triticum aestivum|Rep: Glycosyltransferase - Triticum aestivum (Wheat), complete
CCACGCGTCCGCCCACGCGTCCGCTCCGCGCGTGTTAGGCCGAGAGAGACCTGGTGGCCA
CGATGATCAAGGCGGGGGAGCGGCCCAACTCGAAGCTGCTCCGCGGGGGCGGCCGGCAGG
AGTCGCGGCGGTTCCGGATGCTGGCCATCGTTGTCGGATTCTTCATCGTCTCCCTCACCT
TCGTCCTCGTCTCCAAGCCCGACGCCATCCTCTTCGGCCTGAACGGCAAGCTGCCGGCGG
ACCAGGCGCCGGCGTCCATACTGATCCAGCAGAAGGTCAACACGCCGGCCCAGAAGACCT
CCACCGACGCCATCATCGGTGGAGACCCCAAAGTGGTCGACGATGAAACCTATGTAAAGC
CAAAAGAGATCAGAGGCGGCGAGGAAGAGGACCATAGGGTGCTGAGCGAGCCCGACCCGG
CCAGCGGGATGGCGGAGCCGGCCGCCAACAAGGACGGCGACGCCCGTAAATCCAGCGACG
AGACGTTAGGTGGGGAGAGGAAAGACGAGGCGGAGGAGGAGCGGGACGAGGAGAAGCACG
CCAAGGTCACGCTCCCGACCGTCTCCAATTACACCATTCATGACGCCGAGGACGCCGAGA
ATGCCAAGCAAGAAGGCTTGAGCTTGAGCAACGTCCAGCACGAGCAGCAGCAGCAGCAGG
GGAGCAAGCCGCTGTGCGACTTCTCGAACTTCCGGGCGAACGTGTGCGAGATGCGCGGCG
ACGTGAGGGTGCACCCGAAGGCGACGTCGGTGCTGTTCATGGAGCCCGAGGGGTCGCAGA
GGGACGAGGTGTGGAAGATCAAGCCCTACCCGCGGAAGGGCGACGAGTTCTGCCTCAGCC
ACATCACGGAGCTGACGGTCAAGTCCAGCAAGGTGGCCGCCGAGTGCACCCGGTACCACG
ACGTGCCCGTGGTCATCTTCTCGCTCACCGGCTACACGGGCAACCTCTTCCACGACTTCA
CCGACGTGATCGTGCCGCTCTTCACCACGGCCGCCCAGTTCGACGGCGAGGTGCAGTTCC
TCATCACGGACATGGCGCTCTGGTGGACCGTCAAGTACCACACCCTGCTCCAGAAGCTGT
CCAAGTACCCCTTGATCGACTTCAGCAAGGACGACCAGGTGCGCTGCTTCAAGCACGCCA
TCGTCGGCACGCACGCCTACATGGAGTTCACCATCGACGCCGCCAAGTCGCCGAACGGGG
TCACCATGGTCGACTTCAACCGGTTCATGCGCGCCGCCTACTCGCTGCCCAAGGCCGCCG
CGGCGGCGCTCGGGGAGAGCCCCAGGGTGAAGCCCAGGCTGCTCATCATCAAGCGGCACC
GGACGAGGATGTTCCTGAACCTGGAGGAGATCATCGGCATGGCCGAGGAGCTCGGGTTCG
AGGTGGTGATCGACGAGGCCAACGTGAGCTCCGACATCAACGGCTTCGCCAAGCTGGTGA
ACTCGGTGGACGTGATGATGGGCGTGCACGGCGCCGGGCTCACCAACTGCGTCTTCCTGC
CGCAGAACGCGACGCTCATCCAGATCGTGCCCTTCGGCGGCCTCGACTGGATCTCCCGCA
CCGACTTCGGGAACCCCTCGGAGATGATGGGCCTCCGCTACAAGCAGTACGCCATCACCG
TCGACGAGAGCAGCCTCACCGACCACTACCCGAGGGACCACAAGATCTTCAGGGACCCCA
TCTCCTTCCACAAGCGCGGCTTCGAGTTCATCCGCCGCACCTTCATGGACAAGCAGAACG
TGAGGCTCGACTGCAAGAGGTTCAGACCTGTGCTGCTGGAGGCGCTCGACAACCTCAACC
AGTAACTTTTTTCAAGGGGGGAAACAGCTGGGTCTGCCGCCCATTTTTACCCATTCGTTT
CGTGGAATTTGTTGCTCATTCTCTCTCCATGGCGTGTATGTATGGTCTAAACTATAGAGA
TTTGGTCTAGGAATTACTCCGTGTAAACTGGATAAATTAAATTCAAATGGCCGGCGCCTG
CAAAAATGGAACGGAATTCAATGGAAATGATAAAAAAAAAAAAAAAAGGGCGGGCGGCCT
AAAAGTTTCCCTGAAGGGGCCCAACTTTACCGTTCCCAAGTTTCTGGTAAAAGGGGGGCC
CTATAGGGAGTCGAATTTAAACTAGGGCCGGGCCCGCTTTTAAAA
>TC368583 UniRef100_Q43654 Cluster: Starch synthase 1, chloroplast precursor; n=1; Triticum aestivum|Rep: Starch synthase 1, chloroplast precursor - Triticum aestivum (Wheat), complete
CGGCACGAGGGCAGCAGCAGCACCGCAGTGGGAGAGAGAGGCTTCGCCCCGGCCCGCACC
GAGCGCGCGGGGCGATCCACCGTCCGCCCGTCCGCACCTCCTCCTCTGCTCCGCGGGCCC
GCACCCATGGCGGCGACGGGCGTCGGCGCCGGGTGCCTCGCCCCCAGCGTCCGCCTGCGC
GCCGATCCGGCGACGGCGGCCCGAGCGTCCGCCTGCGTCGTCCGCGCGCGGCTCCGGCGC
GTCGCGCGGGGCCGCTACGTCGCCGAGCTCAGCAGGGAGGGCCCCGCGGCGCGCCCCGCG
CAGCAGCAGCAGCTGGCCCCGCCGCTCGTGCCAGGCTTCCTCGCGCCGCCGCCGCCCGCG
CCCGCCCAGTCGCCGGCCCCGACGCAGCCGCCCCTGCCGGACGCCGGCGTGGGGGAACTC
GCGCCCGACCTCCTGCTCGAAGGGATTGCTGAGGATTCCATCGACAGCATAATTGTGGCT
GCAAGTGAGCAGGATTCTGAGATCATGGATGCCAAGGATCAACCTCAAGCTAAAGTTACT
CGCAGCATCGTGTTTGTGACTGGGGAAGCTGCTCCTTATGCAAAGTCAGGGGGGTTGGGA
GATGTTTGTGGTTCGTTACCAATTGCTCTTGCTGCTCGTGGTCACCGAGTGATGGTTGTA
ATGCCAAGATACTTAAATGGGTCCTCTGATAAAAACTATGCAAAGGCATTATACACTGCG
AAGCACATTAAGATTCCATGCTTTGGGGGATCACATGAAGTGACCTTTTTTCATGAGTAT
AGAGACAACGTCGATTGGGTGTTTGTCGATCATCCGTCATATCACAGACCAGGAAGTTTA
TATGGAGATAATTTTGGTGCTTTTGGTGATAATCAGTTCAGATACACACTCCTTTGCTAT
GCTGCATGCGAGGCCCCACTAATCCTTGAATTGGGAGGATATATTTATGGACAGAATTGC
ATGTTTGTTGTGAACGATTGGCATGCCAGCCTTGTGCCAGTCCTTCTTGCTGCAAAATAT
AGACCATACGGTGTTTACAGAGATTCCCGCAGCACCCTTGTTATACATAATTTAGCACAT
CAGGGTGTGGAGCCTGCAAGTACATATCCTGATCTGGGATTGCCTCCTGAATGGTATGGA
GCTTTAGAATGGGTATTTCCAGAATGGGCAAGGAGGCATGCCCTTGACAAGGGTGAGGCA
GTTAACTTTTTGAAAGGAGCAGTTGTGACAGCAGATCGGATTGTGACCGTCAGTCAGGGT
TATTCATGGGAGGTCACAACTGCTGAAGGTGGACAGGGCCTCAATGAGCTCTTAAGCTCC
CGAAAAAGTGTATTGAATGGAATTGTAAATGGAATTGACATTAATGATTGGAACCCCACC
ACAGACAAGTGTCTCCCTCATCATTATTCTGTCGATGACCTCTCTGGAAAGGCCAAATGT
AAAGCTGAATTGCAGAAGGAGTTGGGTTTACCTGTAAGGGAGGATGTTCCTCTGATTGGC
TTTATTGGAAGACTGGATTACCAGAAAGGCATTGATCTCATTAAAATGGCCATTCCAGAG
CTCATGAGGGAGGACGTGCAATTTGTCATGCTTGGATCTGGGGATCCAATTTTTGAAGGC
TGGATGAGATCTACCGAGTCGAGTTACAAGGATAAATTCCGTGGATGGGTTGGATTTAGT
GTTCCAGTTTCCCACAGAATAACTGCAGGTTGCGATATATTGTTAATGCCATCGAGATTT
GAACCTTGCGGTCTTAATCAGCTATATGCTATGCAATATGGTACAGTTCCTGTAGTTCAT
GGAACTGGGGGCCTCCGAGACACAGTCGAGACCTTCAACCCTTTTGGTGCAAAAGGAGAG
GAGGGTACAGGGTGGGCGTTCTCACCGCTAACCGTGGACAAGATGTTGTGGGCATTGCGA
ACCGCGATGTCGACATTCAGGGAGCACAAGCCGTCCTGGGAGGGGCTCATGAAGCGAGGC
ATGACGAAAGACCATACGTGGGACCATGCCGCCGAGCAGTACGAGCAGATCTTCGAGTGG
GCCTTCGTGGACCAACCCTACGTCATGTAGACGGGGACTGGGGAGGTCCAAGTGCGAGTC
TCCTTGAGCTCTGAAGACATCCTCTTCATCCTTCCGCGGCCCGGAAGGATACCCCTGTAC
ATTGCGTTGTCCTGCTACAGTAGAGTCGCAATGCGCCTGCTTGCTTTGGTTCGCCGGTTC
GAGAACATATGACGGCTGTGCTGCTGCGGCGGTGACAGCTTCGGGTGGACGACAGTTACA
GTTTGGGGGAATAAGGAAGGGATGTGCTGCAGGATGGTTAACAGCAAAGCACCACTCAGA
TGGCAGCCTCTCTGTCCGTGTTACAGCTGAAATCAGAAACCAACTGGTGACTCTTTAGCC
TTAGTGATTGTGAAGTTTGTTGCCTTCTGTGTATGTTGTCTTGTCCTTAGCTGACAAATA
TTTGACCCTGTTGGAGAATTTTATCTTTGCTGCTGTTTTTTTTTTAATCAAAAGAGGGGG
TTTCCTCCGATTTCATT
>TC368584 UniRef100_Q8W430 Cluster: Sucrose:sucrose 1-fructosytransferase; n=1; Triticum aestivum|Rep: Sucrose:sucrose 1-fructosytransferase - Triticum aestivum (Wheat), complete
CAGAAAAGAATCTACCGAGTTACCTCGGGATCATCGGGCCAGCAGCGGCGGCGCCATGGA
TTCGTCTCGCGTCATACTCATCCCCGGCACGCCGCCGCTGCCGTACGCCTACGAGCAGCT
GCCGTCCTCCTCCGCGGACGCCAAGGGCATCGAGGAGGAGCGGGCCGGCGGCGGTGGCCT
GAGGTGGCGCGCGTGCGCCGCCGTGCTGGCCGCCTCGGCCGTGGTGGCGCTCGTCGTCGC
CGCCGCGGTCTTCGGGGCCAGCGGGGCGGGCTGGGACGCGGTGGCCGCCTCCGTGCCGGC
GACCCCGGCGACGGAGTTCCCGAGGAGCAGGGGCAAGGAGCACGGCGTGTCGGAGAAGAC
GTCGGGGGCCTACTCCGCCAACGCGTTCCCGTGGAGCAACGCCATGCTGCAGTGGCAGCG
CACCGGCTACCATTTCCAGCCGGACAAGTACTACCAGAACGATCCCAACGGTCCGGTTTA
CTATGGCGGATGGTACCACTTCTTCTACCAGTACAACCCGTCGGGCTCCGTGTGGGAGCC
CCAAATCGTGTGGGGCCACGCCGTGTCCAAGGACCTCATTCACTGGCGCCACCTCCCGCC
GGCCTTGGTGCCCGACCAGTGGTACGACATCAAGGGCGTCCTCACCGGCTCCATCACCGT
GCTCCCCGACGGCAAGGTCATCCTCCTCTACACGGGGAACACCGAGACCTTTGCGCAGGT
GACCTGCCTCGCGGAGCCCGCCGACCCGAGCGATCCCCTCCTCCGCGAGTGGGTCAAGCA
CCCCGCCAACCCCGTCGTGTTCCCGCCCCCCGGCATCGGCATGAAGGACTTCCGCGACCC
CACCACCGCGTGGTTCGACGAGTCCGACGGCACGTGGCGCACCATCATCGGCTCCAAGAA
CGACTCGGACCACTCCGGCATCGTCTTCTCCTACAAGACCAAGGACTTCCTCAGCTACGA
GCTGATGCCGGGGTACATGTACCGCGGCCCCAAGGGCACCGGCGAGTACGAGTGCATCGA
CCTCTACGCCGTCGGCGGGGGCCGCAAGGCCAGCGACATGTACAACTCGACCGCCGAGGA
CGTGCTGTACGTGCTCAAGGAGAGCAGCGACGACGACCGGCACGACTGGTACTCGCTGGG
CCGGTTCGACGCCGCCGCCAACAAGTGGACGCCGATCGACACGGAGCTGGAGCTCGGCGT
CGGGCTGCGGTACGACTGGGGCAAGTACTACGCGTCCAAGTCCTTCTACGACCCCGTGAA
GAAGCGGCGCGTCGTGTGGGCGTACGTCGGCGAGACCGACTCGGAGCGCGCCGACATCAC
CAAGGGGTGGGCCAACCTCCAGTCGATTCCGAGGACGGTGGAGCTTGACGAGAAGACCCG
GACGAACCTCATCCAATGGCCGGTGGAGGAGCTCGATACCCTCCGCATCAACACCACCGA
TCTCAGCGGCATCACCGTCGGCGCCGGCTCCGTTGCCTTCCTCCCCCTCCATCAGACCGC
TCAGCTCGACATCGAGGCAACCTTCCGCATCGATGCCTCCGCCATTGAGGCCCTCAACGA
GGCCGATGTTAGCTACAACTGCACCACCAGCAGCGGCGCTGCCACCCGCGGCGCGCTTGG
CCCCTTCGGCCTCCTTGTCCTCGCCAACCGCGCCCTGACCGAACAGACGGGAGTGTACTT
CTATGTGTCCAAGGGCCTCGACGGTGGTCTTCGGACTCACTTCTGCCACGACGAGTTGCG
CTCGTCGCATGCTAGTGACGTGGTGAAGCGGGTGGTGGGTAGCACGGTGCCAGTGCTCGA
CGGCGAAGATTTTTCCGTTAGGGTGCTCGTGGACCACTCCATTGTGCAGAGCTTCGCGAT
GGGCGGGAGGTTGACAGCAACGTCGAGGGCGTACCCGACCGAGGCCATCTACGCGGCAGC
GGGGGTCTACATGTTCAACAACGCCACCGGCACTAGCGTCACCGCCGAGAAGCTTGTCGT
GCATGATATGGACTCGTCGTACAACCATATATACACAGATGATGACTTGGTAGTCGTCGA
TTAGACTGATCACTTACAACAAGTTATGGATCGGTTGTTCTCGGTCGGTGGCTTCCTTTT
CTCTTGGACAGTTGGAGATGGAGTACTAGCGACTCTGCCTATCACTTCATTTTTGTTCTT
CGTTCTGGTTTTTGGTTTAGTAAGATGAATTAGATGGTGTTGATGACAGGGCTATGATGT
TGATGATGATGATGATCATTGTTCACATGTAAATCAATTTGTTGGGGAATGAAAATGGCA
TGGATGCCACCAAGTTTAAGTGAAAAACCTCGGCCGCGACCACGCTAAT
>TC368586 UniRef100_Q670Q5 Cluster: High molecular weight glutenin subunit 1Dy10.1; n=1; Triticum aestivum|Rep: High molecular weight glutenin subunit 1Dy10.1 - Triticum aestivum (Wheat), complete
ATGGCTAAGCGGCTGGTCCTCTTTGCGGCAGTAGTCATCGCCCTCGTGGCTCTCACCACC
GCTGAAGGTGAGGCCTCTAGGCAACTACAGTGTGAGCGCGAGCTCCAGGAGAGCTCGCTT
GAGGCATGCCGGCAGGTCGTGGACCAACAGTTGGCCGGTCGGCCGCCATGGAGCACGGGG
CTCCAGATGCGATGCTGCCAACAGCTCCGAGATGTTAGCGCCAAGTGCCGCTCTGTCGCC
GTCAGCCAAGTCGCAAGACAATATGAGCAAACTGTGGTGCCGCCCAAGGGCGGATCCTTC
TACCCTGGTGAGACCACGCCACTGCAGCAACTCCAACAAGGAATATTTTGGGGAACATCT
TCACAAACAGTACAAGGGTATTACCCAAGCGTAACTTCTCCTCGGCAGGGGTCATATTAT
CCAGGCCAAGCTTCTCCACAACAGCCAGGACAAGGGCAACAGCCTGGCAAATGGCAAGAA
CCAGGACAAGGGCAACAATGGTACTACCCAACTTCTCTGCAGCAGCCAGCACAAGGGCAA
CAGATAGGAAAAGGGAAACAAGGGTACTACCCAACTTCTCTGCAGCAACCAGGACAAGGG
CAACAAATAGGACAAGGGCAACAAGGGTACTACCCAACTTCTCCGCAGCACACAGGACAA
AGGCAACAACCAGTACAAGGGCAACAAATAGGACAAGGGCAACAACCAGAACAAGGGCAA
CAACCAGGACAATGGCAACAAGGGTACTATCCAACTTCTCCACAGCAGCTAGGACAAGGG
CAACAACCAGGACAATGGCAACAATCAGGACAAGGGCAACAAGGGCACTACCCAACTTCT
CTACAACAGCCAGGACAAGGGCAACAAGGGCATTACCTAGCTTCTCAGCAGCAGCCAGCA
CAAGGGCAACAAGGGCACTACCCAGCTTCTCAGCAGCAGCCAGGACAAGGGCAACAAGGG
CACTACCCAGCTTCTCAGCAGCAGCCAGGACAAGGGCACTACCCAGCTTCTCAGCAAGAG
CCAGGACAAGGGCAACAAGGGCAAATCCCAGCTTCTCAACAGCAGCCAGGACAAGGGCAA
CAAGGGCACTACCCAGCTTCTCTGCAGCAACCAGGACAACAAGGGCATTACCCAACTTCT
CTACAGCAGCTAGGACAAGGGCAACAAATAGGACAGCCAGGACAAAAGCAACAACCAGGA
CAAGGGCAACAAACAGGACAAGGGCAACAGCCAGAACAAGAGCAACAACCAGGACAAGGG
CAACAAGGATACTATCCAACTTCTCTGCAGCAGCCAGGACAAGGGCAACAGCAAGGACAA
GGGCAACAAGGGTACTACCCAACTTCTCTCCAGCAGCCAGGACAAGGGCAACAAGGGCAC
TACCCAGCTTCTCTGCAGCAGCCAGGACAAGGACAGCCAGGACAAAGGCAACAACCAGGA
CAAGGGCAACATCCAGAACAAGGGCAACAACCAGGACAAGGGCAACAAGGGTACTATCCA
ACTTCTCCACAGCAGCCAGGACAAGGGCAACAACTAGGACAAGGGCAACAAGGGTACTAC
CCAACTTCTCCGCAGCAGCCAGGACAAGGGCAACAACCAGGACAAGGGCAACAAGGGCAC
TGCCCAACGTCCCCGCAGCAGACAGGGCAAGCGCAACAACCAGGACAAGGCCAACAAATA
GGACAAGTGCAACAACCAGGACAAGGGCAACAAGGGTACTACCCAACTTCTCTGCAGCAG
CCTGGACAAGGGCAACAGTCAGGACGAGGGCAACAGTCAGGACAAGGACACCAACCAGGA
CAAGGGCAGCAATCAGGACAAGAGCAACAAGGCTACGACAGCCCATACCATGTTAGCGCA
GAGCAGCAAGCGGCCAGCCCAATGGTGGCAAAGGCGCAGCAGCCCGCGACACAGCTGCCG
ACAGTGTGTCGGATGGAGGGGGGCGACGCATTGTCGGCTAGCCAGTGATAGAACTCTCTG
CAGCTTGCATGGTGCTTGGGCATGCATGCACCTTATCTATCCAATAAACGTGATGCGTGT
TCACAGTTTTTCATGTAACTAGAGTAAAACCCAATAATAATGCAAAATGAAAAGCTTCTC
CAGCTAAAAAAGAACAAAATGGGTGT
>TC368593 UniRef100_P10388 Cluster: Glutenin, high molecular weight subunit DX5 precursor; n=1; Triticum aestivum|Rep: Glutenin, high molecular weight subunit DX5 precursor - Triticum aestivum (Wheat), complete
ATGGCTAAGCGGTTAGTCCTCTTTGTGGCGGTAGTCGTCGCCCTCGTGGCTCTCACCGTC
GCTGAAGGTGAGGCCTCTGAGCAACTACAGTGTGAGCGCGAGCTCCAGGAGCTCCAGGAG
CGCGAGCTCAAGGCATGCCAGCAGGTCATGGACCAACAGCTCCGAGACATTAGCCCCGAG
TGCCACCCCGTCGTCGTCAGCCCGGTCGCGGGACAATACGAGCAGCAAATCGTGGTGCCG
CCCAAGGGCGGATCTTTCTACCCCGGCGAGACCACGCCACCGCAGCAACTCCAACAACGT
ATATTTTGGGGAATACCTGCACTACTAAAAAGGTATTACCCAAGTGTAACTTGTCCGCAG
CAGGTTTCATACTATCCAGGCCAAGCTTCTCCGCAACGGCCAGGACAAGGTCAGCAGCCA
GGACAAGGACAACAAGGGTACTACCCAACTTCTCCGCAACAGCCAGGACAATGGCAACAA
CCGGAACAAGGGCAACAAGGGTACTACCCAACTTCTCCGCAGCAGCCAGGACAATTGCAA
CAACCAGCACAAGGGCAGCAACCAGGACAAGGGCAACAAGGTCAGCAGCCAGGACAAGGG
CAACCAGGGTACTACCCAACTTCTTCGCAGCTGGCAGCCAGGACAATTGCAACAACCAGC
ACAAGGGCAACAAGGGCAGCAACCAGGACAAGCGCAACAAGGTCAACAGCCAGGACAAGG
GCAACAACCAGGACAAGGACAACAAGGTCAACAGCCAGGACAAGGGCAACAACCAGGACA
AGGGCAACAAGGTCAGCAGCTCGGACAAGGACAACAAGGGTACTACCCAACTTCTCTGCA
ACAGTCGGGACAAGGGCAACCAGGGTACTACCCAACTTCTCTGCAGCAGCTAGGACAAGG
GCAATCAGGGTACTACCCAACTTCTCCGCAGCAACCAGGACAAGGGCAGCAGCCAGGACA
ATTGCAACAACCAGCACAAGGGCAGCAACCAGGACAAGGGCAACAAGGTCAGCAGCCAGG
ACAAGGGCAACAAGGCCAGCAGCCAGGACAAGGGCAGCAACCGGGACAAGGGCAACCAGG
GTACTACCCAACTTCTCCGCAGCAGTCAGGACAAGGGCAACCAGGGTACTACCCAACTTC
TTCGCAGCAGCCAACACAATCGCAGCAACCAGGACAAGGGCAACAAGGTCAGCAGGTAGG
ACAAGGGCAACAAGCTCAGCAGCCAGGACAAGGGCAGCAACCGGGACAAGGGCAGCCAGG
GTACTACCCAACTTCTCCGCAGCAGTCAGGACAAGGGCAACCAGGGTACTACCTAACTTC
TCCGCAGCAGTCAGGACAAGGGCAGCAGCCAGGACAATTGCAACAATCAGCACAAGGGCA
AAAAGGACAGCAACCAGGACAAGGTCAACAGCCAGGGCAAGGGCAACAAGGTCAGCAGCC
AGGACAAGGGCAACAAGGTCAGCAACCGGGGCAAGGGCAGCCAGGGTACTACCCAACTTC
TCCGCAGCAATCAGGACAAGGGCAACAGCCAGGACAATGGCAACAACCAGGACAAGGGCA
ACCAGGATACTACCCAACTTCTCCGTTGCAGCCAGGACAAGGGCAACCAGGGTACGACCC
AACTTCTCCGCAACAGCCAGGACAAGGGCAGCAACCAGGACAATTGCAACAACCAGCACA
AGGGCAACAAGGGCAGCAACTAGCACAAGGGCAACAAGGGCAGCAACCAGCACAAGTGCA
ACAAGGGCAGCAGCCAGCACAAGGGCAACAAGGTCAGCAGCTAGGACAAGGGCAACAAGG
TCAGCAGCCAGGACAAGGGCAACAAGGGCAGCAACCAGCACAAGGGCAACAAGGTCAGCA
GCCAGGACAAGGGCAACACGGTCAGCAGCCAGGACAAGGGCAACAAGGTCAGCAGCCAGG
ACAAGGGCAGCAACCGGGACAAGGGCAGCCATGGTACTACCCAACTTCTCCGCAGGAGTC
AGGACAAGGGCAACAGCCAGGACAATGGCAACAACCAGGACAAGGGCAACCAGGGTACTA
CCTAACTTTCTCCGTTGCAGCTAGGACAGGGCAACAAGGGTACTACCCAACTTCTCTGCA
ACAACCAGGACAAGGGCAGCAACCAGGACAATGGCAACAATCGGGACAAGGGCAACATTG
GTACTACCCAACTTCTCCGAAGCTGTCAGGACAAGGGCAACGGCCAGGACAATGGCTGCA
ACCAGGACAAGGGCAACAAGGGTACTACCCAACTTCTCCGCAACAGCCACCACAAGGGCA
ACAACTAGGACAATGGCTGCAACCAGGACAAGGGCAACAAGGGTACTACCCAACTTCTCT
GCAACAGACAGGACAAGGGCAGCAATCAGGACAAGGGCAACAAGGCTACTACAGCTCATA
CCATGTTAGCGTGGAGCACCAGGCGGCCAGCCTAAAGGTGGCAAAGGCGCAGCAGCTCGC
GGCACAGCTGCCGGCAATGTGCCGGCTGGAGGGCGGCGACGCATTGTCGGCCAGCCAGTG
A
>TC368594 homologue to UniRef100_Q5QPY9 Cluster: Glycosyltransferase; n=1; Triticum aestivum|Rep: Glycosyltransferase - Triticum aestivum (Wheat), complete
GTCTAGTGGATTACGCGACCCACGCGTCCGGGGGCGGAGGAAGAAAAGAAGAAGAAAGCT
CGACCGCGTCGCCGGCCTCGTGCGCGGTGACGGAACAGGTCGCCGGTCGCACGAGAGGAT
TGCCTGTTGTGCGCCGAGGTGCCGGCCAGGAGGGACAGAGGAAAGGGAGATGGGCGCCGG
CGAGGGGAAGCATGGGAAGGGGCTGGTGAGGAGCTGGGCGCAGAGGTACCTCAACCTGGG
CTTCGTCGCCGGCTTCCTGCTCGTGCTCCTCGCCTACATCGTCGTCACCCAGCAGTTCGT
CATCACCTCCCCCGAAGCTGTGCCCACGATGACGCCGCACCGGAAGCAGGCGATCAGCAC
CCCCGGCGCCGGCGAAACAGGGACGCCGGAGGCTCGAGGAGAGGAGAAGGCGGAGGAGGA
GCAGCAGCAGCAACGACAACAGCCGGATGCGGAGCCGGAATGGAAGAAGCCGGAAGACAC
GGTGGCGACGGAGCAGGAGCCCCCCAAAAGAGACGACACCGCTGCCGAACCGCTCGACAA
CGGCAGAGTGGTGTGTACCACGGAGGGCCCCTTCTCCGACACGTGCGACGTCTTCGGCGA
CGTCCGCACCAACGGCACGGCGCACACCGTCACCCTCGTCCCGGCGACCCAGACGGAGAG
CCGGGAGTGGAAGATCCAGCCCTACGCCCGCCGCACCATGTCCGGCATCTCGGAGGTCAC
GGTGACGCAGCTCGACTCGACCTCGGCGGAGTACCCGGCGCCGGCGTGCACGGTGACGCA
CAACATACCGGGCATCGTGTTCGCGCTCGGCGGCCTCACGGGCAACTACTTCCACGACTT
CAGCGACGCGCTGGTGCCGCTGGTCATCGCGTCGCGGGGGTACGGCGGCGAGGTCCAGCT
CCTGGCCAGCAACATCCAGCCATGGTGGCTCGGCAAGTACGAGGCCCTGGTGCAAAGGCT
GTCCAAGTACGACGTCGTGGACCTCGACCACGACGATCAGATCCGGTGCTTCCCAAGCGT
CACCGTGGGCCTCAACATGCACAAGGAGTTCAACATCGTGCCCGAGCTGGTCCCCGGCGG
CGTCCCGCTCTCCATGCTCAACTTCACCGCCTTCCTCCGCGAGACCTACTCCCTGCCGCG
CGCCGCTCCCATCCGCCTGACTAATAAGAAGAGCAGCCCGCCGGTGGACGGGAAGAAGAT
GAAGCCGCCGGCTGATGCTGCTCGACCGGGGCCACTACCGGAAGCTCGTCAACGTGCCGG
AGATTGTCAAGGCGGCCGAGAAGGCCGGGTTCGAGGTGACCATCGCGGACCCGCGGTTTA
ACGTGCGCGTCAAAGAGCTGGCCCTCTCCGTGAACTCGTTCGACGTGCTGCTCGGCGTGC
ACGGCGCCGGGCTGACCAACTCGGCGTTCCTGCCGCCGGGGGCGGTGGTGATCCAGGTGG
TGCCGTACGGCAAGCTGGAGCCGATGGCGCAGAGGGAATTCGGCGACCCCGCGGCCAACA
TGGGGCTCCGGTACCTCGAGTACAGCATCTCGGTGGAGGAGAGCACGCTGCTGGAGACGC
TGGGGCCGGACCACCCCGCGATCAAGGATCCCGATTCGGTCCACCGGAGCGGGTGGGACA
AGGTCGCCGAGTACTACCTCGGCAAGCAGAACGTGCGCGTCGACGTCCAAAGGTTCGCGC
CGACGCTCGCGCTCGCGCTCGACCATCTCCGGCAACAGTAGCTAGGGTTACATGCCTGTG
AGGGATGACGACAGAGACCGTTTGTACATCCGCTAGCTGCAAAGGAGTTCACATTTTCTT
TCTTGGTGGAGATAATACATATAGGAAAAAGTTGGTACT
>TC368595 UniRef100_Q94BM4 Cluster: Sodium/hydrogen exchanger; n=1; Triticum aestivum|Rep: Sodium/hydrogen exchanger - Triticum aestivum (Wheat), complete
CCACGCGTNCGGGAACGGGAGAGGGTCTCCACTCCGGAACACCACCCCCCGCCCCCCCTC
ACGTCTCCGTCCAAACTGCCCACCGGGCCGACGAAGCTCGCCTCGCATCCAGACTCCAGA
CCTTTCTCTCCTCTCCTCTCTCCCCCACACCCCCTCTCCAGATCCCCGCGGACTGTCAAG
CAGCTGAATCTCTCGTCCGGCCCAGGCTGCCGGAGGCCGGGGGAGACCGGGATCCGCCGA
GGTGGCGACCGGCATGGGGCTCGATTTGGGAGCCCTCGCTCTCAAGTACACCGGGCTGGC
GGTGTCGGACCACGACTCCATCGTCGCCATCAACATCTTCATCGCGCTGCTCTGCGGCTG
CATTGTCTTCGGCCACCTGCTCGAGGGGAACCGCTGGGTCAATGAGTCCACCACCGCGCT
TGTCCTGGGCCTCATCACCGGTGGTGTCATTCTGATCTGCACCAAAGGGGTGAACTCGCG
CATCCTTATCTTCAGCGAGGATATTTTCTTCATCTACTTGCTCCCGCCCATCATTTTTAA
CGCCGGGTTTCAAGTAAAGAAAAAGCAATTCTTCCGCAACTTTGCGACAATTATTTTATT
TGGTGCTGCTGGAACACTGATATCCTTTGTAATAATCACGTTCGGTGCTATGGGATTGTT
CAGCAAACTTGATGTTGGTCCACTCGAGCTTGGGGACTATCTTGCAATTGGGGCTATCTT
CTCAGCAACAGATTCTGTTTGCACCTTACAGGTGCTTAACCAGGATGAAGCACCCCTACT
GTATAGTCTAGTTTTTGGTGAAGGTGTTGTTAATGATGCTACATCAGTTGTGCTCTTCAA
TGCAATTCAAAACATTGATATTAATCATTTTGATGTCTTCGTTCTACTACAATTCATCGG
AAAATTCCTCTACCTATTCTTCACCAGCACCGTTCTTGGAGTAGCTGCTGGGTTGCTTAG
TGCATACATTATTAAGAAACTTTGTTTTGCAAGACACTCAACTGACAGAGAAGTTGCTAT
CATGATACTCATGGCATACCTTTCGTATATGCTGTCAATGCTGCTGGATCTGAGTGGCAT
TCTAACCGTGTTCTTCTGTGGAATAGTAATGTCACATTACACTTGGCATAATGTCACAGA
AAGCTCAAGGGTTACTACCAAGCATACTTTTGCAACTTTATCATTCATTGCTGAGATTTT
TCTTTTTCTCTATGTCGGGATGGATGCATTGGACATTGATAAATGGAAATTAGCTAGTAG
CAGTCCTAAGAAACCAATTGCTTTAAGCGCTGTTATATTGGGTTTGGTTATGGTTGGAAG
AGCAGCATTCGTATTCCCTTTATCTTTTCTATCGAACTTAAGTAAAAAAGAGTCACATCC
AAAGATTTCCTTCAACCAACAGGTTATCATATGGTGGGCAGGTCTCATGAGAGGAGCAGT
TTCAATTGCACTTGCTTATAACAAGTTTACAACATCTGGTCATACTGCCGTGCGAGTTAA
TGCTGTCATGATCACAAGCACAATCATTGTTGTTCTGTTCAGCACAATGGTTTTCGGCTT
GCTGACTAAGCCTCTGATTAATCTCCTCATCCCACCAAGACCTGGCACCGCAGCTGATAT
CTCAAGCCAGTCATTCCTAGACCCACTTACAGCGAGCTTGTTGGGATCGGACTTCGATGT
AGGCCAGCTCACCCCCCAAACAAACCTTCAGTATCTTCTCACCATGCCAACTCGCTCGGT
TCATCGTGTATGGCGCAAGTTCGATGATAAGTTCATGCGCCCAATGTTTGGGGGAAGAGG
CTTCGTCCCATTTGTGCCTGGTTCACCCATAGAGAGGAGCGTCCATGGGCCTGGCTTGTT
GGGCACTGTGACGGAGGCAGAAGACCGTAGTTAAGTTGCAGCCCAGAAGGTGCAAGTGTA
TTTCTGTAAATGCTCAGATATCACTCAGTTTTGCTCTTGGGATTCTTTCGGTGTATTATC
GCTATTTGTTGGTGTATATTGTGCAGATAGTTTCTACAGGACCATGTACGCTGTGTAGAG
TTTTGGGAGCCATTCAAGATGTACAATTAATCTGTAAATTAATCTCGTTCAGAATTCTG
>TC368596 UniRef100_Q9S7N5 Cluster: Starch synthase; n=2; Triticeae|Rep: Starch synthase - Triticum aestivum (Wheat), complete
AATTCGGCACGAGGAACAACAACAAGGACACTCACTCGCCAGTGCCCGGCCGGCGACTGT
GAGTACGCACGCCGCCCGATCGTCCGTCCGTCCAAGAAGAAGAGGAGATCAGATCAGGCA
TCTCTTGCTGCAGCTAGCCACACCCTGCGCGCGCCATGGCGGCTCTGGTCACGTCCCAGC
TCGCCACCTCCGGCACCGTCCTCGGCATCACCGACAGGTTCCGGCGTGCAGGTTTCCAGG
GCGTGAGGCCCCGGAGCCCGGCGGATGCGGCTCTCGGCATGAGGACCGTCGGAGCTAGCG
CCGCCCCAACGCAAAGCCGGAAAGCGCACCGCGGGACCCGGCGGTGCCTCTCCATGGTGG
TGCGCGCCACCGGCAGCGGCGGCATGAACCTCGTGTTCGTCGGCGCCGAGATGGCGCCCT
GGAGCAAGACCGGCGGCCTCGGCGACGTCCTCGGGGGCCTCCCCCCAGCCATGGCCGCCA
ACGGCCACCGGGTCATGGTCATCTCCCCGCGCTACGACCAGTACAAGGACGCCTGGGACA
CCAGCGTCGTCTCCGAGATCAAGGTCGTTGACAAGTACGAGAGGGTGAGGTACTTCCACT
GCTACAAGCGCGGGGTGGACCGCGTGTTCGTCGACCACCCGTGCTTCCTGGAGAAGGTCC
GGGGCAAGACCAAGGAGAAGATCTACGGGCCCGACGCCGGCACGGACTACGAGGACAACC
AGCAGCGCTTCAGCCTTCTCTGCCAGGCAGCGCTTGAGGTGCCCAGGATCCTCGACCTCA
ACAACAACCCCTACTTTTCTGGACCCTACGGGGAAGACGTGGTGTTCGTGTGCAACGACT
GGCACACGGGCCTTCTGGCCTGCTACCTCAAGAGCAACTACCAGTCCAATGGCATCTATA
GGACGGCCAAGGTAGCGTTCTGCATCCACAACATCTCGTACCAGGGCCGCTTCTCCTTCG
ACGACTTCGCGCAGCTCAACCTGCCCGACAGGTTCAAGTCGTCCTTCGACTTCATCGACG
GCTACGACAAGCCGGTGGAGGGGCGCAAGATCAACTGGATGAAGGCCGGGATCCTGCAGG
CCGACAAGGTGCTGACGGTGAGCCCCTACTACGCGGAGGAGCTCATCTCTGGCGAAGCCA
GGGGCTGCGAGCTCGACAACATCATGCGCCTCACTGGGATCACCGGCATCGTCAACGGCA
TGGATGTTAGCGAGTGGGACCCCACCAAGGACAAGTTCCTCGCCGTCAACTACGACATCA
CCACCGCGTTGGAGGGGAAGGCGCTGAACAAGGAGGCGCTGCAGGCCGAGGTGGGGCTGC
CGGTGGACCGGAAGGTGCCCCTGGTGGCCTTCATCGGCAGGCTGGAGGAGCAGAAGGGCC
CCGACGTGATGATCGCCGCCATCCCGGAGATCTTGAAGGAGGAGGACGTCCAGATCGTTC
TCCTGGGCACCGGGAAGAAGAAGTTTGAGCGGCTGCTCAAGAGCGTGGAGGAGAAGTTCC
CGAGCAAGGTGAGGGCCGTGGTCAGGTTCAACGCGCCGCTGGCTCACCAGATGATGGCCG
GCGCCGACGTGCTCGCCGTCACCAGCCGCTTCGAGCCCTGCGGCCTCATCCAGCTCCAGG
GGATGCGCTACGGAACGCCGTGCGCGTGCGCGTCCACCGGCGGGCTCGTCGACACGATCG
TGGAGGGCAAGACCGGGTTCCACATGGGCCGGCTCAGTGTCGATTGCAACGTGGTGGAGC
CGGCCGACGTGAAGAAGGTGGTGACCACCCTGAAGCGCGCCGTCAAGGTCGTCGGCACGC
CGGCATACCATGAGATGGTCAAGAACTGCATGATACAGGATCTCTCCTGGAAGGGGCCAG
CCAAGAACTGGGAGGACGTGCTTCTGGAACTGGGTGTCGAGGGGAGCGAGCCGGGGGTCA
TCGGCGAGGAGATTGCGCCGCTCGCCATGGAGAACGTCGCCGCTCCCTGAAGAGAGAAAG
AAAAGGAAGTTCTGGTGCATGGAGCGTCCATCCAGTCTGCAGGGTTCTCGTATGGGGAGA
TAGCCGCTTGTTGTAGCGAAGAAGGGCCGATATATATAATATATAGACTTATAAGTACTT
AACTTTTGTTGTGCCGCTTGCCTCTTTTACAAACAAAAAAGAAGTTAGGGGTTGTGCTTG
TTATAGTGTGCTGAACTGTGCTTGCATTTTGGTGTGGTATATTGCAATAAACAAAGGATT
TGTTATGTGTTTTTGCTATTGGTTCTC
>TC368600 UniRef100_Q66VR4 Cluster: Auxin amidohydrolase; n=1; Triticum aestivum|Rep: Auxin amidohydrolase - Triticum aestivum (Wheat), complete
CTGATTGATACTGTGGTACAGTACAAGTGTCCAAACCGAAAGCGAGAACGTCACGGCGGA
ATTCATTTACTGCTATTGTTGGCCATGGCCGCCTATGCTGGGCTGTTGCGCGTCGCCCTC
GTCCTCATCGCCGCCGCCGCGACCTGGGCGGCGGCGCTAGACGACCCGGCGGGGCTTCTG
CGACGGGCCAAGGAGGCGGAGTTCATGGACTGGATGGTGGGGGTGCGCCGGCGGATCCAC
GAGAACCCTGAGCTCGGCTACGAGGAGTTTGACACCAGTGAGCTCGTGCGGCGCGAGCTC
GATGCCATGGGGATCCCCTACAGGCATCCCTTCGCGGTCACCGGCGTCGTCGCCACCGTC
GGCACAGGCGGCCCGCCCTTCGTCGCGCTTCGGGCCGACATGGACGCGCTCCCTATGCAG
GAAAGCGTGGAATGGGAACATAAGAGCAAAGTGCCTGGGAAGATGCATGGATGTGGCCAT
GATGCACATGTTGCTATGCTATTGGGTTCTGCTAAGATTCTTCAGGAGCACCGTGACAAG
TTGAAGGGTACTGTAGCCCTTCTTTTCCAGCCAGCTGAGGAAGGTGGTGGTGGAGCCAAG
AAAATGGTAGAAGCCGGAGCTGTGGTAAACATAGAGATCATGTTTGGACTTCATGTAGCT
GACAGTGTGCCGATTGGTGTGCTGGCATCCAGACCTGGGCCTATAATGGCAGGGAGTGGA
TTCTTTGAGGCAGTAATAAGTGGAAAGGGAGGGCATGCTGCACTTCCTCATCACACTATT
GATCCGATACTGGCTGCATCCAATGTTATTGTAAGCCTTCAGCAACTTGTTTCCCGAGAA
GCTGACCCCTTGGACTCACAGGTAGTAACGGTTGGAAAGTTTCAAGGTGGTGGAGCCTTC
AATGTTATCCCTGATTCAGTGACAATAGGTGGTACCTTCCGAGCCTTTATGAAGGAGAGT
TTTAATCAATTGAAGCAGCGAATTGAAGAGGTCATAGTCACACAGGCATCTGTCCAGCGC
TGCAGCGCAGTTGTGGACTTCCTTGACAAAGATAAGCCTTTCTTCCCTCCAACAATCAAC
AATCCTGAGCTTCACGATTTCTTTGCGAAGGTGTGCAGTGAGATGGTTGGCCCCAACAAC
GTGAGAGAGAAGCAGCCACTGATGGGTGCCGAGGACTTCTCCTTCTACACCGAGGCCGTT
CCCAAGACATACTACTACTTTGTGGGGATGCTCAACGAGACTCGTGGACCGCAGGCGCCT
CATCACTCCCCCTACTTCACCATCAACGAGGATGCACTGCCCTACGGTGCAGCCATGCAA
GCATCGTTGGCTGCTCGCTATCTGCTTGAGCACCAGCCCGCTACCGCTGCTAAGGTGGAA
CCTCGCGACGAGCTGTAGATGGTGTCCATGTTGAATGAAACGGTGGAAGGACAAGGACGT
GCACAGCAATTGTTGGTTAAAAAGGGACGAGGACCTCTGTATCGCCAGGTGATTATGCAA
CTGTTTGTACATAATTTCCTGATTTCAGCGCATTCCAAGCGAGCAGATGACCTTGTGACG
GCATTGAAGCACTGCGAACATGTGTTTCTGTGGTAGGTCTCGTTCGTTTTCGCATCTGCA
CTTATCCGGGTCTATGTGTAATCTTTAAGTGCAGTGGTGAGACAAAATAAAACACCCCGT
GGATGATGAATGTATTGGGTTGTTAAGAGTTGGGACAGACAGGAATTTTATAGCATGATT
CCATCCTTTAGTAGCAAGAAATGGTCGAAAATATATTCCACCAAAAAG
>TC368604 UniRef100_Q5QPZ5 Cluster: Glycosyltransferase; n=1; Triticum aestivum|Rep: Glycosyltransferase - Triticum aestivum (Wheat), complete
ATCCCGTTTCCATTTCTCCAACCGAACGTCGGCATGGCCTCGAAGCTCCCCGACGCCACC
AAGGGCCTCGGCGCCGGCGCCATAGACGTCGAGGACGGGAGCGGCGCCGGCGCTGGTGGG
AAGAAGGTGACCGGCAGGTGGCCCGGGTTTGTTCATTTCTTCTTCGTGCTCACCGTCGTC
ACCTGCGCGCTCGTCTACGCCCCAAGGTTCCTCTCGCCCACCGTGCCCGTCGACTTCTTG
GGGCCGCGGCAGCCGTCGTCCGGTCGAGCGGCGGCAGTACAAGGACGGAGCCTGGACGCG
CTGGTCCTCGACAACCAGGTGAACTCCCCGTGCGCGTCCATGGGCGGCCATGGCATCTGC
TGCGACCGCTCCGACTTCAACACCGACGTGTGCTTCATGGCCGGCGACGTGCGCACGGAC
GCCGCGTCGCTCTCGTTCCTGCTCTTCGCGCCGCAAGCGCCCAACGGCACCGCCAGCGCC
AACGCGACCGTGGCGGAGAAGGAGGAGCGGGTGCAGCCCTACACGCGCAAGTGGGAAAAG
CACCTGATGGCCAACATCCAGGAAGTGCGGCTCCGCCCGGCCCGGCCGGACGAGGCCGAC
GCCCAACCGTGCCAAGTGCGGCACGACGCGCCGGCGCTGGGGATGACGGCGGGCGGGTAC
ACCGGGGAACCTGTTCCACGCGTTCAACGATCGGGTTCCTGCCGGCCGTGGCTCACGGTG
CAGCACCTCCGCCGCCGCGTGGTCCTCGCGGTGCTCGCATACAACCCGTGGTGGGCCGGC
ACGTTCCGGGAGCTCGTGTCGGGCCTATCGGACCACCACGTGATCGACCTCCTACACGAC
AAGCGCACGCACTGCTTCCCTGGCGCGATCGTCGGGACGCGCTTCCACGGCATACTCGCC
GTCGAGCCGGCTCGGACCAAGGACAACCGCACCCTCGTCGACTTCCACGACTTCCTCGCC
GGCGCGTACAAGGACGACAGCACGCCGCAGCAGCAGCAGAAACCAAGGCGGCGGCCGAGG
CTGGGGCTGTACTCGCGCAAGGGCACGCGGATGATCGAGAACGAGGCGGCGGTGGCGCGG
CTGGCGGAGTCGGTGGGGTTCGACGTGTCCATCCTGGAGACGGCGAACGGCGCGCCGCTG
TCGTCGGAGTACGCCGCGGTGAGCGCGTGCGACGTGCTGGTGGGCGTGCACGGCGCCGAC
CTGACCAAGCTCCTCTTCCTCCGGCCGCGCCGCGCCGCGCTCCTGCAGATTGCGCCGATG
GGCGTGCCACACGTGGCGCGCGGCTGCTACGAGAAGGCGACGGCCATGATGGAGATGCAC
TACGAGCAGTACGACGCGGCGGCGAACGAGAGCTCGCTGGTGCGCAAGTACCCGGCGGAC
GACGTGGTGCTGCGCGACCCGGAGGCGGCGACGCGCGAGCGCGGGTGGGACCTCACCGCG
CGCGTGTACCTCGGCGGCCAGAACGTGAGCCTCGACCTGGGCCGGTTCGGGGACACCCTG
AGGAAGCTGCACTCCCGCGCCCTCCGGCTGCCCGCGGCCGGCCCGTAGCTGGCTCGTTGG
TTAGATATGTGCGTCGCCGATCAGTCGCCGACGAGCTGCTGCATGCTAGCCGAGGGGAGG
ACCGGCGGCCGCGGCCGGCGCACGTTGCGTACGTGAGAGGGCGCTGGATGGATCGCAACC
GTTTTGTTGGACTCTTGTTGGACAGCACAGACTACACAATGTGTTTTGTACATTTAAAAA
AAAAAAAAAAGGGCGGCCGCTCTAGAGTATCCCTCGAGGGGCCCAAGCTTACGCGTACCC
AGCTTTCTTGTACAAAGTGGTCCCTATAGTGAGTCGTATTATAAGCTAGGCACTGGCCGT
CGTTTTACAACGTCGTGACTGGGAAAACTGCTAGCTTGGGATCTTTGTGAAGGAACCTTA
CTTCTGTGGTGTGACATAATTGGACAAACTACCTACAGAGATTTA
>TC368606 UniRef100_Q93XQ8 Cluster: Protein disulfide isomerase 2 precursor; n=3; Triticum|Rep: Protein disulfide isomerase 2 precursor - Triticum aestivum (Wheat), complete
CCACGCGTCCGCGAGAAATCTCATCACTGCTCCCCAGTTCCTTCCGCCATGGCGATCTGC
AAGGTCTGGATCTCGCTGCTGCTCGCGCTCGCCGTCGTCCTGTCCGCCCCGGCGGCCAGG
GCGGAGGAGGCTGCCGCCGCCGAGGAGGCCGCCGCGGCCCCCGAGGCCGTGCTCACCCTG
CACGCCGACAACTTCGACGACGCCATCGCCAAGCACCCCTTCATCCTCGTCGAGTTCTAC
GCCCCATGGTGTGGACACTGCAAGAGCTTGGCACCTGAGTATGAGAAGGCGGCCCAACTG
TTGAGCAAGCACGACCCAGCGATTGTTCTCGCTAAAGTTGATGCCAACGATGAGAAGAAC
AAGCCGCTTGCGGGCAAGTACGAGGTCCAGGGCTTCCCTACCCTCAAGATCTTCAGGAAC
GGAGGAAAGAACATTCAGGAATACAAGGGCCCCAGGGAGGCTGAGGGAATTGTTGAGTAC
TTGAAGAAGCAGGTTGGCCCTGCTTCCAAGGAGATCAAGGCACCTGAAGATGCCACTTAC
CTCGAAGACGGCAAGATCCACATTGTTGGTGTCTTCACGGAATTCAGCGGCACTGAGTTT
ACAAACTTCCTTGAGGTTGCTGAGAAGCTGAGGTCTGATTATGACTTTGGCCACACCGTG
CATGCCAACCATCTCCCACGTGGTGATGCCGCAGTGGAGAGGCCATTGGTTAGGCTATTC
AAGCCATTTGATGAGCTCGTTGTTGACAGCAAGGATTTTGATGTTTCTGCTTTGGAGAAA
TTCATTGAGGCTAGCAGCACCCCGAAAGTTGTTACTTTTGACAAGAACCCTGACAACCAT
CCTTACCTCTTGAAATTCTTCCAGAGCAATGCTCCCAAGGCCATGCTCTTTTTGAACTTC
TCCACTGGACCGTTTGAGTCCTTCAAGAAAGCCTACTATGGTGCTGTAGAGGAGTTCAGC
GGCAAGGATGTCAAGTTCCTAATTGGTGACATTGAAGCGAGCCAAGGCGCTTTCCAGTAC
TTCGGGCTGAAAGAGGATCAGGCACCACTTATCCTCATTCAAGACAGTGACTCGAAGAAG
TTTTTGAAGGAACAGGTTGAGGCTGGCCAAATTGTTGCTTGGTTGAAGGATTACTTCGAT
GGCAAATTGACACCATTCAGGAAGTCCGAGCCTATTCCTGAGGCCAACAATGAGCCTGTT
AAGGTAGTTGTGGCTGACAACGTTCACGACGTGGTCTTCAAATCTGGCAAAAATGTTCTT
ATTGAATTCTATGCGCCCTGGTGCGGACACTGCAAGAAGCTAGCACCCATCCTCGACGAG
GCAGCTGCCACCCTTCAAAGCGAAGAGGACGTTGTGATCGCGAAGATGGACGCGACCGCG
AATGACGTGCCCAGTGAGTTCGATGTCCAGGGTTACCCCACCCTCTACTTCGTCACTCCC
AGCGGAAAGAAGGTCTCCTACGAGGGCGGCAGGACGGCCGATGAGATTGTCGACTACATC
AAGAAGAACAAGGAGACTGCCGGGCAGGCGGCGACCGAGAAGGCGGCGGAACCGGCTGCC
ACGGAGCCTCTGAAGGACGAGCTCTGAGCATCAGTGTTGCTAGCAGCAGACAGGTAGGGG
AGGGGGAAATATGTTTTGGCAAGGCAGCTTCCAACGCCAGATTTTGCGAGGGGGTTAAGA
CGAGAGTTGGTTGTTGGATGTGTTGTCCCCGGTTTTGCCTGATACTGTATCCCGTTGCGA
GAAATACTGTAACAAATCCGTCCGTGGTGTACCTAGTTAAATTATCGAGAAGTGACATTA
GAAATGGTCTGTGGAGAGCTTTGGT
>TC368607 UniRef100_Q6JGT1 Cluster: Glycylpeptide N-tetradecanoyltransferase; n=1; Triticum aestivum|Rep: Glycylpeptide N-tetradecanoyltransferase - Triticum aestivum (Wheat), complete
CGGCACGAGCAGATCCGATCCGCATCCGCCTCGCGTTCCACTACCCGGCCTGTCGCCTAG
TCTTCTCCCCCAAATCTCTCCCTCAAACCCTACAGCCGATCCAGCCCTCCCCACCGCGCC
GATCGCCATGGCCGCCCCCAACAACGACCCGCCCGCCGCCAGCGCCAGCGCCTCCACCAG
CGACGCCGCCCTCGCCGCGCCGGAGGACACCTCGATCGAGGCGCTGGCGCGGCGCGTGCA
GGAGCACATGACCCTCGCCAACAACCCCACCGCCCGCCGCCACAAGTTCTGGGAGACGCA
GCCCGTCGGCCAGTTTGGCGACGTCGCCGACGTCTCCCTCCCCGACGGTGCCATCGAGCC
GCCCTCCCCGCTCTCCGAGGTCCGCGCCGACCCCTACCCGCTCCCCGCCGCCTTCGAGTG
GTTCACCTGCGACCTCGACGACGACGCCCTCCTCGCCGACCTCTACGCCCTCCTCGCCCA
CAACTACGTCGAGGACGACGAGAACATGTTCCGCTTCAACTACTCCCCGGCCTTCCTCCG
CTGGGCGCTCCGCCCCCCCTCCTTCTTCCGCGCCTGGCACATTGGCGTCCGGGCCAAGGA
GTCCAAGAAGCTCGTCGCTTTCATATCCGGCGTCCCCGCGCGCATCCGTGCGCGCGACGA
CGTTGTCCGCATGGCCGAGATCAACTTCCTCTGCGTCCACAAGAAGCTCCGATCCAAGCG
CCTCGCGCCGGTGCTCATCCGTGAGGTCACCCGTCGCGTCCACTTGGAGAACATCTGGCA
GGCTGCCTACACTGCGGGCGTCGTCCTCCCGACCCCCATCACCACCTGCCGCTACTGGCA
TCGATCCCTCAACCCGAAGAAGCTCATCGACGTTGGCTTCTCCCGTCTTGGTCCTCGGAT
GACCATGAGCCGCACGGTCCGGCTCTACAAGCTGCCTGATGCGCCGCTTACCCCTGGGTT
CCGCCAGATGGAGTTGAGGGATGTTGCAGCAGTCACACGCTTGCTCAGGGCATACCTTGC
AAGGTACGTGGTGGCGCCAGATTTTGATGAGCTTGATGTTGAGCACTGGTTGCTCCCCCA
GGAGGATGTGGTGGACAGCTACCTTGTGGAGAGCCCTGAGACGCACGAGGTCACAGATTT
CTGCAGCTTTTACACCCTGCCCTCGTCCGTGCTGAACAATGCCAACTACTCGACACTCAA
GGCCGCATACTCATATTACAATGTTGCTGTCAAGACCCCGTTGCAGCAGCTGATGAATGA
TGCACTGATTGTGGCCAAGCAGAGGAACTATGATGTGTTCAACGCGCTCGATGTCATGGA
GAACGAGGGGTTCCTCAAGGAGCTCAAGTTTGGCCCTGGAGACGGGCAGCTGCACTATTA
TCTCTACAATTATCGCATTCGCAATGGAATCAAGCCATCTGAGCTTGGGCTTGTGCTTCT
ATAGGGTGGTCGAGGCTCAGGATGGTGTTTGGGTTATACTCTTTTCAGCAGGTACTCCTT
GTGTGGCTGGTTTAGTATGCGTCTTTCCTGGTTGCTACAGGTGATGGTTTGATTTCGGTC
ATGCTGTATGTTGCCCAGTGTGCAATCCGTCATAGCTCTTTTGTTTATTGTGGTAGCAAA
TCTTCCATGCCTTTTCATGGGAATCCACATTGATTTGCAAATGAGGAGACTGGAATTAGA
AATTCCTTTTCAATTTTAAGACTGTATTTTCAATTAGTTACATTCAGTGTGTAGGTTCAA
AGAATTTTATGATGGCACTCAGTTTACCAAGGAATTTTTG
>TC368613 UniRef100_Q5QPZ3 Cluster: Glycosyltransferase; n=1; Triticum aestivum|Rep: Glycosyltransferase - Triticum aestivum (Wheat), complete
GCACGAGGACACCGTCCGCGATCCTCAGCAGAGCGGCAAAAAGGAGCCTGAATCCCGGCT
GTTAGGCAGTGGTGGAGGTGAAGGGGAGAAGAAAGGGCATCGCAAGGTGACCCTCCCAAC
CGTCTCTAACTATACCATCCGTGACGCCGAGGACGGCGACAATGCCAAGCAGCAAGATAG
CAGACCGGAAACAGAAAATAAGCTTGAAATGGTCGCCGGCAAAAGCGATGGATCTCAGCA
ACAAGATTGGGATGACGCGGAATGGGGGAGCAAACCACTTTGTGATTTCTCAAACTTCAG
AGCTAATGTCTGCGAGATGCGGGGCAACATCAGGATTCACCCGAATGCGAGTTCGGTGAT
GTACATGGAACCTGCCAGCTCAAAGAGAAACGAGCTATGGAAACTTAAGCCCTACCCTCG
TAAAGGTGATGAGCTCTGCCTCAGCAAAGTTACAGAGCTGACGGTGAAATCAAGCAAGGT
GGCACCTGAGTGTACCAAGTACCACAATGTGCCCGTCGTGGTCTTTGCTCTGACTGGATA
CACCGGAAACCTGTTCCACGACTTCACCGACGCGCTTGTCCCCCTCTTCACGACGGCAAG
CGAGTTCAATGGCGAGGTCCAGTTCCTCATCACAGATATGGCTATTTGGTGGACAAGGAA
GTACCATGTGGTGTTTAAGAAGCTATCCAACTACCCCTTGATAGATTTCAACAAAGATAC
TGATGTGCATTGCGCCAAGCATGCCATTGTTGGCCTTCATGCTTACATGGAGTTCACCAT
TGACCCCTCCAAGGCTCCTCACAACTACACCATGGTGGATTTCAACAGATTCATGCGCAG
GACGTATGAGTTGCCGAGGGAGGCCGTGTCTGCGCTCGGCGAGATCCCCAAGGCCAAGCC
GAGACTGCTCATCATCTCGAGGCAGAGAACAAGAATGTTCCTCAACCTCCCGGAGATCAT
CGCAATGGCCGAGGGGCTGGGTTTCGAGGTCGTGGTCGAGGAAGCCAATGTGAGCTCCGA
CCTCTCCCAGTTCTCCAAGGTGGTGAACTCTGTGGATGTGATGATGGGCGTCCATGGCGC
CGGGCTCACAAACTGTGTCTTCCTACCACACAACGCCACGCTGATCCAGATCGTGCCGTG
GGGCGGCATAGAAGGCGTGTGCCGGATCGATTTCGGCGACCCGGCGGAGCAGATGGGCCT
GCGGTACAAGCAGTACAGCATCGCCGTGCACGAGAGCAGCCTCACCGACCAGTACCCGCT
GGACCATGAGATCTTCAAGAACCCGCTGGCTTTCCACAAGGGGTTCGAGTTCATCAAGGA
GACCTTCATGGACAAGCAGAATGTCAGGCTTGACTGCAACCGGTTCAGGCCTGTGCTGCT
GCAGACCCTTGATCTGCTAAACCAATAAGATAAGAACTACTGATCCGCCATTGGCCATTG
TATTAGATGGTTCTCCATACACCTTTTTTTTTTTGTTTCACCGTTCTTCTCTTCTCTTTT
CTTCTCTAGTAAAAATTTGTTGATCGCCTTCTAGTACATGAGCAAGGAACAGAGTTATCT
GTCTAGAATTACATGGATATGAAGCTGGGATGTCCATGATTGTCGTTTATAGCATATTTA
TTGTCTGGAAATAGAAGAAAAACAATACATTTTTTCTTTGTAAAAAAAA
>TC368615 UniRef100_Q9M4Z1 Cluster: Glucose-1-phosphate adenylyltransferase; n=1; Triticum aestivum|Rep: Glucose-1-phosphate adenylyltransferase - Triticum aestivum (Wheat), complete
TGCTTATCCCTCGGCAATGGATGTGCCTTTGGCATCTAAAACCTTCCCCTCGCCCTCCCC
TTCCAAGCGTGAACAATGCAACGTTGATGGCCATAAGAGCTCATCGAAGCATGCAGATCT
CAATCCACATGCTAATGATAGTGTTCTCGGAATTATTCTTGGAGGTGGTGCAGGGACTAG
ATTGTATCCCCTGACGAAGAAGCGTGCGAAGCCTGCAGTGCCATTGGGTGCCAACTACAG
GCTTATTGATATTCCTGTCAGTAATTGTCTGAACAGCAACATATCAAAGATCTATGTGCT
CACGCAGTTCAACTCAGCTTCTCTTAATCGTCATCTCTCACGAGCCTATGGGAGCAACAT
TGGAGGTTACAAGAATGAAGGATTTGTTGAAGTCCTTGCTGCACAGCAGAGCCCAGATAA
CCCTGACTGGTTTCAGGGTACTGCAGATGCTGTAAGGCAGTACTTGTGGCTATTCGAGGA
GCATAATGTTATGGAGTATCTAATTCTTGCCGGAGATCACCTGTACCGAATGGACTATGA
AAAGTTTATTCAGGCACACAGAGAAACAGATGCTGATATTACTGTTGCTGCCTTGCCCAT
GGATGAGGAACGTGCAACTGCATTTGGCCTTATGAAAATCGATGAAGAAGGGAGGATAAT
TGAATTCGCAGAGAAACCAAAAGGAGAACAGTTGAAAGCTATGATGGTTGATACGACCAT
ACTTGGCCTTGACGATGCGAGGGCAAAGGAAATGCCTTATATTGCTAGCATGGGTATCTA
TGTTATTAGCAAACATGTGATGCTTCAGCTTCTCCGTGAGCAATTTCCTGGAGCTAATGA
CTTTGGAAGTGAGGTTATTCCTGGTGCAACTAGCACTGGCATGAGGGTACAAGCATACCT
ATACGATGGTTACTGGGAAGATATTGGTACAATTGAGGCATTCTATAATGCAAATTTGGG
AATTACCAAAAAGCCAATACCCGATTTCAGTTTCTATGACCGTTCTGCTCCCATTTACAC
ACAACCTCGACACTTGCCTCCTTCAAAGGTTCTTGATGCTGATGTGACAGACAGTGTTAT
TGGTGAAGGATGTGTTATTAAAAACTGCAAGATACACCATTCAGTAGTTGGACTCCGGTC
CTGCATATCTGAAGGGGCAATAATAGAGGACACATTGCTAATGGGTGCGGACTACTATGA
GACTGAAGCTGATAAGAAACTCCTTGCTGAAAAAGGTGGCATTCCCATTGGTATTGGAAA
GAATTCACACATCAAAAGAGCAATAATTGACAAGAATGCTCGTATTGGAGATAACGTGAT
GATAATCAATGTTGACAATGTTCAAGAAGCGGCGAGGGAGACAGATGGATACTTCATCAA
AAGTGGCATTGTAACTGTGATCAAGGATGCTTTACTCCCTAGTGGAACAGTCATATGAAG
CAGATGTGAAATGTGTGCCAAGGGACAGGGCTACTTGCATCAGTCTGGAATCAACCAACG
AGGCCGCGAAGAGATCATAAGAGCAATAAAAAGGAGTGCCATGCAAGGCACTTCTCCACC
CTTTTTCCCCCTTGATGTATTAGGAACTGTGATGTACAAGCAACTGTGATGCACTTAGGC
GAAGTGCCCCTGGATTCAGCTTTCTCTTTGCTTGTAGTTGATTTCCAGCAGACCATGCTA
TTTGTTGTATGGTTCATGTAAAACCTTGCGTTGCTTTTTATATAAAATGCGCTGAAAGCC
TATTTCGCTAAAAAAAA
>TC368620 UniRef100_Q8RUL3 Cluster: Sucrose transporter SUT1D; n=1; Triticum aestivum|Rep: Sucrose transporter SUT1D - Triticum aestivum (Wheat), complete
CTCACTCCACGCTCCTTCCCTCACACCACACCACACCTCTCTCTCTCTCACTCGCACTTT
CCGCTCTCGTCTCCTCCTCTTCCTCCTCCCGTCAGACCCTTCTTCCCCGGCGTTGATCCG
ATCAACGTCCTCCTCCGTCCTGCCCCTAGATCCTTGGCCGGGCAGGGATACGCCGTAGAA
TTGATAGGCGAACGGACGAGGTGGTGATCGCCAGGGCGGCCTCTCTGCCATGGCGCGCGG
CGGAGGCAACGGCGAGGTGGAGCTCTCGGTCGGGGTCGGCGGCGGAGGCGGCGGCGCCGC
CGGCGGGGGGGAGCAACCCGCCGTGGACATCAGCCTCGGCAGACTCATCCTCGCCGGCAT
GGTCGCCGGCGGCGTGCAGTACGGATGGGCGCTCCAGCTCTCCCTGCTCACCCCCTACGT
CCAGACTCTGGGACTTTCGCATGCTCTGACTTCATTCATGTGGCTCTGCGGCCCTATTGC
TGGATTAGTGGTTCAACCATGCGTTGGGCTCTACAGTGACAAGTGCACATCTAGATGGGG
AAGACGCAGACCGTTTATTCTGACAGGATGCATCCTCATCTGCATTGCTGTTGTGGTCGT
CGGCTTCTCGGCTGACATTGGAGCTGCTCTGGGTGACAGCAAGGAAGAGTGCAGTCTCTA
TCATGGGCCTCGTTGGCACGCTGCAATTGTGTATGTTCTTGGATTCTGGCTCCTTGACTT
CTCCAACAACACTGTGCAAGGTCCAGCGCGTGCTCTGATGGCTGATTTATCAGCTCAGCA
TGGACCCAGTGCAGCAAATTCAATCTTCTGTTCTTGGATGGCGCTAGGAAATATCCTTGG
ATACTCCTCTGGTTCCACAAACAACTGGCACAAGTGGTTTCCGTTCCTCCGGACAAGGGC
TTGCTGTGAAGCCTGCGCAAATCTGAAAGGCGCATTTCTGGTGGCAGTGCTGTTCCTGGC
CTTCTGTTTGGTGATAACTGTGATCTTCGCCAAGGAGATACCGTACAAGGCGATTGCGCC
CCTCCCAACAAAGGCCAATGGCCAGGTTGAAGTCGAGCCCACCGGGCCGCTCGCCGTGTT
CAAAGGCTTCAAGAACTTGCCTCCTGGAATGCCGTCGGTGCTCCTCGTCACTGGCCTCAC
CTGGCTGTCCTGGTTCCCCTTCATCCTGTACGACACCGACTGGATGGGTCGTGAGATCTA
CCACGGTGACCCCAAGGGAACCCCCGACGAGGCCAACGCGTTCCAGGCAGGTGTCAGGGC
CGGGGCGTTCGGCCTGCTACTCAACTCGGTCGTCCTGGGGTTCAGCTCGTTCCTGATCGA
GCCGCTGTGCAAGAGGCTAGGCCCGCGGGTGGTGTGGGTGTCGAGCAACTTCCTCGTCTG
CCTCTCCATGGCCGCGATTTGCATCATAAGCTGGTGGGCTACTCAGGACTTGCATGGGTA
TATCCAGCACGCCATCACCGCCAGCAAGGAGATCAAGATCGTCTCCCTCGCCCTCTTCGC
CTTCCTCGGAATCCCTCTCGCCATTCTGTACAGTGTCCCTTTCGCGGTGACGGCGCAGCT
GGCGGCGAAGAGAGGCGGTGGCCAAGGGCTGTGCACGGGCGTGCTCAACATCGCCATCGT
GATACCCCAGGTGATCATCGCGGTGGGGGCGGGGCCGTGGGACGAGCTGTTCGGCAAGGG
CAACATCCCGGCGTTCGGCATGGCCTCCGCCTTCGCGCTCATCGGCGGCATCGTCGGCAT
ATTCCTGCTGCCCAAGATCTCCAGGCGCCAGTTCCGGGCCGTCAGCGGCGGCGGTCACTG
AGCATGGCCAAGGCCGGAGGTCCCAGCCCAGCCCGCCATTTACCAAATTTTCGCATAGGC
GTAACTAGGTGGCTCTCGCCTAAGGACTCCGTAGAGCAGAATAAGAATTGTGAGGAACCT
GTATGTGTTGTGTCTGTATGTGCGTGTAAGTCAGTGCGTGTAGCGGAAAATGGACAGAGG
AATGTGGGCATCCATCACCGGCTGGGGTGTCGTCTTTGGGTTGTGACTTGTGTGTAGCAA
ACCAAGGTGATCAAGTGAGGGGAAATGAATGGATGATGAACTTTCAGCGAC
>TC368621 UniRef100_P23922 Cluster: Transcription factor HBP-1a; n=1; Triticum aestivum|Rep: Transcription factor HBP-1a - Triticum aestivum (Wheat), complete
GGAGTTCCCGCATTTGCTGGTCCCGGCGAGGTCCGCTCCTCTGCACGCGTGGGTGGCGGC
GCCCTCGCCGGCGTCGCGTCGCGCCGGCCCCCGAATCTCCGGCGAGCCGCTCGCGCCCCA
AGCCCGAGCCCGGTGAGGCCTACTGCTCTAGGTCTTCCTGCCACCCAGAGTTTTCGATAT
ACTGGTTTTGATATGGAGTGATTGGTGGAGCTGGTCGTCCGGAAGCTCTGCTGGTGAATC
CGATGGGGAGCAACGATCCTAGCACGCCGTCTAAGGCTTCGAAGCCACCAGAACAGGAGC
AACCTCCGGCTACTACCTCTGGCACCACAGCTCCAGTTTACCCTGAATGGCCCGGCTTTC
AGGGCTACCCAGCGATGCCACCGCATGGGTTTTTCCCCCCTCCTGTTGCTGCAGGCCAGG
CTCATCCATACATGTGGGGACCTCAGCACATGGTGCCACCTTACGGGACACCACCACCCC
CCTATATGATGTATCCACCAGGAACAGTATATGCCCATCCGACTGCTCCTGGTGTGCATC
CATTTCATTATCCTATGCAAACAAATGGAAATCTTGAACCTGCTGGAGCTCAGGGAGCTG
CACCAGGTGCTGCAGAAACGAATGGGAAAAATGAGCCCGGCAAAACATCTGGTCCATCTG
CCAATGGGGTTACGTCCAACAGTGAAAGCGGAAGTGATAGTGAAAGTGAAGGAAGTGATG
CCAATTCTCAAAATGATTCACATTCAAAGGAGAATGATGTAAATGAAAATGGCAGTGCTC
AGAATGGCGTATCTCATTCATCATCGCATGGAACATTTAATAAACCCATGCCGTTGGTTC
CAGTACAATCAGGTGCAGTGATAGGAGTTGCTGGTCCTGCGACAAACTTGAACATAGGGA
TGGACTACTGGGGTGCAACTGGCTCTTCACCTGTTCCTGCAATGCGCGGCAAAGTACCGT
CTGGTTCAGCTCGAGGAGAGCAATGGGATGAAAGGGAACTGAAGAAGCAGAAGAGGAAGC
TGTCCAACCGGGAATCAGCGCGCAGGTCCCGGCTGCGCAAGCAGGCTGAGTGTGAAGAGC
TCGGGCAGCGCGCTGAGGCTTTGAAGTCAGAGAACTCGTCCCTCAGGATCGAGCTCGACC
GGATCAAAAAGGAGTACGAGGAGCTCCTTTCGAAGAACACCTCTCTGAAGGCGAAGCTAG
GGGAGTCCGGCGGCGGCGGCGGCAGCGATGCGGTCCCCGACATGAACGAACGGGGCGACA
CCAACGGCGGCAGCCACCAGAAGGAGCCCTGACTGACCGATCGACGACGCATGCGGCCTC
TGCTACTCTACTTACATAGCTCGTGATGATTGATGATGATGATTCTTGTAACAAACAAAC
TTGGCGACCCCGATCCGCCACACACTCACACAATGAGATGGTTCTTCTTTTTTGTGCCTC
TTATCGACCTGATGACAATGGCGACGCCGTCGCCGCCACCTGCAGACTCCTGTGCTTGTT
TCGTCCCTACTGTGGAAAGAGAGATCATTTGTGGGCGCGTGCACTTCTCAGTTCTCACCG
CCAAAACTCAAAAAAAAA
>TC368630 UniRef100_Q6IX76 Cluster: Transcription factor Myb3; n=1; Triticum aestivum|Rep: Transcription factor Myb3 - Triticum aestivum (Wheat), complete
CTCTCTCTCCTCCCTCAAAACTCTCTCCCTCCCTGAAAATTCTCCGCATACTGGGTGCCC
AAGTGGTGCCGGCATCTCGCTGAGGCGAGAGAGAGAGAGAGAGAGAGAGANATCCTCCCC
TGTTTCCACTCCCCCGCCGCTCCACCGACCCGCCCTCTCCAGCCCCGCCGCCGAGCCGGG
AGGAGGAGTTGTTGCAGCTCAGCTCCGCCCCAGCTCAGTCCCCGACCCCGAGCTGATCGT
CCCGCCGGCGGCGAGATTCGACCAGGGCACGACGGAGAGATGTACCGGGTGAAGAGCGAG
AGCGACTGCGAGATGATGCATCAGGAGGACCAGATGGACTCGCCGGTGGGCGACGACGGC
AGCAGCGGAGGGTCGCCCCACAGGGGCGGCGGGCCGCCTCTGAAGAAAGGGCCCCTGGAC
GTCGGCGGAGGACGCCATCCTGGTGGACTACGTGAAGAAGCACGGCGAGGGGAACTGGAA
CGCGGTGCAGAAGAACACCGGGCTGTTCCGCTGCGGCAAGAGCTGCCGCCTCCGGTGGGC
GAACCACCTCAGGCCCAACCTCAAGAAGGGGGCCTTCACCCCCGAGGAGGAGAGGCTCAT
CATCCAGCTCCACTCCAAGATGGGCAACAAGTGGGCTCGGATGGCCGCTCATTTGCCAGG
GCGTACTGACAATGAAATAAAGAATTACTGGAACACTCGAATAAAGAGATGTCAGCGAGC
TGGCTTGCCAATATATCCTGCTAGCGTATGCAACCAATCTTCAAATGAAGATCAGCAGGG
CTCCAGCGATTTCAACTGCGGCGAGAATCTTTCCAGTGACCTTCTGAATGGAAATGGTCT
TTATCTGCCAGATTTTACCTGTGACAATTTCATTGCTAATTCAGAGGCTTTATCTTATGC
ACCACAGCTTTCAGCTGTTTCAATAAGCAGTTTGCTTGGTCAGAGCTTTGCATCCAAAAA
CTGCGGCTTCATGGATCAAGTAAACCAAGCAGGGATGCTAAAACAGTCTGACCCTTTACT
CCCTGGATTGAGCGACACCATCAATGGCGCGCTCTCCTCGGTCGATCAGTTCTCAAATGA
CTCTGAGAATCTCAAGAAGGCTCTGGGTTTTGACTATCTCCATGAAGCCAACTCTAGCAG
CAAGATGATTGCACCATTTGGGGGTACACTTACTGGCAGCCATGCCTTTTTAAATGGCAC
CTTCTCTACTTCTAGGACCATCAATGGTCCTTTGAAGATGGAGCTCCCTTCACTCCAAGA
TACCGAATCTGATCCGAATAGCTGGCTCAAGTATACCGTGGCTCCTGCGATGCAGCCTAC
GGAGTTGGTTGATCCCTACCTTCAGTCTCCGACAGCAACTCCGTCAGTGAAGTCGGAGTG
TGTGTCGCCAAGGAACAGCGGTCTCTTGGAAGAGCTGCTTCATGAAGCTCAGGGACTAAA
ATCTGGGAAGAATCAGCAGCTTTCCGTGAGAAGTTCAAGTTCCTCTGTCAGTACGCCGTG
TGATACTACGGTGGTTAGCCCAGAGTTTGATATCTGTCAGGACTATTGGGAAGAACCTCT
GAATGAATATGCTCCTTTCAGTGGCAATTCACTCACTGGATCCACGGCTCCTGTTAGCGC
TGCGCCGCCTGATGTTTTTCAGCTCTCCAAAATTTCTCCTGCACAAAGCCCTTCGCTGGG
ATCTGGTGAGCAGGCAATGGAGCCTGCATATGAGCCTGGGGCTGGGGACACTTCGTCTCA
TCCTGAAAACTTCAGGCCAGACGCACTCTTCTCCGGGAACACAACTGACTCCTCCGTCTT
CAACAACGCCAATAACCAATGCTCCTGGGGCAACNANATTGAANACNGGACTGCAANCCC
TGTTTTCGGGGAACGGGANTCGTGTTTGANACTTCCCCGTGG
>TC368647 UniRef100_P09195 Cluster: Fructose-1,6-bisphosphatase, chloroplast precursor; n=1; Triticum aestivum|Rep: Fructose-1,6-bisphosphatase, chloroplast precursor - Triticum aestivum (Wheat), complete
GGGCCACCACCACGGTGCGCGCCAAGACAAGGCAGGGGAGAGAAATTCGTCAATCCGCAG
CACCAAAGCAATGGCCGCCGCGACCACCACCACCTCCCGCCCGCTTCTGCTCTCCCGCCA
GCAGGCGGCGGCTAGCTCCCTCCAATGCCGCCTCCCGAGGAGGCCCGGAAGCAGCCTCTT
TGCCGGCCAGGGCCAGGCGTCGACTCCGAATGTGCGGTGCATGGCGGTCGTGGACACGGC
CTCGGCGCCGGCGCCGGCGGCGGCTAGGAAGAGGAGCAGCTACGACATGATCACGCTGAC
GACGTGGCTGCTGAAGCAGGAGCAGGAGGGGGTCATCGACAACGAGATGACCATCGTGCT
GTCCAGCATATCCACGGCGTGCAAGCAGATCGCCTCGTTGGTGCAGCGCGCGCCCATCTC
CAACCTCACCGGCGTCCAGGGCGCCACCAACGTGCAGGGCGAGGACCAGAAGAAGCTCGA
CGTCATCTCCAACGAGGTGTTCTCGAACTGCCTGAGGTGGAGTGGTCGCACCGGCGTGAT
CGCATCGGAGGAGGAGGACGTGCCGGTGGCGGTGGAGGAGAGCTACTCGGGCAACTACAT
CGTGGTGTTCGACCCGCTCGACGGCTCCTCCAACATCGACGCCGCCGTCTCCACCGGCTC
CATCTTCGGCATCTACAGCCCATCCGACGAGTGCCACATTGGCGACGACGCAACCCTTGA
CGAAGTGACGCAGATGTGCATAGTGAACGTGTGCCAGCCAGGGAGCAACCTGCTCGCCGC
CGGCTACTGCATGTACTCCAGCTCGGTCATCTTCGTGCTCACCATCGGCACCGGGGTGTA
CGTGTTCACGCTGGACCCGATGTACGGCGAGTTCGTGCTGACGCAGGAGAAGGTGCAGAT
CCCAAAGTCGGGCAAGATCTACTCCTTCAACGAGGGCAACTACGCGCTCTGGGACGACAA
GCTCAAGAAGTACATGGACAGCCTCAAGGAGCCCGGCACCTCCGGCAAGCCCTACTCCGC
GCGCTACATCGGCAGCCTCGTCGGCGACTTCCACCGCACCATGCTCTACGGCGGCATCTA
CGGGTACCCCAGCGACCAGAAGAGCAAGAACGGCAAGCTGCGGCTGCTCTACGAGTGCGC
GCCCATGAGCTTCATCGCCGAGCAGGCCGGCGGCAAAGGCTCCGACGGCCACCAGAGGGT
ACTCGACATCATGCCCACAGCGGTCCATCAGAGAGTGCCTCTGTACGTCGGGAGCGTGGA
GGAAGTGGAGAAGGTGGAGAAATTCTTGTCTTCAGAGTAGAACAAGAACGAGGGAGGGAT
ACACAGGCTGTTTCTTCCAAGAAATTATTGTAACTAATATATAATGTAGCCCTTTTCTTG
TAATGCGGAAAATATATTTGAAGAATTCCAATTGGATTGTGAGGGTC
>TC368649 homologue to UniRef100_Q5J331 Cluster: Thylakoid ascorbate peroxidase; n=1; Triticum aestivum|Rep: Thylakoid ascorbate peroxidase - Triticum aestivum (Wheat), complete
ATGGCGGAGCGCATCGCCGCGTCCCTCCTCCCGGCTGCCTCGCCCTCGCCTGCTCCGTCC
CCTCCCCCCCCGCGCCCCCGCGTCTCCGCCGCGGCCGCCGCCTCCTTCCCATGCTGCTCC
ACCAGCGCCGGCGGCCTCCGCCTCCGCTCCCGCCCGTCTCGCTTCCCACAGAAGGCTGCG
ACGACCAGGAGCGGGCGCGCCGGCGCGCCGCGGCTACGGGTGGTCCGATGCATGGCGGCG
TCGGAGGCGGCGCAGCTCAAGAGCGCGCGGGAGGACATCAAGGAGATCCTCAAAACCACC
TACTGCCACCCTATCCTGGTCCGTTTGGGATGGCATGATTCGGGTACATATGACAAAAAT
ATTGAGGAGTGGCCACAGAGAGGTGGAGCCGACGGAAGCTTAAGATTTGATCCTGAGTTG
AGTCATGGAGCCAATGCTGGTCTTACTAATGCTTTAAAGCTTATTCAACCAATCAAGGAC
AAATACCCAGGTATCACCTATGCGGATTTGTTCCAGTTGGCGAGTGCTACAGCAATTGAG
GAAGCCGGTGGCCCGAAACTTCCGATGAAGTATGGGCGGGTAGATATCACAGCACCCGAA
CAATGTCCACCTGAGGGGAGGCTTCCTGATGCTGGCCCACGTATACCTGCTGAACACCTT
AGGGAGGTATTCTATAGGATGGGCCTTGATGACAAGGAAATTGTTGCATTGTCCGGAGCA
CACACACTTGGAAGGTCACGCCCTGACAGGAGCGGCTGGGGAAAGCCAGAAACAAAATAT
ACAAAGGATGGGCCTGGTGAACCTGGAGGGCAATCATGGACGGCTGAATGGTTGAAGTTT
GATAACAGCTACTTCAAGGACATAAAAGAGCAAAGGGATCAGGAGCTTCTAGTATTGCCT
ACAGATGCTGCACTATTTGATGACCCATCATTCAAGGTATATGCGGAGAAGTACGCAGAG
GACCAGGAGGCATTCTTCAAAGACTACGCCGAAGCCCATGCTAAACTGAGCAACCTTGGT
GCAAAGTTTGACCCTCCTGAGGGATTCTCGTTGGACGATGACAAGGGTGCCGTGGCAACT
GAAGAGAAGGTGGTTGCTGATCCAGCACCAGCGAGTGATACTAATGGCGCAGGACCACAG
CCAGAGCCCTTCGTTGCCGCCAAATACTCTTACAAGAAGAGAGAGTTGTCCGACACGATG
AAGCAGAAGATCAGAGCCGAGTACGAGGGCCTTGGAGGCAGCCCAAATAAGCCTATGAAG
TCCAACTACTTCCTCAACATTATGATCGTGATCGCAGGATTAGCATTCTTGACGTCTCTG
ACCGGGAACTAAGATCAGTGATCTAATGTTCTTTTTCACATGTTGTAATTAACCATTTTC
CAGGGACTGGTCGACATGCAAGATGACCAGTGCAAATACTTTTGGTCATCTTACGTTGTC
TTAAGTTTTCATCATTCAAAGTAAAGTGAGGCAAACCTATTAAATTGCTGGAAACCATGG
GATGTTTCTGACT
>TC368650 UniRef100_Q9ZTW6 Cluster: Histidyl-tRNA synthetase; n=1; Triticum aestivum|Rep: Histidyl-tRNA synthetase - Triticum aestivum (Wheat), complete
GAATTCCGCGTTGATTGCAGATTGGGGAATTGAGCTGTCTCTGTTGTTTGATCCTAAGTG
CCCCAAATTGGAGTCCCTTGTGGAGAAAATCAAGGAGATTGTGGAGAGCAATGAAGTGGG
AAGATTGCCTAAAATTCCCAAGGGAACACGTGACTTTGGGAGAGAGCAAATGGCCATAAG
GGAGCGCGCGTTTTCAATAATTACAAGTGTATTTAAGATGCACGGTGGTGTTGCACTTGA
TACCCCTGTATTCGAGTTGAGAGAAACCTTGATGGGCAAATATGGTGAAGACTCCAAGTT
GGTATATGACCTTGCTGATCAGGGTGGTGAGCTTTGTTCGTTGCGCTATGATCTGACTGT
TCCATTTGCCCGTTATGTTGCCATGAATAACATAAGTGCCATCAAGAGATACCAGATAGC
CAAAGTATACAGGAGAGATAACCCTTCAAAGGGAAGATATCGAGAATTCTACCAGTGTGA
CTTCGACATTGCCGGAGTATATGAGCCTATGGAACCAGATTTCGAGGTTGTCAAAGTTTT
GACTGAATTACTGGATAAGTTGGATATTGGCGACTATGAGATAAAGTTAAATCACAGAAA
GTTACTTGATGGAATGTTGGAGATCTGTGGCGTGCCTGCTGAGAAATTCAGAACAGTTTG
CTCAAGTATTGACAAGCTAGACAAACTAACCTTTGAAGAGGTGAAAAAAGAACTGGTGGA
AGAGAAAGGTGTATCAAATGAAACCGCTGAAAATATTGGCAGTTTAGTGAAGACAAAAGG
ACCTCCACTAGAAGTTTTGCTAGAGTTGCGAAAGGAGGGCAGCAAGTTCATGGAGAACGA
GGGGTCTGTTGTTGCATTAAATGAGCTGGAGATATTATTCAAAGCTCTAGAAAAAGCAAA
TGCCCTTGACAGGATAAGTTTTGATTTAAGCCTTGCTAGAGGCCTTGATTACTACACAGG
TGTGATATATGAAGCTGTGTTCAAGGGCGTCACACAGGTTGGCTCTATTGCTGCTGGTGG
CAGGTACGACAAACTTGTGGGCATGTTCAGCAACAAGCAAGTCCCTGCTGTTGGCGTCAG
CCTTGGAATAGAAAGAGTCTTTGCAATCATGGAGCAACAGGAAAAGGAAAAGAACCAGGT
GATCCGGGCGACCGAGACGGAGGTTTTGGTGTCGATTCTGGGCAAGGACCTCATATTGGC
CGCCGAGCTTGTGAACGAGCTGTGGAGTGCTGGGATAAAGGCAGAGTTCAAGCTCACCAC
CAGGGTGCAGAACCACATAAAGTATGCGACGCAGACAGGCATCCCGTGGATGGTGCTGGT
CGGCGAGTCCGAGTTGAGGGACGGGAAGGTGAAACTGAAGGACATTAGGGCTAACCAGGA
AGAGGAGGTTCCAAGGAAAGATTTCGTTGAGGTGCTGAAGCAGAGATTATCTAACCCTTA
GAGATGAAATCTTTGAAAGATGTAGAACGTGTGTGACTGGGCGATACATCGTTGTTGGTT
TTCCTGTGCATCCATTTTGCTGATGCTGAGATGTGTACACAAGACGGTGCGGCTCCTTGA
TTTAATACTGATGATCACAAATTGTTTGAACAGTTGCCTTATATGTTGAGTGCTTGGTGG
AATGAAATCCCTG
>TC368651 UniRef100_Q9AUJ7 Cluster: Eukaryotic translation initiation factor 4B; n=2; Triticum aestivum|Rep: Eukaryotic translation initiation factor 4B - Triticum aestivum (Wheat), complete
CCACGCGTCCGCAACAACGCACCCCAAACGAATCGCCCCTCGATTGTTCGCTCCCGAGCA
CCGACCCAACCCTAGATCTCGCAGCAGCAGCGCAAAGCCGACGCCATGGCCAAGCCCTGG
GGCGGCGTCGGCGCCTGGGCGCTCGACGCTGAGCGCGAGGACGAGGAGCGCGAGCACGCC
GCGGCCTTCCCCGCGCCGGAGCCGCCCGCCGCCGCGGGCGGCGCCGCCAGCTTCCCCAGC
CTCAAGGAGGCCGTCGTCGCCGGCGGCGGCAAGCAGAAGAAGAAGAAGGGCACCACCCTC
TCGCTCTCCGAGTTCACCACCTACGGCGCGGCCGGCGCGCCTCGCCGCGTCGCCCCCGCC
GAGCCCAAGGGCCTCACCCCGCAGGAGATGATGATGCTCCCCACCGGCCCGAGGGAGCGC
TCGGAGGACGAGCTGGACCGATCCCGCGGGTTCCGCTCCTATGGCGGCGACAGGGAGCCG
CGCGGTGGCGGATTCGACGACGAACGCCGCTCCAGCAGGGATTCGGATCTCGATATGCCC
TCGCGTGCCGACGAGTCGGACAACTGGGGCAAGAACAAGAGTTTCTCGCCGGCTCCCACC
GACTCTGGCCGGCGTGATAGGCTCAGTGGCCCGTCTCCGCTCGGCCGCTCTGATGACATC
GACAACTGGTCGCGCGACAAGAAGCCACTCCCGTCGCGCTACCCCAGCCTTGGAACCGGC
GGCGGTTTCCGTGAATCATCTGGCGGTGGTTTCCGTGAATCATCTGGTGGTGGTTTCCGC
GAATCATCTGGTGGTGGTTTCCGTGACTCACCGGGGCCATCTGACTCTGATCGCTGGGTC
CGTGGTGCTGTCCCTGCCCCTATGACCAACAATGGTGATAGGCCGCGCCTCAACCTCAAT
CCACCAAAGCGTGATCCCTCAGCCACTCCTGTGCCAGCTGCTGAGGTCGCACGCAGCAGA
CCAAGCCCCTTCGGGGCTGCTAAGCCCCGTGAGGAGGTGCTGGCTGAGAAGGGCCTTGAT
TGGAGGAAGATGGAGGGGGAGATTGAGAAAAAAACCAGTCGGCCTACTAGCTCGCACTCC
AGTAGGCCGAACAGCGCACATTCCTCCCGCCCTGGAAGCCCTGGATCACAGGTCTCCGCA
GTTGGGAGTGAGGGAGCACCAAGAGCACGGCCAAAGGTAAATCCATTCGGTGATGCCAAA
CCACGGGAAGTGGTGCTGCAGGAGAAAGGAAAAGACTGGAGGAAAATTGACCTTGAGCTG
GAGCATCGGGCAGTTAATAGGCCGGAGTCAGAAGAAGAGAAGAATTTGAAAGAAGAAATC
AACCTTCTCAAGGTGGACTTGAAGGAAATTGAGGCCATTGCAGGTGATGGTTCTGAGCAA
GCAAAAGAAGTGTCTGAGAAGATATCTCAGATGGAAAAGCAGCTTGATCTGCTTACAGTT
GAGTTGGATGACAAAATTCGATTTGGGCAAAGACCTAGTTCTGGAGCTGGAAGGGCTGCA
GCATTTCCACCCGCTAGTGAGGAACCACATGTTGCAGTGGCCCACATGGACAGACCGCGT
TCCCGTGGTGGTGTGGAAACATATCCGAAACCAGTTGAAGAAAGGTGGGGATTTCATGGT
AGCAGAGAAAGAGGCTCTTTTGGTGGAGGTGGAAGTTCAGACAGGTCATCAACAAGGCAG
GGATGGTGAAGAGGAGTTTGAAGAATCAACTGTCAATGGAAACTTCTGAGGTCGCTGTCC
TTTTTGGGGTTTTGAAAGTGGAAAAGAATAAGTCATTTAATTTTTGTCGTGCTTGACTCT
CATTTTGTTCGAGGTAGAAGATTGGAGATAATCTTTGTCAACAAAGGTTTACTCCGCGTG
AAGCTATTGGTTACCACCTTTGCTGTAGGTTTCTTTTTGCTTCTTTCTTTTGCCATTTCG
TGTCAAAACAAAACCTGTCAAAAAATTATGCTAACTGACTATTGCTCTTGAGTCCTGGAT
TGGATCCTTGTGTCCAGTTGTTCGTTTCCTGGAGCAGGATAATCAGGATAATCTTATATT
CTGTTGCATGTGTTGGTCGCCTGCAATATATGTAGGT
>TC368662 similar to UniRef100_A3RL57 Cluster: EREB; n=1; Saccharum arundinaceum|Rep: EREB - Saccharum arundinaceum, partial (72%)
ACCATCTCACCACCCTCCACCCTCCCTCCCTCCCCCACTCCGCCCGCAACTCCTTCACTG
TGCCGCCCGTGCTCTCCCATCCGCTCCGCTCCCCGCGCCGATCCAAAGCCCAGACCCTCG
CCTTGATCCGGCCTCGCGATGTGCGGCGGAGCCATCCTCGCGGGCTTCATCCCGCCGTCG
GCGGCCGCCGCGGCGGCCAAGGCGGCGGCAGCCAAGAAGAAGCAGCAGCAGCGCAGCGTG
ACGGCCGACTCGCTGTGGCCGGGCCTGCGGAAAAAGGCGGCCGAGGAGGAGGACTTCGAG
GCCGACTTCCGCGACTTCGAGCGGGACTCCAGCGACGACGACGCCGTGGTCGAGGAGGTT
CCACCGCCGCCGGCCTCGGCGGGTTTCGCCTTCGCCGCCGCGGCCGAGGTCGCGCCCCCG
GCCCCTGCCCGCCTAGATGCTGTTCAACATGATGGACCTGCTGCCAAACAAGTAAAGCGC
GTTCGGAAGAATCAGTACAGAGGGATCCGCCAGCGTCCCTGGGGGAAATGGGCAGCTGAA
ATCCGTGACCCTAGCAAGGGTGTCCGGGTTTGGCTCGGGACATACGACACTGCTGAGGAG
GCAGCCAGGGCATATGATGCTGAAGCCCGCAAGATCCGTGGCAAGAAGGCCAAGGTCAAT
TTTCCTGAGGAGGCTCCAACTGTTCAGAAGTCCACCCTGAAGCCAACTGCTGCTAAATCA
GCAAAGCTGGCTCCACCTCCGAAGGCCTGCGAGGATGAGCCTTTCAATCATCTGAGCAGA
GGAGACAATGATTTGTTCGCGATGTTTGCCTTCAATGACAAGAAGGTTTCTGCAAAGCCA
GCTGAAAGTGTGGATTCCCTTCTTCCAGTGAAACCTCTTGTGCCCACTGAGACATTCGGG
ATGAACATGCTCTCTGACCAGAGCAGCAATTCATTTGGCTCCACTGACTTTGGGTGGGAC
GACGAGGCCATGACCCCAGACTACACATCCGTCTTCGTTCCGAATGCTGCTGCCATGCCG
GCATACGGCGAGCCCGCTTACCTGCAAGGTGGAGCTCCAAAGAGAATGAGGAACAACTTT
GGTGTAGCCGTGCTGCCTCAGGGAAATGGTGCACAAGACATCCCTGCTTTTGACCATGAG
ATGAAGTACTCGTTGCCTTATGTCGAGAGCAGCTCGGACGGATCGATGGACAGCCTTCTG
CTGAATGGTGCGATGCAGGACGGGGCAAGCAGTGGGGATCTCTGGAGCCTTGATGAGCTC
TTCATGGCGGCTGGTGGTTATTGATGGTTCTTGTCAGTGTGGTCTGCGGATAGCACAAAT
GTCCCTTGCATGTGGCCAAGATGAAGAAGTGGTGGTGCATGTGGCCAGGATGAAGGATAG
GTTGCATCTGTTATGCTTGGTAGCGGATCAAACCCTAGCTATGCTAAAGACTGTATGCTG
CTAGCAGTGGAACCGTATGTCATGTTTATAAGTATTTTGTTGTTGTATATCGCCTCTATG
ATTGGGTGCATGTTGGAGACTGGAGTTTAATAAATAAATACATTGGTCATATGCCTGATG
TAATGTGTGTGTTGAGT
>TC368678 similar to UniRef100_A3RL57 Cluster: EREB; n=1; Saccharum arundinaceum|Rep: EREB - Saccharum arundinaceum, partial (57%)
ACCATCTCACCACCCTCCTCCCTCCCTCCCTCCCCCACTCCGCCCGCAACTCCTTCACTG
TGCCGCCCGTGCTCTCCCATCCGCTCCGCTCCCCGCGCCGATCCAAAGCCCAGACCCTCG
CCTTGATCCGGCCTCGCGATGTGCGGCGGAGCCATCCTCGCGGGCTTCATCCCGCCGTCC
GCGGCCGAGGTCGCGCCCCCGGCCCCTGCCCGCCTAGATGCTGTTCAACATGATGGACCT
GCTGCCAAACAAGTAAAGCGCGTTCGGAAGAATCAGTACAGAGGGATCCGCCAGCGTCCC
TGGGGGAAATGGGCAGCTGAAATCCGTGACCCTAGCAAGGGTGTCCGGGTTTGGCTCGGG
ACATACGACACTGCTGAGGAGGCAGCAAGGGCATATGATGCTGAAGCCCGCAAGATTCGT
GGCAAGAAGGCCAAGGTCAATTTTCCTGAGGATGCTCCAACTGTTCAGAAGTCTACTCTG
AAGCCAACTGCCGCTAAATCAGCAAAGCTGGCTCCACCTCCGAAGGCCTGCGAGGATGAG
CCTTTCAATCATCTGAGCAGAGGAGACAATGATTTGTTCGCGATGTTCGCCTTCAATGAC
AAGAAAGTTCCTGCGAAGCCAGCTGAAAGTGTGGATTCCCTTCTTCCGGTGAAACCTCTT
GTGCCCACTGAGACATTCGGGATGAACATGCTCTCTGACCAGAGTAGCAACTCATTTGGC
TCTACTGACTTTGGGTGGGACGATGAGGTCATGACCCCGGACTACACGTCCGTCTTCGTC
CCGAATGCTGCTGCCATGCCGGCATACGGCGAGCCCGCTTACCTGCAAGGTGGAGCTCCA
AAGAGAATGAGGAACAACTTTGGCGTGGCCGTGCTGCCTCAGGGAAATGTTGCACAAGAC
ATCCCTGCTTTTGACCATGAGATGAAGTACTCGTTGCCTTATGTTGAGAGCAGCTCGGAC
GGATCAATGGACAGCCTTCTGCTGAATGGTGCGATGCAGGACGGGGCAAGCAGTGGGGAT
CTCTGGAGCCTCGATGAGCTCTTCATGGCGGCTGGTGGTTACTGAGGGTTCTTGTCTGTG
TGGTCTGCGGATAGCACAAATGTCCCTTGCATGTGGCCAAGACGAAGAACTGGTGGTGCA
TGTGGCCAAGATGAAGGATTGATTGCATCTGCTATGTTTCGTAGCCGGATCAAAACCTAG
TTATGCTGAAGACTGTATGCTGCTAGCAGTGGAACCGTATGTCATGTTTATAAGTATTTT
GTTGTTGTACATCGCCTCTATGATTGGGTGCATGTTGGAGACTGGAGTTTAATAAATAAA
TACCTTGGTCATATGCCTGATGTAATGTGTGTGTTGAGTAAGTACATGGTTGTGCTTATA
TATTGTTAAGTATTTAC
>TC368679 UniRef100_A7WK66 Cluster: Gamma-tocopherol methyl transferase; n=1; Triticum aestivum|Rep: Gamma-tocopherol methyl transferase - Triticum aestivum (Wheat), complete
CCACGCGTCCGCGAGGCTCCAAATACAAAATGGCAAACTCCGCCGCCCTGCTCCACTCAC
TCCTCTCCACCGCCTGGACGCCGCGCCGCCGCCTCGACCGAGCCTCGGCCACGCGGCTCG
CCCCGTCCCCCGGCCTGTCCTGCCGCTCCTCCCGGCCGACGCGCTCCGTGCGCCCGATGG
CGTCGTCGACGACCGCGGCCCGGGCCGACGCGGCGCCGCCGGGGCTGAAGGAGGGCATCG
CGGGGCTCTACGACGAGTCGTCCGGCCTGTGGGAGAGCATCTGGGGCGAGCACATGCACC
ACGGCTTCTACGACTCCGGCGAGGCCGCCTCCATGTCCGACCACCGCCGCGCCCAGATCC
GCATGATCGAGGAGGCCCTCGCCTTCGCCGCCGTCCCCGACGATCCGACAAACAAACCGA
AAACGATTGTTGATGTTGGATGCGGAATCGGTGGTAGCTCAAGATACCTGGCGAACAAAT
ATGGAGCACAATGCTCTGGGATCACATTGAGCCCAGTGCAAGCCGAGAGAGGAAATGCCC
TCGCAGCAGTGCAGGGGTTGTCGGACAAGGCTTCTTTCCAAGTTGCTGATGCTCTGGAGC
AACCATTTCCTGATGGGCAGTTTGATCTTGTCTGGTCTATGGAGAGTGGTGAGCACATGC
CGAACAAACAGAAGTTTGTAAGCGAGCTGGCACGCGTCGCAGCTCCAGGAGCAACTATCA
TCATCGTGACCTGGTGCCATAGGAACCTCGCGCCGTCGGAGGACTCACTGAAACCTGACG
AGCTGAATCTTTTGAAAAAGATTTGTGATGCATATTACCTCCCGGATTGGTGCTCGCCCT
CGGATTATGTCAAGATTGCCGAGTCATTGTCTCTTGAGGATATCAAAACGGCCGACTGGT
CTGAAAACGTGGCCCCGTTCTGGCCTGCTGTCATCCAATCAGCACTGACATGGAAAGGCC
TCACTTCTCTACTAAGGAGTGGATGGAAGACGATAAAGGGAGCACTGGTGATGCCTCTCA
TGATCCAAGGCTACAAGAAAGGCCTCATTAAGTTCAGCATCATCACCTGCCACAAACCCC
AAGCAGCCATAGAAGGAGAACCTGAGGCCGCATCGCCCAGAGTGTAGAATAGAACCCATG
TGATTGGAATAGACTCGGCTTGCTGTCGCCTTGTAGCTGAATAATTTCGTGTTACCGTGC
CTCTGTATCTGCAACTGGAAGTGCCATATGAGAATGGTTCCTAAAGCAAAATTCTCCTCA
GATTCATCAGATCATTACTGTACTTAAAAAAAGGGAAGCCTGCCAGATTGCGCGCTGTTG
TGGATTGATTGGTAGAAAAAGGAAGAACACAAAATCCTATGACGCTATACATGCAAACAA
AATGCACCATGGTTGAGTTTGGTTGCCCGCATAGAGCCCAATCATCTGAAGGAAATATGC
CCTAGAGACAATAATAAAGTTATTATTTATATTTTCTT
>TC368681
CCACGCGTCCGCCCACGCGTCCGCAGCAGCGAGCCAGCCAGGCAGCCGATTGAATACGGC
CACGACGCGCTTCCCCTCCGGCCAACCAATTCTCCCTCTCGCCAGCCCCGATCCCCATCG
CAGCATTCCTGCCCCCGACCCACCCATGGCGGCCGCCAAGTCCGTCGAGCGGCTGGCGCA
GCGCCTGGTCACCCCCGCCGAGCCCACGCCGGCCGGCCCGCTCCGCCTCTCCTGGCTCGA
CCGCTACCCCACCCAGATGGCGCTCATCGAGTCGCTGCACGTCTTCAAGCCGGCCCCTGA
CCGGGACGGCGGTGACGCCGGCCCGGCGGGGACAATCGAGCGGGCCCTCGCGCAGGCCCT
GGTGCAGTACTACCCGCTCGCCGGCCGCCTCGGGTTCACGGAGGAAGGTGGGCTGCTGCA
GGTCGACTGCGGCGGCGACGGCAGCGGCGTCTGGTTCACGGAGGCCGCGGCAGGGTGCGC
GCTCGAGGACGTCGAGTACCTGGAGCACCCCATCATGATCGCCAAGGACGAGCTGCTCCC
GCCCATCGCCCGCCCAGGAGGAGGACCCGCGGAAGCTCGTCCTGCTCGTCCAGGTCACCA
CCTTCGCCTGCGGCGGCTTCGTCGTCGGCTTCCGCTTCAGCCACGCCGTCGCCGACGGCC
CCGGCGCCGCGCAGTTCATGGCCGCCGTCGGCGAGCTCGCCCGCGGCCGCACCGCGGAAG
GCTTGACCGTGGAGCCGCAGTGGGGCCGCGAGGCCATCCCCGACCCGGCCGGCGCCGTCA
TCGGCAGTCTGCCGAGCCCCGCGGGCGCCAAGCGCCTCGAGTACCTCGCCATGGACATCT
CCGCGGACTACATCAACCACTTCAAGTCCCAGTACAACTCGTCGCACACCGGCTCCTGGT
GCTCGGCGTTCGAGGTGCTGGTGGCCAAGGCGTGGCAGAGCCGCACCCGCGCGGCGGGCT
TCGAGGAGGACTCCATCGTCCACCTCTGCTTCGCCATGAACGCCCGGCCCCTCCTGCACG
CCTCGCTCCCGCGCGCCGGGGCCGGGTTCTACGGCAACTGCTACTACATCATGCGCGTGT
CGGCCCCCGCCGGCAAGGTGGCCGGCTCCACGATCCCCGAAGTGGTGAAGATCATCAAGG
ACGGGAAGAGGCGGATGCCGTCGGAGTTCGGGCGGTGGGCGACCGGGGAGGCCGGCGCCG
ACGGCGGCGTGGACCCGTACCAGATCACGTCGGACTACCGGACCCTGCTGGTGTCGGACT
GGACGCGGCTCGGGTTCGCCGAGGTGGACTACGGCTGGGGGCCGCCGGCGCACGTCGTGC
CCCTGACGAACCTGGACTACATCGCGACGTGCATACTGGTGAAGCCGTGGGCGCACAAGC
CAGGGGCGCGGCTCATCACCCAGTGCGTGACGCCCGACCGCATCGCCGCCTTCCACGAAG
GGATGCTCGACATGAACTGACCGGGGCGACCACACCAAGGACCAAAAAAATTTAAGAACA
GGGGAAAGGAATGACTGTTTTGTGAGGTTAAATGGGGAAGTGGA
>TC368685 UniRef100_A7BJ56 Cluster: MADS-box protein; n=1; Triticum aestivum|Rep: MADS-box protein - Triticum aestivum (Wheat), complete
CCCTGCACCCATCATCTCTCGCTTTAATCCCTACCAGGCCAGCCAGCTGCCTGCCTGCCT
GCTCCTCCCCACCCCCTTATCTTCCTCCCCTCCTCTCCCTTCTTGCTACGAGTAGTACGC
TTGGTGGTGGTGGTGGTGGTGTGTGTGTATGGTTGCTGCAGCATAGCTAGCTAGGGACGG
GGAAGGTGGAGGAAGCAGCGGAGTCAGCCATGGGGAGGGGGAGGGTGGAGCTGAAGCGGA
TCGAGAACAAGATCAACCGCCAGGTCACCTTCGCCAAGCGCAGGAACGGCCTGCTCAAGA
AGGCCTACGAGCTCTCCGTGCTGTGCGACGCCGAGGTCGCGCTCATCGTCTTCTCCAACC
GCGGCAAGCTCTACGAGTTCTGCAGCACCCAGAGCATGACGAAGACACTCGACAAGTATC
AAAAATGCAGTTATGCAGGACCTGAAACTACTGTGCAGAACAGAGAAAATGAGCAACTGA
AAAACAGCCGCAATGAGTACCTGAAACTAAAGGCACGGGTTGATAATTTACAGCGAACAC
AAAGGAATTTGCTTGGTGAAGATCTTGATTCATTAGGCATAAAAGAGCTCGAGAGCCTTG
AGAAGCAACTCGATTCGTCCTTGAAGCACATTCGAACAACAAGGACACAACATATGGTTG
ACCAATTGACAGAACTCCAGAGAAGGGAACAAATGTTTTCAGAGGCGAATAAATGTCTTC
GAATAAAATTGGAGGAGAGCAACCAGGTTCATGGGCAGCAGCTCTGGGAGCACAACAACA
ATGTACTGAGCTATGAACGTCAGCCGGAAGTGCAGCCGCCGATGCACGGCGGCAATGGAT
TCTTCCACCCCCTTGATGCTGCTGGTGAACCCACACTTCACATAGGGTACCCTCCTGAGT
CCCTGAGTAACTCATGCATGACTACTTTCATGCCCCCGTGGTTGCCTTGATTGAAGACGG
CGAAGAAAGTGTGAAAAATAAGTATATACGTGGCACCCGGCCGGCCGCATATATACATGT
ATACTACTTCGAGTGATGGATTATTCCAGTCAAGATCCTCAGTTATTTTGCGTGCAACTT
TTGTGTGATGAAAACTTCAGAACCCTGTATTTGATGCTCAACATTATTGTGTTACTGCGT
GTAAAAGATCATACATTGTATTACTAGAGTGGCTATGCGTGATGATATTTTCCCCCTTAC
CTCTATTGGAAATATTGGCATAATTTCCAGAAAAATTCCGGAAGCCCCCATTCATGCATG
AAGTTTAGTCGGACCCCACTAAGAG
>TC368698 UniRef100_P53415 Cluster: Chalcone synthase 2; n=1; Secale cereale|Rep: Chalcone synthase 2 - Secale cereale (Rye), complete
TCAACTACTACCTAGCTAGTTGGCCGCTGGTACGTACGAGAGGTAGAGATCAATGGCGGC
TACGATGACTGTGGAGGAGGTGAGGAAGGCGCAGCGGGCGGAGGGGCCGGCCACGGTGCT
GGCGATCGGCACTGCGACGCCAGCAAACTGCGTGTACCAGGCCGACTACCCGGACTACTA
CTTCAAGATCACCAAGAGCGACCACATGGCCGACCTCAAGGAGAAGTTCAAGAGGATGTG
TGACAAATCGCAGATCAGGAAGAGGTACATGCACCTTACGGAGGAGATCCTACAGGACAA
TCCCAACATGTGCGCCTACATGGCGCCGTCGCTGGACGCGCGCCAGGACATTGTCGTCGT
GGAGGTCCCCAAGCTCGGGAAGGCGGCGGCACAAAAGGCGATCAAGGAGTGGGGCCAGCC
ACGGTCTAAGATCACCCACCTTGTATTCTGCACCACCTCGGGTGTGGACATGCCGGGCGC
CGACTACCAGCTCACCAAGATGCTCGGTCTTCGCCCCTCCGTGAAGCGCCTCATGATGTA
TCAGCAGGGCTGCTTTGCCGGCGGCACGGTGCTTCGCCTAGCCAAAGACCTTGCTGAGAA
CAACCGCGGCGCACGTGTGCTGGTGGTCTGCTCCGAGATCACCGCGGTGACCTTCCGTGG
CCCGCACGAGTCCCACCTCGACTCGCTGGTAGGTCAGGCGCTCTTCGGCGATGGTGCAGC
CGCGGTGATCATCGGCGCAGACCCCGACGAGTCCATCGAGCGCCCCCTGTTCCAGCTGGT
GTCTGCGAGCCAGACGATTCTGCCAGACTCAGAGGGTGCCATCGACGGCCACCTCCGAGA
GGTCGGCCTCACCTTCCACCTCCTCAAGGATGTGCCTGGGCTCATCTCCAAGAACATCGA
GCGCGCCCTAGAGGACGCATTCAAGCCATTGGGCATCGATGACTGGAACTCCGTCTTCTG
GATAGCGCACCCCGGCGGGCCAGCAATCCTTGACATGGTCGAGGCAAAGGTAAACCTGAA
CAAGGAACGGATGCGCGCCACCAGGCATGTCCTCTCCGAATATGGCAACATGTCAAGCGC
CTGCGTACTCTTCATCATGGACGAAATGCGCAAACGCTCCGCCGAGGATGGCCACACCAC
AACTGGCGAGGGAATGGATTGGGGTGTTCTCTTCGGCTTTGGCCCTGGCCTCACTGTGGA
GACAGTTGTCCTCCATAGCGTCCCAGTCACAGCCTAGGCGATCGCTTGTTCTCAATTTAT
CTTGATCATGCAAAAATCTACTATACCGCTGCAACACTCAATTAAGTTTGCTCTATTGTA
TTCTACCCTATGTGGTTTGTATGTGTTGGTAGATGCATTCTCCTGTTTGTCTGTTTTTCG
TTTTTGATTGAGAGGACGGATTTGGTAGATGAGAATAGTTATGTCTCATGTAACTCTATA
CCATAAGA
>TC368701 UniRef100_P04725 Cluster: Alpha/beta-gliadin A-V precursor; n=1; Triticum aestivum|Rep: Alpha/beta-gliadin A-V precursor - Triticum aestivum (Wheat), complete
GATTCGGCACGAGGCTTATAAGTAGAGTGCATCATTAAAGCCAAGCAAGCAGTGGTCAAT
ACAAATCCATCATGAAGACCTTTCTCATCCTTGCCCTCCTTGCTATCGTGGCGACCACCG
CCACAACTGCAGTTAGAGTTCCAGTGCCACAATTGCAGCCACAAAATCCATCTCAGCAAC
AGCCACAAGAGCAAGTTCCATTGGTACAACAACAACAATTTCCAGGGCAGCAACAACAAT
TTCCACCACAACAGCCATATCCGCAGCCGCAACCATTTCCATCACAACAACCATATCTGC
AGCTGCAACCATTTCCGCAGCCGCAACCATTTCCGCCACAACTACCATATCCGCAGCCGC
AATCATTTCCACCACAACAACCATATCCACAACAGCAACCACAGTATCTACAACCACAAC
AACCAATTTCGCAGCAACAAGCACAACAACAACAACAACAACAACAACAACAACAACAAC
AACAACAAATTCTTCAACAAATTTTGCAACAACAACTGATTCCATGCAGGGATGTTGTCT
TGCAACAACACAACATAGCGCATGCAAGCTCACAAGTTTTGCAACAAAGTACTTACCAGC
TATTGCAACAATTGTGTTGTCAACAACTGTTGCAGATCCCTGAGCAGTCGAGGTGCCAAG
CCATCCATAATGTTGCTCATGCTATTATTATGCATCAACAACAACAACAACAACAAGAAC
AAAAACAACAGTTGCAACAACAACAACAACAACAACAGCAACTGCAACAACAACAACAAC
AACAACAACAACAACCGTCGAGCCAGGTCTCCTTCCAACAGCCTCAGCAGCAATATCCAT
CAAGCCAGGTCTCCTTCCAGCCATCTCAGCTAAACCCACAGGCTCAGGGCTCTGTCCAAC
CTCAACAACTGCCCCAGTTCGCGGAAATAAGGAACCTAGCGCTACAGACGCTACCTGCAA
TGTGCAATGTCTACATCCCTCCACATTGCTCGACCACCATTGCGCCATTTGGCATCTCTG
GTACCAACTGAGAAGAGAAGAACTCTAGTACTAGATATATGAAACACCGTTTTCTTAGTC
CATGGTTTGGTCGTTGTAGCAGTGAAAAAATAAAGTGACATGCACTATCATGTAAGAACC
CGAACTATACTAGTTCAAACTTGGGAATAAAAGACAAACACATGTCTTGTCTAC
>TC368702 homologue to UniRef100_A0T1D3 Cluster: Polyphenol oxidase; n=1; Triticum aestivum|Rep: Polyphenol oxidase - Triticum aestivum (Wheat), complete
CCACGCGTCCGGCGGGCGGCAGCCAGAAAGCAAACACCGGCAGCATGGAGAGCAGTCGCA
TGCCACTGAGTGCCACCCCTCGCATGCCATGCAGCCTCCAAACCCTTGCGCGCCGCAACC
TTCTCCGTGGCCTTCACCTCCGGAAGGACGCGAGGCAGCCACGGCGTCTCTCAATCTCAT
GCGAGGCGACCGGCGGCTGCCGCGTCGACCGCCGTGAGGTGCTCCTCGGCCTCGGCGGCG
CCGCAGCTGCCGGGCTGGCCACGGACAAAGGTCGAGGCGCGATCGCCGCGCCCATCCAGG
CCCCGGACCTCCGCAACTGCCAAACGCCCGACCTCCCGAACACGCCGCCGGACACCAACT
GCTGCCCGACGCCCGGCACCGGCATCACCGACTTCGAGCTGCCGCCCGTCTCCTCGCCGC
TCCGCGTGCGTCCGGCAGCGCACCTGGTGGACGCGGAGTACCTGGCCAAGTACGAGAGGG
CCGTGGCGCTCATGAAGCAGCTGCCCGCCGATGACCCGCGCAGCTTCGAGCAGCAGTGGC
ACGTGCACTGCGCCTACTGCGACGCCGCCTACGACCAGGTCGGGTTCCCGGACCTGGAGC
TCCAGATACACAACTGCTGGCTCTTCTTCCCATGGCACAGGTTCTACCTCTACTTCCACG
AGAGGATCCTCGGCAAGCTCATCGGCGACGACACCTTCGCGCTGCCCTTCTGGAACTGGG
ACGCGCCGGCCGGCATGACGCTGCCGGCCATCTACGCCAACAGGTCGTCGCCGCTCTACG
ACGAGAGGCGCGACCCCGCCCACCAGCCGCCGGTGCTGACCGACCTTGACTCCAGTGGGA
CCGACGCCAATATCCCAAGAGACCAGCAGATCGATCGAGAACCTCAAGATCATGTACCGC
CAGATGATTTCGAACGCGAAGAAGACGCTGCTGTTCCTGGGACAGCCGTACCGCGCCGGC
GACCAGCCGGACCCGGGCGCGGGCTCCCTGGAGAACGTGCCGCACGGCACGGTCCACGTC
TGGACTGGCGACCCAAGGCAGCCGAACTTGGCGGACATGGGCAACTTCTTCTCGGCGGCG
CGCGACCCCATCTTCTTCGCGCACCACGGCAACATCGACCGCCTGTGGCACGTCTGGCGC
GGCCTCCGCCCGAGCAACACCGACTTCACCGACCCCGACTGGCTCGACGCCGCCTTCCTC
TTCTACGACGAGGAGGCCCGCCCCGTGCGCGTGCGCGTCCGGGACTGCCTCGACCCGGCC
GCGCTGCGGTACACGTACCAGGACGTCGGCCTGCCGTGGCTCAACGCCAGGCCGGCCAAG
GCGTCCGGCGGGACGCCGGCGCCCGCCACAACCGGTACCCTCCCTGCCACCCTGGACAGG
ACCATACGGGTGACGGTGACGAGGCCCAGAGTGTCCAGGAGCCGCCGGGAGAAGGAGGAG
GAGGAGGAGGTGCTGGTCGTGGAGGGGATCGAGATCGCCGACCATTTCAACAAGTTCGTC
AAGTTCGACGTGTTGGTGAACGAGCCCGAGGGCGGAGTGGGCAGCACGCCGGCGACGGCG
ACGGGGTACTGCGCCGGGAGCTTCGCGCACACGCCGCACATGGTCCGGCCCGAGGAGATG
AGGAAGGGACCGGTCAAGACGGTGGCGAGGTTCGGCGTGTGCGACCTGATGGACGACATC
GGGGCGGACGACGACCAGACGGTGGTGGTGTCGCTCGTACCCAGGTGCGGCGGTGAGCTG
GTCACCGTTGGCGGCGTCAGCATCAGCTACCTCAAGTGAAGTTACCTAATGTGGTCCGCT
CTCGCGTCGGTGGCTCGCCGTGGTATAGAATCTATGTAATGGTGATGGTGATGAATTATA
AATAGGGGTCTGCTAATTCTCAGTCGACTGAGAATTAGTGAAATCTCAGTCGACAGGATT
AACCATACGATTCGATTGACCTGTATTTATCGCTGATGTATTTTTGTTTTTCAAAACCTA
TTGGGCTTTCTCTATTTGAGCGGCTGGCGGCTGCATGGGCTGTGGGCTACGGCTTGTGGT
CCTTCTCATTTTCCCTTTTCTGTTTTTTTTATTTTCTTAATAGATATCCCACGTAAATAT
ATTGTATTTTTTGTTTTTCTGTTAGGTTTGTGTGTATACAAAGAAGATACGTGTACTTAT
CTAGCTTTTTTTCTACTTTATTATTTATTTTCTATTTTCTC
>TC368703 homologue to UniRef100_Q84YE6 Cluster: Cytochrome P450-like protein; n=1; Sorghum bicolor|Rep: Cytochrome P450-like protein - Sorghum bicolor (Sorghum) (Sorghum vulgare), complete
GGGATCCATGGATTTGGCTGATATTCCACAACAACAAAGATTGATGGCTGGTTTGGCTTT
GGTTGTTGCTACTGTTATTTTTTTGAAATTGTTGTTGTCTTTTAGATCTGGTGGTGGTAA
AAAACGGCCGCCGCCGACGATCCCGGGGGCGCCCGTCGTGGGCGGGCTGCTGCGCTTCCT
GCGGGGCCCCATCCCGCTCATCCGGGCCGAGTACGCCCGCCTCGGCCCCGTCTTCACCGT
CCCCATCCTCACCCGCCGGATCACCTTCCTCATCGGCCCCGACGTCTCGGCGCACTTCTT
CAAGAGCAACGAGTCCGACATGAGCCAGCAGGAGGTCTACCGCTTCAACGTCCCCACCTT
CGGCCCCGGGGTCGTCTTCGACGTCGACTACCAGGTCAGGCAGGAGCAGTTCAGGTTCTT
CACCGAGGCGCTCAGGGCCAACAAGCTCCGCAGCTACGTCGACCAGATGGTTGCCGAGGC
CGAGGAGTACTTCTCAAAGTGGGGAGAAAGCGGCACTGTGGATCTGAAGTATGAATTGGA
GCACCTCATCATACTGACTGCTAGCCGATGCTTGTTGGGAAGGGAAGTGCGAGAAAAGTT
GTTTGATGATGTTTCTGCTCTCTTCCATGATCTTGACAATGGGATGCAGCCAATCAGTGT
CATCTTTCCCTACCTCCCAATCCCTGCACACCGTCGCCGTGACCAGGCACGGACACGTTT
GGCGGAGATCTTCGCCACTATCATCAAGTCCCGCAAGGCCTCTGGACAGTCCGAGGAAGA
CATGCTGCAGTGCTTCATTGATTCCAAGTACAAGAATGGCCGCCAGACCACAGAAAGTGA
GGTGACTGGGCTACTTATCGCAGCCCTGTTTGCTGGACAGCACACTAGCTCGATCACCTC
AACCTGGACTGGGGCCTACCTGCTTAAGTTCCAGCAGTACTTTGCAGAGGCTGTTGAGGA
GCAGAAGGAGGTCATGAAGAGGCATGGTGACAAGATCGATCATGACATCTTGGCAGAGAT
GGATGTCCTCTACCGGTGCATCAAGGAGGCGCTCCGGCTCCACCCGCCGCTGATCATGCT
GCTTCGCCAATCACACTCTGACTTCAGCGTGACCACGAGGGAAGGCAAAGAGTTTGATAT
CCCCAAGGGCCACATTGTCGCAACATCTCCTGCCTTCGCTAACAGGCTCCCCCATATATT
CAAGAACCCGGACTCGTATGACCCTGACCGGTTTGCAGCTGGGAGGGAGGAGGACAAGGT
TGCGGGTGCCTTCTCGTACATCTCCTTTGGGGGTGGCAGGCACGGGTGCCTCGGTGAGCC
CTTCGCGTACCTGCAGATCAAGGCAATATGGACACACCTGCTGAGGAACTTTGAGTTCGA
GCTGGTCTCACCATTCCCGGAGAACGACTGGAATGCGATGGTCGTCGGCATCAAGGGTGA
GGTGATGGTCAACTACAAGCGGCGGAAGCTCATCGTCGACAACTAGAGAGTGGGTGGTCC
CATAGGGGGTGTTTGCTTCTGTATTTGTTCCATTTAAGTTTTGTTGTCCGCACGCCAACC
TGTAGGGTATCTATCTTCACCATTGTTTAGGGTACTGTGATTTGCTTCCAGTGATTATTT
AGACGTGTAGCATCTGAGTGTTGTTTCTCTCTCCTTTCATCTTTGCTGCTGTCCATTCTC
TTAGACGGGTTCAGACATAAAATGTGAACAGACAACCCTATGTAAGGAACACAACAACTG
TGACTGAGTTCATTCAAAATGCAGTTCTTGCTTTTGCTCAAAAAAAA
>TC368720 UniRef100_Q56TP5 Cluster: Alpha-expansin EXPA2; n=1; Triticum aestivum|Rep: Alpha-expansin EXPA2 - Triticum aestivum (Wheat), complete
GATTATCGNGGTTACGNCGACCCACGCGTCCGCCTCAGCAAGTCGGTCGGTCGCTTTACC
GAGCTAGAAAGGCACCAGCTGCTAGCTTCGAGCTCTTTGCAATGGCCTCCGCCAATGCTC
TGCTCCTGCTCTTCTCGGCTGCCTTCTGCTTCCTCGCCCGGCGGGCCGCCGGCGACTATG
GCTCGTGGCAGAGCGCCCACGCCACCTTCTATGGCGGCGGCGACGCGTCCGGCACAATGG
GCGGCGCGTGCGGCTACGGGAACCTGTACAGCACGGGGTACGGCACGAACACGGCGGCGC
TGAGCACGGCGCTGTTCAACGACGGCGCGGCGTGCGGGTCGTGCTACGAGCTCAAGTGCC
AGGACGTGAGCAGCTCCTGCCTGCCGGGCAGCATCACCATTACCGCCACCAACCTGTGCC
CGCCCAACTACGCGCTGCCCAACGACGACGGCGGCTGGTGCAACCCGCCGCGCGCCCACT
TCGACATGGCCGAGCCGGCCTACCTCCAGATCGGAATCTACCGCGCCGGCATCGTGGCCG
TCGCCTACAGGAGGGTGCCGTGCGTGAAGAAGGGTGGGATCAGGTTCACCATCAACGGGC
ACTCCTACTTCAACCTGGTGCTGGTGACCAACGTGGCCGGCGCCGGCGACGTGCAGTCCG
TGGCCATCAAGGGGTCCAGCACCGGGTGGCAGGCCATGGCCCGCAACTGGGGCCAGAACT
GGCAGAGCAACGCGGACCTCGACGGCCAGAGCCTCTCCTTCCGGGTCACCCTCAGCGACG
GCCGCACCGTCACCAGCAACAACGCCGCCCCCGCCGGCTGGTCCTTCGGCCAGACCTTCG
AAGGAGCCCAGTTCTAGCGAGGTCGTCCGTGGACGGATGGATTGCATTGGTTTGGAGCTT
GAGCAAGAGAAGGAAACCTCTTCGTTATAGTAAAGAAGAGGCCTTCGGCTATTCCGAGGC
TGCTGCTGATCAGCACCCGCTTAGGCCTTCCCTTCTCTCATACTAGTAGCACAGTAGTAG
ACATAAATAAGTTATTACTTATTGTGGAGTTGAGCATTTTGATCATTGTTAGTGTGGCCT
TGCGTTGTGAAAACATCGCAAGGTGATTTATTTAAGGGTGCTTTAGAGGTACACATGCAT
GGAGTGGTGTGTGAGAGTGTCTTGTAACTTCTGTTGTTGCCGAATCCTGCCATATGGTTG
GGAGATGTTTGTGGGGGCACACTTGTTATTTTGGGGACCATGAACAATGCTAGTTTATGG
TTTAACCGTTTCAAGT
>TC368721 UniRef100_Q41587 Cluster: Delta-24-sterol methyltransferase; n=1; Triticum aestivum|Rep: Delta-24-sterol methyltransferase - Triticum aestivum (Wheat), complete
GCACACTAGTTCAAGGAGCATCATAATGTTTGTGTTTTGCCTCTGCACGCGCTGTCGGAT
CTGCCGAGTGTCTTCATTCCCTGTACTGTTGCTGTTTATGTTCATTCACTTGAGTTATTT
TTTCCTTGTCCTACTCCTAATTTTGGGACAATTTTTTTTCACAAGGTATGAGAAATATCA
TGGATATTACGGAGGGAAGGAGGAATCGAGGAAATCCAACTACACCGATATGGTTAATAA
ATACTATGATCTTGCTACTAGCTTCTATGAGTATGGCTGGGGTGAATCCTTCCACTTTGC
TCACAGGTGGAATGGGGAATCTTTAAGGGAAAGCATCAAACGGCACGAGCACTTTCTGGC
TTTACAGCTTGAGTTGAAACCAGGGATGAAGGTTTTGGATGTCGGCTGTGGAATAGGCGG
GCCATTAAGAGAAATTGCGAGATTTAGCTCCACCTCAGTTACTGGATTGAACAACAACGA
CTACCAGATAACTAGGGGAAAGGCGCTTAATCGGTCGGTAGGACTTGGCGCAACTTGTGA
TTTTGTCAAGGCAGACTTCATGAAGATGCCATTCTCTGATAACACTTTCGATGCTGTTTA
TGCCATTGAGGCAACATGCCACGCACCTGATCCGGTTGGCTGCTACAAGGAGATCTACCG
TGTATTAAAACCCGGGCAGTGTTTTGCTGTATATGAGTGGTGCATTACCGATCACTATGA
TCCAAACAATGCAACCCACAAGAGGATTAAGGATGAAATTGAGCTTGGGAATGGCCTGCC
AGATATCAGAAGTACTCGGCAATGTCTTCAAGCTGTTAAAGATGCTGGGTTTGAGGTTAT
TTGGGACAAGGATCTTGCTGAAGATTCTCCGTTGCCTTGGTACTTGCCCTTGGACCCAAG
TCGGTTTTCATTGAGTAGTTTCCGGTTGACTACCGTGGGACGAATAATTACTCGCAATAT
GGTCAAGGTATTGGAATATGTTGGTCTGGCTCCGGAAGGCAGCCAGAGGGTCTCTAGTTT
CTTAGAGAAGGCCGCGGAAGGTCTTGTCGAAGGTGGCAAGAAGGAGATCTTCACCCCGAT
GTACTTCTTTGTGGTTCGGAAGCCTCTTTCAGAATGAGCAACTTTCAGGCAATGCAAAGA
TGCATTTTGAAGAAGCGGGCTCGACCGGGGAGTTTGGCTATGCGATCCTCGGTTCTTATC
TGTAGAAGAAGACGTAGTGAAATGTGTTGCGTTTCTGTTTGTTTTGTATTTAATGTTGAG
CTTCTGTTTTGTTGTTTTGTCGTGCGAGCTTTTGATGCTCGTCGATTAACTGACTGTTTG
ACACCATTGTGCTAAGCTATTAGTGGCATAAATAAGCTAGATGCAGTTTTCTTCCCCGTC
AAGGTTTGCATAAGGCCGTTCCGATTTCTTGTCCAAACAAGTGTGTGTACTGTGTAGGAT
CCGGTGGTGCTGAAGTTTTGTAACCTAGCAACGAGAATTTCGCATGAATGATCGTTCCCG
GTACTGGAATTTTCAAGTATGTTGCCTA
>TC368730 homologue to UniRef100_A9J232 Cluster: MIKC-type MADS-box transcription factor WM31B; n=1; Triticum aestivum|Rep: MIKC-type MADS-box transcription factor WM31B - Triticum aestivum (Wheat), complete
TTGAACTACTAGCTAGATTATACTTCCAGAGAGCAGAGAAGCAACAATTAGCAGCCTAGG
TAGCACCATTTACTTTCACCAATCGACCGGCCAGCCGGCAGGATAGATTAGACTTCTAGA
GAGCAAAGAAGAAACAATTAGTGCAGGTAGCTGGAAGAAGAAGAAGGAGAAGGATGGGGA
GGGGGAAGATTGCGATTGAGAGGATCGACAACGCGACGAACCGTCAGGTGACCTTCTCCA
AGCGGCGCGGAGGGCTGATGAAGAAGGCCCGGGAGCTCGCCATCCTCTGCGACGCCGATC
TTGCACTCATCGTCTTCTCCAGCACCGGTCGCCTCTATGACTTCGCGAGCTCCAGCGGAA
TGGAGGCAATACTAGAGCGCTACCAGGAGGCCAAACAGGAGCATTGTGGAGTGTTGAATC
CAACATCAGAGGCAAAGTTATGGCAGAGGGAGGTTACAACCTTGAGGCAGCAAGTGCAGA
ACTTACAACACAATAATAGGCAACTATTGGGAGAGGAACTATCTGGTTCCACTGTTCGGG
ATCTGCAGTTTCTCGTGAACCAAGTAGAAATGAGCTTGCATTCCGTACGAAAGAGGAAGG
AGCAAGTTATCGCTGAGGAGATCCACGAACTCAACCAAAAGGGATTTCTTATTCAAAAGG
AAAATATAGAACTTGGCAAGAAGGTGAGAATTACTCATAAGCAAAACATAGAGCTGCAGA
AAAAGCTTTCTGGGGCCATGAGAACGAGTGAGCAGCAAGCCAGCGGAAGCAGCTCAAAAG
CTGCTGCCGGATTATTATTGTCGACTAGAGCACGTGAACCAAGGATTTTTATTGACCTTG
AGTTGCGGCAGCAGGAGCATGAGGATGAATAACACCTACTACCTCGTCCACTACATGCTC
AGTAAAAGATATATGTGCTTAGTCGCATGCCAAACCACATTGTTAACCAAATTTACTGAT
TTGCATGAAACTGCAACATCAACCTATATTTTCAGTGCATGCGTGGACGATGGAAGCTCG
TTCGTGTGCAATTTGCACCTGGTATGTAGAAACAATCTTGAAGCACACACCTGCTTAGAG
CCATATATATTTTTTGGTGTAATATATAGAAGCAGCAGACGTAGTATGTATGTGAGTCTA
ATTACTCGATATACACAAGGAGGCAAGAGAAGATCAAGTATATTATGAACGGACATGTTT
CCCATACTTAA
>TC368732 UniRef100_Q5RZZ4 Cluster: Meiosis 5; n=1; Triticum aestivum|Rep: Meiosis 5 - Triticum aestivum (Wheat), complete
CTGCGACCCACGCGTCCGCGAAGCAGCTCCCACTGAAGCAGCGGCGGAAGAAGAAGAAGC
TAGAGGACATGGGGGCGCAGAGAGCTCTCCTCGCGAGCTTCCTGCTCGCCGCGTTGGCCA
CCCAGGCCTTCGTCGCCGTCTCGGCCAGGACCAGCCCGACGGACAAGGCAAGCCAAGATG
ACGTGAAGAAGCCGGACTGCGTGCCGTCGCTCGACCCGCACAACTTCCCCGGCCACGGGG
GCACCACCGTGCCGCTTCCCTCGCACGGAGGCTCCTCCGGCACGCCGCCTTACCACGGAG
GCTCCGGCACTACGCCGTCGCACGGCGGCTCCGGCTCGACTCCGTCGCACAGCGGCTCCG
GGTCGACGGTGCCTGACCCGTCGCATGGCGGATACGGGACGCCGCCTTCGCACGGCGGCT
CTGGTTCGCTGCCTGACCCGTCGCACAGCGGAGGAGGTTACGGATCCACTCCGGACGCGC
CATCCCACGGCGGAGGCGCGTACGGGAGCTCCCCGACGCCTTCCACTGGCGGTGCCTACG
GCAGCTCACCCACGCCGTCCCACGACGGGGGCGCCTACGGGAGCTCCCCGACGCCGGCCC
ACGACGGAGGCTCCTACAGCGGAACTCCGGCTGCACCGTCGCACAGCAGCCACGGGTCTA
TCACACCGACGCCGCTCATCCCAGTCGACCCCAACAGCCTCGGGACATGCGACTACTGGA
GGACGCACCCCATGCAGATCTGGTCGGCGCTGGGGAGCTGGCCGAGTTCGGTGAGCCACT
TCTTCGGCGCCGCCGGTGGCGCGGTCGCCGGCGGGCCGAGTATGAGCATCCAGGACGCGC
TGGCGAACACGAGGACCGACGGCGCCGGCGCGCTGCTGCGCGAGGGCACCGCAGCCCTGC
TCAACTCCATGACCCGCCCGGGGTTCGCCTACACCACCCAGCAGGTGAGGGACGCATTCG
CGGCGGCCGTGGCCGGCGGCTCTGACAGTGCCGCGGCGGCGCAGGCGGCGGCGTTCAAGA
AGGCCAACGAGGGGAAGAAGGTGTAGATCGACCGGATCGCCATCGAGTGGGCTTTAGCTA
TAGCTGGTTACCTATATCTGTGGCATGCGTTCATGCATGCATGCGTTTAGGCCGGACGGA
CGTGTGCTTGCGTTTTGGTTGTTCCGTTTGAGTTGATGGTTTGGTTGTGTAAGTTGGTGT
CTTCGTGGGCTAGCTTGGATCTATCGTACTACGTGTTGTAATGAATCTCCATTTAAGTTT
TTTGCAGTTC
>TC368748 UniRef100_Q5G1L7 Cluster: Zinc transporter ZIP; n=1; Triticum aestivum|Rep: Zinc transporter ZIP - Triticum aestivum (Wheat), complete
GCATTCAGGCACACATAGTCAGCAATTCAGCAGAGTCACCACCATGGGCGCCACCAATCA
TACCTTGCAGGCGCTTCTCCCATGGCTCCTCCTGTTTGTGCACCAGGCCGCGGCGGCCAG
CGGCGGGTTCGAGTGCACGACCGCCACGGACGGGGCGGACAAGCAGGGCGCGACGAAGCT
GAAGCTGGTCGCCATCGCGTCCATCCTCACCGCCGGGGCGGCTGGCGTGCTGGTGCCGGT
GCTCGGACGCTCCATGGCCGCGCTGCGCCCCGACGGCGACATCTTCTTCGCGGTCAAGGC
GTTCGCCGCTGGCGTCATCCTTGCCACTGGCATGGTGCACATCCTGCCGGCGGCGTTTGA
CGGGCTCACCTCCCCGTGCATCTACAAAGGTGGCGGGGACAGGAACGGCTTCCCTTTTGC
GGGACTTGTGGCCATGTCTGCAGCCATGGCCACAATGGTGATAGACTCGCTGGCTGCTGG
GTACTACCGCCGGTCTCACTTCAGCAAGGCACGCCCACTTGACAACATCGACATACCCGG
AGATGAGGAAGGGAGGGCCGATCATCCACATGTGCACGCGCATGGCCATTCACATGGTGA
CGCAATTGTTGTCAGCTCACCGGAGGAGGCTGCCATAGCTGACACAATCCGGCACAGGGT
GGTATCTCAGGTTCTAGAGCTGGGAATCTTGGTGCATTCAGTGATAATTGGTGTGTCATT
AGGAGCATCTGTGAGGCCATCCACCATCAAGCCTCTGGTCGGTGCCCTCAGCTTCCATCA
ATTCTTTGAAGGCATAGGCTTGGGTGGTTGCATTGTACAGGCTAATTTCAAGGTAAGGGC
AACCATCATCATGGCAACGTTTTTCTCCCTGACCGCACCCGTGGGCATCGTGCTAGGGAT
TGCGATATCGTCTAGCTATAATGTGCATAGCTCTACTGCCTTCATTATTGAGGGAGTCTT
CAACTCAGCCTCGGCAGGGATTTTAATCTACATGTCCCTGGTGGACCTTCTAGCAAAAGA
TTTCAATAACCCAAAGCTACAGACAAATACAAAGCTTCAGCTGATGACATATCTTGCACT
TTTCCTAGGTGCAGGGATGATGTCCATGCTTGCCATATGGGCATAGAGATCTTCAAAGCA
ATTGCCAAATTTGCACTTGTATTTCGTGCTGAAGCTGAAGTTGAAGTATGCATTGTATTC
ATCCAGGAGTTCTCCATTTCCCAAAAAATAATACACCCTTGGTGAAAAATTAACCATATT
CATCCATTAATTTTCTATCTCTCAAAAC
>TC368755 homologue to UniRef100_A2IAW9 Cluster: Thylakoid bound ascorbate peroxidase; n=1; Triticum aestivum|Rep: Thylakoid bound ascorbate peroxidase - Triticum aestivum (Wheat), complete
CCACGCGTCCGCTCCCGACACTCCAACCCCGCCATGGCGGAGCGCCTCGCGGCATCGGCC
TCCCTGCTCCCTAGTGCGGCCTCGCCTTCCTCGTCGACCCGCCGCGCCACCGTCGCCTCC
GGGCTCCGGCTCCGCCCGTCGCCCTCGCGCTTCTCACAGGCTGCAAGCAGAGGGCGCGGT
GTCGCTGGCGCCGCCGGGGTGGTGCCACGGCTGCGGGTGGTCCGATGCATGGCGGCGTCG
GAGGCCGCGCAGCTCAAGAGCGCGCGGGAGGACATCAAGGAGATCCTCAAAACCACCTAC
TGCCACCCTATCCTGGTCCGTTTGGGATGGCATGATTCGGGTACATATGACAAAAATATC
GAGGAGTGGCCACAGAGAGGTGGAGCCGACGGAAGCTTAAGATTTGATCCTGAGTTGAGT
CATGGAGCCAATGCTGGTCTTACTAATGCTTTAAAGCTTATTCAACCAATCAAGGACAAA
TACCCAGGTATCACCTATGCGGATTTGTTCCAGTTGGCGAGTGCTACAGCAATTGAGGAA
GCCGGTGGCCCGAAACTTCCGATGAAATATGGGCGGGTAGATATCACAGCACCCGAGCAA
TGTCCACCTGAGGGGAGGCTTCCTGATGCTGGCCCACGTATACCTGCTGAACACCTTAGG
GAGGTATTCTATAGGATGGGCCTTGATGACAAGGAAATTGTTGCATTGTCCGGAGCACAC
ACACTTGGAAGGTCACGCCCTGACAGGAGCGGCTGGGGAAAGCCAGAAACAAAATATACA
AAGGATGGGCCTGGTGAACCTGGAGGGCAATCATGGACGGCTGAATGGTTGAAGTTTGAT
AACAGCTACTTCAAGGACATAAAAGAGAAAAGGGATCAGGAGCTTCTAGTATTGCCTACA
GATGCTGCACTATTTGATGACCCATCATTCAAGGTATATGCGGAGAAGTACGCAGAGGAC
CAGGATGCATTCTTCAAAGACTACGCCGAAGCCCATGCTAAACTCAGCAACCTTGGTGCA
AAGTTTGATCCTCCTGAGGGATTCTCGTTGGACGATGACAAGGGTGCCGCGGTAACCAAC
GAGAAGGTGGTTGCTGATCCAGCACCAGCGAGTGATACTAATGGCGCAGGGCCGCAGCCA
GAGCCCTTCGTTGCCGCCAAATACTCCTACAAGAAGAGAGAGCTATCTGACACGATGAAG
CAGAAGATCAGAGCCGAGTACGAGGGCCTTGGAGGCAGCCCGAATAAGCCTATGAAGTCC
AACTACTTCCTCAACATTATGATCGTGATCGCAGGATTGGCATTCTTGACGTCTCTGGTC
GGGAACTAAGAGCGGTGCTCTGACGAGTCTGTTTTTTTTTCATCTTCTGTAATTAACCAT
TTTCCAGGGATTGGTCGGCATGCAAGATGAGCATGTGAAACAAATGCAATGCTTTTGGGC
>TC368756 UniRef100_A4UXS0 Cluster: MADS-box transcription factor; n=1; Triticum aestivum|Rep: MADS-box transcription factor - Triticum aestivum (Wheat), complete
CTTGCCGTCCTGGCCAGATCCCCTTCCTCCTCGCGTGGGTGGGCTGGGGTTTTCCACTTT
TCGCCCTCCCCTCGCCGCCCCAATTAGGATAACAGTGCCCACCTTTTATTTACCTCTCCC
CTCTCCTCTATTTGTGTTCGTTCCGCAGGCCGGCTGATCGGAGGAGGGAGATTTTTCTGG
TTTGGTTTGGTTTCCGATTAGATTTGTGGTGGGAGAAGAGAAGAGGGGCGAAAATGGTGC
GGGGGAAGACGCAGATGAAGCGGATAGAGAACCCGACGAGCCGGCAGGTGACCTTCTCCA
AGCGCCGCGGCGGCCTGCTGAAGAAGGCCTTCGAGCTCTCCGTCCTCTGCGACGCCGAGG
TCGCGCTCGTCGTCTTCTCCCCCCGCGGCAGGCTCTACGAATTCGCCAGCTCCAGCATGA
AGAACACAATTGAACGTTATAAGACAGTCACAAAGGATAATTTGGGCAGACAGACGGTAC
AGCAAGATATAGAGAAAGTAAAAGCTGATGCTGAGGGCTTGTCAAAGAAGCTTGATGCTC
TTGAAGCTTGCAAAAGCAAACTTTTGGGCCAAAATTTGGAAGAATGCTCTATTGAAGAAC
TGCAAAGCTTAGAGGTCAAAATTGAAAGAAGCCTTCTAGGCATCAGGGCAATGAAGACTC
GGCGGTTCGAAGAGCAGCTCTCTACGTTGAGGCAGAAGGAGATGAAGTTGCGGCAGGACA
ATGAAGAACTATATAGCCAGTGCCAGAAGGAACAGCACTCTGCGTTGGAGGCGGCCGCGC
CCCCTGCTCCGGCGACCTTGGCGGCGCTCCCTGCTCCAGTGACCCTGGCGGAGCAGGGCC
AGCAGGTGGTGGATGTGGAGACGGATCTATTTCTTGGATTGCCCGGCACCGGCCGCTCCT
GAGATTCAGGCAGGCTGACAACGCCTGAGAAAAATGCCCAGAATAAGCTGGCAATGGAGT
TGCAAGCAGCAGCAGGCAATGGATGCGGACGGCGTATAGATATAATATAAACCCTGTGCA
GCGGAAACCTCGAGAGTACATACATGAATTAGTTGTTGTTGTTG
>TC368761 UniRef100_A4K4Z3 Cluster: Alpha tubulin-1D; n=1; Triticum aestivum|Rep: Alpha tubulin-1D - Triticum aestivum (Wheat), complete
CCACGCGTCCGCGCTTTTATCTCCCGATCTCACGCATTTTGGGAAGACAAGGGAGAGAGA
AACAGAGGAGGCCATTCTTTACACCTTCCTGGGAAAAGAACCGGGAGGAGGAGGAGAAGG
CGAGCGAGACGGAAGGGAGCGAGGAGGAGGAAGGCGCGACGAGATGAGGGAGATCATCAG
CATCCACATCGGCCAGGCCGGGATCCAGGTCGGCAACGCCTGCTGGGAGCTCTACTGCCT
CGAGCACGGCATCCAGCAAGATGGCACCATGCCCAGTGACACCACGGTCGGGGTTGCACA
CGATGCGTTCAACACGTTCTTCAGTGAGACCGGTGCGGGCAAGCACGTGCCGAGGGCCAT
CTTCGTCGACCTTGAGCCCACTGTCATCGATGAGGTGCGCACCGGTGCCTACCGCCAGCT
CTTCCACCCGGAGCAGCTCATCTCTGGGAAGGAGGATGCCGCTAACAACTTCGCTCGTGG
CCACTACACTGTTGGAAAGGAGATTGTAGATCTATGTCTGGATCGTGTACGCAAATTGGC
AGACAATTGCACCGGCCTGCAGGGATTCTTGGTGTTCAATGCTGTTGGTGGTGGAACTGG
ATCAGGACTGGGCTCTCTGTTGTTGGAGCGCCTCTCGGTTGATTATGGCAAGAAATCTAA
GCTTGGTTTCACCATTTACCCTTCCCCGCAGGTCTCAACAGCTGTTGTAGAACCATACAA
CAGTGTCCTCTCCACTCACTCTTTGCTTGAGCACACCGATGTTGCGGTCCTCCTAGATAA
CGAGGCTATCTATGACATATGCCGGAGGTCTCTTGACATTGAGAGGCCAACCTACACCAA
CTTGAACAGGCTGATATCACAGATCATATCCTCACTTACCACCTCCCTGAGGTTTGATGG
TGCCATCAATGTGGATGTCACAGAGTTCCAGACCAACCTCGTCCCTTACCCACGTATCCA
TTTCATGCTTTCGTCGTATGCCCCTGTTATCTCTGCGGAGAAGGCTTACCATGAGCAGCT
CTCTGTGCCTGAAATCACCAACGCTGTGTTTGAGCCCTCAAGCATGATGGCCAAGTGTGA
CCCTAGGCATGGCAAATATATGGCCTGCTGCTTGATGTACCGTGGTGATGTTGTTCCCAA
GGACGTCAATGCTGCGGTAGCAACCATCAAAACCAAGAGAACTGTCCAGTTCGTCGACTG
GTGCCCTACCGGGTTCAAGTGTGGCATCAACTACCAGCCACCATCCGTTGTCCCCGGAGG
CGACCTGGCAAAGGTTCAGCGGGCCGTGTGTATGATCAGCAACAACACTGCCGTCGCCGA
AGTGTTCTCGCGCATCGACCACAAGTTCGACTTGATGTACGCCAAGCGCGCGTTCGTGCA
CTGGTACGTCGGCGAGGGCATGGAGGAAGGTGAGTTCTCAGAAGCCCGTGAGGACTTGGC
CGCTCTGGAGAAGGACTACGAGGAGGTTGGCGCCGAAGGCGCGGACGACGAGGGCGATGA
GGGGGATGACTATTAAGTAGCTGGTTAATAAGTAGTTGGCTGGTTAATGATTGGCTTTGA
TCTGTATACTCAGTAAGTATGGTTCCATTGCGTTACATATTGATTGCTGTTATGCGTGTT
TCCTTTCCTGTAATGTACTGAAGATGTTTGTTAGGGG
>TC368764 UniRef100_A4K4Y1 Cluster: Alpha tubulin-2A; n=1; Triticum aestivum|Rep: Alpha tubulin-2A - Triticum aestivum (Wheat), partial (57%)
TTTTTAACGGTTTGGAGGGGACTGGTTTGGCCTGGTTTTTTTGGTGGGGCCTTTTTTTGA
CTATGGAAAGAAGTCAGCTTGGTTCCCGGTACCCATACCCCAGGTTCCACTTCTGTGTGA
GCCATACACAGTTCCTGTCCACCACTCCCTCTTGAGCACACTGATGGTCTATCCTTCTGA
CAATGAGGCCATTTATGACATCTGCCGCCGCTCCCTTGACATTGAGCGCCCAACATACAC
CAACCTCAACAGGCTTGTTTCTCAGGTCATTTCATCGCTGACAGCTTCCCTGAGGTTTGA
TGGTGCTCTGAATGTTGATGTCAATGATTTCCAGACCAACTTGGTGCCCTACCCGAGGAT
CCACTTCATGCTTTCCTCCTATGCCCCAGTGATCTCAGCTGAGAAGGCCTACCATGAGCA
GCTGTCTGTTGCTGAGATCACCAACAGCGCCTTTGAGCCTTCATCTATGATGGCCAAGTG
TGACCCCCGCCACGGCAAGTACATGGCCTGCTGTCTCATGTACCGTGGTGATGTTGTTCC
CAAGGATGTCAACGCTGCTGTGGCCACCATCAAGACCAAGCGCACTATCCAGTTTGTTGA
CTGGTGCCCCACTGGCTTCAAGTGTGGTATCAACTACCAGCCACCAGGTGTTGTCCCAGG
CGGTGACCTTGCCAAGGTCCAGAGGGCTGTGTGCATGATCTCCAACTCCACCAGTGTCGT
CGAGGTCTTCTCCCGCATTGACCACAAGTTTGACCTCATGTACGCCAAGCGTGCCTTCGT
CCACTGGTACGTGGGTGAGGGCATGGAGGAGGGAGAGTTCTCTGAGGCCCGTGAGGATCT
TGCTGCCCTGGAGAAGGACTATGAAGAAGTTGGTGCTGAGTTCGACGAGGGTGAGGACGG
TGACGAGGGCGACGAGTACTAGAGCCTGCCTCCTGGTGCTTTCCCAAGGCGTGCTGCTGC
TATCCCATGATCTGCCCGAGTGGCTTTATCTGTTATCTGTCTGTTTGAATCTTTGCTTTG
TGGTGTTTGTTTTACAACCTGTTGTGTTGTAAGACCCTTGTATCTTTGAACCTGTTATGC
ACCTTGGTTAATATGCATGCTATCTGGTTATCTAACCTCGGCCGCGACCACGCTA
>TC368781 homologue to UniRef100_O50019 Cluster: Yptm3 protein; n=1; Zea mays|Rep: Yptm3 protein - Zea mays (Maize), complete
AGCGTGGTCGCGGCCGAGGTCCTTGGCAATTCGCCGCTCCTCCGATCCGTTCGCCGCCGC
CGGGATCGACCATGTCGTACGCCTACCTCTTCAAGTACATCATCATCGGCGACACAGGCG
TGGGCAAGTCATGCCTGCTGCTGCAGTTCACCGACAAGAGGTTTCAGCCCGTGCACGACC
TCACCATCGGCGTCGAGTTCGGCGCCCGCATGATCACCATCGACAACAAGCCCATCAAGC
TCCAGATTTGGGACACGGCTGGCCAAGAATCATTCAGATCTATAACAAGATCATACTACA
GAGGTGCTGCTGGTGCTCTTTTGGTTTATGATATCACCAGGAGGGAAACTTTTAACCATC
TTGCGAGCTGGCTAGAAGATGCAAGACAGCATGCAAATGCCAATATGACAGTGATGTTAA
TCGGAAACAAATGTGATCTGTCTCATAGACGGGCTGTCAGCTACGAGGAGGGTGAACAGT
TCGCCAAGGAGCATGGTCTAGTCTTTATGGAGGCATCTGCAAAAACAGCACAAAATGTTG
AGGAGGCATTCATTAAGACGGCTGGAACAATATACAAGAAAATCCAAGATGGTGTTTTTG
ATGTATCTAATGAGTCCTACGGAATCAAGGTTGGCTATGCTGTCCCCAATGCATCTGGAG
GTGGTGCTGGCTCGTCCTCTCAAGCAGGTGGCTGCTGCAGTTAAGCAAGTTTACGACCAA
GTCCTATGATGTGAGACTGAAAACAGCTGCCCAGGTTGTTGTCCTTCCTTCCGCCATTGA
CGGTGTAATCAGTGAGCAAATGTTCATCAATGGTGCTTGTCTACACTGCGCAATCTTTAT
GTAAAGCAAACATCTATAGTTTCTGTCCATTTGTCTGTAATGGTGTGGCTATTCATTTGT
TCGATGTAATAATGCTTTGTAGACTACAGACATGGCCTGTGCAGCAATCGCCCTGATCCA
TGTCACAATATTTGCCCTCATCCTTCCATGCGCAGTATTGGTCAAGCTAACTCGGCCGGG
ACCAGCCTAATCCGGGGCCATGGGGGCGGGACATTAAAATTGGGCCCCAAATCGCCCTAT
ATGGAGTGGATTCA
>TC368783 homologue to UniRef100_A4K4Y1 Cluster: Alpha tubulin-2A; n=1; Triticum aestivum|Rep: Alpha tubulin-2A - Triticum aestivum (Wheat), partial (67%)
AGCGTGGTCGCGGCCGAGGTGTGATTGATGAGGTGAGGACTGGCGCTTACCGCCAGCTCT
TCCACCCTGAGCAGCTTATCAGTGGCAAGGAGGATGCAGCCAACAACTTCGCCCGTGGTC
ATTACACCATTGGCAAGGAGATTGTTGATCTGTGCCTTGACCGTATCAGGAAGCTTTCAG
ACAACTGCACTGGTCTCCAGGGATTCCTTGTCTTCAACGCTGTTGGAGGTGGAACTGGCT
CTGGCCTTGGTTCTCTTCTGCTGGAGCGCCTCTCTGTTGACTATGGAAAGAAGTCCAAGC
TTGGGTTCACAGTGTACCCATCACCCCAGGTCTCCACCTCTGTTGTTGAGCCATACAACA
GTGTCCTGTCCACCCACTCCCTCCTTGAGCACACTGATGTGTCTATCCTTCTTGACAATG
AGGCCATCTATGACATCTGCCGCCGCTCCCTTGACATTGAGCGCCCAACATACACCAACC
TCAACAGGCTTGTTTCTCAGGTCATTTCATCGCTGACAGCTTCCCTGAGGTTTGATGGTG
CTCTGAATGTTGATGTCAATGAATTCCAGACCAACTTGGTGCCCTACCCGAGGATCCACT
TCATGCTTTCCTCCTATGCCCCAGTGATCTCAGCTGAGAAGGCCTACCATGAGCAGCTGT
CTGTTGCTGAGATCACCAACAGCGCCTTTGAGCCTTCATCTATGATGGCCAAGTGTGACC
CCCGCCACGGCAAGTACATGGCCTGCTGTCTCATGTACCGTGGTGATGTTGTTCCCAAGG
ATGTCAACGCTGCTGTGGCCACCATCAAAAGACCAAGCGCACTATCCCAGTTGTTGACTG
GTGCCCCACTGGCTTTCAGTGTGGTATCCACTACCAGCCACCAGGTGTTGTCCCAGGCGG
TGACCTTGCCAGGTCCAGAGGCTGTGTGCATGATCTCCAACTCACCAGTGTCGTCGAGGT
CTCTCCCGCATTTGACCACAGTTGACCTCATGTACGCCAGCGTGCCTTCGTCACTGGTAC
GTGGGTAGGCCATGGAGAGGGAAAATCTCTTAAGCCCGGAAGACTTGCTGCCTGGAAAGG
AATATAAAAATTGGTGCTATTCTCACAGGTTAGGAGGTAAAAGGGGCAAAATATTAACCG
TCCCTGGGTTTCAAGGGTGTTGTGTATCCA
>TC368788 similar to UniRef100_Q9SQH4 Cluster: Actin bundling protein ABP135; n=1; Lilium longiflorum|Rep: Actin bundling protein ABP135 - Lilium longiflorum (Trumpet lily), partial (12%)
TAAAAATTCACTTTTTTTGGTTACCGCTCCGGGGGTACTTTAGGGGTTTGGTTATGGTTG
ACCCACCTCAAGGGGATTTGGCATTAGCAGGTTTATAATTTGGATTTAATCCATTCTTGC
CGGCTAAAGCAAGTTAACGAGTAGTAGGCCTCCAAGCAGTTCGGGTGATGAACCCACTCA
ACGTGCCTTTGCACTGGCTGCCTGGTCCTCATCTGCATTCAATCCAACTCCGCAGCAGAA
GCAGGCTACTGATAGCAGCCCTCCAAGCTCGGGTGATGGACCCACTCAACGTGCCTCTGC
ACTGGCTGCCTTGTCCAATGCGTTTAATCCATCCTCAAAACCAAAAACTCCACCTCCGTC
ACGTTCAGGTCAAGGGTCACAAAGAGCAGCTGCAGTTGCTGCGCTATCCTCTGTGCTGAC
TGCTGAGCAGTCTGGATCATCTGACAATCTCAGAGCTAGCAAGACGAGCACAACATCAGA
AAAGACTGAAGCGGAGGTCGTCGTAATATCTCCATCGGAGGCATCTCCTCGCTCTGAAGC
TGGGGAATCCTCTGAATTTCAGTCAGAGAAAGATGTTGCAGTGGATGAGGTGCCATCCGA
GGTAGATGTAGCAGAGCCTGAGGCGCTGGAGGTGCCAGAGGAACAAGAAACTGAGCATGT
TGGTGAAGCAACATTTAGCTATGACCGCTTGATATCTAAATCTACTGATCCTATCCGTGG
GATAGACTACAAACGCAGAGAGGCGTACTTATCAGAGAGCGAGTTCCAGACCGTCTTCGG
CATCACCAAGGACGCGTTCTACCAGCAGCCAGGGTGGAAGCAAGAGCTACAGAAGCGGAA
AGCCGACCTCTTTTGAATAAGTGTCTGCTTCCAGTTCTCCCGCAGAATGAGATCAGTCAA
TCATATGTGCTTGTTTTGTGATTGTCCATATGTGTATGGTTTTTCTCGGTTTGTTTTATT
TACATGTGTATGGGCAGTCCCCCAGGGTATGTTTTGGAAGGTCATCTACACTGTCATTCT
GATGTACCACGGACAATTATGTTACCTATATTGCCTAGTTGTGTTGTTGAAGATTGTTGG
AACTTGGAAAGAACCCTCCCATCAAAAACCTCGGCCGCGACCACGCT
>TC368792 homologue to UniRef100_Q0DP54 Cluster: Os03g0713100 protein; n=1; Oryza sativa Japonica Group|Rep: Os03g0713100 protein - Oryza sativa subsp. japonica (Rice), partial (39%)
TTAAGTGGTTCCCCCCAGGTATAAATTAACTAGTTGATCAACTGTAGGGCAATGGAGTAC
CTTGGGCACCAATTGGTATCATATTGAACTTGTTTGGCATTTGCCCTGGTTTTAAGAGCA
CTTAGATGGCGGTCGACCAGTGGAGATCGCATTATTGTGTCTTGACCACCAGTTACCTGC
AGCACTGAAAAGCTTCCTTTGATAACATCTTTCGTTGCAAAATGTTCGAAAAGTCATTTC
TGAGGCTGATGGTACCAGCCCCATTTGATTGCTCCTGAGCAAGGTTACAGAAGGCTTATA
GATAGTTCACTCAGCTACTTTAGGGGCCCAGCTGAAGCTTCAGTTGATGCGGTCCATTTG
GTATTGAAGGAGCTAGTCCGGAGATCGATTGCAGCAACAGAGGAATTAAAGCGTTTCCCA
ACGCTTCAATCAGATATAGCTGCAGCAGCAAATGAAAGCCTAGAAAGATTCCGTGAGGAT
GGCCGAAAGACAGTTATTCGTCTAGTTGACATGGAGGCCAGTTACCTAACAGTAGAGTTC
TTCAGGAAACTTCCTACTGAACCAGACAAAGGAGCTAACAACAACACTCCGGCCAACGAC
AGATATCAGGACAACCATCTTAGAAGAATCGGATCGAATGTATCATCTTACATCAACATG
GTTTGCGATACATTGAGGAACACAATTCCGAAAGCCGTTGTGCATTGTCAAGTGAAGGAG
GCAAAAAGAAACTTGCTCAACCGTTTCTATGCGCATGTAGGAAGCAAAGAGAAGAAACAG
CTGAGCGCGATGCTGGACGAGGATCCCGCGTTGATGGAGAAGAGGGATTCCCTCGTGAAG
AAGCTGGAGCTGTACAAGTCCGCGAGGAACGAGATCGACTCGGTTGCATGGAAATGATCT
GATCTGATCCGATAGAGCGTTCGCGGCTGGAACAGATAGAACGTGTGTAGTAGAGATGCT
CCATTCGTTTTGCATATGCTTTGTACACGGGCTTTCTTGCCGAGTGTTGTTTTGTGGCTA
CCACCGAGACATGGACAGACACCGTTGCTTCTTTGGCCATCCTTTGGCCTCCTGTATGAT
TCGTATCGATATTAATTCAGATGATGTATTCTTTGTTCAAAAACCTCGGCCGCGACCACG
CT
>TC368811 UniRef100_Q66LG7 Cluster: CENP-C; n=1; Triticum aestivum|Rep: CENP-C - Triticum aestivum (Wheat), complete
GAAAACAGCAAATTATGATCGGCCTATCCAACCACCCAAGAAGCGGCCTGGAATGTCGAG
GAGAAAATCGGTCTATTCTTACAATTTTAGTGTGGGCACGGATACCTCAGATGGTACTGA
AGCACCCGATTCCCAGATGGGAACTTTACCAGAATCTCAGTCCACTCAAGACGACACGCC
TCCTTCAGTTCCTGAAAGAACCAAGCCACCGGTCCCTTCAAGTTCTAGCCAATGTGACAT
ACAAGATGTCTCAACGAGAGAAGATTCATTTGCTAAGAAGGATAAAGGCGCCACTCTGGA
TTCCCTAATGTCAGCATTCAAAAATTTGGATGAATCTAAAGAGGAAAGCCTGTTGCGAGA
GAAGTTACAGATCAAAGAAATAAACATAGGGGAAGCTTGTATCCCTGACCTATTGAATGT
TCCTGGTGATAGGCCTGTAAGAAGAACTAAGCAGAAGTATCTGACGAGTGACCGTACTCC
AGAAAGACCTGTATCAGGGAGCCACCATGCTCCAATTTCGAAATGGGAGAAACACATACT
TGGTCGAGACATTCTGAACGATAAAGCAGATCTTTCAGAAGACGATGAATCTGATAATTC
TCCAGAAACTGTTGTGGATAAACAATCGCAGGTGCACAGTTCTTACAATGATGTTGTTTT
GACGAACGGTGAGGCCTCTACTGCAAGGGAGACCCCAACTTCAATCATAAAATTTCCAGA
CCATGTTCTTGAACCAGTAAGTTCTCCACTTGGTGCGTGCATAGATAGTGACGTTGCCAA
AGAAAAGGATGCATCTAGCGGGCAAAATGTTTCATTAGAGGAAGAGCACATGCCAGTGAA
TCACCCATTTACCGAGAGGCCAAATAATGAACCAGAAACTTCTTCTCATCATTTGGAAGG
TGAAACAACAAAAGTGCTGGGTAGTGCACCAGGTAGGAATGCGTCAGTGTTGCATGGTGA
AGATGACAATATCGGATATCAGGGAGTGCTTGGAGGGGACATGCTTGTGCAAGATGAACC
AATCCATCCACCGGAAATACCTCCAGATGCGCATAATCAGTCTCATATTCAGGATGAAGA
TGTTGAGAAACAGGCAGTTGATATAAGCCATGAACTCCCTCTGAGCAAAGGTGGTAAGCA
AAATGCAGTCCAAAAAAGAAAAAACAAGAAGCAGTCAGCAAAGAGAGAAAAAAGAGTTTC
AGATAAGCCAATCCATACATCAGAAATACCTCCAGAAGATATTGTCCCACAGAATAACTC
TCATGTTCATGAAGGAAACTTCGAGAAACCTGCAGTTGGTACAAGCAATGGACTCTCCCC
AAGCAAAGATAGTAAGCAAAAGCGAGTTCAAAATGAGGAGTCTAAGAAGCAGCCATTGAA
GAGAATGAAAAGAGGGGCAGAAGAGGCAAGCAATCCATTGGGAATACCCCCGGAAAATTG
TGATACAGAGACTCAACCTAGTATGCAAGATACAAATATCGAGCAGCAGACAGTTGATAC
AAGGGTTCCACGGTCCCCAAACAAAGGTAAATTGCAAAAGGAAGGTCAAAGGAGAAAGAA
GAGGAAAGAAGTGAATAGAAGGAAAAGCCTGACAGCATTTGGTCTTGCGTGGCAATCTGG
CGTGAGACGCAGCACAAGAATACGGTCCAGGCCATTGCAGGATTGGCTTGGCGAAAGGCT
CCTATATGGGCGTATACATGACACAATGGCCACAGTCATCGGCGTGAAATCATATTCTCC
CAGTCAAGATGGCAAGGTTGAATTGAGAGTGAAATCCTTCGTGCCAGAACAGTACTCAGA
TATGGTAGCTCAAGCTGCAAAGTATTGAGGTTACTGGCCTGGACAAGTCTCACTTTGTTC
CGGGACAAGTCCTTTTGTGGCCAAGAGGGTCGGTAGCCTTTCAGGTGCTTTCTCATGCTC
TGCCATCTATCTTTCTAAAAGAGATTTGCACAATGTAGTGCAACCATGCTGTTACATCCA
AGACCATGTAGAAATATGGATGTAGTAGTAGAGACAGAAGAATTATCTTCACCTTTGTTA
GCTGTTTTTAGTGTCATCTCTGGATGATATGATGTCAATTGTCTCTAGTTTGTATATGCA
GGAAGTCCCTTGTCGTATGGT
>TC368817 homologue to UniRef100_O50019 Cluster: Yptm3 protein; n=1; Zea mays|Rep: Yptm3 protein - Zea mays (Maize), complete
GGCCAAGTATTTTGAATTCGACCACTATAGGGCGAATTGGGCCCGAGTTTGAATGTTCCC
GGCCGCCATGGCCCCGGATTAGCTGGTTCCGGCCGAGGTCCTGGCAATTCCCGGTTCTTC
GATCCGTTGCCCCGCCGGGATCGACCATGTCGTACGCCTACCTCTTCAAGTACATCATAA
TCGCGACACAGGCGTGGGCAAGTCATGCCTGCTGCTGCAGTTCACCGACAAGAGGTTTCA
GCCCGTGCACGACCTCACCATCGGCGTCGAGTTCGGCGCCCGCATGATCACCATCGACAA
CAAGCCCATCAAGCTCCAGATTTGGGACACGGCTGGCCAAGAATCATTCAGATCTATAAC
AAGATCATACTACAGAGGTGCTGCTGGTGCTCTTTTGGTTTATGATATCACCAGGAGGGA
AACTTTTAACCATCTTGCGAGCTGGCTAGAAGATGCAAGACAGCATGCAAATGCCAATAT
GACAGTGATGTTAATCGGAAACAAATGTGATCTGTCTCATAGACGGGCTGTCAGCTACGA
GGAGGGTGAACAGTTCGCCAAGGAGCATGGTCTAGTCTTTATGGAGGCATCTGCAAAAAC
AGCACAAAATGTTGAGGAGGCATTCATTAAGACGGCTGGAACAATATACAAGAAAATCCA
AGATGGTGTTTTTGATGTATCTAATGAGTCCTACGGAATCAAAGTTGGCTATGCTGTCCC
CAATGCATCTGGAGGTGGTGCTGGCTCGTCCTCTCAAGCAGGTGGCTGCTGCAGTTAAGC
AAGTTTACGACCAAGTCCTATCATGTGAGACTGAAAACAGCTGCCCAGGTTGTTGTCCTT
CCTTCCGCCATTGACGGTGTAATCAGTGAGCAAATGTTCATCAATGGTGCTTGTCTACAC
AGCGCAATCTTTCTGTAAAGCAAACATCTATAGTTTCTGTCCATTTGTGTCTGTAACTAA
ATGGTGTGGATATTCATTTGTTCGATGTAATAATGCTTTGTAGACTACAGACATGGCTGT
GCAGCAATTGCCCTGATCCATGTCACAATATTTGCCCTGATCCTTCCATTGCGCAGTATT
TGTTCACGCTAACCTCGGCCGCGACCACGCT
>TC368828 weakly similar to UniRef100_Q9FGM8 Cluster: Similarity to autocrine motility factor receptor; n=1; Arabidopsis thaliana|Rep: Similarity to autocrine motility factor receptor - Arabidopsis thaliana (Mouse-ear cress), partial (24%)
CCACGCTTCCGCGTCACGGCCCCGCGTCGCTCTCGTCTGGTGGTCGTCTCCCCTCCCCTC
CTCCGTCCCCGCGCGAATAAAGCCGGCGTCAGATTCTCCCCAGCCCCAAGCAAGCTCCGA
TTCCCCGCGGCAAACCAAGTAGGCTCTCGCCCAGGTTAGGACTTGGCTCCACTCGCCGAT
GCGCCAGCGCGACGCATGGCCGTGAACTGCCTATACGTCGTCGCCGCATCCACGGCGGCC
AGCGCCGCCGCGCTGCAGTGGTGGGCGGCGTCCTTCCTCGACGCCCCACGGGACGGGGAT
GTCGGCGGCGGGGACTGGCTCGAGACCTCGCTGCGATCGCACGTGACCGTCGCGCTCTTA
GCGAATCTGGCGGCGCACGTGCTCCTCGTCCTCCTCCTAGCTCTCAAGACATTATTTTTT
GTTCGGTTAACTTCTACAGAGACTAGAAAAGTGTTGGAACACATCATTAACTATGTAATC
TACAAGGGAACTTTTCTCCCATTGGTTGTGCCTCCTAATTCTCAACAAATAATCCTTTGG
TCAACTTGGCTAGTCCTTCTTTGTTCACTGAAGATGTTTCAATCATTGGCCAGAGAACGT
CTTGAGTGCCTCAATGCGTCACCCTCAGCAACTCCATTGAAATATCTCCGTGTATATTCT
GCACTGTTGCTGGTTCTTTCGACTGATCTACTATGGATGAAGCTTTGTGTAGGGTTCTGC
AGTTCATGCAATTCTAAGTTATTTTGGCTTATGTTATTTGAGCCTCTTAGTATTGCCTTT
GAGTCACTGCAGTCTATCATGGTGCATGGATTTCAGTTGCTTGACATTTGGCAGCGACAT
CTGATGGACAGTGGTGTGGACTATCTTGATTTCCAAAAAACTTTATAAACAGCAGCAGGT
TCATTTTCTGAATGGGAGAGGCCAACTATATAGGGAATTTGGGTTTTGGTCATTGACCTG
ATAAGCTGGTTGAGGTCACTGGGGCATTATTCGAAGAACCTTTGGGTCCCGGGGTATGGG
GTTTAACGGGTCGAAGCAAAGGTCCTGGTGAACTTGGGTGGTCCTGGTATTTCTATTTTT
GAAGGGGTTAAACCTCCCTTATTTTAAAAGGGCTCCCGCCCTCCATGGGGCA
>TC368857 similar to UniRef100_P51138 Cluster: Glycogen synthase kinase-3 homolog MsK-2; n=1; Medicago sativa|Rep: Glycogen synthase kinase-3 homolog MsK-2 - Medicago sativa (Alfalfa), partial (68%)
CCTGGGTTTACGNCGACCCACGCGTCCGAGGCGACCCGAGCAGCTGCGGACCAGGCCCTC
CGATCCGCCCGCGCCCGCGCCCGCCGCAGCCCTATGGTCCGGCCGCCCACCGGAGCGCCT
CGCCGCCGCACCAACCCGGTAATAACATGTTCAGTGCTCTGAAGGTTTCAGAGTCATAAT
TCCGAATCAGCTCAATGACCTCATTTGGTGTCGCACCGGCATCTGGGCTGAGAGATGCTG
GTGGTAGTAGTGAAGTGGATAAATTGCCGGATGAAATTAGTAATATGAGAATAAGTGACG
AAAAGGAAGTAGAGGCAACAATCATCAATGGGAATGGAACAGAAGCTGGTCATATTATAG
TCACAACTATAGGAGGCAGAGATGGCCAAAGGAAGCAGACAATAAGTTACATGGCTGAAC
GTGTCATTGGTCAAGGATCATTTGGTGTTGTGTTCCAGGCAAAATGTTTGGAGACAAGTG
AGACAGTAGCTATCAAGAAGGTCCTTCAGGATAAGAGATACAAGAACCGTGAGTTGCAAA
TGATGCGTCTACTTGACCATCCAAATGTCGTATCTCTGAAACACTGCTTCTTCTCAACCA
CTGAAAAGGACGAACTCTTTCTGAATCTTGTGCTTGAGTATGTTCCTGAGACAGTTCACC
GTGTCATCAGACACTACAACAAGATGAACCAGCGCATGCCACTGATATATGTGAAGCTAT
ATACTTATCAGATTTGTAGGGCACTGGCCTATATCCATCGCACCGTTGGTGTTTGCCACA
GGGACATAAAACCACAGAATCTTCTGGTTAACCCACACACTCATCAGCTGAAGATCTGGT
GATTTTGGAAGTGCAAAAGTTCTGGTGAAGGGCGAACCAAATATATCATACATCTGCTCT
AGGTACTATAGGGGCACCAGAGCTTAATTGTGGGTGCTACTGAGTACCACCACAGCAATT
GACATCTGGCCTGCTGGATGTGGTCTTGCTGAAACTTCTGACAGGAACAGCCTTGGTTCC
TTGGTGAAGGTGAAGTGATCAACTTGTTGAAATTTATCAAAATCCGGGCACTCCTTACAG
GGAAAGAACTAAATGGTTTAACCCGAAACTAAAGGAATTATAGTTTCCCCAAATCAGGGC
CCATCCATGGATTAGGGGGTCCCACGACA
>TC368858 similar to UniRef100_Q9M508 Cluster: Beta-ketoacyl-ACP synthetase I; n=1; Glycine max|Rep: Beta-ketoacyl-ACP synthetase I - Glycine max (Soybean), partial (61%)
GATTCCAACGCGTCCGGAGCTCCGCTNCTGGTCGACCTGCAGGCGGCCGCACTCATGATT
AGCGTGGTCGCGGCCGAGGTTTCAGAATCTTCTCGAGAAGGGCTACAGAAAGATAACTCC
TTTCTTCATCCCATATGCCATAACAAACATGGGATCTGCCCTGCTTGGCATGGACATTGG
CTTCATGGGTCCAAACTACTCTATTTCAACTGCATGTGCTACCTCGAACTACTGTTTCTA
CGCTGCAGCAAACCATATTCGCAAAGGCGAAGCCGATGTGATGATTGCTGGTGGCACTGA
AGCCGCCATCATTCCGATTGGTGTTGGTGGGTTTGTTGCATGTAGAGCACTATCACAGAG
GAACGATGACCCTAAAACAGCATCTAGGCCTTGGGACAAGGAGCGTGATGGTTTCGTCAT
GGGTGAAGGAGCTGGAGTACTGGTCATGGAGAGCTTAGAACATGCAATGAAACGTGGTGC
TCCAATAGTTGCGGAGTATCTAGGAGGTGCTGTGAACTGTGATGCTTACCATATGACTGA
TCCAAGAGCCGATGGTCTTGGTGTTTCATCTTGCATCAGACAAAGTCTTCAAGATGCTGG
TGTGGCACCAGAGGAGGTTAACTACATCAATGCTCATGCAACATCCACCCTTGCTGGTGA
TTTGGCAGAGATGAATGCCATCAAGCAAGTCTTTAAGGACCCATCTGGGATAAAAGTAAA
CGCAACCAAGTCCATGATAGGGCATTGCCTAGGTGCAGCAGGTGGTTTGGAGGCCATTGC
TACTATTAAAGCGATAAACACTGGATTGGTGCATCCAAGCATAAACCAGTTTGACCGGGA
GCCTGCGGTTTGAATTTGACACCGTACCCCAACGTAAAGGTCGAACATGAAATCAATGTT
GGTATCTCGAATTCCTTGGGATTTGGAGGACACAACTCGGTGGTCGTATTCGCCCCATTC
AAGCCCTAATGCCGAAGCAACTGTCGATCTGACAGCCAGCAACATTACAGTGGAGCAGAG
GATCCAAGATCCATTGCATTTTAAATAACCCCTCCCATTAAATTTGAGAATACTGGTGTA
CCCTCCTGAATTGTCTGCAGCCAATTTAATTGTTCTCCGGTAATTGGCAGGTTAAAACAA
CAATATTTTTTCGTTCCTA
>TC368881 similar to UniRef100_Q0JLN8 Cluster: Os01g0585600 protein; n=1; Oryza sativa Japonica Group|Rep: Os01g0585600 protein - Oryza sativa subsp. japonica (Rice), partial (29%)
ACGCGTTCCGAGAAAGAGGGAGAAGAGAGATGGTGATCTCGACGGGGACCATTCCAAAGA
TGAAGACGACGACACGGACAGCTGCTCGACGCCTCTGCCCCCGCCGCCGCCGCCCGGTAT
GGAGTGGGAGTACACGGACCCAATCACTATGCGTCCCTTGGATTTTCTTCCATCTTCGTT
GGCTGATCGGGACGATAAAGAAGTGGCCTCACAAGTCAGCATGGATGACGATTGGGTGGA
AACGAACATAGAATTTGATGGACAGGATGAAAGCGTCTCTGGCAATGCTGATGGCATACT
TAGGCGTGTGGAATTGCATCCAGCAAAGAGTAGGGTTATGGGTGATGAAAACTCATCAAT
GATGAGCAGCTGGGTAACAAAGGACTCGAACTCTTCGGTGATGGCCTGGGCGACTGACAA
GTCACTGGTAGAAATAGCCAAGGAGATTGATGAGTACTTCTTGAAAGCAGCCGCAAGTGG
GACTGATGTTGTTATACTCTTGGATTCTGCTACCGGCCGGCTAGATCCCTCAGAGGTGCA
AGTAAAGAAAGGAAAAAATTCGAAGTCTGCCAAGGTTTTCTCTACACTTTCCTGGAGCTG
GTCATTCAAGTCTGTACATGCTAACAGGGAATCCTCAAGTGATGCTTGTGGATACGGTTA
TCATGGCAAAACACTAGATAAGCTTTATGACGAGGAGCAAAAACTCTATCAGTTAGTTAA
GGTGCACTATGGGAGTCTTAAGTATTATTTTGATTTAGTCTATGTTCACCGAAATGCATT
GCACAATACACTCAAGGATTGAGATAACAGCTTATAGCTTGTATCTTAGATTTTGATGAA
TCGTTTATGGTTTAGGAATTTTTGTTACCTCTATCAATAGGGGAAATTGATGCATCATGA
ATAAAATGTTGACCTGTTACCTTATGCTGCCAGAAGTCGACACATGGTGACTATCCTATA
TTGCAGGATGAAGATTTGGCAAGGCTGAATACAGAAAGTAAGTTCATTGCTAAGGAGCTA
AATCAGGGAACATGAATAGGTGGAGGCAGAAAAGTCGGGAAATATCTGAAGAACTGAAAC
TCGGATAATGTCCTAAGAGAAGTGTAGCTGAAGTGTTGACCATTTAAGCCAGGGAT
>TC368882 UniRef100_Q6RK62 Cluster: Dof DNA-binding protein; n=2; Triticum aestivum|Rep: Dof DNA-binding protein - Triticum aestivum (Wheat), complete
CCACGCGTCCGCCCACGCGTCCGGGCAACTTGACCCTATCCCATAGCACTAGACCAAACA
ACACCTATACTCCATACTACCCTTCATTCACCTGATGGAGGAAGTGTTTCCGTCAAACTC
CAAGAGCAAGGCAGGTCAGATGGCGGGGGAGGCGATAGCGGGGGCGGAGAAGAAGCCTCG
GCCAAAGCCAGAGCAGAAGGTGGAATGCCCTCGGTGCAAGTCTGGCAACACCAAGTTCTG
CTACTACAACAACTATAGTATGTCTCAGCCCCGCTACTTCTGCAAGGCCTGCCGCCGCTA
CTGGACCCATGGTGGCTCCCTCCGCAACGTCCCCATCGGTGGTGGCTGCCGCAAGCCCAA
GCGCTCGGGGACCTCCGACGCCCACAAGCTCGGCGTGGCCTCCTCACCGGAACCCACGAC
TGTCGTGCCCCCCTCGACCTGCACAGGGATGAACTTTGCGAACGTCCTCCCGACGTTTAT
GTCTGTTGGTTTTGAGATTCCAAGCAGCCTTTCCCTAACCGCCTTTGGGTCATCATCGTC
GTCCAACACGGCGGCGATGATGTCCCCTGGTGGGACGACGTCGTTTCTAGACGTGCTAAG
AGGGGGTGCAGGAGGGCTTCTTGATGGCAGCCTCAGTCAGAACAATGGCTACTACTATGG
TGGGCCAGCCATTGGATCAGGCAATGGGATGCTGATGACGCCGCCAGCGGTGTCATTTGG
CATTCCAGTTCCGATGCAGCAGCATGGCGATCTCGTGGTTGGTGGAAATGGAATAGGTGC
CGCAACTGCTTCAATATTTCAAGGGGCCACTAGCGAGGAAGGAGATGACGGCATGGGGGG
CGTGATGGGGCTCCAATGGCAACCACAGGTTGGCAATGGTGGAGGTGGTGGTGGTGTATC
AGGAGGCGTGCATCACCTCGGGACTGGGAACAATGTGACGATGGGCAACAGCAACATACA
CAACAACAACAATAACGACAGCGGCGGTGATGACAACAATGGTGGGTCATCGAGGGATTG
CTACTGGATCAACAATGGAGGATCAAACCCATGGCAGAGCCTCCTCAACAGCAGCTCCCT
GATGTAAGTGCAAGAAGAAAATGGGAAATGGAGGTCATTGAATTGGTGAAGTGGGTCAAT
CGTTTTCTTACTAGTTTCGGCGCTTCTTCTTCTTTTACTTGCTTGACTTATTTCGCTCCA
TCATTTTCATGTTTTGTTTAAGTGGGGATTGTTTTGTTTATTTGAGTGAAACTCCAGACA
ATGTGTGTCATCTGCGATGCTTAATTAAGTATTGTTTGTTTCATGACATTAGTAATTGAA
GGATTTATGGTTTAAGCTTTATCTAGGTGATGTTGTAGAGAATGCATGCACATTATTCTT
AGTTAAGTTGTTTACCCACTGATCC
>TC368887 homologue to UniRef100_Q5MCL9 Cluster: Calreticulin-like protein; n=1; Triticum aestivum|Rep: Calreticulin-like protein - Triticum aestivum (Wheat), partial (67%)
TACACAACAATAAAGATTTAAGTTTGGACCCAGAAATCTGGGGGTAAGCACCAAGAAGGT
CACACTATCCTTATTAAGGATGGCAAGAACCATTTGATCAAGAAGGACGTTGCCTTGCGA
GACCGATCAGCTGTCGCATGTGTACACTTTGATCATCCGCCCTGATGCCACATACAGCAT
TCTCATTGACAATGAAGAGAAGCAAACTGGAAGCATCTACGAGCACTGGGATATTCTTCC
TCCCAAGGAAATCAAGGACCCAGAAGCTAAGAAGCCAGAGGACTGGGATGACAAGGAGTA
CATTCCTGATCCCGAGGACGTCAAGCCAGAGGGCTACGATGACATTCCCAAGGAAGTCAC
CGATCCTGATGCTAAGAAGCCTGAAGATTGGGATGATGAGGAAGATGGTGAATGGACTGC
CCCAACCATCCCCAACCCAGAGTACAAGGGCCCATGGAAGCAAAAGAAAATCAAGAACCC
TAACTACCAGGGCAAATGGAAGGCACCTATGATTGCCAACCCAGACTTCAAGGATGATCC
TTACATCTATGCTTTCGACAGCCTGAAGTACATCGGAATAGAGCTGTGGCAGGTTAAGTC
AGGAACTTTGTTTGACAACATTCTCATCACTGACGATGCTGCCTTGGCCAAGACATTTGC
TGAAGAGACCTGGGCCAAGCATAAGGAGGCTGAGAAGGCTGCTTTTGACGCGGCTGAAAA
GAAGAAGGAAGAGGAGGATGCTTCCAAGGCTGGTGAGGACGATGATGACTTGGATGATGA
GGATGCCGATGATGAGGACAAGGATGACAAGGCTGGGTCTGATGTCGAGTCTGATGACGA
GAAGCACGATGAGCTCTAGATGGATGGTGAGGATGAGAGGAGGCCGCCTGCCTTCGCGCC
GGTGCCATGATTTATTAGTTGTCTCTCATTATGATGTTCCCCTTTTTGTGATCAGAAACT
TGACAAGTTACTGTGTGTAGAAGAACAACATCACCGTGGGGTCTTTGTAGCGCTTTTGTA
GTCCAATTTTTACCGGAAGGGAACTTTATAGTCGTTAAACGAGCAAAAAATAAAAAATCT
TGCACCTCGGCCGCGACCACGCT
>TC368904 UniRef100_Q9M7C4 Cluster: Plasma membrane intrinsic protein 1; n=1; Triticum aestivum|Rep: Plasma membrane intrinsic protein 1 - Triticum aestivum (Wheat), complete
CGACCCACGCGTTCCGCACCCCAAGCCCCCACCTCCATTTTTTCCAGCCAGGTTTGCAGC
GAGAAGGAACAGCAAGGCTAGCTACACAAGCCGATGGCCAAGGACGAGGTGATGGAGACC
GGCGGCGGCGGCGACTTCGCGGCCAAGGACTACACGGACCCGCCGCCGGCCCCGCTGATC
GACGCGGCCGAGCTGGCCTCCTGGTCGCTCTACCGCGCCGTCATCGCCGAGTTCATCGCC
ACGCTGCTCTTCCTCTACATCACCGTGGCCACCGTCATCGGGTACAAGCACCAGACGGAC
CCGGCGGTGAACAGCGCCGCCGACGCAGCGTGCGGCGGCGTGGGCGTGCTCGGCATCGCC
TGGGCCTTCGGCGGCATGATCTTCGTCCTCGTCTACTGCACCGCCGGCATCTCCGGGGGC
CACATCAACCCGGCCGTCACCTTCGGCCTCTTCCTGGCGCGCAAGGTGTCCCTGGTCCGC
GCGCTGCTCTACATGATTGCGCAGTGCCTCGGCGCCATGTGCGGGGTCGGCCTCGTCAAG
GCCTTCCAGAGCGCCTACTTCGTCAGGTACGGCGGCGGCGCCAACACGCTCGCCGCCGGC
TACTCCAAGGGCACCGGCCTCGCTGCGGAGATCATCGGCACCTTCGTGCTCGTCTACACC
GTCTTCTCCGCCACCGACCCCAAGCGCAGCGCACGCGACTCTCACGTCCCGGTGCTGGCG
CCCCTCCCGATCGGCTTCGCCGTGTTCATGGTCCACCTGGCCACCATCCCCATCACCGGC
ACCGGCATCAACCCGGCCCGGAGCCTGGGGGCCGCCGTCATCTACAACAAGGACAAGGCC
TGGGATGATCAGTGGATCTTCTGGGTCGGCCCCATGATCGGCGCGGCGATCGCGGCCTTC
TACCACCAGTACATCCTCAGGGCCGGCGCCATCAAGGCCCTCGGCTCCTTCAGGAGCAAC
GCGTAACAAGTTATCATCCATGTCATCTGTATGCAAGACTGAAGCAATGGCGACCCGTGT
TGTGTCCATCCATCCAGAGAGAAATGCGCTTTTGCAACTTCTCGACAGTTCAGTTCGGCC
GCCGCAATGGTCGTGTTATTATGTGTCGGCAGCTGCATATGCGTAGTACGTGGTCCGGTC
ATGCGTGCCGTGTCTTGTAATTCGGTCCATGGGATCGCTTGTCTTAATTAGCCCGCATTG
CTTTTCCTACTTGTATTTAAATTTAGCGACCATATGTATGATCGATCCAACGTCGCCACC
TTTCTATCTAAGTCATCAATCCACCAAGCAAGTGGCGGCCGC
>TC368922 UniRef100_Q6QNH2 Cluster: Minichromosomal maintenance factor; n=1; Triticum aestivum|Rep: Minichromosomal maintenance factor - Triticum aestivum (Wheat), partial (25%)
TTGGTACCCCCGGGTTTCCCATTCAGACGTTTTAAACGCCGGCCAGTAATTGTATCCGAC
TCCCATAGGGCGAATTGGGCCAGACTTGCATGTTCCCGGCCGCCATGCCGCGGGATTAGC
GTGGTCCCGGGCGAGGTTTGCAAGGTTTGTTGTTGATAGCCATGCCAGATCTCAGCCCAA
GGGTGTAACCTTGAAGATAGAGTTGTAGCTGACGAGGAGGATGATCCATTGACTGTTGCC
CGAAATGCTGACCCAGATATCCTTTCTCAAGACATGCTGAAGAAGTATATCACATATGCT
AAGTTGAATGTATTCCCCAAAATACATGATGCTGACCTGGACAAGATTAGCCATGTCTAT
GCTGAACTTCGACGTGAATCATCTCACGGTCAAGGAGTCCCCATTGCAGTAAGGCATATT
GAATCAATCATTCGAATGTCTGAGGCACATGCAAAGATGCATCTGAGAAGCTATGTGTCT
CAAGAAGATGTCGACATGGCCATTCGTGTGCTGCTTGACTCCTTCATCTCAACCCAGAAA
TTTGGTGTCCAGAAGGCACTTCAGAAGAATTTCCGGAAATACATGACGTACAAGAAGGAT
TACAATGAACTGCTTCTGCTCCTTCTGCGCACCCTGGTCAAGGAGGCGCTGCACTTTGAA
GAAATCGTGTCGGGATCAACCGCACGCCTGACTCATGTGGAGGTTAAAGTGGATGACCTG
AAGAACAAGGCCCAAGAGTATGAGATCTACGACCTGAGGCCGTTCTTCTCCAGCTCGCAC
TTCAGCGACAACAGTTTTGTCCTGGACGAAGGACGTGGGATCATCAGGCATCCAGTTGCA
GCATAACAACTCAATCGACCTCAGCTGATGACCCATGTGTGATGAACAGCTACCTCTTTG
TTCAAGAGCTAGTGATGGAGCTAGAAATGTCCACTTGTAGTGTAAGTTGGCAAAATGACT
GCTTGTGCCTGTTTTATGAGAGTACTGATATTGGTGTACTGTTTGCTATTTGAAACCCTT
GTGCCTCCTGTGGCATTTAGAGATGTCTGTACCTTCTTGATATCATAATTCAGTGTTATG
GAACTAAAAACCTCGGCCGCGACCACGCTAATCCGCGGCCATGGCGGCGGGAACATTGCA
CTTCGGCCCAATTGCCCCTAAGGGAGTCGATTTAAATCCCGGGCCGGGTTTTAAACGTGA
>TC368923 similar to UniRef100_P30792 Cluster: 2,3-bisphosphoglycerate-independent phosphoglycerate mutase; n=1; Zea mays|Rep: 2,3-bisphosphoglycerate-independent phosphoglycerate mutase - Zea mays (Maize), partial (43%)
TTTTATAGAGGGCAATCGTTGTCCCATATGGCGGGATGCCTCGGACTTCATTCTAGACTG
ATCGCATGGTATGCTGCGAAAGCACTGGGTTTCCTGGTTTTGATAATTGACCCGTGTTCT
GTTACCCAAAATTAAGTACGCTGGGATGCTTCAATATGATGGTGAGTGAAGCTCCCAGGC
AAGTACCTGGTTCCCCACCTTTGATTGAGAGGACATCTGGTGAATACTTGGTGAAGGATG
GTGTCCGCACCTTCGCTTGCAGTGAACAGTTTAAGTTTGGCCATGTCACATTTTTCTGGA
ATGGAAACCGTTCGGGATACTTTGACGAGACCAGGGAAGAGTATGTAGAAATTCCCAGTG
ACAGTGGTATCACATTCAATGAGCAGCCCAAAATGAAGGCACTTGAAATTGCTGAGAGAA
CTCGGGATGCTATCCTCAGTGGGAAGTTTGACCAGGTGCGTATTAACCTGCCAAACGGTG
ACATGGTTGGTCACACTGGTGATATTGAAGCCACAGTTGTTGCTTGCAAGGCTGCTGATG
AAGCTGTCAAGATGGTCTTGGATGCTGTGGAGCAAGTTGGTGGTATCTATCTTGTCACAG
CTGATCATGGAAACGCAGAGGATATGGTTAAGAGGAACAAAGCTGGCCAGCCGATGCTCG
ACAAGAGCGGCAGCATCCAGATTCTTACATCGCACACGCTTCAGCCAGTCCCTGTTGCTA
TCGGAGGCCCTGGTCTCCACCCAGGAGTGAGATTCCGCTCCGACATCCAGACACCCGGGC
TCGCCAACGTCGCCGCCACCGTGATGAACCTCCATGGCTTCCAGGCTCCTGCTGATTACG
AGACGACCCTCATCGAAGTCATTGACAAGTAAAAAAAAAAACACTGCGCCCTCTGAAGCC
AAAATTGCTGCAGCCGATTTTGTCGCTATAGTTTTGGGGTGGGTCAAGGAATGATCGCAT
CATTGAATAATTTGAGATTTGCCAGCACGCTTGCTCGAACTCATATGTAACATTGAGAAA
GGTGGATTTTACTTGCAGTTAGCTCTATTTTGTAATTTGGGGTATTGCCATGCTGGTTTG
CTTAACATACCGATAGCGATTTTTGCTCAAAAACCTCGGCCGCGACCACGCT
>TC368937
GCGTGCCGCAACAAGAACCACCACTCCAAGCTCCCGCTAGCCGCTAGCTAATCAACCCCG
CCGGCAAGGCGAGACACCCGCCAGTTGTCATCGTTTCCCTGATGGAGAAGAGGCAGGCGA
CCTACGGGAAGGGCGCGGCCAGGATGGCGCCCATGGAGGTATCGGTGGAGGCCGGGAACG
GCAGGGAGTCCGACTGGCTTGACGACGACGGCCGCCCGCGTCGGTCGGGCACGGTGTGGA
CGGCGAGCGCCCACATCATCACCGCCGTCATCGGCTCGGGCGTCCTCTCGCTGGCGTGGG
CCATCGCCCAGCTCGGCTGGGTGGCGGGCCCCGCCATCATGCTCCTGTTCGCGCTCGTCA
TCTACTACACCTCCACGCTCCTCGCCGAGTGCTACCGCTCCGGCGACCCGGAGACCGGCA
AGCGCAACTACACCTACATGGACGCCGTCCGCTCCTACCTCCCGGGCACCAAGGTGAAGC
TGTGCGGCGTCATCCAGTACGCCAACCTCGTCGGCGTCGCCATCGGCTACACTATCGCCG
CCTCCATCAGCATGCGGGCGATCGGGAGGGCGGACTGCTTCCACTACCACGACGTCAGGG
GCCGCAGCGGGAAGGACGAGTGCAAGAGCTCCAGCAACCCGTACATGATCGTCTTCGGGG
TGGTGCAGATCCTCTTCTCGCAGATACCGGACTTCGACCAGATATGGTGGCTCTCCATCG
TTGCCGCCGTCATGTCCTTCACCTACTCCACCATCGGGCTCGGCCTCGGCATCGCGCAGA
CCGTCGCCAACGGCATCCAGGGCAGNCTCACCGGTCTCAGCGTCGGCCCGGGCGTGACCT
CCATGCAGAAGGTGTGGCGCAGCCTCCAGGCCCTCGGCAACATCGCCTTCGCATACTCCT
ACTCCATCATCCTCATCGAAATCCAGGACACGGTGAAGGCGCCGCCGCCGTCGGAGGCGA
AGGTGATGCAAAAGGCGACGGGGATAAGCGTGGCGACGACGACGGTGTCTACATGCTGTG
CGGGTGCATGGGGTACCCGCGTCCGCGACCGGCC
>TC368940 UniRef100_Q6Q1C7 Cluster: CCAAT-box transcription factor complex WHAP4; n=1; Triticum aestivum|Rep: CCAAT-box transcription factor complex WHAP4 - Triticum aestivum (Wheat), complete
CCACGCGTCCGGCAGAGAGAGAAACGGAAACAGAGGGGGAGAAGACTTGCAGAGGAGAGG
AGCAAGTTGCGGAGGAGGCAGCGGCAAGGGAGGAGGGGTCGCCGGAAGGGGGACATGCTC
CCTCCTCATCTCACATCTCGCAGCTTGAACTGAGAGCAAGAGTAGAAACCCATAAGATGA
GACGCAAGCAAAATATGCATGAAAATGGCACAATCATGATTCAGTTTGGTCAGCAAGTGC
CTAACTGCGAGTCCTCAGCTAGCGATTCTCCTCAAGAAGTGTCCGGGATGAGTGAAGGAA
GCTTTAATGAGCAGAATGATCAATCTGGTAATCGCGATGGCTACACCAAGAGTGATGAAG
GCAAGATGATGTCGGCTTTGTCTCTGGGCAATTCAGAAACAGCATACACACCCCCAAAAC
CTGACCGCACTCATCCCTTCGCCATATCATACCCATATGCTGATCCTTACTATGGTGGTG
CAGTGGCAGCCTATGGCACACATGCTATTATGCACCCCCAGATGGTGGGTATGGTACCAT
CCTCTCGAGTGCCACTGCCAATTGAACCGGCTGCCGCCGAAGAGCCCATTTATGTGAACG
CGAAGCAATACCATGCCATTCTCCGAAGGAGACAGCTCCGCGCAAAATTAGAGGCTGAAA
ATAAGCTGGTCAAAAGCCGTAAGCCGTACCTCCACGAGTCCCGGCACCAGCACGCGATGA
AGCGGGCTCGGGGGACAGGCGGGCGGTTCCTCAACGCAAAGGAGAAGTCCGAGGCGGCCT
CCGGCGGCGGCAATGCATCAGCAAGATCTGGCCACGCCGGCGTTCCTACAGACGGTGGTG
GCATGTTCTCGAAGCACGACCACACCTTACCGTCCGGTGACTTCCATTACCGCGCAAGAG
GGGGCGCCTAGGGCGGGCCTTTGCCCCCGGCAAATCATCCTTGGCTTATGTGTGTGGCGA
ATGACCGTCAATTCGGTCCAATGATATTGTAAAACTGAATTTAGAGTCTGCAATTGTTAC
TTGGGGGTTTGGTAGACGGTCGTTGTGTTTGGGGACGCTGCAGCTGCAGCTGCAGCTGCC
GGTTCTCTTGTTGTGGTAGGTTTGTGTGGCATGGCAGGTGCTGCTAAGCTGGAGCCTGCT
TGAACTGTTTTCCTGTCACTTTGTTGGGGTAATAATGACCATCCTGTATGATATTAGTAC
TGACTTGGAGTAATAACCATTCCCGGCGTGATGCATTT
>TC368943 UniRef100_A9YFM2 Cluster: Neutral ceramidase; n=1; Triticum aestivum|Rep: Neutral ceramidase - Triticum aestivum (Wheat), complete
ACGCGGGGGGAGCCACGACTACAAGGCAGTGGCACCCTGCTCTTGGAGTTCCCAATCGAT
CGCGTCGCGTCTCGTCTGCGCTTGGTGCTGTTTAATAAATGGCGACGGAGGCGACCAGCC
AGCGCAGCAGCAGCAGCTGAAGTCGCCGGGGTTCCCAGTTGAGATTCGCCATTCGCATGT
GTACGGTTAATCTGTTCTTCTCTGGAGATTTTGGACTTGCATGAGTTGATCAACAACTCC
ATTCCCTGGTTCCTGATGGAGGCATCATCTTGCTTGCGCTATCAAGTCCGTGGTTTTGGT
TCGTTCAGGATATGGCTATGTCTTCTTTTACTTCTTGTCCTTCAGAATTGCAGCCCGGTG
CTCTCCGATTCTCCATATTTGGTCGGCATGGGGAGCTATGACATAACAGGGCCCGCAGCA
GATGTTAACATGATGGGATATGCAAATACTGAGCAGATTGCATCAGGGATTCACTTCAGG
CTCAAGTCACGCGCGTTTATTGTTGCTGAGCCTAATGGAAAGCGTGTTGTCTTTGTGAAT
CTGGATGCTTGCATGGCATCACAGCTTGTGAATATAAAGGTGCTCGAAAGGCTAAAAGCA
AGGTATGGTGATCTTTATAATGAGAATAACGTGGCTATCAGTGGGATCCATACCCATGCT
GGGCCTGGAGGTTATCTGCAGTATGTAGTCTATATTGTCACTTCTCTTGGGTTTGTTCGT
CAGTCATTTGATGTAATTGTCGATGGGATTGAGAAAAGCATTGTTGAAGCTCATAACAAC
CTCCATCCTGGGAAGATCTATGTGAATAAAGGTGACCTTCTTGATGCTGGTGTGAATCGC
AGCCCGAGCGCGTACCTGAATAACCCTGCTGAAGAGAGAAGCAAATACAAATACAATGTT
GATAAAGAAATGACCCTTGTTAAGTTTGTAGATGATGAATCGGGTCCAGTTGGAAGTTTT
AATTGGTTTGCGACTCACGGAACATCAATGAGTCGCACAAATTCTTTGATAAGTGGTGAT
AACAAAGGAGCAGCTGCACGTTTCATGGAAGACTGGGCTGAAAAGAATGGCCTTCCAAAG
CAGACAGGTGTTGCAAGTTCTGATGATCTTGGATTTTTGCACATGACATCTGTACTTCCG
AGAAGAGTCTCTACAATAATACCAGAACCGGATGAGATAACTGACGACTTAATGCAATTG
GCATCATCCTACGAGGCATCGGGTGGAAGACGGTTGGAAGGTTCAAATATCACTAGACGC
ATTAGAAGCTCTCAAGAAAACAATGCAAAATTTGTTTCCGCGTTTTGCCAGTCAAACTGT
GGAGATGTTAGTCCAAATGTCCTGGGGACGTTTTGCATAGACACCCATCTTCCTTGTGAC
TTCAATCACAGCACATGTAATGGGAAGAACGAACTTTGCTATGGACGAGGCCCAGGATAT
CCTAATGAGTTTGAAAGTACCCGCATAATTGGGAATAGGCAATTTCTGAAGGCTGTAGAT
CTCTTTAATTCAGCTTCTGAAGAAATACAAGGAAAAATTGACTATCGACACACCTACTTA
GATTTCTCTCAACTCAAAGTTAGTGTTTCTACAAGTACGGGCGGTCCGCAGGTGGTGAAA
ACATGCCCAGCAGCCATGGGATTTGCATTTGCTGCTGGAACCACAGATGGCCCTGGAGCT
TTTGATTTCAAACAAGGAGATGACAAGGGAAACCCTTTCTGGAGATTAGTGAGGAACTTA
CTAAAGACACCAGGGAAAGAGCAAGTTGAGTGCCAAGCTCCAAAACCAATATTGCTGGAC
ACTGGTGAAATGAAGGAACCATATGATTGGGCGCCTGCGATACTTCCCATCCAGATCATA
AGAATTGGTCAGCTGGTTATCTTGTGTGTTCCTGGAGAATTCACGACAATGGCCGGCAGG
CGGCTACGCGATGCTGTAAAAAATGTACTGATAAGTGGCAGCAATGGTGAATTTGGTACA
AATATTCATGTTGTTCTTGCGGGGCTGACAAACACATATTCTCAGTATGTCACAACATTT
GAAGAATACCAGATCCAAAGATACGAGGGTGCGTCAACATTGTACGGTCCCCACACCTTG
AGTGCATACATTCAAGAGTTTCAGAAACTTGCCACAGCTATGGTTGAAAACAAAGAGGTC
CCCACAAACATCCAACCTCCTGACATGTTGGAGAAGCAAATTGGACTATTGCCAGGTGTT
ATGTATGACTCTACTCCTCCTGGTGTTCACTTTGGGGATGTTAGCTCGGACGTTGCAGCA
AACTCAAACTTCAGGAAGGGCACTACTGTGAATGCTACATTCTATTCGGCCTGTCCAAGG
AATGACCTTCTAACTGAGGGCACCTTCGCACTTGTTGAGAAGCTAAATGGTAACGACTGG
ATTCCTGTCTATGATGATGATGATTGGTCATTGCAATTCAAGTGGTCTAGGCCTTCAAAA
TTCAGTCCAAGAAGTTTCGCGACGCTGGAGTGGACCATTCCCGAGGATGCTGCCTCTGGT
GTTTATAGGTTGAGGCATTCTGGTGCCTCTAAGCCATTGATAGGGTCAATCAAGCATTTT
ACAGGTACTTCTCGGGCATTTGCAGTGCGTTAAGCAATACACAATGCTTTTGATGGTATA
CCTGCCAGAGTTTACTTCTTGGAATGTAATCCGTTATTCTACATGATTCCCCCCTTGTAT
TTACGTCCCGGAGGTGTAAATTTGTAAGTGTCCGATCATACAAAACTGCTGCTCTATATG
CTTAAGTAGTTAAGTTATAAGGAAATATATAGCTTGTTTTTTCCCGACT
>TC368950 UniRef100_Q9ZRS5 Cluster: Ribulose bisphosphate carboxylase small chain; n=1; Secale cereale|Rep: Ribulose bisphosphate carboxylase small chain - Secale cereale (Rye), complete
TGCGACCCACGCTTCCGCGACTGGAGCACGAGGACACTGACATGGACTGAAGGAGTAGAA
ACTCAAAGCCAGAGTGCCTCCTCCTAGCAAGCTATATACCTACATAGCACAGCCATGGCC
CCCACCGTGATGGCCTCGTCGGCCACCTCCGTCGCTCCTTTCCAGGGGCTCAAGTCCACC
GCCGGCCTCCCCGTCAGCCGCCGCTCCAACGGCGCTAGCCTCGGCAGCGTCAGCAACGGT
GGAAGGATCAGGTGCATGCAGGTGTGGCCCATCGAGGGCATCAAGAAGTTCGAGACCCTG
TCCTACCTGCCACCGCTCAGCACGGAGGCCCTCCTCAAGCAGGTCGACTACCTGATCCGC
TCCAAATGGGTGCCTTGCCTCGAGTTCAGCAAGGTTGGGTTCATCTTCCGTGAGCACAAC
GCATCCCCTGGGTACTACGATGGCCGGTACTGGACAATGTGGAAGCTGCCTATGTTCGGG
TGCACCGACGCCACACAGGTGATCAACGAGGTGGAAGAGGTCAAGAAGGAGTACCCTGAC
GCGTACGTCCGCATCATCGGATTCGACAACATGCGCCAGGTGCAGTGCGTCAGCTTCATC
GCCTTCAAGCCACCGGGCTGCGAGGAGTCCGGCAAGGCCTAAACAGCTCACTCACCACGG
GCCACATATAAAGTGCCATTGCGGTTTTGTCAACTCTGACATTGCTTTGGGTTTTCCTTC
TCCATTTATCTTTCTTGTTTGTTCCTAAGAATATGTGTATGTCCATGTTCATGTACCAAC
ATGTCTCGAGAAAGCATGCTCGTATGTGAATGCAATCGGTGGCTATGTATATGCACATGC
ACATAATATATTTATACAATCTGTCGACTAAAAAAAAAAAAAAAAGGCCGGCGCCCTAGA
GTATCCCTCAAGGGCCCAAGCTTTAACCGTACCAGCTTTCTTGTAAAAAGGGGTCCCTAT
AGTGAGGTGTATTATAAGCTAAGCCCGGCCGCCGTTTAAAAAGTCGTGACGTGGGAAAAT
GCTACCTGGGGATTTTGTAAAGGAACCTTAATCTGGGGGTGTGAATAATGGGCAAAATAC
CTACGAGATTAAAGCCTCAGGGAAATTAAAATTTTAGGGTTTAGTGGTTAACTACCGGTA
TTCCGCGGGTTGAA
>TC368954 UniRef100_O80370 Cluster: VER2; n=1; Triticum aestivum|Rep: VER2 - Triticum aestivum (Wheat), complete
GACACAAACTAAGACAAGCTCAGTCCAGCTAGCCATCCTAGTAAGCTACAACTTGAGCAT
TAGTATTCTCCCCGCCACTCACCCATGGCCAAATTCCAGATTACACCGTTCCCTGGACTC
GTGGAAAACACCGAGTTTAACTTCGGTAGTCTTTACTTGTACAACATTTCTAATCCCCCA
AGCTATGCCAGCATAAAAGAGAACAATGCTACCACTGGGTGGGGAGGGGCAAGCCTTGTC
AACTGGCAAATATATGATGGCGATGGCTCGGGCGCGAATCTAGTCGGTCATGCCCAAGGG
ATGCAAATCCATGCTGGTGCATCGCATCAATCCTTCACCCTTGTGTTCGAGAATGGGAGG
TTTAAGGGGTCCACGCTCTATGTAGTTGGACAGACAGTGCGCGTTGAACAAGCAGGTGAG
TGGTCTATCGTTGGCGGGACAGGTGATCTTGCGATGGCGCGTGGTGTAGTCAAGGTGAAA
TTCCATGAAAAAGTAAAGGATGGAAACACATGGGAGCTTCGCTTCCATGGATTTTGCAGC
ATGCAGAGCTTGCCCACTCTCACAAAGACTGGCCCATGGGGTGGACATGGTGGTTCAGTT
ACGGAGTCAGAACAACCATGGCGCATAGAGAGTATGACAATCGTCCATGAGGGGATAATT
GCAATGTTTTCATGCAGTTACGTTGACCTATCTGGCAAGAGGCGCACCACAGGTTCTTGG
GGTGGTGGTAATGGCATCCGCACAAAGGTTGAGCTGGGGCCTCGGGAGATTTTAAAAGCA
GTGTCTGGAACATATGTCAGCCTTTACAATGGGCAGACTGTTATTGAGTCACTTAAGTTT
GTCACCAACGAAGGAACGTACGGACCATATGGCCGTACAACCGGTACACCTTTCAACGCT
GACGTGCCGAAAGACCAAAGCATCGTCGGGTTCTTTGGGCGTGCCGATGATACGCAGCTC
ATCGCATTTGGTGTTTACACGGTCTGAATTATGATAGAGCCTGCCGACGGTGACGCGCGC
AGTTTCTGGTCTATTTCAACCCAGCGTACGTGTTTTGCTTTGTTCGATTCAATAAGATGG
ATGAACTGTCCATGGGGACCTCCATGTTGCAGTTTTAATTCGCCCCCTGTATCTGGGTGC
GTGCTTTGTCGTCACTTGTTATGTCGAGTAAATCTATTATGTTTGATGAGAAATAAAGCT
CCCCCGTTCAGTGACCTCGGCCGACCTCGGCCGCGACCACGCT
>TC368958 homologue to UniRef100_Q06I94 Cluster: Fasciclin-like protein FLA12; n=1; Triticum aestivum|Rep: Fasciclin-like protein FLA12 - Triticum aestivum (Wheat), complete
GCACGAGGATCATGGTTAACACTAACCCAGACCAGCCAGTCTGTTACCATCTTCCCTTCC
CATCTCGCCTCCTCACACAGCTCCAAAACCCCCAGCTCCATTCCCATCCCCAGTTATATA
TCACATCACCTTCCCCTGCTTTCAGCACTCCTCCACACTCTTAAGCTAAGCTAAGCAAGC
CAGCATCTCGATCTACTCTTCCTCCAGCAATGGCGTCGTCCAGGAGAGCCCTCATCCTGC
TGGCCGTCGTGCTGGCGGCGGTGCCGGCGGCGCTGAGCCAGAAGACGACGGCCCCGGCGC
CCGAGGCGGCGCCCGAGACGCCGGAGGCGCCTGCGGCGGGGACGACGCCCAAGGCGGCGG
CGGCGCCGAACGTGACGGCGGTGCTGGAGAAGGCCGGGCAGTACACCAAGTTCATCCGGC
TGATGGCGTCGACGCAGCAGGACACGCAGCTGAACGCGCAGGCCAACGACTCGGACACGG
GCTTCACGGTGTTCGCCCCCACCGACAGCGCCTTCAACAGCCTCAAGCCGGGCACCCTCA
ACTCGCTCTCGCAGCAGGACCAGGTGACGCTGGTGCAGGCCCACATCGTCCCCACCTTCT
ACTCCATGGAGTCCTTCGAGACCGCCAGCAACCCCGTCCGCACCCAGGCCTCCGGCACCG
ACGGGCCCTGCACCGTCAACGTCACCGCCACCAGCAACAGCGCCGTCAACGTCTCCACCG
GGATCGTCCACACCACCGTCGGTACCGCGCTGCGCGCCACCAGGCCGCTCGCCGTCTACT
CCGTCGACAAGGTGCTGCTGCCCATGGACCTCTTCGGCCCCAAGCCCCCGGCCTCCGCGC
CCCCGGCCCCCGGCAAGAAGCCCTCGTCGGCCAAGGGGGCAGCCAAGGCCCCCTCGGGCG
ACGACGAGGACGAGGAAGAGGCCCCGCCCGCCGGAGCCGCCACAGCCGTCGGCGCCGGAT
GGAGGAGCCTCGTCGCCGTGGTGACAGCCGCCGCCACCGCCGCGTGCCTCTTGTAAGAAG
AAGAAAGTGCGAGAGAGGATCATGATTCGTGAGACCGACAGATCGATGGAGACTAGCTGC
GTGCATGTTGTGCATGGATTTGGATAGGTTACTAGTTCTTGCATTAGTGGCTGCTTCTTC
TCTCTCTTTTTTTGTTAAATGTCCATTTTTGTTCTCTTTCTTTTCCTCCCCTGTTGATGG
GCTAAGATGCGATAAGATGTTCCACTGTTG
>TC368959 homologue to UniRef100_Q6QNH2 Cluster: Minichromosomal maintenance factor; n=1; Triticum aestivum|Rep: Minichromosomal maintenance factor - Triticum aestivum (Wheat), partial (25%)
TAAACGCCGGCCCATGTATTTTAAATCCACCCATATTTGGGCAAATTTGGCCCGAACTTC
GAATGTCCCGGCCCGCCATGGCCCGGGGATTAGGCTTGTTCCCGGCCGAGGTTTGACAAG
GTTTGTTGTTGATAGCCATGCCAGATCTCAGCCCCAGGGGTGGTAACCTTGAAGATAGAG
TTGTAGCTGACGAGGAGGATGATCCATTGACTGTTGCCCCGAAATGCTGACCCAGATATC
CTTTCTCAAGACATGCTGAAGAAGTATATCACATATGCTAAGTTGAATGTATTCCCCAAA
ATACATGATGCTGACCTGGACAAGATTAGCCATGTCTATGCTGAACTTCGACGTGAATCA
TCTCACGGTCAAGGAGTCCCCATTGCAGTAAGGCATATTGAATCAATCATTCGAATGTCT
GAGGCACATGCAAAGATGCATCTGAGAAGCTATGTGTCTCAAGAAGATGTCGACATGGCC
ATTCGTGTGCTGCTTGACTCCTTCATCTCAACCCAGAAATTTGGTGTCCAGAAGGCACTT
CAGAAGAATTTCCGGAAATACATGACGTACAAGAAGGATTACAATGAACTGCTTCTGCTC
CTTCTGCGCACCCTGGTCAAGGAGGCGCTGCACTTTGAAGAAATCGTGTCGGGATCAACC
GCACGCCTGACTCATGTGGAGGTTAAAGTGGATGACCTGAAGAACAAGGCCCAAGAGTAT
GAGATCTACGACCTGAGGCCGTTCTTCTCCAGCTCGCACTTCAGCGACAACAGTTTTGTC
CTGGACGAAGGACGTGGGATCATCAGGCATCCAGTTGCAGCATAACAACTCAATCGACCT
CAGCTGATGACCCATGTGTGATGAACAGCTACCTCTTTGTTCAAGAGCTAGTGATGGAGC
TAGAAATGTCCACTTGTAGTGTAAGTTGGCAAAATGACTGCTTGTGCCTGTTTTATGAGA
GTACTGATATTGGTGTACTGTTTGCTATTTGAAACCCTTGTGCCTCCTGTGGCATTTAGA
GATGTCTGTACCTTCTTGATATCATAATTCAGTGTTATGGAACTAAAAACCTCGGCCGCG
ACCACGCT
>TC368970 UniRef100_A9J1W0 Cluster: MIKC-type MADS-box transcription factor WM1B; n=1; Triticum aestivum|Rep: MIKC-type MADS-box transcription factor WM1B - Triticum aestivum (Wheat), complete
CGCCGTCCCTCCCCGCTCCTCTCCCTCGCTCCTAGCTTAGCCATTTCTGTTGGTGATTGG
CCCGTTTTCGGCGGAGGAGAGGGGATCGATCGAGCTCCGCCAGCGGCAGGAAGGATGGTG
CGGGGCAAGACGCAGATGAAGCGGATAGAGAACGCGACGAGCCGGCAGGTGACCTTCTCC
AAGCGCAGGAATGGGCTGCTCAAGAAGGCCTTCGAGCTCTCCGTGCTCTGCGACGCCGAG
GTCGCGCTCGTCGTCTTCTCCCCTCGCGGCAGGCTCTACGAGTTCGCCAGCGCCACCAGC
TTGCAGAAATCGATTGACCGCTATAAGGCTTATACAAAGGATACTGTTAATAACAAGACA
GTACAGCCAGATATACAGCAAGTCAAAGCTGATGCTCTAAGCTTGGCAAAGAAACTTGAA
GCTCTTGAAGATTCGAAGCGAAAGATCTTGGGCGAAAATTTAGGAGGATGCTCTACTGAA
GAACTGCATTTTCTGGAAGGAAAAATTGAGAAGAGTCTCCGCGTTATCAGAGGAAAGAAG
ACCCAGCTGCTCGAACAGCAGATAGCTAAACTGAAAGAGAAGGAGAGGACGCTTCTCAAA
GACAACGAAGACTTGCGCGGAAAGCGCAACCTTGAGGCGCGGCTGTTGCTTCCTGCCCCG
AACAGCGTGGCACCCCTGCAGCCACGTGGCGAGCCAGCGCCAGAGCAGGAGCCGGTACAG
AGGGACGAGGACGTGGAGACGGAGCTCTACATTGGGTTGCCCGGGGTTCGCTGCTCCAGC
CGGCGGTCAGGTCAAGCCAAATAGGTAACCAGCCCGAAGGTTGAGCCTCACACCAATAAA
CTCTCTACAGATCCTTGAAGTGCCCGATCAGTAGTCCACCATTTCTGTTATTCTCTATAT
TTAGACAGAATCTGTAATGTCTTGCAAAGCTAAATTAGCGGCTGCGACGATGACAAACCT
GCAGAGAACCTCTCACGACTGAACTCAAGTTGAAACGCCCAGCACACCAATTGTTTCTTG
GCCTGGCTGTATATATAGAAATTACAAAGTTGCTGTC
>TC368972 UniRef100_Q1G172 Cluster: MADS-box transcription factor TaAGL37; n=1; Triticum aestivum|Rep: MADS-box transcription factor TaAGL37 - Triticum aestivum (Wheat), complete
TTCTCGGGGTTACGNCGACCCACGCGTCCGGCTAGTAGGTTGCGCGTCAGAACCGCCGCA
GGAGGAAGAGCGCAGAGCTGGCTTGCTGATCGGTAGAGCTTTGCTTGATTTTCTTGCTTG
CTTGGAAGGAGGAGGAGGAGGAGGAGATCATGGGGAGGGGAAGGGTCGAGCTGAAGCGCA
TCGAGAACAAGATCAACCGGCAGGTCACCTTCTCCAAGCGCCGCAACGGCCTGCTCAAGA
AGGCCTACGAGCTCTCCGTGCTCTGCGACGCCGAGGTGGCGCTTATCATCTTCTCCAGCC
GCGGCAAGCTCTACGAGTTCGGCAGCGCCGGCACAACAAAAACATTGGAAAGATACCAAC
ACTGCTGCTATAATGCTCAAGATTCCAATGGCGCACTATCTGAAACTCAGAGCTGGTACC
AGGAAATGTCAAAGCTAAAGGCAAAATTCGAAGCTTTGCAGCGAACTCAGAGACACTTGC
TTGGGGAGGACCTAGGACCGCTCAGCGTGAAAGAACTGCAGCAGCTGGAGAAACAGCTAG
AATGTTCTCTGTCACTGGCCAGACAGCGAAAGACACAACTTATGATGGAGCAGGTGGAGG
AACTTCGGAGGAAGGAGCGTCAGCTGGGAGACATCAACAGGCAACTCAAGCACAAGCTCG
ACGCTGAAGGCAGCAACAGCAACAACTACAGGGCCATGCAGCAGATCACCTGGGCTGCCG
GCACCGTCGTGGATGAAGGCGCCGCCGCATATCACATGCAGCAGCAGCAGCAGCAGCACC
CTAATCATTCCGCTGCTATGGACTGTGAACCCACTCTGCAAATTGGGTACCCTCATCAGT
TCGCGGCTCCTGATCAGGCAGCCAATAATATTCCACGGAGCAGCGCCCCCGGAGGGGAGA
ACGACTTCATGCTGGGGTGGGGTCTCTGAGCTACCGAGCTGCTAGCGCAGCTGGGTAGCC
TGTCTGCCAATCAGCCAAGAAACCAAATAAAAAGCGTGGTGCCGCTCCCGAATGCTCTAC
ACAGAAAGTCCCGGGGTGGCCCGGCCCCTTTCTTAATTTAACTCCGTGTTGGGGTGTTAA
GAAGTAGGACCAGAAACCCTTCTAAATTGGAGTATTGACCACAACATGGTCTGGTAAAAA
TTGCAAA
>TC368977 homologue to UniRef100_Q5MCL9 Cluster: Calreticulin-like protein; n=1; Triticum aestivum|Rep: Calreticulin-like protein - Triticum aestivum (Wheat), partial (55%)
TGGATTTTACCAAAAGAATTGGTGGGTAAACCCCTAAACCCTAAGTTGGACCAAAATTTT
GGGTACGCAACAAGAAGTTACCATATCCTTACCAAGGTTGGCAGGACCATTTGATCCAGA
AGACCGTGGCCTGGGGGAGCTGATCAGCTGTGGCATGTGTACACTTTGGTCATCCGGCCT
GATGCCACAATACAGCATTCTCATTGACAAGGAAGAGAAGCAAACTGGGAGGATCTACGA
GCACTGGGATATTCTTCCTCCCAAGGAAATCCAGGACCCAGAAGCTAAGAAGCCCAGAGG
ACTGGGATGACAAGGAGTACATTCCCGATCCTGAGGACGTCAAGCCAGAGGGCTACGATG
ACATTCCCAAGGAAGTCACCGATCCTGATGCTAAGAAGCCTGAGGATTGGGATGATGAGG
AAGATGGTGAATGGACTGCCCCAACCATCCCCAACCCAGAGTACAAGGGCCCATGGAAGC
AAAAGAAAATCAAGAACCCTAACTACCAGGGCAAATGGAAGGCACCTATGATTGCCAACC
CAGACTTCAAGGATGATCCTTACATCTATGCTTTCGACAGCCTGAAGTACATCGGAATTG
AGCTGTGGCAGGTTAAGTCAGGAACTTTGTTTGACAACATTCTCATCACTGACGATGCTG
CTTTGGCTAAGACATTTGCTGAAGAGACCTGGGCCAAGCATAAGGAAGCTGAGAAGGCTG
CTTTCGACGCTGCTGAAAAGAAGAAGGAAGAGGAGGATGCTTCCAAGGCTGGTGAGGACG
ATGATGACTTGGATGATGAGGAAGCCGATGACGAGGACAAGGATGACAAGGCTGGGTCTG
ATGCGGAGTCTGATGACGAGAAGCACGATGAGCTCTAGATGGATGGCGAGGAAGGATGAG
AGGAGGCCGCCTGCCTTCGCGCCGCTGCCAGGATTTATTAGTTGTCTCTCATTATGATGT
TCCCTTTTTTGTGATCAGAAACTTGACAAGTTACTGTGTGTAGAAGAACAACATCACCGT
GGGGTCTTTTAGCGCTTTTGTAGTCCAATTTTTACCGGAAGGGAACTTATAGCGTTAAAC
CAGCAAAAAAATAAAAAATCTTGCACTAGTCTCTGTTACCTCGGCCGCGACCACGCT
>TC368987
TCGCGTGGTCGCGGCCGAGGTGACCAGACCGCTCACGCCGCACCGCACGCGCTGCACGGG
CACCCAACACAAGCCCTTCTCCGATCGTGCTCGCTCGCCGCCGGTACTAGTCTAGTAGAG
CAGCGGGGAGGAGCTCCGAGATGAGGGCGCCGCGGAGGCCGATGGCGGTGGTGCTCAGCT
GGGTGCGGAGGCAGCCGCCCAAGGTCAAGGCCTTCCTCGCCGTCGTCGCGGGCATGACCG
CGCTCGTCTTCATCCGCTTCATCGTCCACGACCACGACAACCTCTTCGTCGCCGCCGAGG
CCGCGCACGCGCTCGGCATCGCCGTGCTCATCTACAAGCTCACCAAGGAGAAGACCTGCG
CTGGACTTTCACTCAAGTCTCAGGATTTAACAGCACTGTTCCTGGCGGTTAGGTTGTACT
GCAGCTTTGTTATGGAGTATGACATCCATACAATACTGGATTCAGCTACACTAGTAGCTA
CTCTTTTTGTCATTTACATGATTCGGTTCAGACTGAGGTCAACTTATATGCTGGACAAGG
ACAATTTTGCATTGTACTACGTGGTTGTACCATGTTGTGTGCTGGCATTTATTGCTCATC
CTTCAACATCACATATCATGATCAATAGGATCTGCTGGGCCTTCTGTGTTTACTTGGAAG
CTGTTTCAGTGCTGCCCCAGTTGCGCTTGATGCAGAATACAAAGATTGTTGAACCATTCA
CAGCTCATTATGTGTTTGCGTTGGGTGTGGCAAGGTTCCTTAGCTGTGCACACTGGGTCC
TTCAGGTCTTGGATACTCGTGGCAGATTATTGACTGCTCTGGGCTATGGCTTTTGGCCAT
CGATGGTGCTCCTCTCTGAAATCGTCCAGACGTTCATCCTTGCAGATTTCTGCTACTACT
ATGTGAAGAGTCTTGCTGGCGGACACTAGTGCTGCGACTTCCTTCTGGGGGTGTGTAAAA
TCGGTTGACCACTCATTTGTTCGGTGCTGGGTTTACTGTTGACCAGTGGGTCTGGTTCTG
GGGCCAAACTTTTTTCCTCCCATGTGGGAGGAATCAGAAGTTTGTTTGGCTTTCCTTTCC
CGGTATAACTGTGGGTGAAAATGGCCCGA
>TC368990 UniRef100_Q1G190 Cluster: MADS-box transcription factor TaAGL18; n=1; Triticum aestivum|Rep: MADS-box transcription factor TaAGL18 - Triticum aestivum (Wheat), complete
GCCGCTGCGCTCCTCCGCCTCCCCCTCGTCTCTCCCAGATCCGCCCGTCCGTCGATCCAT
GGCGCCGTCGTCGCCGGCGGCGGCGGCGGTGGCGGAGGGAGACGAGCAGCAGCAGCAGCA
GATCGTGGCGGCGGCGGCGGCGGCCAAGAAGGGCGGCGGGAAGAGGGGCCGGCGCGAGAT
GCGGCGGATCGAGGACGCCACCAGCCGCCAGGTGACCTTCTCCAAGCGCCGGAGCGGGCT
GCTCAAGAAGGCCTTCGAGCTGGGCGTCCTCTGCGACGCCGAGGTCGCCCTCATCGTCTT
CTCCCCCCGCGGCCGCCTCTACGAGTACGCCTCCGCGCCAGATTTGCAGAAAACGATTGA
TCGCTATCTGAACCACACAAAAGGGACATCTGCCAATGAGAAAACTGTTGAGCAACCAGC
TGCTGGCGTCCAGATGTGTAGATCCGAAGCTACCGCCTTGAAGCACAAGATAGACGCAAT
TGAGGCATACCAGAGGAAGCTATCTGGAGAAGGACTGGGGTCCTGTTCGGCCCATGAGCT
GCAAGAGCTGGAGCTGCAGCTGGAGAAGAGCCTAAGCTGCATCCGGCAAAAGAAGCAACA
GAAAATGCTGGATAAAATCTTGGAGCTGAAGGAGAAGGAGAGAAAGCTGTTGACGGAGAA
CGTGGTGCTCCGCGAGGAGTACAAGGCGCTGCCTCTGCTAGAGCTGGCCACTGCTGCTGC
TGCTGAAAGATCGCCTGACGGCGCCGGAGCTGAAGAAGCTGAGGAGGACGAGCGGCGGCT
GCATTACATGGAAGTGGAGACTGAGCTGGTCATTGGAAGGCCCGGGTCGTCTAGCTAGCA
GCAGTAGAAAATTGATTGATTAAATCTGCTCAATCGATGAAGATCGATGCAAAAATCGAT
CAAATATGTTTGTCCATATATAAAATCAGTTTAATTAGGTCGGTGTGAGACTGGAGGATA
GCGATGCAAAAAATAACTGACGGGCTGCAGCATGCGTGCAGTGCAGGTCTTATAAAAAAA
AATGGTCGCAAC
>TC368992 similar to UniRef100_Q5JK23 Cluster: Zinc finger (C3HC4-type RING finger) protein-like; n=1; Oryza sativa Japonica Group|Rep: Zinc finger (C3HC4-type RING finger) protein-like - Oryza sativa subsp. japonica (Rice), complete
ATTTCGANCGCCCGCCCGGGCAGGTTCGGCGCATGAGAGCGAATCATTGGAAGGATTTTG
CTGCTGCTTTTCCACAGACGATTTTGAGGAATATGTTCATCCAAATAATCCTGTCTATAG
ACAATGCATATCCCTAAGGCAGTTGTTTCACAACATGTTTGGAGGGTATACTGCAGCATT
TCAGAGGCTCGACTCTAGGCCAAGCAACCCAGCTCAAGGAGCTGCGCCATTGGCATCCAC
TAATCCAAGTACTAATATAACTGAGAGTTCACTGTCTGAAACTTTTCACCTTGTTTCTAG
ACCACCCCCATATGACATTGACCCTAGATATGCCCGAGTTCAAAGAGAGGGACTGGTATC
AAGGCGTGAAAAGTCTATAAACCTCACGCATGAAGAGTCCCCAGCTCTTAGACGAAATGG
CAGCAGCTCTGGTGTTGAACATTTAGCTGCTCAAAAGAAAAGGAGCAGCACTGATCCTGA
GGGTGAACATAAGGTGCGTCGTTCTGAGTCGACTAAGAGTCTTTCTGGAAGAGCATATAA
CAGCAGTTATGCCGTCATCACTTCAGACGACGAAGATGTCTGCCCTACTTGTCTGGAAGA
ATACACCCCGGAGAATCCGCAGATCATAACTAAATGCTCCCACCATTTCCATCTAAGTTG
TATTTATGAGTGGATGGAGAGAAGCGACACCTGCCCGATTTGTGGGAAGGAAATGGAGTT
CTGCGAGAGCCCCTGAGAGAAACTTCCATGCTGGTCGCATCAGGAAGAGCGGGAAAAGGT
ATCTGCAGCATGGGATGCTGAAGAGTCTGTAAAGGGAAGAAGTATCTACAGCATGGGATG
CTGGAGCCTGTAAATAATACCGTAGTTCTTTGCTGTCTGAAACCTGTCTCGTTCTCGAGA
CCGACTTGTGTGTACTCAAATCAGTCTACCAAAAAGTCTTGCTGGATATTTCGTGTGTAT
ATTGTTGAATGGCAAAAACCTGCCCGGGCGGCCGCTCGA
>TC369005 UniRef100_Q06I89 Cluster: Fasciclin-like protein FLA17; n=1; Triticum aestivum|Rep: Fasciclin-like protein FLA17 - Triticum aestivum (Wheat), complete
CCTACGACCCACGCGTTCCGCGCTTTTGCGATCCATGACGGCCACCTTTCTCCTCGTGCT
CCTCTCCCTGTCCGCAGCCGCTCCGTCGGCTCGTGGCCAGGCGGTGGCGGCCGCGCCGGC
TCCAGCGGCGGCTGCCCCGAAGACGATCAAGGCGGTGCTGACCAAGGCCGGGCAGTTCAC
CAAGTTCCTCCAGCTGCTGCAGTCCACCCAGGAGGAGGAGCAGATCGACACCCAGCTCAA
GGGCAAGGCCTCATCCGGCGGCGGTCTCACTGTCTTCGCGCCGCCGGACAACGCCTTCAC
TGCGCTCAAGTCCGGCACCCTCAACTCCCTCTCCGACCAACAGAAGACGTCGCTGGTGCA
GTTCCACGTGGTCTCCCAGCTGCTCCCCATGGCGCAGTTCGACACGGTGAGCAACCCGCT
GCGCACGCAGGCCGGCGACACCGGCAGGGGGAAGTACCCGCTCAACGTCACGTCGGACGG
CGGCGGGAGGGTGAACATCTCCACCGGCGTCGTCAACGCCTCCGTCGACGGCACGCTCTA
CACCGGCGACAGGCTGGTGGTGTACCAGGTGGACAAGGTGCTGCTGCCGTGGGCGCTCTA
CGGGCCGCCCGTGCCCGCGCCCGCGCCCGCGCCGTCGCCGGCGGCGGACAAGGACAAGAA
GAAGGCCGGGCCGGTGGCGGTGGCCGACGCGCCGGTGGCCGATACAGCCACGGCGTCCGC
GGCGGCGCCCCGGGAGATGCGGGGCCTCGGCGGCCGTCTCTGCATGGTGGCCATCGCCGT
TGCGGCCGCGTGGTGTGGCATGTGACGATCGAGGAAGAGTGGCGGACAGTCGGATGTTGC
CATGCGTTGGATGTTTTGATTTCCCCTTTTCTTCGTCGAGACTCGAGAGACGAGAGGTGC
TCAAATCGTTCGGTAACCGATATTTTTAATGTTAATGTTTTTCCTCCGGGGTGTGGTTCT
TCGTTTTGGTTATGGTTTTTCAGTATGATCCTTGTATTTGCTGGAAGCATCCTAACGTTT
CGGGCAGTATTTTCCTCCTAAAAAAAAAAAAAAAAGGGGGGCCCTTTAAAGTTTCCTCGA
GGGGCCCAACTTCGCGTTCCCGGTTTTTTTTCAAGGTGCCCCTTA
>TC369009 homologue to UniRef100_Q03033 Cluster: Elongation factor 1-alpha; n=2; Triticeae|Rep: Elongation factor 1-alpha - Triticum aestivum (Wheat), partial (60%)
TAGAACCTGAAGGCCCCTTATGGGGAAATCGTACAAGGAGTCTCTTTGGACCCGAAAAGG
TCGGGTACAACCCTGAGAAGGTTCCCTTCGTTCCCATCTCTGGGTTTGAGGGTGACAACA
TGATTGAGAGGTCCACCAACCTTGACTGGTACAAGGGCCCTACCCTTCTTGAGGCTCTTG
ACCAGATCAATGAGCCCAAGAGGCCCTCAGACAAGCCCCTGCGTCTTCCCCTTCAGGATG
TTTACAAGATTGGTGGCATTGGAACTGTGCCTGTTGGACGCGTTGAGACTGGTGTCATCA
AGCCTGGTATGGTTGTTACCTTTGGCCCCACTGGTCTGACAACTGAGGTCAAGTCCGTTG
AGATGCACCACGAGTCCCTCCTGGAGGCGCTTCCTGGTGACAATGTCGGCTTCAACGTGA
AGAACGTTGCTGTCAAGGATCTGAAGCGTGGGTTTGTTGCATCCAACTCTAAGGATGACC
CTGCCAAGGAGGCAGCCAACTTCACCTCTCAGGTCATCATCATGAACCACCCTGGTCAGA
TCGGCAACGGCTACGCCCCAGTGCTGGACTGCCACACCTCCCACATTGCTGTCAAGTTTG
CTGAGCTGGTGACCAAGATTGACAGGCGATCTGGTAAGGAGATTGAGGCTGCGCCCAAGT
TCCTGAAGAACGGTGACGCTGGTATTGTGAAGATGATTCCCACCAAGCCCATGGTTGTGG
AGACCTTCGCCACCTACCCACCTCTTGGCCGCTTCGCTGTGCGTGACATGAGACAAACGG
TTGCTGTTGGTGTCATCAAGGGCGTTGAGAAGAAGGACCCCACCGGCGCCAAGGTTACCA
AGGCTGCCATCAAGAAGAAATGAGTGCTCTGGTGTCTGCCATCGAGTTATCTAGCAGAAG
TTTTAGTGTCAAGTCTTTTTTGGAGAATCTTAGTGTATGTTAAGTGGTGTTCCTGGGCGT
TGTTGCACTTCCGACTCCTGCACCTGTGTGCGAGCTATGATGTGTCGTTTAAATACTCTA
TTTCGATTCCATTATTGTGCTCTTATCCCATTTGTGGTTTTGTCTAAAAACCTCGGCCGC
GACCACGCT
>TC369023 similar to UniRef100_Q0IMU1 Cluster: Os12g0541400 protein; n=2; Oryza sativa Japonica Group|Rep: Os12g0541400 protein - Oryza sativa subsp. japonica (Rice), partial (39%)
AGCGTGGTCGCGGCCGAGGTTTTTCATGCGGACACTCTTACATTAATAAGGTAGTTAAAG
AGGTTGCAACAATTCCCGAGTGCTGGAGCCCACTCGTTGCAGCAGCGTTCGAGAAAGACC
ACGCTACACGACCAGATGATCACACAGAGCATGGGCCTCCCTTGTAGAGGAACCGATCTA
CCACTGCTCTTTAAGTTTCTACTGCGGGGCCACCAAAGAAGTGACGCCATTTCTACTCTC
CGTTCATGCACTGATTTATTCGTTGCTCGGATTCTCCGTCTTGGTACCTTCTATGCCCAC
CGTCTCATCTTCCGTCTTGGTACCTTCTATGCCCGCCGTGTCATCTTCCGTCTTGGTACC
TTCTATGCCCGCCATGTCATCTTCCGTCTTCGTACCTTCTATGCCCACCGTGTCATCTTC
CGTCTTGGTACCTTCTTTGCCCGCCGTGTCATCTTCCGTCTTGGTACCTTCTATGCCCGC
CATGTCATCTTCCGTCTTCGTACCTTCTATGCCCGCCATGCCATCTTCTTCAGGGGCCTC
CTGATTCTTTTCCTCCTCAACCCCACTGCCTTCATCATTATTTTCTGGATTATCCTCCAA
TTTCAGGTCCCCCATGTTTGCTAATGCACCCTCACTTGTATTTTCCTCCACACTTCCTTT
GTTCCCATCAGTTTCGGTAGAATCTTCTAGTTTCAGGTCCCCCATGTTTGCTAATGCACC
CTCACTTGTATTTTCCTCTCCAGTTCCTTTGTTCCCATCAGTTTCGGTAGCATCTTCTAG
CCCCAAATTCTTCAAGCTAATAGTCACATCTTCCTGTTGCTTCTTAAGGGTGGTCCTCAG
TTCTTGGAAATCTGATTTCAGCTGGTCTATTTCACTATTAAGTGCAGTTTTGATATCGGA
GAATTCTGTTTTGTATTTCTGCACTTGGGTGTCTAAATGCTTCTCCAGCTCTGCAAATCC
TCCTTAGAACTCGAAGTCTCCCAAAAGCTTGACTGTGATCCATTAATTCGAAATTTCTTC
GCCACGGGGGAGTCCTCATCCTCCCGGGAACGGAAGTTTGCCCGTGCGCCTCCTTCCGAA
CGGAACCGGGCGTGGGGATCTCGGATTCGACTTGATTCTTTTGGGGCA
>TC369033 homologue to UniRef100_Q6QF96 Cluster: Expansin EXPB9; n=1; Triticum aestivum|Rep: Expansin EXPB9 - Triticum aestivum (Wheat), complete
CCCGACGAACATTCGAGCTAAGCTTATCTAGCTCGCAGCCTCTAAATTTTCGAGCTCCTA
GTCCCAGTGCTTGCTAGCAAGCTACAATCAGCAGCAGCAGCAATGGCGAAAACTTGCACC
CTAGCGCTACTTGGCGCACTGCTGGTGCTCTCGCTTCTTGTGAGCCCCATTGCTTGCTCC
CGCAAGCTCGCCAAGGTGGGCGGGCACCACAAGCCTGCTCCAGTCAAGGGCCACAAAAAC
CAGACCACCACTAACCCCTCCTCGTCCGCCGCATACGGCGGCGGCTGGTTGCCCGCCGGC
GCCACGTATTACGGCAACCCCAACGGCGACGGGAGCGACGGCGGAGCGTGTGGCTACCAG
ACCGCTGTCGGGCACCGGCCGTTCTCGTCGATGATCGCCGCCGGGAGCTCGCCTCTGTTC
ATGGCGGGCAAGGGCTGCGGCGCGTGCTATGATGTTAAATGCACGAGCAACTCGGCCTGC
TCCGGGAAGCCTGTGACCGTGGTCATCACCGACCTGAGCCCCGGCAACCTCTACCCCGGC
GAGCCGTGCCATTTCGACATGAGCGGCACCGCCCTGGGCGCCATGGCGAAGCCCGGCATG
GCCGACAAGCTCCGCGCCGGCGGGGTCATCAGGATGCAGTACAAGAGGGTGCCATGCAAG
TACCCCGGCGTCAACATTGCCTTCAGGGTGGACCAGGGCGCCAACCCCTTCTACTTCAAG
ACCCTGATCGAGTTCGAGGACGACGACGGCGACCTCAAGGCAGTGGCCCTCAAGGAGGCC
GGCAGCGGCGCCTGGACGCCCATGGCGCAGGACTGGGGCGCGCTGTGGCGCCTCAACAAT
GGCAGGCGGCTGCGCGCCCCCTTCTCGCTCCGGCTCACCTCCGACTCCGGCAGGAAGCTG
GTCGTCAACAACGTCATCCCCGCCAACTGGAAGGCCGGGGCCACGTACCGCTCCCTGGTG
AACTACCCCTGAGTCACGGCCATATTTACCTGCTCCGTGTGTGAATTTTATTTATACCGC
GAAAAGAAAGAATGTGCGTCCGGGTGCTGCGAGGGCGGCGTCAGATGAGGAGGAGGAGCT
TGCAAAACTGTGATGTTCCCTCCCTGGTCTCTGCATTCCCCTAGTGATGTATCATGTGTC
ATTAATCCGTCTGTAATTTTCCTCTCTTTTTTTGCCTTCCTCTGCTTGCTTTGTCACCGA
GGAGACGACTGAACTGCAGCTAAAATGCTGCATGTCGATGT
>TC369038 UniRef100_A4K4Z3 Cluster: Alpha tubulin-1D; n=1; Triticum aestivum|Rep: Alpha tubulin-1D - Triticum aestivum (Wheat), complete
GACTGGAGCACGAGGAAGACAAGGGAGAGAGAAGCAGAGGAGGCCATTCTTTACAACCGG
GAGGAGGAGAAGGCGAGAGAGACGGAAGGGAGCGAGGAGACGAGATGAGGGAGATCATCA
GCATCCACATCGGCCAGGCCGGGATCCAGGTCGGCAACGCCTGCTGGGAGCTCTACTGCC
TCGAGCACGGCATCCAGCAGGATGGCACCATGCCCAGTGATACCACGGTTGGGGTTGCAC
ACGATGCGTTCAACACGTTCTTCAGTGAGACTGGTGCGGGCAAGCACGTGCCGAGGGCCA
TCTTCGTCGACCTTGAGCCCACTGTCATTGATGAGGTGCGCACCGGTGCCTACCGCCAGC
TCTTCCACCCGGAGCAGCTCATCTCCGGGAAGGAGGATGCCGCTAACAACTTCGCCCGTG
GTCACTACACTGTTGGGAAGGAGATTGTAGATCTATGTCTGGATCGTGTACGCAAATTGG
CAGACAACTGCACCGGGCTGCAGGGATTCTTGGTGTTCAATGCTGTCGGTGGTGGAACTG
GATCAGGACTGGGCTCTCTGTTGTTGGAGCGCCTCTCGGTTGATTACGGCAAGAAATCTA
AGCTTGGTTTCACCATTTACCCTTCCCCACAGGTCTCGACAGCTGTTGTAGAGCCATACA
ACAGTGTCCTCTCCACTCACTCTTTGCTTGAGCACACCGATGTTGCGGTCCTCCTAGATA
ATGAGGCTATCTATGACATATGCCGGAGGTCTCTTGACATTGAGAGGCCAACCTACACCA
ACTTGAACAGGCTGATATCACAGATCATATCCTCACTTACCACCTCCCTGAGGTTTGATG
GTGCCATCAATGTGGATGTCACAGAGTTCCAGACCAACCTCGTCCCTTACCCACGTATCC
ATTTCATGCTTTCGTCGTATGCCCCTGTTATCTCTGCGGAGAAGGCTTACCATGAGCAGC
TCTCTGTGCCTGAAATCACCAATGCTGTCTTTGAGCCTTCAAGCATGATGGCCAAGTGTG
ACCCTAGGCATGGCAAATATATGGCCTGCTGCTTGATGTACCGTGGTGATGTTGTTCCCA
AGGACGTCAATGCCGCAGTCGCAACCATCAAAACCAAGAGAACTGTCCAGTTCGTCGACT
GGTGCCCTACCGGGTTCAAGTGTGGCATCAACTACCAGCCACCTTCCGTCGTCCCCGGAG
GCGACCTGGCAAAGGTTCAGCGTGCCGTGTGCATGATCAGCAACAACACCGCCGTCGCCG
AAGTGTTCTCGCGCATCGACCACAAGTTCGACTTGATGTACGCCAAGCGCGCGTTCGTGC
ACTGGTACGTCGGCGAGGGCATGGAGGAAGGTGAGTTCTCAGAAGCCCGTGAGGACTTGG
CTGCTCTGGAGAAGGACTACGAGGAGGTTGGCGCCGAAGGCGCAGACGATGAGGGCGACG
AGGGGGATGACTATTAAGTAGCTGGTTAATAAGTAGTTGGCTGGTTAATGATTGGCTTTG
ATCTGTATACTCAGTAAGTATGGTTCCATTGCGTTACATATTGATTGCTGTTATGCGTGT
TTCCTTTCCTGTAATGTACTGAAGATGTTGTTAGGGTGGCCATGATTGTTGATACCCCAT
TTCCTCATTTTGGCTTTCGATGCTACTCGTCCCATGTTTGGTGTGTGTGCATCATTCTGA
GCCGAACTGCAAATACTGTTCTCTAATACACTGTGCCATGTTAGTACTACGGGGGTTTTT
TTTTT
>TC369042 similar to UniRef100_Q10SR2 Cluster: Expressed protein; n=1; Oryza sativa Japonica Group|Rep: Expressed protein - Oryza sativa subsp. japonica (Rice), partial (48%)
TTTATGGTGACGGGCCAAATGGTGGGGGTCCCAAAGGGTGAAAAATTTGGCAGCAGGTAT
TAGGATTTCGACAGGCCGTCCAGTTAAGTTGGAACAGCCCCCAGGCTCTCACAAATGGGG
CCTTGGACTGCAGGAATTGGGTGCGATGTTTCCTGGCTAAAGACAAGCAAACAATCATAA
AAACAGCTATAGGTAAGTTTCGTTCTGCCATCCAGTTGCAGTTGACTTTCCACCGGCTAT
TTACAACCTTGGAACTGTCCTGTATGGCTTGGCAGAGGATACCTCGAGTTCTGGAGGGGC
CGATACCTCTCCTAATGATCTGTATAGTCAGTCTGCTATTTACGTTGCAGCTGCTCATGC
ATTGAAGCCAAATTATTCGGTTTATCGCAGTGCTCTACGGTTGGTCCGCTCAATGCTACC
GTTGCCATATTTGAAAGTGGGATATTTGACTGCTCCTCCGGCAGACGACCCCATTGCACC
ACACAAACATTGGGAGAGGTCACAGTTCATCTTAAACCACATGGAACTCCAGCAGGTCAA
TGATTCCGAAAGCGCACCTGTCAAAGCAAACGCGCTCGTGGAGAAAGCCAAAAGGTTTAT
CAAGGTAGACGTCGCGGACATAGTTTCAGTGTCCACGTGCTCCGATCTGACCCTGCCCCC
TGGCGCCGGCCTTTGTATAAACACAACTCATGGGCCCGTGTTCTTGGTTGCTGATACCTG
GGAGTCTCTCGATGGCTGGCTAGATGCGATACGTCTGGTGTACACCATATTTGCAAGAGG
GAAGACCGATGTCCTGGCGGGCATCATCACCGGCTGATCAATGATGTCTGGTTGTATGTG
TGACTAGCTGTGTCTGGACAGTGCGACATGTATATCAATATGTATTCTGTGTCAATTCAA
AGAAACCCACCACAGTTGATTTTTATGTACCCCTCCCTCCCCTTGATTGCTCCGATGTGA
ATTTTCAGAGTTTGTGTAGAGTAATGTGGTTACCCATCCGAATCATAGGCGGCATTGTTT
TGTACCTGTAACACATATATACCTTCAAGTATGTAAGACTTGTAATAGACGACTGATGAG
AAGATGAGTTTGTACTGTCATCCACCTCGGCCGCGACCACGCT
>TC369044 UniRef100_Q4W8R0 Cluster: Fructan exohydrolase; n=1; Triticum aestivum|Rep: Fructan exohydrolase - Triticum aestivum (Wheat), complete
GGTGACGGCGCTCCCTCTGCCGCTCGCCGGGAAGCTAGCTAGACTTGCGCGCACCGCCGG
AGGCGATGGCGATGGCGATGGCCGTGCAAGCCAGCTGGCTTGGTGGCCTTGCGTGCATCT
TCTCCACCAGCCTTCTCTTCCAAATCCTGGTACGGCCCTGCAGCAATGGAGGAGGACTCT
TCTTCTGCCCACAGTCTCCAAATGCCCCCTCCATCCTCAGCAGCAAGGACAGGACTGCCT
ACCACTTCCAGCCTCCCAAAAACTGGATCAACGATCCATGTGGACCAATGTACTACAATG
GCATCTACCATGAATTCTACCAATATAACCCCGATGGCTCCTTCAATCCCAATACCTCCT
ATAACATAGTTTGGGGCCATTCGGTTTCAACAGACCTCGTCAACTGGATCACTCTTGAGC
CCGCAATAGAACCGGATACCCCAAATGACATAAAAGGTTGCTGGTCCGGCTCAGCCACAA
TTGTATCTGGTGATCAACCGGTCATCATATACACTGGCGTCATCGACATAGAGAAGCATC
AGGTCCAAAACATCGCGCTTCCGAAAAACCGGTCTGATCCGTACCTGAGGGAATGGACCA
AAGCAGGCAATAACCCAGTGATCCAATCAGGTGTACCGGGCTTGAACTCGGGGCAGTTCA
GGGATCCGACAACCGGTTGGATCGGACCGGACGGACTATGGAGAATAGCAGTTGGTGCTC
AGCTGAACGGCTACGGTGCTGCACTTTTGTACAAGAGTGAAGACTTCTTGAACTGGACTA
GAGTTGACCACCCACTGTATTCATCCAATGCCTCCATTATGTTTGAGTGCCTGGATTTCT
TTGCAGTATTGCCGGGAAGTAACAATGGACTGGACATGTCTTCAGCAATTCCAAATGGCG
CCAAGCATGTTCTCAAAATGGGCATGAATTTCGGCGAAGACGTGTACGTGATAGGGGTTT
ATGATCTCAAACGTGATGCCTTTGTGCCAGATACTGATGACAGTCGGCTATGGCCGAGGA
TCGATTATGGCAATTTCTATGCTTCAAAAACGTTCTTTGACTCGAAACATGGAAGGAGGA
TCATATGGGCTTGGACTACCGAGACAGATAGTTCTTCAGATGATATTGCAAAAGGCTGGG
CAGGAATCTATTCATTCCCCAGGACAATTTGGTTAGACAACGATGGCAAACGGTTGCTGC
AATGGCCAGTTGAAGAGATTGAATCCCTTCGAATAAATGAAATCAACCATCAAGAACTAG
AGCTGAAGAAGGGGGATCTATTTGAGATTAAGGGAATTGACACTTTGCAGGCTGACGTCG
AGATTGATTTCGAGCTGACGTCAATTGATGACGCCGACCCTTTTAATCCTTCCTGGCTTT
TTGACACCGAGAAGCATTGCCGGGAAGCGGATGCATCGGTTCATGGCGGCATAGGGCCAT
TTGGACTTGTTATTCTGGCCTCCGACAACATGGAGGAGCAAACTGTTGTGCACTTCAGAG
TCTACAGATCACAGAAAAATTATATGATCCTCATGTGCTCTGATCTAAGAAGGTCTTCCC
TGACACCAGGACTGGACACACCGGCCTATGGAGGCTTCTTTGAATTTGACCTTGAAAAGG
AAAGGAAGATCTCTCTCAGAACTCTGATTGATCGGTCTGCGGTGGAGAGCTTCGGTGGCG
GTGGCAGGGTCTGCATCATGGCGAGAGTTTACCCAGTGTCACTTGTCGACGACGACCACC
AGCCCCACATGTATGCCTTTAACAATGGCAGTGCAACTGTCAGAGTTCCTCACCTCATGG
CGTGGAGCATGAGGAGAGCACAAGTGAGCGTTTAACACGGAGGAGCAATTCTAATTTGAC
ATGTGATTAGAGGACCGTCTTAAATCTAGTCATTTGTTGTTTTCAATATTTAGCATGGGT
ATTTGAACTAGAGTCATGAAGTAGACGCCCACGAGCTATGATGTAAGTTTGCCGATATTT
GGAATAAGAACAGAACCATCTTAGTCTCGTCATACTTTATGATTTCATATGTATGTTTAC
AG
>TC369045 UniRef100_A0MPM4 Cluster: CBFIVd-B22; n=1; Triticum aestivum|Rep: CBFIVd-B22 - Triticum aestivum (Wheat), partial (96%)
CTCAGTTCTCACCCACCCAAACACCGCCGCTGAAACCTCCAGTTCTCAGCACACATCGAC
CTGCTCGACCGTCTCCACTAGCGCTCGTCCAAGATGGACGTCGCCGACGCCGCCTCCCCG
TCTGGCCAGGAGCAGCAGGGGCACAGGACGGTGTCGTCTGAGCCGCCGAAGCGACCCGCG
GGGCGGACCAAGGTACATGAGACGCGCCACCCGCTGTACCGCGGCGTGCGGCAGCGGGGC
CGGGTCGGGCAGTGGGTGTGCGAGGTGCGCGTGGCCGGGGTGAAGGGCTCCAGGCTCTGG
CTCGGCACCTTCACCACCGCCGAGATGGCGGCGCGCGCGCACGACGCCGCCGTGCTCGCG
CTCTCCGGCCGGGCTGCCTGCCTCAACTTCGCCGACTCCGCCTGGCGCATGCTGCCCGTG
CTCGCGGCCGGGTCTTTCGGCTTCGGCAGCGCGCGCGAGATCAAGGCCGCCGTCGCCGTC
GCCGTCGTGGCTTTCCAGAAGGAGCAGATTATCCCAGTCGCCGTCGCCGTGGTGGCGATC
CAGAAGCAGCAGATTATCCCAGTCGCTGTCGCCGTCGTGGCGATCCAGAAGCAGCAGATT
ATCCCGTCGCCGTCGTGGCGCTCCAGAAGCAGCAGATTCCAGTGGCCGTCGCCCTCGTGG
CGCTCCAGGAACAGCAGGTCCCAGTCGCCGTCGCCGTCGTGGCGCTTCATCGGCAGCAGG
TTCCAGTCGCGTGCCCGGGAAACCTCCGGCCCGGGCAGCGCTCTGTTTTACATGTCGTCC
AGCGACTTGGTGGAGCTCGACGAGGAGCAGTGGTTTGGCGGCATGGAGGCCGGGTCGTAC
TACGCGAGCTTGGCGCAGGGGATGCTCGTGGCACCGCCGGACGAAAGAGCGAGGACCGAG
GACGGCGAGCAGAGCGGCGTCCAGAACGCCGCTATGGAGCCACTGGTCCACCTAATCTAC
CAGTGTAAAGTTGTACTCCCTCGGTCCGGAATAACTTGTGCCGAAATGGATTAAAATGAA
TGTATTTAGAACTAAAATACGTCTAGATACATCAATTTCTCAGACAAGTATTTTCGGACG
GAGGGAGTACCATTATTAGATAGTTGTGTTCTTTTCAATTTGAGGAGAAACAAAGTAGCA
TCTTGTTCCTTCGTTGTACTCATTGTACTATAAGCTCCCGGTTTGAGTATTTGTGAGGAA
GGGGATTGCCTATTACACCAATTATTATTGGTCAAATTGATCGCCTTCTTCCTG
>TC369063 homologue to UniRef100_Q6B6M0 Cluster: UDP-D-glucuronate decarboxylase; n=1; Hordeum vulgare|Rep: UDP-D-glucuronate decarboxylase - Hordeum vulgare (Barley), partial (68%)
TCAACCGAAAAATGGGTCGCCACCCCGATTGAACTATTCGTCAGGATTTCCCGACCCTTG
CTGGTGGGGGTTACCAAATTCACCCCTTTGCTGCCTGCCTTACCCATTTTTTAACAGCAC
AACCTTGTCAGGACCTTCAAAGGGGATTTTATTGGAACCTTGAACATGGTTGGACTTTCA
AAGAGAGTTGGGGTTAGAATAATGTTGACTTCGACCTTTGAAGGTTTATGGTGATCCCCT
TGAGCATCCTCAGACGGAGGCGTACTGGGGCAATGTAACCCAAATTGGAGTCAGGAGTTG
CTACGATGAGGGTAAGCGTGTAGCTGAGACACTGATGTTCGACTACCACAGGCAGCACGG
GCATTGAGATCCGTATGCCCAGGGATTTTCNACACCTATGGACCTAGGATGAACATCGAT
GATGGCCGTGTTGTTAGTAACTTCATTGCTCAGGCCATTCGTGGTGAAGCACTGACTGTC
CAGAAGCCTGGAACACAGACCAGGAGCTTCTGCTACGTCGCTGATATGGTCAATGGTCTT
ATGAAGCTGATGAATGGAGACAACACCGGACCCATTAACATTGGGAACCCAGGTGAATTC
ACCATGCTGGAACTTGCCGAGAATGTGAAGGAGTTGATCAACCCAGAAGTGACAGTGACG
ATGACTGAGAACACTCCTGATGACCCTCGCCAGAGGAAGCCTGACATCACCAAGGCCAAG
GAGGTTCTCGACTGGGAGCCCAAGGTCGTCCTGCGCGACGGCTTGGTGCTCATGGAGGAC
GATTTCAGGGAGCGTTTGGCAGTGCCCAAGAAGACCAAGGCCTAATCCCCCTCCCTACGT
TTGGCGTACAACATCACCAATTTGCCAGAGCATACTCATAGTTGGGTGGGTTCGTCAATA
TTCGTTGCTGCGTTTCGTTACGGAATTTGAGTTCCAATAAACCAATTACACCTTCGTCGT
TCACTTGAAAGATTGTATTATTAGAAACTTCATACAAGGCGTGGCTGTTTGTATTACCGT
CGCTTTTTGCGGAACTTGTGCTCCTTATGTTTTAGCATATGAACTTCCCTAAATCAATTA
TAGCAATGTTCGTGCCATTTTGGGTTTGTTACCTCGGCCGCGACCACGCG
>TC369081 homologue to UniRef100_Q575T1 Cluster: Acid beta-fructofuranosidase precursor; n=1; Triticum aestivum|Rep: Acid beta-fructofuranosidase precursor - Triticum aestivum (Wheat), partial (45%)
CGGCGACCCACGCTTCCGCGACACGATNACTACGCGCTCGGAAGGTATGACGCGGCCAAA
AACACATGGACGCCACTGGACACCGACGCTGATGTCGGCATTGGCCTGAGGTATGACTGG
GGAAAGTTCTATGCATCCAAGACTTTCTATGATCCGGCCAAGAAGCGGCGAGTGTTGTGG
GGGTGGATCGGTGAGACGGACTCCGAGCGTGCTGACGTCGCCAAGGGATGGGCCTCCCTC
CAGTCGATCCCTCGCACGGTGGTGCTGGACACCAAGACGGGGAGCAACCTCCTGCAGTGG
CCGGTGGAGGAGGTGGAGACGCTCCGGACCAACTCCACCAACCTTGGAGGCGTTACCGTC
GACCATGGCTCCGTATTCCCACTCAGCCTTCACCGTGCCACCCAGCTCGACATCGAGGCC
TCATTTCGTCTTGACCCGCTCGACGTCGCCGCTGCCAAGGAGGCGGATGTTGGCTACAAC
TGCAGCACCAGCGGTGGCACGACTGGACGGGGCACACTCGGTCCCTTCGGCCTCCTTGTG
CTTGCTGATGCCAGGCGCCATGGTGGCGACATGGAGCGGACTGGCGTCTACTTCTATGTC
GCCAGAGGCCTCGACGGCGGCCTGTGCACACACTTCTGCCATGACGAGACGCGCTCATCT
CATGCCAACGATATTGTCAAGAGGGTCGTAGGCAATATTGTCCCCGTGCTCGATGGCGAG
GAGTTTTCGGTGAGGGTGCTAGTGGACCATTCCATTGTTGAGAGCTTTGCAATGGGCGGG
AGGTTGACGGCGACGTCACGGGTGTACCCCAACGGAGGCATCTATGCCAACGCCGGGGTC
TACCTCTTCAACATGCCACCAGCGCCCGGGTCAACGTCACGAGGCTCGTCGTCCATGAGA
TGGACTCCTCCTACAATCAGGCCTACATGGCCTCACTGGTAAAAAGAAAATGCAAATTAT
ATTTTGGGTTAGTAAAAATATGATAAATAGCCCCATTGGATGTACTGGTTTTAAAACAAG
GAAAGGTCCCCCTCATTCCTTCTCGTTGCAACTTTTCGGGGGTGGCTGGATCGATCTCCA
ACAAGTTTTTTTTTTTCTATT
>TC369095 similar to UniRef100_A7QIP9 Cluster: Chromosome chr9 scaffold_104, whole genome shotgun sequence; n=1; Vitis vinifera|Rep: Chromosome chr9 scaffold_104, whole genome shotgun sequence - Vitis vinifera (Grape), partial (76%)
TAATTGGACCACTTATTGGGCGGATTGGGCCCGACGTTGCATGTTCCCGGCCCGCCATGG
CCCCGGGATTAGCGTGTTCGCGGCCGAGGTGCGGACTCAGAGGCTCGTTCCCTCGTCTGT
GAAGGACAGACAGACAGAACAAAATGGTGCAACCCAAGAAGAAGTTCCGTGGAGTCAGGC
AGCGCCACTGGGGCTCCTGGGTCTCTGAGATCAGACACCCCCTCCTTAAAAGGAGGGTGT
GGCTTGGTACCTTTGAAACCGCCGAAGAAGCTGCACGGGCCTACGACGAGGCCGCCGTTC
TGATGAGCGGCCGCAATGCCAAGACCAACTTCCCCGTGCAGAGGAGCAGCACCGGCGATC
CTGCCCCAGCTGCAACCCGGGACGTCCGTGGCGGCAGCTCCTCCTCCTCGACGAGCAACC
TGTCCCAGGTTCTCAGTGCCAAGCTTCGCAAGTGCTGCAAAGCGCCGTCTCCGTCCCTGA
CCTGCCTTCGCCTCGACACCGAGAAGTCCCACATTGGCGTCTGGCAGAAGCGCGCAGGGG
CCCGCGCCGACTCCAACTGGGTCATGACCGTGGAGCTCAACAAAGGGGCCGGGCCATCCG
GCGATGCGGTGGCAGCGCAGTCCACAGTGTCAGCAACCACGGCTTCTTCACCGGCGAGTA
CAATGGATGACGAGGAGAGGCTCACGCTGCAGATGATTGAGGAGCTGCTGAGCAGTAGCG
GTCCAGCTTCGCCATCGCATGGAGAAGAAGGTAGCTTCGTCGTCTGAAAAAGCATGGACG
AAACAGCATGGCAACGTCGCCATCCGAGATCAGGATCCCGTACACTGGTTGGTACGCAAG
CAGTTCAGGTTGTTTCAGGAAGATAGATATATGTCTATTACTCAATCCAAGTTACAAAAA
GCATAAGTTTGCAACTGTGTGCAGCTATATGTACTTATATTTGTTATTACATACACAGTC
ACCGTCAAGATACTTTATTACACATCAATGTCCGTTATGTAGTATATATAAAGGAAATAA
ATAGAATGTGGTTTTGTGTTAAAAACCTCGGCCGCGACCACGCT
>TC369099 homologue to UniRef100_Q6PQ02 Cluster: Ubiquitin fusion degradation protein; n=1; Triticum aestivum|Rep: Ubiquitin fusion degradation protein - Triticum aestivum (Wheat), partial (72%)
TATTTAGAACCCTTGGTATTTGAGTACCCAACACACAGCGGAAGCCATTCACCCTTGGGG
TCCTAGGGTTCATGCAGGAGAAGGGATGATTTACATGCCATACTTGGATGATGCAAAATC
TTCTTTTGCAGGAAGGAGATATGGTGTTTATAAAAAATGCCAACCTCCCAAAGGGCACAT
ATGTGAAGCTGCAGCCTCATACAACTGACTTCTTGGACATTTCAAATCCCAAAGCAATCT
TGGAAAAAACTTTGCGGAACTACTCTTGTCTAACCACTGGTGACAGCATTATGGTGGCAT
ATAATAACAAGAAGTACTACATTGATATAGTTGAAACAAAGCCTGCCAGTGCTATAAGTA
TAATTGAGACTGATTGTGAGGTTGACTTTGCCCCACCACTTGACTATAAAGAACCTGAGC
GACCAAAACCTACTGCTCCTCCCAGCGCTGATCCTGCTGCAGAGGCTCAAGTTGAGGAGG
AACCAAAGTTCAGCCCCTTCACTGGTCCTGGAAGGCGCTTGGATGGGAAGCCTGCTAAAG
ATCTGGATGCGTCATCCTCCTCGCCTGCAAAGCGACAAGCTAATGCAACCAACAGTGTTC
AGCCCTCAGCATCCTCCACACCACAGATCACGGCGCCACGTAAAACCACGGGAAAGCTTG
TCTTTGGCTCTGGTGGAAGCCAGTCATCAAAAGGAACAGAAAAGGTGCCCGAGAAGGATG
CAAAGGAGGAACCGAAGAAAGAAGAGCCGAAGTTTTCAGCATTCACGGGAAAGAAGTACT
CTTTGAAGGGTTGAATAGCCAGAGTATGTATTTATCAGCACTTCCTGTTACAAACATCAT
CAGGGCTAAGAGTCCAGTCAGCTACTGTTTAGTTTCCTGATCCCTTTGGAGCTGGGGCAT
CTTTCGGTGGACTACCAGTGCTTCTTTTCTGTCAACTGTGATCCTTATGTCAGCCGCCGT
GGGTCAGTTTGACTGATGTGTAAAAAGTATTTCAATGTCTGTTCATGGATTCTTAGCGAG
TTACTACACATTGCATTTGTTTGCGCTGTTAGTTCCTGCACCAGCACGAAAAACCTCGGC
CGCGACCACGCT
>TC369101 UniRef100_Q45NB2 Cluster: Glutamine synthetase; n=1; Triticum aestivum|Rep: Glutamine synthetase - Triticum aestivum (Wheat), complete
TTCGACCCACGTCGTNCCGCGATCTCGCAAGGTCGTTCCGCCCCCCTTCCCTCCCTCCTC
TCCTCCCTCGTCTCGTCCCCGTCGTTGTCTCTCCGCTAGCGCTGAAGGGGAAGGCGGCGG
AGTAAGTAAGTAAGCAAGCAGCGGCGATGGCGCAGGCGGTGGTGCCGGCGATGCAGTGCC
AGGTGGGCGTGCGGGGCAGGTCGGCCGTCCCGGCGAGGCAGCCCGCGGGCAGGGTGTGGG
GCGTCAGGAGGACCGCCCGCGCCGCCTCCGGCTTCAAGGTGCTCGCCCTCGGCCCGGAGA
CCACCGGCGTCATCCAGAGGATGCAGCAGCTGCTCGACATGGACACCACGCCCTTCACCG
ACAAGATCATCGCCGAGTACATCTGGGTTGGAGGATCTGGAATTGACCTCAGAAGCAAAT
CAAGGACGATTTCGAAGCCAGTGGAGGACCCGTCAGAGCTACCGAAATGGAACTACGATG
GATCGAGCACAGGCCAGGCTCCTGGAGAAGACAGTGAAGTCATCCTATACCCACAGGCCA
TATTCAAGGACCCATTCCGAGGAGGCAACAACATACTGGTTATCTGTGACACCTACACAC
CACAAGGGGAACCCATCCCTACTAACAAACGACACATGGCTGCACAAATCTTCAGTGACC
CCAAGGTCACTTCACAAGTGCCATGGTTTGGAATCGAACAGGAGTACACTCTGATGCAGA
GGGATGTGAACTGGCCTCTTGGCTGGCCTGTTGGAGGGTACCCTGGCCCCCAGGGTCCAT
ACTACTGCGCCGTAGGATCAGACAAGTCATTTGGCCGTGACATTTCAGATGCTCACTACA
AGGCATGCCTTTACGCCGGAATTGAAATCAGTGGAACAAACGGGGAGGTCATGCCTGGTC
AGTGGGAGTACCAGGTTGGACCTAGCGTTGGTATTGATGCGGGAGACCACATATGGGCTT
CAAGATACATTCTCGAGAGAATCACGGAGCAAGCTGGTGTGGTGCTCACCCTTGACCCAA
AACCAATCCAGGGTGACTGGAATGGAGCTGGCTGCCACACAAATTACAGTACACTGAGCA
TGCGCGAAGATGGAGGTTTCGACGTGATCAAGAAGGCAATCCTGAACCTTTCACTTCGCC
ATGACTTGCACATAGCCGCATATGGTGAAGGAAACGAGCGGAGGTTGACAGGGCTACACG
AGACAGCTAGCATTTCAGACTTCTCATGGGGTGTTGCGAACCGTGGCTGCTCTATTCGTG
TGGGCCGAGAGACCGAGGCAAAGGGCAAAGGATACCTGGAGGACCGTCGCCCGGCGTCGA
ACATGGACCCGTACACCGTGACGGCGCTGCTGGCCGAGACCACGATCCTGTGGGAGCCGA
CCCTCGAGGCGGAGGCCCTCGCTGCCAAGAAGCTGGCGCTGAAGGTATGAAGGACCTGAA
AAGGCCGAATTCTTCTGGGGAAAAGAAAATAAATCGGCGGTTCCGTCGTCCATTCTTGTT
GATCCTGTGGTTCCGTCGGGGCACTGTCTGTACAAAATCTTCACGGTTTGTAGAACCGCT
CCGCATGTTTTTTCGCTTGAACTGAGTCCATTTGATCTGTTGGGTCTGTACAATCCCTGT
ACCTGAGTCCATTCGGAGAACTACGTTATTATAAGGATAATGAATCACACAAAGGATTTT
TCTTTGTGCTGCTTTC
>TC369118 homologue to UniRef100_O50019 Cluster: Yptm3 protein; n=1; Zea mays|Rep: Yptm3 protein - Zea mays (Maize), complete
TTTGAATAGAATCACTTTGGGGGAATTGGGCCCGACTTCCATGTTCCCGGCGGATGGTTC
CGGCCGAGGTCTTTGGCATTTCGCCGCTCCTTCGAATCCGTTTGCCGCCGCCGGGATCGA
CCATGTCGTACGCCTACCTCTTCAAGTACATCATCATCGGCGACACAGGCGTGGGCAAGT
CATGCCTGCTGCTGCAGTTCACCGACAAGAGGTTTCAGCCCGTGCACGACCTCACCATCG
GCGTCGAGTTCGGCGCCCGCATGATCACCATCGACAACAAGCCCATCAAGCTCCAGATTT
GGGACACGGCTGGCCAAGAATCATTCAGATCTATAACAAGATCATACTACAGAGGTGCTG
CTGGTGCTCTTTTGGTTTATGATATCACCAGGAGGGAAACTTTTAACCATCTTGCGAGCT
GGCTAGAAGATGCAAGACAGCATGCAAATGCCAATATGACAGTGATGTTAATCGGAAACA
AATGTGATCTGTCTCATAGACGGGCTGTCAGCTACGAGGAGGGTGAACAGTTCGCCAAGG
AGCATGGTCTAGTCTTTATGGAAGCATCTGCAAAAACAGCACAAAATGTTGAGGAGGCAT
TCATTAAGACGGCTGGAACAATATACAAGAAAATCCAAGATGGTGTTTTTGATGTATCTA
ATGAGTCCTACGGAATCAAAGTTGGCTATGCTGTCCCCAATGCATCCGGAGGTGGTGCTG
GCTCGTCCTCTCAATCAGGTGGCTGCTGCAGTTAAGCAAGTTTACGACCAAGTCCTATCA
TGTGAGACTGAAAACAGCTGCCCAGGTTGTTGTCCTTCCTTCCGCCATTGACGGTGTAAT
CGGTGAGCAAATGTTCATCAATGGTGCTTGTCTACACTGCGCAATCTTTCTGTAAAGCAA
ACATTTATAGTTTCTGTCCATTTGTGTCTGTAACTAAATGGTGTGGATATTCATTTGTTC
GATGTAATAATGCTTTGTAGACTACAGACATGGCTGTGCAGCAATTGCCCTTATCCATGT
CACAATATTTGCCCTGATACTTCCATTGCGCAGTATTTGTTCACGCTAACCTCGGCGGGA
ATCCCGCGGCCAATGGGGCCGGAACATGCGAGTTGGGCCCCATCGCCCATAAGTAGGCGG
ATTCAATTCGTGCCCGGCGTTAAAAAGTCCGGACTGGAAACCCTGGGTCA
>TC369133 homologue to UniRef100_Q41421 Cluster: Chlorophyll a/b binding protein; n=1; Solanum tuberosum|Rep: Chlorophyll a/b binding protein - Solanum tuberosum (Potato), partial (94%)
TCCCGCAGAAGCAGCGGCAGCCGCACTTCAGCAGCTTGCTCTGTTCCATCCGGCAGCAAT
GGCGGCCTCCACCACAATGGCGCTCTCCTCCCCCGCGATCAAGCTCGCCGGAGCCTCGTA
CGCGCTCGGCGGCGGCCGCGTCACCATGCGCAAGGCCGCGCCCAAGGCCGCCGCCTCCAA
CAGCCCCTGGTACGGCCCCGACCGCGTGCTCTACCTCGGCCCGCTCTCTGGCGAGCCCCC
GAGCTACCTCAGCGGCGAGTTCCCGGGCGACTACGGGTGGGACACCGCGGGCCTCTCCGC
CGACCCGGAGACCTTCGCCAAGAACCGCGAGCTCGAGGTGATCCACTGCCGCTGGGCCAT
GCTCGGCGCGCTCGGCTGCGTCTTCCCCGAGCTGCTCGCCCGCAACGGCGTCAAGTTCGG
CGAGGCCGTCTGGTTCAAGGCCGGCTCCCAGATCTTCAGCGAGGGCGGCCTCGACTACCT
CGGTAACCCTAGCTTGGTCCACGCTCAGAGCATCCTTGCCATCTGGGCTTGCCAGGTCGT
GCTCATGGGCGCTGTCGAGGGGTACCGCGTTGCTGGTGGCCCGCTCGGAGAGATCGTCGA
CCCACTCTACCCCGGTGGCAGCTTCGACCCCCTTGGCCTAGCTGACGATCCAGAGGCGTT
TGCCGAGCTCAAGGTGAAGGAGATCAAGAACGGCCGCCTTGCAATGTTCTCCATGTTTGG
ATACTTTGTGCAGGCCATCGTCACCGGTAAGGGTCCGCTTGAGAACCTCGCTGACCACCT
CGCCGACCCCGTCAACAACAACGCGTGGGCCTTCGCCACCAACTTTGTGCCCGGCAAGTA
AACACATGAGAATCGACTTCTCAGGAGTATATGTGTGCTCTGGATGTATGATTAATATCT
GATCGTTGATGTTGTACACTATCAAAGATGTTTACAAATAGCGCCCATCTGGAACATGAA
ATGTCTATATGAGAAATGCATGGTTTCATTTTCCNNNNNNANNNNNNNNNNNNNNNNNNN
NNNNNNNNGGGCGGNCGGTCTAAATTTCCCTGGAGGGGCCAACTTTACCGTACCAGTTTT
CTGGAAAAGGGGGCCTAAGGGAGTCGATTTAAACTAGGCCCGGCGCTGTTAAAAGTTGAA
CGGGAAAAAGTTACTGGACTTGTAAAAAACCTCTCA
>TC369137 similar to UniRef100_Q5VNP5 Cluster: Hydrolase-like; n=2; Oryza sativa|Rep: Hydrolase-like - Oryza sativa subsp. japonica (Rice), partial (72%)
TTTAGATCGATGGAACTGGGGGGGCAAAACCCTTTTCAATCTTATTAAGTGGAGGCTCCG
AAGAAACCTTGAAGTTGACGGCCCGGCCGGTGTTACTTTTTGGTGCCAAGGATAGGTCCC
TGGCACAACTCACCCTTGCGCCGAAGGAGAAGCAGAGCGAGACGTCCAAATCCCCAGGAA
GTGCGCCGGCCATCAGTGGTGCTCGTGCACGGGTTCGCTGCCGAAAGGCATTAGTCACTT
GGCAGTTCCAGGGTTGTGCGCTGGCGAAAGCACTACGACGTGTACATCCCGGACCTGCTC
TACTTCGGCGGCTCCACGTCGCCGTCGACGGACCAGTCGCCGGGGGTTCCAGNCGGAGTG
CCTGCCCGCCGCGCTCGGGAAGCTGGGCGTGGACGACTGCACGGTGGTGGGGTTCAGCTA
CGGCGGGATGGTGGCCTTCAAGATGGCCGAGTCGCGGCCGGACCTGGTCCGCTCGCTGGT
CGTGTCGGGCTCCGTCGTCGCCATGACCGACTCCATCAGCGACGCCACGCTGGAGCGGAT
CGGCGTCCGGTCGTCGGCGGAGCTGCTGCTGCCGGAGTCCGTCAAGGGGCTCAAGGCGCT
GCTCTCCATCGCTGCCCACCGGAGGCTCTGGTTCCCGGAACGCCTTCACAGGGACTTCCT
CGAGGTGATGTTCACCAACCGCAAGGAAAGGGCGGAGCTGCTGGAAGGTCTGGTGGTGAG
CAACAAAGACGCCACCGTCCCCGTTTTGCCGCAGAAAATTCTTCTGCTCTGGGGACACAA
CGACAACATCTTCAACATAGAGCTCGCCAAGACGATGAAAGAGCAGCTCGGGGAGAAGAC
GATGCTGCAGAGCATAGACAAGGCCGGACATCTCGTGCACCTGGAGAGGCCCTGCGTTTA
CAACCAGCGCCTCATGGAGTTCCTGGCATACGCCACTGCTGAAGCTTGCAAGGAGCCTGC
AAATTAATGAGTAGATCGATCGATCATTCTGGAGAGTGCTTAATTAGTTTGTTCACAGAG
AATTGGGGTCCTATTTGTTGCAGTTTGATTGATTGTTTGCCCGTGTACAAGATATTATGA
GTGTACGTACGTGATGCATAATACCATGGAGGGAGTCAGACCTCGGCCGCGACCACGCT
>TC369153 UniRef100_Q9ZR95 Cluster: Gamma-type tonoplast intrinsic protein; n=2; Triticum aestivum|Rep: Gamma-type tonoplast intrinsic protein - Triticum aestivum (Wheat), complete
GGATTCTAGGGNTTACGTCGACCCACGCGTCCGCTCATCTCTCTCGACTCCGGCCAGTCT
CTTCTTCTCTAGAAAGCTAGCGAGGCTTGGAGGTGAGCGAAAATGCCGGTCAGCAGGATC
GCCGTGGGGAGCCACCGTGAGGTGTACGAGGTCGGCGCCCTCAAGGCGGCGCTCGCCGAG
TTCATCTCCACGCTCATCTTCGTCTTCGCCGGCCAGGGCTCCGGCATGGCCTTCAGCAAG
CTGAGCCCCGACGGCGCGGCGACCCCCGCCGGCCTGATCTCGGCGGCGATAGCGCACGCC
TTCGCCCTGTTCGTGGCGGTGTCCGTGGGCGCCAACATCTCCGGCGGGCACGTGAACCCG
GCCGTGACCTTCGGCGCCTTCGTGGGCGGCAACATCACCCTCTTCCGCGGCCTGCTCTAC
TGGATCGCCCAGCTCCTGGGCTCCACCGCCGCCTGCTTCCTCCTCCGCTTCTCCACCGGC
GGGCTCCCCACCGGCACCTTCGGGCTGACCGGCATCGGCGCGTGGGAGGCGGTGGTGCTG
GAGATCGTCATGACCTTCGGGCTGGTGTACACGGTGTACGCCACCGCCGTGGACCCCAAG
AAGGGCAGCCTGGGCACCATCGCGCCCATCGCCATCGGCTTCATCGTGGGCGCCAACATC
CTGGTCGGCGGCGCCTTCTCCGGCGCGTCCATGAACCCCGCCGTCTCCTTCGGCCCCGCC
CTCGTCAGCTGGGAGTGGGGGTACCAGTGGGTGTACTGGGTCGGCCCCCTCATCGGCGGC
GGCCTCGCCGGCGTCATCTACGAGCTGCTCTTCATCTCCCGACACCACGAGCAGCTCCCC
ACCACCGACTACTAAGCAGCGAGCTTAGGATCGGAGTCGCCGTCCATCCGTCCGTGTGAT
GCTTCGTCTCCCCCTTCCTTCCCGTCATCAGTCGTTTTAGTTTCTCGCGCGGTCGCCGCA
TGCCATGATGCATGTATGCGGAGCTTCGCCTCGTTTGGCTTGGATCAATCAGTCCTGGGA
TCCGTCGATCGGTCGGCCAGCCGAGTCAGTTTGTGGTGCGTGCGTGGACTTTAAAGGCTT
GATAATTTGATTTGGATGACCGCCCATCATTTGCTTCTGTTAAATTGGAATTCGCCCCCC
GATTATTA
>TC369171 homologue to UniRef100_O24401 Cluster: Chlorophyll a/b-binding protein WCAB precursor; n=1; Triticum aestivum|Rep: Chlorophyll a/b-binding protein WCAB precursor - Triticum aestivum (Wheat), complete
GGGACCCCAGGGTTTCCCATTCCAACTTTTTAACCGCCGGCCGTGATTTTAAACCACTCA
TATTAGGCGAATGGGCCGACTTCAATGTTCCCGCCGCCATGGCCCCGGATTAGCGTGGTC
GCGGCCGAGGTTTTTCATTGTTTGGAGAACACACAATACACCTCCCACCTTAGCAGCGCA
ATGGCGACCACCACCATGTCCCTCTCCTCGACCTTCGCCGGCAAGTCGGTGAAGAACGTG
GCTTCATCAGCTCTCTTTGGTGAGGCCCGTGTCACTATGCGCAAGACCGCTGCAAAGGCC
AAGCCGGTTTCATCAGGCAGCCCATGGTACGGTGCCGACCGTGTGCTCTACCTTGGCCCG
CTTTCCGGAGAGCCCCCGAGCTACTTGACCGGCGAGTTCCCCGGCGACTACGGATGGGAC
ACCGCCGGGCTCTCGGCCGACCCCGAGACCTTTGCCAAGAACCGGGAGCTCGAGGTGATC
CACTGCCGGTGGGCCATGCTCGGTGCGCTTGGATGCGTCTTCCCCGAGCTTCTTGCACGC
AACGGCGTCAAGTTCGGCGAGGCGGTATGGTTCAAGGCCGGTTCCCAGATCTTCAGCGAG
GGTGGCCTCGACTACCTGGGCAACCCCAGCCTCGTGCACGCACAAAGCATCCTTGCTATC
TGGGCATGCCAAGTCGTGCTCATGGGCGCTGTTGAGGGGTACCGCATTGCTGGCGGCCCA
CTCGGTGAGGTAGTCGACCCACTCTACCCCGGGGGCAGCTTCGACCCACTGGGCTTGGCT
GACGATCCAGAGGCATTCGCGGAGCTCAAGGTGAAGGAAGTCAAGAACGGTCGCCTCGCC
ATGTTCTCTATGTTTGGCTTCTTCGTGCAGGCCATCGTCACCGGCAAGGGCCCACTCGAG
AACCTCGCTGACCACCTCTCCGACCCTGTCAACAACAACGCATGGGCGTTTGCCACAAAC
TTTGTCCCCGGCAAGTGAGGCGTTGGCGCTCGCTAGCTGCGAGTTGTAGCCATATATCAA
GGCAACTGCGGTGAACTGCACACATAATGGGTGGTTCAAATTGTAACATCATGGTGTAAA
TTACAAGGATCTTTGGGGAAATGGTTTGACGAAAAACCTCGGGCGGGACCACGCTAATCC
CGGGG
>TC369174 UniRef100_Q6QNH2 Cluster: Minichromosomal maintenance factor; n=1; Triticum aestivum|Rep: Minichromosomal maintenance factor - Triticum aestivum (Wheat), partial (25%)
CCAGGGTTTCCAGTCAGACCTTGTAACCCCGGCACTGAATGTAAACCACCCACTTTAGGG
CAATTGGCCGAACGTGAATGTTCCGCCGCCATGGCCCGGGATAGCCTGGTCGCGGCCGAG
GTTTGCAAGGTTTGTTGTTGATAGCCATGCCAGATCTCAGCCCAAGGGTGGTAACCTTGA
AGATAGAGTTGTAGCTGACGAGGAGGATGATCCATTGACTGTTGCCCGAAATGCTGACCC
AGATATCCTTTCTCAAGACATGCTGAAGAAGTATATCACATATGCTAAGTTGAATGTATT
CCCCAAAATACATGATGCTGACCTGGACAAGATTAGCCATGTCTATGCTGAACTTCGACG
TGAATCATCTCACGGTCAAGGAGTCCCCATTGCAGTAAGGCATATTGAATCAATCATTCG
AATGTCTGAGGCACATGCAAAGATGCATCTGAGAAGCTATGTGTCTCAAGAAGATGTCGA
CATGGCCATTCGTGTGCTGCTTGACTCCTTCATCTCAACCCAGAAATTTGGTGTCCAGAA
GGCACTTCAGAAGAATTTCCGGAAATACATGACGTACAAGAAGGATTACAATGAACTGCT
TCTGCTCCTTCTGCGCACCCTGGTCAAGGAGGCGCTGCACTTTGAAGAAATCGTGTCGGG
ATCAACCGCACGCCTGACTCATGTGGAGGTTAAAGTGGATGACCTGAAGAACAAGGCCCA
AGAGTATGAGATCTACGACCTGAGGCCGTTCTTCTCCAGCTCGCACTTCAGCGACAACAG
TTTTGTCCTGGACGAAGGACGTGGGATCATCAGGCATCCAGTTGCAGCATAACAACTCAA
TCGACCTCAGCTGATGACCCATGTGTGATGAACAGCTACCTCTTTGTTCAAGAGCTAGTG
ATGGAGCTAGAAATGTCCACTTGTAGTGTAAGTTGGCAAAATGACTGCTTGTGCCTGTTT
TATGAGAGTACTGATATTGGTGTACTGTTTGCTATTTGAAACCCTTGTGCCTCCTGTGGC
ATTTAGAGATGTCTGTACCTTCTTGATATCATAATTCAGTGTTATGGAACTAAAAACCTC
GGCCGCGACCAGCCTATTCCCGCGCCCATGGCGGCCGGGAACATGCAAAGTTGGGCCAAA
TCCCCCTATATGGAGTTGTATTACAATCCCGGGCCGCCGGTTTACACGGTCGGAATTGGA
AAACCTGGCGTTT
>TC369196 weakly similar to UniRef100_Q41522 Cluster: Thiol protease; n=1; Triticum aestivum|Rep: Thiol protease - Triticum aestivum (Wheat), partial (35%)
CGACCCACGCGTCCGCGGACATGGCTTTCATGCGCTCGTCGTCCTCATCCATGGCTCTGG
CTCTGCTGCCGCTACTGGTGGCAGCCGCATTCTTCATCCCCTCCATGGCTTCATCAGCTT
CAGGTACCCTGGACCATGGCTTGGATGGTGAGGCACTGCTGATGCTGGGGAGGTTCCATG
GGTGGATGGCGGCGCACGGTCGGTCGTACGCCACCGTGGAGGAGAAGCTGCACCGGTTTG
AGGTGTACCGGAGCAACATGGAGTTCATCGAGGCGGCGAATCGGGACAGCCGGATGAGCT
ACAGCCTCGGCGAGACCCCGTTCACCGACCTCACCCACGACGAGTTCATGGCCATGTACA
GCAGCAACGACGAGTCGTCATGGGAGTCGGAGGAGATGACGGTGATCACAACTCGCGCTG
GCCCCGTCCACGAGGGCACCGCCGCCGTCGAAGAGCCACCTCGTCATACCAATACCAATC
TGACGGCGGTGGTGCCTGCGAGCGTCGATTGGAGGGAGAAAGGCGTCGTCACAGCAGCCA
AGTATCAAGGGGAATCCTGTTCGTCTTGCTGGGCGTTCACGTCGGTGGCGACGATGGAGA
GCGCGCATGCGATCAGCACGGGCGGATCGCCACCGGTGCTGTCGGAGCAGCAGCTGGTGG
ACTGTCGGATTAACGGCTGCGGCAACAGTTGGATGGACAAGGCCTTCGAGTGGGTGATCC
AGAACGGTGGCATCACCACGGAGGCGGCCTACCCCTACACCGGCAAGGTGGGCACGTGCC
AAAGGGCCAAGCCGGTCGCGGTGAAGCTCAGAGGCTACAAGAAGATTTCACCACCCGGTG
ACGAGGCGGCGCTGATGGCGGCCGTGGCGCAGCAGCCCGTCGCCGCATCCTTCGACTACA
GTGACCCCTGCTTCCAGCACTACATCCGCGGCGTGTACAACGCCGGTTGCTCCAGGTCGG
GCGTGTACAACAAAGGGGCGTGCGGGACAACGCAGAACCACGCGCTGGCCATCGTCGGGT
ACGGGACCAAGCCTGACGGGACCAAGTACTGGATTGGCAAGAACTTTGA
>TC369223 homologue to UniRef100_O24401 Cluster: Chlorophyll a/b-binding protein WCAB precursor; n=1; Triticum aestivum|Rep: Chlorophyll a/b-binding protein WCAB precursor - Triticum aestivum (Wheat), complete
CGACTGGAGCACGAGGACACTGACATGGACTGAAGGAGTAGAAAATCTCCACACCCACTC
CTCATTCTTGGAGAACACATAGAACCTCCATCGATCAGAATGGCTGCAACCACCATGTCA
CTCTCTTCCCCAGCCTTTGCCGGCAAGGCAGTGAAGAACCTGCCATCGTCGTTTCTTTTC
GGGGAGGCTCGCGTCACCATGCGCAAGACAGCGGCAAAGGCCAAGCAGGTTGCCTCCGGC
AGCCCGTGGTACGGCTCTGACCGCGTGCTCTACCTCAGCCCGCTTTCTGGCGAGCCCCCG
AGCTACCTCACCGGCGAGTTCCCTGGTGACTACGGCTGGGACACTGCTGGGTTATCAGCC
GACCCTGAGACCTTCGCCAAGAACCGTGAACTGGAGGTGATCCATTGTCGTTGGGCCATG
CTTGGTGCGCTCGGTTGCGTCTTCCCCGAGCTGCTCGCCCGCAACGGTGTGAAGTTCGGC
GAGGCTGTTTGGTTCAAGGCCGGATCCCAGATCTTCAGTGAGGGTGGCCTCGACTACCTC
GGCAACCCAAGCCTCGTGCACGCGCAAAGCATCCTTGCCATCTGGGCATGTCAGGTCGTG
CTTATGGGCGCCGTTGAGGGTTACCGCATTGCGGGCGGACCACTCGGTGAGATCGTAGAC
CCGCTCTACCCAGGCGGCAGCTTCGATCCGCTCGGCCTTGCCGATGACCCCGAGGCATTT
GCGGAGCTCAAGGTCAAGGAGATCAAGAACGGTTGTCTCGCCATGTTCTCCATGTTTGGT
TTCTTTGTGCAAGCCATTGTCACCGGCAAGGGTCCACTTGAGAACCTCGCTGACCACCTC
GCCGACCCTGTCAACAATAATGCTTGGGCATTCGCCACCAACTTTGTTCCTGGGAAGTAA
GCTGTCTTGCAGACCATGCTTGCTGTGAGGTGTGTCGTCATGCGCGTGATATGTACTATC
ATGATGTAAATTATGAGGATTCTGTGCAAAAACATTACAAGATTTGCCTGCCTTCCAAAA
AAAAAAAAAAAGGGCGGCGGTTCTAAAATTCCCTCGAGGGGCCCAAGTTTACCGTTCCAG
GTTTTTTGGTAAAAGGGGGCCCTATGGGAATCGA
>TC369236 UniRef100_Q9ZR95 Cluster: Gamma-type tonoplast intrinsic protein; n=2; Triticum aestivum|Rep: Gamma-type tonoplast intrinsic protein - Triticum aestivum (Wheat), complete
CTTCCGCGATCGGAGCACGAGGACACTGACATGGACTGAAGGAGTAGAAAACCAACTCAC
CTCTCTCATCTCTCTCGACTCCGGCCAGTCTCTTCTTCTCTAGAAAGCTAGCGAGGCTTG
GAGGTGAGCGAAAATGCCGGTCAGCAGGATCGCCGTGGGGAGCCACCGTGAGGTGTACGA
GGTCGGCGCCCTCAAGGCGGCGCTCGCCGAGTTCATCTCCACGCTCATCTTCGTCTTCGC
CGGCCAGGGCTCCGGCATGGCCTTCAGCAAGCTGAGCCCCGACGGCGCGGCGACCCCCGC
CGGCCTGATCTCGGCGGCGATAGCGCACGCCTTCGCCCTGTTCGTGGCGGTGTCCGTGGG
CGCCAACATCTCCGGCGGGCACGTGAACCCGGCCGTGACCTTCGGCGCCTTCGTGGGCGG
CAACATCACCCTCTTCCGCGGCCTGCTCTACTGGATCGCCCAGCTCCTGGGCTCCACCGC
CGCCTGCTTCCTCCTCCGCTTCTCCACCGGCGGGCTCCCCACCGGCACCTTCGGGCTGAC
CGGCATCGGCGCGTGGGAGGCGGTGGTGCTGGAGATCGTCATGACCTTCGGGCTGGTGTA
CACGGTGTACGCCACCGCCGTGGACCCCAAGAAGGGCAGCCTGGGCACCATCGCGCCCAT
CGCCATCGGCTTCATCGTGGGCGCCAACATCCTGGTCGGCGGCGCCTTCTCCGGCGCGTC
CATGAACCCCGCCGTCTCCTTCGGCCCCGCCCTCGTCAGCTGGGAGTGGGGGTACCAGTG
GGTGTACTGGGTCGGCCCCCTCATCGGCGGCGGCCTCGCCGGCGTCATCTACGAGCTGCT
CTTCATCTCCCGCACCCACGAGCAGTTCCCCACACCGACTACTAAGCAGCGAGCTTAGGA
TCCGAGTCGCCGTCCATCCGTCCGTGTGATGCTTCGTCTCCCCCTTCCTTCCCGTCATCA
GTCGTTTAAGTTCTCGCGCGGTCCCCGCATGCATGATGCATGTATGCGGAGCTCGCCTCG
TTGCTTGGATCATCAGTCTGGGATCGGTCATCGGCCGTCAGCCAATTATTGGGGGGCGTG
CTGACCTTAAACCTTGATA
>TC369243 UniRef100_Q9SWW5 Cluster: Glutathione gamma-glutamylcysteinyltransferase 1; n=1; Triticum aestivum|Rep: Glutathione gamma-glutamylcysteinyltransferase 1 - Triticum aestivum (Wheat), complete
AATTTAAGCATCGAAAAGCGGAAGTGGAGGAGCACAACTGGCGGTCGACAGCGAGGCGCC
GACGACGACTCCCAGGTTGAAATCCTATTGAATTTCAGGGACGGGGGAGAGGAATAAAAA
CGAGGAGAGTCGACACTCGACAGACAGGTGGCGAGATCCCCCGAAGCCGTCCGTACTCTC
GCAGCAGATCGGCCGGCGGAAGCCAGCAGGATGGAGGTGGCGTCGCTGTACCGGCGGGTG
CTGCCGTCGCCGCCGGCGGTGGAGTTCGCGTCGGCGGAGGGGAAGCGGCTGTTCGCGGAG
GCGCTGCAGGGCGGGACCATGGAGGGCTTCTTCAACCTCATCTCCTACTTCCAGACGCAG
TCGGAGCCGGCCTTCTGCGGCCTCGCCTCCCTCTCCGTCGTGCTCAACGCGCTCGCCATC
GACCCCGGCCGGCCGTGGAAGGGGCCCTGGCGCTGGTTCGACGAGTCCATGCTCGACTGC
TGCGAGCCCCTCCACAAGGTCAAGGCCGAGGGCATCACCTTCGGCAAGGTCGTCTGCCTC
GCGCACTGCGCCGGCGCCCGGGTCCAGTCCTTCCGCGCCGACCAGACCACCATCCACGAC
TTCCGCGCCCACCTCACGCGCTGCGCCTCCTCCCAGGACTGCCATCTCATCTCCTCCTAC
CACAGGAGCCCCTTCAAGCAGACTGGGACTGGCCATTTCTCACCGATCGGCGGGTATCAT
GCCGAGAAAGACATGGCGCTCATCTTGGATGTTGCGCGCTTCAAATACCCTCCTCATTGG
GTTCCATTGACGCTTCTCTGGGATGCCATGAACACGACTGATGAAGCAACTGGGCTTCTC
AGGGGGTTCATGCTTGTATCAAGGCGCAGTTCAGCTCCTTCATTGCTCTACACAGTGAGT
TGCGGCCATGGAAGTTGGAAAAGCATGGCAAAGTATTGTGTGGAAGATGTACCCAATCTA
CTGAAGGATGAGAATCTAGACAATGTTACAACACTTCTGTCCCGCCTAGTGGAATCTCTC
CCAGCTAATGCTGGAGATTTGATCAAATGTGTCATTGAAGTTAGGAGAAAAGAGGAAGGT
GAATCAAGCTTGAGCAAAGAGGAGAAAGAAAGGCTTTTTTTGAAGGAAAAAGTATTACAG
CAAATCCGTGATACTGATCTTTTCAGAGTAGTCCACGAACTGCAATATCCCAAGGGGCTA
TGTGGTAGTTGCTCGTCTTCAAGTGATGAAGATTCGCTTGCCGAGATTGCAGCCACTGTG
TGCTGTCAAGGAGCTGCATTCCTATCTGGTAACCTTGTATCTAGAGATGGGTTCTGCTGC
CGAGAAACATGTATCAAATGTATAGAAGCAAATGGTGATGGACTAAAGACTGTTATCTCA
GGAACCGTGGTATCTAAAGGGAATGAACAGGGTGTTGATTTGCTTTTACCAACATCCTCA
TCAAAAACAAGCTCATGCAATTCAAACTTGAGGAGCAAGATTGTCAAGTATCCATCAAGC
ACAGATGTTCTAACTGTCCTACTGCTAGTTTTACAGCCTAACACATGGCTTGGCATAAAA
GACGAGAACGTGAAAGCTGAATTTCAGAGTCTTGTTTCAACAGACAATCTTCCTGATCTT
CTTAAACAGGAGATACTGCATCTAAGGCGGCAGCTCCATTATTTGGCTGGTTGTAAAGGA
CAGGAGGCATGTCAAGAGCCTCCATCCCCTTAGCGACGCTGCTGCCACAATCTGCTCACT
TGGTTAGGAGATAAGGCCCTTGGAGATCCCACGAGCATACTATTGAGGCAAAAATATATG
ATTCAATAAACAGACTTACTTCGTGAGGTAGGAGGACATACTAATGATCAAGTAATGGGA
TTTTGAGAGAGTATTGGAGCCAAGATAGCTGGTAACATCCTGGTTACCGGTCTCTTTTGG
TTCACTATATATGTAAATTCTTTTGCGTTTATATTATTTTCTTCGACTATGT
>TC369254 homologue to UniRef100_P12329 Cluster: Chlorophyll a-b binding protein 1, chloroplast precursor; n=1; Zea mays|Rep: Chlorophyll a-b binding protein 1, chloroplast precursor - Zea mays (Maize), partial (98%)
GGCACGAGGCCCACTGCCAGCCTCAGCTCACCCGAAGCAAAGCTAGCGAGTAGCACGCAA
TGGCGGGCGCGACCATGGCGCTCTCCTCCCCGGCGATGGCGGGCACCCCGGTGAAGGCCT
CCAGGGCGGCGCCCTTCGGCGAGGGCCGCATCACCATGCGCAAGACGGCGGGCAAGCCCA
AGGTGGCGGCGTCCAGCAGCCCGTGGTACGGCTCCGACCGCGTGCTCTACCTCGGCCCGC
TCTCCGGCGACCCCCCGAGCTACCTCACCGGCGAGTTCCCCGGCGACTACGGCTGGGACA
CCGCGGGCCTCTCCGCCGACCCCGAGACCTTCGCCAAGAACCGGGAGCTGGAGGTGATCC
ACTGCCGCTGGGCCATGCTCGGCGCGCTCGGCTGCGTCTTCCCGGAGCTGCTCGCCCGCA
ACGGCGTCAAGTTCGGCGAGGCCGTGTGGTTCAAGGCCGGCTCCCAGATCTTCAGCGAGG
GCGGCCTCGACTACCTCGGCAACCCCAGCCTGGTGCACGCGCAGAGCATCCTCGCCATCT
GGGCCTGCCAGGTGGTGCTCATGGGCGCCGTGGAGGGCTACCGCGTCGCCGGCGGCCCGC
TCGGCGAGATCGTGGACCCGCTCTACCCCGGCGGCAGCTTCGACCCCCTGGGCCTCGCCG
AGGACCCCGAGGCGTTCGCGGAGCTCAAGGTGAAGGAGATCAAGAACGGCCGCCTCGCCA
TGTTCTCCATGTTCGGCTTCTTCGTGCAGGCCATCGTCACCGGCAAGGGGCCCCTGGAGA
ACCTCGCCGACCACCTCGCCGACCCCGTCAACAACAACGCCTGGGCCTTCGCCACCAACT
TCGTCCCCGGCAGTGAGCGCGGTCAGCTCAACCTCTAAGGCCGACACTTCATGGCTGATG
GATGCTGCTGCATGTGTGTCGTCGTCGATCTCTGCTTCTTCCGTTGTGAAATTGAATAGT
CCGGACTGATAAATGTTCCATGTAAGGGCGAACCTCAAAATAAGGAATTGGGGTGGGACA
CCAAGAAGGGGGTTGGGGTAAACTCGGGGTATTTCCCGAAAATAATCAGGGATCTCTGGT
TTTCTGGTTT
>TC369259 homologue to UniRef100_O24401 Cluster: Chlorophyll a/b-binding protein WCAB precursor; n=1; Triticum aestivum|Rep: Chlorophyll a/b-binding protein WCAB precursor - Triticum aestivum (Wheat), partial (96%)
CCACGCTGCCGTNCAGTTTTCATTGTTTGGAGAACACACAATGACACCCCCCACCTTAAA
CAGCGCAATGGCGACCACCACCATGTCCCTCTCCTCGACCTTCGCCGGCAAGTCGGTGAA
GAACGTGGCTTCATCAGCTCTCTTTGGTGAGGCCCGTGTCACTATGCGCAAGACCGCTGC
AAAGGCCAAGCCGGTTTCATCAGGCAGCCCATGGTACGGTGCCGACCGTGTGCTCTACCT
CGGCCCGCTTTCCGGAGAGCCCCCGAGCTACTTGACCGGCGAGTTCCCCGGCGACTACGG
ATGGGACACCGCCGGGCTCTCGGCCGACCCCGAGACCTTTGCCAAGAACCGGGAGCTCGA
GGTGATCCACTGCCGGTGGGCCATGCTCGGTGCGCTTGGATGCGTCTTCCCCGAGCTTCT
TGCACGCAACGGCGTCAAGTTCGGCGAGGCGGTATGGTTCAAGGCCGGTTCCCAGATCTT
CAGCGAGGGTGGCCTCGACTACCTGGGCAACCCCAGCCTCGTGCACGCACAAAGCATCCT
TGCTATCTGGGCATGCCAAGTCGTGCTCATGGGCGCTGTTGAGGGGTACCGCATTGCTGG
CGGCCCACTCGGTGAGATAGTCGACCCACTCTACCCCGGGGGCAGCTTCGACCCACTGGG
CTTGGCTGACGATCCAGAGGCATTCGCGGAGCTCAAGGTGAAGGAAGTCAAGAACGGTCG
CCTCGCCATGTTTTCTATGTTTGGCTTCTTCGTGCAGGCCATCGTCACCGGCAAGGGCCC
ACTCGAGAAACTCGCTGACCACCTCTCCGACCCTGTCAACAACACGCATGGGCGTTTGCC
ACAAACTTTGTCCCCGGGCAGTGAGGCGTTGGCGCTCGCTAGCTGCGTGTTGTAGCCATA
TATCAAGGGGCACTGCGGTGAACTGCACACATAATGGGTGGTTCAAATTGTAACATCACG
GTGTAAATTACAAGGATCTGGGGGAAATGGTTGATCTGCAAAAAAAAAAAAAAAAAGCCG
CCGGTCTAAATTTCCCTCAAGGGGCCAACTTAGCGTTCCAAGTTTTTGGTCAAGGGGTCC
TAAGTTACTCGTTTTAAGCTAGGCCTGGCCGTTTTTA
>TC369278 similar to UniRef100_A7PD65 Cluster: Chromosome chr17 scaffold_12, whole genome shotgun sequence; n=1; Vitis vinifera|Rep: Chromosome chr17 scaffold_12, whole genome shotgun sequence - Vitis vinifera (Grape), partial (24%)
GAAGCAACTAAAGATCCTTGGTACCTAGAAGTGGGTGAAGCTATAATTGGATCACTTAAT
TACTACACCAAAGTGGAAGGAGGTTTTGCTAGTATCAGAGATGTTTCAACAATGAACCTT
GAAGATCATCAACACAGCTTCTTTCTTTCAGAAACGTGCAAATATCTTTTTCTCCTTTAC
GACGATTCATTCTTGAGGAACAAAAATTACATATTTACAACAGAGGGCCACCCCCTTCCA
GTAATGAGCACGTGGCACGAGAAAATTCCTCGACTGGATGTTCCCACCAATTGGACAGTT
GTTAAGGACGGCAACCAACCGATTCGTGCGAGCGCATTGTCATCCAAAGTCTGTCCAGAG
ACAATTTTCCGGCAGAACGTTGGCTCCCCGTGGGAGAGTGCGTGCCACATACCAGATGTG
TTCCCTAGCCACAGATGCAGAGCCGACGATGACTGTGGGATAGAGTCAGTAACATGCAAG
AGGAGAACATGCAGTATGGCTGGATACTGCGGCTTGTGGCTGGCGGTTTACTAGCCAATG
TTGTTGGAGAGGATTATACTTTCGCCATTCGTTCACAGAATGATCAAAATAAGGTAAACA
CCACCTTGAAAATAGAATGTTACCCACCCGCTTCAGCCTGACTTTGTACATTAGAATAGC
ATCGATAGCAGATTCGTGACGTCTGAATCAGCCAAATTAACCTGTATGTCAAATGCTGGT
TTGAAGTTTCATGCTGATGTGATGTATCTGCGGTCCGATATATGGGTGTATTTTATTGTG
CGATATATGTAATTACTGTCTGATCTGATTATTTTAGCACATGTGGGCATGCAAAAAAAG
AACATACTAGAGACATTGTACATTCTGGTTAATTTGTTCGGACATAATAATTAAGTTCAG
TCTTTTTGTTTGTTGTGAGTTGC
>TC369279 UniRef100_Q0WXG7 Cluster: Triticain beta; n=1; Triticum aestivum|Rep: Triticain beta - Triticum aestivum (Wheat), complete
CTTCCGCCCACGCGTGCCGACCGAAAACAAACCCCCAGAAAAAAAACCCGGAAAAGCTCC
AGGCCCGACCCGGAGAGCGACGCCCGTATCCCCCACCGCCACCATGGCACGCGCCGCCGC
GGCCATCCTGCCGCTGCTGCTGCTCCTTGCCGTGGCGGGCGGCGCCCTGGCCGCGTCCGC
GGACATGTCCATCATCGCCTACAACGCGGAGCACGGGGCGCGCGGGCTGGAGCGCACGGA
GGCGGAGGCCCGGGCCGTCTACGACCTCTGGCTGGCCGAGAACGGCGGGGGCTCCTCCCC
CAACGCCAACTCCATCCCGGAGCGCGAGCGCCGGTTCCGCGCCTTCTGGGACAACCTGAA
CTTCGTCGACGCCCACAACGCGCGCGCCGCGGCCGGGGAGGAAGGGTACCGCCTCGGCAT
GAACCGCTTCGCCGATCTCACCAACGACGAGTTCCGCGCCGCCTACCTCGGGGTCAAGGC
CCAGAGGGCGAGGCCCGGCCGCATGGTGGGGGAGAGGTACCGCCACGATGGGGCCGAGGA
GCTGCCCGAGGCCGTCGACTGGAGGGAGAAGGGCGCCGTCGCCCCCGTCAAGAACCAGGG
CCAATGCGGAAGTTGCTGGGCTTTTTCTGCAGTCAGCACAGTAGAAAGCATCAACCAAAT
TGTCACTGGTGAGATGGTGACATTATCGGAGCAGGAGCTTGTGGAGTGTGACACCAACGG
GCAGAGCAGTGGCTGCAATGGTGGGCTTATGGATGACGCCTTTGAGTTCATCATAAAGAA
CGGTGGCATTGATACTGAAGATGACTACCCTTACAAAGCCATGGACGGCAGATGTGATGT
CCTCAGGAAAAATGCGAAGGTGGTGAGCATTGATGGCTTTGAAGATGTCCCTGAAAATGA
TGAGAAATCGCTGCAGAAGGCGGTTGCTCACCAGCCCGTGAGTGTTGCCATTGAAGCTGG
AGGCCGGGAGTTCCAGCTCTACCACTCGGGTGTCTTCAGTGGAAGGTGTGGCACGCAACT
CGACCACGGTGTGGTTGCTGTTGGCTATGGCACTGAGAACGGCAAGGACTACTGGATCGT
CCGCAACTCATGGGGTCCAAACTGGGGAGAATCTGGGTACCTCCGCATGGAGCGCAACAT
CAACGTGACCAGTGGGAAGTGCGGGATAGCCATGATGTCATCGTACCCCACCAAGAAGGG
CGCTAACCCGCCCAAGCCAGCCCCAACACCTCCCTCACCGCCGACGCCACCTCCCCCAGT
CGCCCCTGACCACGTCTGCGACGAGAACTTCTCATGCCCTGCAGGCAGCACCTGCTGCTG
CTCGTTCGGCTTCAGGAACCTTTGCCTGGTGTGGGGCTGCTGCCCGGCCGAAGGCGCAAC
CTGCTGCAAGGATCACTCCAGCTGCTGCCCGCCGGACTACCCCGTCTGCAACATCAGGGC
TGGGACTTGCTCAGCGACCAAGAACAGCCCGCTGAGCGTGAAGGCCTTGAAGCGCACCCT
GGCCATGCGGAACACGGCATGAACTCGTCGGGAGACGGCGGTGTCTAAGGTGGAGTAGAA
GGATGCGGCTGCTGGAGCTTTTCTCCCTCCGTGCACCCAACAAGCCTTTGTGCAAAATTT
GAACCAGACATTGCTTTTGTAGAATTATCGTTGCTTAGTATTACGATTCTCTAGCAGTTC
TGCTCGCTTTATATATCCCCTACTTCTACATGTACTCATTGTACATAGCTCGCCCCCATT
TGTACTCGTATACTATCTTAAAGAATATTCGAGCGGCCGCGAATTC
>TC369280 UniRef100_Q9XHL8 Cluster: Histone H1 WH1A.4; n=1; Triticum aestivum|Rep: Histone H1 WH1A.4 - Triticum aestivum (Wheat), complete
AGTCGTCCCGCACGCATCTCTCTCACCTCCGGCGAAAAACACACCAGAGCTCGCATCTCC
CCTCGATTCCTAGCTGCAATGTCGACTGAAGTGGCTGCTGCTGACATCCCGGTGCCTCAG
GTGGAGGTAGCCGCCGACGCCGCCGTTGACACGCCGGCGGCGAAGCCGGCCAAGGCGCCC
AAGGCGGCCAAGGCCAAGAAGTCCACTGGCCCGAAGAAGCCCCGCGTCACCCCGGCCCAC
CCGTCCTACGCCGAGATGGTGTCGGAGGCGATCGCCGCCCTGAAGGAGAGGAGCGGGTCG
AGCACCATCGCGATCGGCAAGTTCATCGAGGACAAGCACAAGGCGCACCTCCCGGCCAAC
TTCCGCAAGATCCTGCTCACCCAGATCAAGAAGCTCGTCGCCGCTGGCAAGCTGACCAAG
GTCAAGGGCTCCTACAAGCTGGCCAAGGCCCCCGCCGCCGTCAAGCCCAAGACGGCCACC
AAGAAGAAGCCGGCCGCCAAGCCCAAGGCCAAGGCGCCAGCCAAGAAGACTGCCGCCAAG
TCCCCGGCCAAGAAGGCCGCCGCGAAGCCCAAGGCCAAGGCCCCAGCCAAGGCCAAGGCC
GTCGCGAAGCCCAAGGCAGCATCCAAGCCTAAGGCGGCCGCCAAGCCCAAGGCCAAGGCT
GCCGCCAAGAAGGCGCCGGCCGCCGCGACCCCCAAGAAGCCCGCCGCCGCCCGGAAGCCG
CCCACCAAGCGCGCGACGCCGGTGAAGAAGGCGGCCCCCGCCAAGAAGCCCGCGGCCAAG
AAGGCCAAGAAGTAGAGCCCGGCATGACCGGACCTAGATGGCCTGGCGGGTAGTATTCAG
TAGCCTAATTCTCTGTTCGGTCTTGTCGGTCAAGAGCTTCTTGACCGTGTCTTGGGCGGT
GATGGGCTCTTGTGTCGAGGAAGAGTAATATCCATGGGGATCAGTTGTACTTCTAGTAGC
AGTAACCTTTGTAATTTGAGTCTTTTTTATTGTTGCAGCAATATCCATTGGATGTTGGCA
AAACACCGGGGTTTCATTTGCAAAAAAAAAAAAAAAAGGGGGCCGTCCTAAAAAATCCCT
GGAGGGGCCCAGGTTCCCGTTACCCGGTTTTTTTTACAAGGGTGCCATAAGG
>TC369286 UniRef100_Q84XU9 Cluster: Cold acclimation protein COR413-TM1; n=1; Triticum aestivum|Rep: Cold acclimation protein COR413-TM1 - Triticum aestivum (Wheat), complete
TCGGCACGAGGGCTACAGTTCAGTTCGACAATCTTCTAGAGACGGGCACATCATCCGCCC
GTGAGGCTTCCAGCTCCGGCGAACCCGCCCGCTCGGCCGAGAGATACCGCGACCATGTCC
ATCTCGCTGCGCCTCGTGATCCCCATCGCAGCGCCCTGCCCCGTGCCGCCGCCGCGGACG
GCGCGGAATGCGGGCTGCTCTCCGCTCTCTGCGGCCGCCGTGCCGGTGCGGACCACGGGC
GCGCTCAGGGGATGCGCCGCTCTGCCGCTGAGGCCGCAGTCGCTGGTCCGGCCATGCCGG
AGCCGGGGGAGCGGCATCGTCTGCAACGCGTCGGCGTACCTCAGCCCGCCGACGACGCAG
TGGGTCTCCGTCGCGGCCGCCGCAGTGCTATTGCTTGCTAAAGGCACAGGCATACACAAA
TCTTTCCTCGTGCCATTGTTTGTTCTGCAAGCACCTACCGCCGTAATCTCATGGATCAAG
AGTGAATATGGGCTGTGGACTGCTTTTCTTGCGCTTGTGGTGCGTTTGTTCTTACCCTTT
CCAGGTGAGCTAGAGCTTCCACTGTCAACAATGCTGGCTGTCAGCGTTGCTCCTTACCAG
GTGATGAATGTGAGGGGAACTCAAGGTGGCGCGATAGTGTCGTTGGCACTAGCTGCGTAT
CTCGCCTTTCAGCACTTCACCAGGACCGGAGGAATAGGAAAAGCCTTTGATCAGGGATCG
ATAGTTGCGACCATGGCCATCATCTGTATCGCAGTTATCAATGTGATCCTGCTGTTCTGA
GTTGCCAAGGGCTACTCCAGAGCGCAGATGAATAAAGAGAAACCTTGTAGTGCATCATCC
TGTCGGACCTTGTAGCTTGTTTTATCGTAATAAGAATGACCTGTGAGTTGTGACATGACT
GATAGTATGTATCTTCATGTATGGTATGGTTTGCGCAGTAGTTGTGTCTTGTGTGATACA
GTGTTAGTGTTCAGTTCTTCTTGATGGCCANNNNNNNNNNNNNANNNNNNNNNAAAAAAG
GGCGGGCGTTCTTAAATATCCTCGA
>TC369288 homologue to UniRef100_Q41421 Cluster: Chlorophyll a/b binding protein; n=1; Solanum tuberosum|Rep: Chlorophyll a/b binding protein - Solanum tuberosum (Potato), partial (83%)
TTAGAACACACAACCAACGCACCCAAATTTTTTTTAGAGGGTTTTTTGTCAAACGCCAAT
GGGTTTGTTTCACCATTGGAATTTTCCTTCCCGGGCCCCTTGCCGCCAAGCAGGCCCAAA
TTGGCTTCTTCCAAAGGTTTTTGGTTGGGCCGCATCACAATGGGCAACACGGCCGGCCAG
GGCCAAGCCCACCGCTTCCAAGCAGCCCGTGGTACGGCCCGGACCGTGTCCTGTATCTTG
GCCCGCTCTCCGGTGATGCGCCGTCCTACCTCACCGGTGAGTTCCCTGGGGATTATGGCT
GGGACACGGCCGGGCTCTCGGCTGACCCGGAGACGTTCTCGAAGAACAGGGAGCTCGAGG
TGATCCACTGCCGGTGGGCCATGCTCGGTGCTCTCGGATGCGTCTTCCCAGAGCTTCTTG
CTCGCAACGGCGTCAAGTTCGGCGAGGCTGTATGGTTCAAAGCTGGTTCTCAGATCTTCA
GTGAAGGTGGCCTGGACTACCTTGGCAACCCCAGCCTTGTCCACGCGCAGAGCATCCTCG
CCATTTGGGCCTGCCAGGTCGTGCTCATGGGCGCCGTCGAGGGGTACCGCGTTTCCGGTG
GCCCGCTCGGTGAGATCGTCGACCCCCTCTACCCTGGTGGTAGCTTCGATCCCCTCGGGC
GGGCCGATGACCCCGAGGCGTTTGCGGAGCTCAAGGTGAAGGAGATCAAGAACGGCCGGC
TCGCCATGTTTTCTATGTTTGGCTTCTTCGTCCAGACCATCGTCACCGGCAAGGGGCCCC
TTGAGAACCTTGCCGACCACCTCGCCGATCCCGTCAACAACAACGCCTGGGCATTCGCCA
CCAACTTCGTCCCCGGCAAGTGAATATGAGGCGATGCCCGCTCCCTGTGGGGCTTGGGAT
GTATGGAACAGACATGGGTTGTGTGAAACAAAACAAGCGCTATTGCGGGTTTTCTTTCAC
CTGTACAATTATTCGTCCGATGAGGACATGTAACAGTATTTGATTGGTAAATCGAGCAAG
AATGATGGTAAACTTCCAG
>TC369289 weakly similar to UniRef100_A6WXL8 Cluster: Lysine exporter protein; n=1; Ochrobactrum anthropi ATCC 49188|Rep: Lysine exporter protein - Ochrobactrum anthropi (strain ATCC 49188 / DSM 6882 / NCTC 12168), partial (9%)
GAAGACACATCTAATCTGAATTGAGATATGGATGGCGTGAATAGTCTGTATGTTTGATTT
TCGATTGAATGTTGAATTATTATCAACTAGATCTTCCTCCACCGACATTACTAGCTCCTC
CTTGAATACCAACTGTCGGAAAGAGAGCAATGGTACTGTGATTGTACTGTTTTATGCCAG
GTGTTAAGGAATACTATTTGCAAGCAGTTAGCGAGGAACTGACGGTGCATTATATTGTAT
AGAAGGTTCTTTTGATCCTGAAAAGCCAATTGTGCATTTAATGTTCTATACCTAATTTGG
CCCTCCTGAATCTTGTCCATTCCTAAATGTATGTCTTTTTAGATATTTCAATATGAACTA
CATACAAATGTATGTAGACATAGTTTAGAGTGTAGATTCACTTATTTTGCTACGAATGTA
GTCTATATTGGAATCTCTAAAAAAGACTTATATTTGGGAATGGAGGGAGTACATATACAT
ATGTTAGTTATGTCAAGCACTTTTTTAGTCTCAGCTTTTGTAAATCTTGTGACTTATCAA
TGCCAGCTTACTAGACAATGCGAAGGAAGCCCAGAAGTGTGATTCAGTGGATATATTGTT
GTTGCATATGCCTTTCATGCAAATTTAAATATGAGGGATTCAAGGGCTAGGTAGCATGCT
TCTACTTGACTGAATTTAAGTAGGAGAGATTATCAATTGCATGCCGAGTCTTGTTGTACT
TTCTGGGTTGTTTGATTTCCTTTGGTGGTTTTTCAAAATAATCTTGATTTAACCATGATT
TGCTCTGGTGGTTTTTTGAGATAGTCTTCGTTTCGCAAAGACATCATAGTGATCGCGCCT
GGAATACTCAATGTCTTTGCTTGTGGTTTGTGTTCTTCAGGTCTTCACTTGCCATGATAT
ATCTCTGATTTCTTCTTCTCTGTTCTAAT
>TC369308 UniRef100_Q8RWR5 Cluster: Beta-D-glucan exohydrolase; n=1; Triticum aestivum|Rep: Beta-D-glucan exohydrolase - Triticum aestivum (Wheat), complete
GACCCACGCTTCCGCGTTAAGAGATTTTTGCCGATTTCATCTTGCTGTTGCCGGAGTGGA
AGGCATCGGTCTCCCGAGTTCGTGTTCGCGTCGCATGCGGCGGATTGCTAGCTGCTCCTT
TTGAGGTCTATATATATAGTCGGCGGTGATCGATACCAGACACGGTGCCAAGATGGGGAG
TCTGCACAAGACCACCTTTGTTCTCCTCATGTTCTGCTTGGCGGCGTTGGGGAGCGCGGA
CTATCTCAAGTACAAGGACCCGAAGCAGCCTCTTGGCGTTCGCATCAAGGATCTGCTTGG
TCGGATGACCCTGGCTGAAAAGATAGGCCAGATGACCCAGATTGAGAGGGAGAATGCCAC
AGCAGAGGCCATGTCCAAGTACTTCATAGGTAGCGTACTGAGTGGTGGAGGCAGTGTGCC
TTCTCCTCAGGCATCCGCTGCAGCTTGGCAGTCGATGGTGAACGAGATGCAAAAAGGCGC
CCTTTCTACCCGCCTAGGCATTCCGATGATCTACGGTATTGATGCTGTGCATGGTCACAA
CAACGTCTACAAAGCTACCATCTTCCCACATAATGTTGGCCTCGGAGCTACCAGGGACCC
TATGTTGATAAAGAGGATAGGAGAAGCAACTGCTCTTGAAGTTAGAGCAACGGGAATTCC
TTACGCTTTTGCTCCGTGTATTGCGGTGTGTAGAGACCCAAGATGGGGACGCTGCTACGA
AAGCTACAGCGAAGACCCAAAGGTTGTCCAGTCCATGACCACACTTATCTCTGGTCTGCA
AGGTGACGTTCCGGCTGGTTCTGAGGGAAGGCCATACGTTGGTGGAAGTAAGAAGGTTGC
TGCATGCGCAAAGCACTATGTCGGTGATGGTGGTACGTTTATGGGGATCAACGAGAACAA
TACAGTCATCGACGCCCATGGGCTGATGACTATCCATATGCCTGCTTATTACAATTCTAT
TATCAGAGGTGTCTCCACTGTTATGACCTCGTATTCTAGCTGGAACGGCAAGAAAATGCA
CGCCAACCATTTCCTTGTCACTGATTTTCTGAAGAACAAGCTCAAATTCCGGGGTTTCGT
GATTTCAGACTGGCAAGGCATTGATCGGATTACTAGCCCTCCAGGCGTGAACTATTCTTA
TTCAGTTGAGGCTGGAGTTGGTGCCGGTATTGACATGATCATGGTTCCTTATGCCTACAC
GGAATTCATTGATGATCTGACATACCAAGTTAAGAACAACATTATCCCCATGAGCAGAAT
TGACGATGCTGTCTACAGGATTCTTCGGGTGAAGTTCACCATGGGTCTATTTGAGAGCCC
CTATGCTGACCCAAGCCTCGTTGGTGAACTCGGGAAGCAGGAACACCGCGATCTTGCTCG
TGAGGCCGTCAGGAAGTCATTGGTGCTGCTGAAAAATGGAAAATCTGCCTCCAGCCCATT
GTTGCCTCTCCCAAAGAAGGCCGGTAAGATCCTCGTCGCCGGAAGCCACGCCGATGACTT
GGGCCTCCAGTGTGGAGGATGGACCATCACATGGCAAGGACAGACCGGCAACGACAAAAC
TGCCGGGACGACCATCCTTTCGGCGATCAAGTCCACCGTCGACCCCAGCACGGAGGTGGT
CTTCTCGGAGAACCCGGACAGCGCCGCCGTGGACAGCGGCAAGTACGACTACGCCATCGT
GGTGGTCGGCGAGCAGCCCTACGCCGAGACGTTCGGCGACAACCTGAACCTGACCATCCC
CGCGCCCGGCCCCTCGGTGATCCAGAGCGTGTGCAAGAGCGTCAACTGCGTGGTGGTGCT
CATCTCCGGCAGGCCGCTGGTGGTGGAGCCGTACATCGGCGCCATGGACGCGTTCGTCGC
CGCGTGGCTGCCGGGCTCCGAGGGCCAGGGCGTCGCTGACGCGCTCTTCGGCGACTATGG
CTTCTCCGGAAAGCTGGCCAGGACGTGGTTCAAGTCGGTGGACCAGCTGCCGATGAACGT
CGGCGACAAGCACTACGACCCGCTGTTTCCCTTCGGGTTCGGCCTCACCACCGAGGCCAA
CAAGTGAGTCGGGTCGGGTGAGATGGGATGTGGATGTACTATCTCGGCTGGGCTGTGAGA
GATGGGATACATACATACATTGAGTTTTGTGGTTGATTTGTTGTTAGCAATAAAAGAGCG
ATGCGTTCTTGCGGATGTCGTCGTGTTGGTTTTCTTGTGCAACAAAATCTAGCGATTTGC
GTTCTCTTAATAACCGATCCCCAATAAATAGAGAAGGATCTGGCTGAGT
>TC369312 UniRef100_P62163 Cluster: Calmodulin-2; n=8; Magnoliophyta|Rep: Calmodulin-2 - Glycine max (Soybean), complete
TAAATTTTCACCCCCGGGAACCGGCTTTGACCCATTAGGCCTATTTTGGGGAACACCTAT
TGGACAAGTTTTGTCCAAAAAAGCAGGGTGGTACCCGGTCCGGAATTCCCCGGAATATTG
TCGACCCACGGGTCCGCGAACTGGAGCACGAGGACACTGACATTGGACTGAAGGAGTAGG
AAACCGCCACAGAACGGTTCGGGCCCTCTTTCTGTTTGCTCTTGCGGTCCGCCGCGCCCG
TTCCGTTCCCGCCTGCGGCCCGGGCGTGTGGTCGCTCGCCGCCTCCGATCCACCGGCCCA
CCACCGCGCCGGCGGCATGGCGGATCAGCTCACCGACGACCAGATCGCCGAGTTCAAGGA
GGCCTTCAGCCTCTTCGACAAGGACGGAGATGGTTGCATCACCACCAAGGAGCTGGGAAC
AGTCATGCGTTCGCTGGGGCAGAACCCAACGGAGGCTGAGCTCCAGGACATGATCAATGA
AGTCGACGCTGATGGCAACGGCACCATTGACTTCCCAGAGTTCCTCAACCTGATGGCCCG
CAAGATGAAGGACACTGACTCAGAGGAGGAGCTCAAGGAGGCCTTCAGGGTGTTTGACAA
GGACCAAAACGGCTTCATCTCTGCTGCTGAGCTCCGCCACGTCATGACGAACCTCGGCGA
GAAGCTCACCGACGAGGAGGTGGACGAGATGATCCGTGAAGCCGACGTCGACGGTGATGG
CCAGATCAACTACGAGGAGTTCGTCAAGGTCATGATGGCCAAATGAGCACCGTGCTCCGT
GCTCCCAAGCAGGAGGAGAATTGTGCATTGCATATTAGTTTAAGATGCAACTCTTATTTG
ATCGATTTCCAGTTAAGCATCCTACCTAGCTGTAGCTGCTAAAGCGGATCGGACGACGCA
ATTCCTGCTATGTTCTCCAGTGTGTTTCCAGACCTCTTGTGTTTTATGTGAACTTGTGTC
CTCCCTGGTGTATCCTGATTGCTGTTGGGCCCCGTTTGATGTATATTTTGTCATCAACTT
CTGCTTCAN
>TC369319
CGACCCACGCTCCCGCAAGGGTTTGGGTTGACATTGTTTGGAGACCCTTCGGGTTCTTTA
TACACCCGTTTGCGGAGAACCTCATTTACCGGCTTGGGATTTGGAGCAGGCATGAAGGGG
CTGAGGCCTGTTGTTGAAGGCATGAACATGGGCTTCCTTCTCCTTGCTTACAACCAAATC
TCAAACAACTGCGGCATGCTTCATTACACCTCTGGTGGCCAGTTCAAGATACCACTTGTG
ATCAGAGGTCCTGGTGGTGTTGGTCGCCAGCTTGGTGCAGGAGCATTCACAGCGTCTTGA
GTCATACTTCCAGTCGATCCCTGGTCTCCAGATGGTTGCTTGCTCCACTCCTTACAATGC
CAAGGGTTTAATGAAGGCTGCCATAAGGAGCGAGAACCCTGTCGTGCTATTTGAGCACGT
CCTTCTGTACAACCTGAAGGAGAAAATTCCGGATGAGGAGTACACTCTATGCCTGGAGGA
GGCTGAGATGGTACGGCCTGGTGAGCATGTGACTATCCTCACATACTCGCGTATGAGGTA
CCACGTGATGCAGGCTGCAAAGACGCTGGTGAACAAAGGGTACGATCCTGAGGTGATTGA
CATAAGGTCGTTGAAGCCATTCGATCTGCACACAATAGGCAACTCCATCAAGAAGACCCA
CCGCGTGCTGATTGTGGAGGAGTGCATGCGCACTGGCGGGATCGGCGCCAGTCTGAGATC
GGCCATCATCGACAACTTCTGGGACTACCTTGACGCCCCCATCATGTGCCTGTCGTCTCA
GGACGTGCCAACACCCTACGCCGCAACTTTGGAGGATGCGACCGTCGTGCAGCCTGCCCA
GATTGTTGCCGCCGTCGAGCAAATATGCCAATAGGGCATCATCTGTTTCAGCATCGTTGA
TTTGTATCTGCCCTGGCTTGGAAGAACCTTTAATTTGTCATTTTTGCCTTGTAGCGAGGT
GTTCATTGTGGTATAGGCTTGTATCCATTTTTTATTCCAGCTACATAGCTGTACTGTATT
ATGCTGAATGCTACTAGGGTCTGGACTCGGGTTTATTGGAAGATATCTTTGGTTATCCTG
GGCAAGGTATTACC
>TC369320 similar to UniRef100_A7Q4K1 Cluster: Chromosome chr9 scaffold_49, whole genome shotgun sequence; n=1; Vitis vinifera|Rep: Chromosome chr9 scaffold_49, whole genome shotgun sequence - Vitis vinifera (Grape), partial (20%)
TGTCGTCTGGAAAACGCTGGGTTTGCCATCAATGCAGAAGTTTTTACATCTGTGACAAGT
GTTACAGTGCAGAACAACATCTTGAAGATAGGGAGAGGCATCCGAGTAATAGTAGAGACA
CACATAAGCTCCATCCAGTTGACATTGTTGGGGTGCCTGAAGAGACAAAGGATAGAGACG
ATATTCTGGAAAGTGAGTTTTTTGACACCAGGCAGGCATTTCTCAGTCTTTGTCAAGGGA
ACCATTACCAATATGACACCCTTCGCCGTGCTAAGCATTCGTCAATGATGGTGTTGTATC
ACCTACATAATCCCACTGCACCAGCGTTTGTCACTACATGCAATGTCTGTAGCCATGATA
TTGAAACTGGTCAAGGCTGGCGGTGTGAAATTTGTCCAGATTTTGACGTGTGCAATGGTT
GTTACCAAAAAGGAGCAGTCAATCATCCTCACAAGTTGACAAACCATCCATCAGTTGCCG
ACCGTGATGCCCAAAACAAGGAAGCCCGGCAAATGCGTGTTCAACAGCTAAGGAAAATGC
TCGATCTTCTGGTACATGCCTCGACATGCCGCTCTGGCAGCTGCCAATATCCTAACTGCC
GTAAAGTCAAGGGACTATTTCGGCATGGGATGCAGTGCAAGACGCGTGCTTCCGGAGGGT
GTGCCCTGTGCAAGAAAATGTGGTACATGCTTCAGCTCCATGCCCGAGCTTGCAGAGATT
CAGGATGCAGTGTACCGCGGTGCAGGGATCTCAAAGAGCATCTTAGAAGGCTGCAACAGC
AGTCCGATTCCCGGAGGAGGGCTGCTGTTAATGAGATGATGAGACAGAGAGCAGCAGAGG
TTGCTACAACATGATTAGTTGCATCTGTACAGGTATACCGTCGTCGAAAGAAGATTAGGA
AAGTGTGCAGGGTCTCAGTCCTCTCATCCCCCACACCAAGTCGAAACTTGGGATCGTTGA
ATTGGAGGATCCAGGTCGACCGATTGTCCTGGAAGATGGAAGAAGACGCTGGCCATTCTT
CGCCGACGATTAACATAGGGGCTCGGAAGCCTGCCATTCTCCAAGGAAGGGTGAAGGGCG
CAGCGCACCACAGTAGGTGGTGACTGTTTGCGCCCTGCTGACTGCCGCTGATGTCGTCGA
TAGGAACCGGCCCGGCCCCTTGGGTGTGGTGATTCTTTCGTTTGACCTGTACTAGTTGGA
CTAATCTTGTTTTTGCTGCTTGCCTGCTCCGTCGTCGACGTTCATGTATAATAGGTCTCT
GGATCCTCTATTGTTGAAAAACAATGGTTGTAGCTGCTGCTGTTTTGTTCCCCCCTCCGT
TCTGGTTTCTTGTCGCCTCGGTCAGGAGGGGTATAGTAGGGAGAAAGAAGGTAGAGGGAT
GGGCACTGGACATGGTTCTGTTTATTTATGTCCCCCTCCCATTTTGTAGGACAAGTCTTT
ATTTTGAAAGAAAAGAAANA
>TC369326 homologue to UniRef100_O24401 Cluster: Chlorophyll a/b-binding protein WCAB precursor; n=1; Triticum aestivum|Rep: Chlorophyll a/b-binding protein WCAB precursor - Triticum aestivum (Wheat), complete
CGACCCACGCTTCCGCGACTGGAGCACGAGGACACTGACATGGGACTGAAGCGAGTAGAA
AATCTCCACACCCACTCCTCGTTCTTGGAGAACACACAGAACCTCCTTCGATCAGAATGG
CTGCAACCACCATGTCACTCTCTTCCCCAGCCTTCGCCGGCAAGGCAGTGAAGAACCTGC
CATCGTCATCTGTTTTCGGGGAGGCTCGCGTTACCATGCGCAAGACGGCGGCAAAGGCCA
AGCAGGTTGCCTCCGGCAGCCCGTGGTACGGTTCTGACCGCGTGCTCTACCTCGGCCCAC
TTTCTGGTGAGCCCCCGAGCTACCTGACCGGTGAGTTCCCCGGCGACTACGGGTGGGACA
CCGCTGGGTTGTCGGCTGACCCCGAGACCTTCGCTAAGAACCGGGAACTCGAGGTGATCC
ACTGCCGTTGGGCCATGCTTGGCGCGCTCGGTTGCGTCTTCCCCGAGCTACTCGCCCGCA
ATGGCGTTAAGTTTGGTGAGGCTGTTTGGTTCAAGGCTGGATCCCAGATCTTTAGCGAGG
GCGGCCTCGACTACCTCGGCAACCCAAGCCTTGTGCACGCACAAAGTATCCTTGCCATCT
GGGCTTGTCAGGTTGTGCTCATGGGCGCCGTCGAGGGCTACCGCATTGCCGGTGGACCGC
TCGGTGAAATCGTCGACCCACTCTACCCGGGCGGCAGCTTTGACCCGCTCGGCCTTGCCG
ACGACCCTGAGGCATTCGCCGAGCTCAAGGTTAAGGAGATCAAGAACGGTCGCCTTGCCA
TGTTCTCAATGTTCGGCTTCTTTGTGCAAGCCATCGTCACCGGCAAGGGTCCACTTGAGA
ACCTCGCTGACCACCTCGCCGACCCCGTCAACAACAACGCATGGGCATTCGCCACCAACT
TTGTTCCTGGCAAGTAAGGTGTGTATATGCGCGTACACGCGCTTGTAGTGAAGTGTGCCG
TTGTGCGGTTCAAGTTGTACTACCATGGTGTAAATTACGAGGATTTGATTGTGTAATGAA
AACTACGAGAATCTGGTCAAAAGTTAATGTTTCC
>TC369336 similar to UniRef100_O24561 Cluster: Chlorophyll a/b-binding protein CP29 precursor; n=1; Zea mays|Rep: Chlorophyll a/b-binding protein CP29 precursor - Zea mays (Maize), partial (97%)
CTTCCGCGACTGGAGCACGAGGACACTGACATGGGACTGAAGGAGTAGAAAAGCACAGCA
CCACCACCCGCCACCTCAACGCACGCAAAGGCCGAGGAGGACAAGCTAGGAGGAGCGAGC
AGCCATGGCTTCGTCGGTGGCCGCCGCGGCGAGCGCGTTCCTCGGGACCCGGCTGGCGGA
CCCGGCGCCGCAGAACGGGCGCATCGTGGCGCGGTTCGGCTTCGGCAAGAAGAAGGCCCC
GCCGAAGAAGGCCAAGGCGCCCCCGACCACCGACCGGCCGCTGTGGTTCCCCGGCGCGCA
GGCGCCCGAGTACCTCGACGGGACGCTCGTCGGCGACTACGGCTTCGACCCCTTCGGCCT
TGGGAAGCCCGCGGAGTACCTGCAGTACGACGTGGACTCCCTGGACCAGAACCTGGCCCA
GAACCTGGCGGGCGAGATCATCGGCACCCGGTTCGAGGACGCCGACGTCAAGTCCACCCC
GTTCCAGCCCTACGCCGAGGTGTTCGGCCTCCAGAGGTTCCGCGAGTGCGAGCTCATCCA
CGGTCGCTGGGCCATGCTCGCCACCCTCGGCGCCCTCACCGTCGAGTGGCTCACCGGCGT
CACCTGGCAGGACGCCGGCAAGGTGGAGCTGGTGGACGGGTCGTCGTACCTGGGGCAGCC
GCTGCCGTTCACGCTCACCACGCTGATCTGGATCGAGGTGCTGGTGATCGGGTACATCGA
GTTCCAGCGCAACGCGGAGCTGGACCCGGAGAGGAGGCTCTACCCCGGTGGCTCCTACTT
CGACCCGCTGGGGCTCGCGGCGGACCCGGAGAAGAAGGAGACTCTGCAGCTGGCGGAGAT
CAAGCACGCCCGCCTCGCCATGGTCGCCTTCCTCGGCTTCGCCGTGCAGGCCGCCGCCAC
CGGCAAGGGGCCTCTCAACAACTGGGCCACCCACCTCAGCGACCCGCTGCACACCACCAT
CTTCGAAACCTTTGGGCTCCTCCTAAGTGGTCCGTGGTCGAGCAATTCTGTCAGCTCAGC
ACAAAATGGACGACGCGCGTCCGTGTACGAACGTGCTTCGTTTGGATTTGACAGTGATGG
ATGAAGGGTATCCACAGATCCTTTGTGATAATGCAGTCTGATCCATAGGAAACTGTGGGA
TTGGGGATTGGAAAATTGACA
>TC369341 similar to UniRef100_A7P8V9 Cluster: Chromosome chr3 scaffold_8, whole genome shotgun sequence; n=1; Vitis vinifera|Rep: Chromosome chr3 scaffold_8, whole genome shotgun sequence - Vitis vinifera (Grape), partial (31%)
CCACGCGTCCGACCACTACATAGCCTATTTGAAGCTAAAGGTGTTGCTGGAAACATAGTT
CATGCTGTGGCAACAACAAATGCTATAATAGCTGGTCTTATTGTTATCGAAGCAATCAAA
GTTCTCAGGGATGATTACAAGAACTACAGAATGACGTATTGTCTTGAACATCCTACAAAG
AAGTTGCTCCTGATGCCTGTAGAACCTTTTGAACCTAATGAATCATGCTATGTCTGCTCT
GAGACCCCTCTTCTGCTGGATGTTAACACTAAGGTCACAAAGCTTAAGGAGGTTATCGAC
AAGATTATAAAAAGCAAACTTGGAATGAACCTACCGTTGGTAATGATTGGCTCTACACTT
GTTTTTGAGGATGGCGATGGCTTAGAGGAAGACGAGGCTGCAAACTATGCTTTAAACCTT
GAGAAGGTCTTGGCTGAACTGCCAGCTCCAGTTATTAATGGTACAAAGCTTACTGTTGAG
GATTTCCAGCAGGAGTTGTCATGCAGCATTAACATCAAGCACAGGGAAGAGTTTGACGAG
GAGAAAGAGCCTGACGGAATGGTTTTATCTGGATGGTCTGCTCCGGTGGAGAAACAGATT
AATAGTAATGGGGAGAACAAATTGGCAGCTTCTTCATCCAGTGCACATGCCACTGATGAC
GCTGTTGAGGATCCATCTAAACCTGGGATGAAGCGCAAGCTGGATGAACTGTTGGAAACA
AAGGAAAACTGTGACGCATCTAGTAGTGCTCAGGTTGTTGAAGACGACGAAGATTGTACG
ATTCTCGACGGGAACCCAGCGTTAATCAAGAAAAAGAGATTGCAATAGCAGTCGTTACTG
TCTTGCTCGTCTAGAGATAATAGCTGTCATGGCTAACTCATTGTTCCAACGTAGCATCTT
TGGTAACTTATCTATGTGGTGATGTTAGGCTGATGATGATATTGAGCTATCAGTGACTAC
CCCTGGGACATTTTTGGCTTTAGATACTGCGCCATAGGAATGTAATTTGTAGTTGAGTTT
GTAGGCACAGGAGCGACTAATGCCCCGCTGACAGTCAGCTGTAAGGGTGAAATTGTGTTT
CTCTGCGAAGGAGA
>TC369353 UniRef100_A3KLL4 Cluster: Malate dehydrogenase; n=2; Triticum aestivum|Rep: Malate dehydrogenase - Triticum aestivum (Wheat), partial (92%)
TTACGCGNGTTACTNCGACCCACGCGTCCGCCACTCTCCCTATCCCCGTGTCCAGAAGCT
ACCCCCCGGCTCCAATGGCGGCGAAGGAACCGATGCGCGTGCTCGTCACCGGCGCCGCAG
GACAAATCGGATATGCTCTTGTTCCCATGATTGCCAGGGGAGTTATGCTTGGTGCAGACC
AGCCTGTTATTCTGCATATGCTGGATATTGAATTTGCTGCTGAAGCTCTTAAAGGCGTCA
AGATGGAGTTGATCGATGCCGCATTTCCACTTCTCAAGGGAGTTGTTGCAACAACTGATG
TTGTCGAGGCCTGCACTGGTGTGAATGTTGCGGTTATGGTTGGTGGATTCCCCAGGAAGG
AAGGAATGGAAAGGAAGGATGTTATGACGAAAAATGTTTCAATCTACAAAGCTCAAGCAT
CTGCTCTTGAAGCTCATGCAGCCCCCAACTGCAAGGTTTTGGTTGTTGCCAACCCAGCAA
ACACCAATGCTCTCATCCTGAAGGAGTTTGCTCCATCTATCCCTGAGAAGAACATCAGTT
GTTTGACCCGCCTAGACCACAACAGGGCACTCGGTCAGATTTCTGAGAGACTTGGTGTCC
AAGTTTCTGACGTGAAGAATGCTATTATCTGGGGTAATCACTCGTCCAGTCAGTACCCTG
ATGTTAACCACGCCACTGTGAAGACTTCCAGTGGAGAGAAGCCTGTTCGTGAACTTGTTC
AAGATGATGAATGGCTAAACGGGGAGTTCATTGCCACTGTCCAGCAGCGTGGTGCTGCAA
TCATCAAAGCGAGGAAGCTCTCCAGTGCTCTCTCTGCTGCCAGCTCAGCTTGTGATCACA
TCCGTGACTGGGTTCTGGGAACCGCCGAGGGAACATTTGTTTCCATGGGTGTGTACTCTG
ATGGTTCATACGGTGTGCCTGCTGGTCTTATCTACTCCTTCCCAGTACGTGCAGTGGTGG
TGAATGGACAATTGTTCAAGGTCTCCCGATCAATTAGTCTCGAGGAAGAAGATGATGCCA
CCGCCCAGAACCTTCGGAGGAAAAGGCCCCTGGCTAATATGCCTCGCGTTAATCCAATTC
GAAGGGCAGTGCTCCTCTAATGTTTGGATAATTAAACCTTCGGTCCTTAAAAACCCGTTT
CCCCCAAAAACGGGATTTA
>TC369365 weakly similar to UniRef100_A7P4T7 Cluster: Chromosome chr4 scaffold_6, whole genome shotgun sequence; n=1; Vitis vinifera|Rep: Chromosome chr4 scaffold_6, whole genome shotgun sequence - Vitis vinifera (Grape), partial (69%)
TTTCGTTTAACCCACTTGGAAAGGGGATTTCTCAAAGCAATTAAATGGGTACCCCAGGGT
TTCCCATCACACGTTTTAAACGGCGGCAGTGAATTTATCGACTCACTATAGGGCGATTGG
GCCCACTTTGCATGCTCCCGGCGCCATGCCGCGGGATTAGCGTGGTCGCGGCCGAGGTGC
CAGCCAGCTCAGCTCTCCCACACACACTCGCTGTCAGATCCCGAGAATGGCGGTCGCCGC
TCAGCCGCTGCTGGCCTCCGCGCTCCTCGCGCTCCTCCTCGCCGCCGTCTCCGCTGCTGA
TACTAAGAATAACCCTGCCGATGAGCTTGTGAGCTTGATCAACTCCAACCGTACCGCCAG
CAAGGCATCAAATCTTGTTGATAATCAAGGTCTTGGATGCATTGCTCTGCAGTACATAAA
AGCATATGAGGGTCAGTGCGACCAGGTGGGTGGAAACAAGAAGCCTGTGGATTCCAGTTT
CATTGACACATTTGCCCCAAATTGTGGTGTCCAAGCTGCAAGCCTTGCCAAGATCACTGG
GAGGCTCCTGGCGTGCCAGCCCAGCTACCCACCTCCGGCGCAGGCCTTCGACATGCTCAT
TGCTAATGAGAGGAGCCTCCAGGTATTGCATAGCAAGAACCACACAGAGGTGGGGGCGGC
TGTCACCGGCACTTCTGGCGGCGGTCCGTATTTCTGGTGTGTCTTGTTCAGCAATGGGAA
GCCCAACTCGAGCTTCACGGTAGAAGGGGGTGTTCCCAAGACTGCCCATCCTGGATGCTT
CAGCGGCAACAATGACGAGTGCAGTGGTGCCATTTCGACTGGTGTGAGTGCATGGACACT
AGTGTCGGCCACTCTTTTTGCTCTGGCTGGCGCCTTTACTTTGTGAGCTTGAGCAGAAAT
GCATCGGTGCACCATTCTTTTGCAGATTTTCAGATCTGGTAGAGCACACTAGTTGCAGTG
TCTCTACTTCACCGCAATTCGTTTGCTCCTTTTAGCAGGTGATTTCTGTAAGGACTAAAA
GGATCATGGTTTTCAACATTTGTGACAACGAGGTTACCTGTGCAGGTTGTTAATGCATTT
TGTGTAACGGTTGGAGTTTCGCAGTATTTTTTCTAGGAAGGCAAAAACCTCGGCCGGACA
CGCTAATCCGGCGGCATGGGGGCGGGGACATGGACGTCGGGCCATTCGCCTAAAGTGGTC
GTATTAAATCACTGGGCCGCGTTACAACGTGGGACTA
>TC369371 UniRef100_Q06I81 Cluster: Fasciclin-like protein FLA25; n=1; Triticum aestivum|Rep: Fasciclin-like protein FLA25 - Triticum aestivum (Wheat), complete
ATGGGCGCGCCGCTCTTCGTCGCCGTCCTCCTCTGCCTGGTACTCGCCGCGGCGGCGGTG
CAGCAGCCCACATTGCCCTCCTCTTCAGCGGCCAACAGCTCCACGGGGGTGAACTCCAAC
TCGGTGCTGGTGGCGCTGCTGGACTCGCACTACACGGAGCTGGCGGAGCTGGTGGAGAAG
GCGCTGCTGCTGCAGTCGCTGGAGGACGCCGTGGGGCGGGGCAACGTCACCATCTTCGCG
CCCCGGAACGAGGCCCTCGAGCGGGACCTCGACCCGGAGTTCCGCGCCTTCCTCCTTGAG
CCCCGCAACCTGCGCTCCCTCCAGCGCCTGCTCCTCTTCCACGTCCTCCCCTCCCGCCTG
CACTCGCACTCCGCCTGGCCCGCCTCCACCGCGCGGATGACGCTCTCCGGCGAGCACCTC
CAGCTGTCAGCCGACGGCCACAAGATGCTAGTCGGCACCGCGGAGGTCACGCGGCCGGAC
GCGGTGGTGAGGCCCGACGGGGTCATCCACGGCATCGAGCGGCTGCTGGTGCCGCGCTCA
GTTCAGGAGGATTTCAACCGCCGCCGCAGCCTGGCTGCCATCTCGGCCGTGCTCCCCACG
GGCGCCCCCGAGGTGGACCCCAGGACGCACAGGCTGAAAAAGCCCGCGCCGCCCGTGCCC
CTCGGCGCGCCGCCCGTGCTGCCGGTCTGGGACGCCATGGCCCCCGGCCCTTCCATCGCG
CCGGCGCCGGCCCCCGGCCCCGGATCCGGGAAGCACCACTTCGACGGGCACAGCCAGGTC
AAGGACTTCATCCAGACGCTGGTCCTGTACGGCGGGTACAACGAGCTCGCGGATATCCTG
GTGAACCTGACGTCGCTGGCGACGGAGATGGGGCGGCTGGTCTCGGAGGGGTATGTGCTC
ACAGTGCTGGCCCCCAATGACGAGGCCATGGCACGGCTGACCACGGACCAGCTGAGCGAG
CCCGGGTCGCCGGAGAACATCCTCTACTACCACATGGTCCCCGAGTACCAGACGGAGGAG
AGCATGTACAACGCCGTGCGGAGGTTCGGGACGGTGAGGTACGACACGCTGCGGCTGCCG
CAGAAGGTGACGGCGAGGGAGGCGGACGGGTCGGTCAAGTTCGGGCACGGCGAGGGGTCC
GCCTACCTCTTCGATCCGGATATCTACACCGACGGGAGGATCTCTGTGCAGGGCATCGAC
GCAGTGCTCTTCCCGCCGGTGGAGGACACGGCCAAGAGCGGCGGCGCCTCGCCCGTGAGG
AAGGCCCCCGCCGTCACCGGCACGGCCAAGCCCAAGCTCCGACGAGGGAAGTTGTTGGAA
GGGGCGTGCCATGTCGCGGCTGTCTTCGGTGGGCGATCACACTTCACGAGCTGCCAGTAG
ATCATGGCCGATGATGGCGACCACGGATGTCTCCCTAGCTGCTTTGCTTGCCTCCTGAGG
CTCAAAGATGAACATGAACCCAAGTACTAGTATCATGCTGAGTTTTGGTTAATAAGGCTA
GCGAGGAAGGGAGAGCTGGTGGTTTTGCTTGTTTGGCCATCAGGAAATTAGGAGAAAAAA
AGGTGGATGGAAATTTGTTTATACGGGAGATCAGATCGACATCAGTGTATAGCAATTTTT
TTCTTCTTCTTTATTTGTTTGATTTGTGGTCTAAGATGCTACATACTTTATGGCGAAACA
AAGGGAATTCCC
>TC369373 similar to UniRef100_Q10RB4 Cluster: Beta-galactosidase 5 precursor; n=1; Oryza sativa Japonica Group|Rep: Beta-galactosidase 5 precursor - Oryza sativa subsp. japonica (Rice), partial (19%)
CAAAGATTACCAGTTACACTGGGGTCATTTCCCGGGCAACCAAATGTCAAGCAGGTTGCG
GTCAGCCGACACAACGTTGGTATCATGTGCCAAAATCCTGGTTGCAACCATCTAGAAATC
TGCTAGTTGTTTTCGAGGAACTTGGAGGGGATACTTCGAAGATTTCGCTTGTGAAGAGAT
CAGTCTCAAGTGTCTGTGCTGATGTATCAGAGTTTCATCCAAGTATCAAGAACTGGCAGA
CCGAGAGCTCAGGGGAAGCTAAGCCTGAGTTACGCAGGTCGAAGGTGCATCTAAGATGCG
CACCTGGGCAGTCTATTTCTGCCATCAAGTTTGCAAGCTTCGGGACGCCCTCTGGGACTT
GCGGAAGTTTCGAGCAAGGGGAGTGTCATTCAACCAAGTCACAGACTGTTCTTGAGAAAT
GCATTGGGAAGCAAAGATGCGCCGTCGCCATCTCCCCCGACAACTTCGGTGGAGATCCCT
GCCCTAACGTGATGAAGAGGGTGGCGGTCGAAGCGGTATGTTCTCCCGGTACATAGGCGG
TTCCTTCGACTAGGCTAATTTAAAGACGGTGCGGCCTTTGTGCGTGACCGGTCAAGGACA
GATGAAGTGGTGTGGAGATGAGAGTTCAACTGTAAAGTACTACCGACTGGATGTAGAATG
TCTGAATGTGGCTGGAGGGTTTAGAAGGCCATTTGCCATTTCTAGTATTGTGATTCAGAT
TAGGATTCGTGACCCACTCTGCATCTCCATGAATTGTTCAAAAGCGACCAGCTGGTAACC
GGGGCTGGTCCTGGAATGGAGTGCAGGGGGAGTAGAGGCAGAAGATTTGATGCATTATTT
TGCGGGTATGCATGGGCTGTGTCATCTTTCTTGAAGAAGACGAGATGTTGTATCCTTCCT
TTTGAAATACTCACTTTAAATTGTGCATGCGGTGAGCATGAATATGGTGCTGATC
>TC369377
AAGAGGTGTGGACACCTAATGTGATCACCCTCTGGGAGGCCCTGCTAACAGTTTTGCAGT
ATGGATTACTTTTGGTTCATGCGTATGCGCAGGATAAGCGGTGGCCATATGTGTCAATCC
CTTTGGTCAGAGGTGAGAGACCTGAAGATTGGGTTCCAGCAGAAGATACTTCACTTCACC
ATGACAAAAATTGTGATGAAAATAGTGACATACTACCCAGCGAGAATGATGATGTTGTGG
ATATATTCTCCATTCATTCTTACAGCAATGCAGGGTATCATCATGTTCCGGAAAAGGATA
TAGAAGAATCGTCCAAAACAACTCTTGTAGTAAAGAACACACAAGAGGATATTTACTGGC
TTTCTGTTTGGCGGCAACAATTTGTGGATGCTGTAATGCTGAACTGGTCCTATTTATTTG
TCTGTCCAATGAGCGCATGACAAGCATGTGAAGCATGTTCTAGACTTTTGGCTGCCTACA
ATTGATAAGTTTACTGCTAGCTGGAGAGTCCTGAGCTAAAGAAAATGGATCCTGTCTGCC
TGAGATTTATCATAATATGTTGGAACTCAATCATCGCACCTTGGAAATTGTTGTTTGCTT
TTGTGCCCCCGTATCAAATCGCACATGGATGGATTGCTTTTATTTTCTCTCTGATCTTCA
TAAGTGGTATTGCCTATGGGGTCACCAATATTACAGACCAGATAAGCTGTGTCACAGGAC
TAAACCCATATGTTATAGCATTCACAGCGCTGGCTGCTGGAACCTCATGGCCGGATCTAG
TCGCTAGCAAGATTGCTGCCGAGCGTCAAGTTACTGCAGACTCTGCAATTGCCAACATCA
CTTGCAGCAATTCAGTGAACATATACGTTGGCATTGGTGTTCCGTGGTTGATCAACACAG
TGTACAATTTCTTTGCCTACCAGGAACCATTGTACATAGACAATGCTGCTGGTCTCAGCT
TCTCACTTCTGGTCTTCTTCGCAACATCTTTTGGTTGTATCACAGTTTTGGTTCTCCGCC
GCATAGTATTTGGTGCTGAGCTTGGGGGGCCTAGGCTGTGGGCTTGGGCAACATCGGCTT
ATTTCATGGTCCTTTGGGTTGTTTTTGTTCTACTTTCTTCTTTAAGAGTTTCTGGGGTAA
TATAGACTTTTATAGGAGCAAAATATGGTTCTGCCTGGTAAAAAATGGTTAAAATATTAA
TTCCCATTTCATATGCTCTGGGTATTTATCCAAGACACATAGCCAACCAAAGTTAGTCGT
TTGATTAGGTATTGTAGATACATACTATTATTCATTCAAGCCGAACATCTCATGGCTCTA
TTCATA
>TC369378 similar to UniRef100_Q9AXB2 Cluster: Disease resistance protein-like; n=1; Oryza sativa Japonica Group|Rep: Disease resistance protein-like - Oryza sativa subsp. japonica (Rice), partial (32%)
CCACGCGTCCGGCCAGTTTCCAGAATGTGCAAAGGGTGCACAGGGAAGCACAAAGTTTTG
CAAGGCGCATGGTGGAGGCAAGCGCTGCACTTTCTTGGGGCTGTACCAAAGGAGCTGAAG
GCAGCACCCCTTACTGCAAGGGCCACGGAGGAGGCAAGCGCTGCTTATTTGAGGGTGGTG
GAGTGTGCCCGAAGAGTGTGCATGGCGGGACGCAGTACTGTGTTGCGCACGGTGGTGGGA
AGAGGTGCGCTATTTCTGATTGCACTAAGAGTGCTAGAGGGCGGACGGAGTACTGTGTGC
GCCATGGTGGTGGCAAGAGATGCAGGTTCGACGGCTGTGTGAAGAGTGCACAGGGGAGCA
CTGATTTCTGCAAGGCGCACGGGGGAGGCAAGCGCTGCTCATGGGGCCTGCCGGACTCGA
GCTTCGGTATTGGCACAGAGCAGTGTGATAAATTTGCTCGCAGCAAGACTGGCCTCTGTT
CAGCTCACACCGCTCTAGTCCAGGACCACTGTGTTCATGGTGGTGGTACATTAGGCCCTG
TGATCCACCACTTCGCCACAGATGTTAAACCCGACGAGATGGAAGTTGCTGCAGCAGTGA
AGGTTGATCCTGTTTCGATGCAGTCGGAGCCTCCATTGCCGGAGGGCAGGGTGCATGGCG
GCGGGCTGCTGGCGCTGCTTTCTCGCGGCGGAAACCACACAGGCCCTGTTGGTAACTTGG
AGAACGGCGCCTCTGTCATGATGGCGTGGATGTGAGTGGGCGGACATTCTCATCAAGAAT
TGGTTGCTTCAAGTTTTGATCTGTTTCCAGAGCTAATGCTGTGGCGGGATGAAGTTCCAC
ATTTCACCAATTGTTGTCCTAGTTGTTTGGAAGTGGTAGGACATATATCCTCCGTGTAGA
ATAAATAAGGGAGAGCGTTGTGGGCTTCTCTGTTATTGTAATTAATTAATTAATGTCGTC
AAACTGCCCTTGCTTTGTGTTTATTACAGTTTGTGTAATCTGATACTATTCACAGT
>TC369382 homologue to UniRef100_O24401 Cluster: Chlorophyll a/b-binding protein WCAB precursor; n=1; Triticum aestivum|Rep: Chlorophyll a/b-binding protein WCAB precursor - Triticum aestivum (Wheat), partial (90%)
TGGTCCAAAGGCCCCCAGCGCCTCTAAGATTCTTAGTTCACGCCACGTCTCCCCCGAGCA
AAAGTAGGGAGTACCCCGGCGCCGGTTGCGGCCCNGACCCTGGGCGTTTCTTCCCCGGGG
TTGGCGGGCACACCTTGTAAGGCCTCCCGGGCGGCCCCCTTTGGGGAGGGCCCCATCACC
CATGCGCAAGACGGCGGGCAAGCCCAAGGTGGCGGCGTTCACCAGCCCGTGGTACGGCTC
CGACCGCGTGCTCTACCTCGGCCCGCTTTCCGGCGACCCGCCGAGCTACCTCACCGGCGA
GTTCCCCGGCGACTACGGCTGGGACACCGCGGGCCTGTCGGCCGACCCCGAGACCTTCGC
CAAGAACCGGGAGCTGGAGGTGATCCACTGCCGTTGGGCCATGCTCGGCGCGCTCGGCTG
CGTCTTCCCGGAGCTGCTCGCCCGCAACGGCGTCAAGTTCGGCGAGGCCGTGTGGTTCAA
GGCCGGCTCCCAGATCTTCAGCGAGGGCGGCCTCGACTACCTCGGCAACCCCAGCCTGGT
GCATGCGCAGAGCATCCTTGCCATCTGGGCCTGCCAGGTGGTGCTGATGGGCGCCGTGGA
GGGCTACCGCGTGGCCGGCGGCCCGCTGGGCGAGATCGTGGACCCGCTCTACCCCGGCGG
CAGCTTCGACCCCCTGGGCCTCGCCGAGGACCCCGAGGCCTTCGCGGAGCTCAAGGTGAA
GGAGATCAAGAACGGCCGCCTCGCCATGTTCTCCATGTTCGGCTTCTTCGTCCAGGCCAT
CGTCACCGGCAAGGGCCCCCTCGAGAACCTCGCCGACCACCTTGCCGACCCCGTCAACAA
CAACGCCTGGGCCTTCGCCACCAACTTCGTCCCCGGCAAGTGAGCGCAGTCAGCTCAACC
TCTAGGCCGACAACTTCATGGCTGATGGATGCTGCTGCATGTGTGTCGTCGTCGATCTCT
GCTTCTTCCCGTTCTGAGATTGAGTAGTCCGGACTGATAGATGTTGCATGTGAGGGCGAT
TCGAGATGAGGAGTTGGTGTGTGTACACTACAAGATGGTGTTTGTGTAATATCTGGCTAT
TTTCTCAGATTAATCAGAGGCATCTCTGTTCTTCTGCTTAN
>TC369385 similar to UniRef100_Q9SBX4 Cluster: Proline-rich protein precursor; n=1; Zea mays|Rep: Proline-rich protein precursor - Zea mays (Maize), partial (30%)
TCGGTTTTACCCCACCCGGCCAAGAGGGGATGTTCTGCAAGCAGTTAAATTGGGTACCGC
CAGGTTTTCCCCAGTCACGACTTTGAAAACGGCCGCCCATTAAATGGTATCGAACTCCCT
ATAGGGCGAAATGGGCCGGACGTTGCATGTTTCCGGCCGCCATGGCCGCGGGAATAGCGT
GGTCGCGGCCGAGGTAAGCAAGCAAGTGGTAGAGGTTCAGGCATGGCAGCTCCGAGAGCG
CTCGTCCTCGCCGTCCTGCTGGCGCTCGCCGTCGCCAACGCCGAGGCGGCGTCCGTCGTC
GTCGGCCTGGCCAAGTGCGCCGACTGCACCAGGAAGAACCTCAAGGCCGAGGAGGCCTTC
AAGGGTCTCCAGGTGGCGATCAAGTGCAAGAACGTCCACGGCGACTACGAGAGCAAGGCC
GTGGGTGCCCTCGACGGCACCGGTGCCTTCAGCGTTCCCCTGGCCGCCGACCTCCACGGC
GCCGACTGCGTCGCTCAGCTCCACAGCGCCGCCTCCAACGCGCCGTGCCCCGGCCAGGAG
CCATCCAAGATCGTGCCTGTTTCTGAGGGCACCACCTTCGGCGTCGTCGCCGGCGACAGC
ATTGCCACGCCGTCTGCAGCGTCGCCGGAGTGCGCGTCCATGACCTTGTGCGGGCCGATC
AAGAAGCACATCATCGAGCATTTCCACCACAAGCAGCCCGTGCCGCCCAAGCCGGAGCCC
AAGCCCCAGCCCCACCCTGACTATCACCCCGTGCCCAAGCCGGAGCCCAAGCCGCAGCCC
CATCCGGACTACCACCCCGTCCCTCCCACGCCCACCTACGGCGGCGGCGGCGGTGGATAC
CACGGACACCACTAGTGACTCCGATCTACCACCATCCGGCACAGCAATGAAGTGACGCTG
CTATTTATATATGTGCACGGGTTAGCTTGGTCTTCTATCATTCAGAATAACAGTTGTGAG
GGATAAGTATGCGTGTCAGGTAAATGTACGGGTGTTTGTAATACCGATGTGATTTTTTGT
AATGAGAAGTTCCTATATCTCAAACCTCGGCGCGACCACCTTAATCCCAGGGCCATTGCG
GGCCGGAACCATGGGACGTCGGCCAAATCGCCCTATAGGGAGTCGATTACATTCACTGGC
CGTCGTTTTAAAAGGTCTGCCTGGGAAACCCTGGGGTTACCAACTAATGGCCTGGAGGAA
ATCCCCTTTTTGCTCGTGGGTAATAAGGAAAGGCCA
>TC369389 homologue to UniRef100_Q5VRF5 Cluster: Ribonucleoside-diphosphate reductase; n=1; Oryza sativa Japonica Group|Rep: Ribonucleoside-diphosphate reductase - Oryza sativa subsp. japonica (Rice), partial (26%)
CCTGTCAGCAAGGNTNTTATCCAACCTGANCATGTGGAATGTAGTGCCATCGACCAGATG
GGAACTGGCCCAACTTTGAGGGGAAACTATTTCCAAAGTTGGAGTAAGAAACTCTCTTCT
GGTGGCTCCAATGCCCACAGCTTCCACTAGTCAGATTCTTGGCAACAATGAGTGCTTTGA
ACCCTACACATCTAACATATACAGTCGGCGGGTTCTAAGTGGGGAGTTTGTTGTGGTTAA
CAAGCATCTTCTCCATGACTTGACTGAGATGGGTATCTGGACACCTGCTCTGAAAAATAA
GATAATTTATGAAGATGGTTCTATTCAGAAGATGGAAGAAATCCCTGATGATCTTAAAGC
AATTTACAAGACTGTTTGGGAGATTAAGCAGAAAACTCTGGTTGACATGGCTGTTGATCG
TGGATGCTACATCGACCAGAGCCAGAGCCTTAATGTCCACATGGATCAACCAAACTTTGC
AAAGCTAACTTCGTTGCATTTCCATGCTTGGTCCAAGGGCCTGAAAACTGGGATGTACTA
TTTGAGAACAAGGGCAGCTGCTGATGCAATCAAGTTTACTGTGGATACTGGCTTTCTGAA
GGTCAATGGGGATGCTAATGGCACTAATGGAACCAATGGCAAACTAGCAGAGGAAGACGA
CGAAGCCAAAATGGCGCAAGTTGTTTGCTCCTTGAACAACCGGGAAGAGTGCCTGGCATG
CGGGAGTTAGATGCATCCGTTGCATCTATTTTTCTCCTAACCAAGGCAGCATTACACAAC
CAAACGGTCTGATCATTGGCGCTTAATAATGTGAGAAGTGAGTCGTTTATGTAGGTGTGG
TTGGGTTTAAGATCTGATGAGTTCCTTTGCTGGGCAGCCCTTGATGGCTGAGTTGCCAAC
GTTGGCTTGTGTTGTATTTGTACTATCTAAAAANCATGGGTTGCTGCAGGC
>TC369390 similar to UniRef100_Q10RI2 Cluster: YT521-B-like family protein, expressed; n=1; Oryza sativa Japonica Group|Rep: YT521-B-like family protein, expressed - Oryza sativa subsp. japonica (Rice), partial (19%)
TGGGTTTATTTTCTTCACAAGGGCACAATCTTAAGGAAGTTCCCAACAACATTCTCAAGC
ACATCGTCCTTGAGAACAACGAGGGCAAGCCGGTCACAAACAGCCGTGACACACAGGATA
TCAACCTTGAGCAAGGTATCCAGATGCTCAAGATATTCAAAGAGCATGTCAGCAAGACCT
CTATCCTGGAAGACTTTGCCTTCTATGAGAACCGCCAAAAGTTGATGCAGGAGAAGAGAA
TAAAACAACAGCAGATCCAAAAGCAGGTGTGGGACAGCAGGGCTCCGAACCCTGTTGCTG
GAGAGAAACAACAGGAAGTCGCCAACGGGAAGCCAAAGGTATCTGTACCGAACGGTGTCA
GTGGAGAGAAACAGCAGGATGCTGTCAATGGGAAGCCAAAGTCGCCTGTAGCGAATGGTG
TTAACGGGGATGCGAAGGTTCCGGCAGAGAAAGCCGCTGCCACCGCTGCTCCTCCAGCCG
TTACCTACGCGGCGAAGGTGGCCCAAACAGCAGCGGCCGAGAAGAAGCCTGCGGCGACCG
AGAAGAAGCCTGTCGTTGCCAACGGTGCTGTCAAGACCGGTGTAGCTGCTTGATCGCATA
CCCGATCCTCCCAGCTAGCCATGAAGAACAAACGGACGGTGCTGGCGAACCAGGCGAGAC
ATGCGGGGTCCCAAGGTACTGATCACCAAAGGTGGCTGCTGGAAAGCGGGTCGGATAGTT
AGGTTTCCCTAGCTCTCTCCTTTTTCTTCTTCTGTCGTCGTCGTATTATCGTCATCCCTA
TTTCAGTTTGCTTAGCTCTAAAGACTCCTCCTATAGTGGTATCATCGGAATCGCCAGAAA
AAGAGAAAAGAGAACCTGTGGCAAGACAAAGGTAGTGTCGTACCCGGTGGCATGGTGCGG
TTGTGTCGCGTCTGTTTTCGGTCGGTATTTGGTGGTGTTTGAGTAAGTACTATGTGTTTG
TGTCGAGTGTTGGGTGAGTGGATCTGAAAGTGGGTTCTAGATTGGAGCTGTTTTCGCGTC
TTATTAAGATTATATTACAACAGAAATCTTGCTTTGGTTCGT
>TC369392 homologue to UniRef100_Q40039 Cluster: Precursor of CP29, core chlorophyll a/b binding (CAB) protein of photosystem II; n=1; Hordeum vulgare|Rep: Precursor of CP29, core chlorophyll a/b binding (CAB) protein of photosystem II - Hordeum vulgare (Barley), partial (90%)
CCAAGAATGCTGCGGACCCCGGGTTAAATTTCGCCGGGATCCTCCAAGTAAGGCCAAAGC
GGCCCCAATTTGCTGGGCCACCAAAAGATCTTCTCCCTCTTTGATCGCTTCAAGAAGAAG
CCCGCCCCGAAGCCGAAGCCCGCACCCGTTGCCACCTCGAGCGTAGGCATCGACGACGAG
CTCGCCAAGTGGTACGGCCCTGACAGGAGGATCTACTTGCCCAACGGTCTCCTTGACCGG
TCGGAGGTGCCGGAGTACCTCAACGGAGAGGTTCCCGGAGACTACGGCTATGATCCTTTT
GGTCTGGGCAAGAAGCCAGAGGACTTCGCCAAGTACCAGGCCTTTGAGCTCATCCATGCC
AGGTGGGCCATGCTCGGCGCCGCCGGATTCATCATCCCCGAGGCGCTCAACAAGTTCGGC
GCAAACTGCGGTCCCGAGGCCGTTTGGTTCAAGACTGGCGCCCTTCTCCTTGACGGCAAC
ACCCTCAACTACTTCGGCAACAGCATCCCCATCAACCTGATCCTCGCCGTCGTCGCCGAG
GTCGTCCTCGTCGGAGGCGCCGAGTACTACAGGATCACCAACGGACTGGAATTTGATGAC
AAGCTCCACCCCGGTGGCCCATTCGACCCGCTCGGCCTCGCCACCGACCCCGACCAGGCG
GCGCTGCTCAAGGTGAAGGAGATCAAGAACGGACGGCTGGCCATGTTCTCCATGCTGGGC
TTCTTCATCCAGGCCTACGTCACCGGCGAGGGCCCCTTTGAGAACCTGTGCGCGCACCTC
AGCGACCCCTTCGGCAACAACCTGCTCACCGTCATCTCCGGCGCCGCCGAGAGGGTGCCC
AGCCTGTGAGCTGGCCGTTGATTGCCCGTCCGCCGCCGTCGGCTGTTGATGGATCAGCTG
CGTGCGATGCGCGCGATGCAGCATCATGTGCTGTGTGAATTTTACCGGGGAAAAGTATGA
GAGTACGAATGTGCCGTACGTGTAAATTATCAAGGGCAGAAGAAACATGATCGTTCTGAT
TTCTGATGGGAGTATCGGACCACTGCTTCAGCTTGTGCTTGATTTTTTATTTTCTTGCTG
GAAACTTGTGCTTGATAACTGGTGCGACACTGCTACTTGAGTAATTTCTGAAATGGTTTT
TATCATCGTTAAGAAAAATTTTGACTCGTTGAAACTTGATTAGTT
>TC369406 similar to UniRef100_Q69L76 Cluster: Cyclin G-associated kinase-like protein; n=2; Oryza sativa Japonica Group|Rep: Cyclin G-associated kinase-like protein - Oryza sativa subsp. japonica (Rice), partial (26%)
CACCCACTCCCCCGGAGAAAGGCAGTGTCATTTTTGGTCAGGCTTTGGGAAAACCAACAA
GTAACCCGTATTCCAGTAATGGACTTAAGGGTGGTTCGGAACATAAATCTCTTTATGGAA
CTACCAAGGTTAATGTGAAAAATAAAGCTTCCCAGCCCCCAAGCCAGGACTATATTTGGG
GACGACCCCTTCAACAGTTTTGTCACAGATTTTGATGCAACCAATCTGCACTCAGGGACT
ACTGCTACTGGTAAGACATCTGAGCTTGAAGCTGAAGTGTCCAATCTGAAGGAGCAGTTG
AAGAAAACCACGTCGGAGAAGGCTGAGATGACAGCCAAGTATGAAAAGCTGTCGGCAATC
TGCCGCTCCCAGCGCCAAGAAATTCAAGAGTTGAAGCGCACTGTTGCTGAGACTACACCA
CCGCCTTCAAGTAAAGTCAGCTCAAGGATGCCAGAACTTGGATCCCAGCGGAAGGAGAGG
ATTGAAGGAACGGTGTGGGAACTTGAGCAAGGAATGCTCTCAGGCAACTCCTCGGCACCC
AGCTCTGAGGCCAAGACATGGCAGTCATTCCCTGAGGCAAAAGCTCAGACCAGGCCAAAG
GTTGACCATGCAACCAATGGGAGGCAAAACCTAACACGGAACACGAATGCAGGGCCTTCC
CCTGATGCGTGGGGTTTCGGCACATCATCGGGTAGCAATGCGACAGCAACACAGATGAAC
AGAACGAATGCCCAGGGGAGTTCCTCCCAGAGATTGAGCATGGGGGCAGCGAAGAAAGTA
GATCAGCCATCAGGATGGGCCGGATTCTAGCTTCTCATCAGCACGCGGTAATCTCGGTTC
TCTTGTTTCTAATCACAGGCTACTCTGCAAGTTGCAAAAGGATGAGATTTGGTGTGATTG
TTGCCTGCCCAAAATTCGTTATTTTAAGGGTGTTGATAGTTGCTTGAGCCGACCTGGACG
TCTGGTTTTCTGCGGTCGTTTGTCAAGTACCTTGTTAATAAATTTATATGTTTACATATG
TATATTTACGTGTACCTTGTACCATGTGGAACTGCGGAAATGCCGCTTTTAACTGTTCTT
GTGAAAGGACGTATGCTTGTTTAAAAAAAAAAAAAAGGGCGCGGTCTAAAGTTCCCTCGA
GGGCCAACTTAGCGTTACCGGTTTTTTGTCAAAGGGTCCCTATAGTGTTG
>TC369414 homologue to UniRef100_Q6ZIR2 Cluster: DegP protease-like; n=1; Oryza sativa Japonica Group|Rep: DegP protease-like - Oryza sativa subsp. japonica (Rice), partial (24%)
TNAGAAGGACCCTGTGCGCAGACAAGTCTTGCGGGTCAAAGGTTGTTTGGCTGGATCAAA
AGCGGAAAAGCTTCTGGAACAAGGAGACATGATTCTAGCTATCAACAAGGAACCAATAAC
ATGCTTTCTTGACATTGAGAATGCTTGCCAAAAGTTGGACCAATCTATCGATTCAGATGG
CCTGCTTAACATGACAATATTTCGTCAGGGAAAAGAAATTGACCTTATTGTTGGAACCGA
TGTAAGAGATGGTAATGGTTCAACAAGGATGGTGAATTGGTGTGGATCCATAATTCAGGA
TCCTCATTCAGCAGTGCGTGCACTTGGCTTTTTGCCCGAGGAAGGTCATGGAGTTTATGT
TGCTAGATGGTGCCATGGAAGTCCCGTACATAGATATGGCCTTTATGCTCTCCAGTGGAT
AGTTGAAGTTAACGGGCAACCAACTCCAGATTTGGAGTCCTTTATTCAAGTGGTGAAGGG
ATTGGAAGATCGTGAGTTCGTCAGGGTGAAGACCGTCCATTTGAACGGAAAACCACGCGT
GCTCACTCTGAAACAGGACCTCCACTACTGGCCAACCTGGGAGCTCACTTTTGAACCGGA
GACTGACACATGGAAGAGGAGAACAATAAAGGCGTTGCAGCCAACCGGGGCTTGATTTAT
TCTGCTTTCTTGTGATATTTTCAGCGGGCCTAGGCCTTCTCTAGGAAGGCAAGCATGGAG
AGGCGAGGAACTCTGAAATGCTTGTCATGCCGGTGAGCTAGAATCAGGGTGGGGCACTAG
GATGTAGTGTAATTCATAGATGACATAAGGATTTTAATGCCTGTGGATAATTGGACTGCG
GGGTGTGTCTTTTCTGTACCTATTGGATATATTTTTTTATTCTCCTGTAGAAGCAATAAA
CCATTTAGCGATTTAGCTCTCGTCTCAACTGGAAGTATTTTCTGCAGAGCAAAAAAAAAA
AAAAGGGCGGCCGGTCTAAAGTATCCCTGAAGGGGCCCAAGTTACGCGTATCCCACTTTC
TTTGTCAAAGTGGGTCCTAAAGGGGGTCGATTTAAAACCAGG
>TC369423 homologue to UniRef100_A5CFY8 Cluster: Beta tubulin 5; n=1; Hordeum vulgare subsp. vulgare|Rep: Beta tubulin 5 - Hordeum vulgare var. distichum (Two-rowed barley), partial (42%)
GGAAAGCCAGCGACCCCCCCTCCCTCCTCCCCCGCAACCACCGTCCACCGGACCCCCGGC
GCCCGGCACCGGCGAAGCGGCGGCGGCGAAGATGAGGGAGATCCTGCACATCCAGGGCGG
GCAGTGCGGGAACCAGATCGGGGCCAAGTTCTGGGAGGTGATCTGCGACGAGCACGGGAT
CGACGGGACGGGGCGGTACGCGGGGGACTCGGACCTGCAGCTGGAGCGGATCAACGTCTA
CTACAACGAGGCGAGCGGGGGACGGTTCGTGCCCCGCGCCGTGCTCATGGACCTCGAGCC
CGGCACCATGGACTCGGTGCGCTCCGGCCCCTTCGGCCAGATCTTCCGCCCCGACAACTT
CGTCTTCGGCCAGTCCGGCGCCGGCAACAACTGGGCCAAGGGCCACTACACCGAGGGCGC
CGAGCTCATCGACTCCGTCCTCGACGTCGTCCGCAAGGAGGCCGAGAACTGCGACTGCCT
CCAGGGATTCCAAGTTTGCCATTCTTTGGGTGGAGGCACTGGATCTGGGATGGGAACCCT
TCTTATTTCTAAGATTAGGGAGGAGTACCCTGACCGAAAGATGCTGACCCTTCTCTGGCT
TCCCGTCACCAAGGGCTTAGAAACCGTGGTGGACCCTCCAATGGCTCACTTTTCGTTCAC
CAACTTGTTGAGAACGCCGGATGAGTGGATGGGGGCTTGACAAAGAAGCTTTATTCGACA
TATTCTTTCGCACGCTCTAAGCTTGCCACCCCTTTCCTTTGGGGACCCGGAACCATTTTA
TTCTTTGTTACAATGAGCGGGGTCACATGCCTGCCTGGGGGTTCCCTGGGACAAATAAAC
TTTTGATTTCCGGCAGGCTGGGTGGTAAAATTCATTCCATTTTCCACGGCTCT
>TC369426 mitochondrial ATP synthase precursor [Triticum aestivum]
ACCCCAACGCCGCAGCGCAGATCACGCGGTCGTCTCTCCCCCAAAACTCCCACGCTAGAG
CTGCTGCTGCTTCAAAACCCGCCCCCCTATCGCCTCAATCTCCCCTCGTCAAACCCATTC
ACACACAATGGGCAACCGCACCTCGCGCCACCGCCGCGCCGCCGCCGACCAGCCGGCCAC
GGCCCCTCCGCCGACGGCCCAGCCCAAACCCCAGCCGCCGCCGAAGCCCCAGACGGCGCC
GGCCCCGGCCCCGACGCCGGAAGCGGGACAGGTGGCCATGGGCCGCGTTCTGGGACGCCC
GATGGAGGACGTGCGCGCGACCTACACCTTCGGCCGCGAGCTCGGCCGGGGGCAGTTCGG
GGTCACCTACCTCGTCACGCACAAGGCTACGGGCCAGCGCTTCGCCTGCAAGTCCATCGC
CACGCGGAAGCTCGTCCACCGCGATGACATCGAGGATGTGCAGCGGGAGGTGCAGATCAT
GCACCACCTCACGGGTCACCGCAACATCGTCGAGCTCCGCGGCGCCTACGAGGACCGCCA
CTCGGTCAACCTCATCATGGAGCTATGTGAGGGCGGGGAGCTATTCGACCGCATCATCGC
GCGGGGGCACTACTCCGAGCGAGCCGCCGCCCTGCTCTGCCGCGAGATGGTCTCCGTCGT
GCACAGCTGCCACTCCATGGGGGTTTTCCACCGGGATCTCAAGCCCGAAAACTTTTTGTT
TCTCAACAACAAGGAGGACTCGCCGCTCAAGGCCACTGACTTTGGCCTCTCCGTCTTCTT
CAAACACGGGGAGCAGTTTAAGGATCTCGTTGGAAGTGCGTATTATGTTGCTCCTGAGGT
TCTGAAGCGGCACTATGGAGCAGAAGCTGACATATGGAGTGCGGGGATTATTCTGTACAT
CCTTCTGTCTGGTGTTCCTCCTTTTTGGGCAGACAATGAGGATGGCATATTTGAGGCTGT
CTTGCTTGGTCACATAGATTTCTCATCTGACCCCTGGCCTTCAATATCTAATGGTGCAAA
AGATTTGGTGAAGAAGATGTTGCGGCAAGACCCCAAAGAGCGCTTGACTGCTGCAGAAAT
TTTGAATCACCCATGGATTAGGGAAGATGGAGAGGCTCCAGATAAGCCACTTGACATTAC
TGTTATCAGTAGAATGAAGCAGTTCCGGGCGATGAACAAGCTTAAGAAAGTTGCATTGAA
GATCGTTGCAGAGAACTTGTCTGAGGAAGAGATTACAGGCTTGAAAGAAATGTTCAGATC
CCTGGACACTGATAACAGTGGGACAATTACTCTTGAAGAGCTAAGATCTGGTTTACCAAA
ACTTGGCACCAAAATTTCTGAATCAGAAATTACACAGTTAATGGAGGCGGCTGATGTTGA
TGGAAATGGGACCATTGATTATTCTGAGTTCGTATCAGCGACAATGCACATGAATAGATT
GGAGAAGGAAGACCACATACTTAAAGCATTTGAATATTTTGATAAGGACCACAGCGGATA
CATAACAGTAGATGAGCTGGAAGAAGCTCTGAAGAAGTATGACATGGGGGATGATAAAAC
AATTAAAGATATTATCGCTGAAGTTGATACAGATCATGATGGAAGAATCAACTACCAGGA
GTTCGTTGCCATGATGAGAAACAACAGCCCGGAGATTGTTCCAAATCGGCGGCGCATGTT
CTAATTATCTTCTACCGTAACATCTTCCTGGCCCCATTATCGTCCAAGAATAATTTTGAG
GGATGTGCCGCTTTGATGTTATTGTCCCTCATCTTTAGATTTGGCGTGTATTTCCTTGAT
CACATGATCGGTTCCATTGCTGCTCCGAGGGTATTATGATCATATGCGTACTCCTCCTGA
TCATTTATATGGAAACAGGCGTTGTGTAACAGTTTTTTAATGATTATGTTAAG
>TC369431 homologue to UniRef100_Q6RK07 Cluster: UDP-glucose dehydrogenase; n=1; Cinnamomum osmophloeum|Rep: UDP-glucose dehydrogenase - Cinnamomum osmophloeum, partial (43%)
ACACAATTTGTGTCCCCGGGAATTTTAGAGTTCTCAAACCAATGGGTTTCTGGCCCAAGG
AATTTCCCTCGTGAAACCCATGTAACCCTTTGGGGGGCCAATGGGCCAAATGTTTTGGAG
GTTCCTATGCGTGGGGCAAGAATTTAAGGATTGCCCCAAGTTTTTGAAAACCCATTTTGG
ATTTTGGGGCTCTTCTTTCAGAAGGATATCCTCACCTGGTTTACATCTGCGAGTGCAATG
GCCTCCCAGAGGTCGCCAACTACTGGAAGCAGGTGATCAAGATCAATGACTACCAGAAGA
GCCGGTTTGTGAACCGTGTTGTTTCCTCTATGTTCAACACGGTTGCGAACAAGAAGATTG
CGGTGCTTGGTTTTGCATTCAAGAAGGATACTGGTGACACTAGGGAGACTCCAGCTATTG
ATGTCTGCAAGGGTCTCCTTGGTGACAAGGCTAAGATCAGCATTTATGATCCTCAGGTGA
CTGAAGACCAAATCCAGCGTGACCTTGCGATGAACAAATTTGACTGGGACCACCCTGTTC
ATCTCCAGCCCATGAGCCCCACGACTACAAAGCAAGTCTCGGTTACCTGGGATGCATATG
AGGCGACCAAGGATGCCCATGGCATCTGCATCATGACTGAGTGGGATGAGTTCAAGACTC
TGGACTACAAAAAGATCTACGACAGCATGCAGAAGCCCGCCTTTGTTTTTGATGGCCGCA
ACGTTGTTGACTCTGAGAAGCTCAGGGAGATTGGCTTCATTGTCTACTCCATTGGCAAGC
CACTCGACGGTTGGCTCAAGGACATGCCTGCTGTGGCTTAAATAAACTCTGATATAAGGG
AGGAGATCTGCCTCGGGTGAATCCATGAGCAGCTATCGATAGGGATTCAGCTTGTTATTT
CTCTTTATAGTCGCTGTTTATCTTGTGCCAGAAAATCAGATGTCATTTTTTTCTTCCTTG
AGTGTTTCTTCGGGGTTTACAGTGTTAGAATGGCATGGTCACTGGGATGTGTCATTCCTT
TGCTCCATTGTCACAGCTTGTAGCTAATGTCTGTTGTTGCATCTTTATCATGTTACTGGT
GTTCATCCTGTTGGTTATACATGTGGCTTCAGATACTAAGATATC
>TC369439 similar to UniRef100_A7QVZ7 Cluster: Chromosome chr2 scaffold_196, whole genome shotgun sequence; n=1; Vitis vinifera|Rep: Chromosome chr2 scaffold_196, whole genome shotgun sequence - Vitis vinifera (Grape), partial (43%)
GCACGAGAAAAGGATAGTGAAAACAAATGAAGGGCGTGACAAATTCTTTGATAGAGAACT
TGAGATATTGGGAAGTGTTAAGCACCGTAATTTGGTCAATCTCCGTGGCTATTGCAATTC
CCCTTCATCGAAACTGTTGATATATGACTACCTTCCAGGTGGAAGCCTGGATGAAGTGCT
ACATGAAAAAACTGAGCAGTTGGAATGGGAGGCACGCATTAACATAATACTTGGAGCTGC
AAAAGGCCTGGCTTACTTGCATCATGATTGCTCACCTCGAATAATACATCGTGATATTAA
GTCGAGCAATATCTTACTGGACGGCAATTTTGAGGCACGTGTATCAGACTTCGGACTTGC
AAAGCTACTGGAGGATGAAGAATCTCATATTACTACAATAGTTGCAGGAACATTTGGATA
TCTTGCGCCAGAGTATATGCAAAGTGGCAGGGCCACCGAAAAGACGGATGTATACAGTTT
TGGAGTTTTGGTACTCGAGATACTGAGCGGAAAGCGACCTACTGATGCATCATTCATTGA
GAAGGGGTTGAACATTGTTGGATGGCTGAACTTCTTGGCTGGAGAGAGCAGAGAGCGGGA
GATCGTGGATCCGGATTGCGACGGCGTGCAGATCGAGACCCTGGACGCCCTGCTCTCTCT
CGCCAAGCAATGTGTGAGCTCTTTGCCGGAGGAGCGGCCGACGATGCACAGGGTGGTACA
GATGCTGGAGTCGGATGTAATTACACCGTGCGGCAGTGATTTCTACGATTCAGAGTAGGG
CTACGAAACCACGGCTGCTGGCATCTGTGATTGTGTGGTAGTGATTTCTACGGTCTGGAT
TGAGACGCACCACATCCTTCTGCCGCTGGTTTCCCTGTGGAGGCACATTCCATTTATTCT
TTGCAGATTTTTCTAAATGCATGCGTTACCGAGGGGTTGGGTGGGCTCCAACAGGCTGGT
TCTACGGGGACAACATTTTTGCGATTTGTATGTATCTATATGCCACGCTACAGACTGTTA
TATGTGAT
>TC369441 similar to UniRef100_Q6V9H6 Cluster: Brown planthopper-induced resistance protein 1; n=1; Oryza sativa Indica Group|Rep: Brown planthopper-induced resistance protein 1 - Oryza sativa subsp. indica (Rice), partial (63%)
CCGACGACCCACGCGTCCGCACGAGACAAGGAAGAGTAGCATCCATGGCGTGCATCAATA
CCTTGCAGAGCTGCTCCATGTTCAAAGGGGCCAAGGCTGAGGCCAGGAGGGGCAGAGCCA
GCGGCGGCGGGAGCTTCGGGTGCCGGGCGTCCACATTCATGGATGGAAGCGGGCTCCGGC
TCGGGCTCGACGAGAACCCCGACGCCATCATCTCCGGGGAGTGGCCCGAGAACTTCTCCC
TTCTCAGCTACGACGACCTCCGCGCGTACCTCCAGTCCCAGCAGCAGCAGCAACAGCAGT
CGCCTTCCCACGCTGCCGATCAGCAGCGGGGGCCGCTCCTGCGCGAGGCCATGTCCACGC
CCGTGCTGATGGTCACAGCGGAGCAGGCGCTGGTGGAGGTTGAAAGCCACTTCCAGCTCG
TGTCAGGCCTCCCGGTTGTCGACAGCGCTCGCAGATGCGTCGGGGTCATCGTCAAGAGCG
ATCGCGTGAGGGCTTCACATGGGTCAAAGACGTTGATTGCAGATGTGATGACATCTCCAG
CAATCACGCTATCTTGCGATAAAACAGTGACCGATGCCGCAGCTCTGATGCTCAAGAAGA
AGATCCACAGATTACCGATAGTAAACCAGGACAATCAAGTAATAGGTATAGTTACCCGCG
ATGACGTTCTTCGCGCGTTGGAGGCCATGCTGAAGTTTTAGAGATGCAGGAGTCCATGCC
CGGTACTTGTGGATCTGTAAATATGTGTGTCCGCGGTGCTTTTGAGTAGCAGGCAGATCT
ATAGTCTGTAAAAGTGTTGTAGCCTGTATCGCAAAAATAAGCCTGGGAACTTTTAGGAGA
GCTTTTCCTTGTAAAGAAGCACGCCCGGAAGCTTCTGGTCTGTTATGTACCGTATCTGGT
ATCTGCGCATGAAAAATGTTTCCATGAGCNANNNNNAANNAANNNANNNNNANNNANAAN
NAAAAGGGGGGGCGCCTCTAAAGTATCCTCGAGGGGGCCAAGCTTACCCCTTACCCACCC
TTTTTGTTACAAGGGGCCCCTATAGTGAGGCCGTTTAAAAGCTGGGGCTGGGCGGCGGTT
TAAAACGTTGGGAA
>TC369453 homologue to UniRef100_Q9LLI6 Cluster: Cellulose synthase-4; n=1; Zea mays|Rep: Cellulose synthase-4 - Zea mays (Maize), complete
TCGGCACGAGGCCCGAACCCCCCTCCGCGCTCCGCACATTGGGTGGGAGGAGCTGCTCCA
GCTCGGTTGTCGGTGCCGGGTGGATCGCCCTGCCGCGCCATGGACGGCGACGCGGACGCC
CTGAAGTCCGGGAGGCACGGGGCCGGGGACGTGTGCCAGATCTGCGCCGACGGCCTGGGC
ACCACGGTGGACGGCGAGGTCTTCACCGCCTGCGACGTCTGCCGCTTCCCGGTCTGCCGC
CCCTGCTACGAGCACGAGCGCAAGGAGGGCACCCAGGCCTGCCTCCAGTGCAAGACCAAG
TACAAGCGCCACAGAGGGAGCCCTCCGATCCGCGGGGAGGAAGGCGACGACACCGATGCC
GATGATGGCAGTGACTTCAACTACCCTGCATCTGGCACTGAGGACCAGAAGCAGAAGATT
GCTGATAGGATGCGCAGCTGGCGCATGAACACCGGGGGTAGTGGCAATGTTGGCCACCCC
AAGTATGACAGTGGCGAGATCGGCCTCTCCAAGTATGACAGTGGAGAGATCCCTAGGGGA
TACGTCCCTTCAGTCACCAACAGCCAGATGTCAGGAGAAATCCCTGGAGCTTCCCCTGAT
CATCATATGATGTCCCCTACGGGGAACATCAGCAGACGTGCTCCGTTTCCCTATGTGAAT
CATTCACCAAATCCGTCAAGGGAGTTCTCTGGCAGTATTGGGAATGTTGCCTGGAAAGAG
AGAGTCGATGGCTGGAAAATGAAGCAGGACAAGGGTGCAATTCCCATGACTAATGGGACA
AGCATTGCTCCCTCTGAAGGTCGGGCAGCTACTGACATCGATGCATCTACTGAATACAAC
ATGGAAGACGCTTTACTGAATGATGAAACTCGCCAGCCTCTATCTAGAAAAGTCCCCATT
GCTTCATCCAAAATAAATCCCTACAGAATGGTCATTGTTCTGCGGTTGGTTGTTCTAAGC
ATCTTCCTGCACTACCGTCTCACAAATCCTGTGCGTAATGCATACCCACTGTGGCTTTTA
TCTGTTATATGTGAGATTTGGTTTGCTTTATCCTGGATACTGGATCAGTTCCCGAAGTGG
TTTCCAATCAACCGGGAGACCTACCTTGATAGACTGGCTTTAAGGTATGACCGAGAAGGT
GAACCGTCTCAGTTGGCTGCTGTTGACATATTTGTCAGTACAGTCGACCCCTTGAAGGAG
CCACCTATCGTCACTGCCAACACTGTGCTATCCATTCTTGCTGTTGATTATCCCGTGGAC
AAGGTCTCTTGCTATGTATCTGATGACGGAGCTTCAATGCTGACTTTTGACGCATTGGCT
GAGACTTCAGAGTTTGCTAGGAAATGGGTACCATTTGTGAAGAAGTATGACATTGAACCC
AGAGCTCCTGAGTTTTACTTTTGCCAGAAAATTGATTACCTGAAAGACAAAGTCCAGCCT
TCATTTGTTAAAGACCGCCGGGCCATGAAGAGAGAATATGAAGAATTTAAAATTAGGATA
AATGCCCTAGTTTCTAAGGCATTGAAAGTCCCCGAGGAAGGATGGATCATGCAAGATGGC
ACACCATGGCCAGGAAACAATACCAGGGATCATCCTGGAATGATTCAGGTTTTCCTTGGT
CACAGTGGTGGCCTTGATACTGAGGGTAATGAGCTCCCCCGTTTAGTTTATGTGTCTCGT
GAAAAGCGTCCTGGATTCCAGCACCACAAGAAGGCTGGTGCAATGAATGCCCTTGTTCGT
GTCTCAGCTGTCCTTACTAATGGACAATACATGTTGAATCTTGATTGTGATCACTACATC
AACAACAGCAAGGCTGTCCGAGAAGCTATGTGCTTCCTAATGGATCCAAACCTAGGTCCG
CAAGTCTGTTATGTGCAGTTCCCACAAAGGTTTGATGGGATTGATAGGAATGATCGATAT
GCAAACAGGAACACTGTCTTTTTTGATATTAACTTGAGGGGCCTTGACGGCATTCAAGGA
CCAGTTTATGTGGGAACTGGTTGTGTTTTCAACAGAACGGCTATCTATGGTTATGAGCCC
CCAATTAAGGCGAAGAAGCCAGGTTTCTTGGCATCACTATGTGGGGGCAAGAAGAAGGCA
AGCAAGTCAAAGAAAAGGAGCTCAGATAAGAAAAAGTCGAACAAGCATGTGGACAGTTCT
GTTCCAGTATTCAATCTCGAAGACATAGAGGAGGGTGTTGAAGGTGCTGGGTTTGATGAT
GAGAAATCAGTTCTCATGTCTCAAATGAGCTTAGAGAAGAGATTTGGCCAGTCAGCAGCA
TTTGTTGCCTCCACTCTGATGGAATATGGTGGTGTTCCTCAGTCCTCCACTCCAGAATCT
CTTTTGAAAGAAGCTATCCATGTCATAAGTTGTGGCTATGAGGACAAGTCTGAATGGGGA
ACTGAGATTGGTTGGATCTATGGATCTGTCACAGAAGATATTCTCACTGGATTCAAGATG
CACGCAAGAGGCTGGCGTTCAGTCTATTGCATGCCCAAGCGCCCAGCTTTCAAGGGATCT
GCCCCCATCAATCTTTCAGATCGTCTGAACCAAGTGCTGCGGTGGGCTCTCGGTTCTGTT
GAAATTCTTTTCAGCCGGCATTGCCCCTTATGGTATGGCTACGGAGGGCGCCTCAAGTTC
CTGGAGAGATTCGCTTACATCAACACCACCATTTACCCACTAACCTCTCTCCCGCTTCTA
GTCTATTGTATATTGCCTGCTATCTGTCTGCTCACTGGAAAGTTCATCATGCCAGAGATT
AGCAACTTGGCCAGTATCTGGTTCATTGCGCTCTTCCTTTCAATTTTCGCCACTGGTATC
CTTGAGATGAGGTGGAGTGGTGTTGGCATTGACGAGTGGTGGAGGAATGAACAGTTCTGG
GTCATTGGAGGTATCTCTGCCCATCTGTTTGCCGTCTTTCAGGGTCTTCTGAAGGTGCTT
GCCGGTATCGACACCAACTTCACTGTCACCTCAAAGGCTAATGACGAAGAAGGCGACTTT
GCTGAGCTCTACATGTTCAAGTGGACGACGCTTCTCATCCCTCCGACGACCATTTTGATC
ATTAACATGGTCGGTGTCGTTGCTGGTACCTCCTACGCCATCAACAGTGGTTACCAATCA
TGGGGGCCGCTCTTTGGGAAGCTCTTCTTTGCCTTCTGGGTGATTGTTCACTTATACCCA
TTCCTCAAGGGTCTTATGGGCAGGCAAAACCGCACACCGACGATTGTCATCGTCTGGGCT
GTCCTCCTCGCTTCTATCTTCTCCTTGCTGTGGGTTCGTGTTGATCCATTCACTACCCGT
CTCGCTGGCCCAAATATCCAAACCTGTGGCATCAACTGCTAGGAAAGTGGGAGTTTGTAG
AGACAGAAAATATAACAGTGATCGAGCGACCACCTGTGGAGCCAGAGAATATTTATGTTG
GGGTTGTGAATTACTACGTTTGAGAAAGTTGTCAAAATTGAGAAAACACATTTGTAAATA
GATGTAATAGACCATCTACCGTTTTCATGAGGTTAAGATCTTTTTTTGGAACAAAGGAAT
CTCATTGGATTGTAAACCTATAGGAATTTTCCTATGAGGCACTTTGTATCGTAGGAATGG
ACCTATGAATTCTTGTATTTATTATTTATATAAATTATTCCTGTCCTTCACATTTTGGAG
GAGTTTTTA
>TC369456 similar to UniRef100_Q9FGY9 Cluster: Peptide-N(4)-(N-acetyl-beta-glucosaminyl)asparagine amidase; n=2; Arabidopsis thaliana|Rep: Peptide-N(4)-(N-acetyl-beta-glucosaminyl)asparagine amidase - Arabidopsis thaliana (Mouse-ear cress), partial (13%)
TACAAATTTGGCCAAACCAAGTCAACCAAGTGGCTGTTGGTTCCAATTTGGGAAAGTGTG
GATGGTCATGTTTCAAAAAAAAAGATGCTCCTTCAACAATTTTTTCTCAATTTTGGGATA
ATAACATCCCCTAATGAAAAGAATCATTGAAGTTATCGTCACATTGAGGAGCTTGATGCA
AAATCTTAAAAGATGCCAACTTCAAAAGCAGGAGAGTCGCATTAGATCAAAAATCGCAGC
AAATTTTTGAGATACTTCCCTCTGCTGAAAGATTGCTTTCTGCTATTTCTTTAAAAGCAG
AGTTACACACTGTTGGAGATCCATCCGTGGCTACAGATGGAAATCTAATACATACATCCT
TAGCATTACCAGTAGCACTAGATGCAGTTGATGAGATACTAAGTAACTATAAGAGCAATA
TCTTTTACACAAAAGGTCATCAATTCCCAAGAGGCAATAGACTCTGTTCAGGTTCAGTCC
TTGCAAGCAGTGAGCAGCTCCCAATTGGAATTGCAACAGCAGCCTTTGACGGCATTCGCT
TGTCCAAATGGGAAGAACCTGATGGAGCCAAAGGATGTTGGCTAATGTACAAGGTGCATG
GTGGCCAAACTTGCGAGTTGGAGTCATATGATTTGATGTCAGCTAATGATGCTCCCGAGA
GGGATCCAATGGACTGGGTCCTTGAAGGGAGCACAGACCAAGGGTCTACCTGGAATACTA
TTGATGCTCGGAGTTCTGTAATCTTCGGCAGCCGTTTCTGTAGGAAATCATTTACTGTTG
ACAAGAGATACAAAGCAAATGTACTTCGGTTTCGGTTTCTACGTGGGAGAGAATCTAGTG
CCAATCCAAGGTTTCAAATAGGATCCATCGACTTCTACGGGGAAACACACATGGCCTGAT
CGCAGGTGTTAATTTGTGTGTACAAAACCCAACAAAACCTTGTCGAATCATGCACATATC
ATGGCCAGTACTAAATGCAACCAATAATTGTACTGATTATCTTGGATGATTGTAAATTCC
GCTTCTACTCTGGAAGAGGTTCCTTTCCTTTCAACTCTGTGAGCACCTGTGCATCGCCAA
TT
>TC369464 homologue to UniRef100_Q06I92 Cluster: Fasciclin-like protein FLA14; n=1; Triticum aestivum|Rep: Fasciclin-like protein FLA14 - Triticum aestivum (Wheat), partial (89%)
ATGATACAACCGAGTCTGGGTCTTGGGCAGAGGAAAGCGGACTTGGTTGGAGGAGATGAG
NACCCGCCTGTACCCCCCCCGCTTTTTTCTGGAACCGCCATTGTTTAGGAGCGGCCCCAC
CCGAGCCCCCAGCCATGGCGGCGAGGGAGCGGGCATTGTCGTCGTGGCGGCGGCGCTCTT
GGCCCTGGTGGCGGTGTCCCAGGCGACAGGCGCCTGGCCCCTTCAGCGACGACCGGGCCG
GCCCCCCGGAACGTAACGCCCATCCTGGTGAAAGGCCGGGCAGTACACGACCTTCATGCG
GCTGATGAAGGAGACGCAGCAGGACACGCAGCTCAACAGCCAGCTCAACAACTCCTTCAA
CGGCAACGGCTACACCGTGTTCGCGCCCACCGACAACGCCTTCAACAACCTCAAGCCCGG
CACGCTCAACAGCCTCACCCAGCAGCAGCAGGTGTCGCTGGTCCAGGCCCACATCCTGCC
CCAGTACTACACCATGGAGTCCTTCCAGACGGCCAGCAACCCCGTCCGCACCCAGGCCTC
CGGCGAGAAGGAGCCCATCACGGTCAACATCGTCGCCACCAACAACCAGGTCAACGTCAC
CACCGGCCTCGTCGAGGTCGCCGTCAACAACGCGCTCAGCGCCGTCAAGCCGCTCGCCGT
CTACTCGCTCGACAAGGTGCTCCTGCCCCAAGCGCTGTTCGGGGCCAAGGCGCCGGCGCC
GGCGCCCGCCGCCCCCAAGGGGGCCAAGACCAAGAAGGGTGAAGCCGCCTCCGGGCCGGC
CGCGTCAGACGACGAAGCCGACGCCCACGGGCGCCGCGGGCGCCAGGGCCGTCAGTTGGG
GCGTGGCTGGCATGGCCGCCCTTCTTGGCTACCTCTTGTGAGATGGGTAGCTTGGGATGA
TCGCACGACGACCGGGACGCCATGGCCATCAATCAATGTGCATAGACTTGATGGGTTTCC
TTGTCTTTGGTGTTTCTTTCCTTTCTTCCACCCTGTTCAAATTCCTTTGTTCCATTCTTG
TTCCTGCCTTGTCGGCGGTTTGTTAAGATTGAGTTATGTGATTGAATTTATGTGTTTGAG
GTAAGAATGTTAATAACGACGCAGTGCATTTTGAATAN
>TC369465 similar to UniRef100_A7PHG8 Cluster: Chromosome chr17 scaffold_16, whole genome shotgun sequence; n=2; Vitis vinifera|Rep: Chromosome chr17 scaffold_16, whole genome shotgun sequence - Vitis vinifera (Grape), partial (82%)
GCTTCCGATGGGCGCCATTTCTTGCCCTGCAGACATCTGACACATTCCTCACTATGCTGC
TTCTTCTATCCAAGTACAGGATGAAGAGCCTCCCCGTGGTAGATATGGGGGGGAATCAGA
TTGAGAATATCATTACACAATCTTCCGTTGTGCACATGCTTGCAGAGTGTGTTGGACTAT
CTTGGTTTGAAAGCTGGGGAACTAAGAAACTCTGTGAACTGGGTCTTCCTCTGATGAAGC
CATACAGACTTGTTAAGGTACCTCCTGAATGTGTAATCTCATCATCCTTATAAATGTTTG
GCACATTGATCTGTATATAACGAGGAGGACAAGGTTTATAAGAATCATGCTGCTCAACAG
CTATACAATTGAACATTTGTAAACTGGTTTATCTGCAACTGAAGAACGAAAAACTCTAGC
GTAAACTGTTTTACCTGCAGCCAAAGAAAGGAAAACTCAAGGTTGCCTTGGTGTTGCCCT
TTATAGGTAAATGAAGACCAGCCAGTCCTAAAAGCCTTCCAACTAATGAGGGAAAAGGGG
GTTGGTGGTGTGCCTGTTATGGACACAAATGGAACAAAAGCAATTGGTAACATTAGCATC
AGAGATGTCCAATATCTTCTTAGTGCCCCCAAGATATACAAACAATACAGGTTTGTAACT
CTGGTTTATACTTGCTGATTAGCTTACTTATCTTTGCAAATCCGGTGTAATTTGCACTCA
TAAGAAGTGCCCTCTTGTATGACACTGGCTGGATGCATTCACAGGACAATCTCAGCCAAG
GATTTCCTTACCGCGGTCCGGCACCATCTCCAGGAGCAGCACGAAGCGTCGCCGTTGCTG
CACGACGTGATCACATGCAAAAGAGACGACGTGATCAAGGAAATCATACTGAAGCTGGAC
TCGACCAAGATCCACAGGATCTACGTGGTCGACGACAAGGGGGATACCGAGGGGGTGATC
ACGCTGAGGGACATAATCTCCAAGCTGGTGCACGAGCCACGGCATTACTTTGGGGATTTC
TTCGACGGCGTCGTCCCCCTACCCGCAAACAGTACCGTATGACAAAACTCTGTGATAGTA
TGTACAAAAAATGTACATTATCTTTTTGCTCATTCCCCATCTTCTTCTTAAGTTGTGGTT
GCTGTTGCTGTTGCTGTGGAGAGACCTCTGTGGGGAGGACTAATGAAGAACCAATGGGGT
GGATGAACAGTGTGCGTTGAATAATCTGAGAATTGCC
>TC369468
AAGAAAGTTAGATTAGGGAGCCCAGCATCACAGTGGATTTCAGTTTACAATGCCAGGCGC
CCTATGAAGCAGCGGTATCATTACAATGTTGCTGACAACAGGCTTCAACAGCATATAGAA
AAGGGTAATGAGGATGGTCTATACATCAGTTGTGTGGCTTCTTCAGCAAACCTTTGGGCT
CTCATTATGGATGCAGGAACTGATTTCGGTTCTCAGGTTTATGAACTCTCACCTGTTTTT
CTACACAAGGACTGGATAATGGATCAGTGGGAGAAAAGTTTCTACATAACAGCAATAGCT
GGAGCATTGAACGGAAGTTCATTGGTTTTAATGTCTAAAGGAACTCCTTACACTCAACAA
TCGTACAAGGTTAGCGAATCATTCCCCTTCAAGTGGATCAATAAAAAGTGGAAAGAAGGT
TTTCATGTAACATCTATGGCCACAGCTGGAAATCGCTGGGGAGTAGTCATGTCAAGGAAC
TCTGGCTATTCTGAACAGATTGTTGAGTTGGATTTCCTGTATCCAAGTGAAGGCATCCAT
CGGCGATGGGAGCATGGTTACAGAATAACTTCTTCAGCAGCTACCGGTGATCAAGCCGCT
TTTATCTTGAGCAAGCCAAAACGGAAACCAGTAGACGAGACACAAGAAACTCTACGGACC
TCAGCCTTTCCCAGCAACCATGTAAAGGATAAATGGGCCAAGAATCTATACATTGCTTCG
ATCTGCTACGGGAGAACTGTCAGTTGACCAAGAGAGGGACGTTTACTACTTTGGCAAATG
AGCATCAGTTGATGTGAGATACAAGAGAATTGCCATGATAGGATTCAAAAGCAGAAGTTG
ATGTGATGGTTAATTCGACCTAATTGTAAAACCGAATGCATGTTGTGGACCTTCTCCATA
AGATGCTAACATTATCCAC
>TC369469 similar to UniRef100_Q0IQS2 Cluster: Os12g0104200 protein; n=1; Oryza sativa Japonica Group|Rep: Os12g0104200 protein - Oryza sativa subsp. japonica (Rice), partial (5%)
TCGTACAAGGAATTCCTGCCAAACCCTCACAGAACCAAGATCCTTTCTTGCGATTGACTG
GCCCGGTTCGTGCAATTGTGTCGATGGAGACTGTTCACATTGAAATCCAACTAACAGTAA
AGGGCGCAACAAAATCTGAAGATAGAGCATTGATTAGTACATTCTACTTCTACAATGGTG
ACAGTTCCCCGCAGGTAGCTGAAAACAGCTTTTGCACTGTGGAGTTATGCAATGAGCAAC
TTAAACAGTCGGTCCAAGCCACTATCCTAAGCGTGTTTGTTAGAGCTGAAGCTGGATCAT
TGCCTTTCCCAAATGGTGCCCGAGTTGTTTGCTCTTCACTACCTCAGGATGTTGATAAAC
ATATTGCTGGGCCCTCATCTAGGCAAGTTGTAGTTCTTGATTTAAAAGGTGGAATGGCTA
AACCTGGCTACCTTGATCTGACAAGGCATGTAGTTTCTGTGGAATTAAACGGACAGTTGA
AAGTCCTCATGGAGACCTTTTCGCCTTCGCAGTCTGTTGAAAGTACTCGTGTCCTCTTCA
TCCCGCCCCGAAAATGTAACATAAGTAAACATGAGGGCAACTTTGGTGGCTATGAGGTGG
AGATTACTATTGCTTGGTCCTTGATTCCCTCGAAGATGCTATCCTGATGAATAGGTATGA
GGACCCTTGGGCAGTGTGAACTCTGAAGCTTGTTGAAGATGATAACGGCTATCTTGGTAC
TGGATATGTCCATCTTTTGAAGATGATACTGCTGTCTTTGCTGTCGTTTCCTGATCTGTT
GTGCTATTAGGCATGGTCAAGCTAGGTGAACATTGTAATTGTTGTCATGCTATGTGAACC
TTTATCATGTGGAATACATGTGAGCTATTGTCAGTAGGTTATGCTGTACTTGATAGTTGA
TCATGTTAAGCAAATATCTTTAATTGATTACCTGGACTATTATTATTTACC
>TC369474
AGGTTCAAGATACAAAAAGTATCGAGGAGAGGAGCTTAGAGCAACATGCATTGAACAAAC
TGGTTGAAAGCGCGTACAGTAAACTTCAGGGTGTGGAGGCTGTGGAGGGTACGCGAGCCG
GTTCTCGTCAGAAGGCTGTTGTCAGTAGGACTGAGAAAGAACTAGCATTTTCGTCGGCCT
TTGCGAGACGCACCCTTGCCCGATGCCAGAGATTCGAGGGAACGAAGAGGAGCTGCTTCA
GAAAGCCTTCTCTTTGGAGCGTGCTATCTGCACCCTTCCCAATCAGCGACGCAAAGTCCA
CAGAAGGTGTTACAACAAGATCAAAAAAGGGCAAGAGGGAAAGGGACCGCAGCAGAGAAG
CATCGGCAAAGGGCTCCGGTGGAAGATCAGGGCGCCGTTCGTCAGGCAGCGGGAGGAGCG
GTGACCGCAGAAACAAGACAAAGTCAAAGCAGAAGCTGGTGCAGCTATCAGCCTCCGGCG
ACGTCCTCGGCAGAGCCACCGAGCCATCTCCAGCACCGGCAGCGCAGGAGCACCCTGAAC
CGCCGGTAGGCCCCTCAGGCGCAGCGACAGTCGCCCGGCAATTTAGAACCGCTCCCGGGA
ATGCCGCCCAGCGATCCGCCCATCCCGTGATGCCAGCAAGCCTGCCTGGACTAGACGACG
ACATGCTGGACGTCCCGGTGGGTCTCGACGTGCAGGAAGGCGGTGATTTCAGCTCGTGGT
TCCCTGATGGACTTGATGATTCGTTGCCGCAGGACTGCGACTTCTCGGGCGTCCTGGAGG
TCCCAGACGACGACCTGACTCAGCTGGGGTTCATGTGAAAAAAAAGGAATAAAACCTGAT
TGTTTTATTTAAACTGTGCATATGTAGCTGCTAGTTGTTACCCATCATTGCAGATTGGTT
CCTGTAGCTAGCAAGAATAAGATGGTGAGGGTGCCAATGGCATCTTAGTTTGCAATTTTG
TTTCATTGCCATTGATTCCGCCTCTGTTTATCGGAGTGCGCATATGGGGGGCTGTTTGTT
ATAGACTTATAGTAAATATGAGACATTTTTGTCTTCTGGGACGCAAAATTGTTCCTGAGA
AAATGGAAAATAAAGCCGAGGTTTATGGC
>TC369476 homologue to UniRef100_A4UUE0 Cluster: Cytosolic aldehyde dehydrogenase; n=1; Leymus chinensis|Rep: Cytosolic aldehyde dehydrogenase - Leymus chinensis, partial (42%)
NCCCGGGGATTAGCGTGGTCGCGGCCGAGGTCCGTGAACCTCGTGACATGGCACCTACAT
GAACAAGGGCGAGATCTGTGTCGCTGGCACGCGCATATACGTGCAGGAAGGGATCTACGA
CGCCTTTGTGAAGAAGTCGGTCGAGCTTGCCAAGAAATCGGTGGTCGGAGATCCTTTCAA
CCCCAACGTACATCAAGGCCCTCAGGTTGACAAGGATCAATACGAGAAGGTGCTCAAGTA
CATCGACGTCGGTAAGAGCGAAGGCGCCACCCTGCTCACCGGAGGGAAGCCTTGCAGCGA
CAAGGGTTACTACATCGAGCCCACCATCTTCACCAACGTCACCGATGACATGGCGATTGC
GCAAGAGGAAATCTTCGGCCCGGTCATGGCGCTCATGAAATTCAAGACGGTGGAGGAGGT
GATTCAGAAGGCCAACAGCACCCGGTATGGCCTGGCCGCCGGCGTGGTGACCAAGAACAT
CGACACCATGAACACCGTGTCGCGGTCGGTCAGGTCCGGTGTCGTCTGGGTTAACTGCTA
CTTCGCCTTCGACCCCGACGCCCCGTTCGGCGGCTGCAAGATGAGCGGCTTCGGCAAGGA
CATGGGCACGGATGCTCTCGAGAAGTACCTGCACACCAAGACGGTGGTCACTCCGCTCTA
CAACACGCCCTGGCTGTGATGTTGACGGACATCCGACCACAAACAGCACAGGCGAAACAA
ATGGGGGGAGAAGATTGCCTTTTTATATATGATTTATACAGCTGAATGCTTTTAGCTTCC
TTGTGCAGTTGTACTTATTACTTTCAGATCCCCAGTCCAAGTATTAATCTCTACAAGACG
AAATACTCCCAAATGTTCAGTAAGATGCTGCAGTTAGACCAAAAACCTCGGCCGCGACCA
CGCTTAATCCGCNGG
>TC369481 UniRef100_Q43772 Cluster: UTP--glucose-1-phosphate uridylyltransferase; n=1; Hordeum vulgare|Rep: UTP--glucose-1-phosphate uridylyltransferase - Hordeum vulgare (Barley), complete
TCGGCACGAGGCGCCACCTCTCCCTTCCAGTCATCTGACATCTGCTCCCGTCCTCTCCTC
TCCTCTTCCCCCGAAGCAGCAGCGTCCCTCCTCTCCGCCCGGATCGCGATGGCCGCCGCC
GCCGTCGCCGCCGACTCCAAGATCGACAACCTCCGCGACGCCGTCGCCAAGCTCGGCGAG
ATCAGCGAGAACGAGAAGGCCGGGTTCATCAGCCTCGTCTCGCGCTACCTCAGCGGCGAG
GCGGAGCAGATCGAGTGGAGCAAGATCCAGACCCCCACCGATGAGGTGGTGGTGCCCTAC
GACACCCTCGCGCCCCCTCCCGAAGATCTCGACGCCATGAAGGCCCTGCTCGACAAGCTC
GTGGTGCTCAAGCTCAACGGAGGCCTCGGCACCACCATGGGCTGCACCGGCCCCAAGTCT
GTCATTGAAGTTCGCAATGGGTTTACATTTCTTGACCTTATTGTGATTCAGATTGAGTCC
CTGAACAAGAAGTATGGATGCAGTGTTCCTTTGCTTCTAATGAACTCTTTCAACACTCAT
GATGACACACAGAAGATTGTTGAGAAGTACTCCAACTCCAACATTGAAATTCACACTTTC
AACCAGAGCCAATACCCTCGCATTGTTACTGAAGACTTCTTGCCACTTCCAAGCAAAGGG
CAGACAGGGAAGGATGGCTGGTACCCCCCAGGCCACGGTGATGTGTTCCCCTCTTTGAAC
AACAGTGGAAAACTCGATACCTTGCTGTCACAGGGAAAGGAGTATGTCTTCGTGGCGAAC
TCAGACAACTTGGGTGCTATAGTTGACATCAAGATACTAAACCACCTGATCACTAACCAG
AATGAGTACTGCATGGAAGTTACTCCAAAAACATTGGCTGATGTTAAAGGTGGTACCCTC
ATCTCATACGAAGGAAGAGTCCAGCTCTTGGAGATTGCCCAAGTCCCTGATGAGCATGTG
AATGAATTCAAGTCGATTGAGAAGTTCAAGATATTTAACACCAACAACCTGTGGGTGAAC
TTGAAGGCGATCAAGAGGCTTGTAGATGCTGAAGCACTTAAGATGGAAATCATTCCCAAC
CCTAAGGAAGTTGATGGCGTGAAAGTCCTGCAGCTAGAAACCGCAGCTGGAGCAGCGATC
AGGTTCTTTGAGAAGGCAATCGGCATCAACGTTCCCCGCTCAAGGTTTCTGCCCGTGAAG
GCTACATCTGATTTGTTGCTTGTGCAGTCTGATCTCTATACCTTGGTCGATGGCTACGTC
ATCCGCAACCCAGCCAGAGTGAAGCCATCGAACCCTTCAATTGAGCTTGGTCCTGAGTTC
AAAAAGGTTGCCAACTTCCTTGCCCGTTTCAAGTCGATCCCCAGCATCGTTGAGCTCGAC
AGCTTGAAGGTCTCTGGTGATGTCTCGTTTGGCTCTGGAGTCGTGCTCAAGGGCAACGTG
ACCATCGCAGCCAAGGCTGGAGTCAAGTTGGAGATCCCAGACGGAGCTGTGCTCGAGAAC
AAGGACATCAACGGCCCGGAGGATCTTTGAGTGACGCCCGCCGCCATCGCCAGTCGCATT
CCCAGAAACCTTCCGGTCCTCCTTCGCTGAGTTAACCGTCCTGTAATTTTCGTGTGCATT
CTGCTGGGGTGTTGTCCTGGGATAGCCCCTTTACATAATAATTGTAATCCCCTATGTGCT
GTTCATCTACACTG
>TC369493 weakly similar to UniRef100_A7KH49 Cluster: Proline-rich protein; n=1; Oryza sativa Japonica Group|Rep: Proline-rich protein - Oryza sativa subsp. japonica (Rice), partial (32%)
CGACCCACGCGTNCCGTGTGATTCCGGTGACACACACAAGGAGAGTGACCTGAGTGAGCA
GCTAGCTAGCCAGTGAGCGGCGACGATGAGGGCAACTGCCTTCTCGCTGTGCTTGCTCTT
GGCCCTCGTCGCGGCAAATGTTGCAAGCCTCGCCGTCGCTGGGAGGGTGCCGGGGCTGAA
GCATGAGCCCAGCCTAGAGCCCAAGCCTACGCCACAGCCTGACCCCAAACCAGACCCGCA
GACCGACCCTAAACTGGCGCCGAAACCTGACCCGACTCCCAAGCCCGACCCTAAACTAGC
GCCAAAACCTGAACCAAAACCAGACCCACAGCCCGACCCAAAACCGGTGCCAAAACCTGA
CCCAACACCCAAGCCCGACCCTAAACCGGCGCCGAAACCTGACCCAACACCCAAGCCCGA
CCCTAAACCGGCGCCGAAACCTGACCCAGCACCCAAGCCCGACCCCAAACCAGACCCGCA
GCCCGACCCTAAACCGGGGCCGAAGCCTGACCCCAAGCCCACGCCCGACCCAAAGCCTGC
CCCGGGCCCCAGCCCGAAGCCGGATCCCAAGCCCCAGCCGCCGGAACAGTCGTCGTCGCA
GCCAAAGCAGCCGCCACGTTCGCCGTCAGGCTTCTTCAACTGACGGGAGGGAGGCTCGTC
AGCAGCCGCTTGGTAATGGAGAATTAGCCTGCCTGCATTTGCATGGATGTTGGTGCTTAA
TTTGTCTCCGGTGATGGTTAGTAGTATGTGTTGCATGTGTTCCCCCCGTCTCTGCACGTA
CTGTCCCCAGTTTGTTCGTGTGAGCCATCTTCGCGTCAGTGTATCTCCCGTGTGATGTAC
CATGAATAAACAGAGGAACATGGATCATGCATGTATCTCAACGTACATTTGTTTCAGTAA
AAAAAAAAAAAAAAAGGGCGGCCGGCTCTAAAGTATCCCTTCGAGGGGCCCAAGGCTTTA
CCCGTACCCAGCTTTCTTGTCAAAAGTGGGCCCTTATAGGGAGCCGCAATTATATAGCAA
GGCCCTGGGCGGTCTTTTACAAAACGTCCGGGAATGGGAAAAAACGGCAAACCCGGGGAA
CCTTTGGTGAAAGGGACCCT
>TC369494 homologue to UniRef100_Q06I77 Cluster: Fasciclin-like protein FLA29; n=1; Triticum aestivum|Rep: Fasciclin-like protein FLA29 - Triticum aestivum (Wheat), partial (84%)
ATGGCCGCGCCGTTTCTGCTCCTTCTTCTGCTCGTCGTCTCTGGGGGCGCTGCAGCGGGC
GGCGACGACGAGGCGTGGCTTTCCCGGCTCGAGCTCCGAGGCATCGATGACCCGGGCCTG
TGGGCACCCGTTCCGTCGCCCCGGAGGAGGAGGGTGTTCATGGACCGTTATTATCCCCCA
CCGACGACGACGAGGGCGGGCAAAACCCCCCAAACTCGAGTTCCGGGGCATCGACGATTC
GGGCCGTGGGCACCGCGTCCGTCCCCCCGGAGGACCCGGTGTTCACGGCCCGTGTCTCCC
ACGGACGACGACGAAAGCGCCTCGGCTCCAGTTCCGAGGCATCGACGGCTCGGGGCCATG
GGCACGCGTCCGAACGCGCCGAAAGCAGCAGGCGTTCGTGGAACGTTATGTCCCCCAACG
GATGCGCGAGGTTCGCGGGCCCTCCTCGCCGCGACGGCGAACCCGGGCGAGATCTTCCAG
CAGCGCCTCCTCGACGGCCGCGGCCGCGGGCTCACTGTCTTCTGCCCCGACGACCTCGCG
GTGGCGACGTTCACGCCCAAGTTCGACAGCCTGAGCGCCGACGACCAGCTCGCCGTCCTG
CTTCACCACGGCGCGGGGGCGCGCTACCGGAGGGAGCAGTTCCAGGCGTTCGACTGGGTG
TGGGTGGGCTCGCTGGCCACCGACGCGGCCACCAACAAGAGCCACGCCATCACCATCCGC
GACGACGGGGACACGGTGCGGCTGTGGCCGTCGTGCGGGAGCGGCGCTGGGGTGAAGGTG
ACCAAGACGGTGTCCGAAGAAGCCCCCTCGCCGTGTACGTCGTCGACGCCGTGCTGCTGC
CGAGCCACCTGCGACAGAAGCTGGATGGCGGCGACGAGCCGGCTGCTGCGTGCAAGCCGT
GCGGTGGCTATCTCCGCTGGCTCCACTGCTGCATCCCGGCCTGGGTAACGATACTCGTGG
CCGTGGGCAGCATGGTCTGCACCGTGGTGGGGTTTCTTATCCCGCAGGACTGCTGCCGCA
GGATTCACTGAACAACAACAAGAAGGCCGCTATGTTAGCGGTTAATTTATCTGGTTAAGT
TCAACCGCACTACTGAATAATCCTCTTACATCTG
>TC369500 similar to UniRef100_Q0DWE9 Cluster: Os02g0818000 protein; n=2; Oryza sativa|Rep: Os02g0818000 protein - Oryza sativa subsp. japonica (Rice), partial (93%)
ATGCGACCCACGCTTCCGAACATCCACCACACGAGACAAGGAAGAGTAGCATCCATGGCG
TGCATCAATACCTTGCAGAGCTGCTCCATGTTCAAAGGGGCCAAGGCTGAGGCCAGAAGG
GGCAAAGCCACCGGCGCAGGGAGCTTCGGGTGCCGGGCGTCCACGTTCATGGACGGGAGC
GGGCTCCGGCTCGGGCTCGACGAGAACCCCGACGCCATCATCTCCGGCGAGTGGCCCGAG
AACTTCTCCCTCCTCAGCTACGACGACCTCCGCGCCTACCTCCAGTCCCAGCAGCAGCAG
CAGCAGCAGCCACCTTCCCACGCTGCCGATCAGCAGCGGGGGCCGCTCCTGCGCGAGGCC
ATGTCGACGCCCGTGCTGATGGTCACAGCGGAGCAGGCGCTGGTGGAGGTTGAAGGCCAC
TTTCAGCTCGTGTCAGGCCTCCCGGTTGTCGACAGCGCTCGCAGATGCGTCGGGGTCGTC
GTGAAGAGCGATTGCGCGAGGGCTTCACATGGGCCAAAGACGAAGATTGCAGATGTGATG
ACATCTCCAGCAATCACGCTATCATGCGATAAAACAGTGACCGATGCCGCAGCTCTGATG
CTCAAGAAGAAGATCCACAGATTACCGATAGTAAACCAGGACAATCAAGTAATAGGTATA
GTTACCCGCGACGACGTTCTTCGCGCGTTGGAGGCCATGCTGAAGTTTTAGAGATGCAGG
AGTCCATGCCCGGTACTTGTGGATCTGTAAATATGTGTGTCCGCGGTGCTTTTGAGTAGC
AGGCAGATCTATAGTCTGTAAAAGTGTTGTAGCCTGTATCGCAAAAATAAGCCTGGGAAC
TTTTAGGAGAGCTTTTCCTGTAAAGAAGCACGCCCGGAAGCTTCTGGTCTGTTATGTACC
GTATCTGGTATCTGCGCATGAAAAATGGTTCCTGGAGCAAANAANNNNNNNNANANNAAN
NNNNNNNNNGGGGGGGGCGCTCTAAGTATCCCCCAGGGGCCAAGCTTTCCCGTTCCCAGT
TTTTTGGTCAAAGGGGCCCTATATGGGAGTCGTTTAAAGTTAGGCCCTGGCCGCCTTTTA
AACGTTCGAACGGGAAAACGCTACCTGGGAATCTG
>TC369502 similar to UniRef100_Q0DC47 Cluster: Os06g0485100 protein; n=1; Oryza sativa Japonica Group|Rep: Os06g0485100 protein - Oryza sativa subsp. japonica (Rice), partial (43%)
GTAAGCTTCTCCTCCCACCCACCCCTCTCCATCTCCATCTCCATCCCCATCTCCTTCTCC
ATCTGCGGGGAATCTTCTCAGTCATCACCCCGGTAGCGCCGGACAAGTATGACGGGGCAG
GCGCCAAGTCTCGTGTTCCGGTTCACCCACACGGAGGTCGCCAAGATGGAGGAGGTCCTC
CGTGACCTCAACGCCGTGCCCAAGGGTCCTGTCATCAAGGGCCTCACCGACGACTTCAAC
GCCTCCCCGGACCGCTCCGGCGACGGCAAGGTCCCCATCCAGTACAATCAGGTGAGGAAT
TGGTTCCAGAACCAGAGGTCCGCGCAGTCCAGGAAGATGATGGTGCCCCCAGTGGCCGAG
GAACACCACCCAGTGGACGGATCATACTCAGGGAATAGTTCTTTGGATGGTGGCCATGTC
CAGTTTGAGGCAAAGTCAGCAAGAAATGGCGCATGGTACGATGTTGCTGCCTTTCTGTCC
CACAGGTTCATTGGAACAAAGGACCCGGAAGTACTAGTTCGATTTACTTGGCTTGGACCC
GAGGAGGATGAATGGGTTGATGTTTGTAAATGTGTGAGAGTGCGTTCTCTTCAATGTGGT
GCTGTGCTGCCTGGGGATCTCATTATGTGTTTTAAGAAGATAAAGAGCAAGCCCGCTATT
TTGATGCACATGTTCTTCAAGTTCAAAGGCGCAGGCATGACGTAAGGGGGTGCCGCTGCA
GGTTTCTTGTTGGTATGATCATGATCACTCTGAGGAAGTTGGTTCACATGACCGGGTATG
GCCGGCCATCAATGCAACCGAAAGGCCCAAAAGCCGGACGAAATGATGGATGTCACCCTT
GCAAGGGGACCCGGGGCCGGGGGTCCCATTCCCCCAATACAG
>TC369505 UniRef100_A9J202 Cluster: MIKC-type MADS-box transcription factor WM21B; n=1; Triticum aestivum|Rep: MIKC-type MADS-box transcription factor WM21B - Triticum aestivum (Wheat), complete
GGTGGAGGAGAAGGAGGGCGAGGGGGGAGCAGCGGCCAGCTACGGCCGGCGACCTCACCG
CGCTTGCCATTTTTGGCCGGCTGATCGGAGGAGGGAGATTTTTCTGGTTTGGTTTGGTTC
CCGATCGGATTTGTGGGTGGGAGGAGAGAAGAGGAGCGAAAATGGTGCGGGGGAAGACGC
AGATGAAGCGGATAGAGAACCCGACGAGCCGGCAGGTGACCTTCTCCAAGCGCCGCGGCG
GCCTGCTCAAGAAGGCCTTCGAGCTCTCCGTCCTCTGCGACGCCGAGGTCGCCCTCGTCG
TCTTCTCCCCCCGCGGCAGGCTCTACGAATTCACCAGCTCCAGCATGAAGAACACAATTG
AACGTTATAAGACAGTCACAAAGGATAATATGAGCAGACAGACGGTACAGCAAGATATGG
AGAAAATAAAAGCTGATGCTGAGGGCTTGTCAAAGAAGCTTGATGCTCTTGAAGCTTGCA
AAAGCAAACTTTTGGGTCAAAATTTGGAAGAATGCTCTATTGAAGAACTGCAAAGCTTAG
AGGTCAAAATTGAAAAAAGCCTTCTAGGCATCAGGGCAATGAAGACTCGGCGGTTTGAAG
AGCAGCTCTCTACGTTGAGGCAGAAGGAGATGACGTTGCGGCAGCACAATGAAGAACTAT
ATAGCCAGTGCCAGAAGGAACAGCACCTTGCGTCGGAGGCGGCGGCGCCCCCTGCTCCGG
CGACCTTGGCGGCGCTCCCTGCTCCAGTGACCCTGGAGGAGCAGGGCCAGCAGATGGTGG
ATGTGGAGACGGATCTATTTCTTGGACTGCCCGGCACCGGCCGCTCCTGAGATTCAGGCA
GGCTGACAACGCTCGAGAAAAATGCCCAGAATAAGCTGGCAATGGAGTTGCAAGCAGCGG
CAGGCAATGGATGCGGACGGCCTATAGATATAATATAAACCCTGTGCAGCGGAAACCTCG
AGAGTACA
>TC369515 similar to UniRef100_A4GXC8 Cluster: Sugar transporter protein; n=1; Ananas comosus|Rep: Sugar transporter protein - Ananas comosus (Pineapple), partial (46%)
ATAACAGCGGAAGTGAATGATATAAAGAGAGCTGTAGCATCTGCAAACAAAAAGGCTACG
GTCCGTTTTCAGGAGCTGAATCAAAAGAAGTACCGAACTCCCTTACTAATAGGAACTGGC
CTGCTAGTACTTCAAAATTTATGTGGGATAAATGGCATACTGTTTTACGCAAGTAGAATC
TTCAGAGCTGCAGGGTTCACAAACAGTGACCTGGCCACATGTGCACTTGGAGCTATTCAG
GTTCTCGCCACCGGAGTTACAACCTCGCTACTAGATAAAGCTGGCCGACGGATGCTCCTT
ATTATCTCTACTGCTGGGACAACTCTAAGCCTTCTTGCAGTTTCTGTTGCATTTTTCCTC
AAGGACAATCTACCACATGATTCTCACTCGGACTACACCTTAAGCATGGTGTCCTTGGTG
GCTCTTGTGGCTTATATCATCACCTTCTCCTTTGGCATGGGTGCCATTCCATGGCTCATA
ATGTCCGAGATCCTCCCAGTGGGCATCAAGAGCTTCGCAGGGAGCTTCGCGACGCTGGCC
AACATGCTCACTTCCTTCGGTGTGACAATGACGGCGAACCTGCTACTGAGCTGGAGCGCT
GGCGGGACTTTCGCGTCGTACATGGTCGTGAGCGCGTTCGCCCTCGTGTTCGTTATACTT
TGGGTGCCGGAGACCAAGGGGAGGACCCTGGAGGAGATACAGTGGTCGTTCCGGTGAGCA
ATCTCATCCGCAGCGCCACCCGGTGGTCGTCGCATATGGTGTGTAGCTCTTCAAGTTAGG
GTAAAAAACGTATGTCAGGCTGGCAAGAATTGGTTTGCACGGTCAGCGATCTTGGCTCTC
AGGGGCGGAGCCAGCGCCCGGCCAGCCTGGGCACTTGCCCGGGCTCGATGCCTATGCGTA
CGCTGTACGATGTCCTGCGATAGCTGAAAAAATTGACGTACGGACCGTGATTTCTCGGGC
AGAATTGTGTTGGGCCGGCTTCAAACAAAAAAACCACCAACA
>TC369527 homologue to UniRef100_A3KLL4 Cluster: Malate dehydrogenase; n=2; Triticum aestivum|Rep: Malate dehydrogenase - Triticum aestivum (Wheat), partial (95%)
CCCGGATGGCGTCTCNATACGTNGACCCACGCGTTCGTCGCCTCCTCCTAAACCACTCTC
CCTATCCCCGTGTCCAGAATCTACCCCCCGGCTCCAATGGCGGCGAAGGAACCGATGCGC
GTGCTCGTCACCGGCGCCGCAGGACAAATCGGATATGCTCTTGTTCCCATGATTGCCAGG
GGAGTTATGCTTGGTGCAGACCAGCCTGTTATTCTGCATATGCTGGATATTGAATTTGCT
GCTGAAGCTCTTAAAGGCGTCAAGATGGAGTTGATCGATGCCGCATTTCCACTTCTCAAG
GGAGTTGTTGCAACAACTGATGTTGTTGAGGCTTGCACTGGTGTGAATGTTGCGGTTATG
GTTGGTGGATTCCCCAGGAAGGAAGGAATGGAAAGGAAGGATGTTATGACGAAAAATGTT
TCAATCTACAAAGCTCAAGCATCTGCTCTTGAAGCTCATGCAGCCCCCAATTGCAAGGTT
TTGGTTGTTGCCAACCCAGCAAACACCAATGCTCTCATCCTGAAGGAGTTTGCTCCATCT
ATCCCTGAGAAGAACATCAGTTGTTTGACCCGCCTAGACCACAACAGGGCACTCGGTCAG
ATTTCTGAGAGACTTGGTGTCCAAGTTTCTGACGTTAAGAATGCTATTATCTGGGGTAAT
CACTCGTCCAGTCAGTATCCTGATGTTAACCATGCCACTGTGAAGACTCCCAGTGGAGAG
AAGCCTGTTCGTGAACTTGTTCAAGATGATGAATGGCTAAATGGGGAGTTCATTGCCACT
GTCCAGCAGCGTGGTGCTGCAATCATCAAAGCGAGGAAGCTCTCCAGTGCTCTCTCTGCT
GCCAGCTCAGCTTGTGATCACATCCGTGACTGGGTTCTGGGAACCGCTGAGGGAACATTT
GTTTCCATGGGGTGTGTACCCTGATGGTTCATACGGTGTGCCTGCTGGTCTTAATCTACT
CCTTCCAAGTAACGTGCAGGGGGTGGTGAATGGCAAATTGTTCCAAGGGCCCCAATCGAT
GAGTTCTCAAGGAAAAAGATGGATCCAACCGCCCAGGAACCTTCAAAGGAAAGGCGTGGC
CTACTCATGCTGGCGTAAATCAATTCGAGGGGAACTGGCCCTCTGGAGTTTTGAAAAATA
AACCCTCCGTCTTTAAAAACTTGGTTTCCACCAGAAAACCGCCAATTGGAGGATGTTCCT
TT
>TC369529 similar to UniRef100_A7NXV1 Cluster: Chromosome chr5 scaffold_2, whole genome shotgun sequence; n=1; Vitis vinifera|Rep: Chromosome chr5 scaffold_2, whole genome shotgun sequence - Vitis vinifera (Grape), partial (52%)
GGGGACCTAAAGACAAAGTTGTCCAAAAACCAGGTGGTTACCGTCCGGAATTTCCGGGAT
ATTGTTAACCAAGGGTCCGCTCAAGGCCCCTTGTTTTAACAAATAGGAAATGGACTGCGA
CCATTAAGGAACAAGAAAAGGATAGGTTGACTCCTATTGTTGAAGCGTTAAGCAATGCAT
ATTTTGGACCTGATTACTCTCAGCCAAATGATGCTACTGAGATTTCGCCGAAGGATATTG
ATCAACTGGCTAGAACTTCTTTCCCTCTTTGTATGCGCCATATGCTAGAGAAGTTGAGAG
AAAACCATCATCTCAAACACGGGGGTAGAATGCAGTTTGGTCTTTTCCTCAAGGGTGCTG
GGCTAAAGCTGGAGGATGCTCTCACATTTTGGAGATCGGAATTCTCTCAGAAGGTTGGCT
CTGAGCGATTTGACAAGGAATATGCATATAGTATCAGACACAATTATGGAAAAGAAGGAA
AACGAACGGATTACACTTCATATTCATGTCAAAAGATCATCTCCGCTACACCTGGCGTTG
GTGATCATCATGGTTGCCCTTATCGACATTTTGGTGAAGAGAACCTGAGAGCAGCTCTCA
ACAATATGGGTGTCGGTGGAAATGCTTTGGAAGGGATACTCGATAAAGTGAAGAACAGGC
ATTACCAGCTAGCTTGCACAATGACTTTCGAGGCAACTCATGGTGTCTCATGTGATACCG
GAATCAATCATCCTAATCAGTATTTCAGCGAAAGCCAGAAAGTCTTGCAAGCTAAGAACC
AAACAGTACAGAGTCAGTTATCGACCTAAGTTGGGATGCTCCTGCAGAAAGCAGTCCATC
CACCAAGTAGAAACCCAGGTTTTGACACTACTGTTTTGGAAGTTGTAACTTTGTACTTGA
TGATTGAATGTTAACTGCATTTTGTCCATTGTATAACCATTTCTAATGTGTGACCAGCAA
TTACTGTAGACGTGCTGCTCACCATTTTTTTTTGGACCTGTGATGAATATTTCTCCTCCC
ATTCGAGGTTCCCAAATATATAAGGCTCATGATACTTAGCTTNAAAAAATGCAAAAAAAG
GGGCGCCCGCTCTAAATATCCCTGGAGGGGCCCAGTCTACCCGTACCGGCTTTCTTGTAC
AAGGTGGCCCCTATGTGGGTCGGTTATAAGCTAG
>TC369531
AGGTAGATCTTAGAACTACTGTCAAGTCCTTCTCTGTTGCATCCCTTCAACAATATACCA
ACAGTTTCAGTGAAGAAAATTTGATAAGAGATAGCAGGTTTGGTAAAGTATATCTGGCAG
AACTTCCTGATGGAGAGATTTTAGAAGTTTTGAAGATTGACATTGATAACTCAAGAGTAC
CAGTTGATGTCTTTCTAGAACTAGTTGTGAACATTTCAGAACTAAGTCATCCTAATATAC
TTGCGCTTGTGGGATACTGTGCGGAGTTTGAGCAGTGGCTACTTGTCTACGAGCATTGTA
GTAAGATGACTCTACATGATGAACTCCATTATGTTGATGAACCCAGCAACGCATTGTCAT
GGAATGCCCGTCTCCAAGTTGCTGTGGAAGCAGCAAAGGCATTACAATATCTTCATGATG
GCCGTCAACCACCGCTTGTACATCAAAATTTTGAACCATCTGTTGTTCTCCTTAATAGCA
CTTTGGCAGTCCAAATTTCCGAGTGTGGACTTGCATCGTTGTCTCAGTTATCTGGCAGTT
TGCATGCCTTATTCCATTATGAAGCCCCAGAAGTGCATGAATCCAGATCATTCAGTGATC
GAAGCGACGTTTACAGCTTTGGTGTCGTTATGTTGGAACTTCTAACAGGACGTGAGCCTT
ATGACAGTTCCCGTCCACGTGCTGAGCAACATCTGGTGCGATGGGCCTCTACTCAGCTTT
ATGATATTGATGCCATAACAAAGATGGTAGATCCTTTGATTAGAGGACAATGTTCTGAAA
AGGCTTTGTCGCGTTTTGCTGATGTCATTGGCAGCTGTATTCAGCCTGAGCCAGAATTCA
GGCCACCAATGTCTGAAGTTGTCCAAGCCCTAACTCGTATGGTCAGCGACGCGACGAAGG
CTTCTATGTAAGTGGCTTCCTGAGACGAGGAAGAATGCCGAAGCCTGTCACAGAAAATTC
GAGTAGGCGCCTGGTGAGGGCCCCTGATGAGCGTGCCGTTAGGAGAGCTTCTGGCCAGAT
TCATGGCTCGAGTGATACTTGCGTACTTGCAAAAATGTCTTTGATCGGCGATGATGCAGT
AGTAGGATGGTTCAATTCAACCGCTGAATTTATCGGCTGGTGATGTGCAGAGGTCTGCAT
TTCATTTTCCTGTAGAAGCTGTTTGTCCTTGATAGGACCTAAGACTAGCCAACAATGTGT
CTCTGGTCGATTCATGCT
>TC369535 similar to UniRef100_Q10Q08 Cluster: Replication factor-a protein 1 containing protein, expressed; n=1; Oryza sativa Japonica Group|Rep: Replication factor-a protein 1 containing protein, expressed - Oryza sativa subsp. japonica (Rice), partial (47%)
ACCTACTTTGAGTATCAGAAGAAAGATCGACACTGAGTCAATCCCAAAGCGTGACATTGT
TGTTGCAGATGACTCGAACAAAACTGTCACCATTTCTCTTTGGAATGATCTTGCCACCAC
TGTCGGTGAGGAACTCTTGGACATGGTTGACTCTGCACCTATCATTGCAGTCAAGAGCCT
GAAGGTGTCTGACTTTCAAGGTGTGTCTGTTTCTACAGTAGGCAAAAGCACACTTGTGAT
TAACCCAGAGTTGCCTGAGACTGAGAAGCTTAGGGCTTGGTATGAATCTGAAGGCAAGGG
TACTGCCTTGGCATCAGTTGGTGCTGGAATGGGTGCATCCAACGCTGGTGGCTTGAGATC
AATGTACTCTGACAGAGTTTTTCTGTCTCACATCACAAGTGACCCTAATTTGGGCCAGGA
TAAGCCTGTTTTCTTCAGCCTGTATGCCAACATAAGCAACATCAAGCCTGACCAGACCAT
GTGGTACCGTGCCTGCACCACCTGCAACAAGAAGGTGACTGAGTCACTCGGATCAGGATA
CTGGTGTGAAGGGTGCCAGAAGAACTATGAACAGTGCTCATTGAGGTACATCATGGTGAT
CAAGGTCTCTGATCCCACTGGTGAGGCCTGGCTGTCTCTTTTCAATGACCAAGCAGAGAG
GATCGTTGGCTGCAGTGCAGATGAGCTTGATCGGATCAGGAAAGAGGAGGGCGATGACAT
GTTCCAGCTCAAGCTGAAGGAAGCCACCTGGATTCCCCACCTGTTCCGCGTCAGTGTCGT
GCAGAACGAGTACATGGGAGTGAAGAGGCAGAGGATCACCGTGAGGAGTGAGTCGCCGGT
CGACTATGCCGCTGAAGCGAGGTACCAGCTCGAGGAGATCTCCAAGCTCACCTCCAGCTA
GAAGAAGATGCAAGAGGAGTATGCCTGCTCCCCTTGAGGAGACTCCCAAGCTCACCGCCG
CCTGCTGGAAGAAGATGCAAGAGTATTGCCTGCCTGCTCCCCTTGAGGAGATATGAGACA
TCCAGGCTCACCGCTTTGCTAGATGAAGCCATGTTTTGGCCCCAAGTTTCCTGAAGTGTA
GTGCTGCTTCAGCTGTGTCTTTCTGCCGTGTCGCTCCTCAAATGTAGTGATCACTTAAAA
ACGCTTTTGCTGTCCTGTGTTATATATGTAGACGTTCGGTTTGGAGGACATCGGAGTATT
CTTCTGTTCTATCTGTTTGATCTGCAAATTCCTTCTCCATCAGACAAGCATGAATGCAGA
TCCACTGCTAGCTGATGTAAACCTAC
>TC369540 homologue to UniRef100_Q711R0 Cluster: Allene oxide cyclase precursor; n=1; Hordeum vulgare|Rep: Allene oxide cyclase precursor - Hordeum vulgare (Barley), partial (78%)
AAAGATTTCCTCCTCCGTTTAGGGCTTCCACCCCCCACCACCCAGCACCCGGCACCATGG
GAGGCCGCCCCCTTCCTCCTTTTCCGTTAGGGCCGGGGGCGTCCCTTTTGGGCGAAAGCT
GACCCCCTTTCGCGGGCCCGCCAGGGTTGGGTTTCGGTTGCAGGGTTAAGCGTCGGCTCG
GGCAGGAAGTGCGGCGGCCCCCGTTCGGGGGTCGCTCTTTCTCGCCCCAAGCCCGCGGTG
GCCATGGACGGGAGGCCCGACCAAGTTGCAGGAGCTGCACGTCTACGAGCTCAACGAGCA
CGACCGCGAGAGCCCCGCCTACCTCCGGCTGAGCGCCAAGCAGAGCCAGGACGCGCTCGG
CGACCTCGTCCCCTTCACCAACAAGGTGTACAACGGGAGCCTGGACAAGCGGATCGGGAT
CACGGCGGGGATCTGCATCCTGATCCAGCACGTGCCGGAGCGCAACGGCGACCGCTACGA
GGCCATCTACAGCATCTACTTCGGCGACTACGGCCACATCACCGTGCAGGGGCCCTACCT
CACCTACGAGGAGTCCTACCTCGCCGTCACCGGCGGCTCCGGCGTCTTCGAGGGCGTGTA
CGGCCAGGTCAAGCTCAACCAGATCGTCTTCCCCTTCAAGATCTTCTACACCTTCTACCT
CAAGGGCATCCCGGACCTGCCGAGGGAGCTGCTCTGCACGCCCGTCCCGCCCTCCCCCAC
CGTCGAGCCCACGCCCGCCGCCAAGGCCACCGAGCCACACGCATGCCTCAACAACTTCAC
CGACTAGCTACCCACCTACTCCTACCTAGGTAGCCAGCCCAAAATATCTAGTATTGCTCC
TGCTAGTTGAACTTGCGTGTGTGTGTGTGTTGCAACTTCATCGACTAGCTAGCTCTAGCT
AGGTACCCCAAAATATAGCCATGTACGCCAAATTGCTTGTACTCCTACTGGCGTTGAATG
AATGTCCGTGTGTTGCAACGGTGGAATAATTTTAAGTACTACGGAAACATGATTTCTTTC
TCAATGAAATATTCATATTTGTTACTCCTCTGATTT
>TC369548 similar to UniRef100_Q0IP63 Cluster: Os12g0242900 protein; n=2; Oryza sativa Japonica Group|Rep: Os12g0242900 protein - Oryza sativa subsp. japonica (Rice), partial (60%)
GCTCTCATATGCATGTCGTAAGCAGCCCCAATTGCTCATACTGATGGGACCCTTTATTGA
CTCTGATCATCCTGAAATAAAAAAAGGAACTTCTGACCAGAGCTTTCATGATATTTTCCA
TTTTGAGATTCTGAGGAAGCTTCAGGATTTTACCCAGTATTTGGGGCATAATGTTCGTGT
AATTCTTGTTCCATCTGTGCGTGATGCTCATCATGACGCTGTTTTCCCCCAGCCTGCATT
TGACTTGCATTTATCTGAAGATATCACACAACAGATTACTTGTCTGTCAAATCCAAGTCT
GTTCAGTTCTAATGAGATACAATTTGGCTGTTGCACAGTAGACATCTTGAAACAGCTGAG
TGGTGATGAAATTTCTCGCAAGCCACCTGGAGGAAAGGCCGCAGATAGGATCGGGAGACT
TGCAACACATATAGTGAAGCAACAAAGCTACTACCCTCTGTATCCACCTGCTGCTGGTGT
GCCCATGGACTTCTCACTTGCCAAGGAAGCATTGGAGATCCCATCAGCTCCTGATGTTCT
TCTGCTTCCTTCTGATCTTGCTCCATCTGTGAAGGTGCTTTCCGTGAACGAAGACACGGA
GGAACATAAACGATTCATCTGTGTGAACCCTGGGAGGCTATCAAAAGGTATAGGTGGAGG
CACGTTTGTAGAGCTTTACTACAACGAGGACACCGAGAAGACGAAAGCCTTCATTATGCG
CATCTAAAAAAGGATTGTAACATTTTCCTATTCACCAAGTACTGGACTGGAAAGATGAGA
CTAGTATGAAGTACATCAGTTCTGTTATCGCCCCACTCTGCTGTGAATTAGATCCAGAGA
GTCTGTAAGCTTGTAATTCTAGTTAGTTAATTCAGCTTAGTATTGGTGGAAAACATCTCC
AAAACCTATTTGTAAGCTGTACGTACATTTTATATTCAGCACAAACTCAGTAGTCCATAT
TGGGGAATTGACAGCTTCAGTCTCCATTCAT
>TC369552 similar to UniRef100_A7NUJ7 Cluster: Chromosome chr18 scaffold_1, whole genome shotgun sequence; n=1; Vitis vinifera|Rep: Chromosome chr18 scaffold_1, whole genome shotgun sequence - Vitis vinifera (Grape), partial (48%)
CCACGCGTCCGCAGAAACCTTAAGTGGATGCTTGAGAATGACATAAGTGATGTCCTGGAC
CTCACATTTAGCATGGATGCAGATGAAGAGAAGCTGATATTATATGAGAAAGCTGAGGTA
ACTGATTGTGAGTTGATTCCTGGAGGGCGTAACATTAGGGTCACTGAGGAGAACAAGCAT
GAATATGTGGATAGGGTAGCAGAGCATCGTTTAACCACTGCAATTAGGCCTCAGATTAAT
GCTTTCATGGAAGGATTTAATGAGCTCATTCCTCGCGAGCTAATATCCATTTTTAATGAC
AAAGAGTTTGAACTGCTAATCAGTGGACTCCCTGATATTGACTTGGACGACCTAAAGGCA
AATACCGAGTATTCTGGCTACAGCATAGCTTCTCCAGTTATTCAATGGTTCTGGGAAATT
GTACAAGGTTTCAGCAAGGAGGACAAAGCTCGATTTCTCCAGTTCGTTACTGGCACTTCA
AAGGTACCTTTGGAGGGTTTCAGTGCGCTCCAAGGAATATCTGGGCCACAAAGGTTCCAG
ATACACAAGGCATACGGCAGCACCAACCATCTGCCCTCAGCTCATACTTGCTTTAACCAA
CTGGACTTGCCTGAATACACATCCAAAGACCAGCTGCAAGAGAGGTTGCTATTAGCTATT
CATGAGGCAAATGAAGGGTTTGGATTTGGTTAATCAGTCATTCCCGCACTTGTGCATTCG
CTGCTGGGTATTTGTACAGATAGTACGGGAGTTGCAATAGGCAAGTGGGAATGTGTGCGT
GCTTGTTCCAGAGTCTGCTAGATCCCACTATTTGGCAACATGAAGCATCAGCCTTAGGCA
CTACCAGGAGGTTCTCGATATTTGTTGGGAAATGGCCGAGATCTACCAGAATCATTGCAT
TGCAAACAAGTTACTGCAAAGAATGTGCAGTGAGTGGGAGTTTAAACAGACACCAACTAT
TTGATGTTCATAATATTGTTTTTCTTTATGGTCAGCTTTGACCGTTGCCCTGTTAAAATG
CCATCTTGTTTACATTGGATTTAGCTGGAAGATCTTTTGAAGTCTTTTATAGATGTGCG
>TC369556
GCTTAGTCTACTTCGGCGAGCAATTGCTTTATGTTTCTTTTATCATGCTCTTCAAACTAG
AGGTGTTCGGTTCTTCCCTACCATTCAAGAGGAAAATGACTCACCGGCCAAAGATTTTGT
CCATGGTCCAGCCAAACAAATTCTCAAAAGTTTGAAGTCAAACTCCACTGAAGTAATAAC
TTCTGGACAAGGTTCTAGTTTATGGGATGATCCCTATATTAATCCAGATCGCTATGGCGA
CTCACATCCTCACTTCTACACCCGTTGGACGAGAGATAATTATGATGCAACTGGCTGCTA
CAACATGGATTGCCCTGGTTACACACGGGTAGATGGCGCTGTTATAGCTCCGGGTGATGC
TATACATCCAGTTTCTAATGTCCCTGATGGACCTAGACAATGTATCACTCTGAGGGTGCT
AAAGGACAAAAAAAGTGGAGATTGGTGGGTGTATTATGGCTTCAATAAAAGCCCCACAGG
TGTGGGATACTTCCCAAGGTCGTTGTTCAGCTACTTAGCAGAAAAGGCAGACGGAATGCA
ATTTGGTGCATTTGTTCAAGCTAAAAAAGCACTTCCGACTCCTNCAATGGGCAGTGGTGC
CCTTCCAAATGGTGGTAGGGTCGCGCCGCATCATTCACAGACATTAGATTCATTGACCAG
GATGGAAATAGCAGCCCGATCAAGGAAGACCTGGCCATGTTCGTTACTGATAGAAAATGC
CACGCTATCACCCATATTGTCATGCTGCATGCTATTAATGGGGCCCTGAGGTGGATGAGA
TAAGAAGGGATCCTTGAGCTTGGATCAACCAAGGTAGGTGGCAAATAAAAGGGCTGGGTT
GAAAAAATATTGAAAGAGGATTCGCTTTTTACCTTAAGC
>TC369569 homologue to UniRef100_Q0PWS6 Cluster: Chloroplast pigment-binding protein CP24; n=1; Nicotiana tabacum|Rep: Chloroplast pigment-binding protein CP24 - Nicotiana tabacum (Common tobacco), partial (73%)
CGCCACGCCTCCGCGGCCGTGTTCAAAAAACCTTTCCTCGGGCGGAGAGGGGGCGGTTCG
CCAATGCCCCCTCCCTCGGGGCCCGCAAGGCCCTTAACCGCGCCGCTTGTTGGTCTTCGC
CCCGGCCGTCGGCAAGGAATTGTTGGATCCCCCCCGGTCAGGAGGAATGCCGAGTTCATC
ACCCCGTCCCTGGCTCGATGGCTCGCTTCCCCGGTGACTTCGGCTTCGACCCGCTGGGGC
TTGGCAAGGACCCGGCGTTCCTCAAGTGGTACAGGGAGGCCGAGCTGATCCACGGGCGCT
GGGCGATGGCCGCCGTGCTGGGCATCTTCATCGGGCAGGCGTACAGCGGCGTGCCGTGGT
TCGAGGCCGGAGCGCAGCCAGGCGCGGTGGCGCCCTTCTCCTTCGGGTCGCTCCTGGGCA
CCCAGCTGCTGCTCATGGGGTGGGTGGAGTCCAAGCGGTGGGTCGACTTCTTCAACCCGG
ACTCCCAGTCGGTGGAGTGGGCCACGCCGTGGTCGCGCACAGCCGAGAACTTCGCCAACT
TCACCGGCGAGCAAGGGTACCCGGGCGGCAAGTTCTTCGACCCGCTCGGCCTCGGTGGCG
AGACCAAGGACGGCGTCTACATCCCCGACACCGAGAAGCTCGAGCGGCTCAAGGTGGCCG
AGATCAAGCACTCGCGCCTCGCCATGCTCGCCATGCTCATCTTCTACTTCGAGGCCGGAC
AGGGCAAGACGCCGCTCGGCGCGCTCGGCCTATAAGACGATTTTTGGCTTGCGCGCGTGG
TGGGAGAGGGGTTGTTGCATTGCATCAGGACGCATGGATTGCATGGGATCGGCTGGAGGT
CGAAGAAGCAGCAGCAATGTATGTGTGTCCGTGACTTCTTTGGGGTAGTGTGTGTAAATC
GAATGGGGAATCAAGTACTCTTTATTTCTCCAGCGTATGTACCATGTAATATATAGTCTG
AGCTCTGTAATTTAAGGCAGAATGAGCAAGGGCATTTGATTCATCAN
>TC369575 similar to UniRef100_Q5Z9D5 Cluster: Protodermal factor-like; n=2; Oryza sativa|Rep: Protodermal factor-like - Oryza sativa subsp. japonica (Rice), partial (58%)
TACGNCGACCCACGCGTCCGGACACTGCCACAGTCCTCTTTGTCTCTACCACTTCGAGGA
GTTCTTCGGAAGGATGGGCTCCAAGATGCTTCTGGTCACCGCTCTCTTGGTGGGCATAGC
CTCTCAGAGCTATGCCACCAGGAGCCTTGACGGAAACCACTTGGCTGATCAGAAGTACGG
CGGCGGCGGCTACGGAGGTGGCGGTGGGGGCTCCGGAGGTGGTGGTGGCTACGGAGGAGG
TGGCAGCGGCGGCGGGGGTGGCTATGGAGGAGGCGGCGGCGGTGGCTACGGAGGAGGAGG
CGGCGGTTACACACCGATGCCAACACCGTCGACCCCCAGCCACAGCGGATCCTGCGACTA
CTGGAAGGGCCACCCGGAGAAGATCATCGACTGCATCGGCAGCCTGGGCAGCATCCTGGG
CTCCCTCGGAGAGGTGTGCCACTCCTTCTTCGGCAGCAAGATCCATACCCTGCAGGACGC
GCTGTGCAACACCCGGACCGACTGCTACGGCGACCTGCTGCGCGAGGGCGCCGCCGCCTA
CATCAACGCCATCGCCGCCAAGAAGGAGAAGTTCGCCTACACCGCCTACCAGGTCAAGGA
GTGCGTCGCCGTCGGGCTCACCTCCGAGTTCGCCGCCGCCGCGCAGGCCGCCATGTTGAA
GAAGGCCAACTACGCCTGCCACTACTAGGAGGCTAGGCTACCGGCCGGCCGCCCCAGCTG
GTGGTCGTCGGTGGCTAAATAAGTCCATATATGCATGCACGTGTCGTGCATGTTTTCATG
CAGTTTCCCGGATGCGCGCGCGCGTGTCCTCCGCTATGCCTTTATGTGTTTGCTTGCCGT
TTGATGATGCATGCCATGCCGTCTCATATATACGTAGTGATGCTTAATGCTTTGCTTGCT
TTTCTTATCTTCGTTGGTGATGTAAGAATAATTTGATTGAGGAGTTATTAGTGAAAGACA
TAGTATGCATGATCGCTACCTTTGTTCAGTCTTTGTTTTTTTTCCTTGCGGGGACCTTGG
TCAGGACTTTCGTTATAAAGACCC
>TC369577 similar to UniRef100_Q1I1D8 Cluster: Glutamate decarboxylase; n=1; Citrus sinensis|Rep: Glutamate decarboxylase - Citrus sinensis (Sweet orange), partial (47%)
CCACGCGTCCGAGGACGTCAAGATGCTCAACGACCTCCTCGTCAAGAAGAACGAGGAGAC
AGGCTGGGACACGCCGATCCACGTGGATGCGGCGAGCGGCGGGTTCATCGCGCCGTTCCT
GTACCCGGAGCTGGAGTGGGACTTCCGGCTGCCGCTGGTGAAGAGCATCAACGTGAGCGG
GCACAAGTACGGCCTCGTCTACGCCGGGATCGGGTGGTGCATCTGGAGGAGCAAGGAGGA
CCTGCCGGACGAACTCATCTTCCACATCAACTACCTCGGCGCCGACCAGCCCACCTTCAC
CCTCAACTTCTCCAAAGGTTCAAGCCAGGTTATCGCGCAGTATTACCAGCTGATCCGCCT
TGGTTTCGAGGGGTACAGGAACATCATGGACAACTGCCAGGAGAACGCGATGGTGCTCAA
GGAGGGGCTGGAGCGCACGGGCCGGTTCAACATCGTGTCCAAGGACCAGGGCGTCCCGCT
GGTGGCCTTCTCCCTCAAGGACAGCAGCCGGCACGACGAGTTCGAGATCTCCGAGTTCCT
GCGCCGCTTCGGCTGGATCGTGCCCGCCTACACCATGCCCCCCGACGCGCAGCACGTCAC
CGTGCTCCGCGTCGTCATCCGCGAGGACTTCAGCCGCACCTTCGCCGAGCGCCTCGTCAT
CGACATCGAGAAGGTGCTCCACGAGCTCGACGCCCTCCCGTCCCGCAGCAGCGGGCCCGC
CCTGCAGCACCCCAACGGCGACACCGTCAGCGAGAAGGACCTGGCCAGGCAGCGCGAGGT
GGTGTCCGTCTGGAAGAGGGCCGTCGCCGCCAGGAAGAAGACCCAGGGCGTCTGCTGAGC
GGCCGCCATGCATGCACCTCTCACCTGCTACTGGTGTTTGCTGATGATATAGCTGCTGCT
GGATCTTTATGGTTGTATTTCCTAATTTAAGCTACTGCTACTTCTCTTGTTCTGGCTCCA
TTGGATCGATCGAGTATATTACATGTACTTGCATATT
>TC369583 weakly similar to UniRef100_A7QPF2 Cluster: Chromosome chr18 scaffold_137, whole genome shotgun sequence; n=1; Vitis vinifera|Rep: Chromosome chr18 scaffold_137, whole genome shotgun sequence - Vitis vinifera (Grape), partial (65%)
GCACGAGGATCCATCTCTCTCTCACTCCGCAGGGCAGGTCACAGGAGCCGCCGGAGGGAG
CGATGGAGACCTCCCTGCGGCTGCGCGGCGCCGACAGCACCTCCGGGCAGCAGCTGGGCC
TCCGCATCCACGCCAAGCAGAAGCTGCCCCTCGCATACAACGCGCTCCTCCAGGCTCACG
CGGAGATCGACACCGCCACCCGGAAGCCCAGCCTCCTCGCCATCCTCGCAAGGCACTTCT
TCCCACAGCTGTCGGCCAACGTCGGGGCCGGGGTCCAGCTGGAGAAGGGCAACATCTTCA
GGTACACCCTCCGGGGGAAGAAAGCTGTCTCCTTCACCCACGACGGCCTCCTCGGCCTCA
ACATCAAGGGCCGCCTCCTCGCCGACAAAAACTTCAAGCCGAGGAGGAAGAACGGCGCCA
TCGAGCTCGCCTGGACCATACTCGACTTCAGAAGGGGCCAGGACGTCAGGATCAAGGCCG
GATACGAGCTATACCGCAAGATGCCTTATTTCCAGCTGAGGGAGAACAACTGGACGCTTA
ATGGTTACATGGACGGGAAATGGGATGTCAGATTCGATATGTGATCGGCTAGGTCTCTGG
TGATCAGTTAGCGCCGTAGTTGTGTTGTCCCTCCTTTAGAGGCCACCATTTCATTTCATT
CCATTGTATTGCACCGGAAAGATGCCATTCACCAGCAAGCACCAGTTCTATGGAGAAAGC
CGTATGTAGAATTAGAAACCTAGACATTTCATTGATGGAATTGAGTCTGGAAATTCAGGA
TTCAGTTGTGCCTTTGTGTAACGCTGATGAGAATATTGGTTGGATGAAAGCATGCCATGG
CTATGAATTGCCAAATAGAAAGATGGTCCAAGGTGAAGTGCTGGTAAGAAAAACCCCAGG
AAGGTTCCCAAA
>TC369616 homologue to UniRef100_O24401 Cluster: Chlorophyll a/b-binding protein WCAB precursor; n=1; Triticum aestivum|Rep: Chlorophyll a/b-binding protein WCAB precursor - Triticum aestivum (Wheat), complete
CATACTNCATTCTTGGAGAACAACACAGAACCTAGTCAATCAGAATGGCCGCAACCACCA
TGTCACTCTCTTCCCCAGCCTTCGCCGGCAAGGCAGTAAAGAACTTGCCATCATCATCTC
TTTTCGGGGAGGCTCGCGTCACCATGCGCAAGACGGCGGCAAAGGCCAAGCAGGTTGCCT
CCGGCAGCCCGTGGTACGGCTCTGATCGCGTGCTCTACCTCGGCCCGCTTTCTGGTGAGC
CCCCGAGCTATCTGACCGGTGAATTCCCCGGCGACTATGGGTGGGACACCGCTGGGCTGT
CGGCTGACCCCGAGACCTTCGCCAAGAACCGCGAGCTGGAGGTGATCCACTGCCGTTGGG
CCATGCTTGGCGCGCTCGGTTGCGTCTTCCCCGAGCTTCTCGCCCGCAATGGTGTGAAGT
TCGGCGAGGCTGTTTGGTTCAAGGCTGGATCCCAGATCTTCAGCGAGGGCGGCCTCGACT
ACCTGGGCAACCCAAGCCTTGTGCACGCACAAAGTATCCTTGCCATCTGGGCTTGTCAGG
TCGTGCTCATGGGCGCCGTTGAGGGCTACCGCATTGCCGGTGGACCGCTCGGTGAGATCG
TTGACCCGCTCTACCCGGGCGGCAGCTTTGATCCGCTCGGCCTTGCCGACGACCCTGAGG
CATTCACCGAGCTCAAGGTTAAGGAGATCAAGAACGGTCGCCTCGCTATGTTTTCCATGT
TCGGTTTCTTTGTGCAAGCCATCGTCACCGGCAAGGGTCCACTAGAGAACCTCGCTGACC
ACCTCTCCGACCCCGTCAACAACAACGCATGGGCATTCGCCACCAACTTTGTTCCCGGCA
AGTAAGGTGTGTATGTGTGTGTGCACACGCTTGCGGTGAAGTATGCCGTTGTGCGGTCTG
AATTGTACTACCATGATGTAAATTACGAGGATTCGTTGGTTGGGAAAAAAATTATGAGGG
TTTTGGGCAAAAAAAAAAAAAAAAGGGGGGGCCGCTCTTAAAGAATCCCCCGGAGGGGCC
CAAGCTATAGCGGTACCCAGGTTTTTTGTTACAAAGGTGGCCCTAAATGGGGAGGCGATT
TTATAGCAAGGCCCGGGCCCGCGGGTTTTAAACGGT
>TC369653 UniRef100_Q06IA2 Cluster: Fasciclin-like protein FLA4; n=1; Triticum aestivum|Rep: Fasciclin-like protein FLA4 - Triticum aestivum (Wheat), complete
ACTCCCACGCCGACACTCGCCATAATGCGCCGCCTCCACCTCGCCGCCGCCGTCCTCGCC
GTCTTCCTCCCCCTCGCCGTCTCCGCGGCCGGGGGCAAAGCAGCGGCAGCTAAGGCGCCC
GTTGCCCCGCCGGCCCCGCCGAACATCACGGCGGCCATGGCGAAGGGCGGGTGCAAGGCG
TTCGCGGCCCTGGTGGCGGCCTCGCCGGACGCGCACTCCACGTGCCAGTCGGCCGGGGAC
GGCGGCGTGACGGCCTTCTGCCCCAGCGACGACGCCGTGAGGTCCTTCATGCCCAGGTAC
AAGAACCTCAGCGCCGACGGCAAGGCGTCGCTGCTGCTGTTCCACGCCGTGCCCGTGTAC
TACGCGCCGCGGAGCCTCAAGTCCAACAACGGCGTCATGAACACGCTCGCCACCGACGGC
TCCGCCAACAACTTCAACTTCACGGTGCAGAACGAGGGCGAGCAGGTGACCATCAAGACG
GACGCCTCCGACCACGCCGCGCGGGTCAAGTCCACCGTCTACGACAAGGACCCCATCGCC
ATCTACGCCGTGGACACGGTGCTCGAGCCGGTGGAGCTCTTCGAGCCGGCGGAGTCCCCG
GCGCCGGCGCCGGCTCCCGCCCCTGTCGCCGACGCGCCCAAGGCCCCCAAGAAGCAGGCG
CGCCACCGGCCTGTAGCGGACGCGCCCGGACCGGCCGCCGAGGACGCGGCGCCCGCCGAC
CAGAGGAAGAACTCTAAGAAGAGCGCGGCGTCCGCCGCCCCGTGTCTGCCATGGGCCGCA
GTCCTGCCTGTCGTCGTGGCCGTGGCCGCCGCTCTGGCTTAGCCGCTTGTCCTCCTTCGC
GGTGGACCTGCACGGGAGGTAGTGGTGTGTCGGTGGATGGCGTTGCGTGTGTCCTTTGGG
GTCTGTCGGTCAGTGCGTGTGCTCGTGCAGGGAAATTTCTATCTTTACTCTTTCTTGCCA
CATTAATGTTGTTTAGTATAATAATTTGATGTGATAAAGCAGTTTGAATCTCAGTCAGAC
CTAAATATTGGAAACCGATGGTTTTGC
>TC369670 UniRef100_A5CFY8 Cluster: Beta tubulin 5; n=1; Hordeum vulgare subsp. vulgare|Rep: Beta tubulin 5 - Hordeum vulgare var. distichum (Two-rowed barley), complete
GCCGAATCCCCCACCTCCACCCCCTCCCCCGCAACCACCACCACCACCGTCCACCGGACC
ACCGTCACCGGCGGCGGCGAAGGCACGATGAGGGAGATCCTGCACATCCAGGGCGGGCAG
TGCGGGAACCAGATCGGGGCCAAGTTCTGGGAGGTGATCTGCGACGAGCACGGGATCGAC
GGGACGGGGCGCTACGCGGGGGACTCGGACCTGCAGCTGGAGCGGATCAACGTCTACTAC
AACGAGGCCAGCGGGGGCCGGTTCGTGCCCCGCGCCGTGCTCATGGACCTCGAGCCCGGC
ACCATGGACTCGGTGCGCTCCGGCCCCTTCGGCCAGATCTTCCGCCCCGACAACTTCGTC
TTCGGCCAGTCCGGCGCCGGCAACAACTGGGCCAAGGGTCACTACACCGAGGGCGCCGAG
CTCATCGACTCCGTCCTCGACGTCGTCCGCAAGGAGGCCGAGAACTGCGACTGCCTCCAG
GGATTCCAAGTTTGCCATTCTTTGGGAGGAGGCACTGGATCTGGGATGGGCACCCTTCTT
ATTTCTAAGATTAGGGAGGAGTACCCTGACCGAATGATGCTGACCTTCTCTGTCTTCCCA
TCACCAAAGGTCTCAGACACCGTCGTTGAGCCATACAATGCTACACTTTCCGTTCACCAA
CTCGTTGAGAACGCTGATGAGTGTATGGTGCTTGACAATGAAGCTCTATACGACATATGT
TTCCGCACGCTAAAGCTTGCCACCCCTTCCTTTGGTGACCTGAACCATCTTATCTCTGCT
ACCATGAGCGGTGTCACATGCTGCCTGAGGTTCCCTGGACAACTCAACTCCGATCTTCGC
AAGCTTGCTGTGAATCTCATCCCATTCCCCCGCCTCCACTTCTTCATGGTTGGCTTCGCA
CCACTGACGTCGCGTGGGTCACAAATGTACCGTGCTCTCACAGTCCCTGAGCTGACCCAG
CAAATGTGGGATGCCAAGAACATGATGTGCGCCGCAGACCCCCGCCATGGCCGCTACCTC
ACCGCCTCGGCCTGCTTCCGAGGGAAGATGAGCACCAAGGAGGTGGACGAGCAGATGCTC
AACGTCCAGAACAAGAACTCGTCGTACTTTGTGGAGTGGATCCCCAACAACGTCAAGTCG
AGCGTGTGCGACATGCCGCCCAGGGGGCTGAAGATGGCGGGCACCTTCGTCGGCAACTCC
ACGTCCATCCAGGAGATGTTCCGCAGGGTGAGCGAGCAGTTCACGGCCATGTTCAGGAGG
AAGGCCTTCCTGCACTGGTACACGGGCGAGGGCATGGACGAGATGGAGTTCACCGAGGCC
GAGAGCAACATGAACGACCTCGTCGCCGAGTACCAGCAGTACCAGGACGCGACCGCCGAC
GAGGAGTACGACGAGGAGGAGGAAGAGGAACGCGACGCGGAGTAGTGGCGCCGTGCCCTG
CTCCACCCCAGCTATATGTCCCCCGGTTCAGGTCTGTCGCCATGTCCAGGTCGCGTTTCC
TCCGGTGAGGGTTTGTGTGGTTTCCTCCTGTGGCTTGGATGAGTCGAGGTTGCGTCTTGT
GCTCCGTTTTGTAATTTGCTACGGCTAGTAGTGCGTTGCAGTCTGTCGTGTTCAGCATCA
TTTGGTCAGTCGGTCCATAGCTGACGATGGCCTGAACTGTCGAGTGCTCTCCTTGAGCTA
GTCGTCGCCTTGTAAGTTCTGACAAGTATTATTGTTAGTCGTTCGCTTCAGCAACCAAAA
AATGAGTATTGGTAGTGGTTTCTCATTATCTTTGTGAATATTGTACTTATGTCGGAATGT
TTTTGCCTTGTTATTTGTGTATATTTCGTATCTTGTGTTCTTGGTACCC
>TC369671 homologue to UniRef100_Q0IV90 Cluster: Os11g0104900 protein; n=1; Oryza sativa Japonica Group|Rep: Os11g0104900 protein - Oryza sativa subsp. japonica (Rice), partial (12%)
TGATGGGCTTTATTTGAGAGGGAGATTCGGAGGGCTTCCGGGATCCGTGACATGCATGAT
AACTTGATCAGATAGGTCTTGCCCAGAAACTTGAGAAGCATGAGTTGCTTGAGATGAGAA
GGATTGCTGCCTACATTTACAAGAAGGCTGGCAGATGGAAGCAATCTATTGCCCTATCGA
AGAAAGACAACATGTACAAGGATTGCATGGAGACATGCTCACAGTCTGGTGACCGTGAGC
TGTCAGAGGACTTGCTTGTCTATTTCATCGAACAGGGAAAGAAAGAATGTTTTGCTTCTT
GCCTCTTCATTTGCTACGACTTGATTCGTGCGGATGTTGCTCTTGAGCTTGCATGGACGA
ATAACATGCTGGATTTCGCATTTCCCTATCTATTACAGTTCATCCGTGAGTACACAAACA
AGGTAGATGATTTGGTGAAGGACAGGATAGAATCGCAGAAGGAAGAAAAAGCTAAAGAGA
ACGAAGAGAAAGAACTAGTTGCGCAGCAGAACATGTACGCTCAATTGCTTCCTCTGGCCT
TGCCTGCTCCGCCCGGCATGATGGGCGGTCCACCTCCGATGGGCGGAATGGGCATGCCGC
CGATGGGCGGGATGGGTATGCCTCCGATGGGTCCTGGTCCAATGCCAGCATACGGGATGC
CTCCAATGGGAAGCTACTGAGTCAACCAACCTCTGTTGTATGAATTTGAAGAGTACAGAT
GATGTGAAGTATTTCAGTTGACGCAGAGGGAGGGAGACAATCATGAATATCTATCCCGGA
GAGGTATCCTCCAAGGTGTATATCTGCGTCATTGGTTGTTCCAGTTGATATTCTTTTGGT
ACCAGGACAATTTTGGCAAGCGAAATCTCTAGCCGAGTTTGAGTTAATTACAGGATTGCT
ATATTATATATATTATATTACGGTCGGATAGGATGAGCAGCAGCGTGACTGGTTAGGCCC
CTGGTACCATTTGTATAGGTGTTATATTGAAAGTTTGTAGACATTCTGCATGTACAACTC
GTCGGTGTTGGTGTTGCTGCCAGCCATAAACACATCAAATACTGTCTGTATGTTGTTAAT
TACCGGTTTCGGTCTCTAAAAACCTCGGCCGCGACCACGCT
>TC369677
NGCGTGTTCGCGGCCGAGGTGCAAAGCCGAAACAGAACAGGAAAGAACCGCGCCCAGGAG
GGATTCCGGCGTCCTCTTCTCGCAAGCCCTAGAAGCCATGGTCCGTGGAGNCCGCAGGTG
ACCGGCGCCGGTAGCAAGAGGCGCCAGGAGGAGTGGTGGTGGTTGTTGAGGCGCGGCAAG
ATGTCGGTGCGGATAAAGGCGGTGGTGGACAGGTTCGTGAAGGAGCTCAAGGAGGCGCTG
GACGCGGACATCCAGGACCGCGTCATGAGGGAGCGCGAGATGCAGAGCTACATCGAGGAG
CGCGAGCGCGAGGTCGCCGAGCGGGAGGCCGCGTGGAAGGCCGAGCTCTCCCGCCGCGAG
GCTGAAATTGCGCGGCAAGAGGCAAGGCTTAAAATGGAAAGGGAGAATCTGGAGAAAGAA
AAGAGTGTCCTGATGGGAACTGCTTCGAATCAGGATAACCAAGACGGAGCCCTTGAGATC
ACAGTCAGCGGTGAGAAGTATAGGTGCCTGCGCTTCTCCAAGGCGAAGAAGTGAGGTATG
AGCTAGGGGGCGCCAGTAGTACACCGTTATTTTAAGCCTTGCACCTGATCCAAATTGGAG
CAGCACAAGAAATCCCCATGTGTCCCCTACCAAGTAAAGGATTCTCCTTTGATCTGTTTG
TTAGGCATCGCTGCCTCCTTCCTGTTCCCAAATAATCAGGTGATTGAACGCCACATGAGA
TGATGCCTGCCTGCCTGCCTGCCTGCCTGCCGATCGAGTGCAGTAACATGAATGGCTTCC
AATTATCGTCACAGCACAGGAGCCATGTTAGGTCCAGCTTCTGATTGCCAGCGTCGGTTG
ACTTCGAAAAAACAATTAAGGAAATTGCTTTTCTTACCTCGGCCGCGACCACGCT
>TC369679 homologue to UniRef100_Q5I285 Cluster: Minichromosome maintenance protein; n=1; Zea mays|Rep: Minichromosome maintenance protein - Zea mays (Maize), partial (24%)
CATAAACCTTAGAGGAGACATAAATGTCTGTATTGTTGGAGATCCAAGTTGTGCAAAGTC
TCAGTTTTTAAAATACACTGCTGGTATTGTTCCGCGATCTGTTTACACATCAGGGAAGTC
CTCGTCTGCTGCTGGATTGACAGCAACTGTTGCGAAAGAACCTGAGACCGGTGAATTTTG
TATTGAGGCAGGTGCACTCATGTTAGCTGATAATGGCATCTGTTGTATTGATGAATTTGA
TAAGATGGATATTAAGGATCAGGTTGCTATACATGAAGCAATGGAGCAGCAAACCATCAG
CATAACAAAAGCTGGAATACAAGCAACTTTGAATGCACGAACTTCAATACTGGCAGCAGC
AAATCCCACAGGAGGACGGTATGACAAGTCAAAACCACTTAAGTACAATGTGGCGCTACC
TCCAGCCATTCTTTCAAGATTTGATCTGGTATACATCATGATTGATGAACCTGATGAAAA
CACTGACTACCACATTGCTCATTACATTGTGAGAGTCCATCAAAAACGTGAAGAAGCACT
TTTCCCCCGCATTTAGCACTTGCAAAATTGAAACGCTACTTTGTTGTTGCAAAGTTTTTA
AACCTTAATTTGATTCTGAAGCAAAGAAAGTTCTGGTCGAATCTTATTTTGGCCCTCCTG
CAAGGATCCAATACTTCCTGTGACTAAGGTATCTTACAGGATGACAATTAGCCACTTGAG
GCTCTTATTTAGCCTGTCAAAGCTTTTGTCCCTAGTCTTTTGGAAGAATGGTTTCCCCCG
CTCTAGACCCCTCGGTCGATTGATTTCCTCACACCTTCTCTTTTGATCGCGTCCTCTGGA
TAGATGCCCTCCTCTGTTTCCAATCT
>TC369681 homologue to UniRef100_Q9FS79 Cluster: Triosephosphate isomerase; n=1; Triticum aestivum|Rep: Triosephosphate isomerase - Triticum aestivum (Wheat), partial (83%)
TTTTTTTTTGGGCGGCAAATGGAGATCCAATGGGAACTTTGGAACAGGTTGGAGGGTTTT
CTTCACCACTCTGGACGCGGGACAGGTCCCCTTTACGGATTTTTTGAAGGTTGTCTTCAA
CCCGCCCATATGTCTTCCTTCCCACCGTCAAGGGTAAGCTGCCCCCAGAGATCCAAGTCG
CTGGCTCAGAACTGCTGGGTGAAGAAGGGCGGTGCTTTCACCGGTGAAGTCAGTGCTGAG
ATGCTTGTCAACCTCGGCGTTCCCTGGGTCATCCTTGGACACTCTGAAAGGAGGAGCTTG
ATGGGAGAATCAAGCGAGTTTGTTGGAGAGAAGGTTGCATATGCACTTGCTCAGGGCTTG
AAGGTCATTGCATGTGTTGGTGAGACTCTCGAGCAGCGAGAAGCTGGATCAACCATGGCA
GTTGTCGCTGAACAGACAAAAGCAATTGCTGGCAAGATCAAGGACTGGACCAATGTGGTT
GTCGCTTACGAACCAGTGTGGGCCATTGGCACCGGTAAAGTTGCGACACCGGCTCAGGCG
CAGGAAGTCCATGCCAATCTGAGGGACTGGCTCAAGACCAATGTGAGCCCCGAGGTTGCT
GAATCCACGAGGATCATCTATGGAGGATCTGTAACTGGCGCAAGCTGCAAGGAGTTGGCA
GGGCAGCCCGACGTTGATGGTTTCCTCGTTGGTGGAGCTTCTTTGAAGCCTGAGTTCATT
GACATCATCAACGCCGCCACCGTGAAGTCCGCCTAAGAAAAATCTTGATGTGGCTCCTCT
CGGTGCGGAGGAAGACAGCGAAGATGAAGAGACTCCTTTTTTCTCCTGTGTTTATTATGT
GTGTACTATGCTAGTAATTTTGTGGTGGAGCAGCTGCTACTGTTTTCCTCCCCCCCTGAC
TTGAGCTTGCAAGCCAATAATGATAATGTTTGCTACTGAACATATATCAGCAATAATCTT
TAGCTCCTATTAATGATAATAATGTGTATCGGCTGATCGGTTGTGTCTTTCGCCGGTCAC
TCCGTTGTGTGCCGCATGTCCCGTAGGGGCCGCATGCAACTGCTCGTCCACCGCCTAAGG
GCCTG
>TC369691 UniRef100_A4K4Z3 Cluster: Alpha tubulin-1D; n=1; Triticum aestivum|Rep: Alpha tubulin-1D - Triticum aestivum (Wheat), partial (55%)
TGTTGACAACCCAATTGTGCGGTCCTTCCTAGATAACGAGGGTATCTATGACATATCCCG
GAGGTCTCTAGACATTGAGAGGCCAACTTACACCAACTTGAACAGGCTGATATCACAGAT
CATATCCTCACTTACCACCTCCCTGAGGTTTGATGGTGCCATCAATGTGGATGTCACAGA
GTTCCAGACCAACCTCGTCCCTTACCCACGTATCCATTTCATGCTTTCGTCGTATGCCCC
TGTTATCTCTGCGGAGAAGGCTTACCATGAGCAGCTCTCTGTGCCTGAAATCACCAACGC
TGTGTTTGAGCCCTCAAGCATGATGGCCAAGTGTGACCCTAGGCATGGCAAATATATGGC
CTGCTGCTTGATGTACCGTGGTGATGTTGTTCCCAAGGACGTCAATGCTGCGGTAGCAAC
CATCAAAACCAAGAGAACTGTCCAGTTCGTCGACTGGTGCCCTACCGGGTTCAAGTGTGG
CATCAACTACCAGCCACCATCCGTTGTCCCCGGAGGCGACCTGGCAAAGGTTCAGCGGGC
CGTGTGTATGATCAGCAACAACACTGCCGTCGCCGAAGTGTTCTCGCGCATCGACCACAA
GTTCGACTTGATGTACGCCAAGCGCGCGTTCGTGCACTGGTACGTCGGCGAGGGCATGGA
GGAAGGTGAGTTCTCAGAAGCCCGTGAGGACTTGGCCGCTCTGGAGAAGGACTACGAGGA
GGTTGGCGCCGAAGGCGCGGACGACGAGGGCGATGAGGGGGATGACTATTAAGTAGCTGG
TTAATAAGTAGTTGGCTGGTTAATGATTGGCTTTGATCTGTATACTCAGTAAGTATGGTT
CCATTGCGTTACATATTGATTGCTGTTATGCGTGTTTCCTTTCCTGTAATGTACTGAAGA
TGTTGTTAGGGTGGCCATGATTGTTCCCATTTTGGCTTTCGATGCTACTCGTCCCAAGTT
TGGTGTGTGTGTATGCATCATTCTGAGCCGAACTGCAAATGTTGTTCTCTAATGCACTGT
GCCATGTTAGTAGTACTACGGACGTTTCCATTAAAAACCTCGGCCGCGACCACGCT
>TC369694 similar to UniRef100_A2Q2S3 Cluster: Glycosyl transferase, family 48; n=1; Medicago truncatula|Rep: Glycosyl transferase, family 48 - Medicago truncatula (Barrel medic), partial (39%)
CACGCTGCGTGAAGGAAACGTTACACATCATGAATACATGCAAGTTGGCAAGGGAAGAGA
TGTTGGTCTCAACCAGATTTCACTATTCGAGGCAAAAATTGCGTATGGTAATGGCGAACA
GACACTGAGCCGTGACATCTACCGACTTGGGCATCGTTTTGATTTCTTCAGAATGTTGTC
CTGCTACTATACTACTATTGGCTTCTACTTCAGCACAATGATTACTGTATGGACCGTGTA
TGTATTTCTCTATGGGCGTCTGTATCTTGTCCTCAGTGGGCTTGATGAAGGACTAGCCAC
TGGAAGAAGGTTTATACACAATGACCCTCTCCAAGTCGCTCTCGCTTCGCAATCGTTTGT
TCAGCTTGGCTTCTTGATGGCGCTCCCTATGATGATGGAGATCGGTCTGGAGAGAGGGTT
CAGGACCGCGTTGAGCGACTTTGTGCTCATGCAGCTTCAGTTAGCGTCCGTCTTCTTCAC
ATTCTCCCTCGGAACCAAGACTCACTACTACGGAAAGACGCTGCTCCACGGAGGAGCCGA
GTACAGAGCCACCGGACGTGGATTCGTGGTGTTCCACGCCAAATTCGCCGAGAACTACCG
CCTCTACTCACGGAGCCATTTCGTCAAGGGCATCGAGCTGATGATCCTGCTTATCGTGTT
TGAGATCTTCGGGCAGTCGTACCGAGGAGCTATCGCGTACATCTTCATCACCTTCTCCAT
GTGGTTCATGGTTGTCACCTGGCTCTTTGCGCCGTTCCTGTTCAACCCTTCTGGGTTCGA
GTGGCAGAAGATTGTGGACGACTGGACCGACTGGAACAAGTGGATCAGCAACCGCGGGGG
TATCGGTGTTTCGCCGGACAAGAGCTGGGAGTCATGGTGGGAGAAAGAGCACGAGCCACT
TAAATACTCCGGGAAGCGTGGCACCGTTCTTGAGATAGTGCTGGCGGTGCGCTTCTTCAT
CTACCAGTATGGGCTTGTTTACCATCTCAACATAACCAAACACACCAAGAGCGTCCTGGT
GTATTGCTTGTCATGGGTTGTCATCTTCTTCATATTGCTGGTGATGAAGGCTGTGTCGGT
TGGTCGGCGGAAATTCAGCGCCGAGTTCCAGCTTGTGTTCCGGCTGCTCAAGGGGCTGAT
CTTCATCGTCTTCATCTCCACCATCGTGATCCTGATCGTGATCCCCCACATGACGATCCA
GGACATATTTGTCTGCATCCTCGCCTTCATGCCGACGGGATGGGGCCTGCTCCTGGTTGC
TCAGGCGCTGAAGCCTGCGATCATGAGCGTGGGGCTGTGGGGGTCGATCCGGGCGCTGGC
TCGTGGGTACGAGATCATCATGGGGCTGCTGCTCTTCACCCCGATCGCGTTCCTGGCGTG
GTTCCCGTTCGTGTCTGAGTTCCAGACCCGGATGCTCTTCAACCAGGCCTTCAGCCGTGG
GCTGCAGATCTCGAGGATCCTGGGCGGGCACAAGAAGGACCGGGCGGCGCTGAGCAAGGA
CGATAGGTAGATAGATCGATTGCTGTAGTAGCTAGTAAGGTAGGAGGATGATTGCCTGCT
TGCTTGCTTGCTGTAGAATATATATGTATTCCAGGCTGCACATTGCATTGGCAATGTAGT
GAACAAGAAAGTCATATGGATGCATGGTATGGTTTGTAGTAGTAGTAGTAGTAGTAGTAC
TAGTGGAGCGAGGAGGCATGCATGGTATATGCTCAATTGACCTTATATTGGTGATTAGGA
ATTATAACTGTGGTGCCTGCTTGGTGTGGTCTCTTCCATGTAAAAAGGAGAAGAATGTGT
AATTTTTTTGGCTAGTGTCTTCTTCTCCAAGTAGATTATATCGTTG
>TC369703 UniRef100_Q6H852 Cluster: Proteasome subunit alpha type; n=1; Oryza sativa Japonica Group|Rep: Proteasome subunit alpha type - Oryza sativa subsp. japonica (Rice), complete
CGTCCCCCTCCGTCTCTCTTCTCTAGCAGCCGCCTCGCTCTCTCGCTCCATCCGATCTCC
TCCCGCAGCCCGAGAAAGCCGACGAGGTAGTCCCGCGCTTCCGCCATGGGCGACAGCCAG
TACTCCTTCTCCCTCACCACCTTCAGCCCGTCGGGGAAGCTGGTGCAGATCGAGCACGCG
CTCACGGCCGTCGGATCGGGCCAAACCTCGCTTGGCATCAAAGCTGCCAATGGTGTAGTT
ATCGCCACCGAGAAGAAATTGCCTTCTATTTTAGTGGACGAAACATCTGTGCAGAAGATT
CAGTCACTGACTCCAAATATTGGAGTTGTCTACAGTGGGATGGGTCCAGATTTCCGCGTT
CTTGTCAGAAAAAGTCGGAAGCAGGCACAGCAGTATTATCGGTTGTACAAGGAAACCATC
CCGGTGACCCAGCTTGTCCGAGAGACTGCTGCTGTTATGCAGGAGTTCACACAATCTGGT
GGTGTAAGACCATTTGGTGTATCACTGTTGATTGCTGGGTATGATGACAATGGTCCGCAG
TTGTATCAGGTTGACCCATCAGGATCTTACTTCTCCTGGAAAGCATCAGCGATGGGGAAA
AATGTGTCAAATGCAAAGACATTTCTTGAGAAAAGATACACCGAAGATATGGAGCTTGAT
GATGCCATTCATACTGCAATTTTGACTCTGAAAGAAGGATATGAAGGTCAAATCTCTGCC
AACAACATTGAAATTGGAGTTATCCGGGCTGACCGTGAATTCAAAGTTTTAACTCCAGCA
GAGATCAAGGATTTCTTGGAAGAGGTGGAGTAAGTTGCCCGTTGACAGTTTACTGTCTCG
AACAAGAAAAGTTTCCGGTCCATGAAGCTTGTCTCATGTTTTTAATTGGTCACTTAAACA
TATTGTAAACTGATTCGCTCCAGTGACACCGGAAGAACTTACATTTGAAGCCTTGTGGAT
GGCATTGTGGACATGGAAGATAACCTAATGTTAGGTGTATGTTTTGTTTGGCCAATCTCT
GGATTGCTGTC
>TC369739 similar to UniRef100_Q2QMJ7 Cluster: BZIP transcription factor family protein, expressed; n=1; Oryza sativa Japonica Group|Rep: BZIP transcription factor family protein, expressed - Oryza sativa subsp. japonica (Rice), partial (39%)
CAGCTTCTTTTGATGGTGACGGTACTGTTGTTCAAGGAAAGCCAGCTAATAGTTGTACAT
CAAAGGAGCAGTCAGATGATGATGATGGGGATCTCGAGGAAAATACAGACCCTGCCAGTG
CCAAGCGCGTGAAGAGGATGCTGTCAAATCGAGAATCTGCCAGGAGGTCAAGGAAAAGGA
AGCAAGCCCACCAAAATGATATAGAATCACAGGTTACCCAGTTAAGAGCTGATAATGCAT
CTTTGCTAAAGCGCCTGACTGACATGACTCAGAAATACAAGGAAGCTTTCCTTGGCAACA
GGAATCTTACAGTTGATATTGAGACTATGAGGAGAAAGGTGTGGGTGTTGTAAAAACGAA
ACAAAATATAAAAAAGCGCTCATACCATGTTGCAATGCTCAGAGAGTGTGTCTCATTAAG
CCTGTGGTTTTGGTCCTTATGGGAGGGTGTTCTGTCTCATACCGCACCTGAGGAGTCCAA
ACAGGCACAATCATACATACATTTGTTAATGCTTGTGTGTGAATATAGCTGAAGAAGCTG
TCAGGAGAGTAACTGGGGCAAGCTTGATGTTCTCCACTACGTCAAACAGGGCGCCCTTGG
CTTCATGTGTATCTGTTGCAGCTTCTGCTGATGCTGCTCCCGCAGAGGAAAGCATGAGCC
ATTTCCTCCAGGGTTTACTTGAAGACGATATGATCAAACATGACCTCTCAGAGGTAGCAA
CCCCTTTGCCCAGTGGGGAAGAGATGACCTCAAGGCCGGCCCCTTTGCGACGCGTCGCGA
GCCTGGAGAACCTGCAGAAGAGGATCCATAGAGATTCAGTGCACTCTGAGGACACGTCGA
TTTTCTCGGACCATGAAGTCCCTGCCAATGCTCAGTAACTGGATTGTGTAATTCTCCAGT
GGGCTAAGTTTTGTCGTAAAGTATGGAGGCTGTGGCGTCCGTGTATATCTGGATGCT
>TC369743
CCACGCGTCCGATTCATGCACCGTTTCTTGCTCTCTAGTGCAGTGAGGACGGTTAATCCT
GAAGAGGCCGATTGGTTCTACGCTCCTGTTTACACTACTTGTGATCTAACTCGTGCTGGA
CTTCCGTTACCGTTCAAGTCTCCAAGGATGATGAGAAGCGCGATCCAGTTCATTTCAAAG
AGGTGGCCTTTCTGGAATAGAACTGATGGAGGAGATCATTTCTTTGTCGCTCCACATGAT
TTTGCGGCATGCTTTCACTACCAGGAAGAGAATGCTATTGCGCGTGGAATTCTTCCGTTG
CTACGCCGTGCTACATTGGTTCAAACATTTGGACAGAAGAATCATGTTTGCTTGAAAGAG
GGGTCTATTACGATACCACCATTTGCGCCACCACAGAAAATGCAGGCTCACTTGATTCCT
CCTGATACTCCCCGTTCAATCTTCGTTTACTTCAGAGGTTTGTTCTATGACAATGGGAAT
GACCCTGAGGGTGGGTATTACGCAAGAGGTGCTCGAGCTTCATTGTGGGAGAACTTCAAG
AATAATCCTCTGTTTGATATCTCCACCGAACACCCTGCCACTTACTACGAAGATATGCAG
CGCTCCGTCTTCTGCTTATGCCCGTTGGGGTGGGCGCCATGGAGTCCTAGGTTGGTGGAG
GCTGTGGTTTTTGGCTGCATTCCAGTCATCATAGCTGACGACATCGTGCTGCCTTTCGCC
GATGCAATCCCTTGGGACGAAATTGGTGTTTTTGTTGATGAGGAGGATGTGCCAAAGCTT
GATTCAATTCTCACATCGATTCCGATTGATGATATCCTAAGGAAGCAAAGATTGCTCGCC
AACCCATCAATGAAGAAGGCCATGCTGTTCCCGCAGCCAGCGCAACCTAGAGATGCATTC
CATCAGATTCTAAATGGCCTTGCTCGCAAACTCCCGCACCCAGAGACCATATACTTACAG
CCAGGTGAGAAGCATCTCAACTGGACAGCTGGGCCTGTTGGAGACTTGAAGCCTTGGTAA
CATAAAAGCTTCCTTGTAAGACCTGGCTTTGTTGATCTTGTGAAAAGTTCTGTTTCTTTT
ATTACCTTTCTCTAAGAAGTCCGAAGATCCATAGAATTATACGATATTGAAGTGTGTTAT
ATCCTCTGATGTCACTCAACTAAAAATAGAGGATCTTACGTAACCGGTTGTAACGTTGTA
ATTGTATTAATTGNATAAAGAANNAAANAA
>TC369757
GGCGACCCACGCGTTCCGCATCCANCCACCGAGCGATCAGTAGTCCCACTCCCAGAACTC
CGAGCTAGGCAACAATGGCGTCCTCTCCGCTGCTCGTGGCGCTTGTGATGGTCTCGGCGT
GCTTCCTGGCCGTATCCGGCCAGAAGTTCAACGCCATCTACAGCTTCGGCGACTCCATGT
CCGACACCGGCAACCTCTGCGTCAACGGCCCCCCCGCCGGCCTCACCCTCACCCAGCCCC
CCTACGGCGAGACCTTCTTCGGCCGCGCCACCTGCCGCTGCTCCGACGGCCGCCTCGTCG
TCGACTTCCTCGCCGAGAAGTTCGGGCTGCCGCTGCTGAAGCCGTCGAAGCAGGGCGGCG
CGAACTTCAAGCAGGGCGCCAACATGGCCATCATCGGCGCCACCGCCATGGGCTCCAGCT
TCTTCCAGTCACTCGGCGTCGGCGACAAGATCTGGAACAACGGGCCCCTCGACAGCCAGA
TCCAGTGGTTCCAGAACCTCCTCCCCTCCGTCTGCGGCTCATCGTGCAAGACGTACCTGT
CCAAGTCCCTGTTCGTGCTGGGCGAGCTGGGCGGGAACGACTACAACGCGCAGCTCTTCG
GCGGCTACACGCCGGAGCAGGCGGCCGGGCAGAGCCCCACCATCGTGGACGCCATCGGCG
CCGGCGCCGAGAAGCTCATCGGGCTGGGCGCCATGTACATCGTCATCCCCGGGGTGCTCC
CCGTCGGCTGCTTCCCCATCTACCTCACGCTGTACCAGACCTCCAACGCCGGCGACTACG
ACCAGTACGGCTGCCTGAAGCGGGTCAACGCGCTGTCGGCCCGCCACAACTCGCTGCTCC
AGAGCAAGGTGACCAGTCTGCAGGGCAAGTACCCCTACGCCAAGATCATGTACGCCGACT
TCTACTCCCACGTCTTCGACATGGTCAGAGCCCGCCCTCTACGGGTTAGCACGAACCTAA
GGCCGTCTCGGCGCGGGGGGGNAATACACTACCAAACGGCCCCAGGTGTGAATGTCCGGG
GTTGGGTTGGGGAACCGTCGTTGTCCTGACTGGGAGGGATCACTGAGGGGGGGGCTA
>TC369766 homologue to UniRef100_Q43470 Cluster: 14-3-3-like protein B; n=1; Hordeum vulgare|Rep: 14-3-3-like protein B - Hordeum vulgare (Barley), complete
TTTCGGCAACCGTTTTTTTTGGAATTAATCTTTGGGGCCTGTAAGAGCCCCAACAATTGA
GATGGGCCAGCCTGTTGAGCTTTCCCGCGAAGGGGAATTGTACATGGGCAGGCTTGCAGA
CCAGGCTAAGAGGTACGAGGAAAATGTTGAGTTCATGGAGAAGGTGCCCAAGACAGTTGA
CTCCGAGGAGCTCACAGTCGAGGAGGCGCAACCTTCTATCAGTTGCTTACAAGAATGTTA
TTGGTGCCCGCCGGTGCCTCGTGGCGCATCATTTCCTCCATTGAGCAGAAGGAAGAGAGC
CGTGGCAATGAGGACCGTGTCACACTCATCAAGGACTACCGTGGAAAGATTGAGGTTGAG
CTCACCAAGATCTGTGATGGTATCCTCAAGCTTCTTGATTCCCACCTTGTCCCCTCATCT
ACTGCTCCAGAGTCCAAGGTCTTCTACCTGAAGATGAAGGGTGATTACTACAGGTACCTT
GCGGAGTTCAAGAGTGGAACTGAGAGGAAGGATGCTGCTGAGAACACCATGGTCGCATAC
AAAGCTGCTCAGGAGATTGCACTTGCAGAGCTGCCCCCGACTCATCCTATTAGGCTTGGG
CTGGCACTCAACTTCTCAGTGTTCTATTATGAGATCCTCAACTCGCCTGACCGTGCTTGC
GACCTTGCCAAGCAGGCTTTTGATGAGGCCATCTCGGAACTGGACTCTCTGAGCGAGGAG
TCGTACAAGGACAGCACTTTGATCATGCAGCTTCTGCGTGATAACCTGACGCTGTGGACT
TCTGACATCTCGGAGGACGCCGCTGAAGAAATGAAGGATGCTCCCAAGGGTGAATCTGGA
GATGGACAGTAAACACTGTCTATGTGTTCAGAAACTTGTCTTTCTCGCTTGTTCAGTGTA
GATTGTAATGTCATCGTGGTTGCTGGTAATTGGAGGCTCCAATTTGTGTTGTGATAGGGA
AGCTTGTAGCTGCCTTGCTTGCTCGACAGCCTGATTATCGGGCTGCACTGGTTATTGCCT
CTTGTTGAACCTTTGTGTTACTTTGGTGGTTTTAAAATTTTTCTGCTGCTCACCTCGGCC
GCGACCACGCT
>TC369771 similar to UniRef100_Q6WG80 Cluster: Rad21/Rec8-like protein; n=1; Oryza sativa|Rep: Rad21/Rec8-like protein - Oryza sativa (Rice), partial (20%)
GCTGCTGCAAACATTACTGCTCATGTTGATACACTGGATAAGGATTGCCATCAAGATGCT
TCGGCAGATATGCAGAGGAATACAAATGCTGATACGCCTCTCTTTGTGCAAGATGACATA
ACCCATGATTCTGCTACTATAACAGATGCTCCTGATGTTGCTTTGCATAGTTCTGGCCCA
GCTTGTGCACAAGCAGTGGATGGCCGGGAAGGGGAATTGAGTGACATTGTTCGCAATGAT
ATTAATACTTTTGAGGATAGGGAGATGCCCACTTCTGAGATTACTGGACTGGAATTCACC
GAACATGCCCCTGGTTTTCCTCAACCAACAGAGGATGATAATGCTGCGTCGGCCATGGGA
GAAAATTCTGGCTTGCAAGGAAACAATGCAGGATCCTTCATGGACATGGACAACACGGGG
CATGACTTCACGGACATGGACAACACTGGGCATGACTTTGCACTGAAGGAATGCAGTGAT
TTTGGAAGCGCAATTCACGGTGTCGACACAGATTTTCTACCCTATGATGATGATGGGGAC
TTTGATGAGGCAATTGATCTTGATGATGACGACGATGAGCCAAATCCTGACGAATTCCAG
TCTCATGATGCACTTAGTGGCTGGTCGTCTCGTACCAAGGGTGTTGCAAGATATCTCAAG
ACTCTGTTTGATGAAGAGTCTGGTCGGGGGAGAAAGAATGTTGTCATTGATCATCTGGTA
CATGGAAAGTCTCGGAAAGAAGCCTCAAGGATGTTCTTTGAGACCTTGGTCCTGTCGACG
AAGGACTACATTCAAGTGGACCAACCAATTCCCTTTGGTTTAATAAACGTGAAGCCAGTG
TCCAAGCTCCTGAAGACAGATTTCTAGACCAAGACCGCCCTAGCAAAAGTGGCATGATAT
ACAATACATCTTACAATATCTGTCACAGCACCATCAACAACATACAGATTGTCTTCATCT
TCGTTATCGTCGTGACTCCCCTGGATTTTCGTTGTTTGTTGTTAAATTTATCTCCCTCCG
TAGTAGTATCGTGCCCCCCCGCACTAATCTGTGCCTAGCAGAGCTGAGCCGAGCTGAAGT
AGTAGGGCTGTGTTGTTGTGCTCCATCCATGTCAGTGTACATATGATTAGCCCGTGTAAA
GCTAAGTTTTATATGCCGTGTAATGTGGTAGTGTCGTTGGCTCAGAGGAAGTTATTGACT
GCCTGTTGTTTTTCCTTGAACCAGTCCTTGGGAACTGTATGCATCTGGATCTGTTGGACT
GCTTGTATTTGGAAGTTTCCTCATGTTTCAGTACTGAATTTTACTGTCT
>TC369774 similar to UniRef100_Q66PW8 Cluster: Mitochondrial 2-oxoglutarate/malate translocator; n=1; Saccharum officinarum|Rep: Mitochondrial 2-oxoglutarate/malate translocator - Saccharum officinarum (Sugarcane), partial (98%)
CAACCACANGCGGCCGGACTGAGGGATTAGCGTGGTCCCGGCCCAGGTCCGCTTCCCTCC
GCTCGCGTCTGCTACACTTCCTCTCCCGGCCCGGCTAGATCTCGCCGGCAGGAGATGGCG
GACGCGAAGCAGCAGCAGGCCGCGGCGCCCACCGGCGTCTGGAAGACGATCAAGCCATTC
GTCAATGGCGGTGCCGGCGGGATGCTCNCCACCTGCNTCATCCAGCCCATCGACATGATC
AAGGTGAAGATCCAGTTGGGTGAGGGATCTGCAGCTCAGGTCGCAAAGACCATGTATGCT
AATGAGGGCCTNTGGTTCTTTTACAAGGGTTTGTCAGCTGGTTTACTAAGGCAAGCGACC
TATACGACAGCTCGTCTTGGATCCTTCAGGGTTTTGACAAACAAAGCAATTGAGGCAAAT
GATGGGAAGCCATTGCCACTTGTTCAGAAAGCTTTTATTGGTCTGACTGCTGGAGCGATT
GGCGCATGTGTGGGCAGTCCTGCTGATTTGGCACTCATTAGGATGCAAGCTGACTCGACC
CTACCAGCAGCACAGCGGCGTCACTACAAGAATGCATTCCATGCACTCTACCGTATCACC
GCTGATGAAGGCGTCCTTGCGCTTTGGAAGGGTGCAGGCCCAACTGTGGTGAGAGCCATG
TCACTGAATATGGGTATGCTTGCGTCCTATGATCAAAGTGTTGAGCTGTTCAGAGACAAA
TTGGGTGCCGGAGAATATCAGACTGTTATTGGAGCCAGTGCCATTTCTGGATTCTGTGCG
GCTGCTTGCAGTCTGCCCTTTGATTACGTGAAAACACAAATTCAGAAGATGCAACCTGAT
GCCACTGGCAAGTACCCATACACTGGGTCTTTGGACTGCGCCATGCAAACCTTGAAGACC
GGTGGCCCATTTAAATTCTACTCCGGCTTCCCTGTATATTGTGTCAGGATCGCCCCGCAT
GTCATGATGACGTGGCTCTTCTTGAATCAAATCCAGAAGTACCAGAAGAAGATCGGCATA
TAAGATCTCCAGTTGGGGACAAGAGTACCAATCCTTATTCAACACATTTAATAACTTTCC
AGCAGCTTTGCACTCCCGTGGTTGTTTTTGGTAGACAGAGTTTTAAGCAATTTTTACCGT
AGCTTACATTTGCTGTGGTACTCTTGACGTTGTTACAATAATCACATAATCACATTATTT
GTTGTAATTGGGGCAATTTTATTGGCGGGCATACTTCTGTAGGTTGGGCACAGCCATGAG
ACAATACTACTACCTGCTTGTGCCATCTTGTCTTGTATGGTATGTGCTCAATTTTATCTG
TGGCTCGAAAAAATAAATCCTTTCTACCTGTGCCTTGCACC
>TC369780 similar to UniRef100_A7QA77 Cluster: Chromosome undetermined scaffold_69, whole genome shotgun sequence; n=1; Vitis vinifera|Rep: Chromosome undetermined scaffold_69, whole genome shotgun sequence - Vitis vinifera (Grape), partial (63%)
CCTGGCCCCACAGGGGACCCCGGGTCCCCTTGGTTGAAGGGAATTGGCCCAGCCCTGGGG
GCTCCCCTTTGCCAGGGACCAGGGGGTAAAGACCCAGGGCTTGCCTTGTTCCCATTTTTA
ACGGCCATTTGGTGGTTCGGTGCCCAGTTACTTGAGGAGCTAAACCTTTTCTCCAACATA
CTCAAAGAGCCTTTCTTCTGGACCGACCCTTCAAGAAGCGATTAAAAATGCATATGGCTC
TACAAACAAATATATTCTGGAAAATGCCAAGCAACTTGGACCAGGCGGCTCAACAGCAGT
TACTGCTATTGTAGTTGATGGCAAGGATATGTGGATAGCAAACGTAGGTGACTCGAGGGC
CGTTTTATGTGAACGGGGTGCTGCTAATCAGATCACCGTGGACCATGAACCCCATATATC
TAATGAAAGGCAGAGGATTGAACAGCAGGGCGGCTTTGTCACAACATTTCCTGGCGATGT
CCCTCGCGTAAATGGCCAACTCGCTGTCGCAAGGGCGTTCGGTGACCATAGCCTCAAGAC
GCACTTGAGTTCAGAACCTGACATTAGGCATGTACCTATAAACTCAAGTATAGAGTTCGT
CATACTTGCCAGCGATGGATTATGGAAGGTGATGAAGAACCAGGAAGCCGTGGACCTCGT
GAAGTCGACAAAGGACCCCCAGGCAGCAGCAAAGCGGCTGACGACCGAGGCGCTCGCGAG
GAAGAGCAAGGATGACATCTCCTGCATTGTCATCCGCTTCCGCTGCTGAATCGATCCCAT
TCTCCGATCATTTCAATTTCTCGATCCATGACTGATGTGGCGTCGTGACCTGATTCTCGC
TGCTCCAGATTGAAATTATGTAGTTGCTGTTATTGTTTGTACCTATAGTAGCTGTGAACA
TGCTTGAGATTAGAACATTGCATGGGAAGACGGTGGAGAGTCTGAGGCTTGGGGCTAGTA
GTGAGTAGTGGCTAGTGTGTGCAGGGTGTGTCATTCATCTGTGCATATGTTACACCGCCA
TAAGTTCCCCGCCAATCTGTGGAACATCTCGTTTGTGTACTTGGTTGATTGTGATGGTAA
ATTGGTAATGGACCAACCATGTTAAGGTTGCGCTTTGAACTACTTAAAAAGAT
>TC369784 homologue to UniRef100_P55307 Cluster: Catalase isozyme 1; n=2; Hordeum vulgare|Rep: Catalase isozyme 1 - Hordeum vulgare (Barley), partial (47%)
ACCCACGCGTTCCGTTTGCAGTNAGGAATTACCCAGAATGGAAGCTTTTCATTCAGACCA
TTGATGCTGATCATGAGGATAAATTTGACTTTGACCCTCTTGATGTCACCAAGACCTGGC
CAGAGGACATCATCCCACTGCAACCAGTTGGACGGATGGTCCTGAACAAGAACATTGATA
ATTTCTTTGCAGAAAATGAACAACTTGCTTTCTGCCCAGCAGTCACTGTCCCTGGAATCC
ACTACTCTGATGATAAGCTGCTCCAGACAAGGATTTTCTCCTATGCTGATACCCAAAGGC
ACCGTCTCGGTCCAAACTACTTGATGCTTCCTGTGAATGCCCCGAAATGTGCTCACCACA
ACAACCATCATGATGGCTTAATGAATTTCATGCACAGGGATGAGGAGGTGAACTACTTCC
CTTCAAGGTTTGATCCTACTCGTCATGCTGAACAGTACCCTATCCCTCCTCGCGTTCTAT
CTGGCTGCCGGGAGAAGTGCATCATCGAAAAGGAGAACAATTTCAAGCAGGCTGGCGAGA
GATACCGTTCCTTCGACCCTGCCAGGCAAGACCGTTTCCTACAGCGCTGGGTTGATGCGC
TCACTGATGCTCGTGTTACCCATGAAATCCAGGCATCTGGGTCTCATACTGGTCACAGTG
TGACGCGTCCCTCGGGCAGAAGCTGGCATCGCGGCTCAAGATTAAGCCGAGCATGTAGAT
GGAAAAGGAGGAGGGAACCAGTCGCTCACCCGCCTCGGTTGGCGTCGATCGAGCCAAGGA
GGGTGCAGCATGAACTGAATCTGTCTCTGTGTGGGTGTAGCCATGAATAAAAATGTGTAA
TGAATATTGTATGTAATACCCATGATGGTGGGTGTTGTGATACAGTTCGTCTGTCGTATT
GTGTCTGTGCAAAAGAGAAAATAAAAGACAATGTGTTGNTT
>TC369786
TTCTCTTCGTGCCTACGAGCGTCGTGTTGGGCCTCCAATGGCGAGGGCTCCGGTGCTTCC
CGCGCTCTTGTGCCTCGCGGTCCTCGCGCTGGCCGGCGGCGCCGACGCGAGGAGGAAGAT
GGTCAGCGTGTACGAGCTCAAGAGAGGGGATTTCTCCGTCAAGATGACCAACTGGGGCGC
CACCATCATGTCGATCCTCGTCCCTGATTCCAAAGGGAATTTGGCCGATGTTGTGCTGGG
CAAAGACACCCTCGCTGAGTATGTTACTGATAACTCTGCCTTTGGGCCGCTAAATGGGAG
GGTGGCGCAGAGAATGGCCAGGGGCCGCTTTGTCCTCGACGGCAAAGTATACCACACGTA
CATCAACGACGGCAGGAACTCCATCCATGGTGGCCACAGGGGATTCAGCAAAGTCATATG
GACGGTGAAGGAGTACGTCGCCGGCGACGACTCCCCGTATATCACGCTCTACTACCGGAG
CTTCGACGGGGAGCAAGGATTGCCCGGAGACCTGGACGTGTACGCGACGTACCAGCTGAC
GGGCCCGTACGAGCTGAGCATCCGCACGAACGCGACGGCGCTGAACAAGGCGACGCCGGT
GAACTTCCTGCAGCACGTGTACCTGAACCTGGGCGGGGAGGGCAACGGCGACATCCTGGG
CCACACGCTCCAGCTCTCCGCATCCCGGTACACCCCGATGGACGAGGAGCTGCTCCCGTC
GTCGGGCCGCGTTGACCCGTTGGNCGGACGAACTACGACTTCCGAACGCCGACGCCCATT
GGGGCGCCCATTCCGAAGGTAAAGGCGGCAAAATTTTACGGTACGACATAACTACGTATT
CAACTTGGGAGGGATTCCGGAAGGTGGCGGG
>TC369790 similar to UniRef100_Q84P97 Cluster: Porin-like protein; n=1; Oryza sativa Japonica Group|Rep: Porin-like protein - Oryza sativa subsp. japonica (Rice), complete
GGACGGGACTCGCTTGCATCTCCCTCTGACCCTCTCCACCCTTTTTGTTCCTCGCCCCTC
CTCCTCGGCGGCCGCCTCCCCGCACCCCCTCCCCCCACGCCGCCGCCGCCGCCATGGCCA
TGAAGGGACCCGGCCTCTTCACCGACATCGGCAAGAAGGCCAAGGATCTGCTCACCAGGG
ACTACACCTACGACCAGAAGCTCTCCGTCTCCACCGTCAGCTCCTCCGGAGTGGCCGTCA
CTTCCACAGCTGTGAAGAAGGGAGGGCTTTATTCTCTTGATGTAGCATCAGCTTACAAGT
ATAAGAATAATCTTGTTGATGTTAAAGTGGATACAGAATCAAATATCTCTACTACCTTGA
CTGTCTTGGATGTCCTGCCATCCACAAAGCTTGTGACGTCTGTCAAGTTTCCTGATTACA
ATGCTGGAAAGGTGGAGGTGCAATACTTCCACGACCATGCAACTTTTGCTGCCGCTGTTG
GCATGAAGCCCTCTCCTGTGGTCGATTTTTCTTTGGTAGTAGGCCCTAAAGGACTTGCCT
TCGGTGGGGAAGCTGGGTTTGACACTTCTTCAGGAAAGTTTACCAAGTACACTGGTGGTT
TCAGTGTAACCAAGCCTGACTTCCATGCTTCAGCTATTCTGGCCGACAAAGGTGACACCA
TCAAAGTGTCAGGTGTGTATCACCTTGATGAGAAGCAGAAGGCTTCAGCCGTGGCTGAAT
TTACCCGGAAGCTCTCAACAAACGAAAACACGCTGACAGTTGGTGGCCTGTACACGGTCG
ACCCTCAGACAGCTGTGAAGGCAAGGCTCAACAACACTGGAAAGCTTGCTGCCCTCCTCC
AGCACGAGGTTAAACCAAAGTCACTCTTGACGATATCTGGTGAGTTCGACACCAAGGCCT
TGGACAGGGCACCCAAGTTTGGGCTGTCACTCGCACTCAAGCCTTGACCAGATCATACGT
GGATGATGGCGATTGAACATCGGATTCTTTGGTTATTTTTTGTGAAGCTATGGCCAATAA
TTTGTTCCGCAGACATGTTCTGTTAAATCTCTGGAGGTTTAGGTGCTCTGTGGGCAGGAT
CCGATAGGCCTTCACCTGGATTTTTGTCCAGGAGTTTACTTTTGATGATCGAAGTACTTC
CTCATTGATANA
>TC369795 similar to UniRef100_A7PPD1 Cluster: Chromosome chr8 scaffold_23, whole genome shotgun sequence; n=1; Vitis vinifera|Rep: Chromosome chr8 scaffold_23, whole genome shotgun sequence - Vitis vinifera (Grape), partial (68%)
TGCGGACAACTCCACTCCACTCGTCCACTCCTACTACGAGCTTCTCACTCCCACTCCCGC
AGGCGGGTGATCCATGGCCACGGCGCTCCGCCTCCCGTCTCTCCTCTCCTCCCGCGCCGC
CCCTACCACCGCCGCTCGCGCTACCATCCGAGGGAATCGGACAGGATCGTTCACTCACAG
GGTCGCCGCGCAGCCTGACGACACCACCGCCACCACCTCCACCTCCACCACGCCGGCTCC
GCCCGCCGGGTTCACGCCTCCGGTTCCCAAGCGGTTCGAGGTCAAGCCCGGCCAGTCAAA
CAACATCGCCGGCGCCGCCCTCGCTTTGCCCTTCCGCCTCGGCACCGGCGTCTTCGTCCT
AGGATATGGAGTGACACTTGTTGATGCTAACGAGATATCACCAGATCAATATGCTTTGGA
TTTCCAAGGTCGGAAGGTGAAAGAAACGTCGAAGGTGGGGCAGTGCCCTCGACCTGCTAA
GCCTATTGAAATATACGAGTTTGAAGGATGTCCATTTTGTCGAAAGGTCAGAGAGATGGT
ATCCGTCCTGGACCTTGATGTTTTATATTACCCTTGTCCTAAAGGCAGCCCAACCTTCCG
GCCAAAGGTTCTAGAGATGGGTGGAAAGAAACAGTTTCCTTACATGGTCGATCCAAACAC
AGGAGTTGCTATGTATGAATCAGATGACATCATAAATTACCTGGCAAAAACTTACGGTGA
TGGAAGTGTTCCAATTATGCTAAAACTTGGTCTATTGACAACAATAACGGCAGGGCTTGC
ATTGAGTGGGCGTAGCGGGAAGGGGTCTTCCTACAGTCCTGCAAAGCTTCCATCTCAGCC
AATAGAGATATGGGCATACGAGGGATCTCCTTTCTGTAAAATAGCGCGTGAGACCCTTGT
CGAATTGGAGTTGCCACACTTGCTACACAGCTGTGCGCGTGGCAGCCCCAAGCGACAGGA
TTTTTTTGAGAAATATGGTCTTTTCCAGGCGCCTTATATCGAGGATCCTAACACGGGGGT
AAAGATGTTCGAAAGCGCCGACATCGTAGAGTATCTGAGGGCAACATATGCTGCTTGAGA
ATCCCTGTCACTGTCTTTTCTCAGTAAATAACTAAATATTGAGCTCATAGCTGCCATGTC
TCTTCTCATGTAGTAGATCACATTCTTTACTAGGAAAAATGGTGCATACTAGATATGTAA
GGTGTAAATTATATTCGCTGCAGCGAGACAGCT
>TC369801 similar to UniRef100_A7PSB6 Cluster: Chromosome chr14 scaffold_27, whole genome shotgun sequence; n=1; Vitis vinifera|Rep: Chromosome chr14 scaffold_27, whole genome shotgun sequence - Vitis vinifera (Grape), complete
GCACGAGGTCACGCGGCCGGCCCGCCTAACTCTCACCTTGCCGCTGCGGGACGCTTGCTC
CGCCCCGAAGCTTCCCTTCCCCGATCCCCCGCCGCGGCTGTTTCCGTCGCCGGTCAAGAT
GATGTCCGGCGGTGGCTACTCCGCCCTCGACGATCCCAAAGCCTCCGGATCCGTCCCGGC
GGCGACGGGGCCAGATCCGCAGACCATCAAGTTCACCGAGTCCAACCTCCAGACCTTCCC
ACCCTCAGAAGCCAAGGGCAAGATCTCTGGCGCCTACCGCCCGCCCACTGACTCCGACGA
CACCTTCTCGTCCAAGGTTGGAGGGGGCGGCGGAGGCAGGGGTAGCGATGGTGGGTCGGA
CGATGCCGCGCAGGGCGGCTGGTTCCGGATGTTCTCCGTAGCTGCCTACAAGCCCTACTT
CGACGTTGACACGTCCGATGTCGTGGAGAGGATCTGGGAGTCGGTCTTCCCCTTCCGCGG
CAACTTCACCGAGAAGACTTCCGACAAACCCGACCTGTATGGGCCATTCTGGACATGCAC
CACCCTGATTTTTGTTGCTGCTTCCATTGCCACGTTTGTCACCTACCTTTCCCACAAATG
GCACAAGAAAGAGTGGACCTATGATATTAACCTGGTTACATGGTCTGCTGGCTTATTCTA
TGGCTATGTGACATTTGTTCCCCTTGGGTTATATGTCATTCTTAAGTACTTCTCAGCACC
TGCTGGACTCGTGCAATTGTGGTGCCTGTATGGGTACTCTTTGTTCATCTTCATTCCAGC
CTCGCTTCTGTCAATTGTGCCAATAGAAATATTCAGATGGGTTATTGCTGGTGTTGCTGG
GTTTATGTCTGCTACCTTCGTCGCTGTCAATCTCCGTGCCCACATCTTAAACTCTGGGGA
GCGGTGGTTTCTGATCGTTGCAGGGATATTCTTGTTGCAGTTGGGATTGGCTGTTTTGCT
GAAACTTTATTTCTTTACGATAACTGTATAGGGAAATGGGGCTGCTTCTTGTATTAGTCA
GAAATGAGCATGCAGGAGTCGATTCATTGATGTAATTTTCCAGGTATACATCCCACCTTA
CATGTGACATTCAGGAACGAACACATACCACTTCGTTAGCCTCTGAAATCACAGAAATGG
CAAAATGTCCTTCGGTTATTATGGGGTTAAAGAGTATGTTTTGTGGTTTACTTTTTGTCC
AGTCACTGAG
>TC369808 similar to UniRef100_A7QEY9 Cluster: Chromosome chr16 scaffold_86, whole genome shotgun sequence; n=1; Vitis vinifera|Rep: Chromosome chr16 scaffold_86, whole genome shotgun sequence - Vitis vinifera (Grape), partial (79%)
GCACGAGGCAACCTCAACCACTAGTTCAGATATGCTGGGACATCCCATCCAGAACCATTT
AGGTCCTTTGGACACTTGCACATCCCAAAATATCTCCTTCCAGCAACAGGATGCAGCCTT
AGGATTAGCTAGGCTCTCTTCTGATTCTCCCCCAAGTTTTGCTGTTCTTTATCTCATGAC
CACGATGATCGCAGCTAGCTCCATAGTGAAAGCCAACCTTCCTTGCTCGTCAAGGATATC
CTCCAGCTCAGACTTCTCATCTGGTCATTCTTGGCGCCCATTAGAGGCGGCAAAACATTA
CCGGGCGCATGGTGTGCGCTCGCTGCGGATAACATGTGCTGCCACTAAGACTGCGAAATC
TCCAGCTGAAGAAGAATGGAAGATCAAACGGCAACTCCTAGTAGAGAAGCGGGTACGTAG
TGTTGATGTGAAGGAAGCACTGCGCCTTCAAAACGAAAACAACTTTGTAATTCTCGATGT
CAGACCAGAAGCAGAGTTCAAACAGGCTCACCCACCTGGTGCTGTTAATGTACAAATATA
CAGATTAATAAAGGAGTGGACAGCATGGGATATTGCAAGGAGGGCAGCATTTGCTTTCTT
TGGCATATTTGCAGGAACAGAAGAGAATCCTGAGTTCATAAAAAGCGTTGAAGAAAAACT
TAATAAAGATTCAAAGATAATTGTAGCATGTTCAGCAGGAGGAACAATGAAGCCAACACA
GAATCTACCTGATGGGAAGCAATCTAGGTCTCTGATAGCGGCGTACCTGCTGGTCCTAAA
CGGCTACAAGAACGTGTTCCATCTGGACGGAGGCCTCTACACATGGTTCAAGGAAGACCT
ACCATCTGAAGGAGAAGAAGATTGAGCAGGAAATGACCTGTCAGTTATTAGTTGCTACGA
CATTGTTGTTGTTCATACGGCAGCAGTTTGCGATGAGTTGTAATGGTGCGGCGTTACGGA
TTAAAATTGTCGCACTAGTTTTGAGAAAATCTCATATCTTCCCATCTTTACTTTTTGCTG
GTTTGAAGGGTCGCCAGATTCTCCGTGGATTTCAAATTTACCCCCAGGGTTTTTTGAATG
GACCTGCTGGTTTTGCGAAATTCATGTTATTCCAATGATCCCTAGAAGCCCCTTAATTAT
TTTTGGGAGGAAAGAAAGTTTGATTAA
>TC369815
ATGGGCCCCCGTGGGGCCAAAGTTCGGGGAGAGCGGCCCCCCCACCCTGAGATTGCCTCC
TTTTTGACCCTGTTGACACGTTTAACCCGGGGGGATCAGGAATCGCCCTTGAAGTTATGA
AGAACATCCAAGAATACATGGTCGAGAAGCTCGGCATCGACAAGAGCATCAGCCACGAGC
TCTGCATCCTGCTGTACAAGCAGTACGGAACCACCATGGCCGGTCTGCGGGCTGTCGGGT
ACCAGTTCGACTACGATGATTTCCACGGCTTTGTTCATGGAAGGTTGGCCTACGAAAAGC
TCAAGCCTGACCCTGTGCTCAGGAACATCCTTCTGAGCCTACCAATCCGCAAACTCGTGT
TCACGAATGGTGACAGGCTCCATGCTTCGAGGGCCATGAAGAGGCTTGGGATCGAGGACT
GCTTTGAGGGAGTTCTGTGCTTTGAGACATTGAACCCGCCATCGCCCACTCCTGCGCCAG
CCAGCAAAGTTGAGATCTTTGATATAATGAAGCACCTGGCTCATCCGGAGCCTGGGGTTG
AGCTGCCAAGGTCACCAATCCTGTGCAAACCGAATATAGATGCAATGCTGCATGCCCTCA
AGCTTGCCGACATCAATCCTCAGACTACTATATTTTTTGATGACAGCGTCAGGAACATCC
AGGCCGGGAAGCAAATCGGAATGCACACTGTCCTGGTTGGAACTTCTGAAAAGATTAAAG
GTGCTGACCATGCCTTGGAAAGCCTCCACAACATGAAGGAAGCGTTTCCAGAACTGTGGG
AGGAGGCTGTGAAGGATGAGGACGTCAGGAAATCGAGCAAAGTTGGAATCGAGACATCGG
TGATCGCTTAAAATCCCTCATGAACTGACTCATGGTTTTGGGCAAAGGGCACATGAGACG
ACCAGATCCAGTATCTGTTTGTCTGACAGTAGACATGCTGATTAGACCAAGAGAAAATTG
TTGTAATCGTTAAGGGAACTGATGCCACTTCCGTTATGTTTGTCCCTTGTAATAAGAAAT
AAAATGTTCTGAACCTCGCTGTAACTCCGTTCACGGGGCAATAGACCTGCTATGCTAGTA
CTATTGACATTATAAAATAGCGA
>TC369816 weakly similar to UniRef100_A7P5I0 Cluster: Chromosome chr4 scaffold_6, whole genome shotgun sequence; n=1; Vitis vinifera|Rep: Chromosome chr4 scaffold_6, whole genome shotgun sequence - Vitis vinifera (Grape), partial (16%)
CGGGATTGGCTCTATATGGATGGTGAAGAGGCTCAAGCAAACGAATTTCAAGTGCGCCTT
GATCAGCTTAAGGCCATGGGCGACCCAATTCTTTTCAGAATGAGTGAGTTAAAAGCCCGA
CCAGCAGCTTGCGGAAGTGCTCGATTGTATCTTACTGAGCTACAAAAGATTGTTAAGAAC
TGGGATACAAGCAAACCATGGCTTCCAAAAAAGAGAGTAGATGAGGTCGTAAGTGAAGCA
GATAAACTGAAAACTTGGTTGGAGGAGAAGGAAGCCCTACAGAAGAGCACCCCTGTCCAC
AGCTCGCCTGCTTTCACATCTGAAGAGGTCTACCAGAAAGTTTTAGCCCTACAAAATAAG
GTCTCTAGCGTCAATAGGATCCCAAAACCAAAACCCAAGGTTGAGAAGAAACCCGCAAAG
GAGGAAGCTAACAAGGAGAAGACGGACTCTTCAGAATCTGCATCCAGCGAGTCTGAATCC
ACGGAGAAGCCGTCGGAATCAGATGCCCCTGAGAAGAATAACGATTCGGAACCAGAATCC
CATGACGAGTTGTGATTATTAGAATCGGCTTTTGAACACCCCTGAGAGATACTACTCAAA
ATATACTCCGAGAAGATAGCTCGTCACCACCACAGTTTTGTTTGGCGGCCGAAAAGACAG
AGAGGTTTGTGTAGGAATTCACGGCAGGCTAGATGCTATACGAGCGAGAAGAATTTGATA
TTGATCGCTGTATAGCAATATTGTGGTCTCTAGGGCATATGCTGTCGAGATAGCGGCTCG
AAAGGCTTAGTTGTCAGGACTGAGAAGACTTTGTAGCTGCATTGTTGTACTGAAACTCAT
TTATATTTTGATAACAGCTACTATAGAGATTTTATGCCTGGTAGGGGTTTCAATGTATCT
GTTTGCTCTTTTATACTGTCTATCACGCAGTGGTGTTTTACTTGCAGTTAAAGCAATAAA
GAGCGGATGTTTGCTTGAAAAAAAAAAAAAGGCGGCCGTTCTTAATTATCCTCGAGGGGC
CAAGTTTAGCGTTCCCGCTTCTTGTCAAAGGGCCCCAAAGGAGTGGATTAAGCTAGGCCC
GGCGTCGTTTAAACGTCGGAATGGATACGGTACTTGGGATCTTGGAGGAACCTATTCTGG
GGGGAAAAATGGA
>TC369833 UniRef100_P13192 Cluster: Photosystem I reaction center subunit III, chloroplast precursor; n=1; Hordeum vulgare|Rep: Photosystem I reaction center subunit III, chloroplast precursor - Hordeum vulgare (Barley), partial (80%)
ATCAAAAAAGTTTGGGCCCGGGGCGGGGCCCGGGAGACGAAGCCAATTGGGCCCCCCTTA
CCCCCGTCCATTGGCCACCTTCCAGGGGCCTTTTCGCCGGAGAAACCGGGGCCCTGGGCC
CGCCCCGCCGGGGGCCCTTTTCCGTTTCCTGGTCCCGCGGTCCAGGGGGCGACAACAACA
CCCCCCTGGTTTTCCGCCTCCATCAAGACCTTTTCGGGCCGCGCTGGCGCTCTCGTCCGT
GCTCCTTTCCTCCGCCGCGACCTCCCCGCCGCCGGCGGCCGCCGACATCGCCGGCCTGAC
CCCGTGCAAGGAGTCCAAGGCGTTCGCCAAGCGGGAGAAGCAGTCGGTGAAGAAGCTCAA
CTCGTCGCTCAAGAAGTACGCCCCCGACTCGGCCCCCGCGCTCGCCATCCAGGCCACCAT
CGAGAAGACCAAGCGCCGGTTCGAGAACTACGGCAAGTTCGGCCTGCTCTGCGGCTCCGA
CGGCCTGCCCCACCTCATCGTCAGCGGCGACCAGCGGCACTGGGGCGAGTTCATCACCCC
CGGCGTGCTCTTCCTCTACATCGCCGGCTGGATCGGGTGGGTCGGCCGCAGCTACCTCAT
CGCCGTCAGCGGCGAGAAGAAGCCCGCCATGCGGGAGATCATCATCGACGTCGAGCTCGC
CGCCAGGATCATCCCCAGGGGCTTCATCTGGCCCGTCGCCGCCTACCGCGAGCTCATCAA
CGGCGACCTCGTCGTCGACGACGCCGACATCGGCTACTAAGTAGCTGCCATGCGTGCGTG
GTTGGCTAGTCAGTCCCAACTCAGATGGGCAGCGGAGGATTGAGGGCTTGTGGTGTCGAT
CTGCGTGGGCTTGGTGTAGGAGCTGATAGGATCATGGAGAAATGGAAGCTCGATCTCTTG
TATTTAAGAAACTGAACCCAATCTTGTATAACTATTGTGTTCTCTCTTCACATTTGTGTA
TTTTACAATTGTTCAAATTGTTGAGAACCATTTCATGATGCACAGCATATTATGAGTGAA
AATGTGCCAACATACATAGG
>TC369836 homologue to UniRef100_Q40073 Cluster: Ribulose bisphosphate carboxylase/oxygenase activase A, chloroplast precursor; n=3; Triticeae|Rep: Ribulose bisphosphate carboxylase/oxygenase activase A, chloroplast precursor - Hordeum vulgare (Barley), partial (68%)
ACCCTTCCGGATTNCGACAACACCATGGGAGGCTTCTACATCGCTCCTGCTTTCATGGAC
AAGCTTGTTGTCCATCTCTCCAAGAACTTCATGACCCTGCCCAACATCAAGATCCCACTC
ATCTTGGGTATCTGGGGAGGCAAGGGTCAAGGAAAATCATTCCAGTGCGAGCTTGTCTTC
GCCAAGATGGGCATCAACCCAATCATGATGAGTGCCGGAGAGCTGGAGAGTGGCAACGCC
GGAGAGCCAGCCAAGCTCATCAGGCAGCGGTACCGTGAGGCTGCAGACATGATCAAGAAG
GGTAAGATGTGCTGCCTCTTCATCAACGATCTTGACGCTGGTGCGGGTCGGATGGGCGGG
ACCACACAGTACACCGTCAACAACCAGATGGTGAACGCCACCCTCATGAACATCGCCGAT
GCCCCCACCAACGTGCAGCTCCCAGGCATGTACAACAAGGAGGAGAACCCTCGTGTGCCC
ATCGTCGTCACTGGTAACGATTTCTCGACGTTGTACGCCCCTCTGATCCGTGATGGCCGT
ATGGAGAAGTTCTACTGGGCTCCCACCCGCGACGACCGTATCGGTGTCTGCAAGGGTATC
TTCCAGACCGACAATGTCAGCGACGAGTCCGTCGTCAAGATCGTCGACACCTTCCCAGGA
CAATCCATCGACTTTTTCGGTGCTCTGCGTGCTCGGGTGTACGACGACGAGGTGCGCAAG
TGGGTGACCTCTACCGGTATCGAGAACATTGGCAAGAGGCTGGTGAACTCGCGGGACGGA
CCCGTGACCTTTGAGCAGCCAAAGATGACAGTGGAGAAGCTGCTAGAGTACGGGCACATG
CTTGTCCAGGAGCAGGACAATGTCAAGCGTGTGCAGCTTGCTGACACCTACATGAGCCAG
GCAGCTCTGGGTGATGCTAACCAGGATGCGATGAANACTGGTTCCTCCTACGGTTAGAAC
ATCCTCATTACCACCCACCATCTCTTGCTGCATAGGAAGAGGTAAAGGGGCCAGCAAGGT
ATTTGCCTGTACGGCAGGATGCCACGACAGATTGCCAGAAATCGACCCACGGCAAAGAAT
ACCACGGAACTCCTTTAACCTTTAAGCTTCCCATTAAAATTGATGTTAACCCTGGAAC
>TC369841 homologue to UniRef100_Q93XV7 Cluster: Hydroxypyruvate reductase; n=1; Bruguiera gymnorhiza|Rep: Hydroxypyruvate reductase - Bruguiera gymnorhiza, partial (65%)
ACCTTCGAAAACTGCCCTTGGGTACACCACCTTTAATTTGATCTGTCCAACCGGAAGGGA
TTGCCATTGGCAACCCCCCTGGGGTTTTTATTAGACCAACGCGGGACTGCGGGGTTCCTT
TTGGTGGCCGTTCCCCGGAGGATCGTTGAGGCCGACCAATTCATGAGGGCTGGCCTCTAC
GATGGATGGGCTCCCGCACTTGTTTGTTGGGAACTTGCTCAAGGGGCAGACTGTTGGAGT
GATCGGAGCTGGCCGCATCGGCTCAGCTTATGCAAGGATGATGATTGAGGGGTTCAAGAT
GAACTTGATCTACTTCGACCTGTACCAGTCCACACGGCTCGAGAAATTCGTCACAGCGTA
TGGCCAGTTCCTGAAAGCCAATGGTGAGCAGCCTGTGACATGGAAGAGGGCCTCCAGCAT
GGAGGAAGTTCTCAGGGAGGCCGATGTGATAAGCCTGCACCCAGTGCTGGACAAGACGAC
GTACCACCTGATAAACCCTGAGCGGCTGGCGATGATGAAGAAGGAGGCAGTGCTGGTGAA
CGCCAGCCGTGGCCCGGTGATCGACGAGGTTGCACTGGTGGAGCACCTGAGGGCGAATCC
CATGTTCCGTGTTGGCCTCGATGTTTTTGAGGATGAGCCTTACATGAAGCCAGGGCTGGC
TGAGATGAAGAATGCCGTCGTCGTGCCTCACATCGCATCTGCATCGAAGTGGACGCGTGA
AGGGATGGCGACGCTCGCTGCTCTGAACGTGCTTGGTAAGATCAAGGGGTACCCGGTGTG
GGGGAACCCGAACGCGGTGGAGCCCTTCCTCGACGAGAAGGCGGCGCCGCCCCCTGCCTG
CCCAAGCATCGTTAACGCCAAGCAACTCGGCCTGCCATCTTCCAAGCTTTAGGCAGAGGC
AGAGGCAGAGATGGATGAATCACTGCTACTACTACTACTACTTGCTAAGATGCTATGCAT
ATATAGCTCCTTCCCAGTATATATGTATGAATGCCCTCATCCTCATGGAGTAGCAGTACT
GAATGAATGAGTATATATATCCAGCAAGAGATTTTTGAAAAATTATGCAGGTATGTTTCC
CTGCCCC
>TC369844 similar to UniRef100_O04477 Cluster: F5I14.13 protein; n=1; Arabidopsis thaliana|Rep: F5I14.13 protein - Arabidopsis thaliana (Mouse-ear cress), partial (81%)
GGTAGAGCGGATTACGNCGACCCACGCGTCCGAGTAAGTTGAATGTTCTTCATTGGCACA
TTGTGGATGAGCAGTCATTTCCTCTTGAAATACCTTCATACCCAAAATTATCGAATGGTG
CATACTCTTATTCAGAAAAATATACAATCAATGATGCGATCCACATTGTGCAATATGCTG
AAAAAAGAGGTGTGAATGTCTTGGCTGAGATTGATGTCCCTGGCCATGCTGGTTCATGGG
GTGTTGGATATCCGTCGTTGTGGCCATCAGCTACCTGTCAACAACCACTTGATGTCAGCA
ACGACTTTACATTTAAAGTGATCGACGGAATTCTTTCAGATTTTAGCAAGGTTTTTAAGT
TCAAGTTTGTCCATTTGGGAGGTGATGAAGTCGATACAAGTTGCTGGACTACCACACCAC
GCATTAAATCATGGTTGGTTCAACATGGTATGAATGAGTCTGATGCCTACAGATATTTTG
TCCTAAAGGCTCAAAAGATTGCAATTTCACATGGCTACGAGATTATTAACTGGGAAGAAA
CATTTAACAACTTTGGAGACAAGTTGGACCGCAAAACTGTGGTGCATAACTGGCTTGGAG
GTGGAGTTGCAGAGAAAGTGGTTTCTGCTGGTCTGAGATGCATTGTGAGCAACCAGGATA
AGTGGTACCTAGATCACCTGGATGCTACATGGGAAGGATTCTATATGAATGAACCATTGA
CAAATATCTACAACCCAGAGCAACAGAAGTTGATTCTTGGCGGAGAAGTATGCATGTGGG
GCGAACACATAGATGCATCTGACATTCAACAAACCATTTGGCCTCGTGCTGCAGCAGCTG
CAGAGCGGCTATGGACTCCCGTTGAGAAGCTCGCGAAGGACACAACGGCGGTCACTGCAA
GATTGGCACACTTCAGGTGCTTGCTGAATGAGAGAGGGGTCGCTGCAGCGCCGCTGGCTG
GATATGGCCGCACAGCTCCGTCGGAACCAGGATCCTGTGTAAGGCAGTAGGACATTCATA
ATGGGGGTAAATACCATTCATACAGGAATAAACATCAGTCCGAGGCATCCTTTTTTTCAC
CGTTCTGGGCAATGAAGCCCGGACAAATGTACTGATTCAGGATGTTCTGTGATGCAAGGG
GATGTTTCAATGATATTGCGTCCCTCTTTC
>TC369850 similar to UniRef100_P0C5A3 Cluster: 3'(2'),5'-bisphosphate nucleotidase  (3'(2'),5- bisphosphonucleoside 3'(2')-phosphohydrolase); n=2; Oryza sativa|Rep: 3'(2'),5'-bisphosphate nucleotidase  (3'(2'),5- bisphosphonucleoside 3'(2')-phosphohydrolase) - Oryza sativa (Rice), partial (82%)
CCCACGCGTCCGGACACAGCGCATGGCTTCGCGCGTGGGCCTCCTCCTCGCTCCCTCCTC
CCTCGCCCGAAACCCACCTCGTGCTCGCCTCCCTTATCCCCTGCCTTCCCACCACCTTGG
CCGCCCCACCTACCGCCGATTCGCCTCCTCCGCGCCGCTGCGCTCCCCCCTCTGGTGGCC
CCGCCAAGCGCCACCCCTCTTTTCCGCCCGCGCCATGTCAGGGTCCGCCGGTAGCCCCCC
GTACGCCGCCGAGCTTGCAGCCGCCAAGAAGGCCGTCGCCCTTGCCGCCCGCCTATGCCA
GACTGTACAACAGGAAATTCTGCAATCAGATATTCAGTCCAAGGCGGATAAAAGTCCTGT
GACAGTAGCTGACTATGGATCTCAAGTATTGGTAAGCCTTGCGTTAAATATGGAAGTAAC
TTCTGGTTCATTTTCTATGGTGGCCGAAGAGGACTCAGAAGACTTGAGAAAGGATAGCGC
TGAAGAAATTCTGGAACATATTACTGATCTTGTAAATGAAACTCTCGCTGAGGATGGTTC
ATACAACATTACTTTATCTAAGGAAGGTATCCTCTCTGCAATTGATACTGGGAAGTCTGA
AGGAGGTCCATCTGGCCGACATTGGGTTCTGGATCCAATTGATGGGACTAAAGGTTTCTT
GAGAGGAGGCCAATATGCAATCGCACTGGCACTGCTTGATGAGGGCAAAGTTGTTTTGGG
CGTGTTGGGATGTCCAAATCTTCCTTTGACATCAATAAGCAACCTCAATGGTAGCTCATC
AGGAGATCAAACGGGGGCCCTCTTTTCAGCTACAGTTGGTTGTGGTGCTGAAGTAGAGTC
ATTAGAGGGCTCTCCACCACAAAAGATTAGTGTTTGTACCATCGACAATCCAGTGAATGC
CTCGTTCTTTGAATCCTATGAAGGAGCACACACAATGCATGATTTAACTGGCTCTATAGC
GGAGAAACTTGGTGTCCAAGCTCCTCTCAGTCAGAATAAATTGCCAACCAAAATATGGTG
CTCTGGCCCGTGGTCGAGGGTCCCATTTACTTGCGTTTCCACACCAGGGGTTTAAGGAAA
AGATATGGGATCATGCAGTTGGGCCATTTTTCTTCAAAAAAGCTGGAGGTTTATTACATA
TGCCTCAGAAAGAACTTGATTTTCAAAGGGAGATTTTTTAATGTTAACAGGGCTTATTGC
CCAAAAA
>TC369852 homologue to UniRef100_Q41421 Cluster: Chlorophyll a/b binding protein; n=1; Solanum tuberosum|Rep: Chlorophyll a/b binding protein - Solanum tuberosum (Potato), partial (92%)
AGTGTGCGGCGACCCACGCGTCCGCGACTGGAGCACGAGGACACTGACATGGACTGAAGC
AGTAGAAAACGCAGCCACCCATCAGTAGCAGCGGCAGCCGCACATCAGCAGCTTGCTCTG
TTCCATCCGGCAGCAATGGCGGCCACCACCACCATGGCGCTCTCCTCCCCCGCGATCAAG
CTCGCCGGAGCCTCCTACGCCCTCGGCGGCGGCGGCCGCATCACCATGCGCAAGGCCGCG
CCCAAGGCCTCCGCCTCCAACAGCCCGTGGTACGGCCCCGACCGCGTGCTCTACCTCGGC
CCGCTCTCCGGCGAGCCCCCGAGCTACCTCAGCGGCGAGTTCCCGGGCGACTACGGGTGG
GACACCGCGGGCCTCTCCGCCGACCCGGAGACCTTCGCCAAGAACCGCGAGCTCGAGGTA
ATCCACTGCCGCTGGGCCATGCTCGGCGCGCTCGGCTGCGTCTTCCCCGAGCTGCTCGCT
CGCAACGGCGTCAAGTTCGGCGAGGCAGTCTGGTTCAAGGCGGGCTCCCAGATCTTCAGC
GAGGGCGGCCTCGACTACCTCGGCAACCCTAGCTTGGTCCACGCTCAAAGCATCCTTGCC
ATCTGGGCTTGCCAGGTCGTGCTCATGGGCGCCGTCGAGGGGTACCGCGTCGCCGGTGGC
CCGCTCGGGGAGATCGTCGACCCACTCTACCCCGGTGGCAGCTTCGACCCCCTTGGCCTA
GCCGACGACCCGGAGGCGTTTGCTGAGCTCAAGGTGAAGGAAATCAAGAACGGCCGCCTT
GCAATGTTCTCCATGTTTGGATACTTTGTGCAGGCCATCGTCACTGGGTAAGGGTCCGCT
GGAGAACCTCGCTGACCACCTCGCCGACCCTGTCAACAAAAACGCGTGGGCCTTCGCCAC
CAACTTTGGTGCCGGAAAGTAAACCATGAAAATCGACTTCTAAGGAGTATATGTGTACCC
TGGGAGGTATGAATAAAATCTGATCGGTGAAGTTGGTAACTATCAAAAATTGTAAAAATA
GGGCCCGTTTGGAAATTAAAGGTTTTTTTAAAAAGGATGGGTTTAATTTCCCAAGAAAAC
CAGGGGCACTTAATGGGTAAAAAAAAAC
>TC369853 similar to UniRef100_Q6JN52 Cluster: Ethylene receptor; n=1; Zea mays|Rep: Ethylene receptor - Zea mays (Maize), partial (26%)
GTTGCCCTTACCCTCCTCTCTTCCCGTCCCTCCTTCCTTTACCCCCTCTCCATCTAGCTG
CCGTCGTCACGCCACCGCCGTGCCGCGCCCAACATCAATTCCTGTGCTCGCCCCACAAGC
AGGGAACAAATACCGGCCAGGAAGACGACAACAACACTCTAGCTAGGCATCCAGGCTCCA
GATTAACAAAATGGAGGGTTGTGCCTGTATCGAGCAGTTCCGGCAAACCGACGGGCTCCT
CATCAAGTACCAGTACATCTCGGACTTCTTCATAGCCCTTGCTTACTTCTCCATCCCACT
CGAGCTGATCTACTTCGCCAAGAAGTCGTCATCCTTCCCCTACAGATGGGTGCTCATCCA
GTTCAGTGCCTTCATAGTCCTCTGCGGGGCCACCCACTTCATAAACCTCTGGACCTTCAC
CAAACACACCAGGACCGACATCGTCATGACGGTAACCAAGATCACCACGGCTGTCGTGTN
CTGCGCGAACCGCCTCACGCTCATNCATATCGTACCTGATTTGTTGGGCGTCAAGACGAG
GGAGTTGTTCCTCAAGCAAAAAGGCTGATGAGCTCGACAGGGAGATGGGTCTCGTACGAA
CGCANGAGGAGACAGGGAGGCATGTCAGGATGCTCATCCCATAGATCAAGAGCACGCTTG
ACAGCACACCAATCTCAAGACTACTTTGGTGAGCTCGGGNAAGCCTTGGGTCTGGAGGAT
GTGCTTTCTTGATGCCGCCANGGAGCGTTCGAGCCTTGAGCTAACTTATACCATGCACAA
CCCACTCCCCGGGGGCTCTTTTTTGGAGATAAATCTCCCTGTGGGCAACCAATTCTTTAT
ACCCACCCGGGCGAACATAGG
>TC369856 UniRef100_Q9LKW6 Cluster: Starch synthase III; n=1; Triticum aestivum|Rep: Starch synthase III - Triticum aestivum (Wheat), complete
CGGCACGAGGTTTAGTAGGTTCCGGGAAATGGAGATGTCTCTCTGGCCACGGAGCCCCCT
GTGCCCTCGGAGCAGGCAGCCGCTCGTCGTCGTCCGGCCGGCCGGCCGCGGCGGCCTCAC
GCAGCCTTTTTTGATGAATGGCAGATTTACTCGAAGCAGGACCCTTCGATGCATGGTAGC
AAGTTCAGATCCTCCTAATAGGAAATCAAGAAGGATGGTACCACCTCAGGTTAAAGTCAT
TTCTTCTAGAGGATATACGACAAGACTCATTGTTGAACCAAGCAACGAGAATACAGAACA
CAATAATCGGGATGAAGAAACTCTTGATACATACAATGCGCTATTAAGTACCGAGACAGC
AGAATGGACAGATAATAGAGAAGCCGAGACTGCTAAAGCGGACTCGTCGCAAAATGCTTT
AAGCAGTTCTATAATTGGGGAAGTGGATGTGGCGGATGAAGATATACTTGCGGCTGATCT
GACAGTGTATTCATTGAGCAGTGTAATGAAGAAGGAAGTGGATGCAGCGGACAAAGCTAG
AGTTAAAGAAGACGCATTTGAGCTGGATTTGCCAGCAACTACATTGAGAAGTGTGATAGT
AGATGTGATGGATCATAATGGGACTGTACAAGAGACATTGAGAAGTGTGATAGTAGATGT
GATGGATCATAATGGGACTGTACAAGAGACATTGAGAAGTGTGATAGTAGATGTGATGGA
TGATGCGGCGGACAAAGCTAGAGTTGAAGAAGACGTATTTGAGCTGGATTTGTCAGGAAA
TATTTCAAGCAGTGCGACGACCGTGGAACTAGATGCGGTTGACGAAGTCGGGCCTGTTCA
AGACAAATTTGAGGCGACCTCATCAGGAAATGTTTCAAACAGTGCAACGGTACGGGAAGT
GGATGCAAGTGATGAAGCTGGGAATGATCAAGGCATATTTAGAGCAGATTTGTCAGGAAA
TGTTTTTTCAAGCAGTACAACAGTGGAAGTGGGTGCAGTGGATGAAGCTGGGTCTATAAA
GGACAGGTTTGAGACGGATTCGTCAGGAAATGTTTCAACAAGTGCGCCGATGTGGGATGC
AATTGATGAAACCGTGGCTGATCAAGACACATTTGAGGCGGATTTGTCGGGAAATGCTTC
AAGCTGCGCAACATACAGAGAAGTGGATGATGTGGTGGATGAAACTAGATCAGAAGAGGA
AACATTTGCAATGGATTTGTTTGCAAGTGAATCAGGCCATGAGAAACATATGGCAGTGGA
TTATGTGGGTGAAGCTACCGATGAAGAAGAGACTTACCAACAGCAATATCCAGTACCGTC
TTCATTCTCTATGTGGGACAAGGCTATTGCTAAAACAGGTGTAAGTTTGAATCCTGAGCT
GCGACTTGTCAGGGTTGAAGAACAAGGCAAAGTAAATTTTAGTGATAAAAAAGACCTGTC
AATTGATGATTTACCAGGACAAAACCAATCGATCATTGGTTCCTATAAACAAGATAAATC
AATTGCTGATGTTGCGGGACCGACCCAATCAATTTTTGGTTCTAGTAAACAACACCGGTC
AATTGTTGCTTTCCCCAAACAAAACCAGTCAATTGTTAGTGTCACTGAGCAAAAGCAGTC
CATAGTTGGATTCCGTAGTCAAGATCTTTCGGCTGTTAGTCTCCCTAAACAAAACGTACC
AATTGTTGGTACGTCGAGAGAGGGTCAAACAAAGCAAGTTCCTGTTGTTGATAGACAGGA
TGCATTGTATGTGAATGGACTGGAAGCTAAGGAGGGAGATCACACATCCGAGAAAACTGA
TGAGGATGCGCTTCATGTAAAGTTTAATGTTGACAATGTGTTGCGGAAGCATCAGGCAGA
TAGAACCCAAGCAGTGGAAAAGAAAACTTGGAAGAAAGTTGATGAGGAACATCTTTACAT
GACTGAACATCAGAAACGTGCTGCCGAAGGACAGATGGTAGTTAACGAGGATGAGCTTTC
TATAACTGAAATTGGAATGGGGAGAGGTGATAAAATTCAGCATGTGCTTTCTGAGGAAGA
GCTTTCATGGTCTGAAGATGAAGTGCAGTTAATTGAGGATGATGGACAATATGAAGTTGA
CGAGACCTCTGTGTCCGTTAACGTTGAACAAGATATCCAGGGGTCACCACAGGATGTTGT
GGATCCGCAAGCACTAAAGGTGATGCTGCAAGAACTCGCTGAGAAAAATTATTCGATGAG
GAACAAGCTGTTTGTTTTTCCAGAGGTAGTGAAAGCTGATTCAGTTATTGATCTTTATTT
AAATCGTGACCTAACAGCTTTGGCGAATGAACCCGATGTCGTCATCAAAGGAGCATTCAA
TGGTTGGAAATGGAGGCTTTTCACTGAAAGATTGCACAAGAGTGACCTTGGAGGGGTTTG
GTGGTCTTGCAAACTGTACATACCCAAGGAGGCCTACAGATTAGACTTTGTGTTCTTCAA
CGGTCGCACGGTCTATGAGAACAATGGCAACAATGATTTCTGTATAGGAATAGAAGGCAC
TATGAATGAAGATCTGTTTGAGGATTTCTTGGTTAAAGAAAAGCAAAGGGAGCTTGAGAA
ACTTGCCATGGAAGAAGCTGAAAGGAGGACACAGACTGAAGAACAGCGGCGAAGAAAGGA
AGCAAGGGCTGCAGATGAAGCTGTCAGGGCACAAGCGAAGGCCGAGATAGAGATCAAGAA
GAAAAAATTGCAAAGTATGTTGAGTTTGGCCAGAACATGTGTTGATAATTTGTGGTACAT
AGAGGCTAGCACAGATACAAGAGGAGATACTATCAGGTTATATTATAACAGAAACTCGAG
GCCACTTGCGCATAGTACTGAGATTTGGATGCATGGTGGTTACAACAATTGGACAGATGG
ACTCTCTATTGTTGAAAGCTTTGTCAAGTGCAATGACAAAGACGGCGATTGGTGGTATGC
AGATGTTATTCCACCTGAAAAGGCACTTGTGTTGGACTGGGTTTTTGCTGATGGGCCAGC
TGGGAATGCAAGGAACTATGACAACAATGCTCGACAAGATTTCCATGCTATTCTTCCGAA
CAACAATGTAACCGAGGAAGGCTTCTGGGCGCAAGAGGAGCAAAACATCTATACAAGGCT
TCTGCAAGAAAGGAGAGAAAAGGAAGAAACCATGAAAAGAAAGGCTGCAGAGAAGTGCAA
ATATCAAAGCTGAGATGAAGGCAAAAACTATGCGAAGGTTTCTGCTTTCCCAGAAACACA
TTGTTTATACCGAACCGCTTGAAATACGTGCCGGAACCACAGTGGATGTGCTATACAATC
CCTCTAACACAGTGCTAAATGGAAAGTCGGAGGGTTGGTTTAGATGCTCCTTTAACCTTT
GGATGCATCCAAGTGGAGCATTGCCACCCCAGAAGATGGTGAAATCAGGGGATGGGCCGC
TCTTAAAAGCAACAGTTGATGTTCCACCGGATGCCTATATGATGGACTTTGTTTTCTCCG
AGTGGGAAGAAGATGGGATCTATGACAACAGGAATGGGATGGACTATCATATTCCTGTTT
CTGATTCAATTGAAACAGAGAATTACATGCGTATTATCCACATTGCCGTTGAGATGGCCC
CCGTTGCAAAGGTTGGAGGTCTTGGGGATGTTGTTACAAGTCTTTCACGTGCCATTCAAG
ATCTAGGACATACTGTCGAGGTTATTCTCCCGAAGTACGACTGTTTGAACCAAAGCAGTG
TCAAGGATTTACATTTATATCAAAGTTTTTCTTGGGGTGGTACAGAAATAAAAGTATGGG
TTGGACGAGTCGAAGACCTGACCGTTTACTTCCTGGAACCTCAAAATGGGATGTTTGGCG
TTGGATGTGTATATGGAAGGAATGATGACCGCAGATTTGGGTTCTTCTGTCATTCTGCTC
TAGAGTTTATCCTCCAGAATGAATTTTCTCCACATATAATACATTGCCATGATTGGTCAA
GTGCTCCGGTCGCCTGGCTATATAAGGAACACTATTCCCAATCCAGAATGGCAAGCACTC
GGGTTGTATTTACCATCCACAATCTTGAATTTGGAGCACATTATATTGGTAAAGCAATGA
CATACTGTGATAAAGCCACAACTGTTTCTCCTACATATTCAAGGGACGTGGCAGGCCATG
GCGCCATTGCTCCTCATCGTGAGAAATTCTACGGCATTCTCAATGGAATTGATCCAGATA
TCTGGGATCCGTACACTGACAATTTTATCCCGGTCCCTTATACTTGTGAGAATGTTGTCG
AAGGCAAGAGAGCTGCAAAAAGGGCCTTGCAGCAGAAGTTTGGATTACAGCAAACTGATG
TCCCTATTGTCGGAATCATCACCCGTCTGACAGCCCAGAAGGGAATCCACCTCATCAAGC
ACGCAATTCACCGAACTCTCGAAAGCAACGGACAGGTGGTTTTGCTTGGTTCAGCTCCAG
ATCATCGAATACAAGGCGATTTTTGCAGATTGGCCGATGCTCTTCATGGTGTTTACCATG
GTAGGGTGAAGCTTGTTCTAACCTATGATGAGCCTCTTTCTCACCTGATATACGCTGGCT
CGGACTTCATAATTGTTCCTTCAATCTTCGAACCCTGTGGCTTAACACAACTTGTTGCCA
TGCGTTATGGATCGATCCCTATAGTTCGGAAAACTGGAGGACTTCACGACACAGTCTTCG
ACGTAGACAATGATAAGGACCGGGCTCGGTCTCTTGGTCTTGAACCAAATGGGTTCAGTT
TCGACGGAGCCGACAGCAACGGCGTGGATTATGCCCTCAACAGAGCAATCGGCGCTTGGT
TCGATGCCCGTGATTGGTTCCACTCCCTGTGTAAGAGGGTCATGGAGCAAGACTGGTCGT
GGAACCGGCCCGCACTGGACTACATTGAATTGTACCATGCCGCTCGAAAATTCTGACACC
CAACTGAACCAATGACAAGAACAAGCGCATTGTGGGATCGACTAGTCATACAGGGCTGTG
CAGATCGTCTTGCTTCAGTTAGTGCCCTCTTCAGTTAGTTCCAAGCGCACTACAGTCGTA
CATAGCTGAGGATCCTCTTGCCTCCACCAGGGGGAACAAAGCAGAAATGCATGAGTGCAT
TGGGAAGACTTTTATGTATATTGTTAAAAAAATTTCCTTTTCTTTTCCTTCCCTGCACCT
GGAAATGGTTAAGCGCATCGCCGAGATAAGAACCGCAGTGACATTCTGTGAGTAGCTTTG
TATATTCTCTCATCTTGTGAAAACTAATGTTCATGTTAGGCTGTCTGATCATGTGGAAGC
TTTGTTATATGTTACTTATGGTATACATCAATGATATTTACATTTGTGG
>TC369859 similar to UniRef100_Q9SDL8 Cluster: Fructose-1,6-bisphosphatase, cytosolic; n=1; Oryza coarctata|Rep: Fructose-1,6-bisphosphatase, cytosolic - Oryza coarctata (Wild rice) (Porteresia coarctata), partial (68%)
TTTTTCCCGCTCCAGCCTTTTAAACCCGGGCCCGGTCTCGTTTATATCCGCTCCCTTTGG
GGCCCTTTTTTCCAAAAAACGGGAACGCTAAACTTGGGCCCTCGGGGGAACTTTGGGCGG
CCCCACTGGTTTTTGTTTCCGAGGAGGACGAGAGGGGACGTTCGTGAACTTAAGCTCCCG
GAAAGTACTGTGTTTGCTTTGATCCCCTGGATGGATCCTCCAACATCGACTGCGGCGTCT
CCATCGGAACGATCTTTGGGATCTACATGATCAAGAACCAAGACACCGTGACTCTGGAGG
AAGTACTGCAGCCTGGGAAGGACATGATTGCTGCTGGATACTGCATGTATGGGAGTTCCT
GCACGCTTGTCCTGAGCACTGGAAATGGTGTCAACGGCTTCACGCTTGACCCTTCTCTTG
GGGAGTTCATAATGACTCATCCAGACATCAAGATACCGCCGAAAGGAAAGATCTATTCGG
TTAACGAAGGGAATGCCAAGAACTGGGACACCCCTACTGCAAAGTACGTGGAGAAGTGCA
AGTATCCCACGGATGGTTCATCACCCAAATCATTGAGATACATTGGCAGCATGGTTGCTG
ATGTCCACCGCACCTTGCTATACGGCGGCATATTTCTGTACCCCGCGGACAAGAAGAGCC
CGAGCGGAAAGCTCCGTGTGATGTATGAGGTGTTCCCCATGTCATTCCTGATGGAGGAGG
CTGGAGGCCAGTCTTTCACAGGCAAAGGACGGTCGCTCGACCTGATCCCCACCGACATCC
ACGAGAGATCCCCGATATTCCTCGGCAGCAGCGACGACGTGGAGGAGATCAAGGCGCTGT
ACGCGGAGGAGGCCAAGAAGGCAGGATCTGCATGATGATCGGCGGCCATCGCGCGCAAGG
CGTGTGAATCGATGGCGACTCGTGGGCCTTGCTGACGATGCGATTCGTATGTCAGGCATT
CCTTTTCTATATATACGTCTGTGGCACTCAGTGTAATATAGCGTGTGGAGGCCTCGAACA
GCTTCATTCATGAGCAGCCAAGGCTTCTGCCTCTCACAACAATCCACTGATGATGGCACG
TAATATATCATAACTACATGTATCCAGCTGACCAGCTCAAGAGGACCAGTTGCCGCAGGT
TGTGCAGGACGTATCGCATATACATGTAGGACGTGTTTGGTTGCATGCATTACCTTCAAC
CAGCCGGTTGGGCC
>TC369874
AATAATGACTGCATTGTTGATGCATCGGGGTATTAGTCCATCTATCGTCGGTGCTTTCAG
TGGATTGTGTTCTGTNATGGGTCTTGTTGCAACATTCATCTCCTCCAAGCCCTGGTGAAA
AGAGTTGGAATTCTAAAGGCGGGAGCAGCTGGATTGATATTTCAAGCCTCACTCTTGTCA
GTTGCTCTCACAGTGTATTGGGCTGGACCCATCTCACAGAGAACACCTCTGCTCATCTTC
CTTGCTTCCATTGCATTATCTCGGTTGGGGCACATGTCTTATGATGTTGTGGGGACACAG
ATCATCCAAACAGGAGTTCCTGCTTCAAAAGCAAACCTTATTGGAGGAATGGAGGTTTCA
ATTGCAAGCCTTGCAGAGTTAGTCATGCTTGCGATGGCTATAATTGCAAATGACGTCTCT
CATTTCGGCTTCCTGGCGATCCTGTCTGTCTCATCCGTCGCTGGGGCAGCATGGATGTTC
TGTCGGTGGTTGAGAAATCCAACAGATGAACAGAGGGAACTCTTCATTTTCGATCCTCAC
TTCCAACTTCAAGCAACATAGAAGTGGGAGCAGAGCAGTGGGCGATCGAGCGCCCAGTTG
GCTTGCTGCCGCTTGTGCTCGGAGTCATACAGCATATCCCCATCTCTTGTCTTGCAGATA
GAAGATGCACCAACCAGACGCATGCTTGGACCCGGAGTCGAAATGGGGCTTGCGCTGCAA
TGATCTGAAGACGTTGTACAGAGTTGCTGTTACATCTTTGACTGAATACAACACACACTT
AGGAATTAGACAGAGACACCCATTTGTTCGTTCTAGTCTGAGCCACCCAGCAGAACTCAA
CTTGTACATCTCATTTTCTTTTCTTTCTCTATCTGCTGTATAGACCTACTATCAGTTACA
TCGTTGCCTGTTCTTGCTGAGGTAGAACGAACGTGAGCTGTGC
>TC369879 similar to UniRef100_Q67WF0 Cluster: Zinc finger (CCCH-type) protein-like; n=1; Oryza sativa Japonica Group|Rep: Zinc finger (CCCH-type) protein-like - Oryza sativa subsp. japonica (Rice), partial (4%)
GATATGATATCTGGTTTTTCATTCAGCACACAGGTAATACAGCCAGTTGCTCCCACTCTA
TGTTTGAGACAATGTAACCTATGTATAAGTACAAGATGAATGGAAACGAGATGTTAAAAA
AGGAAAGAAAAAAGGATGACCAGGCATGTTTTCCCTATCTATATATGGGTATGTCGAAGA
GAAAACCCAGTCAGCGCCGCAGCTTGGTGTGGCGCAGCAAAGCACTATATCAACAGCGGG
TATCCGAGATAACCGAAAAACTTGTCAAACCCTTGTTCTTCTCACCGGTCCGAGTCAGCT
TGAGCACCAATCTGCATGCCCAAAACTTGAATCCCCTTAGCACTGTCCCATCAGCCATCA
AACTCTTTACCCTCATGATCCAAAGCGGCTTTGCTTGTGCATCAAGATTATGAAGGCCCG
CACGCTGAAATGTTGAACTTCCCCGCAGTCCAAGTTCCAGCAGCTGTTAGCCTGTCACAC
TCTTGCCGTTCTCATGATCCGAAGAGGTTTGATTAGTGCATCAAGATCATCAGCCTCCGT
GCCAAGTTCCCCTGAGTCCAGTTCCATCAGCTGTATGCCGTCCGGCGCATCAACACTCTG
TATGCTGTCTGGCACATCAACACTCTGTATGCTGTCCGGCGCATCAACACTCTGTATGCT
GTCCAGCGCATCAACGCCTTCTTCACCATCAATGTCAAGTGTGATAAAGTCAGTGAAGTC
CCCACCTGAGAAAATATCATGTTGCTGTTTCTGTCTGTCATCTTGGCCTGAAGAAACTTT
GCTTGTCTCGCTGTCATGTCTAATGCTGGTGTCAAAATACCGTCCCCAGCTACTGTTTTG
GGGGGTGTCTGGTCTGCTTCTCTTANGN
>TC369895 homologue to UniRef100_Q9SME7 Cluster: Ribophorin I; n=1; Hordeum vulgare|Rep: Ribophorin I - Hordeum vulgare (Barley), complete
AGAGATTTCTCAATATCACATTTGGTTCTCCAATGGAGGAGATTCTCATTGAAAAGCTCA
TCGTAAAGGTGGTTCTACCTGAAGGTTCAAAGGATATTGATGTTTCAGCTCCATTTCCAA
CAAATCAATGGCAAGAGGTGAAGTATTCACACCTTGACATTGCTGGAAGGCCAGTTCTTG
TCTTGGAAAAGCCTGATGTTATTCCAGAGCATAATTTGCATTTCCAGGTGTACTACAAAT
TCAATAACATCTCGTTGCTCATAGAGCCGATGATGTTGATTACTGGCTTCTTCCTCCTGT
TTGTTGCATGTATTGCCTACATGCACACTGACATGTCAATCTCTAAGAACTCTCCTTCTT
ATCTGGCAAAGCTGCAATGGGATGAGGTGCAAGCCACTGTTCAGCAAATCCAGGGCATCT
TTCACCAGTGCTTAGCTGTTCATGATAAGCTAGAGACATCATTGCACGATTTGTCTAGGT
CTGGAGACGCTAAATCTTGCAAAGCAGCTCGTAAAGCCGCTGATGCACAGTTTAAGGAAT
TAGCGAAAGAGCTGAAGCCGCTGTTGTTATCTGTACAGTCATCCCCTCAGTCTTATCAGA
TATGGCCAAAGCTAGAGGACTTGGTTGCGAAGGAGAGGGAGATGCAGGAGAAGCTCATGG
CGAGGCATGCCACCGTGGTTGACAGCGTCGAGAAGAAGCAGCGCGGGCAAGACATAGAAA
ACCGGATTTCCTCCCAGCAGCAGAAGATCGCTGCGCTGAGGCAAGAGGTCGAATCTCTTC
TAGAGTACCTTAGCGAGATATGAGCGAATCCGGTCTTATCTTACATGATTAGTGATTAGA
CTGAAGGTCATCTTCTGCACTTTGTGTAGATGTTGTGTTGGTAACCCATTATCCTAGTTC
CTGAGGCTAGGTTTCCTAGACTCTGTAATGTGATATAAGCGCCTTAATCATTTTGGAACT
GATTAATTTTTNTGCATCATCNAAAAGAAAT
>TC369899 homologue to UniRef100_O48888 Cluster: ATP sulfurylase; n=1; Zea mays|Rep: ATP sulfurylase - Zea mays (Maize), partial (57%)
GGACACTGCACGTGGACTGCCGTACGTAGAGGAGGCGATTACAAATGCTGGTGATTGGTT
GATTGGTGGAGACCTGGAGGTTATAGAACCAATCAAGTATAATGATGGTCTGGATCAGTA
TCGTTTGTCTCCAGCACAGCTGCGTGAAGAATTTGCCAGGCGCAATGCAGATGCGGTATT
TGCTTTTCAACTGCGTAACCCTGTGCACAATGGGCATGCGTTGCTCATGACTGATACACG
GAGGCGCCTTCTTGAGATGGGCTACAAAAACCCTGTTCTTCTTCTCCATCCACTGGGAGG
ATTCACAAAAGCAGATGATGTGCCTCTTAGTGTGAGAATGAAGCAGCATGAGAAGGTTCT
TGAGGAAGGTGTCCTAAACCCAGAATCAACTGTGGTTGCAATCTTCCCCTCTCCAATGCA
CTATGCTGGGCCAACTGAGGTCCAGTGGCATGCTAAGGCTCGTATAAATGCTGGTGCAAA
CTTCTATATTGTCGGAAGAGACCCTGCTGGTATGGGCCACCCAACCGAAAAGAGGGACCT
TTATGATGCTGATCACGGGAAAAAAGTACTGAGCATGGCTCCTGGGCTTGAGAGGCTCAA
TATCCTTCCTTTCAAGGTGGCTGCATACGACACAAAGCATAACAAGATGAATTTCTTCGA
CCCATCGAGGAAAGAGGACTTCCTGTTCATCTCTGGCACAAAGATGCGTAGCCTTGCCAA
GAACCGTGAGAGCCCACCAGATGGTTTTATGTGCCCGGGTGGCTGGAAGGTCCTCGTCGA
GTACTACGACAGCTTGGCACCACCAGAAGGCAGCAGCAAACCGCGAGAGGCGGTTGCGGC
TTAGAAGCCGTGGCGTTGTATCTCGTATCATGAACCAATGATATATGATTGTATATTGGT
GGTCAGACTTGACATTTGGGCATGATCCCCCAACACTCCCTGTGTGGTTTGTGTACTGCA
TACTAGTATCTGCTAGCAGTGTTGCCCCCTGGAGCCCATCATGTGCTTGTGGTGCCAATA
AGGATGGGTTTTGTATCCTCTTGCCAGATCTGTACATAACTACATATACAATATTGTGGT
AATTTATCTAGTGCTTGATGTGTTTGCT
>TC369906 UniRef100_Q5EFU4 Cluster: Magnesium-protoporphyrin IX monomethyl ester [oxidative] cyclase, chloroplast precursor; n=1; Hordeum vulgare|Rep: Magnesium-protoporphyrin IX monomethyl ester [oxidative] cyclase, chloroplast precursor - Hordeum vulgare (Barley), complete
CGTTCCGCGCTGTCCGTCACACACAGGATGGCGTCCGCCATGGAGCTCTCCCTCCTCAAC
CCCGCAATGCACCACCACGGCATCGCGGCCAAGACGGCCTCCCCCCTCCCGGTTCTCCCC
GCGCGCCGGGGCGCCGTCCGCTTCCGCGTGAGGGCCGCCGCCGCGGCGCCGCCCGCACCC
GCCGCGAAGCCCGGCTCGCCCAAGAAGCGGGGCAAGACGGAGGTCAACGAGTCGCTGCTC
ACGCCGCGCTTCTACACCACGGACTTCGACGAGATGGAGCAGCTATTCAACGCCGAGATT
AACAAGCAGCTCAACCAGGACGAGTTCGACGCGCTGCTGCAGGAGTTCAAGACGGACTAC
AACCAGACCCACTTCATCCGCAACCCCGAGTTCAAGGAAGCTGCCGACAAGATGCAGGGC
CCGCTCCGCCAGATCTTCGTCGAGTTCCTCGAGCGCTCCTGCACCGCCGAGTTCTCCGGG
TTCCTCCTCTACAAGGAGCTCGGCCGCAGGCTCAAGAAAACCAACCCGGTGGTGGCTGAG
ATCTTCTCGCTCATGTCCAGGGACGAGGCCCGGCACGCTGGGTTCTTGAACAAGGGGCTG
TCCGACTTCAACCTGGCTCTGGACCTCGGCTTCTTGACCAAGGCTAGGAAGTACACCTTC
TTCAAGCCAAAGTTCATCTTCTACGCCACATACCTGTCCGAGAAGATCGGCTACTGGAGG
TACATCACCATCTTCAGGCACCTAAAGGCCAACCCGGAGTACCAGGTGTACCCCATCTTC
AAGTACTTCGAGAACTGGTGTCAGGACGAGAACCGGCATGGCGATTTCTTCTCCGCGCTG
CTCAAGGCGCAGCCGCAGTTCCTCAATGACTGGAAGGCCAAGCTCTGGTCACGCTTCTTC
TGCCTCTCGGTGTATATAACCATGTACCTGAATGACTGCCAACGTAGTGCCTTCTACGAA
GGAATTGGTCTCAACACCAAAGAATTCGACATGCATGTCATCTATGAGACCAACCGCACG
ACGGCGAGGATCTTCCCTGCTGTACCGGATGTTGAGAACCCTGAATTCAAGAGGAAGCTA
GACAGGATGGTAGATATCAACCTGAAGATCATTTCTATAGGAGAGTCCAACGACATGCCC
CTGGTGAAGAACCTGAAGAGGGTTCCTCTTATTGCCCAACTAGTGTCTGAGATCATCGCT
GCGTACCTCATGCCCCCAATCGAGTCTGGCTCTGTTGATTTTGCCGAGTTTGAGCCCAAG
CTTGTCTACTGAATTTGTAGAAAAAGGATCCATCTCTGCCTTTCTTTTCAGACATAATCA
TGCATCATGCTCCTGGAGAGTCTCTGAATGAGCACATGATCCATGGTTAATTAACAGGAT
CTACATCCTCCTGTGCTCATCTGTAAAGTATTAAAACTCGGCAAGTTTTTGCTTAGTCAC
ATCAACATGTAAGTGGCGGTGAACTGCATCAGAGCATGTGTTCCGGTTTTGCTTCAGGTG
GAGAAGCATATCTGAAGTTGTTATGTAACTTGTGTCGATACTTGATTAAATAGCAATATA
GCATCCGATTTTGTAG
>TC369911 homologue to UniRef100_O24612 Cluster: Orthophosphate dikinase precursor; n=1; Oryza sativa Japonica Group|Rep: Orthophosphate dikinase precursor - Oryza sativa subsp. japonica (Rice), partial (26%)
AGAAGGGCATGTGGAGGATATTGTGCGTGAGCTATGTGCTGAAACTGGAGCCGCTGAGGA
TGATGTCCTTGCAAGAATGGAGAAACTTTCAGAAGTAAATCCAATGCTTGGTTTCCGTGG
TTGCAGGCTTGGTATTTCGTATCCTGAATTAACAGAAATGCAAGCCCGGGCCATCTTTGA
AGCTGCTATATCCATGACCAACCAGGGTATTCAAGTATTTCCAGAGATAATGGTTCCTCT
TGTTGGAACACCTCAGGAATTGGGACATCAGGTGGCTCTTATCCGCCAAATTGCTAACAA
TGTTTTCACCAATATGGGGAAAACCATTGATTACAAAGTTGGGACTATGATTGAAATTCC
CAGGGCTGCTCTAGTGGCAGATGAGATAGCAGAGCAGGCTGAGTTCTTCTCTTTCGGAAC
AAACGACCTCACGCAGATGACATTTGGTTACAGTAGGGATGATGTGGGGAAGTTCCTCCC
CATCTATCTGGCTCAGGGTATCCTCCAGCATGACCCCTTTGAGGTGCTTGATCAGAGAGG
AGTGGGGGAGCTAGTAAAGATTGCTACAGAGAGGGGTCGCAAAGCGAGGCCTAACTTGAA
GGTGGGCATCTGCGGTGAACATGGTGGAGAGCCATCTTCAGTTGCTTTTTTTGCAAAGGC
TGGGCTGGATTATGTTTCATGCTCCCCGTTCAGGGTCCCGATTGCTAGGCTAGCTGCAGC
CCAGGTCCTTGTCTGAGGACGCTGCCTCGTCAACCGGATAACCTGCTGTTGGTGCATCTG
GTGAAGATAAATAAGACATAGCCATGGACTTGTGGAAACTCTGCTGCCTAACAAAGGCCG
TTTCATATATGTAGTCTATGATGCGTATGCGCGTGTAAGCCTGAAATGGCTTGTTCTCTG
CATTTCCCCTGAACTGCCATGGTAATGTACCAAAGCAGCGATGATGAC
>TC369915 similar to UniRef100_A7Q6E5 Cluster: Chromosome chr11 scaffold_56, whole genome shotgun sequence; n=1; Vitis vinifera|Rep: Chromosome chr11 scaffold_56, whole genome shotgun sequence - Vitis vinifera (Grape), partial (63%)
CCACGCGTCCGTTCCATCCTACCGTCTCATTGCTCCTCCCCACCCATCCCACTCGTCAGA
TCTCTCTCTACCCCGCCTCCCCCTCCGGCCTCCGCCCATGTCGGTGTCATCGCGCTTCGA
GCTCCGGGCCTCGTCGAACCTTCACCAGCAGCCACCGCCTCCCGTCGGCATGAGCGGCGA
TGTGGGGACATTCGCCGACGCGGGGAACCTCGAGCACTGCGCCAAGTACCTCAATCAGAC
GCTCGTTACCTTCGGTTTCCCGGCCTCGCTCGACCTATTTGCCACCGATCCGGTATCTAT
TGCAAGAACATGCAACTGCATGTATGCACTGCTGCAGCAGCGCCAGAGAGACATTGAATT
CCGGGAATCGACCAATGATCTACGGCAACGTATGCAGTCTGATATTTCAAGACTGGAAGC
CAAGATCGAAAGGATGGATGCCCAATTGGCAGCAAAAGATCGAGAGTTGGCCACTTTGAC
CCGAACGGAGGCCAAAAACACCGCAGCTCTGAAAGCTCATATTGAGAAGCTGCAGCAGGA
ACGTGACGAATTTCAAAAAATGGTTATTGGAAATCAGCAAGTACGCTCCCAACAAATTCA
TGAAACGAAGAAGAAAGAAAAGGAATACATCAAATTGCAGGAGAAGCTAAACCAAGTATT
GATGGAGAAGAAAAAGGAATCATCACGTTCAGGAATGGAAATAATGAACTTGTTGCAGAA
AGAGGGACGGCAGCGTGGAACATGGACTGGAAAAAAGAATGACAATGACTACTACAAAAT
GATTGTTGATGCATATGAAGTGAAGAAGCAAGAACTAGTCCAGGAGAATGCTGATTTGCG
GGCACTGTTACGTTCGATGCAGATGGATATGCGTGAGTTCCTTAATGCTCCAACTGGATC
ATCACAACCCTGCTGTTTCTGGTAATGGGNAAAAANGAGGCAAGGTCCCCCCAAGTCCCC
AACTTGGGGGGCAAAGAACGGGTGTCCNTTTGACCTTGNCCCTTCANAATNGGCCAAGAG
GACCAAGATTTGAGGGAGAATTTTGCGCCACTAAAAAATGGGCTTCAANTAAAAGGCACG
AAATTGAACNCAACCTTCAAAGATGCTCAAAAAANGNNGCTTGAAGTTGAACCTCCCGGA
AGTTACCGGAGCCGTGAAAC
>TC369919 homologue to UniRef100_Q5VRF5 Cluster: Ribonucleoside-diphosphate reductase; n=1; Oryza sativa Japonica Group|Rep: Ribonucleoside-diphosphate reductase - Oryza sativa subsp. japonica (Rice), partial (26%)
GTAGTGCCATCGNCCAGATGGAACTGGCCAACTTTAAGGGGAAACTATTTCTAAAGTTGG
AGTAAGAAACTCTCTTCTGGTGGCTCCAATGCCCACTGCTTCCACTAGTCAGATTCTTGG
CAACAATGAGTGCTTTGAACCCTACACATCTAACATATACAGTCGGCGGGTTCTAAGTGG
GGAGTTTGTTGTGGTTAACAAGCATCTTCTCCATGACTTGACTGAGATGGGTATCTGGAC
ACCTGCTCTGAAAAACAAGATAATTTATGAAGATGGTTCTATTCAGAAGATGGAAGAAAT
CCCAGATGATCTTAAAGCAATTTACAAGACTGTTTGGGAGATTAAGCAGAAAACTCTGGT
TGACATGGCTGTTGATCGTGGATGCTACATCGACCAGAGCCAGAGCCTTAATGTCCACAT
GGATCAACCAAACTTTGCAAAGCTTACTTCGTTGCATTTCCATGCTTGGTCCAAGGGCCT
GAAAACTGGGATGTACTATTTGAGAACAAGGGCAGCTGCTGATGCAATCAAGTTCACTGT
GGATACTGGCTTTCTGAAGGTCAATGGGGATGCTAATGGCACTAATGGCAAACTAGCAGA
GGAAGACGACGAAGCCAAAATGGCGCAGGTCGTCTGCTCCTTGAACAACCGGGAAGAATG
CCTGGCATGCGGGAGTTAGATGCATCCGTTGCATCTATTTTTCTCTTAACCAAGGCAGCC
ATTACACAACCAAACGGTCTGATCACTGGCGTTGAATAATTGATAAGTGAGTCGTTTATG
TAGGTGTGGTTGGGTTCAAGATCTGATTGAGTTCCTTTGGTGGGCAGCCCTTGATGGCTG
GAGTTGCCAACGTTGGCTTGTGTTGTATTTGTACTATCTAAAAACATGGGTTGCTGCAGC
TGTATATATATGTATCGTTGTTCGTGTTATTGATTTGTCCCGTTGTTGCTGTT
>TC369923
CGACGAGCGCCGAGGAAGCCATTGTGAGGTACTCTCGGTCCGCCCCCAAATCCAGAGGAG
GAGAGAAGAGGAAGGGGCAGATCTATGGGCAACTGCAAGAGTTCATCTCGTGCACGCCTA
GGAAAGGCCCATGTCGTTCCGGATTCAGAATGGAGGATGCAGGACTTTGGAAAGACCCAT
GTTCCTGATTTAGAATGGAGGATTAATGACTTCTCATCGCTGCTTGAGACAGGAGCTAAG
TCAGCAAAATCTGACGCTTTTCACTGCTCTGGGTATAACTGGTACCTGCAAGTGAGTCCA
ATGCATAAGGAAACTGGTTCTGAAACGCCATATGTTGCTCTTTGTCTTAAGACATCCCAA
CCAAGCATGGTGCCAGGTCACACGGTGCATGTGGTTTTTGAGTTGTCAATATACAACCAT
ACAAAAGGAATGTACTGTGGTTGCAAAGATACCTACAACTTTCATTTCAAGAATACCTAC
TCGAAGGAGCAATGCTTGATTCCTCTTCAGGAGCTACTGAAATCATCTGCTTTTCTAGTT
GATGATAGCTGTGTCTTCGGTGTGGAGATATTAAAAATTGATGTCTCTTCTCCTGAAAAG
AAGGCTGTTGTGGTTCAGAAGAAGGATACCACAGTTCAGAACCTCTTTGTTCAGAAGAAG
GGGTTCGTCAAAGGGACATACACTTGGAACATGAACAATTTCCTTGAACTGGACTCGGAT
CACTTCGTTCGTTCTCCTACATTTGAAGTTGGCGGGCATAAATGGTACGTCTGCATCTAT
CCGCGTGGTGACAAGTACAGCACTGATTGCCTCAGCTTGTACTTATACCTGGATGCATCG
GATGAGCTCCGTCTCGAGTCCAAGAAGGTGGTTGTAATGACTCTGTCCATCCTGGACCAA
AAGAATGGGAAACACTTGACTGCAACTTCAGGTCTCTTGGTGTTTACGGGTGGACGCGGC
TGGGGATGGGCTGATTTCCTTGGACTCAAGAATCTGAAGGACCCGGCGGGAGGCTATGTT
GTGGGATCGAGCTGCGTTGTGAAGGCGGATCTCACTATCGTTGGTTCATCCAATGATGGT
TAGATGTTCACCTCATGGCCTGATGGAGAGATAATGCCCTTGCATCCTACTTATAACTAG
ACTTCTATTTGAGATAATGTTGTAGTAGCACTACTAAAAACTTGTGGGATGATTTAGTAG
TAATGAGCTGGATTTGAGACGTGAGATGATTTCACGCATATATTTCTAGATATATGTATT
GAACAGATTATGTCATCGGAAGTACTTCTATATGCATGGATGATGCAACTATGTCGGTTA
GCTTGTTT
>TC369924 similar to UniRef100_A7P285 Cluster: Chromosome chr19 scaffold_4, whole genome shotgun sequence; n=2; Vitis vinifera|Rep: Chromosome chr19 scaffold_4, whole genome shotgun sequence - Vitis vinifera (Grape), partial (35%)
CGACCCACGCGTTCCGAACGTGAAGCCGACTCATGTTTTTAATGCTGCTGGTGTCACTGG
AAGGCCAAATGTTGACTGGTGTGAGACCCACAAACAGGACACTATCCGCACCAATGTTGT
AGGCACCTTGAATCTTGCTGATGTTTGTCGTGAGCAGGGGTTGCTCATGATTAATTATGC
TACAGGTTGCATATTTGAGTATAATGCTGAACACCCTGAAGGGTCTGGAATTGGTTTTAA
AGAGGAGGACACACCCAACTTTGTAGGTTCATTTTATTCCAAAACCAAAGCCATGGTGGA
AGAGTTATTGAAGGACTATGATAATGTCTGTACTCTTAGAGTCAGGATGCCCATATCATC
AGACCTGAGCAATCCTCGTAACTTCATCACAAAAATAGCCCGCTATGACAAGGTGGTGAA
CATTCCCAACAGTATGACAATTTTGGATGAATTGTTGCCTATCTCTGTTGAGATGGCGAA
GCGGGATTGTAGGGGCATATGGAATTTCACCAACCCGGGGGTTGTCAGTCACAACGAGAT
TCTGGAGATGTACAAGGAATACATCAACCCAGACTTCAAGTGGACCAACTTCACTCTCGA
AGAGCAGGCCAAGGTTATAGTTGCACCCAGAAGCAACAACGAAATGGACGCGTCAAAGCT
GAAGTCCGAGTTCCCTGAGCTACTGTCCATTAAGGAATCTTTGATCAAGAATGTCTTTGA
GCCAAACAGGAAGGTTTCTACTAATTGAAGATTCATGTGACACAGGTCTGCTAGAAGCTA
TTTCCAATTAGCTAATATATTTCATGGTGGCAGCTGTGGTCAATTCCATTGTGGTATAGC
AGGCATACATATTTACGATTTTTTGTTACGCATTACGTTTCACTTGAGAACAGATCTTAA
AATCTATGTAGTGGTGGATATGTTTGTTGGCCTGGTTATCTATGTGAACAGATCTTAAAA
TCTTGTTTCTATTTATCAGGTGCCTTTCATGTTCCTGAAGCTGCCCTTGGCCCTTC
>TC369925 weakly similar to UniRef100_A7QFP1 Cluster: Chromosome chr8 scaffold_88, whole genome shotgun sequence; n=1; Vitis vinifera|Rep: Chromosome chr8 scaffold_88, whole genome shotgun sequence - Vitis vinifera (Grape), partial (52%)
CCTCCTCCCCGCTCGCGGGCCCCTACCCGGCCGCCCGCGCGGCCTTCCGCCCCCTCGCTT
CCTCCCCATTCCTGCGCCTCGCGCGCTCCTCTCCCGACCGCCGTGCCCGACTGGACTTCC
CGCTCCGGGCGCTCTCGGGTGGCGCTCGCCTCTCCACCGGAGTGGCCGCCCTCCGTCCTC
GCCGCTTCGTCGCCGCCCTCGCGGGGGAGGAACCGATGAGTTCAGAATTGGGTGATGACA
AGGAAAAGGAAACGGAAAAGATCGAAATAGAGCCTGAGGAGGCCCAGGAGGTGTGGAGGG
AAATGCTCAAGCAGTTCAAGGCCGAGGCCATCCGAATGCAGGCCCTGACAACGCAGGCAT
ATGATGTCTACTCCAAGAGGGCGAGGGAGGTGCTGTTAGAGGCCTCGGAGAAGCTAAGGA
TCCAGGCAGATAAAGCACAAAAGGACCTGACCATCATCGCTGCAGAGGTTGGTGAGGAGG
GGCAGGAATATCTACAGCTGGCAGCTAAGAACTCCCCAGATTCTATCAAGGATATCACCG
AGACAATCAATGCAGTTGGCAACCTCAATGGGCCATCAGAGTATAAGGATTATCATGTCG
GCATTTCATTTGGTACCTTTCTTACTGTAGGAGGTTTCCTTAACTTCATGCTAACTGGAA
GTACATCTGCAATTCGCTTTGGTTTTGTCCTTGGGTTTGCACTGTTGGCTCTGGGTATCT
CAAGTTTGAGATCACAAAGAGCAGGCGGTCGTCAGCCTCGTCTTCTGCTGAAAGGGCAAG
CTGCTATTGCAAGCGTTATCTTCTTCAAGGACTTGTCAGTTTTCTTCCGGTATGGGTGGT
TTCCAAATGTTTTCGCGGTCCTTCTCAGTGGAATGGTGGCGACCTTTTACATTCATCGCA
TTGTGACTGGTGGCCACAAAGGTCGCGCGGAGAGCAGTTCAGATAACTAATGGTTATACA
ACACACTTGGATGAATCATATGACCGCGGAAATTTGGGTTCTGAAGATTGATGGTGACCC
TTCGCCTTAAGGTTTCCTTCTTTCATCAGCCTTCAACTCAGGCACACTCTGTGGTGTCTG
AACTCTGAAGTGGCTCTATACAGTGATACCTGGACTCACAAGACTTGCCTCGCACACTCG
CCCCTCACCTTTGTTCCTTTCCTCGTGTAATATAGATGCATAAGCAGAATAAGGAATGAC
CCTTGAAGGTCTCTAGTATGTATCAATCTGTTCATCATTCATGTTCTTTATTTATGCAAC
GTAGTGAACACATGAAA
>TC369928 similar to UniRef100_A7PRK3 Cluster: Chromosome chr14 scaffold_27, whole genome shotgun sequence; n=1; Vitis vinifera|Rep: Chromosome chr14 scaffold_27, whole genome shotgun sequence - Vitis vinifera (Grape), partial (58%)
TCGGCCTAAAAGCCCAATACCCCTTATTCTTTTGGTTCCCCCTAATTTCAACCCTTCCCA
CGGGAGGGGGGGGGGAAAATTTTTAATTTCATTAAAGGATTTTTTNCTGTCTTCCAAGAA
TTAGATTTTTCATTTATTGAGATGAACCCCATTTCACCCATGGTGAATGGGGAGCCATAT
CCGCTGGACATGAGAGGAGAATTGGATGACACTGCATCTTTCAAGAACTTCAAGAAGTGG
GGAAATTTAGAATTCCCTCTACCATTCGGCAGAGTTCTCAGTTCTACAGAAAGTTTTATC
CATGAGCTGGACGATAAGACCAGCGCGTCTTTGAAGTTCACAGTTTTGAACCCAAAGGGA
CGCATCTGGACAATGGTTGCTGGAGGTGGTGCCAGTGTCATATACGCTGACACGGTTGGA
GATTTGGGATATGCTTCAGAGTTAGGAAATTATGCAGAATACAGTGGTGCTCCCAACCAG
GAGGAGGTTCTGCAGTATGCTAGAGTAGTACTTGATTGTGTGACTGCGGACCCTGATGGC
CGCAAGAGAGCCCTTCTCATTGGAGGTGGTATAGCCAACTTCACTGATGTCGCTGCCACT
TTTAGTGGCATCATTCAGGCATTAAGAGAGAAGGAATCCAAGTTAAAGGCATCCAGGATG
CACCTCTATGTTCGACGAGGTGGTCCAAATTACCAAACTGGACTGGCGAAAATGCGCAAG
CTTGGTGCAGAAATCGGTGTTCCGATTGAGGTGTATGGACCGGAAGAGACAATGACTGGC
ATCTGCAAGCAAGCAATTGAATGCATTATGGCGGCATCATAAATCAGGATACAGTTCAGA
AGTAGTTTGAGATCTACAAACAAGAAACTGGCTGCCGCATAAATGAGAGCATAGTGGCAT
TAGGTTCACATCACATGGTTGATTAGTTTCTTCAGAAGTTATTTGAACAAAGACACATAT
ATTGTTATCGTAAAGGAACCTGTACTGTTGTAATGTGACAAACAGAAGATTTATTACCAT
GCAAACCGGTATGTCCGTAGCCTGTTACAAGCATGGAATTGCAATTATCTTGATTGGACT
GCCTCAT
>TC369932 UniRef100_Q9ZRS5 Cluster: Ribulose bisphosphate carboxylase small chain; n=1; Secale cereale|Rep: Ribulose bisphosphate carboxylase small chain - Secale cereale (Rye), complete
TCCCCTTAGCCCTATTTTAGGGGGCCCCTATAGAACCAGGTTTGGACCAAAAAACCCGGA
CTGGTACCGGTCCCGGATTTCCCGGGATATTTTTCGACCCAAGCGTCCGCGACTGGAGCA
CGGAGGACCACTGACATGGACTGAAGGAGTAGAAAAAGCCAGAGTGCCTCCTCCTAGCAA
GCTATATACCTACATAGTACAGCCATGGCCCCCACCGTGATGGCCTCGTCGGCCACCTCC
GTCGCTCCTTTCCAGGGGCTCAAGTCCACCGCCGGCCTCCCCGTCAGCCGCCGCTCCAAC
GGCGCTAGCCTCGGCAGCGTCAGCAACGGTGGAAGGATCAGGTGCATGCAGGTGTGGCCC
ATCGAGGGCATCAAGAAGTTCGAGACCCTGTCTTACCTGCCACCGCTCAGCACGGAGGCC
CTCCTCAAGCAGGTGGACTACCTGATCCGCTCCAAGTGGGTGCCTTGCCTTGAGTTCAGC
AAGGTCGGGTTCATCTTCCGTGAGCACAATGCGTCTCCCGGGTACTACGACGGCCGCTAC
TGGACAATGTGGAAGCTGCCTATGTTCGGGTGCACCGACGCCACACAGGTGATCAACGAG
GTGGAGGAGGTCAAGAAGGAGTACCCTGACGCGTACGTCCGCATCATCGGATTCGACAAC
ATGCGCCAGGTGCAGTGCGTCAGCTTCATTGCCTTCAAGCCACCGGGCTGCGAGGAGTCC
GGCAAGGCCTAAACAGCTCACTCACCACGGGCCACATATAAAGTGCCATTGCAGTTTTGT
CAACTCTGACATTGCTTTGGGTTTTCCTTCTCCATTTGTCTTTCTTACTTGTTCCTAAGA
ATATGTGTATGTCCATGTTCATGTAACAACATGGCTCGAGAAAGCGTGCTCGTATGTGAA
TGCAATCGGTGGCTATGTATATGCACATGCACATAATATATTATACAATCTGTCGACTAT
GTATTCGGGTAATTAATAATAGAGAAACATCGTGGCCACGCAAAAAAAAAAAAAAGGGCG
CCGCTCTAAAGTATCCTCGAGGGCCAAGCTTAGCGTACCAGCTTCTTGTAAAGGTGGTCC
TATAGTGAGTGTATAATAGCTAGGACTGGGCGCCGTTTAACACGTCGTGACTGGAAAACT
GTTATCTGGGATTTTGGGAAGGAACCTACTCTGGGGTTGGACTATTTGGCAACTTCCAAA
GA
>TC369951 similar to UniRef100_Q0GH81 Cluster: P5cs; n=1; Zea mays|Rep: P5cs - Zea mays (Maize), partial (62%)
GTGGGTTATATATATACATATATTTCTTCATCTCAGCAGTATCCGTTCATCTATTTGATT
ATGTTTGGTCATATCATATGTTCTCATTATATACTTGTAGATAACAAGCCTTGCTGAATC
GATTCGTGCAATTGCGGACATGGAGGACCCTATCTCACATACACTGAAAAAAACAGAGGT
TGCCAAGGATTTAGTTTTCGAGAAGATGTACTGCCCATTAGGTGTTCTTCTAATTATTTT
TGAGTCTCGTCCTGATGCCCTGGTCCAGATTGCAGCTCTAGCAATCCGAAGTGGAAATGG
CCTTCTTCTGAAAGGAGGAAAAGAAGCTATGAGATCAAACACAATATTACATAAGGTCAT
AACCAGTGTGATTCCAGATGTTGTTGGTAAAAAGCTTATTGGCCTTGTGAAAAGCAAAGA
TGAAATTGCTGATCTTCTAAAGCTTGACGATGTGATTGATCTTGTTATTCCAAGAGGCAG
TAACAGGCTTGTTTCTCAAATCAAAGCACAAACCAAGATTCCCGTTCTTGGTCATGCTGA
TGGTATCTGCCATGTTTATATTGATAAATCAGCTGACATGGACATGGCAAAACGTATCGT
ATTGGATGCAAAGGTTGATTATCCTGCAGCGTGTAATGCTATGGTACGTCTCTGAGTTTG
ATATTTGTATATGGTTTTTAATATTTTCCACCATACCAGATTTCTTAGAGGTTGTGTATA
TCATTGTAACACAACACTGATTCTACTTTCAACTAAATATTTTTTTTGTAATATATGATG
CACTATTTCCGGCATGAATAACTACATAAATAGACTAAGTATTATGTATATCATTGTGCA
GGAAACACTACTTGTTCATAAAGATCTGAACAAGACAGAGGGTCTTGATGATTTATTGAT
GGAACTTGCGAAAGAAGGAGTTGTTATTTATGGTGGGCCTGTCGCACATGACACACTGAA
AGTACCAAAGGTAGATTCATTTCATCATGAGTATAGCTCAATGGCATGCACCCTCGAATT
TGTTGATGATGTGCAGTCAGCGATTGACCATATCAATCGTTATGGAAGTGCACACACAGA
TTGTATTATCACAACTGATAAGAAGTCAGCAGATACTTTTCTACAACAAGTTGACAGTGC
TGCTGTGTTCCATAATGCAAGCACAAGGTTCTGTGATGGGACTCGCTTCGGTCTAGGTGC
AGAGGTTGGCATAAGTACAGGGCGCATACATGCTCGTGGACCTGTTGGCGTCGACGGTCT
TTTAACCACTCGGTGCATTCTGCGAGGGAGTGGACAAGTAGTGAACGGCGACAAGGGAGT
TGTGTACACCCACAAGGATCTTCCTTTGCAATGAGGGTAGAGGATTCCTGCTGTAGAGCA
ATTTTTGTAGAAGAATCCTCTTCAAAGCCCCCCTTCTCTCTGTGCGAGGAATGAAGGAAG
ACAAGAGAGCATTGTTGTTACTATGTTTGCAGGTAGAGGATTCCTGCTGTAGAGCAATTT
TTGTAGAAGAATCCTCTTCAAAGCCCCCCTTCTCTCTGTGCGAGGAATGAAGGAAGACAA
GAGAGCATTGTTGTTACTATGTCGCTATCTAGTTCCGTGATTGTTCGTGTACAATGATTT
ATCCATACAATGTCGTAGTTATGGCACTAGTTGTTGTAACTGTAGAATTGCATCGGTACA
TCTATGCTACATATATGAAGTAGCTGTACTGTTTCTGATGAAGTCTCAAATCCGTG
>TC369952 homologue to UniRef100_Q2LC81 Cluster: UDP-D-xylose epimerase 3; n=1; Hordeum vulgare|Rep: UDP-D-xylose epimerase 3 - Hordeum vulgare (Barley), partial (58%)
GGCACGAGGATTTTGGAGGCTATGGCTTCTCATGGAGTCAAGACACTTATTTACTCTAGT
ACCTGTGCAACTTATGGAGAACCAGAGAAGATGCCTATAATAGAAACCACACCTCAGTTG
CCAATTAACCCCTATGGAAAAGCCAAGAAAATGGCAGAGGACATCATACTAGATTTCTCA
AAGAGAACAGATATGGCTGTCATGATTTTAAGATATTTCAATGTCATTGGATCAGACCCG
GAGGGAAGATTAGGTGAGGCTCCTAGGCCTGAGCTACGAGAGCATGGAAGAATATCTGGA
GCATGCTTTGATGCAGCACTAGGAGTCATTTCAGGATTGAAGGTTAAAGGGATAGATTAT
CCTACAGCTGATGGAACCTGCATAAGAGACTACATTGATGTCACAGATCTAGTAGATGCT
CATGTGAAAGCACTCAACAAGGCAGAGCCTAGTAGAGTTGGCATTTATAATGTTGGCACT
GGAAGAGGCCGTTCCGTTAAGGAGTTTGTCGATGCCTGCAAGCAGGCAACTGGGGTTGAC
ATCAAAATTGAGTACCTCAGCAGGAGGCCAGGAGACTATGCTGAAGTATTCAGTGACCCC
ACCAAGATCAACAGTGAGCTCAACTGGACTGCTCAACACACCGATCTGAAGGAAAGCCTG
TCTGTCGCATGGAGGTGGCAAAAGTCGCATCCGCGTGGCTATGGGGCAAATTAGATATAG
CTCGCAATCAATAACTCCGCTGAAACCGTTAATACATGTTGATTCTGTAGTTAGTGGTAT
AGGATCTTGGTGCTCTATACTCCTTGCCAAGTCGCTTCGTTCTTAATCTGTTCTTTTCTT
TTTTCTGTTTTCAAAAGGTTTGTTTTTTCCTAGTGGAAATATAAGCGATCCGGATATGCT
GGAAATCCTGTAAGCATTCCTGTAAGAGCAAATTGCTTGATTGAAAGAACTGTGAAGTAC
ATTTCTTGTGCCATTCAAATCTGAGGTTGTTAACGGAAGCCGGCTGTAAATCCTT
>TC369955 weakly similar to UniRef100_A7P409 Cluster: Chromosome chr1 scaffold_5, whole genome shotgun sequence; n=1; Vitis vinifera|Rep: Chromosome chr1 scaffold_5, whole genome shotgun sequence - Vitis vinifera (Grape), partial (44%)
GACAAGGGAGTCATTATGTCACCTCTGGAAGTTAATGGACTCTTCTGAAGAGGAGAAGAG
ACAATTCAGCGAAGTAATCAGCATTCTCATATCACCAGAAGAGGGAATCACATCCGCTGG
TGTTCTTTCCCAGGAAACAATCGAGAAGATGGAAGCTGAGGTTGAGAGGTTGACAGAACT
TAAAACCAACAGATTGAAAGAAATTGTCACAAAGAGAAGGGCCGAATTAGAAGATATATG
CAAGAATGCACACATACAACCTGATCTCAGCACAGCCCCTGAGCAAACTAACGCCCTGAT
TGATTCTGGTACTATTGACCCTTCTGAGCTCCTGGCGAATATCGAGTCACAAATATTGAA
AGCAAAAGAAGAGTCACTAAGTCGAAAAGATATTATGGACAGGATAAATAAATGGATTGC
TGCTTGTGATGAAGAGGCTTGGCTTGAAGAATATAACCAGGACTCGAAGAGGTATAGTTC
TGGAAGGGGTGCTCATGTAAACCTTAGAAGGGCGGAAAAGGCACGGATTTTGGTCACTAG
AATTCCAGCTATGATGGACAACCTGATAAACCGTACCTTCGCTTGGGAAAATGCAAGAAA
TAAGCCATTCTTATATGATGGGGGACGACTAGTATCTGTTCTAGAAGAGTACAGACTTAA
CAGAAAAGAAAAGGAGGAGGAAAAACGGCGATACCGGGATCAGAAGAAATTGGAGAGCAT
CCTGCTTGCAGAGAAAGAAGCGATTTTTGGCTCCAAACCAAGCCCAAAGAGAGCGAGCAG
CTTAACCAGAAAGACAAATGGGTACCGTTCAAATGGAAGCAGTAATGGACTAATGACCCC
AACACCTCGCCGATCATCCCTAGGCAGTGCCACCCCTGAGCTTTCGACACCCAGATCATA
TACTAGTCGCTATAATAGATACTTTGGTGATTCAAGGCGGCTATCCGTATCACAACTGAA
CTTCGGCGATGATTCACTATCGACATTTACATCAATTAGTGGTTCTGAACCAGAATCCCC
TTCTATCGGATAATTTCCTGGTCAATCTATTGGGTCAATTGCCAAGTACTTAGCATTGTA
AATGGACCAGTGTGCTATGAAGTTTTTGCATTTGTGTGTACATTACTGATGCCATGTATT
TAGCTATAGCTAGTATTGTTGACTAGTAAGCACTGGGTTGGTTGACTTGGTTTCGGGTTT
GAAATTGATGTTTCGAGCTGATGGCTCTTTTAGACGATTAGGTGAAAGATGTAGTGAGTG
GTTTAGGGGTAATCACTTGTACCATATCAAATGTCATAATTTATGTGACTGGCTTGTGTG
TTGCAACCTTGCAGAAATAGTTCGAAATATATGTACGGATGTAATACTTCTGCAGTA
>TC369966 weakly similar to UniRef100_A7PP22 Cluster: Chromosome chr8 scaffold_23, whole genome shotgun sequence; n=1; Vitis vinifera|Rep: Chromosome chr8 scaffold_23, whole genome shotgun sequence - Vitis vinifera (Grape), partial (58%)
CATTGTATGGGTTACGTCGACCCACGCGTCCGATCGGGACGAGGCAATGGCGTCTCCGAA
ATTCAAGCCCGTGGAGGAGTGCAGCTCCGAGGGGAGGTCGGGGCAGACGGTGGCCGCAGA
CTTCGACGGCACGCTGCTCCGCTCCTCCAACGCCTTCCCCTACTACCTCCTGGTGGCGCT
GGAGGCCGGCAGCGTCCTCCGCGCCGTGGCGCTGCTCCTGTCGGTGCCCTTCGTGTACGT
GACCTACATCTTCTTCTCCGAGTCGCTGGCCATCAGCACCCTGGTGTACATCTCCGTGGC
CGGGCTCAAGGTGCGGAGCATCGAGATGGCGGCGCGGTCGGTGCTGCCCAAGTTCTACGC
GCAGGACGTCCACCCAGAGAGCTGGCGGGTGTTCCGGTCCTTCGGCAAGCGGTACATCAT
CACGGCCAGCCCCAGGGTCATGGTGGAGCCCTTCGCCAGGGAGTTCCTCGGCGCCGACCG
GGTGGTGGGCACGGAGCTGGAGGTGGGCAAGTCCGGCAAGGCCACGGGGTTCATGGTGAA
GCCCGGGGTGCTCGTCGGCGACCACAAGAAGCAGGCCGTGGTGAAGGAGCTGGGCGACGC
GGTGCCCGACGTCGGCATGGGCGACAGGGCCACCGATTTCAACTTCATGTCCATATGCAA
GGAGGCCTACCTTGTCACGTCGAGGAAGTACAGCCCGGTGCCCAAGAACCAGCTGCTGAC
GCCGCTCATCCTCCACGACGGCCGCCTCGTGCAGCGCCCGACGCTGCTGGTGGCGCTCGT
CACCTTCCTCTGGATGCCGTTCGGCTTCGCGCTGGCGCTCCTCCGCGTGTACATCAACCT
GCCCCCTCCCGGAGCGCATCGTCTCCTACATCTACCACATGATGGGCATCAGGCTCATCG
TGGAAGGAAACCCGCCGCCGCCGCCAAAGAAGGGGAGCCCGGGCGTGCCTTTCGGGGTCA
ACACCACGCACCGGGCTGGACCCATCGAGGTTCCCGTCGGCCTCGCCGGAAGGGTGACTG
CGTTCCTTCAGCATCTCAAGTTTCTCGGGCTTATTCCCCCAACTAGGGCGGGGGCCTTAA
CCGGGAACCCAAAAGGAAC
>TC369983 homologue to UniRef100_Q53NR8 Cluster: At1g05520/T25N20_16; n=2; Oryza sativa Japonica Group|Rep: At1g05520/T25N20_16 - Oryza sativa subsp. japonica (Rice), partial (45%)
CTGGTTCAAAGGACATTAAAGTTCAGGGTGTTATTGGACCGTGTACATCTTTGGAGAAGA
AAGGAGCTTTATGTGCAGACACAATTGTCGGTCAGGGAAACACAACAGCATGGAAAATGT
GTGGGCTTGATAGGAATACTTCACTTACAGTTTTTTTTGATGTCTCACCGAGTGAACGCT
CTGGCCAACCAGGTCATCAAAATCCCGATTTGTACATACAGTTTGTAACCAGTTACCAAC
ACCCGGAAGGTCAAATGAGAATAAGAGCTACTACTGTATCCAGAAAATGGGTGGATGGTT
CTACCAATACTGAGGAACTAGTCGAAGGATTTGACCAGGAAACTGCAGCTGTTGTGTTGG
CAAGATACATCTCCTTGAAAATGGAAATAGAGGAAGAGTTTGATGCAACACGGTGGCTCG
ATAGATCTCTCATACGACTATGTTCAAGATTTGGGGATTATCGGAAGGATGACCCCTCTT
CATTTAGCCTACATTCTAATTTCTCACTGTTTCCTCAGTTTATGTTTAATCTCCGGCGTT
CGCAATTTGTTCAGGTTTTCAATAACAGTCCAGATGAAACAGCCTATTTCCGAATGTTAC
TCAACCGAGAGAGTATCACTAATTCAGTTGCAATGATTCAGCCGTCATTAATTTCATTTT
CTTTCGATTCACCTCCTTCTCCTGTATTCCTCGATGTGGCATCAATAGCAGTAGATCGTA
TACTGCTGCTTGATGCATACTTCAGTGTTGTCATATTCCATGGAATGACAATCGCTCAGT
GGAGAAACATGTGTTATCAGAATCAGCCGGAGCATCAGCAATTCGCACAATTATTACAAG
CTCCTCAGGAGGAGGCCCAGGTGATAATAAATGGTCGATTTCCAGTTCCTCGACTAGTTG
TCTGTGACCAACATGGCTCCCAGGCAAGGTTCTTGTTAGCAAAACTAAATCCATCGGCCA
CATATAATTCAGCACATGATGTTCCACCAGGTTCTGACATCATATTCACCGATGATGTCA
GCTTCCAGGTCTTCTGTGAGCATCTACAAAGGCTGGCTGTTCAGTCGTAAGGAAATGCAT
GCAGAGTTGTACTCCCAAATTGATTGTTACTAGCTATTCGACGTTTGTTTACCTACCTGG
CTCGCTCATAGTTTTGACTGTTTTTTGGCCATATGTCTTTTCATCATGAATTCAACTTCT
GGAAATAAACATAAAAAAAAGTCATTTTA
>TC369989 homologue to UniRef100_Q9VDJ7 Cluster: CG4000-PA; n=1; Drosophila melanogaster|Rep: CG4000-PA - Drosophila melanogaster (Fruit fly), partial (7%)
ACGCCAGAGCGGCCGCCCTGTATTATTATGACTTTTTTTTGGGAAAATTAGTAGTTTCCA
TTTAAGCTGATCAAATGAAACAATTCATCAAGGTTCTGAGATACAAGTTTGTCCGTCTAA
GAAACAAAACATTGCTAGTTAGCAAACCAAGCTGCATCAATATAACATCCTCGCCCCTGT
GGCTGTTCCAAGCAAAATCAGGTACGTAGAACCAGCCCGAGACAAAACAGATGCCCAAAG
CACTGAACGTAGAACCACGCTTATTAATAATCTAGAGGCATTTGTGGTCATTTAGTGTCC
ATCCATCCATGGCAAGGTCCAAAGCAACGATGGTATTTGCAACCTGATATTTTGAAGCTC
GCCATGTATCTGACGCTTTTTTGCGAAAGCAAAGGAATCAATCTCAAGGAGAGTATTAAC
ACATATCAATGATGACGAACATACTCTTGTTCCCAGTCTGCAGTATGTTGTCTTGCTCGT
CCAACCTGAACCGATAGAGAAAGTTCCAAGTTTGGGCATGTTTCTTTGCAACAACGACGG
AGACACCACAGACTGCTTGGCCTCCTGGTCCCCACGATGCTTTAACTATCTTATTTTCTG
TTCTTGTTACACTGGAAGCAATGTACACTCTCGATAGCACAGGTGCCCTTGCTTAGCCGT
CGCCGCCCAGATCCAAATCGTGCCTCCTCCCCGATCCAGGACAGTAGGACGACCTTCCAA
GGCCAGAGTCGCGGTGGCAACCAGGCGCGCCGAAGTGGTGCTCAATGGTGGTGGCCTCTT
GTCCAGGAGGCGGCGGAGGTGGTGGCGGCACGGGAGATCGGCGGCGCTGGGATCGCTTGG
AGGTGATATGGTGGACGGGACTATGGGGACGACGCAATTTGGGGAATTTGGGAAGATGGA
AAGGACTGGGGCAGAGGAAATAGCGGGATTACAATTTCCTACTCCTTCAGTCCAGGTTAA
GGTCCTCCTTGCCCAAATCGGGGACCGCCTGGGTTAAATATATCCGGGGAAATTCCGAAC
CGGTACCACCCTGGTTTTTTGTTAAAAACTGTTTCTATAAGGCCCCCTAAAAAGGGCCCA
>TC370003 homologue to UniRef100_Q06572 Cluster: Pyrophosphate-energized vacuolar membrane proton pump  (Pyrophosphate-energized inorganic pyrophosphatase) (H(+)-PPase); n=1; Hordeum vulgare|Rep: Pyrophosphate-energized vacuolar membrane proton pump  (Pyrophosphate-energized inorganic pyrophosphatase) (H(+)-PPase) - Hordeum vulgare (Barley), complete
CCACGCGTCCGGAGACCCGCCGCCCCACCCCCCTCACCCGCCGCCGCCCCGTGCGTCCCG
TCCGTTCGGTCCGTTAGGGCTTCGGCCGTCCGCCATGGCGATCCTCGGGGAGCTCGGGAC
CGAGATCCTCATCCCCGTCTGCGGGGTCGTCGGCATCGTCTTCGCCGTCGCGCAGTGGTT
CATCGTCTCCAAGGTCAAGGTCACCCCCGGCGCCGCCTCCGCCGCCGGCGGCGGCAAGAA
CGGCTACGGCGACTACCTCATCGAGGAGGAGGAGGGCCTCAACGACCACAACGTCGTCGT
CAAGTGCGCCGAGATCCAGACCGCCATCTCTGAAGGAGCAACCTCATTTCTTTTCACCAT
GTACCAGTATGTTGGTATGTTCATGGTCGTCTTTGCTGCGGTTATCTTCGTCTTCCTTGG
GTCGATTGAGGGATTCAGCACAAAGGGCCAGCCCTGCACCTACAGCACGGGCACCTGCAA
GCCAGCTCTCTACACCGCTCTCTTCAGCACTGCGTCTTTCTTGCTTGGAGCCATCACATC
TCTGGTGTCTGGTTTCCTTGGGATGAAGATCGCCACATACGCCAATGCCAGGACGACCCT
GGAAGCAAGGAAGGGTGTTGGGAAGGCATTTATCACCGCTTTCCGCTCTGGTGCAGTCAT
GGGCTTCTTGTTGTCATCAAGTGGGCTTGTGGTTCTTTACATCACCATCAACGTGTTCAA
GATGTACTACGGTGATGACTGGGAAGGTCTTTTTGAGTCCATCACTGGTTATGGTCTTGG
TGGGTCTTCCATGGCTCTATTCGGAAGAGTTGGTGGAGGTATCTACACCAAGGCTGCTGA
CGTGGGTGCTGATCTTGTTGGCAAAGTTGAGAGGAACATTCCTGAAGATGACCCAAGGAA
CCCAGCTGTGATTGCTGACAACGTCGGTGACAATGTTGGTGATATTGCTGGAATGGGATC
AGATCTCTTTGGTTCATACGCAGAATCGTCCTGCGCTGCTCTTGTTGTTGCTTCTATCTC
ATCTTTTGGAATCAACCATGATTTCACTGCGATGTGCTACCCACTGCTCGTGAGCTCTGT
TGGCATCATTGTTTGCTTGCTCACCACCCTGTTTGCGACTGATTTCTTTGAGATCAAGGC
TGCAAGCGAAATTGAACCTGCTCTGAAGAAGCAGCTCATCATCTCCACTGCTTTAATGAC
TATCGGTGTTGCGGTGATCAGCTGGTTGGCTCTCCCAGCTAAGTTCACCATCTTCAACTT
CGGTGCTCAGAAGGACGTGTCCAACTGGGGCCTGTTCTTCTGTGTGGCAGTTGGTCTGTG
GGCTGGTCTGATTATTGGGTTTGTGACCGAATACTACACTAGCAATGCCTACAGCCCTGT
GCAAGATGTTGCCGATTCCTGCAGAACTGGTGCTGCCACCAACGTCATCTTCGGTCTTGC
CCTTGGTTACAAGTCAGTCATCATCCCAATTTTCGCTATTGCTGTCAGCATCTACGTCAG
CTTCTCTATTGCTGCAATGTACGGCATTGCAATGGCTGCTCTTGGCATGCTTAGCACAAT
GGCAACTGGTCTTGCTATCGATGCTTATGGTCCCATTAGTGACAATGCTGGTGGAATTGC
TGAGATGGCTGGCATGAGCCACAGAATCCGTGAGAGGACTGATGCTCTTGATGCTGCTGG
CAACACAACCGCTGCTATTGGAAAGGGTTTCGCCATTGGATCAGCTGCTCTTGTGTCCCT
GGCACTTTTCGGTGCTTTTGTCAGCAGAGCTGGTGTGAAGGTCGTTGATGTCCTATCTCC
CAAGGTGTTCATTGGCCTGATTGTCGGAGCCATGCTTCCGTACTGGTTCTCTGCCATGAC
CATGAAGAGTGTTGGAAGTGCTGCTCTCAAGATGGTTGAGGAGGTCCGCAGGCAGTTCAA
TACCATCCCTGGACTGATGGAGGGAACTGCCAAGCCCGACTATGCCACCTGTGTCAAGAT
CTCCACTGATGCTTCCATCAGGGAGATGATTCCTCCGGGTGCTTTGGTCATGCTCACCCC
CCTCATTGTCGGAACCCTCTTCGGCGTGGAAACCCTGTCTGGTGTTCTTGCTGGTGCCCT
TGTTTCTGGAGTACAGATCGCCATCTCTGCTTCCAACACCGGCGGTGCATGGGACAACGC
AAAGAAGTACATTGAGGCCGGCAACAGCGAGCACGCGAGGTCCCTTGGCCCCAAGGGTTC
AGACTGCCACAAGGCGGCCGTGATCGGCGACACCATCGGAGACCCCCTCAAGGACACCTC
AGGCCCGTCGCTCAACATCCTCATCAAGCTGATGGCCGTCGAGTCCCTCGTGTTCGCGCC
CTTCTTCGCCACGTACGGAGGTGTGCTGTTCAAGTACATCTAGAAGACTCGTCGAGCGGA
CTTAGAATCTACGGACACCATCACGAATAACTCTGCCCCGCCCGCCCGCCGTTCGTATGT
TGTGCGCCTGCTGTTATTTTTGGTTCTTGTGTTCATAATTCCAGGAATGCCGCAGTTTAC
CCCCACTTTCCCTTTGGCCTCTTGGGTGTGTTACGTTAGTCTCACCATTACCGGCTTGTA
ACTCCATGTAGTAGAAGAGAGAGACCAAATGTCCTCGGCCATTATTGGTATGTGTCTGGG
CAAATTTTCCTCGTCCCGGTGATGACGACAATAATGTTTGAACCCTTAACAATGATTTCA
TGACAATGGTGA
>TC370007 UniRef100_O81480 Cluster: Thioredoxin peroxidase; n=1; Secale cereale|Rep: Thioredoxin peroxidase - Secale cereale (Rye), partial (94%)
ACCCACGCTTCCGCGACTGGAGCACGAGGACACTGACATGGACTGAAGGAGTAGAAAATC
TATCTGGAGGCTACCTAATCCCCTCCCCGGCACTCCCCGCCTGACAGCCGCGGCCATGGC
GTGCGCCTTCTCCGCCTCCACCGTGTCCACGGCCGCCGCGCTCGTCGCGTCCCCGAAGCC
AGCCGGGGTGCCGCAGTGCCTGTCGTTTCCCCGCGCCGCCGCCAGGCCCTCCCGCCTCGC
CGCCGCCGGCTCGAGGACGGCCAGGGCCCGCAGCTTCGTCGCCCGCGCCGCAGCCGAGTA
CGACCTGCCGCTGGTGGGGAACAAGGCGCCGGACTTCGCGGCAGAGGCCGTGTTCGACCA
GGAGTTCATCAACGTCAAGCTATCTGATTACATTGGGAAGAAGTATGTGATTCTTTTCTT
CTACCCTCTGGACTTCACCTTCGTCTGCCCAACTGAGATTACGGCTTTCAGCGACAGACA
TGAGGAGTTTGAGAAGATAAACACTGAAATTCTTGGTGTTTCAGTTGATAGTGTGTTTTC
CCATCTTGCATGGGTGCAGACAGAGAGGAAATCTGGTGGACTTGGTGATCTTAAGTATCC
GCTGGTTTCTGATGTCACCAAATCAATCTCAAAGTCTTTTGGTGTATTGATCCCTGATCA
GGGAATTGCTCTGAGAGGATTATTCATCATTGACAAGGAGGGTGTGATTCAGCATTCCAC
TATTAACAACCTTGGTATTGGCCGCAGTGTGGATGAGACCTTGAGAACCCTTCAGGCTCT
GCAATACGTCCAAGAAAACCCAGACGAGGTCTGCCCGGCAGGATGGAAACCTGGGGAAAA
GTCGATGAAGCCTGACCCTAAGGGCAGCAAGGAGTACTTCGCTGCCATCTAGATGCGTCC
TTTGCACTCGCTGTCGAGTTTTGTCATGGCCGGTTCTCGGGTACATGTGTTTTTGTGACC
CGAGNTGGTAGTTATAATGCGTACAAATGACCTCTTTAAATTCTACAATAAGGGTTTGTC
T
>TC370026 UniRef100_Q0IKM3 Cluster: Leucine zipper protein zip1; n=1; Triticum aestivum|Rep: Leucine zipper protein zip1 - Triticum aestivum (Wheat), complete
GAATTCGGCACGAGGCTCCCTCTCCGTTCCCCCGAACTCTTCGCTCCCGTTCCGCGCTGT
CCGTCTCACACAGGATGGCGTCCGCCATGGAGCTCTCCCTCCTCAACCCCGCAATGCACC
ACCACGGCATCGCGGCCAAGACGGCCTCCCACCTCCCGGTTCTCCCCGCGCGCCGGGGCG
CCGTCCGCTTCCGCGTGAGGGCCGCCGCCGCGGCGCCGCCCGCACCCGCCGCGAAGCCCG
GCTCGCCCAAGAAGCGGGGCAAGACGGAGGTCAACGAGTCGCTGCTCACGCCGCGCTTCT
ACACCACGGACTTCGACGAGATGGAGCAGCTGTTCAACGCCGAGATTAACAAGCAGCTCA
ACCAGGACGAGTTCGACGCGCTGCTGCAGGAGTTCAAGACGGACTACAACCAGACCCACT
TCATCCGCAACCCCGAGTTCAAGGAGGCCGCCGACAAGATGCAGGGCCCGCTCCGCCAGA
TCTTCGTCGAGTTCCTCGAGCGCTCCTGCACCGCCGAGTTCTCCGGGTTCCTCCTCTACA
AGGAGCTCGGCCGCAGGCTCAAGAAAACCAACCCGGTGGTGGCTGAGATCTTCTCGCTCA
TGTCCAGGGACGAGGCCAGGCACGCTGGGTTCTTGAACAAGGGGCTGTCCGATTTCAACC
TGGCTCTGGACCTCGGCTTCTTGACCAAGGCTAGGAAGTACACCTTCTTCAAGCCAAAGT
TCATCTTCTACGCCACGTACCTGTCCGAGAAGATCGGCTACTGGAGGTACATCACCATCT
TCAGGCACCTCAAGGCCAACCCGGAGTACCAGGTGTACCCCATCTTCAAGTACTTCGAGA
ACTGGTGCCAGGACGAGAACCGGCACGGCGATTTCTTCTCCGCGCTGCTCAAGGCGCAGC
CGCAGTTCCTCAATGACTGGAAGGCCAAGCTCTGGTCACGCTTCTTCTGCCTCTCGGTGT
ATATAACCATGTACCTGAATGACTGCCAACGTAGTGCCTTCTACGAAGGAATTGGTCTCA
ACACCAAAGAATTCGACATGCATGTCATCTATGAGACCAACCGCACGACGGCGAGGATCT
TCCCTGCTGTACCGGATGTTGAGAACCCTGAATTCAAGAGGAAGCTAGACAGGATGGTAG
ATATCAACCTGAAGATCATTTCTATAGGAGAGTCCAACGACATGCCCCTGGTGAAGAACC
TAAAGAGGGTTCCTCTTATTGCCCAACTAGTGTCTGAGATCATCGCTGCGTACCTCATGC
CCTCAATCGAGTCTGGCTCCGTTGATTTTGCCGAGTTTGAGCCCAAGCTTGTCTACTGAA
TTTGTAGAAAAAGGATCCATCTCTGCCTTTCTTCTCAGACATAATCATGCTCCTCAAGAG
TCTCTGAATGAGCACATGATCCATGGTTAATTAACATGATCTACATCCTCCTGTGCTCAT
CTGTAAAGTATTAAAACTCGGCAAGTTTTTGCTTAGTCACATCAACATGTAAGTGGCAGT
GAACTGCATCAGAGCATGTGTTCCGGTTTTGCTTCAGGTGGAGAAGCATATCTGAAGTTG
TTATGTAACTTGTGTTGATACTTAAATAGCAATATAGCATCCGATTTTGTAG
>TC370030 homologue to UniRef100_O24401 Cluster: Chlorophyll a/b-binding protein WCAB precursor; n=1; Triticum aestivum|Rep: Chlorophyll a/b-binding protein WCAB precursor - Triticum aestivum (Wheat), complete
CTGCGACCCACGCTTCCGCGACTGGAGCACGAGGACACTGACATGGACTGAAGGAGTCGA
AAATCTCCACACTCACTCATCTCTTAGAGAACCCATACAGCACAGCGGACACTTTTCTTA
GCTTTCCAATGGCGGCAGCCACCATGTCCCTCTCCTCCTCGACCTTTGCCGGCAAGGCGG
TGAAGAATGTACCATCTTTAGCTCTCTTTGGCGAGGCCCGAGTCACCATGCGCAAGACCG
CTGCAAAGGCGAAGCAGGTTTCCTCCGGCAGCCCATGGTACGGTGCCGACCGTGTGCTCT
ACCTCGGCCCACTCTCCGGTGAGCCCCCGAGCTACCTGACCGGTGAGTTTCCTGGCGACT
ATGGGTGGGACACTGCCGGGCTTTCTGCTGACCCCGAGACTTTCGCCAAGAACCGGGAGC
TGGAGGTGATCCATTGCCGCTGGGCCATGCTCGGGGCACTTGGTTGTGTCTTCCCTGAGT
TGCTCGCCCGCAACGGCGTCAACTTCGGTGAGGCTGTTTGGTTCAAGGCGGGCTCTCAAA
TATTTAGTGAGGGTGGTCTCGACTACCTCGGCAACCCCAGCCTCATCCACGCACAAAGCA
TCCTTGCTATTTGGGCATGCCAGGTCGTGCTCATGGGTGCCGTCGAGGGGTATCGCGTTG
CTGGCGGCCCACTCGGTGAGATCGTCGACCCACTCTACCCAGGCGGCAGCTTCGACCCTC
TTGGCTTGGCCGAAGACCCCGAGGCATTCGCCGAGCTCAAGGTGAAGGAGATCAAGAACG
GTCGCCTTGCCATGTTCTCAATGTTTGGCTTCTTTGTCCAAGCTATCGTCACGGGCAAAG
GCCCACTTGAGAACCTCGCGGACCACATCGCCGACCCCGTCAACAACAATGCATGGGCAT
TTGCCACCAACTTTGTCCCCGGCAAGTAAGGTGTCTTGGGACTAAGCTCGCCATGAGGCG
TATTATCTTGTGGTCTGAGTTGTACTATCATGATGTAAATTAAGAGAATTTTGTGCAAAA
GCACGGCTTGAGTTGTCCAAAAAAAAAAAAAAAAAGGCGGCCGCCCTATAATTTTTCTCC
AGGGGCCCAAATTTTCGGTTACCAGTTTTTTGTAAAAGGGGGCCCCTATGTGAGCGGGTA
TA
>TC370031 similar to UniRef100_A7PY44 Cluster: Chromosome chr15 scaffold_37, whole genome shotgun sequence; n=1; Vitis vinifera|Rep: Chromosome chr15 scaffold_37, whole genome shotgun sequence - Vitis vinifera (Grape), partial (78%)
TTGGCCTTTTGTTTCACAAGCTGCAACTGCAGTTGTTAAGGAATCTGTTGAACCACTGCT
AGATGATTATCGACCTCCAGGAATAAAATCTCTGAAGTTCAACAAATTCTCTCTTGGAAA
TGTCTCGCCAAAGATCGAAGGCATCCGTATCCAAAATCTTCAGCCAGGCCAAATCATAAT
GGATATAGATTTCCGTTGGGGTGGTGATCCAAGCATAATCCTTGCTGTTGATGCTCGAGT
TGCATCACTGCCTATTCAGCTCAAGGATCTCCAGGTCTTTACCGTTGTTCGTGTCGTATT
TCAACTATCAGAAGAGATTCCTTGCATCTCTGCTGTTGTTGTTGCTCTCCTCGCAGAGCC
AGAGCCTAAAATACAGTACACATTGAAGGCTGTTGGGGGTAGTCTGACTGCTATTCCAGG
ACTTTCTGATATGATTGATGATACTGTCAATTCAATTGTCAATGACATGCTCCAGTGGCC
ACACAGGCTTGTTGTTCCACTTGGCGTCAATGTTGATACAAGTGAGCTGGAGCTTAAACC
TGAGGGAAAACTTTCTGTTACTGTAGTAAAAGCAACATCTCTGAAGAATAAGGAGTTGAT
TGGTAAATCTGATCCCTACGTGACCCTGTATGTGCGTCCCATGTTCAAGGTCAAAACAAA
AGTCATAGATGACAACCTAAATCCTGAATGGAATGAAACATTTGAACTGATTGTTGAAGA
CAAGGAAACCCAATCTGTCATTTTTGAGGTTTATGATGAAGACAACCTTCAGCAAGACAA
GAGGCTAGGTGTGGCTAAATTAGCAGTGAATAATATTGTGCCCGAGACTCCCAGTGAAAT
CACTCTGAAGCTTATGCAGTCAGTAGATTCACTTAAGATTAAAGACTACAGGGATAGAGG
GTCATTACATCTTAAGGTCATGTATCATCCATTTACCAAGGAAGAACAACTGGAAGCCCT
GGAGTCGGAAAAGAAAGCAATAGAGGAGAGAAAGCGGCTGAAGGAGGCTGGGGTAATTGG
CAGCACGATGGATGCACTTGGTGGCGCCGCATCACTAGTTGGTTCAGGTGTTGGATTTGT
GGGCACTGGCGTTGCCGGGGGTGTTGGGCTCGTGGGCTCAGGGCTTGGTGCTGGCGCTGG
TCTGGTTGGTTCTGGTATTGGTGCCGTGGGCAGCGGCCTTGGTAAAGCTGGGAAGTTCAT
GGGGAGGACTGTGACAGGGCACTTGGGCATGTCCCGCAAGAGTGGTAGCAGCTCCACTGT
TCCCCAACCTGACCAGCCTTCTGCATAACTTGATGTACAGTGAGAGTAGCGTGTCATCTT
TACTTTTGGTTAATTGTGAACATACTTTCGGTTTGCATTCCAGTGTGCTGTATCTGCGGT
GCAACTCATATAAACTATTTGTTGGTTTCTTTATTGTATTTTATGTGAACAATATCCTTG
ACAGATTACTGTAAATTACAACAACTTTGCGAACCAACCCTGTGGTTGAGATGGTTAGGT
GGACAGTGGTATCCCCAACCAATCAGGTTTC
>TC370033 weakly similar to UniRef100_Q0PIW3 Cluster: HyPRP1; n=1; Gossypium hirsutum|Rep: HyPRP1 - Gossypium hirsutum (Upland cotton) (Gossypium mexicanum), partial (11%)
GTGCTTGTGCTTATACCACTAGGGATCGACACACCTTCGTTGACAGGAAAATTATTAGCC
AGAGATGAGGAGCTACGCAGCGGTAGTCCGGGCGGCACTGCTCGTCCTTGGCGCGCTGCT
ACTCCCTGCCCACCATGTGATGGCCGACTACTCGGCCATGGCACCGCCGCCTAAGCCGGC
CAGTGCCATTTCCACGCCCCCGTTGCCAGCCAATGACACGAACATGTCGCCGTTGCCGCC
TGTCCAGCCGATGCCACCTTTCGTCGTCGTGCAGGGCGTGATCTACTGCAAATCTTGCAA
ATCCAGGGGCTACAACCGCGGCATGGACGCCTCACCGATCCAAGGTGCAACGGTGAATCT
GGTGTGCTACGGGAGGAAGGTGGTGAACGTGACGGCGACGGTGTCGGACGAGCACGGCTA
CTTCCTGGTGATGTTCTACGACCTGGCCAACTTCAACGCGCGCACCTGCAAGCTGTACCT
GGGCACGTCGCCGACGCCGCTCTGCGACAAGCCCGTCTACCCGCCGAACAAGTGGATCGG
GCTCTCGCTCGTCAAGGAGACCGTCACCTCGCCGCCGGTGGGGCTGCAGGGCGTCTACTG
CCCCACCAGCGTCCTCTTCTACGGCCCCTCCGCCGGACAGCATTGCCCATTTTATTGACC
GCGCCGCCTCGATCCAGTTGGTACTGAGTAATAATCAACTAGTCATATGCAGTTGATGGA
TGATTGACAGTGTTGTGCTTGCAGTGGTGCATATTTGTGCATTTCTGTGTTCGTGTTCCT
AGCAGCTAGCCAATTTACGTTAAGTTCTTCTAGTTCGTGGGCTGGTGCAGTTACAGTGTA
GCACTAGTATCTCGAGTTTTGAGTGGCCTCTGTTCCCCTTCCATTAACTATGATTCTTCT
GCCAACGTGCATTATTTT
>TC370046 similar to UniRef100_Q0D8W0 Cluster: Os07g0123700 protein; n=2; Oryza sativa|Rep: Os07g0123700 protein - Oryza sativa subsp. japonica (Rice), partial (57%)
TACATGTATGTATACATGTATACATGTATACATCGAGCGGCCGCCCGGGCAGGTACACAC
TAAGCAGAAAGACTGTTGGTGGACTGAAGTTGATGGATCTACCAGGAGTTGAGGCACTGC
AAGTTCAAGGAAACACTGATGGGCAAACTCTAATTGTTAGAGAGGGGGATAACGGTGTTG
CTTATTCATGGAATTCAAAAGAGCTAAAATGGGACAAAATTGGTGAGGTGGTGGATGGAC
CTGGGGATGCTGCACAAGGTCAGGTTTATGATGGTGCTCACTATGACTTCGTTTTTAATG
TTGACATTGGAGATGGAGAACCCATTCGGAAACTGCCCTACAATCGATCAGATGATCCAT
ACGCAGTTGCAGACAAATGGCTCCTGAAAGAAAATCTTCCTTTGACATATCGCCAGCAAG
TTGTAGAATTCATACTGCAAAATTCTGGGCAGAACAATTTTGTTCCAGATCCATCTTTCC
GCGATCCCTATACTGGGGGTAATGCATATGTACCCGGGCAATCGTCTTCTTCAAATGGCA
GTGCCCCAAAACAAACTTTCAAGCACATACCGAAGAACGGAATGTTACTATTTGAGACGG
CTCAGTTTGAGGGAATCCTTAAGAAAATTACAGAATTCAGTGCAACACTTGCATCTGACT
CGGAACAAAAACATCTATCCTTGTCCGAGGCAGACTTTTCAAGATTAGCTGCTATAGTGA
AAGTATTGAAAAATACATCATTTTATCACACAAGCAAGCTTGCAGATGCTGACATCGTGT
TGTTGCTAAAAATATTGAAGTCTTGGCCTTCACAGATGATGTTTCCAGTTATTGATTTTC
TGAGGATGTTTGTGTTGCATCCTGACGGGGCTACTTTACTTCTTAAGACCATTGAAAGTG
GAAACGATGTACTCAGGGAAACTTTCTGTAAGGCTGTAGCAATACCTGTGCACTCACCGA
ATGTGCTTACAATCCTCAAAGCAGTTACTAACTTATTTGACAACCCATGCTTACACCAAT
GGTTGAAAACCCATTGTGCTGAGATTATTGATTCTTTCTCGAGCTGCAAGCCGTCTTTTA
GCAAGAACGCTCACTTGGCATATGCAACACTTTTACTGAACTATTCTGTTCTTTCAATTG
AATCGAAGGATGAACAAAGTCAGGCACAAATTCTTTCTGCGGCCCTTGAAATTGCTGAAG
ACGATGCCCAAGATGCCGATTCGAAATACAGGGCCCTTGTTGCAATCGGCTCTCTTATGT
TGAACGGCCTGGTCAAGTCCATCGCCCTTGACCTCGACGTGAAGAGCGTCGCAAGCAGCG
CAAAAGCTTCCATGGACTTGAAGATCGCCGAAGTCGGAGCTGATATCGAGCTGCTAACAA
GATGAGAAAGAGTGTCGTAAATACATTTGAGAGAAAACGAGGAACGCAGTGCCATTGTCA
TGGGAGTCACTACTGAGCTGCGCTGGGCTGGGCGCAGCGATGCAGTTAAGTAGTGGTAGC
AGCCCACATCCGCGCAGGTAGTAGCATAACTTTTGCGTGAGTGCAGGAGAGTTTGCTGCA
CCTTGTAATCAGGTATCGTGCGAATCCTTCGCTCTGATCACAAAGTTTACTATTTATGCG
CACGCAGGCGACTGAGTGCACTTTTACAT
>TC370049 weakly similar to UniRef100_A7QHK1 Cluster: Chromosome chr5 scaffold_98, whole genome shotgun sequence; n=1; Vitis vinifera|Rep: Chromosome chr5 scaffold_98, whole genome shotgun sequence - Vitis vinifera (Grape), partial (26%)
GGGCATACATATGCGGTATTCATTGTTGCCCTACTATTACACTCTCTTCCAAGAGGCTAG
TGTAACTGGTGTTCCTGTTATGCGTCCTTTGTGGTTGGAATTTCCTGACGACAAGGAAAC
ATATAATAATGGTGAGGCTTTTATGGTTGGGCCAAGCATTTTGGCCCAAGGAATTTACGA
AGAGGGCCAGAAATCAGTGTCGGTTTACCTTCCTGGAACGGAGTTATGGTATGACTTGAG
AAATGGATCTCCATACAAGGGAAGTGTGTCACACAAGCTGCAAGTTTCAGAAGATAGCAT
ACCAAGCTTCCAAAGGTCAGGCACAATTGTGCCAAGAAAGGATAGATTCAGGCGCAGTTC
TACTCAGATGGTGAACGATCCATACACCCTGGTGATAGCCCTCAATAGCTCGGGTTCTGC
AGAAGGTGAACTTTATGTGGATGATGGGAAAAGTTATGATTATCAGCAAGGGGCATTCAT
CCATCGGCGTTTTGTATTTGCAGACAATAAACTAACTTCGATCAATATTGCGCCTGATAG
TCTGGGCAAGAAGGTATATTCAACTGAGTGTGTGATTGAAAGAATTATAGTGCTTGGGTT
ATCATCGGGAGCAAAGAAGGCTATCATTGAACCTGGGAACCAAGAAGTGGAAATTGATCT
GGGACCGATTAGTTTAAGGAGTGGTTCAAAGTCTGTTGCGCCAACAGTCAGGAGGCCCAA
TGTTCGTGTTGTAGATGATTGGACGATAAGGATCGCATGATATGCAGCCCATTCACATCT
GGAGCCTGATGTCTCCGTTGTTCGCTGTCAGGCTATAAACTCGGGCAATGCTAGAAGCGT
AGTTTCAGACTCGTAAATGTTATCTGTGGACACCCAAATTTCATTGTTTCAGACTTTCAG
TGGACCCAAAATTTCTGCATGTACCTGGTACGCATGCTGTTTGTACTCCCAATTTTGACA
TAAGTCGTGACATAAATTGCTGATGTATACCTGTAGCACTTATACTGAAATTGGTGTGCC
ACGTATGATGTATGCGATATGAAGTTCTTGCAACATTGCAATTTAGTAGTTTTTTT
>TC370056 similar to UniRef100_Q6H547 Cluster: RNA binding protein Rp120; n=1; Oryza sativa Japonica Group|Rep: RNA binding protein Rp120 - Oryza sativa subsp. japonica (Rice), partial (22%)
GCACGAGGGTCATTGGTGCTTTTAATCCTGGGAAGGGAGAGATAGTTCTTGCTCAGTTTA
GCCTCGACAACTCTTGGAATAGAGCCATGATTGTTAATGGACCCCCGAGGAGCTGTAGAG
TCTGTAGATGACAAATTTGAAGTATTCTACATTGATTTTGGCAACCAAGAAGTGGTTCCT
TACAACCGCATCCGGCCTGCAGACCCATCAGTATCCTCCTCTCCTCCTCTTGCTCAGCTC
TGCAGCCTTGCCTTCATAAAGGTGCCTGGTCTGGAGGATGATAATGGTCAGGAAGCAGCA
GAGTATCTCAGCGAATGCTTGCTGAGCAGTTCAAAACAATACCGGGCAATGATCGAAGAG
CGCGACACTACTGGTGGTAAAGTGAAGGGACAAGGCACTGGACCTGTACTCATTGTGACT
CTTGTTGATCCAGAGACAGAATCCAGCATCAATGCTGCCATGCTCGAGGAAGGGCTTGCC
CGACTTGAAAGGGGCAAGAGATGGGACACCAAGGAGAGGAAGACAGCTCTCGAGAACCTG
GAACAGTTCCAGGAGAAGGCGAAGAAGGAAAGGCTGCGGCTGTGGCAGTATGGAGACGTC
GAATCCGACGAGGAAGATCAAGCTCCAGGCGGGAGGAGACCCCCGCCGCGTCGGTAGATG
AGAGAAGGCACTGGCGCAGTCATGGTTTAGATATGAAAGTTTTGGACACCGAGCGGAACT
CAGTCGAGAGCTTATATATGAAAACTAGTGAGAGAGAGAAGACTATATTTATGCAATTAG
AAGAGAACTATATACATTGTTTTTCCCTAAGCTCAATAAGGTCTGTGTCCTTTGTGGACT
GCGTTTCTTCTTTGTAGAGACAGAACATATAATACCGAGGATTGCAGTCAAATGGAAATA
A
>TC370066 homologue to UniRef100_Q8GZD0 Cluster: Biogenesis protein; n=1; Hordeum vulgare subsp. vulgare|Rep: Biogenesis protein - Hordeum vulgare var. distichum (Two-rowed barley), partial (98%)
CCACGCGTCCGCACTTCTCCACTCTCCTGTGCTCGACAACCTCCGCCCTCCCGCCATGCT
CTCCGTCGCCATGAGCACCCGTCCCGTGGTCTCCCGCCGCCCGCACCTCCCAGCACGAGC
TGCTAATTCGACCCCATCCTCCTCACCTGCTACAGAGAATCGTAGAGCCAGGCGGTCGCT
CCTCCGCCCGCGCCTGATCGTGCTGTCATCTGTGGCCGTGGGGAGTCTGGTTGCTGCTGG
GGCTGCGAATGCTGCCGACCTCGGAGATTCTCTGCTAGGATCATCGGGACTTCTCTTGGC
TGACTTAGGCATCGGAGATTGGTTTGGAGGTTTATTATTTTCAGCTGGGCAGCAAGCTAA
TGAGGCTGTTCTGGATCAGTTGTCTGCTCTTAGTTTCACCAGCTTGGCAGTAATTTTTGG
TGCTGGACTTGTAACTAGTTTGTCTCCCTGTACACTCAGTGTTCTGCCATTGACTCTAGG
ATATATAGGTGCTTTTGGCTCTGGAAAAGATCGAGCTGAGGTTGTTGGAAATTCAGTTGC
TTTCTCATTAGGACTGGCAACAACCTTAGCCATCCTTGGTGTTGCTGCTTCTTTTGCTGG
AAAGGCTTATGGGCAAGTAGGACAAGGACTCCCAGTGGCTGCTTCTGGGTTAGGAATCGT
CATGGGATTGAACCTACTTGAGGTAGTCGAGCTACAACTTCCCTCATTTTTCAGCGATTA
TGATCCTCGAGCTGCTGCAGCTAACTTGCCTTCCAGTGTACAAGCATATCTTGCTGGCCT
TACATTTGCATTAGCAGCATCACCTTGCAGTACACCTGTTCTTGCTACCCTTCTGGGATA
TGTTGCCACTTCAAGGGATCCAATTGTTGGGGGAAGTTTGTTGTTGACATATACAACTGG
CTATGTTGCACCTCTTCTCATTGCAGCCTCTTTTGCTGGAGCATTGCAGAGTTTGCTGTC
ATTCAGAAGATATTCCACATGGATAAACCCCATCAGTGGTGCATTTCTATTGGGTGGAGG
TGTTTATACCCTACTGGACAAGCTGTTCCCTGCGACATCAATGGTGATGTGAACTGTAGA
GTTGTAGGTCTTTGCTGAACAAGAGCTGCTAAACAAGGATCACCATTGTTGCACATGCCA
ACATATGTCTTGCGATGTAAAGTAGCTAAACATAAATGGCAAGGAAGTAGCATCAGTTAT
TTCTAGCTTTTATAGGAATGCAAATCTGTTTACGGTAACTTAAACATCTTGATCTCAGCA
GTCCACAGAAAAGTTTGAGGTTTGACCCCATTCCCTTCAGGGACCCAAAAGAAAACAACA
ACAACACGATAAGTAAATATCTACATGCCCATCTACTATGTATGAACTTGATACTATA
>TC370070 homologue to UniRef100_Q6K9T1 Cluster: Oligopeptidase A-like; n=1; Oryza sativa Japonica Group|Rep: Oligopeptidase A-like - Oryza sativa subsp. japonica (Rice), partial (31%)
CAACAGGCAGCCTTACAGAAGACCCATGGCGATAAGCCCAGTCTTATGACCTTTCGTGAG
GTTGAAACCGTGTTCCATGAATTTGGTCACGCGCTGCAGCATATGCTTACCAGACAAGAT
GAAGCCTTTGTTGCTGGTATCAGTGGAATAGAATGGGATGCCGTAGAGTTACCCTCTCAG
TTCATGGAAAACTGGTGCTACCACAAGAATACTCTTTTAAGCATTGCAAAGCATTATGAA
ACCGGTGAACCTCTTCCAGAGGAAATCTATGCTAAGCTTGTGGCTGCAAAGAATTTCCGT
GCTGGCACCTTCAGTCTCCGTCAGATACGTTTTGCAAGTGTGGATATGGAGCTGCATACA
ACTTATGATCCAAGTGGACCAGTGTCCGTGTATGATGTTGACCGAAGGGTTGCAGAAAAA
ACCCAGGTTCTCGCTCCTCTGCCAGAGGACAGATTCCTGTGTGGATTCAGCCACATTTTT
GCAGGTGGCTATGCAGCTGGATACTACAGTTACAAGTGGGCTGAAGTACTATCAGCTGAT
GCATTCTCAGCATTTGAAGATGTTGGTCTGGATAATGAGAAGGCAATTGAGGAGACCGGC
AGACGATTCAGAGAAACGGTTCTTGCACTTGGAGGTGGAAAATCTCCTCTCGAGGTTTTC
GTTGCTTTCAGAGGACGGGAGCCGTCGCCGGAGCCACTGCTCAGGCACAACGGCCTGCTA
CCTGTCGCCGCATAGGGTGTCGATCGCTCCTTTTTCTCTTTTTCATTCGCCGCACCAACT
TTTAGGAGTTTTTATTTCCATGTGAAGTCTGAAACAATACTGTTGTTGTAATTAAATTAA
AAGTAGTTATTTTCAATCACCATTAGTTTGCGTATGAGCTTGTGGCTAAATACAAAGAGA
AAAAGTTAAGCTTGAAAACTGCAAA
>TC370071 UniRef100_Q9ARG8 Cluster: Sucrose-6F-phosphate phosphohydrolase SPP3; n=1; Triticum aestivum|Rep: Sucrose-6F-phosphate phosphohydrolase SPP3 - Triticum aestivum (Wheat), complete
GAATTCGGCACGAGCCCCATCCCTGCTCGCCTCTCTCTCTCTTCCTTTCTTCCTCTCTGT
GGCGGCGGGTCGGCGCTCCCACCAAGCAGCAGTGGACACCGGCGGTTTGCGCGGCGCGGC
GGCGGGGAGCGGCGGCAGACCGGCCGTGCGGCGGCAGGCCATCGGGCTCCGTCAAGGTTG
CTAAAATGGATAAGCTCAAGGGCTCTGCGCGTCTTATGATTGTTTCAGATCTCGATCACA
CAATGGTTGATCATCATGACGAAGAGAACTTGTCTTTGCTTAGGTTTGGGGCCCTTTGGG
AGTCTGTTTACTGTCAGGATTCTCTTCTTGTCTTTTCAACAGGAAGATCACCTACTCTGT
ATAAGGAATTGAGGAAAGAGAAGCCTATGCTAACTCCAGACATCACTATTTTGTCTGTGG
GCTCTGAGATAACTTATGGTGAAGCCATGGTCCCTGATCATGGCTGGGAGGAATATTTGA
ACAATAAGTGGGACAGGAATATTGTTCTTGAGGAGACAGCTAAGTTTTCTGAGCTGAAGC
TTCAGGTAGAGACAGAACAGCGTCCACATAAGGTCAGCTTTTTGGTTGACAAGAAGAATG
CTCAAGGAGTGATCAAGTCTCTCTCCGAGACGTTTGAGAAACGTGGGGTAGATGCGAAAA
TAATCTACAGTGGTGGCCAGGATCTTGACATATTAGCTCAAGGGGCTGGAAAGGGTCAAG
CACTTGCATATTTGCTCAAGAAGTTAGGTTCATGCGGAAAAACACCCAACAATACTCTTG
CTTGTGGTGACTCTGGTAATGATGCAGAATTATTCAGTATCCCTGGTGTACATGGTGTCA
TGGTTAGCAATGCCCAAGAGGAACTACTCCAGTGGCATGCAGAAAATGCGAAGGATAATC
CTAAGATAATTCATGCAACTGAGAGGTGTGCTGCTGGTATTATTCAAGCTATTGGGCACT
TCAAGCTAGGACCTAATGTTTCTCCAAGAGACGTTGAGTTTCCTTACATCAAGGAGGACC
CTTTCAAGCCTACAGTGGCCATTGTGAAGTTCTATGTTCTGTACGAAAAGTGGCGTAGAG
CTGATGTTCCAAAGGCTGATTCAGTTATACAGTACTTCAAAAACATCACAGATGCAAATG
GAGTTATTATTCATCCGTCTGGGGTCGAACTTTCGATCCATTCATCCATTGATGAGCTGG
CTTCATGTTATGGTGACAAACAAGGGAAAAAGTACCGATCATGGGTGGACAGACTAGTTA
TCTTGCAGACTGCTTCTGACAGTTGGCTTGTGAGATTCGACTTGTGGGAGGCAGAAGGTG
CTGCGTGGGTGTGCTGTTTTACAACTCTTGCGCTGAATGTAAAGCCTGAATCCCCTGGGG
GTTTTGTGGTAACACACATTCACAAGACGTGGCGTAAAGAATATCCCGGGGTCGAGCAGT
CATCCAAACTCTAGACTGGAGGCGCATGGGAAGGAGGTTTTCTTGTTGAGGATCAAATAA
GAAATCGTGTACCGAAAGCACGCGAATTTCTTTTACTTGTTCATAATGTTGTTAATAAGT
GCTCCCAGACGCATATACTGGACTGATGATGATGTTTACGGAGGCATCTTGATGCCTTTG
CCTAATGCTTACTGTCATGTCATGAGAGGCTAAACTAAAGTAAATGACCCCAGTCCCAGT
ATATACTTAGTTTGATTTGCTACTTGTTAGTTATTATTCAGTGTTCTTCAAGATACATTC
ATTTTTATCCATTTTTGCGACAACCGGACGCCAGGAACGACGGG
>TC370089
AATTCGGCACGAGGCTGCACTCAAACTCAGTCTGAGGAGGGGGGCGATAGAGGCAACGGG
CCGCCGGCGATGTCGTCGTCGTGGAACTCGGTGGGGCTGGAGGTGCTCTACCAGGTCATC
GGGTGGATCGCCTTCGTCGCCTGGTCCTTCAGCTTCTACCCGCAGGTCGTCCTCAACTAC
AGGCGCAAGAGTGTCGTCGGTCTGAACTTCGATTTTCTGGTGCTGAATTTCACAAAGCAC
TCTTCCTACCTCATATACAATGCTGCTCTATTCTTCAGCCCCTTCATCCAGCAACAGTAT
CATGACAAGTTTGGTGATAAAGAGATGATTCCTGTTGCTGCAAATGATGTTGCTTTCTCT
CTACATGCAGTGGCCTTGACATCTTTTACCCTTTACCAAGTTTTTATTTATGAGCGTGGA
AACCAGAAAGTCTCCAAAGTGTGCATATCAATCTCTGCTGTTGTCTGGTCAGCTGCTATT
GTTTGCCTCATTGTAGCTTGGCCAAAAAGTAACTGGCTATGGCTTATTGATGTATTCAAT
TCAATACAGGTTGCGATGACAACAGTCAAGTACATCCCTCAGGCTGTGATGAACTTCAGG
CGGAAGAGTACAGTTGGTTGGAGTATTGGCAATATTTTACTTGATCTTACAGGGGGGGTG
CTGAACTTTGGTCAGATGGGTGTGCAATCTATTGATCAGCACACTTTAGTGAATTTCTAT
GGAAATATCGGCAAGACTCTTCTTTCGTTGGAAACTGTTTTCTTCGATGTTCTCTTCATA
ATTCAACACTATGTGTTGTACCCTGTCAAACGGGATGAGAATGGTAAGGCCATCATTTCT
GAGAGGGTAGCTCCTCTGATCAGGCCCTCAGATAAGCCTGAAGAAGATAGTGTATGATAT
ATATACAGTACACGCAGTGCTGTCTCAATTACTATCTGTTTTAACAAAGATAAACCACGA
TTATTTTTCATGTATTGTGAATTAACTGCTGTACATATTTCTTCACGGATTACTGTAAAA
ATTTAAATATTGCAGACCTTCAGTTTTGTCCTTGACATTTATACTTGGAAAGAT
>TC370090 homologue to UniRef100_Q6H8D5 Cluster: Coatomer subunit beta'-2; n=1; Oryza sativa Japonica Group|Rep: Coatomer subunit beta'-2 - Oryza sativa subsp. japonica (Rice), partial (60%)
CACGTCCCGATTGCGGATGGTGAGCGATNACCGTTGGCTGTGAAGGACCTGGGCAGATGT
GATCTTTATCCAGCGAAAACTTAAGGCACAATCCCAACGGGAGATTTGTTGTTGTATGTG
GAGATGGAGAATACATAATTTATACAGCACTAGCATGGAGAAATAGATCATTTGGGTCTG
CACTTGAATTCGCTTGGTCATCTGATGGCGAATACGCTGTAAGGGAAAGCACCTCAAGGA
TAAAGATATACAGTAAAAATTTCCAGGAGAGGAAAAGTATAAGACCAACATTCTCCGTCG
AACGTGTGTTTGGTGGAGTATTATTGGCTATGTGTACAAATGATTTCATCTGCTTTTACG
ACTGGGCGGATTGCAGGTTGATACGTCGAATTGATGTCAATGTGAAGAATCTCTACTGGG
CTGACAGTGGTGATTTGGTGACAGTTGCAAGTGATACATCATTCTACATTTTGAAGTACA
ATAGGGATGTTGTATCTTCTCATTTGGACGGAGGGGGTTCAGTTGGTGAGGAAGGTGTGG
AAGATGCCTTTGAACTGCTTCATGAGATCAATGAACGCATCCGAACTGGGCTATGGGTTG
GCGATTGTTTTATCTACAATAATTCTTCATCACGGCTTAATTACTGTGTAGGAGGAGAGG
TCACAACCTTATTTCACTTGGACCGGCCAATGTATTTACTAGGATATCTTGCTAACCAGA
GCCGTGTCTATCTTATTGACAAGCAATTTAATGTTGTTGGGTACACTCTACTCCTTAGTT
TGATCGAGTATAAAACACTAGTGCTGCGTGGGGATTTTGATCGTGCAAATGATATTTTGC
CATCTATACCGAAGGAACAATATGACAGTGTGGCACATTTCTTGGAATCACGGGGCATGT
TGGAGGAAGCCCTTGAGATAGCAACGGACTCTAATTACAGATTTGACCTGGCTGTTCAGC
TTGGCCGCGTTGATGATGCAAAGGCAATTGCTCTTGAGGTGCAAAGTGAGTCCAAGTGGA
AGCAGTTAGGGGAGTTAGCTATCTCAACTGGAAAGCTCAAGATGGCAGAGGAGTGCCTTC
TACATGCACTAGATCTCAGCGGTCTATTGCTTTTGTATTCATCCATTGGGGATGCTGATG
GGATAACAAAATTGGCATCTATGGCTAGAGAACAGGGAAAGAACAATGTTGCGTTCCTTT
GTTTGTTCATGCTAGGCAAGTTGGAGGAATGCCTTCAATTGTTGATTGAAAGCAATCGCA
TTCCGGAAGCAGCATTGATGGCGAGATCTTATCTTCCAAGCAAAGTCCCTGAGATTGTAG
CATTATGGAAAAAAGATCTCCAAAAGGTAAACTCAAAAGCAGCAGAGTCATTGGCAGATC
CTGATGAGTACCCAAACTTATTTGAAGACTGGCAGATTGCTCTCAATGTAGAAGCTACTG
TCGCCCCCAAAAGGGGTATCTATCCACCTGCTGAGGAATACATGATTCATTCTGAAAGGC
CCAATGAGAGTCTTGTGGAAGCTTTCAAGAACATGCATGTACAAGAAGAGGAGGACGTAC
ATGAAGAGGATGTACACGATGAAGAGGAGCTAACAAATGAAAATGACACTGTTCAAGAGG
TTTTTGAAGATGACGGAGCAGAAGAGAGCCAAGAAGATGCTGTTGAGGTCGAGGCTGATG
GTTCTACTGATGGCACTATCCATGTGAATGGAAATGATAGTGAGGAACAGTGGGTGCTGA
CTCCTGACCAATAGTGGATAGTGGAACAGCAGCCTGCTTAAGAGGTTCGGTTTGTAAAGG
TTT
>TC370092 similar to UniRef100_A7NUP1 Cluster: Chromosome chr18 scaffold_1, whole genome shotgun sequence; n=1; Vitis vinifera|Rep: Chromosome chr18 scaffold_1, whole genome shotgun sequence - Vitis vinifera (Grape), partial (17%)
GCGGATCGAGAGCCATCTGAGGTCCTGGAGTTCCTGTATACCTCATGGAGGAAATTCAGC
TGCCATCGGCGAAAGACTTAGTGAGGTTACAGTAACATTGAGGGCGAAATTCAGAAACTA
CATGCAAGCAGTTGTCGAGAAGTTGTCTGAGAATACCCGCATGCAGAACACCACAAAGCT
CAAGAAGATCATCCAAGACTCAAAAGGATTGGTCCTGGAGTCAGATATCCGCGGCAGGAT
GCAGGAGTTGAATGATCAGCTAATTGGGGCAATAAATCATGTGCACAAAGTCTCAGAAGT
TCATGTGTTTGTAGCCATATGCCGAGGCTTTTGGGACCGTATGGGGCAGGATGTCTTGAG
GTTCCTGGAAAATCGCAAAGAGAACAAGGCCTGGTACAAAGGCGCGAGAGTTGCAGTGTC
GGTGCTCGATGATACATTCGCATCCCAGATGCAGCAGTTGCTTGGCAACACACTCCAGCC
AAAGGAGCTGGAGCCGCCTAGGTCCATCATGGAAGTGAGGTCAATTCTCTGCAAAGACGC
TCCCCGACAGAAGAATTCGGGCTTCTACTATTGATCATTTTGTTGTGTACATATGGATGC
ACATTCGAGTGTGCAGCTTAGAAAATGATGACAAGGCCGAAGTGATGCTGTGGAGATCTT
TGTAAAGAAGACAAGACAATAGGATAGTAAGAAATAGAACATAGGGCTACTGGTGAAATA
CATGAGCTGAGAAGCCGCAAAAATAGTGCTTTGCTGGTTAACCAGGTTAAAATATGTTCC
CATTGTCTGTGGGATGGTCTGAATGTGGAGTAGTGGTAGTTTCACTGGTAGCACCTAGCT
AGCTGAGATTTCACAATAACTAATATTGATTTGAACATGTTGACTGGATCATATTAATTT
TTGTATCTTGGTAAGATGCTAAGGGGCAACCTTTTGATGGTCATCGTTTCATCAATGTGT
TTGAATAGGTAAATTCAATTGTGGTTGGTAAATGAAACATTAGACTGCCATGAAATATAT
CAAGTTCATGTCTTCTACTGTNAATCTCTTGTTAAGAGAGAAAGTACTGCG
>TC370095 weakly similar to UniRef100_A7PMY5 Cluster: Chromosome chr14 scaffold_21, whole genome shotgun sequence; n=1; Vitis vinifera|Rep: Chromosome chr14 scaffold_21, whole genome shotgun sequence - Vitis vinifera (Grape), partial (42%)
ACGCTACCGTACTGCAAAAGAGTTTNACCCTGCGTCTGCTTTGTGCTGCGGCGAATGTCG
GAGGTGTAATTGGAAAAGGAGGTGGAATTATCAAACAGATTAGGCAAGAATCTGGAGCTT
TTATCAAAGTGGATAGTTCGAGTGCTGAAGGTGACTGCATAATTACAGTTTCGGCAAAGG
AGTTCTTTGAAGATCCTGTCTCTCCAACAATTGATGCTACAGTCCGTTTACAGCCAAGAT
GCAGTGAGAAAATTGATGCAGAATCGGGGGAGCCATCATATACTACACGTTTGTTGGTGT
CGACATCACGGATAGGGTGCCTGATCGGCAAAGGTGGTTCAATCATTACGGAGATACGAA
GAACATCGAGAGCAAACATACGGATCATTTCGAAGGAGGATGTTCCAAAAGTAGCATCGG
ACGACGAAGAGATGGTCCAGATCAGCGGAGATCTTGATGTTGCAAGGCATGCTCTTGTGC
AAATAACTACAAGGCTGAAAGCCAACTTCTTTGAAAGAGAAGGTGCTTTATCAGGTTTTC
CACCTGTGATCCCATATCACCCTTTGCCTGCTAGTGTGTCCGATGAGCCAAAGTATCTAA
GCAGAGACAATAAGTCTGCTGGGCACGATTATCCATATTCTAGTGGATATCGTGCATCAG
ACGATGTGCTTCCTGTTGACCGTTATGCAAATTATGGCAGCTCCCAGGTCTACGGAGGCG
GCTATGGTGCTTACAGTGGTGGTTCTGGCAGCAGCGGGTTATCTGGCTCTACCTATCTTT
CATCTGGAAAACGCTATGGCTATTAAAATGCAGGTTGTCGAATCCAACAGCTCAGCTCTC
TTCCGATGAACCTGTCCGTTTCACATTTGCACCCCTGCCCAATCCTTTACTGAAAACAGC
CAAGACCAATGAAGTTTGGAGCCTGCTTATTGGAGCCCCTACCCAAACCAGATGACTGAG
AGTATGGCCCAACCTGGAAGCTTTGCTTAAGAGGACCTGTCTGGATGCCATAAACCCTCT
GATTTCCCTAGTAGAATACATTTACTCTTTATCTTTTCCTCCGGGCCTGTGTGTGATGCC
CTGCCGTAAATGTTCTGAACCTATGTATTGGAAGGTCACATATAAGATTCTGTATTTGTT
GTCCTAAAACCTGCTTAGTAGTTTGTATGAGAGACTTGGTCCCCTATTCGCCATCCAAAA
CTTAGGAGATGCTACTTGCCCTTGCTTGCAAATATGCATTCCTTCATTGATACATACTAT
CATTCTT
>TC370097 homologue to UniRef100_Q4W247 Cluster: Protein disulfide isomerase precursor; n=1; Triticum aestivum|Rep: Protein disulfide isomerase precursor - Triticum aestivum (Wheat), partial (48%)
TTATCAACCCATTTAAGAGGCTTGTTTTTACAACAAAGATTTTTAATTTTTTGGTTTGGG
AAATTTCTTAATGTTACACGCACCCCGAAAGTTTTAATTTTGACAAAGACCCCTACAAAC
ATCCTTACCTCTTGAAATAATTTTCAGAGCAATGTTCCCAAGGCCATGCTCTTTTGAAAT
TCTCCACTGGACCGTTTGAGTCCTACAAATCACCCTACTATGGTGCTGTAGAGGAGTTCA
GTGGCAAGAATGTGAAGTTCCTTATTGGTGACAATGAAGCGAGCCAAGGCGCCTTCCAGT
ACTTTGGCCTGAAAGAGGATCAGGCACCACTTATCCTCATTCAAGACAGTGACTCGAAGA
AGTTTTTGAAGGAACAGGTTGAGGCTGGCCAAATTGTTGCTTGGTTGAAGGATTACTTTG
ATGGCAAATTGACACCATTCAGGAAGTCCGAGCCTATTCCTGAGGCCAACAATGAGCCTG
TGAAGGTAGTTGTGGCTGACAACATTCACGACGTGGTCTTCAAATCTGGCAAAAATGTTC
TTATCGAGTTCTATGCACCCTGGTGCGGACACTGCAAGAAGCTAGCACCCATCCTCGACG
AGGCAGCTGCCACCCTTCAAAGCGAAGAGGACGTTGTGATTGCCAAGATAGACGCTACCG
CGAATGACGTTCCCGGCGAGTTTGATGTCCAGGGTTACCCCACCCTCTACTTCGTCACTC
CTAGCGGGAAGAAGGTCTCGTATGAGGGCGGCAGGACGGCCGACGAGATTGTCGACTACA
TCAAGAAGAACAAGGAGACTGCCGGGCAGGCGGCAGCGGCGGCGACCGAGAAGGCAGCTG
AACCGGCTGCCACCGAGCCTCTGAAGGACGAGCTCTGAGCATCAGTCTTGCTAGCAGCAG
ACAGGTAGAGGAGGGGGAAACATGTTTTGGCAAGGCAGCTTCCAACGCCAGATTTTGCGA
GGGGGGGACGAGAGTTGGTTGTTGGTTGTGTTGGCCCCGGTTTTGCCTGATACTGTTTCC
CGTTGCGAGAAATACTGTAACAAATCCATCAGGGGTGTACCTAATTTAATTATCGAGAAG
TGGCATTAGAAAAAAAAAAAAAGGCGGGCGCTCTNAGTATCCTCGAGGGGCCCAGCTTAC
GCTTACCAAGTTTCTTGTCAAAGTGGTCCTATAGTGAGTGTATTATAGCTAGGCCTGGCC
GTGCTTTAAAGGTTCTGACTGGGAAAATGTAACTTGGGATTTGTGAAGGACCTTCTTTGG
GGGGGGATATATTGGCAACACCCTCCGGAGTTTAGT
>TC370098 UniRef100_Q43772 Cluster: UTP--glucose-1-phosphate uridylyltransferase; n=1; Hordeum vulgare|Rep: UTP--glucose-1-phosphate uridylyltransferase - Hordeum vulgare (Barley), partial (35%)
GGAAGGCGATCAAGAGGCTTGTAGATGCTGAAGCACTTAAGATGGAAATCATTCCCAACC
CTAAGGAAGTTGATGGCGTGAAAGTCCTGCAGCTAGAAACCGCAGCTGGAGCAGCGATCA
GGTTCTTTGAGAAAGCAATCGGCATCAACGTTCCCCGCTCAAGGTTTCTGCCCGTGAAGG
CTACATCTGATTTGTTGCTTGTGCAGTCTGATCTCTATACCTTGGTTGATGGCTACGTCA
TCCGCAACCCAGCCAGAGTGAAGCCATCGAACCCTTCAATTGAGCTTGGTCCTGAGTTCA
AAAAGGTTGCCAACTTCCTTGCCCGTTTCAAGTCGATCCCCAGCATCGTTGAGCTCGACA
GCTTGAAGGTCTCTGGTGATGTCTCGTTTGGCTCTGGAGTCGTACTCAAGGGCAACGTGA
CCATCGCTGCCAAGGCTGGAGTCAAGTTGGAGATCCCAGACGGAGCTGTGCTCGAGAACA
AGGACATCAACGGCCCTGAGGATCTTTGAGCGACGCCCGCCGCCATCGCCAGTCGCATTC
CCAGAAACCTTCCGGTCCTCCTTCGCTGAGTTAACCGTCCTGTAATTTTCGTGTGCATTC
TGCTGGGGTGTTGTCCTGGGATAGCCCCTTTACATAATAATTGTAATCCCCTCTGTGATG
TTCATCTACACTTGTTCTTCCTGGGTGTGCCAGGGACGTAAAATTTCTTTTGGTTATATG
ATGCCCATAGTTTTCACATGCCTAAATTTGTTTCTTCTTTCGCCCTGCTGGGCTGTAAGA
GTTGCTTTTTGCTGGAGTATTTTGTGTCTCCTTTGGCAGTTGTGCCATGCGTAATCCACA
CTTGGTTGTGGCCATTTTAGATCACAAAGATACCGTCTATG
>TC370108 homologue to UniRef100_A6XMY5 Cluster: Serine hydroxymethyltransferase; n=1; Triticum monococcum|Rep: Serine hydroxymethyltransferase - Triticum monococcum (Einkorn wheat) (Small spelt), partial (46%)
CAAATTTTTTTTTGGGATAGGCAATCCCGCTTATGGATTACCCAATCGGAAATTTAACAG
CAAAGGCATTTTTTGAAACATGGAAAAATCATGGGTAGTTGCGCCTGTGTCATTCGTTCC
CTTTGAGAGATGCAGATGTGTGACTACCATACCCACAATTCTCTCGTGGTCCAACGTGGA
GGCATGATCTTTTTCCGGAAGGGGGTGAAAGAAATAAACAAACAAGGGAAGGAGGTTAAG
TATGATTTTGAGGACAAAATCAATGCTGCTGTCTTCCCAGGTCTGCAAGGTGGACCCCAT
AACCATACTATTACTGGCCTGGCCGTTGCGCTTAAGCAGGCAACTACTCAGGAGTACAGA
GCTTATCAAGAGCAAGTTATGAGTAACTCTGCTAGATTTGCTGAGAGCTTGACTTCAAAA
GGTTACGACATTGTCTCTGGTGGGACTGATAACCATTTAGTTTTGGTGAACCTCAAGAAA
AAGGGAATAGATGGTTCACGTGTGGAGAAGGTTTTAGAAAATGTGCATATTGCAGCAAAC
AAGAACACGGTTCCTGGTGATGTTTCAGCTATGGTACCCGGAGGCATCAGGATGGGAACC
CCCGCACTTACATCAAGAGGATTTGTTGAGGAGGACTTCGCCAAGGTTGCTGACTTCTTC
GATTCGGCAGTGAACTTGGCCTTGAAGGTTAAAGCTGCAGCAGCAGGTACCAAACTGAAG
GACTTTGTTGCCACATTGCAATCCGACAGCAACATCCAAGCTGAAATTGCAAAGCTTCGC
CACGATGTGGAGGAATATGCGAAACAATTCCCAACAATTGGATTCGAGAAGGAGACCATG
AAGTACAAGAACTAAGAACTGCTATGTTTCAACAGCAAGGAAGCAAACAAGAAGCACAGT
TTGAGGACAAGTCATGTAAACAATAGATCCACGATGAAGCGCCACCTTATGTAAAAGGAA
TCCAATCATTTTACAGAATATGGGAACTTTGTCGATAGTTTCTTATTGCAGGCACATACT
GTAAGATGCTTCGCTGATATGCTATATGAACCGCCATCCTTCTTGGATAAACCATTACTT
>TC370112 UniRef100_A7J2I3 Cluster: Plasma membrane intrinsic protein; n=2; Triticum|Rep: Plasma membrane intrinsic protein - Triticum aestivum (Wheat), partial (70%)
TGTGCTATGTACGTGGCATGTTTGTGTGTTCAAACCAGCTGAGACATTAAGCTTAAAAAA
AAAAAAAAAAAACTCGAGGCGGCATGATCTTCGTCCTCGTCTACTGCACCGCCGGCATCT
CGGGGGGCCACATCAACCCTGCCGTCACCTTCGGGCTGCTGCTGGCGCGGAAGGTGTCGC
TGCTGCGCGCGGTGATGTACATCGTGGCGCAGTGCGCGGGCGGCATCGTGGGGGCCGGCA
TCGTCAAGGGCATCATGAAGGACGCGTACCAGGCCAACGGCGGCGGCGCCAACATGGTCG
CCTCGGGGTTCTCCCGCGGCACGGCCCTAGGGGCGGAGATCGTCGGCACCTTCGTGCTGG
TGTACACCGTCTTCTCAGCCACCGACCCCAAGCGCAGCGCCCGCGACTCCCACGTCCCCG
TGCTGGCCCCGCTCCCCATCGGGTTCGCCGTCTTCATGGTGCACCTCGCCACCATCCCCA
TCACCGGCACCGGCATCAACCCCGCCAGGAGCCTCGGCGCCGCAGTCATCTACAACAAGA
AGGCCGCATGGGACAACCACTGGATCTTCTGGGTCGGCCCGTTGGTGGGAGCGCTGGCGG
CGGCGGCGTACCACCAGTACATCCTCCGGGCGGCGGCCATCAAGGCGCTCGGCTCCTTCC
GGAGCAGCCGGAGCAACTGAGCCGGCCGGCCAATAATTTAATGCAACGGTCACCCACCGC
GCTAGCTAGCGTGTTGGCAGTAGTGCATGCTCCTCCTCGTGTCGTTCAGTGTCCTCTCTG
TGCATGCATGTGAGTGAGAGAAAGACCACCATGGATCGCTGTTTTCACTTGCTCTTCAAT
TATTACTCCTTGTCACCGTTAATGTTGTCCAATTATATTAGTTACTGTTAGTGTTGGTGT
TGGATGGATGATCGAACCTGTGTAAAACCGCTGTGAGTGAGTTGGAACATGGATTAATTT
ATTGTGTGATGCATGCGTGTTTGGATGT
>TC370120 similar to UniRef100_Q8H5R6 Cluster: Vesicle soluble NSF attachment protein receptor-like protein; n=1; Oryza sativa Japonica Group|Rep: Vesicle soluble NSF attachment protein receptor-like protein - Oryza sativa subsp. japonica (Rice), partial (97%)
CACCGCCGCCCTCCTCGCCCCCACCGGAAGAGCTGCCCCCTCCCGCAACCGGGCGGATCC
CGCTAGGCGGGGCCGGAGATCCAGCAGCCGCCATGGCGGCGAGCGACGTGCCCATGAGCC
CCGAGCTCGAACAGGTCGACGGCGAGATCCAGGACATCTTCCGCGCCCTACACAATGGGT
TCCAGAAGATTGACAAGATGAAGGACTCCAACAGGCAGTCCAAGCAGCTGGAAGAACTCA
CTGGGAAGATGAGGGAGTGCAAGCGCTTAATCAAGGAATTTGATCGTGTACTCAAAGATG
AGGAGAAAAGGAATACTTCTGAGGTCAACAAACAGCTAAATGACAAGAAGCAATTTATGA
TCAAGGAGTTGAATTCGTATGTCACCATGAGGAAGACGTACCAAAGTAGCCTTGGTAACA
AGAGGATTGAACTATTCGATGCTGGTAATGACCAGGTAGCTGAAGATAATGTTCAAATGG
CATCAGAAATGTCAAATCAACAACTGATTGATTCTGGAATGAAACAAATGGACCAAACAG
ACCAAGCTATTGAGCGTTCGAAAATGGTTGTTGCACAAACTGTTGAAGTTGGAGCTCAAA
CTGCTACAACTCTAACACAGCAAACTGACCAAATGAAGAGAATTGGCAATGAGCTAGATT
CCGTTCACTTCTCATTGAAGAAGGCCAGTCAAATGGTGAAAGAGATTGGTCGTCAGGTTG
CAACTGACAAATGCATCATGGGGTTTCTGTTTTTGATAGTTTGTGGTGTGATTGCGATCA
TTGTTGTCAAGATCGTCAACCCGCATAACAAGAGTATCCCAGACATCCCGGGACTGGCGC
CTCCTGCACCTCCTGCGCAGAACCGGAAGCTGCTATCCGTAGATCCTTTCAGAATGCTCC
TGAGCATTCGGGAATGGAAGTCTCGTGCCATGCAGGTCTCTCGCTCTGAACAAAACACAC
GATTCAACGTCCATTGGNGCTGCTTGTCATATCCGTAGTATTTCTTGATNGTATCTTCAA
CGGGTGCGTACTCGATGTAGACACTCGTGGGNGTAATGCCGGTTCTGTGTATCTANGGCA
TAGTTTCATAGTGN
>TC370122 homologue to UniRef100_Q9M639 Cluster: Epsilon-COP; n=1; Zea mays|Rep: Epsilon-COP - Zea mays (Maize), partial (86%)
TTCTCGGCCCCAATGCCCCCGGAATTAGGTTGTTCCCGGCCGAGGTCAACTTTTTTAACC
TTGGGCCATACCAGTCCGCCATTAAAAAAAGGAACGTGCCGTTCCTGAACCCCACCCCCC
CGGCGAGGCGCGANGTATCGTCTTCCGTTCCTACATCGCCCTCGGATCNTACCAGCTGGT
GATCAGCGAGATCGACTCGTCGGCGGCGACGTCGCTGCAGGCCGTCAAGCTGCTCGCGCT
CTACCTCACCGGCGACAAGGAAGGTGCGATCTCCAGCCTGAAGGAATGGTTGAGTGATTC
AGCTATAGGAAGCAATCCTGTTCTGCGATTGATTGCTGGAATTATATTTATGCATGAGCA
AGACTACAATGAGGCTCTCAAGCACACACACACTGGGGGGACTCTGGACCTGCATGCACT
GAATGTCCAGATCTTCCTCAAGATGCACCGGTCAGATTATGCTGACAAGCAACTGAAGAT
CATGCAACAAACTGACGAGGACCATACACTGACACAACTAGCAAATGCTTGGCTCGATAT
TGCTGTTGGTGGCTCTAAGATCCGGGAAGCTTATCTCATATTCCAGGACTTTGCTGAAAA
GTACCCTATGACTGGAATGGTTCTTAATGGCAAGGCAGTTTGCTGTATGCATATGGGGAG
CTTTGAGGAGGCTGAAACTCTATTGCTTGAAGCCCTAAACAAGGATGCAAAGGATCCTGA
AACTCTTGCCAATCTTATTGTATGTAATCTCCACCTTGGCAAACCGTCGTCACGATACTT
CAGCCAGCTGAAGCTGTCGCACCCTGATCACGTGCTAGTTAAGACCACCACGTCCGCGGA
GGGCAACTTCGAGAGGGCGCTCCAAGCCGTCGCCTGAAACACCCCTGCCTCATTCGAGTT
AGCGCATTGAGCATCCCCTGTTCCATTTTGAAGTGCTTTAACAGAGTGAATTGTATTGGT
TTTGCTTTATATTGTTCTGTGGTAACACACCGCTCGGCCAACCCTGTACTCAAACACAAA
CACCCGCTGTATGAACGGATATATATGTAGAATCTCCAATCATGGCATTTGTTGTCAACA
TCAAAAACCTCGGCCGCGACCACGCT
>TC370125 similar to UniRef100_Q0DJR2 Cluster: Os05g0239200 protein; n=1; Oryza sativa Japonica Group|Rep: Os05g0239200 protein - Oryza sativa subsp. japonica (Rice), partial (30%)
TTAGGCGTGGGGAATGGTTTAAACCACCCGAAGATTCCATTTTTCAGTGGCCTCCCCCAA
AAAAATTTTTGGGGGGTTGACCAATACTGGAAAGATTGCCACCTTGTGTTAGCTGTTGCT
GTTGTGATGGATCCACGTTTTAAGATGAAGCTTGTGGAGTTCAGTTACTCAAAGATTTAC
GGCGTTGAGGCTGCGAAGTATGTTAAGGTGGTAAATGATTCGGTGCATGACCTTTTCAAG
GATTATGTCGCACAGCCGCTCCCCTTAACACCGGCCTATGCTGAACAAGGGAAAACTGAT
AATGCTACTGCCAATGGGAACAACACCCAAGCAACTCAGCCTTCAACTGGTGACGGCCTT
CAAGACTTTGATATATATCTTTCTGAGATTGCCACAACCCAGCCCTCAAAATCTGAACTA
GAGCAGTACCTGGACGAGTCTCTCACTCCTCGCATCCAAGAGTTTGACATTCTTAACTGG
TGGAAGCTCAACATGCAAAAGTATCCGACGCTCTCAAAGATGGCGCGGGACATCTTGGCC
ATCCCAGTGTCCATGGTGACCGGCGGCACCTCTATATTTTCTGCAGGAACAGGATGCCAC
GTGCTCGACGACTACAGAAGCTCGCTCCGTCCGGAAATCGTGGAGGCGCTCGTCTGTGCG
AAGGACTGGCTTCCGAATTCGACCGCCGCACCGGAGGCGCTGGGCTCTGGGCTTCTCAAG
ATGGACTAGGCTCTCTTCCTTTGCTGAAGCATGCATATATATCTTCTGGTGCCTTGGAGT
GGTCCTTTAACCGTAGTCGTATTTTAGGCAGAGTTTGTGGACTGGCTGCGATCGATCGAT
TTCATTGGATCTGTCCTAGAATGTAATTTGTCGTGTAGAACTCTGTTAACTCCATGCTGT
TATGTCCACCACCCCTTCCTTATGTTGTAATATGTGACCAGAGATGTTATCTGACGTTGC
TTGGGATGTGTATGTACCAGCAACGTAATGTACCAGCCGGTGGATTATGTTTGTGCTC
>TC370132 homologue to UniRef100_A2X2K3 Cluster: Serine/threonine protein phosphatase 2A 55 kDa regulatory subunit B beta isoform; n=1; Oryza sativa Indica Group|Rep: Serine/threonine protein phosphatase 2A 55 kDa regulatory subunit B beta isoform - Oryza sativa subsp. indica (Rice), partial (30%)
CATATTCTTAGTCGTGATTATATGACTCTCAAGTTATGGGATCTCAGCATGGATTCAGGC
CCAGTAGCAACTTTCCAAGTTCATGAACATTTAAGGCCTAAGCTTTGCGATCTTTATGAA
AACGATTCAATCTTTGACAAATTTGAATGTTGTTTGAGTGGGGATGGTCATCGTCTTGCT
ACTGGCTCTTACAGTAATTTATTTCGTGTTTTTGGTTGTACTCCTGGAAATACTGAGGCA
ACCACTTTAGAAGCAAGCAGAAACCCTATGAGGCGTCAGGTTGCTAATCCAACAAGGCCT
ACAAGAACGCTGACCTCTTTGACTCGTGCTGTGAGGAGAGGGGGTGAAAATGCAGGAGCC
GATGGCAATGGGAATTCTAATGACTTCTCAACAAAGTTACTCCATCTTGCGTGGCACCCA
ACTGAGAATTCCATTGCGTGTGCTGCTGGAAATAGCTTGTACATGTATTGTGCATAGGGA
ATGTGCTAGAGAAGATTCACTGTTTTTGGTTTGTTCAACGTGAAAGCTTGGGCCTTGCAC
ATGCAACCAGGAAAATGGTCGTCAATTCCGTGATTGGGGGTCGAAAGAGGCGGTTGGCAC
CCACGAGATCAACTCCAAGCATAGCAGACTATTTCCTTGTGATTCTTTAGTAAATGTGAA
ACACAAATTCTAATCGCACCAAAGTTTTTGGGTCCCAAGATATGATTGTAGCTGCATGTG
TAGCCAAAACACCAGCAGTTGGAGGACAAAGCAGAAGATAGCAAGGCTGATTCTAATTTC
ACTTGGTCACAGGAAATATGTGCTTACGGTGGACGCAAGAAATTTGCTTGTCTTGAAATG
TAATGTAATGCCGCGTAGCCAGGGTTAACCATCTGCTGTCACCAACGGTGAAACATGTGT
GGACATAAAAAGTATTGACTTGTAGTTCTCCCCCCTTGTTCTATTTGTTGGTGGTCCAGA
CTTGCAATAAGTTTGCAACTCGTGCTGCATGTGATGGGCTGTGACCTAAGTTGTATATGC
TACATTTTGCCATGCAAAACTCACAACTAATGATATGAATTCTTGAGTATTCATGTCTGT
CTTGTATGCATTTTTGC
>TC370133 similar to UniRef100_A7NTV5 Cluster: Chromosome chr18 scaffold_1, whole genome shotgun sequence; n=1; Vitis vinifera|Rep: Chromosome chr18 scaffold_1, whole genome shotgun sequence - Vitis vinifera (Grape), partial (77%)
CAAGGAAGAGTTAAACCCTTTTCTAAAGGCCCCCAAAAACCTTTTGGCAGCAGGAGCATG
GTCACCATGCCTGGACACCACGTCCAAGCTCGGTTCGCGGTCCGGGCGACCGCGGAGCGC
GCGACATGGCTGCCGGGGCTGGACCCGCCGGCGTACCTCGACGGCACGCTGCCTGGTGAC
TACGGGTTTGATCCCCTGGGGCTCGGGGAGCAGCCTGAGGACTTGAAGTGGTACGTCCAG
GCGGAGCTCGTGCACTGCCGGTTCGCCATGGCAGGGGTTGCCGGCATCCTTGGAACCGAT
TTGATCCGTGTATCAGGACTCGGCAACCTACCCGTGTGGTTTGAAGCAGGTGCCACGAAA
TTTGACTTTGCCAACACCACAGCACTCTTCTTTGTCCAGCTTCTCTTGATGGGATTTGTC
GAAACCAAGAGGTACATGGACTTCGTTAATCCAGGATCACAAGCAAAGGAAGGGACATTC
CTTGGGATAGAAGCTTCACTCGAAGGTTTACAGCCAGGATACCCTGGGGGGCCACTATTT
AACCCAATGGGACTCGCCAAAGATATAGAGAATGCGAATGAAGTGAAGCTGAAAGAAATA
AAGAATGGGAGGTTGGCAATGGTTGCTATGCTTGGATTTATTGTGCAAGCGTCTGTGACT
CATGCTGGGCCCATCGAGAATCTTTTGACACATCTTTCAGACCCGTTCAACAAAAATATC
ATTCATGCACTAACCTTGTCTTGAAAATTCACTGTCTCGAAATTTCGTTTATTTTTCCTT
TTTTCCATCTAATAAAGGTGTAGCACATCAGATCACAATGGTCTCTTACAGGAAGCGCAA
TTCTTCTCAGCCCCCTCTTTGTAAGGCTCTATCGGTAACGAAAACTGAATATGAAACTTC
TGTGGGAGGAACTGTAAAAAACTCAGTACACAGTTGCCACTACAGGTGGGGTGACAACCG
CCTTTCTTCAAATGCTAATACGACCGGGTGATAGTTTATATCGG
>TC370143 homologue to UniRef100_Q53PC7 Cluster: Coatomer subunit beta-1; n=2; Oryza sativa Japonica Group|Rep: Coatomer subunit beta-1 - Oryza sativa subsp. japonica (Rice), partial (25%)
CCCACGCGTCCGGTAAGGAAACAGATGATGCAAACAGGCTTAACCGCATTCTTCAGTTGA
CTGGGTTCAGTGATCCTGTATATGCTGAAGCGTTTGTGACAGTTCATCATTATGATATTC
GTACTTGATGTTACTGTCATAAACCGTACAAAGGAGACACTTCAGAACCTGTGTTTGGAA
TTAGCTACAATGGGAGACCTCAAGCTTGTTGACCGCCCTCAGAACTATACGTTGGCTCCT
GAGTCAAGCAAGCAAATTCGTGCTAATATCAAGGTTTCTTCCACGGAGACTGGAGTCATA
TTTGGGAACATAGTCTACGAGACTTCCAATGTGATGGAAAGATCAGTGGTTGTCCTGAAT
GATATTCACATTGACATCATGGATTATATCTCACCTGCTACATGTGCAGATGTTACTTTC
CGGAACATGTGGGCAGAATTTGAGTGGGAGAACAAGGTTGCCGTTAATACAGTAATTCAA
GACGAGAAGGAATTCTTGAATCATGTTATCAAGTCAACAAACATGAAGTGTCTAACACCA
CCGTCTGCGCTTGATGGTGAATGCGGTTTCCTTGCCGCAAATCTTTACGCAAAGAGTGTG
TTTGGAGAAGATGCTTTGGTGAACATTAGCATTGAGAAGCAAGTTGATGGCAAGCTCAGC
GGTTACATCAGAATAAGGAGCAAGACCCAAGGAATTGCGCTCAGCTTGGGAGACAAGATT
ACCCTCAAGCAGAAGGGAGGCAGTTAAGCTGTGACGCGACCTGTCGCAATTGTGTCATGT
AGGAGATCCACTTTGCCAGTTTCATACTATCGGTACAGTGGGCTAGTAAAGATGTTTTTA
ATGTACAAAAGATTAAAGAGAGGGATGAGAAGAGGAAGCTCGCAAGGAAGTCAGTCTTGA
GACTGAAAATGGATCTTCAACTAGTATCCTCGAGAGATGCAATGATCTCTCCCAACTCCC
TTCCATGATGAGGCCTTTTTTTTGACAAAAATGGTGGTGTAAGAATAGATGTGAGGTTTG
TGTTGTTTATTCTTGATATCGGCGGATTGAGATATG
>TC370145 homologue to UniRef100_O24401 Cluster: Chlorophyll a/b-binding protein WCAB precursor; n=1; Triticum aestivum|Rep: Chlorophyll a/b-binding protein WCAB precursor - Triticum aestivum (Wheat), partial (96%)
CTCCTTCCTCTACTCTTCTCAAACCATCTCCAGTTCTCCACACTCGCTCTTCAGTATTCA
CTCTTTTGAGAACACACAGTACACCTCCCACCTTAGCAGCGCAATGGCGACCACCACCAT
GTCCCTCTCCTCGACTTTCGCCAGCAAGTTGGTGAAGAACGTGGCTTCATCAGCTCTCTT
TGGTGAGGCCCGTGTCACTATGCGCAAGACCGCTGCAAAGGCCAAGCAGGTTTCATCAGG
CAGCCCTTGGTACGGCGCCGACCGTGTGCTCTACCTCGGCCCGCTTTCCGGCGACCCCTC
GAGCTACTTGACCGGCGAGTTTCCCGGCGACTACGGGTGGGACACCGCCGGGCTCTCAGC
CGACCCCGTGACCTTTGCCAAGAACCGGGAGCTCGAGGTGATCCACTGCCGGTGGGCTAT
GCTCGGTGCACTGGGATGCGTCTTCCCCGAGCTTCTTGCACGCAACGGCGTCAAGTTTGG
CGAGGCCGTATGGTTCAAGGCCGGTTCTCAGATCTTCAGCGAGGGTGGCCTTGACTACCT
CGGCAATCCCAGCCTCGTGCATGCACAGAGCATCCTTGCTATCTGGGCATGCCAAGTCGT
GCTCATGGGCGCCGTTGAGGGGTACCGCGTTGCCGGCGGCCCACTCGGTGAGATAGTCGA
CCCACTCTACCCCGGCGGCAGCTTCGACCCACTGGGCCTGGCCGATGACCCCGAGGCATT
CGCGGAGCTCAAGGTGAAGGAAGTCAAGAATGGCCGCCTCGCCATGTTCTCTATGTTTGG
CTTCTTTGTGCAGGCCATCGTCACGGGCAAGGGCCCACTCGAGAACCTCGCCGACCACCT
CTCCGACCCTGTCAACAACAATGCATGGGCGTTTGCCACAAACTTTGTCCCCGGCAGTGA
GGGGTTGCCCCTACTTACTGCCAGTTGTAGCCAAAAATGGGGGAAATGAAAAAGTGGTCA
AATTGTACATCAGGGTGTAATAAAAGGTCTTGGGGGAATGGTTTACCGGCCGCTGGCTAA
AAAAGGCCCCAAGCCCCAAAGGCGGAAAAAAAAAAGGGCGGCCCCTAAAATACCGGGGGG
GCA
>TC370150
CTTCGGCCTCCACGTCACCGCCGCGCCATTCCACCTCTTCTTCGACGACCTCACCGTCGC
CTCCGGGAACATGAAGGAGTTCTACCAGGCGCGGAAGAGCGGGCGGGTGGTGACGGTGTC
CGTGGCGGGGAAGCAGGTCCCGCTCTACGGCGCGGGCGCCAACCTGCACAGCAAGCCCAA
CAACGGCCGCCTCGGCCCCGCGGTGGTGCCCGTCAGGCTGGCCTTCGTGCTCCGGGCGCG
CGCGCACATCCTCGGCCTCCTCCTCCGCTCCAAGTTCTACCGCCGGGGCGTCTGCCGCCT
TGACGTCCGTGAGGCCCACCTCGGCAAGCCCGTGCCCGGCGTCGCCGCCCGCTGCGAGTA
CCACGACGGGAGGTGACGGTAGAGCGTTGGTGTTGTCGATATGGGTGTGTTTGGTTGGGT
GACGTGGATTGCAACGTCTGAATTCAGGCGTGCGTGGGGAACTGAACTGATGACTGATTA
AGCTGTTTGTAGGCGTGTGATAGTGTTCGTGTCAAAAGGATTTCCTGATGTGACCGACCC
AATTGAGTTGAGTGGATTTTGGATCTTGGGGACAACGGGGGCTAAGGGCCTATTTTTTAC
TCTGGAACAAATTAGAAAAAATATACTCTGAGGGCGGGCTCCAGTGTTCCTAAACGCGTC
TATATGGAAGGCCAAATCTGCATTCCCCTATGCGGCATAATTCAAACTGCTCATTTGCCT
TGTTGAACAATTGTGCTTTCGCCACAATTAATATATTCTTATATGGTAAATTCCCCCTTT
TACCATAATTTGAGATAATTACGCATTTTGGGTCATGGCCACGTACTGGACATTCCCT
>TC370160 weakly similar to UniRef100_A7P1S0 Cluster: Chromosome chr19 scaffold_4, whole genome shotgun sequence; n=1; Vitis vinifera|Rep: Chromosome chr19 scaffold_4, whole genome shotgun sequence - Vitis vinifera (Grape), partial (55%)
CGACTGGAGCACGAGGACACTGACATGGACTGAAGGAGTAGAAAGCAACCCGAACTCCTC
CCATCCTGGTCTCCAGCCATGGCCACCGCCACCTCACCGCTCCTCTCCCTCTCTTCCCTC
TCGGCCTCCCTCCCCTCCCCTTCCCGGGCACCCGCCTCCCTCTCCCTGCGCGCCATCGCC
CCACAGGCCCGCCTGTCGACCTCCTACGCCGCCTTCCCCATCGGTGGGTTCGGAGCCTCG
GCGTCGACGGGGAGGCTGAGGAGGAGGGGGCTGCAGGTGGTGTGTGCCGCCGAGCCGCCC
AAGACTGGAAGACAGCCGGACTCGGTCAAGAAGAGGGAGCGTCAGAATGACAGACACCGC
ATCCGCAACCATGCTCGCAAGGCCGAGATGCGCACCCGGATGAAGAAGGTTTTCAGAGCC
CTTGAAAAGCTTAGAAAGAAAGCTGATGCCCAACCTGAAGAAATCATTGAAATAGAGAAA
ATGATCTCCGAGGCATACAAAGCCATCGACAAGACAGTGAAGGTTGGTGCCATGCACAGG
AATACTGGAGACCATCGCAAGTCCAGGCTTGCAAGGAGGAAGAAGGCCATTGAGATAATC
CGTGGTTGGTATGTTCCTAATGCCGAACCTGCTGCAACTGCCTAGTTTCTGGGGGAGTCG
TCATTGTGAATTTGCAGCAGCTTTTCCTTCATCACATCTTGCCAATTTTGGACAGCATAT
GTTATTGAACGAACTCAATAGACTGCCAGGTCTTCCCCATGGCAAGTGTTCTGGTACTGG
TTACTGTGTTTATGTGCTCGCTATGCAGTAGAAGCTCTGAAACAATATTGGGCCATTGCT
TGTCTTACATTCCCTCTGTTGTAAAACTTCAAACTGAAATATACCTGTTGTATGGTGTAT
GCAGATATCTTCAGCTAGAGATAATATTGTAAAAAAAAAAAAAAAGGGGGGGCCGCTCAA
AAAAATCCCTCGAGGGGGCCAAAGGTTTACGGGTACCCAAGTTTCTTGGAAAAAGGGGGC
CCTAATAGGGGGCCGAATTAAAAGCTAGGAACGGGCCGGTGTTTTAAAAGCTGGGGAAGG
AGAAAACGGTACCCTGGGAACTTTGGA
>TC370166 weakly similar to UniRef100_Q2RBK3 Cluster: Expressed protein; n=2; Oryza sativa|Rep: Expressed protein - Oryza sativa subsp. japonica (Rice), partial (7%)
CCACGCGTCCGCGGACGCGTGGGCTGCAATGGATGTGGGAGTAGTAAGAAAGATGGGTTT
GGTACTATCACTAACTTTGTCGTGGACAACATTACTGCTATAAAGATGCGCCAAAACAGA
CTGGAAATGGAGCCACTAGAGGTGAAAAAGGAGCTTCTTGATGTTACATTGAATCTTGTT
CATGTAATTTTCAAAGCTGGTGAAGCTCTTGATGTTTACATAAGGTCTCATCCAAAGATT
CCCTGTGTCATGGAAGTGGCCCATGCGGAGGTCTTTGAACATGTTACGCTCATTCTGAAG
GATCATGGATTTTTTTCTATTGGAGATGGCATAGATATTGGAAATCTCCACCCCTATCGG
AATGTGCTATCCTCTCAAGAGCTACCTCACAAATTAGCGGAGATGGCTAGGATCAAAGCA
GGTCTGAAAGTGCCTTGTCTGCGAAATGGAAAGCCTAAAGTGAAGAAAGATCCCAGGGGA
TGGGAGCTCAAATTTGCAAGGAGAAGTTTCTTCCAATCTCAAAGATCAGTGTTAACATCA
GAGCTTAGTGTGAAGTTCTTCGCTCATAAGGAGAAGACCTCGGATAAGTCAACCGGCAAA
GCATCTATGTTCATGGGCGGAACTCTGCAGCCAAAATTTAATTATCAGCCCAGAAGGATG
TTTGGTACAGTGGCATTGACGCTGTTGAAAGCGCTAAGGAAGGCATGACGAAGGAGTTGG
CAATATCTTGCAATTTACCCCCAATCATGTACCTGCATTCAAGTATTCAGTGTGCAGGAT
GTGCTAAACGTGGGATGTCGTAGCAAAGTAGCAGTAACTTAAGCTCAACTTCGCAATAAT
TCTGAATCATGTTTTGTAAAGGAAGTTAAAAGCCCATGCGAGTGAGACAATGGTTGCGGT
GTGGCTGACAGTAGCCACAACTATTACTCTTTTCAATCATAATGGTGCAAGAATGTTCTA
TTCTCCTTAACCTGATGGCATGATTATTAATTTAATGTTGTGTTGATTGTTANA
>TC370169 similar to UniRef100_Q6K722 Cluster: OTU-like cysteine protease-like; n=1; Oryza sativa Japonica Group|Rep: OTU-like cysteine protease-like - Oryza sativa subsp. japonica (Rice), partial (85%)
GGGCTCCCGCCATGATCGCTTTTGCCGCTCCCAACAGCTACTATGGCCCTCCTGAAAGTT
TTGGAGTGACAACAGGGATGGTGACTACAATTATGCTAGAAATGCATCACATCCGGATGA
GACATATTTGCATTCTTCTGCACTTACGTGCGATATGTACAACCCACAAGTAGGCATGTA
CCATCCTGGAAATGTTGGCGGGCAGGAGCATGAGGCAGTCTATGTAGATCCGTCTAGTTC
CTCTTCATACCCTGGCAGTGACGATTGTTTTGAAATGGAGGAAGAAGTAGGGAAGAGATT
TTACCCCATGGTCCCAGTTCCCCATGTCCCTAAAATTAATGGTGAAATTCCATCACTTGA
CGAAGCCAGCATGGACCATGAAAGGCTGTCAGACAGGTTGAGGCTGTATGAACTAACTGA
GAACAAGGTGAAAGGTGATGGCAATTGTCAGTTCCGTGCACTATCAGATCAGCTGTACCA
AACTCCGGACCACCATGAGTTTGTGAGGGAGCAGATAATTAGCCAGCTTAAGAGTAACCG
GGAAGCCTATGATGGATACGTCCCCATGGCATATGATGAGTATCTGGAGAAAGTATCACG
AAATGGTGAATGGGGTGACCATGTGACTTTACAGGCTGCTGCTGACAAGTACGGAGTGAA
GATTTTCGTCATGACCTCGTTCAAGGATACGTGCTACATCGAGATCCAACCCAAGGTTCA
GAAGTCCAACAAAGTGGTGCTGTTGAGCTTTTGGGCGGAGGTTCACTACAACTCGATATT
TCCACAGAACGACGCTCCGAGGTTGCATCACACGGCGAAGAAGAGGAGATGGTGGCCGTT
CTCGCAGCACCACCATTGATGAGGCTCTCTTCCCCCGCCTCGGCGCGTGTACTCTGACGG
CGTTCCGGCGTGCAAAGCACTCTTGTTTCTCCACCGAGATGGATGGCCCCGGGGCAACGC
ACTCCTGGTCCCGGGAGGGGTCGTCGCGGCGTGCGCTCGCTCTGACAGGAGGAGGAGAGA
AAAGGAAAAAGGCGTTATGGTTGTCTGAGATAATATTATAGATACATGGAATGGAAGGAA
TAATGAACATGCGACCTGTCCCGTATATAGTTTTGGGTCGCATTGCAGGCTCTGTTTATG
TATTTACATACAAAATTTTGCCGGAATGAGGCTACATACAGTTAATCATTCATTTGGAAT
ACAAATGATATGGATGGTGATACTAATAATAATAACTGGGTGGAGGCAGTGTTAAAGAAT
C
>TC370177 similar to UniRef100_Q941R1 Cluster: Transaldolase ToTAL2; n=1; Solanum lycopersicum|Rep: Transaldolase ToTAL2 - Solanum lycopersicum (Tomato) (Lycopersicon esculentum), partial (81%)
CTCGATCCCAGCTCCACCCATGGCGCTCTCCATTTCCGCACCCACCTCGTCTCCCTTCCT
CCCCGCCCCCCGCCAGGTCGGCAGGTGGAGCTCGTCACCAAGCTCGCTTAAGCCCGCGGT
TTTTAGCCTCCGGAGGCCGGTTGTGGTGGCACGGGCCGCCGCCGGCAACGCGCCCTCTTC
CCCCGCAGGCGCGGTCGTAACTGAGCTCGACGTGGTCTCCAGCTTCAGCGAGATCGTGCC
GGACACAGTCGTGTTCGATGATTTTGAGAAGTTTGCACCGACGGCGGCCACCGTGAGCTC
TTCACTGTTGCTTGGGATCGCAGGGCTCCCGGATACCAAGTTCAAGAGTGCCATAGATAC
CGCATTGGTAGATGGTGAATGTAACACAATGGAGAAGCCCGGGGACCGGATGTCCTGTTA
CCTTACCAAGGCCCTGGGGAATGTTGGAGCTGAGCTGGCTCATCAAGTTCCTGGAAGAGT
GTCCACGGAAATAGATGCTCGATTGGCTTACGATACCCAAGGAATCGTCCAGAGGGTGCA
TGAACTGTTGCAGATATACAATGAACATGATATCCCATCAGAACGTCTGTTATTCAAAAT
TCCTGCTACATGGCAAGGTATAGAAGCGTCAAGATTACTTGAATCTGAAGGAACTCAAAC
ACATCTAACATTCGTTTACAGTTTTGCACAAGCAGCAGCTGCAGCGCAAGCTGGTGCATC
AGTCGTACAAATATTTGTGGGGCGTATTCGGGATTGGGCAAAGAATCACTCTGGTGACCC
AGAGATTGATGAAGCTTTAAAGAAGGGAGAAGATGCTGGGCTTGCCTTGGTGAAGAAAGC
GTATGTGTACATTCACAAGAATGGGTACAAGACAAAGTTGATGGCCGCTGCCGTGCGCAA
CAAGCAAGACGTGTTTAGCCTTCTGGGGATCGACTACATCATCGCGCCCCTGAAGATACT
GCAGTCCTTGGATGAATCTGTGACCGATTCCGATGAAAAGTACGGTTATGTCCAGAGGCT
GACTCCTTCGCTTGACAAGATGTACAACTTCAGCCAAGAGGAGCTTGTGAAATGGGACCA
GCTGAGCCTGGCGGCGGCGATGGGGCCAGCGGCGGAGGAGCTGCTTGCTTCTGGGCTGGA
AGGGTACGCGAACCAGGCGCGGCGCGTGGAGGAGCTCTTCGTCAAGATCTGGCCACCCCC
CAATGTTTGAACTTCAATTTGAAGCCGTTTCTTCTTTCTTGGTATTTTCGTTCCAACAAA
GGGTGTTTTGTGTGTCAACATGTTTACTTTTGTCCTTGGAATGTCTGCCGGACTTGAAAT
CTGAATCGTTG
>TC370189
CCACGCGTCCGGGAATGCAAGCCATTAGTGTGACTCTTTTCATGTCATTTCTAGTTCTGT
TGACCAGAGGAAAAGATGTGCAATACAGAAGGCAAGAGGAAGACAATACCCAGATTCTCA
CTTATCACCGAGTTAATAAAACCATTGTGATGAAAGATGGAGATGTCTATGACTGCATTG
ATGTGAATGAGCAATCGGCTTTCAGGCACCCATTATTGAAAGACCACAAAGTCCAGATGC
AACCAAATTCTTTCCCTGTTTGGATGGATATCCAAACATTGCCTTCAGATGAACCATCTA
TCATTGAGTGCCCAACGGGAACAATTCCAATAATGCGTACTAATGGAAGTGGCACCATAG
CAGCACATAGTTATGATGGGCAATTGGAGTCAGCGGGACTCATATACCAAGGTGATGTAT
ATGGGGTGCGTGGTGTATTAAATGTTTGGGAGCCAAAGGTGAATAAATATAGTAAGGATT
CTAGTGCAATGTGTGTAGAAATGAAAAGTGGAGGAGAACAACATACTGACAGAATTGGTG
CTGGTGTTCGGGTCTTTCCAACATTGAGTGGCGATACTTTTGTTAGATTTCATATTTCTT
GGTATGATGGCCTATACAAAAAGTCATGCATTGACTTCAGTTGTCCTGGTTTTGTGCAAG
TTAACCATAGAGTTGGTCTTGGAGCAAGAATGCGACCACCCTCTTGTTATCATGGGAAGC
CAGACAGTAATACACATTCAAATTTTCAAGGACCCTGTGTCTAAGAACTGGTGGGTTGAC
TTATGAACACCTAGCAATTGGGTTATTGGGCCAATGCCTTTATTCGAATTCCCTTAGGAC
CAAAGGG
>TC370196 homologue to UniRef100_P55307 Cluster: Catalase isozyme 1; n=2; Hordeum vulgare|Rep: Catalase isozyme 1 - Hordeum vulgare (Barley), partial (41%)
TGGCCAGAGGACATCATCCCACTGCAACCAGTTGGACGGATGGTCCTGAACAAGAACATT
GATAATTTCTTCGCAGAAAATGAACAGCTTGCTTTCTGCCCAGCAGTCACTGTCCCTGGA
ATCCACTACTCTGATGATAAGCTGCTCCAGACAAGGATTTTCTCCTACGCTGATACCCAA
AGGCACCGTCTTGGCCCAAACTACTTGATGCTCCCCGTGAATTCCCCGAAATGTGCTCAC
CACAACAACCATCATGATGGCTTAATGAATTTCATGCACAGGGATGAGGAGGTGAACTAC
TTCCCTTCAAGGTTTGATCCTACCCGTCATGCTGAACAGTACCCTATCCCTCCTCGTGTT
CTATCTGGCTGCCGGGAGAAGTGCATTATCAAGAAGGAGAACAATTTCAAGCAGGCTGGC
GAGAGATACCGGTCCTTCGACCCTGCCAGGCAAGACCGTTTCCTCCAGCGGTGGGTTGAT
GCCCTCACGGATGCTCGCGTTACCCATGAAATCCAGGGCATCTGGGTCTCATACTGGTCA
CAGTGCGACGCATCCCTCGGGCAGAAGCTGGCGTCGCGGCTCAAGATGAAGCCGAACATG
TAGATGGGCAAGGAGGATCGGACCAGTCGCTCACTCGCCTCGCTTGGTGTCGATCAAGCG
AAGAAAGGGTGCGGCATGAACTGAATCTGTCTTTGTGTGGGTGTAGCCATGAATAAAAAT
GTGTAACAGTGAAATGAATATCGTATGTAATACCGATGAACGATGATGGTGGGTGTTGTG
ACCCGGTGTTTGCCGGGTTCGTCCGTCGTATTGTGTCTGTGCAAAAGAGAAAATAAAAGA
CAGTTAGTTGGTTAATCTTTGCTGTGAAAATAAAAGACAT
>TC370198 similar to UniRef100_Q0JKL0 Cluster: Os01g0666800 protein; n=1; Oryza sativa Japonica Group|Rep: Os01g0666800 protein - Oryza sativa subsp. japonica (Rice), partial (27%)
CCACGCGTCCGATGCAAGACACTCTAAGCATGAAGCTTTGAAGGACTTCTTTCTATCAAC
AGGGAGACTCCAAGATGCTGGCTTCCTTTTGTTGAAGGAGTCGAGAGAATTAGAGAGGAA
TCCAATGGCAAGCAAGGGGTCTCCTCTCCATGGTCCACAAGTGAGGCTCGTTGAGCAGGC
CCACAGGCTTTTTGCTGAGACCAAAGAACATCTTTTTGAATCCAAATCTGCTGAAGAGCA
TGCCAAATTGCTAAGAGTGCAGCATCAACTAGAAGTTTCCACGAAGCAAGCAATATTTGT
TGGTTCTAGTGTCAGTGATACAATAAAAACTTGTATTGTAATGGGAAATGAGCGAGCTGC
AGTCAAAGTGAAATCAGAGTTCAAGGTTCCTGATAAAAGGTGGTACTGGTTGAAGTCGTG
TGCTTTAGCAACAGTTGGTAATTGGGATGCTTTGGAAACATTCTCGAGAGAGAAGAGACC
ACCAGGAGGCTATAAACCATTTGTGGAAGCATGCATTGATGCCGGTCAAAAAACTGATTG
CTCTCAAATATATTCCAAAATTAACAGATCCTGGTGAAAGATCTGAGGCATATGCGCGTC
TCAATATGACTGAGGAAGCTAAAAAGGCAGCATCAGAGGCTAACAATGGCGACGAGCTAT
TTGGTCGCCTAAAGAGTACTCTGGCGCAGAATACTCTTATCGACACACTACGGGATCGAC
TATCGTTCCAAGGAACGTACTGAGATATGTGCAAGCACAGGTCGCGATGCCTTATGTTTG
TGTTCACTTTTTCGTTGTGTATGAATCTCCACTGTGAATACCCATCTGTAGAAACTGAGG
ATTTCCAGTGCGATGGAAAATGTGTAGAGGAGGGAGAACTGGACAAATAGGAGGTTTTGA
AATGTAAATGTGCAATATCGACATGTTGGTTTCATCGATCCTGCGAACCATGAAGTTTTA
CTTGATGCTGTATTCTAAGTTA
>TC370202
GGCTGCAGGNAATTCGGCACGAGGCAACATTCACGCCTGCGCTGCGCTTCCGTCCCGTGA
CTTGCCTGCCTTCCCCTGCCGCCGCGGCTGCGAGCTTCAGGGCGCCATGGCGCAAACCCC
ACCGATTCCCCGCGTCAGCCTCGGCACCCAAGGACTGGAGGTGTCCAAGCTGGGGTTCGG
GTGCATGGGCCTCACAGGCTCCTACAACTCCCCGGTCGAGGACGACGCCGGCGTCGCCGT
CATCACGCACGCCTTCCGCCGCGGCGTCACCTTCTTCGACACCTCCGACGTCTACGGGCC
CCACGCCAACGAGATCCTCCTCGGCAAGGCGCTGAAGCAGCTGCCGCGGGAGCAGGTTCA
GGTGGCCACCAAGTTTGGGATTCAGCGGGATGCCCAGGGCAAGAGCACCATCTGCGGCCG
CCCGGAGTACGTGCGCGCCTGCTGCGAGGCCAGCCTGCACCGCCTCGGCGTCCACCACAT
CGACCTCTACTACCAGCACCGCATCGACACCACCATCCCCATCGAGGACACGATTGGTGA
GCTCAAGAAGCTTGTGGAGGAGGGGAAGGTCAAGTACATTGGGTTATCGGAGGCGAGCCC
GGACACCATCAGGCGTGCTCACGCCGTGCACCCCATCTNCTCCGTGCAGATGGAGTGGTC
TCTGTGGGCTCGCGACATCGAGCCCCGAGATCGTGCCTCTCTGCAGAGAGCTAGGGATTG
GGATTGTTCCCTACAGCCCGATGGCTCTGGGTTTTTCGGGGGAAGGGGAGGACACAACAG
GGGTTTGTTGAATCTTATCTGAAAAGCCCTCCCCCTTTTTCGGTTGAAAACCCGGAGAAG
ACCAACAACTTTTTTTTGAAATATGAGAAACGGGCCAAGAAACACCAGTGCAACCCTTGT
TAACTAAGCTTTATATTGGG
>TC370207
AGGGCAAAATTGTTACCTATCCTGGCTTGTTAGAATACTGCATCCTCATGCTTAGATAGT
GGACACTGTGGAACAGGGTTTCTAAAGTTTTGCTTGAGTTTGCCCATTGATAATTCTGTA
ACGCAGAGTGCTTATCTCAGTTAGGACAGTGCATATTAAAACTGAACTGAACCAGGTTTT
TGCGCTTTTAGGTTTTTTGGTACAGTATCAATATCCGGTACCGTTTTACCCTTGGTTAGT
TCGGAGGAATTGGTAGATACTGAAAACCAAAGTTCCAGGCCCACAGAAGTGTCTCGCTTC
CGTTTTCCACCCTTCTGTGGCACACATGGACCATGTGGCAGCACCATAGCAGCAGTCAGC
AGATTGGACTTGTACCCTTAATTATTACTATTATTAAACTAGTAAGGATTCTACGCTGTA
GCTAATCAACTTGGACTTGCCAGCTTGTGTAATGCACGCTGCACGGTACCACTGCAGCCT
CTAGCCTAGCCTGTAGGTTATTGCGTGTGTGTTATGGACTGATTGGCGACATGGTCTACA
CTTCGCCACTTAATCACTTGGCAATGCTGATCAATCTGACTATCTGGGCGTTGACTATTC
AATCCGCATTGCGCATAACAAGTTTGAAATATTCAGACATACGAACAGAAGTAAAATATG
GTGTCTTTATTCTTAAATTCTGGTCAACTTTGGTTAGTCTGGTATTTACCAAAACCATAC
CAAAATGATTTGGTATTTACTGAAACTGTAATGTATTTACGAAACCGAACTGACTGAATT
AACCGAATGCACAAGACTAATCTCAGTGCAAAAACAGTTGCTGCTGTGAGTAAAAACTAG
TGATGATTTCCCAAGCACAATTTGGTGATAACATTGAGCAATTTTAGTTTTACTTTTTGT
AGCTTCCCTGTTCCAATGCATCATAATTCAAAACTTTATTATGTGCTTACTGAAACTGCA
AAATTCCTTAGCGAAGTACGTATTGAAGGGCTGGAAACAATGGACTACTTTGACAACCTG
AAGGGAAAAGAGCGATTCACGGAGCAGGGGGATGCTCTTGTGTTTGAATCAGAGATTGAT
AAAGTATATCTGGACACACCACCAAAAATTGCAATTATTGATCATGAGAAGAAAAGAACA
TTTGTGCTCAGGAAAGATGGTCTTCCAGATGCTGTTGTATGGAACCCATGGGAGAGGAGG
TCAAAAACCATTCTTGATTTTGGTGATGAAGAATATAAGCACATGTTGTGTGTGGAACCT
GCAGCTGTGGAGAAGCCCATTACCTTGAAGCCTGGTGAAGAGTGGAAAGGAAGGTTGGAG
CTCTCAGCTGTTCCTTCCAGTTACTATAGTGGCCAGTTAGATCCAGACAAGGTTCTTCAT
GGTTGAAAATCCTCACTTGGTGCATCTCGTACAGGAACACTTCAGGGCACTTTATATTAC
CTGGTGCTTTGTCTGTCTGGTGTTGATGCTATGTGGAGTTGCGGGCTTTCATCTCCTCAT
CGTCTCCACCTACATATGTTTATTTCTTCATGTATAGATGGAGGAGGCGAGCACCGGAAT
AACGAAACAGCCTGAGTGGCTCTATCTCGAAATCTGTCTTCGGTGCGCTCAGCTCAGTGT
TCAGTTGCAGCAAAAAAGAAGCGAATAATAGCATTCCGTAGTTTAGGGTCGCCTCCTAGC
CCTGGACAATGGGTGATTTGTTGTACTTCTGCATCGGGCTAGGAAATCTACTACCAATTG
TTATCAGACTATTGTCTGTACTCCTCTAAGATCTGTACATATGCTATCTTTAGGAACTTC
CTGGTGTGAGATAAGTTAAGGAGCACAATTTATCATGTGCTGCTGGTAATGCATTATGCA
AGTGTGTTCTAAACCTTAATAACAAGGGGATTCTGTCAA
>TC370222 homologue to UniRef100_Q8RW31 Cluster: Phospholipase C; n=2; Oryza sativa|Rep: Phospholipase C - Oryza sativa (Rice), partial (79%)
TCATGGTGCTGATATCATAAGGTTTACTCAGAGGAATATATTAAGGATTTATCCGAAGGG
TACAAGGATTAATTCTTCTAACTATGATCCAATGAAGGCCTGGACTCATGGTGCCCAGAT
GGTTGCATTTAACATGCAGGGGCATGACAAATCGCTAAGATTAATGCAAGGATTTTTCAG
AGCCAACGGTGGCTGCGGATACGTTAAAAAGCCCGACTTCTTGCTAAAGACAGGCCCAAA
TGGTGAAGTGTTTGATCCTAAAGCGAGCCTGCCGGTGAAGAAAACTCTTAAGGTGAAAGT
GTATATGGGGGACGGGTGGCGCATGGACTTCAGTAAGACTCATTTCGACGCGTTTTCTCC
ACCTGATTTCTACGCCAGGGTGGGGATCGCGGGGGTGCGGGCGGACTGCGTGATGAAGAA
GACCCGGACGATCGAGGACCAGTGGGTGCCGGTATGGGACGAGGAGTTCACGTTCCCGCT
GACGGTGCCGGAGCTGGCCCTGCTGAGGGTGGAGGTCCAGGAGTACGACATGTCGGAGAA
GCACGACTTTGGCGGGCAGACGTGCCTGCCGGTGATGGAGCTGAAGCANGGGATCCGCGC
CGTGCCCCTCCATGACCGCAAGGGCAACAGGTACAAGTCCGTCAAGCTTCTCATTCGCTT
CGAGCTCATCTAGCCCAATGGTCAGCATTGTGGAAGGCCTGTGGGTATTTTATTGTGTGG
GTGGAGTAGTCATATTGTCGGATTTTAAAAAATAATANGGGTAATGTTCTTTGGTAGACC
TGGACAAGTCAGGGAGTGTGTTGAACTGGTGCCTGCTGGCTTAGTACTGCCCCAGGGG
>TC370225 similar to UniRef100_Q5XQQ5 Cluster: SNARE 13; n=1; Oryza sativa Japonica Group|Rep: SNARE 13 - Oryza sativa subsp. japonica (Rice), partial (76%)
TCTTCCCCCCCCGGAAGGTTCCCCCCCCCACCCGGGGGTTCCCTTGTGGGGAGGGGGAAT
CCCACCCCCCCTGGGGGGGGAGAAGCCCCAGAGGCCCCAGGTTGAAAAAATTGAGGGGGA
TTCCGGAAATTTTCCGCCCCCTCAGAATGGGTTCCAAAAGTTGACAAGTTCAGGATTCCA
CAGGCAGTCCAAGCGTTGGAAGACTCCTTGGGGGATGAGGGAGGCCAGCGCTTATCAAGG
AATTTGATCGTGTACTCAAAGATGAGGAGAAAAGGAATACTTCTGAGGTCAACAAACAGC
TAAATGACAAGAAGCAATTTATGATCAAGGAGTTGAATTCGTATGTCACCATGAGGAAGA
CGTACCAAAGTAGCCTTGGTAACAAGAGGATTGAACTATTCGATGCTGGTAATGACCAGG
TAGCTGAAGATAATGTTCAAATGGCATCAGAAATGTCAAATCAACAACTTATTGATTCTG
GAATGAAACAAATGGACCAAACAGACCAAGCTATTGAGCGTTCGAAAATGGTTGTTGCAC
AAACTGTTGAAGTTGGAGCTCAAACTGCTACAACTCTAACACAGCAAACTGACCAAATGA
AGAGAATTGGCAATGAGCTAGATTCCGTTCACTTCTCATTGAAGAAGGCCAGTCAAATGG
TGAAAGAGATTGGTCGTCAGGTTGCAACTGACAAATGCATCATGGGGTTTCTGTTTTTGA
TAGTTTGTGGTGTGATTGCGATCATTGTTGTCAAGATCGTCAACCCGCATAACAAGAGTA
TCCCAGACATCCCGGGACTGGCGCCTCCTGCACCTCCTGCGCAGAACCGGAAGCTACTAT
CCGTAGATCCTTTCAGAATGCTCTGAGCATTCACGAATGGAAGTCTCATGCCGTGCAGGT
CTCTCGCTCTGAAGCCAAAAACACACGATGTCAACTGTTCCATTGGTGCTTGCTTGTACA
TTATCCCCGTATGTAATTTTCTTTGATTGGTTCATTCTTTCCACATTGGTTGCTGTTAGC
TTCGGATTGTTAGTAGCACTTCGGTTGTGTGGTGTTTAAATTGCCTGGCTTTCTTGGTTG
TGTACATGCGTTAGTGGTGACCAGTGAGAGTTATGCGATTAATGTTTGCTCGTATACCTT
CCTAAAACCAGCCGATTCTATTCATTATGAGCATGTGAATGTTGTCCATCCATATC
>TC370227 similar to UniRef100_Q337H2 Cluster: Protein kinase domain containing protein, expressed; n=1; Oryza sativa Japonica Group|Rep: Protein kinase domain containing protein, expressed - Oryza sativa subsp. japonica (Rice), partial (49%)
ATCTCCTCGCCTCAACCAAGACTCGACTTGGCTGGCCTCGGCCACTTCGATCTCTCCACC
TCTCCAGTAGGGTAGGAGTACCAGCGGGCAGCGGTGGCGGGGCCGAATGGTGGTCTCCGT
GAGCGCGGGCGGTGGGCTGGCGGACGGGTTCGGCCTCCTCTGCCCGTTCTTGGCCCGCTT
GATGATGCCCAGGGGCCAGGCAGAGAAAGAGTTCAGGGTCGAAGTTGAGGCCATTGGTCA
TGTTAGGCATAAGAATCTGGTGCGACTTCTGGGTTACTGTGTTGAGGGAAGCCACAGGAT
GCTTGTCTACGAATACATCAGCAACGGCAACTTAGAACAGTGGTTGCATGGTGCGATGCG
TCAACAAGGTGTTCTTACCTGGGAAGCCCGCATAAAAATTACCCTTGGCATTGCTAAAGC
ACTGGCTTATTTGCACGAAGGCATAGAGCCAAAAGTTATTCACCGTGATATCAAATCAAG
TAATATCCTTATTGACGAAGAATTCAATGGAAAACTTTCTGACTTTGGATTATCTAAGCT
CTTGGGTGAAGGGAAGAGCCATATAACTACTCGAGTTATGGGGACTTTTGGCTATGTAGC
CCCTGAATACGTAAATACTGGACTGCTAAATGAAAAGAGCGATGTGTACAGTTTTGGGGT
ACTACTCTTGGAAGCCGTGACTGGAAGGGATCCTGTTAACTACAGCCGGCCTGCCAATGA
GGTCCATATGGTGGAGTGGCTTAAACAGATGGTTGGCAGCAGGAGAGCAGAGGAGGTGGT
TGATTCTGAAATGGAGGCTAAACCAACTAAACAGGCTCTCAAGCGTGCTCTCCTAGTCGC
GCTCAAGTGTGTAGACCCCGTTGCTGACAGAAGGCCTACTATGGGTCAGGCCGTTCGTAT
GCTCGAAGCAGAGGATGGGCTATCACGGGAGGAACGGAGGAAGAGCCGGCCGGCGCATGT
CGATGGTGGAGACACCTGACCTGGGTTAGCAGTCCAAGTCAAGGCCGCGTGTGTTGAAAT
TGCTTGCGATAAGAAACATCATCTGGGACGTAAAATGTAAATAAAGCTTTCGCTGGCAAA
AACAGAGGATGAAATAAGCCTTCTGCTTATGATCGTACTGGATGGTAGATTACTATGATG
GGAATCCACATTCCACAAGAGTAATTCCTGATCGCGACTCTCAACTTCCAAAAGTCGCTG
AAACAGCATATGCATTTTCGAAATGTACATCAAGTAGGCTGATAGTACTGGGTAGCGAGA
ACTTGTTTGCCAGTACATTTGTATTTATCTATGTTTTAGTTGATCAAGTCACTTANAGCA
ACTCC
>TC370230 similar to UniRef100_A7PG16 Cluster: Chromosome chr6 scaffold_15, whole genome shotgun sequence; n=1; Vitis vinifera|Rep: Chromosome chr6 scaffold_15, whole genome shotgun sequence - Vitis vinifera (Grape), partial (26%)
CGTCTTCGACCCTCGATTGAGAAAAGTGATTGCAAATACACAAGATATTTCGGTCGCTAT
GTTGCTCGGGAGGCTATAATGGATGAGGAATACTGGACCTTATAGATCGCCGCATGGTTG
AGAGCAGAAGATCACTATGAAGATCAGTCAGGCGATCGCTATGTTGAAAGCTTCAAAAGA
AAGTTTGCATCACAGGAATTTCATGCTTTAAAGAAACGATGTAGCAGGCAGGTTGGAGAG
AAGTATACCTGTTTTGTTGCGGTAAAGAATGATGACGTCACACGAACTGTGCTGAATAGT
GTTGTTGGTACGGTAGATCTATGTGTCAGGCATCCTCTATATGGGGAGACATATCCCGCG
GAGCCTGGAAACACGCCATTTTACTCTAGAATCTATCAGCCAGATCAGCCAAAATTTGGA
TATTTAACCAATGTTTGTGTTGCTAAGTATGCACGGCGTCAAGGGATTGCCAGCAACATG
TTGTTATTGGCCATCGATGCTGCAAGACTCGATGGTGCTGAAAGCATTTATATTCATGTA
CATAAGGATAACTTGCCAGCTCGGAGGCTCTATGATCATGTAGGATTCAAGATGGTTGAC
ATGGATGGTGCTCGCCAGTCATCAGATCTGTGCTTACTCTCCTTCAATTCTATGCACTAG
GCTAGTTAACAGGGGATTTATTCCCATATCCTTTGTGCAGGTGAAAGTATGCCATCAGTC
CTCTTGATTTAGAAAAAGCAGGACGGTGTCGGTGAATATGTTTTACCATCTTGCACATGA
TAAAAGCTTGTAAAGTTCAAAATCCTTGGAATCGTCTACATGGGACGACAGTACCAGTGT
CCAGAATGCTGTTGATGTGTGTGTGGGCTTTTCATCTGAATGCTTCGGTTTTT
>TC370237 similar to UniRef100_Q9SBX4 Cluster: Proline-rich protein precursor; n=1; Zea mays|Rep: Proline-rich protein precursor - Zea mays (Maize), partial (14%)
TAGGGGGGTCATTCCAATTAAGGTGCCAATTTTGGGAGGGCGATGGTGCGGGCCTTTGCT
ATTACCCCATTGGCGAAAGGGGATTTCTTCCAGGCGTTAAATTGGTAACCCCGGGTTTTC
CCGTCCCGACTTTTTAAACCGCCGGCCCAATGATTTGTAATTCGACTCACTATAAGGCGA
AATGGGCCCCACGTCGCATGCTCCGGGCCGCCATGGCCCCGGGATTAAGCGTGGTCGCGG
CCGAGGTACCACCCTCCTGCCGCAGATCAGAAGGCCGCTCTGAATCCGGAGACTGACCCT
CAGCTCTTCAAGAAGCTCCTCCACAAGAAGCCCATCGTGATCCCGCACTTACCAATCGTG
ATCCCTCACTTCCACAAGAAACCGGCGCCGGTGCCGGTGCCGGAGTACAAGCCACCGACG
CCCACCCCGGTGTACACGCACCCGACGCCGGTGCCAGAGTACAAGCCACCGACTCCGGTG
TACCCGCACCCGTCGCCGATCTACCACCCTCCTGCCGCCGATCAGAAGACGGCTCAGGAC
CCGGAGACGGACCCCCAGCTCTTCAAGAAGCTCCTCCATAAGAAGCCCATCGTGATCCCG
CACTTCCACAAGAAGCCAGCGCCGGTGCCGGAGTACAAGCCGCCAACACCCACCCCCGTG
TACACGCACCCGACGCCCGTGCCGGAGCACAAGCCGCCGACGCCGGTGTACACGCACCCG
ACACCGATCTACCACCCTCCTGCTGACCAGAAGATGGTGCAAGACCCGGAGACGGACCCT
CAGCTCTTCAAGAAGCTCCTGCCGTTCATCAAGAAGAACCCATTCTTCAAGAAGTTCCCC
CCTGCCAAGGAGGATACCAAGCCATAGAGGATTGGTGCGACCTGAAGTCCTTTGCCTATT
TCAGTATCCATGGCCGTGTTGATTCCTGCAGTTTCTTTTTTCTTTTAAGGGAAATGTTGA
TCCCCGGTAATCTCGAACTTTTTTTTGCAGGTGTGGTAGTAGTCTTGAACTTGCTACAAA
[truncated: 16,497,765 more chars]
