# Supplementary material for: The transcriptome of the developing grain: a resource for understanding seed development and the molecular control of the functional and nutritional properties of wheat
Source: BMC Genomics. 2017 Oct 11;18:766. doi: 10.1186/s12864-017-4154-z (PMC5637334; doi:10.1186/s12864-017-4154-z)
Supplement: Supplementary file 8 — Nucleotide sequence details of 9740 transcripts from TaGI cDNA database that are differentially upregulated at the 30dpa developmental stage. (FA 9406 kb) [file 12864_2017_4154_MOESM8_ESM.fa]

>TC368567 UniRef100_Q5K5K6 Cluster: Phytochrome A; n=1; Triticum aestivum|Rep: Phytochrome A - Triticum aestivum (Wheat), complete
ATGTCTTCCTCAAGGGCTGCTTCCAGTTCGTCCAGCAGGAACCGCCAGAGCACCCAGGAA
AGGGTGTTGGCACAAACAACCCTTGATGCTGAACTCAATGCTGAGTTTGAAGAATCTAGT
GACTCCTTCGACTACTCCAAGCTGGTCGAAGCCCAGCGGGACACTCCAACTGTGCTGCAG
GAAGGGCGGTCAGAGAAGGTCATAGCCTACTTGCAGCACATTCAGAGAGGGAAGATGATC
CAGTCGTTTGGTTGCTTGTTGGCCCTTGATGAGAAGAGCTTCAATGTCATCGCGTTCAGC
GAAAACGCGCCAGAAATGCTTACAACTGTCAGCCATGCAGTGCCCAGTGTCAACGATCCC
CCAAGGCTCGACATCGGCACAAATGTACGGTCTCTGTTCACTGACCAGGGTGCCACGGCT
CTGCACAAGGCACTAGGGTTTGCTGATGTTTCTTTGCTGAATCCTATCCTGGTTCAGTGC
AAGACCTCAGGCAAGCCTTTCTATGCCATTGTTCACCGAGCAACCGGATGTTTGGTGGTA
GACTTTGAGCCTGTAAACCCCACAGAATTTCCTGCCACTGCTGCTGGGGCCTTGCAGTCT
TACAAGCTTGCTGCCAAGGCAATCTCCAAGATCCAGGCACTGCCAGGTGGAAGCATAGAG
CTGCTATGCAATACTGTGGTCAAGGAAGTCTTTGAACTTACAGGGTATGATAGGGTTATG
GCTTACAAGTTCCATGAAGATAACCATGGCGAGGTCTTCGCCGAGATCACAAAGCCTGGC
CTTGAGCCTTATCTGGGCCTGCACTATCCAGCCACTGATATCCCTCAAGCAGCCAGGTTC
CTTTTCATGAAGAACAAAGTGCGGATGATCTGCGATGTCCGCGCAAGACCCATAAAGGTC
ATCGAAGATGAGGCACTCCCCTTTGATATTAGCTTGTGTGGTTCAGCACTCAGGGCAGCA
CACAGCTGTCACCTTCAGTATATGGAGAACATGAACTCAATTGCATCCCTTGTCATGGCT
GTTGTGGTTAATGAGAATGAAGAGGATGACGAGGTCGGGTCTGAACAACCAGCACAGCAG
CAGAAGAAGAAGATACTATGGGGCCTTATTGTTTGCCACCATGAGAGCCCTAGATATGTC
CCTTTTCCGCTGCGCTATGCTTGTGAGTTCTTAGCACAGGTGTTTGCTGTCCATGTCAAC
AAGGAGTTTGAAGTACAGAAACAGTTACGTGAAAAAAGCATACTGAGGATGCAAACAATT
CTCTCTGACATGCTGTTCAAGGAAGCCTCTCCCCTGACTATAGTATCAGGGGCACCCAAT
ATCATGGACCTAATCAAATGTGACGGTGCTGCTCTTTTGTATGGGGGCAAAGTATGGCGT
CTGGGTACTGCACCAACCGAGTCTCAGATACGCGATCTTGCCTTGTGGCTGTCGGAAGTT
CACATGGACTCCACTGGCCTGAGTACTGAGAGCCTCCATGATGCTGGCTACCCAGGAGCC
TCTGCTCTTGGTGATACGGTTTGTGGGATGGCAGTGGCTAAGATCAATTCCAGTGATATT
CTTTTTTGGTTCAGGTCACCTACAGCTAAAGAAATCAGATGGGGAGGTGCAAAGAATGAT
CCATCGGACATGGATGACAGCAGAAGGATGCACCCCAGGTTGTCTTTCAAGGCATTCCTT
GAAGTTGTCAAGATGAAGAGCTTGGCTTGGACTGATTCTGAGATGGATGCTATTCATTCA
TTGCAACTTATACTTCGAGGGACGGTGGATGGTGTCGTCAAGCCAACCGGAAAAGCTAGC
TTAGATGAACAGATTGGTGATCTAAAGCTTGATGGGCTTGCTGAATTGCAGGCAGTGACC
AGTGAAATGGTTCGTCTAATGGAAACAGCAACTGTTCCAATCTTGGCAGTAGATGGCAAT
GGATTGGTCAACGGGTGGAACCAGAAAGCGGCAGAATTGACTGGGCTAAGAGTTGATGAT
GCCATAGGAAGGCACATACTTACCCTTGTGGAGGAATCTTCTGTATCAGTTGTCCAGAGG
ATGCTATATCTAGCTTTGCAGGGCAAAGAAGAGAAAGAAGTTCGATTTGAGGTAAAGACT
CATGGCCCAAAGAGAGATGATGGCCCTGTTATCTTGGTTGTGAATGCTTGTGCCAGCCGG
GACCTTCATGATGATGTTGTTGGGGTGTGCTTTGTAGCCCAAGATATGACTGTCCATAAG
TTGGTGATGGACAAGTTTACTCGGGTTGAGGGAGACTACATGGCGATCATTCACAACCCA
AACCCACTCATTCCTCCTATATTTGGTGCTGATGAATCTGGATGGTGTTGTGAGTGGAAT
GCTGCAATGACCAAGCTGACTGGGTGGCACAGAGAGGAAGTGCTCAATAAGATGCTTCTC
GGTGAAGTGTTCGACAGTAGAAATGCCTCCTGCCTTTTGAAGAACAAAGATGCATTTGTA
AGCCTTTGTGTTGTTATCAACAGCGCGTTAGCCGGCGAAGAAACGGAAAAGGCTCCATTT
GGCTTCTTCGACCGAAGCGGGAAGTACACTGAGTGCCTTCTGTCAGTGAACAGAAGGCAA
AATGAGGGTGGTCTCATCACTGGGGTATTCTGTTTTATTCATATTCCTAGTCATGAGCTG
CAACAAGCACTGCAGGTGCAGCAAGCCTCGGAGCAGAAGTCACTAAAAAGGCTGAAAGCT
TTCTCCTACATGAGACATGCAATCAACAACCCTCTCTCAGGCATGCTTTACTCCAGAAAA
GCACTAAAGAACACAGATTTGAATGAAGAACAGATGAGGCAGATCCATGTTGCAGATAAT
TGTCATCACCAGCTAAACAAGATACTTGCCGACTTGGATCAACATAACATCATGGAAAAA
TCTAGTTGCTTGGATTTGGAGATGGCTGAATTTGTGTTGCAAGATGTGGTGGTGGCTGCT
GTAAGCCAAGTACTGATAGCCTGCCAGGGAAAAGGCATCAGAGTCTCTTGCAACCTGCCA
GAGAGATTTATGAAGCAACTAGTGTATGGAGATGGTGTTCGACTCCAGCAGATCCTTTCT
GACTTCCTATCTATTTCAGTGAAGTTCTCTCCTGTTGGAAGTTCTGTCGAGATTTCAGCC
AAGGCGACAAAGAACAGCATCGGAGAGAATCTTCACCTTATTGACCTTGAACTTAGGATC
AAGCACCAGGGATTAGGAGTCCCTGCAGAGCTAATGGCGCAGATGTTTGAGGAGGACGAG
CCGCAGCAGTCAGAGGAGGGCTTGGGCCTCCTGGTCTCCAGAAACCTGTTGAGGCTCATG
AATGGCGATGTTCGTCACCTAAGGGAAGCTGGTGTGTCAATCTTCATCCTCACCGCCGAA
CTTGCTTGTGCTCCAACGGCCATGGAGCACTGATGAAGAAGCCAGTGCAAAGCGTATGAT
CATCAGATGCTTCATTTCGAAAGAACCATGATCGAGCGATGGTGACGTCTTTGCGGGGAA
GATGCGACGCGGTTGCAGCAGGCTGTGGTAGAGTGTCAAGTGAATGCAGAAAGAAAGAAG
CAAAGGTTGGCTTGTAGGATAAAGAAAGGTTGTGTGGCACCGTTCGGTTGTGTACTTGTG
CTGTGTTATTATGTACTTCTCGTCCGCCCTACTACTATGTATGTGTAATGTTCAACTTTG
ATGCTTCATTACAAGTGTTTTATGGCCATGTTATGTACTTGTGTAAACTTGGCTACAAGA
TTATTCAAGTTCTGTTATCTAAAAAAAAACCTCGTGCCGAATTCGGCACGAGGCTGGAAA
ATTCTTCTGGGCCTCCTGTTATTCTCATCCCATGATGACTCGTGGTTGCAATTCTCGTAT
GCCGTAGACCTGTGTCGGTTGATCGATCGTCTGTCAAGTCGTCGCGTAGATTTCGAAATG
AGACCCAAATTTAGTTCAGGAAGGTGGTAGATTGGCAGTTAACTGCACATGATTGATCTT
CTGCCATGTGCANGAGCAT
>TC368572 homologue to UniRef100_Q4U3Z8 Cluster: Wall-associated kinase 2; n=1; Triticum aestivum|Rep: Wall-associated kinase 2 - Triticum aestivum (Wheat), complete
TAGCAAGTGAGCAGAAGATACACCACGATGGCTCCACCGGCGAAACTGACCCAGTATACC
CAGCTGATCCTACTCCTCCTTGCAGCAGCAGTAGCTAGTGATCACTTGACCCTGCACCAG
GCTGCGGCTGCCGCCGATGAACTACAAGGCCGACCGCAGCAGGGGCTGGGGCGTCCGGGT
TGCCGGGACAAGTGCGGCGACATGAGCATCCCGTTACCCTTCGGCATGGACAAGCCCGGC
TGCTTCCTACCCGGCTTCGAGGTCACCTGCAACACCTCCTCCACTCCGCCTCGCGCCTTC
CTCGCCTACAACCACAGCCAGCCACCATACCAGCATGATTTACCAGTATGCATTCAACAC
TGAGAGCGGGGCTACAAGCCAAATAGAGGGGCGTCAGGCGGTCGAGCTGTTCGACATATC
ACTCGAGACGAGCGAGGTACGTGTGTACAGCGGCGCCAATTCCCGGTGCTTCACAAACGA
ATCCGCGGGTTTAGACAAGGGTGAATACATGGAGTTGGACAGGGAGGGGCCGTTCCTCCT
GTCGTCGACGCGCGACGATCTCGTCGGCGTCGGCTGGAACGCCGAGCCCTCCATGACATA
CACGGTCAAGACCTCGCCGGACCCTCTCTCCTGCACCTCAAACCATCCCTTCATGTTTGC
GGCCAAAGATGGGGAGTGCTCGGGTCTGGGCTGCTGTCAGATTGCCCTGCCGCCGCAGAT
ACCGACTCTCCCTGTCATCAGTACCGGGTTGATCTTGAAGAATTACATCAATATTCGCTG
GGAAACCAATCCATGCTCCTACGGCATGGTGGTGGAGAGGTCATGGTACAACTTCACGGA
GGAGGACTTGTACGGCCACGAGGTGCTATCTACGAAACTCAGCAGGGGCTTCCCGTTGGT
GCTTGATTTCGCCATCAGGGACGGCTCGTGTGAGCGCGACGGCTGCCTCAGCGGCAACAG
TTCTTGTGCCAAAGCAGCCGGAGGCTATGTCTGCAAGTGCCGGGAGCATTACAATGGCAA
CCCCTACATCACCGATGGATGCCAAGACATCGATGAATGTCAACTCCGAGAACAGAGTCC
CGAGTTCCGAGATTTATATCCGTGTGACGGGATCTGCACCAACATACCCGGAGGATATGA
CTGCCGATGCAAACGCGGGATGAAAGGCGACGCCAAAAAGGGAAACTGCGCCGAAATTTT
TCCCCTGTCAGCAAAGATCATCGTTGGTCTTGCTGGATGGATTGTTGTCTTTGTCATCAT
TATTATGGCCAAGCAACACCTAAAACTTAAGAAGTTCTATGCACAAAATGGTGGTCCAAT
ACTTAATGGTGTCAAGAATATACGGATATACACGAGGAAACAGCTGAAACAAGTAACAAA
CAACTATGAGTGTGTCATTGGACAGGGCCACTTCGGTAAGGTTTATAAGGGCACTCTGAA
AGATAAACAACAAGTGGCTGTGAAGAAGTCCATCAAAGTTGACAAGGACATGAAGAAGGA
ATTCACCGATGAGGTTATAATCCAATCCGAGATGAGGCACAAAAACATTGTCAGGCTCCT
AGGTTGTTGCCTAGAGTTCGATGTTCCCATGTTGGTGTAAGAGTTTGTGGCGAAAGGGAG
TTTGTATGATGCCCTCCTCAAAAGGAAGGATAGCATTCCAGTGAACAAGCGCCTTGCAAT
TGCTATTGGGTCAGCTGAAGGCCTAACATATATGCACTCGGCTGGGGAGAGTACGATACG
TCACGGTGATGTTAAATCTGCAAACATTCTTCTTGATGAACATTTCACCCCAAAAGTTTC
AGACTTTGGTACCTCGAAGTTGCTCGCAAAAGGAAAAGACGAGGAGACTGATCGTGTTAT
TGGGGACATGAGTTACATAGATCCAATATATATGGAGAAGGGGGTCATTACACAAAAGAG
TGATGTCTACAGTTTTGGAATTGTTCTCATAGAGCTCATCACAAGAAGACCTGCAACATA
TGACGTCAAGAGGAGCTATGTTGCAAACTTTGTTCAATCTTGTGCAGAAAAAAGAGTAAG
GAACTTTATTGATAACGATATTACAAGTGAGGTTGATATTGCTATGTTGGAAATGGTTAG
TGGGGTTGCTGCAGATTGTCTAAAACCTAATCCAGAAGAACGGCATGATATGAAACAAGT
AGAACACCGGCTCCTCAAAATTATTGGACAACCCGTATATCATGGTCAGAAGGGAAACTC
CCAGTTAGATCTTCGTCCTGCACCTGATCATGTTGCTTTGCTTAGCTAACATGTTGCATT
TTCATTTGGTTATGTAATGTGGTTTCTTTTTATATATATATAAAAATCTTATTATATTTG
TCAAA
>TC368580 UniRef100_Q03979 Cluster: MatR protein; n=1; Triticum aestivum|Rep: MatR protein - Triticum aestivum (Wheat), complete
AGAAAGAAAGAAGGGTCGAAGTTTAGACCGCTCACAGTAGTTCTACCCATAGAAAAGATC
ATGAAAGAGGCGATCAGAATGGTACCCGAATCCATTTACGATCCCGAGTTTCCAGACACA
TCGCACTTCCGCTCGGGTCGAGGCTGCCACTCGGCCCTCAGACGGATCAAAGAAGAGTGG
GGAACCTCTCGCTGGTTTTTGGAATTCGACATCAGGAAGTGTTTTCACACCATCGACCGA
CATCGATTCATCTCAATCTTGAAGGAAGAGATCGACGATTCCAAGTTCTTTTACCTCACT
CAGAAAAAGTTTTCCGCCGGACGACTCGTAGGGGGTGAGAAGGGCCCTGACTCCATCCCA
AACAGTGTACTACTATCGGCCCTACTAGGCAATATCTACCTACACAAGCTCGATCAGGAG
ATAGGGAGGATCCGGCAGAAGCACGAAATTCCTCTTGTAGTGAAAATAAGATCGGTTCTA
TTAAGAATAGGTCGTCGTATTGATGACCAAGAAAAGTTTGGAAAAGAAGCAAGCTTCAAC
GCTCCCCAAGACAACAGAGCCCTCATAGTGGGGAGGGTAAAGAGCATCCAACGCAAAGCG
ACCTTTCATTCCCTTGTTTCGTCGTGGCACACCCCCCCCACAAGCACCCCCAGGCGAAGG
GGAGACCAGAAAACGCCTTTCGTTTTCCCCCCTTCAGCGGCCCTAGCCGCCTTCCTTAAC
AAGCCCTCGAGCCTCCTTTGCGCCGCCTTCCTCATAGAAGCCGCTGGGTTGACCCCGAAG
GCCGAATTCAATGGTAGAGAAGGCTTTAATAAGAATTTGGCCATGAGAGACCTTCTTAAG
TATTGCAAAAGAAGGGGCCTGCTGATAGAGCTGGGCGGGGAGGCGATACTAGTTATCAGG
TCAGAGAGAGGCCTGGCCCGTAAGCTGGCCCCCTTTAAAAGCCATTCCTTATTAATAAGG
ATTTGTTACGCGCGATATGCCGACGACTTACTACTGGGAATCGTGGGTGCCGTATTTCTT
CTCATAGAAATACAAAAACGTATCACCCACTTCCTACAATCCGGTCTGAACCTTTGGGTA
GGCTCCGCAGGATCAACAACCATAGCTGCACGGAGTACGGTAGAATTCCCCGGTACGGTC
ATTCGGGAAGTCCCCCCGAGGACGACTCCCATACAATTCTTGCGAGAGCTGGAGAAGCGT
CTACGGGTAAAGCACCGTATCCATATAACTGCCTGCCACCTACGCTCCGCCATCCATTCC
AAGTTTAGGGACCTAGGTTATAGTATCCCTATCAAAGAGCTTACGAAGGGGATGAGCGGA
AGAGGTCGTCTACTGGACGCGGTTCAACTAGCGGAGACTCTTGGAAAAGATGGACTAAAA
AGTCCCCAAGTTAGCGTATTATGGGGGACCGTCAAGCACATCCGGCAAAGATCGAGGGGG
ATCTCGTTGTTGCATAGCTCAGGTCAGAGCAAGGTGCCATCAGGCGTTCAACAGGCAGTC
TCACGATCGGGCATGAGTGTCCTGAAGAAGAAATTGTATACTCCCTTTGGTCGGAAGGCG
GCGGGGGAAGGAAGGGGACACTGGGCGGGATCTTTCAGCAGCGAATTCCCCATACAGATA
GAGGCGCCTATCAAAAAGATACTCCGAAGGCTTCGGGATCGAGGTCTCATTAGCCGAAGA
AGACCCAGGCCAATCCACGTGGCCTCTTTGACCAACGTCAGCGACAGAGACATAGTAAAT
TGGTCCGCGGGCATCGCGATAAGTCCTCTGTCCTACTACAGGTGCTGCGACAACCTTTAC
CAAGTCCGAACGATTGTCAACTACCAGATCCGCTGGTCCGCTATATTCACCCTAGCCCAC
AAGCACAAATCTTCGGCGCGGAATATAATCCTAAAGTACTCCAAAGACTTAAATATAGTC
AATCAAGAAGGTGGTAAGACCCTTGCTGAGTTCCCAAACAGCATAGAGCTTGGGAAGCTC
GGACTCGGTCAAGATCCGAACAACGACGGAGCACTCAACTACATGTTTAATAAGTAGTTG
TCTTTTTCTATTTGGATTTTAGCGAACAGGCGTTTACATGAGATTAGTTGAGTAGGCTTG
CCTTATCTGCTATAAGATAGCTAGTTGTGGGGCTTTCGAAAAAAAAAAGGCTGAAGGCTT
CGCTATCGCTCATGGC
>TC368582 NADH dehydrogenase subunit 5
ATGTATCTACTTATTGTCTTTTTGCCTTTGCTCGGTAGTTCCGTAGCCGGTTTTTTCGGA
CGTTTTCTAGGATCTGAAGGAACCGCTATAATGACCACCACGTGCGTTTCATTTTCTTCG
ATCTTATCTTTGATTGCTTTTTATGAAGTCGCACTGGGAGCTAGTGCTTGCTATCTCAGA
ATAGCTCCATGGATCTCATCGGAAATGTTTGATGCTTCTTGGGGCTTCTTGTTCGATAGC
CTGACCGTAGTGATGTTAATTGTGGTTACATTCATAAGTAGCTTGGTCCATCTTTATTCC
ATTTCATATATGTCTGAGGATCCGCATAGCCCTCGATTTATGTGTTATTTATCCATTTTT
ACTTTTTTTATGCTAATGTTGGTGACTGGAGATAACTTTCTTCAATTATTCCTGGGATGG
GAGGGAGTAGGTCTTGCTTCATATTTGTTAATTCATTTCTGGTTTACACGACTTCAGGCG
GATAAAGCTGCTATAAAAGCTATGCTTGTCAATCGAGTAGGTGATTTTGGATTAGCTCTT
GGGATTTTTGGTTGTTTTACTCTCTTTCAAACAGTAGACTTTTCAACCATTTTTGCTTGT
GCTAGTGCTCCCAGAAATGAATGGATTTTTTGCAATATGAGATTGAATGCCATAACTCTG
ATTTGTATTTTACTTTTTATTGGTGCTGTTGGGAAATCTGCACAGATAGGATTGCATACT
TGGTTACCCGATGCAATGGAGGGTCCCACTCCAGTATCTGCTTTGATTCATGCAGCTACT
ATGGTCACTGCTGGCGTTTTCATGATAGCAAGGTGCTCCCCTTTATTTGAATACTCACCT
ACGGCTTTGATTGTTATTACTTTTGCAGGAGCTATGACGTCATTCCTTGCGGCAACCACT
GGAATATTACAGAACGATCTAAAGAGGGTCATAGCTTATTCAACTTGCAGTCAATTAGGC
TATATGATCTTTGCTTGCGGCATCTCTAACTATTCGGTTAGCGTCTTTCACTTAATGAAT
CACGCGTTTTTCAAAGCATTACTCTTCCTGAGTGCGGGTTCGGTGATTCATGCCATGTCG
GATGAGCAAGATATGCGGAAGATGGGGGGGCTTGCCTCCTCCTTTCCTTTGACCTATGCC
ATGATGCTCATGGGCAGCTTATCTCTTATTGGATTTCCTTTTCTAACAGGATTTTATTCT
AAAGATGTGATCTTAGAGCTCGCTTACACAAAGTATACCATCAGTGGGAACTTTGCTTTC
TGGTTGGGAAGTGTCTCTGTCCTTTTCACTTCTTATTACTCCTTTCGTTTACTATTTCTA
ACATTTCTAGTACCAACTAATTCATTCGGGCGAGACAGATTACGATGTCATGATGCGCCC
ATTCCTATGGCCATTCCTTTAATACTTTTGGCTCTCGGGAGTCTCTTTGTAGGATACTTG
GCCAAAGATATGATGATTGGTTTAGGTACCAATTTTTGGGCCAATTCCCCCTTCGTACTA
CCAAAAAATGAGATTCTTGCCGAATCCGAGTTTGCTGCCCCAACCATTACAAAACTAATA
CCTATTCTGTTTAGTACTTCAGGTGCTTCTCTAGCGTATAATGTAAATCTCGTAGCGGAT
CAATTCCAACGAGCCTTTCAAACTAGTACTTTTTGTAATCGACTCTATAGCTTCTTCAAT
AAACGCTGGTTCTTCGATCAAGTTTTGAATGACTTTCTAGTCAGATCGTTCCTGCGTTTC
GGATATTCAGTCTCATTCGAAGCTTTAGACAAGGGTGCTATTGAGATATTGGGCCCTTAT
GGTATCTCGTACACATTCCGACGATTGGCCGAGCGAATAAGTCAACTTCAAAGTGGATCT
GTTTATCATTATGCCTTTGCAATGTTACTTGGTTCAACTCCATTTGTGACCTTTTCTCGT
ATGTGGGACTCTCTATCTTCTTGGGTAGATTCTAGATCGTCTTTCATTTTGTTAGTGAGT
AGTTTTCTTATTAATAAGTCAAGTCAAGAGTAA
>TC368603 homologue to UniRef100_Q6R9E9 Cluster: Cytochrome c biogenesis FN; n=3; Zea mays|Rep: Cytochrome c biogenesis FN - Zea mays (Maize), complete
ATGATGGGAATAACTAAGCATAAATTTGGAAATGAGCACGAAATGTCTATAAATGAATTT
TCTCATTATTCGTTATTTCCGGGTCTTTTCGTTGCATTCACTTACAACAAGAAACAACCA
CCAGCGTTTGGTGCAGCACTTGCATTTTGGTGCATTCTTCTTCCTTTCCTTGGTCTTTCG
TTCCGTCATATTCCAAATAACTTATCTAATTACAACGTATTAACCGCTAATGCACCTTTT
TTTTATCAAATCTCAGGGACATGGTCTAATCATGAGGGTAGTATTTTATCATGGTGTTGG
ATCCCCAGTTTTTATGGATTCCTTTTTTGTTACCGGGGTCGACCCCAAAGCCATAATGTC
TCAAAACGAAGAGGCTATAGAGAAACTTTGATTTTTTCCTTTGTCTCGAACTTCGTGAAG
AACTCCATTCTATCTCTCCAACAAAAAAGTTGGGCTGCGCCCCAGTTGTACACTCCCTTC
GTTCGGAGAACCCTTGTTGATTCTGAACTTCGTTCGCAAAGTAAGCGTCCTTTTAACGGG
CCAGCCCTTTTTAATGCGCCGCTTGACCCTGTTTTGAAAATGAGCTTTGCTCTTCTGGGC
GCTGGGCGCTCCCGTGGTTCGCGAGAAGGAAAAAGGACTAATCTTTTGTTACATCTGGCA
CGAGATGAAAAAGAGAGAGCTTCGTCTATCGATGAACAGCAGATTGACGGAGCTCTTGGC
ATTGCTTTGTTTTTCTCTCCTTTCCTATCAGCGAGTTCCGATCCTTTTGTTCGAAATTTC
TTCGTTCGTACCGAACCGCTTGCAGAATCAAATCCAGTTCCACAAGATCCTATATCAGCT
ATACATCCTCCTTGCATTTATGCCGGAGATGTCGCCAGTGCTATGGGCTTTGGGTTATGT
AGATCAAAAATGATGAATGGGATTGTGGCACTCCACTCGCCGCCAATGCGGAAGGATGCC
GCCGAAAAGAATGGAACGCTGCTTCGCTCTGCTGGATGCGTCGGATCCCATATAAGAAGC
TCGCTCTTTACCCGATCATTCAAACATTTTGTGGGCGGCGCGCCTGCTCTATTGTTGCGT
AGCAATAGAAGCCTGCTCATGCAGCTTCGGCGGCGCTTTTTCGCCTTCTCTTCGCTCTGG
ACAGGAGCGCTAATGGACACGGGGAGGGAGCAGGCGAAGCGTGTCGTTCGTAATGGAAAG
AAAGACACCACTACTTCGCCTCTTTGTTGGACCGCCGGCGCGAACACGGTGGTCTCTGAC
CAGGACCAGGAACCAATTCGAATTTGGATCTTGACATGTCGGTTGTTTTTAACCGTAGGC
ATCTCGCCAGGAAGTTGGTGGGCTCATCATGAATTAGGTCGGGGTGGCTGGTGGTTTCGG
GATCCCGTAGAAAATGCGTCTTTTATGCCTCGGGTATTAGCCACAGCTCGTATTCATTCA
GTAATTCTACCCCTTCTTCATTCTTGGACCTCGCTTCTGAATATTTTGACTCTTCCATGC
TGTGTCTTAGGAACCTTTTCAATACGGTCCGGATTGCTAGCTCCCGTTCATAGTTCCGCT
ACAGACGATACACGAGGAAGATTTTTATGGCGGTTCTTCCTTCTAATTACAGGCATATCT
ATGACTCTTTTTTACCAGATGAAGCAGGAGGCATCGGTCCGTAGAACCTATAAAAAAGAG
ATGGTTGTGGCGCGAAGTACTCTTGTGCACCTACGTCACTCGGCTCGCGCGCAACCCCGC
CCCGTTATGTTATGTTATGGAAGAATTTAGCTTCTTGCTGGGCTGGTTATTCAGAGCCAG
CAACTGGCTGCCGGATTTCGTCCCGTCCGTAGCGCTTCGGAAGTCACTCTGGCGTGGCGC
TGCTGGATACTTCTGATCAATAGGAATAGGAGGAAAAAAAAGCTTATGATGAGCATCTAT
TGGAGTCGATTATTTCCAAGATCTAATTCTAGTTTCTTATTATGTAGTGGAAACGCCTTA
CAATCTTCAGTTTTACGCTTACGCTTAAGGGAAGAAATGTTCTTGGTGGATGCAGGCCTT
GGTACCCCCAAAATTTGTATGCAAGATGAGCTTACAGGACTGCCAATCAAGCGAGCCACC
AGGTTTGAGAATAAGGTGGGATTCAAGAATGTAGTGGCTGGTGAATCACTGATCAAAAAG
CGGATTTTTGAGAGATTCTTCATCGATCTAGTGGCCGGTGAATCACTGATCAAAGAGCGA
GCAGCCGCCAGGTTTAATGATTTTGTGGGATCCCTGGATGTAGCGGCTGGCGAACCGCTT
CTTCTTCCACAAAGATTCAGACAAAACCGAGCTTGGATAGAACTGAAGAAGATTTGGCGA
ACGAAGAAAAAGGTCAAAGGGTTTATTATAAAAAAAATCAAAGGAGGTTATTCAGTAGCC
ATCGCGGGTTTCACTACTTTTCTTCCATTCAAAAAAGCTCTTCTAAAAAAAAGGATAGCG
AATGATCGATTCACCATTGATAGCATTAACCCTAAAAGGAGGGATATTGTGATAATAGCG
GCAGATCAAACAAGAACTTGATGAAAAGATAGAAAAAAATA
>TC368611 homologue to UniRef100_Q58A33 Cluster: P450; n=1; Triticum aestivum|Rep: P450 - Triticum aestivum (Wheat), complete
CCACGCGTCCGAGCCATTGTAGGCTTCCTGATCAGTTGTGTGGACCACATGGCTCTTGAA
GCAGCGTTCCACTACCTGCAGCTCGCCGGCGTCCATGGCACATCCACGCCGGCAGTACTA
CTCACCGTTCTCCTGCTACTCATCATTCGACTAGCATGGGTGAGGACCACAACTGCGTCA
ACAAGATTCGGCAAGCAGCAACAGCTCCCGCCTTCACCTCCAGGCAAGCTGCCCATCATC
GGCCACCTCCACCTCCTCGGCTCCCAGACACACATATCCATCCGGGACCTCGATGCCAAG
CATGGCCGCAATGGCCTCTTGCTCCTCCGCATCGGTGCCGTACCCACCTTGTTCGTGTCC
TCGCCGAGTGCCGCCGAGGCCGTCCTGCGCACCCACGACCAAATCTTTGCGTCGCGGCCA
CCATCCATGGCCGCCGACATCATTCGCTACGGCCCCACAGACATCGCATTTGCACCCTAT
GGTGAGTACTGGCGGCAGGCCAGGAAGCTCTTAACCACACATATGCTCAGCGCCAAGGTG
GTGCACTCCTTCCGCCATGGTCGTCAAGAAGAGGTGCGCCTCGTTATCAACAAGATCCAT
GAGGCGGCCACCAGAGGCACGGCGGTGGACATGAGCGAGCTCCTGTCCGGCTACACCAAC
GACGTCGTATGCCGTGCAGTCCTCGGAGAATCCCACCGCAAGGAAGGCCGGAACAGGCTT
TTCAGCGAGCTCACAGAGATCAACGTCTCCCTTCTTGGCGGGTTCAGCCTCGAGAATTAC
ATCCCCCCAAACATGGTAATGGCGGATGTGCTCTTGAGGCTGGTTTCCGTCAAGGCTCAG
CGACTCAACAAGAGGTGGGACGAATTGTTCAACGAGATCATTGAAGAACACCTACACCCC
AGCAAACCATCATCTGGCGAGCAGCAAGCGGTAGATTTCATAGATCTTCTGCTCTCTCTC
AAGGAAGAGTACGGTCTCACTACAGATAACATCAAGGCCATCTTGGTGGACATGTTTGAG
GCAGGCATAGAAACATCTTATCTGACGTTGGAGTACGGCATGGCTGAGCTCATGAACAAC
AGACACATTCTGAAAAAATTACAGGAGGAGGTAAGATCCCAAGGCAAAAAGTTAGACATG
ATAACGGAGGAGGACCTTAGCAGCATGGCCTACCTAAGGGCAACCATCAAGGAGACGCTG
CGCATGCACCCACCAGCGCCCTTCCTCCTCCCACACTTCTCCACCGCTGACTGCAAGATC
GACGGATACTTGATACCCGCCAACACACGTGTCCTTGTGAATGCTTGGGCCCTAGGGAGG
GATCCATCGTCTTGGGAGAGGCCAGAGGATTTCTGGCCTGAGAGGTTTCTGCAGGATCAA
GATGGTGATGTGGACACCCAAATGAGGGGTAAGGATCTTAGGTTCCTGCCATTTGGGTTC
GGGCGGAGGATTTGTCCAGGGATGAATTTCGGGTTCGCCACCATGGAGGTTATGTTAGCA
AATCTCATGTACCATTTTGATTGGGATGTTCCGAATATGGTGGGTACCGGCGCAGGGGTT
GATATGGCTGAGTCGTTCGGGTTAACGCTTCGCCGAAAGGAGAAGCTTCAACTTGTTCCT
CAGATTCCCTAAACCTACTATGTACAAGTTTATTTCGACATGAGCACAAGAATAAAGGCA
AGGAATAAAATGACTAATAATGTAGTACTGTTTATCAGTTATTATTACTATAT
>TC368616 homologue to UniRef100_A0FHB3 Cluster: Multiple inositol polyphosphate phosphatase PhyIIc; n=1; Triticum aestivum|Rep: Multiple inositol polyphosphate phosphatase PhyIIc - Triticum aestivum (Wheat), complete
GAGGGCCCTCCTCCCCCGAATCGGAAAGACAGAGAAGCAAATCGCGACTCGCCATGGCTC
CTCCGGCCACGCCTCTCCCCTTCCTCCTCCTCGCCACGCTCCTCGCGGCCGCCCCCCTCT
TGCCGCCGGCGGCCGCCGAGCCCGAGGCCTTCGACGTCCGCCGCCACCTCTCCACTGTCA
CCAGGTACGATGTGTCCAGGGCGTCCAACAGCGTGGTCTCCGCGCCCTCTATCTCGGATG
AGTGCCGCGTGATCCACCTCAATCTCGTCGCAAGACATGGGACCCGTGCTCCTACCAAGA
AGAGAATCAAGGAGTTGGATAGGCTGGCTGTGCGGTTGGGGACTTTAGTAGATGAGGCAA
AACAAGGACCTGACACTGCTTCTCTGAAGAAAATTCCATCATGGATGAAGGGGTGGGAGT
CACGTTGGAAGGGTAGGGTCAAAGGGGGTGAACTGGTTAGCGAAGGTGAGGAAGAGCTGT
TCAATTTTGCTAACCGAGTGAAGGAGAGGTTTCAGGACCTGTTTGATGAGGAATATCATC
CAGACGTGTACTCAATAAGAGCAACCCAGGTTCCTCGAGCATCAGCTAGTGCAGTAGCAT
TTGGTTTGGGGCTACTTTCTGGGAAAGGAAAGCTTGGAGCAGGAAATAACCGTGCCTTCT
CTGTTCTGAGCGAGAGTCGTGCAAGTGATATTTGTCTGCGATTCTTTGATAGCTGTAAAA
CATACAAGGACTACAGGAAAAGAAAGGAACCTGATGTTGACAAGCAAAAGGAACCAATTC
TAGAACATGTCACATCTGCTTTAGTCAGCCGTTATCACCTCAAGTTTACAACACAGGATG
TTTCTTCCCTCTGGTTCCTCTGCAAACAGGAAGCATCTTTACTGAATATTACCAATCAAG
CTTGTCAACTTTTCAATGAAGATGAGGTTCATTTGCTAGAGTGGACAGATGATTTGGAGG
GTTTTGTGCTTAAAGGTTATGGTGAGTCAATAAACTACAAAATGGGACTGCCATTGCTCA
AGGATGTTGTCCAATCAATGGAAGAAGCAATCATAGCTAAAGAAGAGAACTTCCCTGATG
GTACGTATGAGAAGGCAAGGCTCCGATTTGCACACGCAGAAACTCTTGTTCCTTTCACAT
GTCTACTAGGTCTTTTTCTTGAAGGATCAGATTTTGAGAAGATACAGCGGGAGGAGCCAT
TGGATCTACCTCCGATGCCACCACAGAGAAGAAATTGGAAGGGCGCACTTGTAGCACCTT
TTGCTAGCAACAATATGTTGGCTTTATACCAATGCCCTGGCAATGATGGCAAAAAAACAT
CTCAGGACCAAAAAAATTCATATTTTGTGCAAGTTCTACACAATGAAGCCCCAGTTTCGA
TGCCGGGCTGCGGCAACAAGGATTTATGCCCATTCGAGGAGTTCAAGGAAAAGATAGTGA
AGCCGCACCTGAAGCACGACTACAATATGCTATGCAAGAAGCCGGGGGTGGCAGCAGAGG
AGGAGCCATCCTCTTTCAGCTCCAAGCTCAACTTCTTCCTTGATCTGCTCTCGCGGAAAG
GTTACCGTTTTAAGGGGCAAGATGTTAAGACGGAGCTGTAGAGTACAGGCGCCTTGTGCC
GCGACGACCTTGGATTAGGACTGACATGTGGACACTAACCTTGGTGTTTTTGTACCTAGG
TTTGGTGACTTGTGAGCGAGTTCAGCGCGTATCAGGCTCTGATGGCTTGCAGGTGCCGCC
GTGTGCGAGTCTGGCTTAATAGAAACGATAGACTACTCATATTAATAAGGAATTCTTTTT
TCGG
>TC368617 UniRef100_Q8S9E7 Cluster: P450; n=1; Triticum aestivum|Rep: P450 - Triticum aestivum (Wheat), complete
GCGCAGTTTATACACGGAAAAGCAATGGAAGTGCAAATAAGTACTACGGTTTTTTTTTCT
AGACAAGTTGTGTGGCTGGAGTGAATACCTCGCCCAGCCGGCCTGTCGCAAAAACTGCAC
CAGCAGTGACATTCTGATGATTACGTAGACATAATTGATGAAGAGCTCGAGGCCGGGCAT
GTTTATTTATATAGAGAGAGATGCATGAGTAGGAACCCAACCCATTGGAGCCATTGCAGG
CCTCGCTAGCTTCCTGGTCAGTTGTGGACGCCATAGATGGCTCTTGAAGCAGCCCACCAC
TACCTGCAGCTCGCCGTCGGCCATGGCATGTCCTCGCCGGCGGCACTGCTCCTTGTCGTT
GTTCCCTTACTGCTGTTACTGCTAGCATCAGTAAGAACCTCAGCGTCCACAAGAAAGCTG
CGGCTCCCGCCTTCGCCTCCGGGCAGCCTTCCCATCATCGGTCACCTCCACCACATCGGC
GTCCAGACCCACATCTCCCTCCAGCACCTGGTCGACAAGTACGGCCACAACGGCCTCCTC
TTCCTCCGCGCCGGCGCCGTGCCCACCGTCATCGTCTCCTCGCCCAGCGCCGCCGAGGCT
GTCATGCGCACGCACGACCACATCCTCGCGTCCCGCCCGTGGTCCATGGCCTCGCACATC
CTGCGCTACAACACCACCGACGTCGCTTTCTCACCCTTGGGCGAGTATTGGCAGCACACC
AGGAAGCTCGTCAACACCCATCTCCTCAGCGCCAAGAAGGTGCACTCCTTCCGCCATGGC
CGTCAAGAAGAGGTGTGCCTCGTCGTCAACAAGATTCACGAGGCGGCCACCAACGCTCCA
TCCACGGCGGTGGACATGAGCGAGTTCCTGGCCGCCTACACCAATGATGTCGTAAGCCGC
TCGGTGCTGGGAGCAACCCACCGGAAGAAAGGCCGCAACACGCTCTTCAGAGAGATGACC
GAGACCAACGTTGACCTTCTCGTGGGATTCAACCTTGAGAACTTCATCCCTAGGTGGCCA
TTGACGGAGGTGCTCTTCAGGCTGGTCTGCTGGAAGGTTCAGCGACACCTCAACAAGTGG
GACGCCTTGCTGGAAGAGGTCATCAAGGAACACATAAACTTGAAGCAAGATAATTCTGCC
GACTTCATCCATGTTTTCCTCTCTCTACAGCAAGAGTACGGTCTCACCGACGATAACGTC
AAGTCCCTCTTGATGAACATATTTGAGGCAGCCATAGAAACATCGTATTTGGTGCTGGAA
TACGCCATGGCCGAGCTTATAAACAACAGACATGTTATGAAGAAACTACAAACCGAGGTA
AGGACGTTTGCATCATCCAAGGGCAAAAGGTTGGACATGATTACGGAGGAGGACCTCAGC
AGCCTGCCCTACCTAAAGGCAACCATGAAAGAGGCCCTGCGCTTGCACCCACCAGGGCCT
TTACTCCTCCCACACTACTCCACCGCTGACTGCAACATCGACGGATACGACATACCCGCC
AAAACACGTATCCTTGTGAACGGTTGGGCCATCGGGAGAGACCCAAAAGCTTGGGAGAGA
CCAGAGGATTTCATGCCGGAGAGGTTCCTACAAGATGGTCAGGAGAAATCTAGCAACCTG
GGTCAAGATTTTAAGTATCTGCCATTTGGATCCGGACGCAGGATTTGCCCCGGGGCAAAT
TTCGCACTTGCAACAATGGAGATCATGCTAGTAAATCTCATGTACCATTTTGATTGGGAG
GTTCCCAATGAGAAAGAGGGTACTGGTGGAAAGGTTAGTATGGCCGAGACGTTCGGGCTG
ATGCTTCGCCGAAATGAGAAACTCTACCTTGTTCCAAAGATTGTCTAATAACTAGTAGTG
CCCCTGATTCCAAGTGTAAGCCTATTTAGATTTGCGCGCAATAATTAAGGTGGGGCCTAA
AATAAGCATGTTGTCCATGTATTGTTGTTGTCGATCGAGAAGGTGGACGAGAAGTTCAAT
GCACTGGTTATAGTGCAGTTATGTTGTAGTAGTCATGGAAAATAATCCATTTGAGTTGTG
ATGGACTTATATTATGTGCTTTTGAGGTAAGGCCATATGGACTTGTCTTTTTGTAGTCAA
AATT
>TC368619 cytochrome oxidase subunit I (AA 1-524)
CCACGCGTCCGAGATCACCTTCACGGGAATCATCCTTTGCAAATTGGGGGAAGGGAACCA
ATCAAGTCACCAAGAAGTTCCCGAAACTTGGTTTAGTATTAAGGTTCTTCTCTTCCAGCG
TTTAGTATTCAAGTTCTTCTCTTCCAGCCCCCCGGCCCCTCTTTGATAAGGAAAGTTTGC
ATTTCTCAAATAAAAAATGACAAATATGGTTCGATGGCTCTTCTCTACTAACCACAAGGA
TATTGGGACTCTCTATTTCATCTTCGGTGCCATTGCAGGAGTGATGGGCACATGCTTCTC
CGTACTGATTCGTATGGAATTAGCCCGACCCGGCGATCAAATTCTTGGTGGGAATCATCA
ACTTTATAATGTTTTAATAACGGCTCATGCTTTTTTAATGATCTTTTTTATGGTTATGCC
GGCGATGATAGGTGGATTTGGTAATTGGTTTGTTCCGATTCTGATAGGTGCACCTGACAT
GGCATTTCCACGATTAAATAATATATCATTCTGGTTGTTGCCACCAAGTCTCTTGCTCCT
ATTAAGCTCAGCCTTAGTAGAAGTGGGCAGCGGCACTGGGTGGACAGTCTATCCGCCCTT
AAGTGGTATTACCAGCCATTCTGGAGGAGCAGTTGATTTAGCAATTTTTAGTCTTCATCT
ATCAGGTATTTCATCAATTTTAGGTTCTATCAATTTTATAACAACTATCTTCAACATGCG
TGGACCTGGAATGACTATGCATAGATTACCACTTTTTGTGTGGTCCGTTCTAGTGACAGC
ATTCCTACTTTTATTATCACTTCCGGTACTGGCGGGGGCAATTACAATGTTATTAACCGA
TCGAAACTTTAATACAACCTTTTTTGATCCTGCAGGAGGGGGAGACCCAATATTATACCA
GCATCTCTTTTGGTTCTTCGGTCATCCAGAGGTGTATATTCTCATTCTGCCTGGATTTGG
TATTATTAGTCATATCGTATCGACCTTTTCAAGAAAACCGGTCTTCGGGTATCTAGGCAT
GGTTTATGCCATGATAAGTATAGGTGTTCTTGGATTTCTAGTTTGGGCTCATCATATGTT
TACTGTGGGCTTAGACGTTGATACGCGTGCCTACTTCACCGCAGCTACCATGATCATAGC
TGTGCCCACAGGAATCAAAATCTTTAGTTGGATCGCTACCATGTGGGGAGGTTCGATACA
ATACAAAACACCCATGTTATTTGCTGTAGGGTTCATCTTTTTGTTCACCATAGGAGGGCT
CACTGGAATAGTTCTAGCAAACTCTGGGCTAGACATTGCTCTACATGATACTTATTATGT
GGTTGCACATTTCCATTATGTACTTTCTATGGGAGCCGTTTTTGCTTTATTTGCTGGATT
TTACTATTGGGTGGGTAAAATCTTTGGTCGGACATATCCTGAAACTTTAGGCCAAATCCA
TTTTTGGATCACTTTTTTCGGGGTTAATCTGACCTTCTTTCCCATGCATTTCTTAGGGCT
TTCGGGTATGCCACGTCGCATTCCAGATTATCCAGATGCTTACGCCGGATGGAATGCTCT
GAGCAGTTTCGGTTCTTATATATCCGTAGTTGGGATTTGTTGTTTCTTCGTAGTTGTCGC
AATCACTTTAAGCAGTGGAAAGAACCAAAAATGTGCGGAAAGTCCTTGGGCTGTTGAACA
GAATTCAACCACACTAGAATGGTTGGTACAAAGCCCTCCGGCCTTTCATACTTTTGGAGA
ACTTCCTGCGGTAAAAGAGACAAAAAGCTAAAAAAAAACCTCTCCTAACTATGAAGGAAG
TTTCATAGAGATAGGTGTGGGG
>TC368629 ATP synthase alpha subunit (AA 1-509)
CGGGCAGCGTAGCAATTCTCGCGGGAATCTCGGTCTTGTTTGGGCCGATTCCTTAACGAG
AGCCTAGTCGAAAGCGCCCATAAAAAGAGTAAATCGTTTTCGGTATGGGTACGCTGGCCC
CTACGAGGGGCGGTAAGCAAGGTAGAGACCAGGGAGCAGGACCGCGAAGGGTCTTCCCAT
CTCTTCTTGTTATTGTCTTTGTCCGAGATGCCCGGTTCACCAAATGAGAATTCAAATCGA
GATTGTGTGAAGTAAAGATCTTTTTCTTGAAAGCGGATTTCTCCCTTCAAAATATCATCC
ATCTAATTTGTTAAAGTATGGAATTCTCACCCAGAGCTGCGGAACTCACGACTCTATTAG
AAAGTAGAATGACCAACTTTTACACGAATTTTCAAGTGGATGAGATCGGTCGAGTGGTCT
CAGTTGGAGATGGGATTGCACGTGTTTATGGATTGAACGAGATTCAAGCAGGAGAAATGG
TGGAATTTGCCAGCGGTGTGAAAGGAATCGCCTTAAATCTTGAGAATGAGAATGTAGGTA
TTGTTGTCTTTGGTAGTGATACCGCTATTAAAGAAGGAGATCTTGTCAAGCGCACTGGAT
CTATTGTGGATGTTCCTGCGGGAAAGGCCATGTTAGGCCGTGTGGTCGACGCCTTGGGAG
TACCTATTGATGGAAAAGGGGCTCTAAGCGATCACGAACGAAGACGTGTCGAAGTGAAAG
CCCCAGGGATTATTGAACGTAAATCTGTGCACGAACCCATGCAAACAGGCTTAAAAGCAG
TGGATAGCCTGGTTCCTATAGGCCGTGGTCAACGAGAACTTATAATCGGGGACAGACAAA
CTGGAAAAACTGCAATAGCTATCGATACTATATTAAACCAAAAGCAAATGAACTCAAGGG
GCACAAATGAGAGTGAGACATTGTATTGTGTCTATGTTGCGATTGGACAAAAACGCTCGA
CTGTGGCACAATTAGTTCAAATTCTTTCAGAAGCGAATGCTTTGGAATATTCCATTCTTG
TAGCAGCCACCGCTTCGGATCCTGCTCCTCTGCAATTTCTGGCCCCATATTCAGGGTGTG
CCATGGGGGAATATTTCCGCGATAATGGAATGCACGCATTAATTATATATGATGATCTAA
GTAAACAGGCGGTGGCATATCGACAAATGTCATTATTGTTACGCCGACCACCAGGCCGTG
AGGCTTTCCCAGGGGATGTTTTCTATTTACATTCCCGTCTCTTAGAAAGAGCCGCTAAAC
GATCGGACCAGACAGGTGCAGGTAGCTTGACTGCGTTACCCGTGATTGAAACACAAGCTG
GAGACGTATCGGCCTATATCCCCACCAATGTGATCTCCATTACAGATGGACAAATCTGTT
TGGAAACAGAGCTCTTTTATCGCGGAATTAGACCAGCTATTAACGTTGGCTTATCCGTCA
GTCGCGTCGGGTCTGCCGCTCAGTTGAAAGCTATGAAACAAGTCTGCGGTAGTTTAAAAC
TGGAATTGGCACAATATCGCGAAGTGGCCGCCTTCGCTCAATTTGGGTCAGACCTTGATG
CTGCGACTCAGGCATTACTCAATAGAGGTGCAAGGCTTACAGAAGTGCTCAAACAACCAC
AATATGAACCACTTCCAATTGAAAAACAAATTGTTGTGATTTATGCTGCTGTCAACGGCT
TCTGTGATCGAATGCCACTAGACAGAATTTCTCAATATGAAAAAGCCATTCTAAGTACTA
TTAATCCAGAATTACAAAAATCCTTCTTAGAAAAAGGTGGCTTAACTAACGAAAGAAAGA
TGGAACTAGATGCTTTTTTAAAAGAAAGCACTTTGCCTTACCTGTGAATTAATCAAAAAG
GTTGCCTCTTACTCGCAGATGTAGGAAGAAGGGCTTTTCTCGCCAACTGAACCCCAATAG
GCCTATTTGGGACTTTTTGCACATAATAATTAAAGATAGATTTTCGTGCCATGCGTAAAC
CAAGCTTGCTAAGAGTCTACCCCAGCCACAAGGGGGAGCTGCTCCAGTATCCGGGAACCC
CACCAGCCCCAAAGGGTGAGGGACCCCAACTATCCCAACCTGAGATTACAACCCGATATT
CCAACCCAGTCATTTCTTAAATTTTAAACCCTGCAATGGGGAAAATATTTAAATAAGGGC
GCCAACCCAAAA
>TC368643
ATGGCGGCCAGGACGCGGTGGTCGGCGCTGGCGGCGAGCGCGCTGATCCAGTGCTTCGCG
GGCGGCAGCTACTGCTTCGGCGTCTACTCGCCGGCGCTCAAGGCGTCGCAGGGCTACGAC
CAGTCCGCGCTCGACGCCGTCGCCTTCTTCAAGGACGTCGGCGCCAACGTCGGGGTCCTC
TCGGGCCTCCTCGCCGCGTGGGCGCCCGCGGGAGGGCGCCGACACCCCTGGATCGTCCTC
CTCACCGGCGCCGCGCTCTGCGCCGCAGGGTACCTCCCCATGTGGCTCGCCGTCGCGGGT
GTCGTCCCCGCCCCGCTCCCGCTCGTTTGCCTCTACATGCTGCTCGCCGCGCAGGCGCAG
ACCTTCATGAACACGGCCGACGTTGTCACCGCCGTCGAGAACTTCCCCGACCGCCGCGGC
ACCGTCATCGGCATCATGAAGGGTTTTCTTGGCTTGAGTGGCGCGATACTGGTCCAAGTA
CAGCGCACTCTCCGTATTGATCCCGGCAGTTTCATACTTATGCTGGCAATACTACCCACA
GCCATCGCATTGCTGCTCATGTACTTTGTCGACGTCCACAGCGCTCATCAGCGGTACAAC
AAGAAGTTCCTCGATGCTTTCTCTCTCATGGCCGTTACTGTTGCTGGGTTCCTGATGGTT
GTCATAATCTGCGACCAAGTATTCGTGATAAGTTCAGCCGGGCAGAGCGTTTGCTTCGCG
ATACTCCTGCTGCTGATCATGTCTCCAGTAGCTATTGTTGTAAGGGCTCAGAGGTCGGAA
TCGAAGCAGCGAGAAGAACCAACGTCGGAAGAACAAACTGGTTTACTTCTTCATGAGGAG
ACTGCGCAGCAGGATTCGGAGAACGCCAGCTCTAGCACACCGCTTGTGGGATCTAATAGT
CAGGACATGTCGTCGGACAAAGCAGAGAACCTGAACGTGGTGCAGGCCATGTGCAAACTC
GACTTCTGGCTGCTCTTCCTTGCGATGGCCTGCGGAATGGGGTCGGGGCTGGCCACCGTG
AACAACATCAGCCAGATCGGGGGCTCCCTTGGCTACACGAGCAGGGAGACCAGCACTCTG
GTGTCGCTATGGAGCATCTGGAACTTCTCAGGGAGGTTCGGCGCAGGCTACGTCTCTGAT
CACTTCCTCCGGTCGCGAGGAGTGAGCAGGCCTTTCTTCATAGCAGCAACACTTCTGGTC
ATGGGTGTAGGCCATGCCATCATCTCCTCCGGTTTCCACGCGTCCCTCTACATCGGCTCG
GTCCTCGTCGGCCTGTGCTACGGGTCTCAGTGGGCTTTGATGCCGAGCATAACGTCAGAG
ATCTTCGGGCTAAACCATTTCGGCACCATCTTCAACACGGTGGCCGTCGCAAGCCCTGTT
GGCTCTTACATCCTCTCGGTGCGCGTGGTCGGGTTTATCTATGACAAGGAGTCACCGCAA
GGTGAGCTTGCCTGCGCTGGTAAGCACTGCTTTGCGCTCTCCTTCATGATCATGGCATGT
GTCTGCGTCTTCGGGTCTGCTGTTGCTTTTGTATTGTTTATCAGAACAAGGAAGTTTTAT
AGGCGGGTTATATACGCCCGACTGCTCTCTTTTGTAGATAAATGAAGAAATGCATATATG
CAAACGATTCTCAGTTTCCCTTGTGTTCTTGCAGCAATATCACGTTAGCATTTGGTATTG
TAGCACTCTCTCTATATAGTAACAATACAATGGTCACTTCCTGTGTGAGTAAGCAAATGA
GAAAATAAACCAATATTATTTTATTTC
>TC368648 UniRef100_O21359 Cluster: NADH dehydrogenase subunit 2; n=1; Triticum aestivum|Rep: NADH dehydrogenase subunit 2 - Triticum aestivum (Wheat), complete
TAGTTTCAAATAGAGATTGTGTGGGTGTGAAGTGTACTGAAGATCGAGGTTTTTCTTCTT
ACTAACTTTGTCAAAGAGGCTAAAAAAACAATAAATGACCAACGAAACTTCGAGTGAGTA
GGATAAGGAGGAGTAGTCGGAGGATCTTAGAAGGGAATTAGAGAAAAAAGAGCAGCAGCT
CAGTAATAACACCTAGGCTTTTGAATTAACTCTGCGATTTGGAAGACGGAGGAAATGAAA
GTAGAAGAAGTTATCGAAACTCGGAACCACATGTTCAATCTTTTTTTAGCGGTTTCCCCA
GAGATCTTTATCATTAACGCAACCTTCATTTTGCTCATTCATGGAGTTGTATTTAGTACC
TCTAAGAAAGATGATTATCCACCGTTAGTTAGTAATGTGGGTTGGCTTGGATTACTTAGT
GTTCTAATAACCTTGCTTCTGCTCGCCGCTGGCGCACCTCTCCTAACTATTGCCCATTTA
TTCTGGAATAATTTTTTTAGGAGGGACAATTTTACATATTTCTGCCAAATCCTTCTATTA
TTAAGTACGGCTGGTACCATTTCGATGTGTTTCGATTTTTTCGAAAAAGAGAGGTTTGAT
GCTTCTGAATTCATTGTATTAATTCCACTTCCTACTCGCAGTATGCTCTTAATGATCCCG
GCTCATGATTTAATTGCCATGTATTTAGCTATTGAGCTTCAAAGTTTATGTTTTTATGTG
ATCGCAGCATCAAAAAGAAAGTCTGAATTTTCCACGGAAGCCGGCTCAAAATATTTGATC
TTAGGTGCATTTCCCTCTGGAATATTATTGTTCGGTTGTTCCATGATCTATGGGTCTACT
GGAGCTACCCACTTCGATCAATTAGCCAAGATTTTGACCGGATACGAAATCACTGGTGCT
CGATCTAGTGGTATTTTTATGGGGATTCTTTTTATCGCTGTAGGATTCCTATTCAAGATT
ACTGCAGTTCCTTTTCATATGTGGGCACCTGATATCTATGAGGGTTCACCCACCCCGGTG
ACAGCATTCCTTTCTATTGCGCCTAAAATCTCTATTTCTGCAAATATGTCACGTGTTTCT
ATTGTTGCTTCCTATGGGGGTACATTACAACAAATCTTCTTTTTCTGCAGCATTGCTTCT
ATGATCTTAGGAGCACTGGCCGCCATGGCCCAAACGAAAGTCAAAAGACCTCTAGCTCAT
AGTTCGATTGGACATGTAGGTTATATTCGTACTGGTTTCTCATGTGGAACCATAGAAGGA
ATTCAATCACTACTAATTGGTATATTTATTTATGCATCAATGACGATAGATGCATTCGCC
ATAGTTCCAGCATTACGGCAAACCCGTGTCAAATATATAGCGGATTTGGGCGCTCTAGCC
AAAACGAATCCTATTTCGGCTATGACCTTCTCCATTACAATGTTCTCATACGCAGGAATA
CCCCCGTTAGCCGGCTTTTGTAGCAAATTCTATTTGTTCTTCGCCGCTTTGGGTTGTGGG
GCTTACTTCCTAGCCCCAGTGGGAGTAGTGACTAGCGTTATAGGTCGTTTTTATTATATA
CGCTTAGCGAAAAGAATGTTTTTTGATAGACCTAGGACATGGATTCTATATGAACCAATG
GATCGTGACAAGTCGTTACTACTAGCAATGACTTCCTCTTTCATTACTTCATCCTTTCCA
TATCCCTCTCCCTTGTTCGATCTTACTCATCAAATGGCACTCAGTTCATATCTGTAAGTT
CGTTCGATCATTGACAAGGTTCAAAGAAAGGGTGGG
>TC368653 UniRef100_Q76LB1 Cluster: Aluminum-activated malate transporter; n=2; Triticum aestivum|Rep: Aluminum-activated malate transporter - Triticum aestivum (Wheat), complete
GGCATTGCATCTGCCATGGATATTGATCACGGCAGAGAGAGCGACGGCGAGATGGTGGGC
ACCATCGCCAGCTGCGGGCTGCTGCTCCACTCGCTTCTCGCCGGGCTCGGGCGTCGCGCC
GCCGGGTTCGCCCGGAAGGTGGGCGGCGCCGCGCGGGAGGACCCGAGGCGGGTGGCGCAC
TCGCTCAAAGTCGGCCTGGCGCTCGCGCTGGTGTCCGTCGTCTACTTCGTCACGCCGCTC
TTCAACGGCCTCGGGGTGTCCGCGATATGGGCCGTGCTCACCGTCGTCGTCGTCATGGAG
TACACCGTCGGTGCCACGCTGAGTAAAGGCTTGAACAGAGCCTTGGCGACGTTGGTGGCT
GGCTGCATCGCCGTCGGAGCTCATCAGTTAGCTGAATTAGCTGAACGCTGTGGTGATCAG
GGAGAGCCCATAGTGCTCACCGTGCTCGTCTTCTTCGTAGCGTCAGCGGCGACGTTCTTG
CGCTTCATCCCGGAGATCAAGGCCAAGTACGACTACGGCGTGACCATCTTCATACTGACC
TTCGGTCTGGTGGCCGTGTCGAGCTACAGAGTGGAGGAGCTCATCCAGCTCGCGCACCAG
CGGTTCTACACCATAGCCGTCGGCGTCTTCATCTGCCTCTGCACCACCGTCTTCCTCTTC
CCCGTCTGGGCCGGAGAGGACGTCCACAAGCTCGCCTCCGGCAACCTCGACAAACTCGCT
CAGTTCATTGAAGGAATGGAATTCAACTGCTTTGGCGAAAACAGTGTTGCAAATAATTTT
GGGGGAAAGGATTCCCCCCAAATGCACAAGAGCGTCCTTAATTCGAAGGCCACTGAGGAC
TCTTTGTGCACCTTTGCCAAATGGGAGCCTCGTCATGGCCAGTTCAGATTTCGACACCCA
TGGAGCCAATACCAGAAGCTGGGAACTCTTTGTCGCCAATGTGCGTCTTCTATGGAGGCT
CTTGCTTCATATGTCATCACAACCTCAAAAACCCAGTGCCCTGCTGCAGCCAACCCTGAG
CTATCATGTAAGGTTCGAAAAACATGTGGCGAAATGAGCTTGCATTCCTCCAAGGTGCTT
AGGGATCTCGCAATGGCAACTCGAACAATGACTGTGCCGTCTCCAGTGAATATCACCATG
GCTACAGCCGTGAAAGCAGCGGAAAGCCTCAGAAGCGAGCTTGCAGAGAACACGGCTCTG
TTGCAAGTGATGCATGTGGCCGTCACCGCAACACTTCTTGCGGACTTGGTTGATAGGGTG
AAGGAAATCGCGGAATGTGTTGATGTCCTAGCAAGACTGGCGCACTTTAAGAACCCCGAG
GACACAAAAAATGTCGTTGTCAGTACCGTGAGTCGAGGGATAGACGAACCTTTGCCTGAC
GTGGTTATTTTGTAAATCTTCAAAACATTGGTAGACTATATGGTGAAGAACATGGTAGTA
CTATAGTAGTACTATGTATCGATACTGGAGGGTCTTGTATTGGTTGATTTAGATTTATTA
CTGCTGAGACATGTTGG
>TC368657 UniRef100_Q8H0K8 Cluster: Xylanase inhibitor precursor; n=1; Triticum aestivum|Rep: Xylanase inhibitor precursor - Triticum aestivum (Wheat), complete
ACGCGGGGATCCACTTCCACACCCACAAACAATTCCACGCTCCATCTGTGCAAGAAAGAT
GCCACCAGTGCTCCTCCTCGTCCTGGCCGCCTCGCTCGTGGCGCTGCCGTCGTGCCAAAG
CCTTCCGGTGCTCGCTCCGGTCACCAAGGACCCCGCCACCTCCCTCTACACAATCCCCTT
CCACGACGGCGCCAGCCTCGTCCTCGACGTCGCCGGCCCTCTCGTCTGGTCCACGTGCGA
TGGCGGCCAGCCGCCCGCGGAGATCCCGTGCAGCAGCCCCACCTGCCTCCTCGCCAACGC
CTACCCCGCCCCGGGCTGCCCCGCTCCCAGCTGCGGCAGCGATAAGCACGACAAACCGTG
CACGGCGTACCCGTACAACCCGGTCAGCGGCGCGTGCGCCGCAGGGAGCCTCTCCCACAC
GAGATTCGTGGCCAACACCACCGACGGGAGCAAGCCGGTGAGCAAGGTGAACGTCGGGGT
CCTGGCGGCGTGCGCGCCGAGCAAGCTCCTGGCGTCGCTGCCCCGGGGCTCCACGGGCGT
GGCCGGGCTCGCGAACTCCGGCTTGGCGCTGCCGGCGCAGGTGGCATCCGCGCAGAAGGT
CGCCAACAGGTTCCTCCTCTGCCTCCCCACCGGCGGCCCTGGCGTGGCCATATTTGGCGG
CGGCCCGGTCCCGTGGCCGCAATTCACGCAGTCGATGCCTTACACGCCGCTCGTCACCAA
GGGCGGCAGCCCCGCGCACTACATCTCGGCCAGGTCCATTGTAGTGGGGGACACCCGCGT
CCCCGTACCGGAGGGCGCGCTCGCCACCGGCGGCGTGATGCTCAGCACGAGGCTACCCTA
CGTCTTGCTCCGCCCCGACGTGTACCGCCCGTTGATGGACGCGTTCACCAAGGCCCTGGC
GGCGCAGCATGCCAACGGAGCGCCCGTGGCGCGCGCAGTGGAGGCTGTGGCGCCGTTCGG
GGTGTGCTACGACACGAAGACGCTGGGCAACAACCTCGGCGGGTACGCGGTGCCCAACGT
CCAGCTGGGGCTCGATGGCGGCAGTGACTGGACGATGACCGGGAAGAACTCGATGGTGGA
CGTCAAGCAAGGGACGGCGTGCGTTGCGTTCGTGGAGATGAAGGGAGTGGCGGCCGGCGA
CGGCAGGGCGCCGGCGGTGATCCTCGGAGGGGCCCAGATGGAGGACTTCGTGCTCGACTT
CGACATGGAGAAGAAGCGGCTCGGGTTTAGCAGGCTGCCGCACTTTACGGGTTGCGGCGG
CCTGTAATAATAAATCTGTTTAACGACAGGTGGATTCGTCCACTACTGCGTGTAATAAAT
AAGGGAAGAAACACTTTCCATCAGTGGTTTCATAAGAAGCGGCC
>TC368664 similar to UniRef100_Q2TN79 Cluster: Ethylene-responsive element binding protein 2; n=1; Triticum aestivum|Rep: Ethylene-responsive element binding protein 2 - Triticum aestivum (Wheat), partial (34%)
TCCAACTCAACACGCCAAGGCAAAGCACCAGTAGTCACACAAGAGAAAAGCAAGAGCAGC
AAGCAGCACAGAGCTAGAGAAAAGAGGAGCGTCTCATCGGGAGGAGGAGAAAGAAAAAGC
GAGCGAGGATGTGTGGCGGAGCGATCCTCGCCGAGCTCATCCCGGGCGCGCCGGCGCGGC
GCGCCACGTCCGGCCATGGCCACGTCTGGCCGGGCAAGGGCGCCAAGCAGACCAAGGCCG
CCGCGGCCGACGACTTCGAGGCCGCGTTCCGGGAGTTCAACGAGGACTCTGATGTGGAGG
ACGACGTCGTGATGGTGATGGAGCGGCGGGAGGAGGTGGCCGAGAGCAAGCCCTTCGTGT
TCGCCGCTTCGCCCAAGAAGCAGCAGCAGGAGGAGGAGGAGGCGGCGCCCGTCCGCCGCA
GGAAGCCGGCGCAGTACCGGGGCGTGCGGCGCCGGCCGTGGGGCAAGTGGGCCGCCGAGA
TCCGCGACCCCGTCAAGGGCGTCCGCGTCTGGCTCGGCACCTTCCCCTCCGCCGAGGCCG
CCGCGCTCGCCTACGACGAAGCCGCGCGCGCCATCCGCGGGCCCAGGGCCAAGCTCAACT
TCTCCTCCTCCTCTGCCGTCGCCGCCGCGGCCCCGGGAGCGCGCAAGCGCGGCCGCGCCG
CGCCCCCCGCTGCCAAGCCAGCGCCGGTCATCACCCTCGTCGACGATGAGGAGGAGCACG
CGTCGTCCTTCGTCAAGCACGAGGCCGAGGCGAGCGAGGGCTCCGAGTCCAGCGGCGCCC
TCCCCGACTTCTCGTGGCAGGGCATATCGGCGTTCGACGAGGCCCCGGCGTACCCCGCCC
CGGAGCCGGAGACCGAGCAGCTGACAAAGCGGGCGAGGACGACGGAGGCGGAAGACACCG
ACGAGGGCATGTCGGCCCACCCGGCATCAGACTCCGACTCCGACGCGCTCTTCGACGCCC
TCCTCTTCGCCGACCAGTTCGCCTTCTTCAACGGCGGCGCCTACGAGTCCCTCGACAGCC
TCTTCAGCGCCGACGCCGTGCAGAGCAGCGCCACCGCCACCGCCGTGAACGAGGCGGCCC
TGGGGCTCTGGACCTTCGACGACGACTGCCTCGTCGACGAGTGCAGCCTGTCGTTCTAGA
TCTTGTTCCGTGTGCGTCCGTTCATGTCATGAGATGCGGTGGTGTAAATAGAGTAGCTTG
CCTTGTGATGAAATCCGTTCGTCCGTCGTCGCTTCTTGGATCAGCAAGCGATGATGGATT
CTGTGTAAGAGTTTGGCATCGTCGTGAAAGATTTTGCCTACGCCTTCGATGCAAAAGCTC
GACTTCCGTNNNNGAAATGTTTTTN
>TC368666 UniRef100_Q332Q1 Cluster: CcmFC protein; n=1; Triticum aestivum|Rep: CcmFC protein - Triticum aestivum (Wheat), complete
ATGGTCCAACTACAGAACTTCTTCTTTTTCATTACTTCCATGGTCGTGCCCCGTGGCACG
GCAGCACCCGTACTATTGAAATGGTTCGTCAGTAGAGATGTTCCCACTGGTGCCTCTTCT
TCCAATGGTACTATAATTCCTATTCCTATCCCTTTATTCCCTTTTTTGGTCTATCTACAT
TTAAGGAAATTCATACGCTCCATGGACAGAGCAAAAAGTGGAGTGTTGGTCAAAGCAAGC
CGCCCTATTCTATTACCAGACAAAATGGAGAGAAGCTCATCCGCTAGAAATGCTTTATTT
CGTTTCGTTCCCGTTCTTCATTTCCTTATTATCGAATCCATGGGGGACTTGTCATATTTA
GAATCTTTCTGCGGTCTGCTCTGTTTACAATTCTTTCGTACTCTCTTCTCTTTACCACGC
GATAGGTCAGCGAAGCGTGAGCGGGCGCTCCGAAGTAAAGGCCAAACACTTCGGCCTAAG
GGGAATGAGCAACAAAATGACAAGATGAGGTGCCCCGGGCACCCCCATATAGAAAGAAGG
GTCGAAGGTTTTGGGCCTGTAGCTTTCCCCGCCCCCCCCTCGTCGAGTGGTGCTTGTTTG
GGGGGTGTGCCACCAGAAAGCGGGCTTGAAGCTCTCGCCTTACCAACGAGCCGACTGCTG
ATGGCTGTTGGTCACGACTACTACAAAAAAGTGAAGATGAATCTTTCTATTTCACATGGA
GGAGTGTGCATCTTTATGTTGGGTGTTCTTCTGTCTAATACGAATAAGATACAGTTCACT
CAACGATTGCCCTTGGGTCCCGAACTCCATATGGGGAAGGAACGTTGTTGTTTGCGAGGT
CTCGATCATTTACATGGACCCACTTCTCATTCCATTTGTGGGAATTTGATGATTTATAAA
CCGTCCCCAACGAGCGAAAGGTTCATGTTTGAACATGATGAATCACTTCGTGCCGACCTG
TTGCCCATAAACTTTCCTGCCTCATATGAGAATGGAAAACTGGAAGATTTTCTGCATCGG
TGGATGAAGAATCACGAACATAAGAATTTCTGGTTTAGCATGTTCCCAGAAAGAAGATAC
TTTTTTTCCATTCGAGAAACGAGGAGCACGACTGAAGTGGCTATACATACAAATCCATTT
ACGGATCTATATGCTCCGATTGGAACTGGAAGTTCCAGAACTGGCGGCTGGTATACCACC
ATAATGAAATTGCCTTTTATTTTTAGTATTCGGATAGGATTTCTGTTGGCTTCATCGGGA
GGCTCGCGTAGTTTGTTACGTCAACTCCAAAAGGATAAGTTGCATTGGAATCGA
>TC368673 UniRef100_Q4U0C8 Cluster: Dehydration responsive element binding protein W73; n=2; Triticum aestivum|Rep: Dehydration responsive element binding protein W73 - Triticum aestivum (Wheat), complete
GCCACTCGTGTTGACCCACCCCCACCCCACCCCACCCCCGCCCCTGCCCCCGCACCCCAC
GTCAAAACCAAGGCGGCGGCAGCGGGGCGGGAGAGCGGGGAGCACCGACCGACACCGGCC
GACAGGGCGGGCTGCATGCGGAGCTGAGGCGAGGCGGGGAGAGATCCGGCGCGGGTGCCA
CCGCCGGCCGGCCGCGGGAGATCTGGTTGGTGGCGCCGCCCGGATAAGGGAGCGGCCGCG
GAGGCGGCGAGGGGAGAGCAGCCGAAGCGAGAGGAGATCTCTCTCGTCCCTCTTCTCGCT
CCATGGAGACCGGGGGTAGCAAGCGGGAAGGGGACTGCCCCGGGCAGGAAAGGAAGAAGA
AAGTGCGCAGGAGAAGCACCGGTCCTGATTCGGTTGCTGAAACCATCAAGAAGTGGAAGG
AGGAAAACCAGAAGCTCCAGCAAGAGAATGGATCCCGGAAAGCACCGGCCAAGGGTTCCA
AGAAAGGGTGCATGGCAGGGAAAGGAGGTCCAGAGAATTCAAACTGCGCTTACCGCGGTG
TGAGGCAGAGGACGTGGGGGAAATGGGTTGCTGAGATCCGTGAGCCCAACCGTGGCAATC
GGCTGTGGCTTGGTTCATTCCCTACTGCAGTCGAAGCTGCACGTGCATATGATGATGCGG
CAAGGGCAATGTATGGCGCCAAAGCACGTGTCAACTTCTCAGAGCAGTCCCCGGATGCCA
ACTCTGGTTGCACGCTGGCACCTCCATTGCTGACGTCTAATGGGGCAACCGCTGCATCAC
ATCCTTCTGATGGGAAGGATGAATCGGAGTCTCCTCCTTCTCTTATCTCAAATGGGCCGA
CAGCTGCGCTGCGTCGGTCTGATGCTAAGGATGAGTCTGAGTCTGCAGGGACCGTGGCAC
GTAAGGTGAAGAAAGAAGTGAGCAATGATTTGAGAAGTACCCATGAGGAGCACAAGACCC
TGGAAGTATCCCAACCAAAAGGGAAGGCTTTACATAAAGAAGCGAACGTAAGTTATGATT
ACTTCAACGTCGAGGAAGTTCTTGACATGATAATTGTGGAGTTGAGTGCTGATGTAAAAA
TGGAAGCACATGAAGAGTACCAAGATGGTGATGATGGGTTTAGTCTTTTCTCATATTAGG
GTTTTAGCTATGAGGGTTGTAGTCATGCGGAGCAATAGGGATAACTTTCATTCTAGCTGC
TAGGAAATACTTCAAATTATCTGCAACCCGAAGCTCTGTAGTCACTTATGGTTTTCATCT
TACTGGAGAGAATAGCTTTATACCATAAGTCAACGGGTACAAGAAGTTGTCCTGTGCGTT
GAGTTCATGTACTATGGTAAAAGTTGAGTCCATATTTAATGAGCTTAC
>TC368688 NADH dehydrogenase
GCTCGAATGTAGCTAACATCAGTTTTGTCCTCGCGTGGTTGAAGGAGATGCTGCTGCTGG
ATGGAATGCTTCCGGGGCGCCATGATCCTTCTATCAGGAATAGAATAATCGAGGGCACTG
ACTGACTGCATCAATCATCGCTCAGTGAGCTATTAATTGCCGCCAATAGCGCTTCGCTTG
CATGCAAGGCGGCTAATAAAAGCGCCAGGTAGACGCGCGGAGATGCATTTTGAGTACTGG
TGGTACTGGACAAGCTCTAGGGGAATAATCTCTTTCTTATTTCTTTCTTATTTCTTTCCC
ATGACGACTAGGAACGGGCAAATCAAGAATTTCACTTCGAATTCCGGACCTCAACATCCT
GCTGCTCATGGTGTTTCACGATCAGTATTGGAAATGAACGGAGAAGTGGTGGAACGTGCG
GAACCACATATTGGATCACTCCATAGAGGGACTGAGAAATTAATCGAGTACAAAACTTAT
CTTCAAGCTTTACCTTATTTTGATCGTTTAGACTATGTTTCTACGATGGCCCAAGAACAC
GCTCATTCTTCAGCCGTAGAGAGACTTTTGAATTGTGAGGTACCATTACGAGCTCAATAT
ATAAGAGTGTTATTCTGTGAAATAACTCGAATTTCAAATCATTCACTTGCTTCAACTACT
CATGCTATGGATGTGGGAGCATCAACTCCGTTCCTTTGGGCTTTTGAGGAGCGGGAGAAA
TTGTTGGAATTCTATGAAAGAGTCCCGGGAGCCAGGATGCATGCCAGTTTCATACGACCT
GGTGGAGTGGCACAAGATCTGCCTCTTGGCTTATGTCGAGATATTGATTCCTCCACACAA
CAATTTGCTTCTCGTATCGACGAATTAGAAGAGATGTCAACCGGCAACCGTATCTGGAAA
CAACGATTAGTGGATATTGGTACTGTCACTGCACAGCAAGCAAAGGATTGGGGATTCAGT
GGTGTAATGTTAAGAGGTCCTGGGGTATGCTGGGATTCGCGAAGAGCAGCACCTTACGAT
GTTCATGACCAATCGGATCTTGACGTACCAGTAGGTACCAGAGGAGATCGCTATGATCGT
TACTGTATCCGTATTGAAGAGATGCGACAAAGTGTTCGGATCATTGTGCAATGTCCTAAT
CAAATGCCTAGTGGCATGATCAAAGCCGATGATCGTAAGCTATGTCCTCCATCACGATCT
CGAATGAAACTATCCATGGAATCCTCAATTCACCATTTCGAACTTTATACAGAAGGTTTT
TCCGTACCAGCTCCTTCTACCTATACCGCAGTTGAAGCACCTAAAGGTGAATTTGGTGTC
TTTCTTGTCAGTAATGGGAGTAATCGTCCCTACCGTTGTAAAATAAGAGCACCTGGCTTT
GCCCATTCACAAGGACTCGATTCTATGTCCAAACATCACATGCCAGCAGATGTAGTCACC
ATCATAGGTACTCAAGATATTGTGTTTGGAGAGGTAGATAGATAG
>TC368696 homologue to UniRef100_O24395 Cluster: Serine-threonine protein kinase; n=1; Triticum aestivum|Rep: Serine-threonine protein kinase - Triticum aestivum (Wheat), partial (98%)
CTCCTTCCACCCTCCCGTCTTCCTTCCTCCTCCCGCACCATACCATCAAGGTGCTTGTCT
GCTTGGGGCCTTGAGGGACATAGGAAGAAAGAGGGGAGGACATGGATCGGTACGAGGTGG
TGAGGGACATCGGGTCCGGCAACTTCGGGGTGGCCAAGCTGGTGCGGGACGTCCGGACCA
AGGAGCACTTCGCCGTCAAGTTCATCGAGCGAGGCCACAAGATTGATGAACATGTTCAAA
GGGAGATTATGAACCACCGGTCACTCAAGCATCCAAATATTATTCGATTCAAGGAGGTCG
TGCTAACTCCCACACATTTGGCAATAGTTATGGAATATGCCTCTGGCGGCGAGCTATTTC
AAAGGATTTGCAACGCAGGGAGATTTAGCGAGGATGAGGGAAGATTCTTCTTCCAACAAT
TGATTTCTGGAGTGAGCTATTGTCACTCTATGCAAGTATGTCATAGAGATTTGAAACTAG
AAAACACTCTCTTGGATGGTAGTGTCGCACCTCGGCTCAAGATTTGTGACTTCGGTTACT
CCAAGTCTTCTGTCTTGCACTCTCAACCGAAGTCAACTGTCGGCACACCGGCATACATCG
CCCCAGAGGTCCTCTCTAGAAGAGAATATGATGGAAAGGTCGCCGATGTTTGGTCATGCG
GAGTAACGCTCTATGTGATGCTTGTCGGGGCATATCCTTTCGAGGACCCTGATGAGCCAA
GGAACTTCCGCAAAACGATCACTAGGATACTCAGCGTACAGTACTCTGTTCCGGACTACG
TTCGAGTCTCGATGGACTGCATACATCTACTGTCCCGCATTTTCGTTGGAAATCCTCAGC
AGCGAATAACCATCCCGGAGATCAAGAACCATCCATGGTTCCTCAAGAGATTGCCCGTTG
AGATGACCGATGAGTACCAAAGGAGCATGCAGCTGGCAGACATGAACACGCCGTCACAGA
GCCTGGAAGAAGCCATGGCGATCATCCAGGAGGCGCAGAAACCTGGCGATAACGCCCTAG
GGGTTGCCGGGCAGGTTGCCTGCCTGGGGAGCATGGATTTGGACGACATCGATTTCGATA
TCGACGACATTGACGTTGAGAGCAGCGGGGATTTCGTGTGCCCGTTGTGATTGCTCATGA
GTGGTTCAAAAGTTCTCTTGATGGTTTGCCTGTGGATGGATCCCTGTTTTGTCATGCTTC
CACTAGATTTTGTTCTGGGTCACAAATTCTCTGTAGCCTACAGATTGGCTTGATGTGTAA
ACAGTGTAAGATAAGTTTACATGCTTATATCGAAATCAGTAGTTTTACCCG
>TC368719 UniRef100_O21432 Cluster: Ribosomal protein S2; n=1; Triticum aestivum|Rep: Ribosomal protein S2 - Triticum aestivum (Wheat), complete
ATGACAATGCTTTCGATAGTCTGTACTAAATTACTTTGTACGAATGCACATCTCGGCCGT
CGGGTAGCTGATCACCATTTCAAAGTCTATATCCGTGGTTCAAGAAATGGAATTGCTATT
CTCGATTCAGACAAGACACTGATTTGTTTACGAAACGCTCTTCATTTTATAGGATCTCCC
AGTCGTCAAAAAGGCCGTTCCTTCTTTTTAAAGACCAATCATTTATTTATTTATGAGATA
ACGGAAGAAATGGCGAGCTATTTAAGAAGCTATTTAAGAAATGTGAATTCTCATTGTTTC
GATGATTCTCAATGGAAGATCGGGGCGTTTTTGACCAATTCTTTTGCAAATAAAAAAAAA
TTCCGTTCAAGAAAGAAGAAGATCAATTTTGGGTTGAACCAACAACCTGATTGTGTGGTT
ATTCTGAATGCAGATAGAAAGTCTTCGGTCATACTGGAAGCTGATCGATCACAAATACCT
ATTCCATCCTTAGTTGATTCTACGATCCCATGGGAATCCTATAAAAGAATCACTTATCCC
ATCCCAGCGAATGATCCTATACAGTTCGTATATCTATTTCGTCATTCGATCATGAAAACA
GTGATTCTTGAACAGAATGCGATTAGTAGAGAAGCGCAATCTCTCAGAGTCACTTTGAGT
ACGGGGAAGTCCGCAGGAGGGATGAGATCCGCCTGCTACTCCACCTCTTCTTCTTCCCCA
ATAGACGAAGAAGAAAATAGGGCCAAGGCGCTATTGGAGATGCGCAAAAAATATCCATCG
GGAGATGGCGCTGACGCTGACGCTAACGCTCGCAAGGCGGTTTTGCAGGCAATTTCACAA
AATAGTTTTTTTTTCGTTGAGCTCATAACCCGGTTTGGGCCGATTGACTCTGAGAGCGAT
CGAGGGGTCGCGGGCTCACACCTTGCTTTTGCGCATAGGATCGAAGAGATCCTAGAATTT
CATGGAAAGAGCAGCGGCTCTCTGAAAGACCTCATTGATCTGAAATTGGATTTGGAAGAC
GCCTCTAAAAGAGAGGAGATTCTACTTCCATATTTTTTCCTCCAAAAAAGAGGCAAAGTC
CTAGCGTGATACAAAAAGAAATAATGGGCAAGGGCGGGGAANATAGGTTCATAGATGGNA
GTAAAATCAGTC
>TC368734 UniRef100_Q8H769 Cluster: AP2-containing protein; n=1; Triticum aestivum|Rep: AP2-containing protein - Triticum aestivum (Wheat), complete
CAAAACCAAGGCGGCGGCAGCGGGGCGGGAGAGCGGGGAGCACCGACCGACACCGGCCGA
CAGGGTGGGCTGCATGCGGAGCTGAGGCGAGGCGAGGCGAGGCGGGGAGAGATCCGGCGC
GGGTGCCACCGCCGGCCGGCCGCGGGAGATCTGGTTGGTGGCGCCGCCCGGATAAGGGAG
AGGCGGCGAGGGGAGAGCAGCCGGGGGAGACCGAGGCGAGAGGAGATCTCTCTCGTCCCT
CTTCTCGCTCCATGGAGACCGGGGGTAGCAAGCGGGAAGGAGACTGCCCCGGGCAGGAAA
GGAAGAAGAAAGTGCGCAGGAGAAGCACTGGTCCTGATTCGGTTGCTGAAACCATCAAGA
AGTGGAAGGAGGAAAACCAGAAGCTCCAGCAAGAGAATGGATCCCGGAAAGCACCGGCCA
AGGGTTCCAAGAAAGGGTGCATGGCAGGGAAAGGAGGTCCAGAGAATTCAAACTGCGCTT
ACCGCGGTGTGAGGCAGAGGACGTGGGGGAAATGGGTTGCTGAGATCCGTGAGCCCAACC
GTGGCAATCGGCTGTGGCTTGGTTCATTCCCTACCGCAGTCGAAGCTGCACGTGCATATG
ATGATGCGGCAAGGGCAATGTATGGCGCCAAAGCACGTGTCAACTTCTCAGAGCAGTCCC
CGGATGCCAACTCTGGTTGCACGCTGGCACCTCCATTGCCGATGTCTAATGGGGCAACCG
CTGCGTCACATCCTTCTGATGGGAAGGATGAATCGGAGTCTCCTCCTTCTCTTATCTCAA
ATGCGCCGACAGCTGCGCTGCATCGGTCTGATGCTAAGGATGAGTCTGAGTCTGCAGGGA
CCGTGGCACGTAAGGTGAAAAAAGAAGTGAGCAATGATTTGAGAAGTACCCATGAGGAGC
ACAAGACCCTGGAAGTATCCCAACCAAAAGGGAAGGCTTTACATAAAGCAGCGAACGTAA
GTTATGATTACTTCAACGTCGAGGAAGTTCTTGACATGATAATTGTGGAATTGAGTGCTG
ATGTAAAAATGGAAGCACATGAAGAGTACCAAGATGGTGATGATGGGTTTAGTCTTTTCT
CATATTAGGGTTTTAGCTATGAGGGTTGCAGTCATGCGGAGCAATAGGGATAACTTTCAT
TCTAGCTGCTAGGAAATACTTCAAATCTGCAACCCGAAGCTTTGTAGTCACTTATGGTTT
TCATCTTACTGGAGAGAATAGCTTTATACCATAAGTCAACGGGTACAAGAAGTTGTCCTG
TGCGTTGAGTTCATGTACTATGGTAAAAGTTG
>TC368738 homologue to UniRef100_Q9SQ58 Cluster: Granule-bound starch synthase GBSSII; n=1; Triticum aestivum|Rep: Granule-bound starch synthase GBSSII - Triticum aestivum (Wheat), complete
TCTGCTTCTACTTCTACTTGAGCGGAGCCTGCTGCGTTCCCACGGCCACCAGCCACTCCG
CCTGCTCCGCGGTTCCATCAGCGCCTAGCTCCAAAAGGTCGTCATTGAGAGGCTGCACCA
ATGGGTTCCATTCCTACTTATTGTTCTTATCAAACAAACAGTGTTGGTTCACTGAAACTG
TCACCTCACATCCAATTCCAGCAATCTTGTAACAATGGAGTTATGTTTCTATCCATGCGG
AATAAGACACAGCTGGCCAAAAGAAGAGCCACAAATTATGGAACTCATCGTAATTCTAGT
AGGACTCCTGCACCTATCGTATGTTCAACTGGAATGCCCATAATTTTCGTTGCCACTGAA
GTGCACCCATGGTGCAAAACTGGAGGCCTTGGTGATGTCGTAGGAGGATTGCCCCCAGCT
CTGGCTGCAATGGGGCACCGGGTTATGACGATAGCTCCTCGCTATGATCAGTACAAGGAT
ACATGGGATACAAATGTTCTTGTTGAGGTAATTGTTGGTGACAGAACAGAAACAGTGCGC
TTTTTTCACTGCTACAAAAGGGGAGTTGATCGTGTTTTTGTTGATCATCCTATGTTTCTT
GAGAAGGTATGGGGCAAAACTGGATCAAAATTGTATGGGCCTACCACTGGAACAGACTTC
CGAGATAACCAATTACGGTTCTGCCTTTTGTGCCTTGCTGCATTGGAGGCTCCGAGGGTT
CTTAATCTCAACAATTCTGAATACTTCTCTGGACCATATGGAGAAAATGTTGTCTTTGTT
GCAAATGACTGGCACACTGCAGTTTTGCCATGCTATTTGAAGAGCATGTATAAGCAAAAT
GGAATTTATGAGAATGCCAAGGTTGCTTTCTGCATTCACAATATCGCCTATCAGGGCAGA
TTTCCCAGAGCGGACTTCGAACTTCTTAATTTACCTGAAAGTTTCATGCCGTCATTTGAT
TTTGTTGATGGGCATGTTAAGCCAGTAGTAGGGAGAAAGATTAACTGGATGAAGGCAGGG
ATCACTGAGTGTGATGTGGTCCTTACAGTTAGTCCACATTATGTCAAAGAACTCACTTCT
GGCCCAGAGAAAGGTGTTGAGTTGGATGGCGTCCTTCGTGCAAAGCCTCTTGAAACTGGA
ATTGTAAATGGAATGGATGTTGTTGATTGGAATCCAGCAACAGATAAGTACATCAGTGTC
AAATACAATGCAACAACGGTGGCAGAAGCAAGAGCTCTCAATAAAGAAATACTGCAAGCT
GAAGTTGGATTGCCTGTGGACTCTAGCATACCTGTTATAGTTTTCATTGGACGTCTTGAA
GAACAGAAAGGGTCAGACATACTAATTGCAGCCATACCGGAGTTTCTCGAGGAGAATGTT
CAGATAATTGTTCTCGGCACAGGGAAGAAGAAAATGGAGGAGGAACTGATGCTGCTAGAA
GCGAAGTACCCACAGAATGCCAGAGGCATAGCAAAATTCAATGTCCCGTTGGCGCACATG
ATGTTCGCCGGGGCTGATTTCATAATTGTTCCAAGTAGGTTCGAGCCATGTGGCCTCATC
CAATTGCAAGGGATGAGATATGGAGTGATTCCTATCTGTTCATCCACCGGAGGACTTGTT
GACACGGTGAGGGAGGGTGTTACCGGATTCCACATGGGTTCGTTCAATGTAGAGTTTGAA
ACCGTCGATCCAGCAGATGTCGCGGCAGTCGCTTCGAATGTCACGCGAGCTCTGAAACAG
TACAAAACACTGTCGTTCCACGCAATGGTTCAGAATTGCATGGCGCAGGACCTATCATGG
AAGGGACCGGCAAAGAAGTGGGAGGAGGCTCTTCTTGGCCTAGGAGTCGAGGGAAGTCAG
CCGGGCATCGAGGGCGAGGAGATCGCTCCACTTGCAAAACAGAATGTGGCCACTCCCTGA
AATCTCCAAATATTAGGGAGAGTGTTCTAAGATTCGACAAAATAATGAGGTTCCTAAAGA
TGAAGCTGTATTCATCTAGGCTTTGCAATTTCTCTACTACTCCATGTGTAACATACTACC
TGAATTTCAACAAGTATGCATCCTTATGTAGGTCGTGGGATCTAGGTTCGTCAAGTAGTG
GTCCATCTGGCTAGCAGGTACCGCCAGCTTGTAGTATCTAGAAGAGGGGTGATAGGTTCG
TGGCTTTGTGCCATTTGCCTCCGGTTCTACCAAATCAAGAACTCCCCCACCAAAATTGCC
TAATAAGTTTGTTTAGATGCTC
>TC368740 similar to UniRef100_Q2QK76 Cluster: Dehydration responsive element binding protein; n=1; Triticum aestivum|Rep: Dehydration responsive element binding protein - Triticum aestivum (Wheat), partial (41%)
GGCGCACCCCCCAGGCGTACTTGTTACGGGGCCCCCTTCCGGTTAAACAAACGCGAGCCG
CTCGGGCCACCCTATCCCACCGGGGTCACACCCAAAAAGTGTGTTTGTTGTTCCCTCACA
AACCCGCCCGGGTTAGGAAGACCAGCCAAGGATCCCCTCCGGGCCTTTGGATGAATCACC
GCACCCCCTGCCCCTAATCCCCAATCGCCCAACCCGCCAATTGGGCGGGCACCGCTTCCC
CGCCCGTAAATTCCCAGCGGGCCGGGGCCGGGGAAGCAATTTATCGCCTCTATTTAAAAC
CCACCCCACCCACCCTAGGCCCAGTACCAGTGGAGAGAGAGGCCGGGCCGACACACACAC
AGCGGCAGAGCGCCCACGCCTCAGGCAGGCGCCGCACCAGCAACCAACCAGCCCATCCCC
TAGGAGCCGCCGCCGAATTGGGTGCGCGGGCGCCGCCATGGAGAGGGAAGCCACGGTCGC
CTTCTACCCGCCGGCGCCGGCGCCGCAGCAGCAGCGCCCCACGGCCGCGCAGCCGCTCTC
GGCCCGCGTGCCTGCCGGCGGCGTCCACGCGGGCCGGGGAGGAGGGGGCAGGCAGTACCG
CGGGGTGCGGATGCGCAAGTGGGGCAAGTGGGTGGCCGAGATCCGGGAGCCCAACAAGCG
GTCGCGGATCTGGCTCGGCTCCTACGCCACCGCCGTCGCCGCCGCGCGCGCCTACGACAC
CGCCGTCTTCTACCTCCGCGGCCGCTCCGCGCGCCTCAACTTCCCCGACCAGCTCCTCGA
CGGCACTGCCCCCGCCGCCGCGCCCGGGGACCTCACCGCCGCCGCCATCCGCAAGAAGGC
CGCCGAGGTCGGCGCGCGCGTCGACGCGCTCCACTCCGGCGGCATCGGGGTCGGCATGGG
CGCCCCTGCGGCACCGCCGTCGCCGTCCCAGCGCCGCAGGGCCAAGAACCCCGACCTCAA
CCGGGAGCCCACCCCCGACACCGACGACGACGAGTGAACTGCTGTAAACCCCCGCCAATT
CTTCAGTTCTTCTCCGACCACCATCACCACCTACATACCTAGTACTAGTGCGTCTTAATT
AGTGGTTAGCAACCAGCAGCGAGGTAGCTAGCGGTAGCAGAGCATCAACCATCTCAGTGA
GCAAGCAGATACTAGTTCAGTCAGTTCAAGAAGACATGGGGAAGCAAGCATGGATCGGAC
ATGCAAGGTGTTCGGTGAAATGCCGGATGAGCTCGGGGACCAAACCCGACCAATAATGGA
GCCGCGACGTCGCAGTCAGCTCGGCCAGGGGGTTACTAAGTAGGGCCTGGGCTATCAGCG
ACGGCGAGCTTGGTGGCAGTAGACTCAGGGTGTGTGAGTGCGTGCTTGGGCATGGGCATG
CACCTAAGCAAGGTGCATGGCCATGTACCGACCTGCATCAGATATAAGAGTGTTTGTAAA
GAGAGATACCGGCGAACAAACAAAAGCTTCAAGAATC
>TC368744 homologue to UniRef100_Q0D6V7 Cluster: Os07g0435400 protein; n=1; Oryza sativa Japonica Group|Rep: Os07g0435400 protein - Oryza sativa subsp. japonica (Rice), partial (27%)
TGGTATAAAACCCCTGTGAGTTGGGGAAGATGCCAATTGGGGGGATCCCCTTGGTTTTTC
ATGGGCTGGATCACCCGTGGGTGGCATTCCAAGGGGGAGTTTTTCCGCCAGTCGGCCAAC
TGTGAATTCAGGGGCTGTACTGTGCATCAGCTTTCCAAGAAGCAATCTCACCATCCTTTC
CGTAAATGCCGGGACTCCCTGTTGCAGCAGTATTCCATCCAACTCAAAAGATGTTCTTTG
TGCCACTAAGAAGTTTGTTCAGGTTTATGATCTCCAAAAGGCAGAGGTAGTCAAGAAGCT
GGAGTCAGGTCTTCGTGAGATTTCCTCTATCTCTATCCACCCTGGTGGCGATAATGTTAT
TGTGGGAAGTAAAGATGGTAAATTGTGCTGGTTTGACACTGATCTGTCTACAAGGCCGTA
CAAGATGTTAAAGAACCACTCGAAGGATATAACCAGTGTTACTTTCCACCGGAGATACCC
TCTTTTTGCCTCATCGTCGGAGGATTGTACAGCCCATGTGTTCCATGGGATGGTTTATGC
TGATCTCAACCAGAACCCACTTATTGTGCCATTGGAGATTCTTCGTGGCCATTTGAGTTC
AGATAGAAGAGGAGTTTTGGATTGCAAATTCCACCCAAGACAACCGTGGTTGTTCACCGC
CGGTGCCGACTCGATGATTAGGCTTTATTGCGACTGATGACGATGCTTTCAAGGAGCATA
CATTTTAGGTGCCAATTTCTACGAGTAGCTTTTCATGATGATTATATTCTACCGTTTCGC
CAAGAGTTGCAGACCGGGGCCAGGAAGGATTTCCTCTCGTGCTGCAGTTTTTGTGATCGC
AGTTTTGTTTGGAGAGATTGTTGTATCTTTTTTCTTAGTCATTATGTATAACAATTAGAT
GAGGTGCAGAGCCTTGGCTTGTAATGACAACAGGGAGTGGTAAGAGAAGTTTGAGCCTTT
TGTTGGTGCTATTTATTCTTGTAGTTACATGGTCTCCCAGGCCAATGCAGCTGAGCATCA
GCATAGTTGCTGCTGCTGCTGCTGCTGCTGTCGCCAGCTTCTTTGGCTCTGTGCTGAGCC
ATGCTGTAGTGTTGTCCACCCTGTTGGTTGGCTTCGAAGGCGCTCTTCAAATTTACCCAA
AGACCTCGGCCGCGACCACGCT
>TC368747 similar to UniRef100_A7PFI8 Cluster: Chromosome chr11 scaffold_14, whole genome shotgun sequence; n=1; Vitis vinifera|Rep: Chromosome chr11 scaffold_14, whole genome shotgun sequence - Vitis vinifera (Grape), partial (72%)
TTAAACGCCGCCAGTATTTAATAAACCCCATAAGGGGAATTGGCCCAATGTTCAATTTCC
CGGCCCCATGGCCCGGGATTAGGTGGTCCGGCCGAGGTTAACCACCGGAGCGAAAATGGT
GTGATCAGCTCGACCCGGAGCACGAGGGCGAGGAGACGAAACGCCCCTCCTTGCCGCCCG
AGTTCGTGGAAGCCCCCGACCCGAGGAGCCCGGAGCAGACGAGGAGGCCTTTCGAGGACG
CGCTCACCGACGAGCAGCTGCGGGAGAAAGCTAGAAGCCAAGCAAACGATGCAAAAGCAG
AAGGAAATAAGCATTTTGCAGCTGGACAGTACGAGGATGCATTATCACAATATGAAATTG
CACTGGAAATTGCTGCTGAACTGGAATCTTCTGAAGATATATCCTCTGCATGCCATTCAA
ATCGTGCTGTATGTTTCTTGAAATTGGGGAAATATGATGAAACAATTAAGGAGTGCACCA
AAGCGCTTGAGCTGAATCCTTCATATTTGAAAGCTCTGCTTCGGAGGGGAGAAGCACATG
AAAAGCTTGAAAACTATGATGATGCTATTGCTGATATGAAAAAAATCATTGAGCTAGATC
CTTCAAATCAACAGGCTAAGAAATCATTGTTCCGACTTGAGCCACTGGCAGCAGAGAAAA
AGGAAAAGATGAAGGAGGAAATGCTTGCAAAGCTGAAAGATCTGGGCAACTCGGTGCTGG
GGCGGTTTGGGATGAGCGTGGACAATTTCAAAGCTGTCAAGGATCCAAACACTGGCTCGT
ACTCCGTTTCTTTCCAGAAGTAGTAGCATATAGCATAATGAACTATACAGACGAACCTGG
CTTGGTGTCCATTGAGGCCTTGAGGGGGAGCATCCAGTATATCCTTTGAATCATGGTGGC
TGTTGACGATAAGTTATGTAATGCTCTTGCACTCTTGCTGTCAGAACGCTGGATCTGAAG
ATGAGCCTGACCGTTCTTGGACTTTATTCTCCTTGGGTGCTTTCACGTATGATACACATG
TACATTTGCTGCCTAGGCACTAAGTTGTTTTTGTAAACGACTCCTCATTTTTCTTTTGTA
GTACGGATGCACTATCTGTTGTCGAATTGCTTTTATGGCAGATCCTTACCTGTTGGTTCA
AAAACCTCGGCCGCGACCACGCT
>TC368750 similar to UniRef100_A7Q3S3 Cluster: Chromosome chr13 scaffold_48, whole genome shotgun sequence; n=1; Vitis vinifera|Rep: Chromosome chr13 scaffold_48, whole genome shotgun sequence - Vitis vinifera (Grape), partial (37%)
GGGTCCCTGGCCCAAAGGGGAATGGAAAAGTCCAAGAAAATTAATTTTCCAACTTTTTGA
TTCCCGCAGTTGAGGTTTGGACCTCAAGGATGTTCATTTAATCCTCCACCTGGAGCCACA
TCAGAATGCTCTTGCTCTAGCCGTTGCCTGTGGAATGCGCAAGATCTACACGAAAGAGTT
AGGCCCCACACCAGTGGCACTTACTGTTCTTGGTCAAGCAGTAGCTGAAGAAGACAAATT
TTTTCTTGATGCTGCCGATGATGGAGATGCAGCTGCTGATGGAGATGTAGATGCTGCAGA
AGGTGATGGAGACCAGGATGCTGATGCTCTAACTGGAGAGAGGAAGACCAAANCAAAAAG
AGTTACGAGAGTGGAATTGAACAAAAGGGCTCGTCGTAAAGAGAGGTTAAGGACAGAAGC
AGATGCAAAGAAACTGGAAGTTCTTTCAAAGCAAATAGACAGCTTGCCAAATATATTAGA
GGAGATAGCAAAAGAGGACAAGGAAAAGGAGGAAAAGCGCATAAGGCTAACCGTGGCTAA
GCAGGAAAGACTCGAGTCAGCCCCACGTCGTCTCGGTAGACACAAGTTTGAACCTGCTCC
CGTTCAAGTTCTGTTGACAGAGGAGATTAGTGGTTCACTTAGAAAGCTGAAGGGGTGCTG
CAATCTAGCAAGGGATCGCTATAAGAGCATTGAAAAACGTGGTATGCTTGCACCAAACAA
GAAATTAAGCAAGCGCCCTCGCCGCTAAATGCATGGTGTATGTTCCAACATGGCGAGGAA
CATGGCAATCTCACTGGGAGTCCAAAACAACTTGAAGTGATGAGGGAGGCCAGTGCTGAC
AAGGTTATGGAAAATATAGTTCTACAAATAGACTGGGGGCCAGCACAATTTGTCTTGTTA
GTTTGATGAGGGAGTTAAAAGACTCGCATCGCTTGAATTTTAGTCTGGCGCTCCCTCATG
TCTGGCCCGAAAATGGCCTTCGTGCCACTCGGGCAGGTTTTGTATACCAGACTTCCTACT
ATCTTTGTATCGACTGTAATGGATAATTATGTTCTCAGCAAAAGTAATGAAAGTATGCTG
ATATCATCATATCCTTCAGTATGAAAAACCTCGGCCGCGACCACGCT
>TC368753 homologue to UniRef100_O65189 Cluster: Glucan endo-1,3-beta-glucosidase isoenzyme I; n=1; Hordeum vulgare|Rep: Glucan endo-1,3-beta-glucosidase isoenzyme I - Hordeum vulgare (Barley), complete
CCGGATTCCCGGGNTATCGNCGACCCACGCGTCCGAGAGAATTCTGTGACCTGCTTGATC
CCGCAGCTAGCCATGACGATCGGCGTCTGCTACGGCGTGGTGGCCAACAACCTCCCGCCG
GCTAACGAGGTGGTGCAGCTCTACAGGTCCAAGGGCCTCACCGGCATGCGCATCTACTTC
GCCGACGCCAAGGCCCTCTCCGCGCTCCGCGGCTCAGGCATCGCCCTCATCCTCGACGTC
GGCGGCACCGACGTGCTGGCCAGCCTCGCCGCCAACGCCTCCAACGCGGCGAACTGGGTC
CGGGACAACGTGCGGCCCTACTACCCGGCCGTGAACATCAAGTACATCGCCGCCGGCAAC
GAGGTCCTGGGCGGCGACACGCAGAACATCGTCCCGGCCATGCGGAACCTCAACGCGGCC
CTCAATGGCGCCGGCCTCGGCGCCATCAAGGTGTCCACCTCGATCCGGTTCGACGCGGTG
ACCAACACCTTCCCGCCGTCCAACGGCGTGTTCGCGCAGGCCTACATGACGGACGTGGCC
CGGCTCCTGGCCAGCACCGGCGCGCCGCTGCTCGCCAACGTGTACCCCTACTTCGCCTAC
AAGGACAACCCGCGGGACATCCAGCTGAACTACGCGACGTTCCGGCCGGGCACCACGGTG
CGGGACCAGAACAACGGGCTGACCTACACGTGCCTGTTCGACGCCATGGTGGACGCCCTG
GTGGCAGCGCTGGAGCGGGCCGGCGCGCCGGGGGTGAGGGTGGTGGTGTCGGAGAGCGGG
TGGCCGTCGGCGAGCGGGTTCGCGGCGACGGCGGACAACGCGAGGGCGTACAACCAGGGG
CTGATCGACCACGTCGGCGGGGGCACGCCCAAGAGGCCCGGCTTGCTGGAGACGTACATC
TTCGCCATGTTCAACGAGAACTTCAAGACCGGGGAGCTGACCGAGAAGCACTTCGGGCTG
TTCAACCCGGACAAGTCGCCGGCGTACCCCATCCAGTTCCATTAGTCTGGCTGCGTCGTC
CATACATGCGCCGGCCCGTACGTACACACGTGCACTGTCAACCTAAATAAGCTGCGTATA
GTGCAGGAGTGAAGTGTAACGTGGGTACAATATACGTACACGTCGACATATTGTCAGCCT
AAATAAGCTGCACGTATTGCAGCAGTGAAGTGTAACGAGAGTGCATGTCAGAACATCGAT
TCATGCAAGAGTAGTGCGACCATTCCAGGTGGTGTTATATATCGTCTGTCATGAATAAAG
AGAAGGAAATTGAGGCAA
>TC368757 similar to UniRef100_Q6K719 Cluster: Zinc finger-like; n=1; Oryza sativa Japonica Group|Rep: Zinc finger-like - Oryza sativa subsp. japonica (Rice), partial (58%)
TGCCGCTGTACTGTACCGCTACGCCTCTTTCTTTCTTCGCCGGCAACAAGAAGAAGAAGA
CGCGCTCCCCTCCCCTCCGTCGCCGGCCGACACGCCATGGCCGCCGGCCGGTTTCTGCCG
CTGGCGGGCCGCCGCATCATCGCGGCCCTGTCCCAGCCGTCCGCCCCCTCTTCCCGTGGA
ATTTTCTTCCCTTCTACTGCGACCGCAGGCTTGAGGTCCCTCCAAACGATCATCGAAGCA
GGCAGCAACGCGTCAAATGAGCGTCGCCATGACCCGGAAGATCACAAGACCGGCACCCCG
CCGCCGCCAGCTTCGGTCCCTGCAGCAGCGGAGTCGAGCTTCAAGGTCAGAGACGCGTCG
ACCCTGAAGATCTCGCCGAGGCACGACATGGCCATGATCTTCACGTGCAAGGTCTGCGAG
ACGAGGTCCGTGAAGATGGCCAGCCGGGACTCGTACGACAACGGGGTGGTGGTCGCCCGC
TGCGGGGGCTGCAACAACCTGCACCTGATGGCAGACAGGCTCGGCTGGTTTGGCCAGCCG
GGGAGCATCGAGGACTTCCTGGCGGAGCAGGGGCAGGACGTGAAGAAAGGCGACACGGAT
ACTCTCAGCTTCACCCTGGAGGACTTGGCCGGGTCTCAGGTCAAATCCAAGGAACCTTCT
GGTGAAAAATAGGCCTTACTGTAATATCTTGGCCTTCTGGTCCAGCAGCAGCTATAATAA
AACTGTCACCTCCTTACCGAAACTTTGCGAATTATTCGCTCAGTTTCATGGCTTCTCAAG
TGGAGTACAAGCTGCTAAGTTCTAGATTAAAGCTGCAATAGTGAAGTGAATTTTCTGTAG
TGGACTACCCACACTCTAGTAATTTGTGCTTTATCCTTTCTTGTCCAGCATGTTTTTCCG
AGAGAAGAGAACAAAGATATTGAGATGTGACCTTCTGAACCTCTAGTTTAACTGGAATAA
TGGCGTTCAAAAAAAAAAAAAGCGCGGGCGCTCTAAAGTATCCTCAAGGGGCCAAAGCTT
ACGCGTACCAGCTTCTGGTACAAGTGTTCCTATGTGGGATCTATATAAGCTAGCACTGGC
CGCGTTTAAAAGTCTGACTGGAAACTGGATACTGGGATCTGGGAAGGACCTACTTTGGGG
GTAATTTTGGGCAACTCCTCCGAATTTAGCCCCGGTAAATTATTTAA
>TC368775 UniRef100_Q6EZE5 Cluster: Sucrose-phosphate synthase 5; n=1; Triticum aestivum|Rep: Sucrose-phosphate synthase 5 - Triticum aestivum (Wheat), complete
CTTGGCGCTGTCAAGGCCTGATTCGAAGAAGAACATCACTACTCTTGTGAAAGCATTTGG
AGAATGCCGCCCACTGAGGGAACTTGCAAACTTAGTTCTGATCATGGGGAACAGAGATGA
CATCGAGGAGATGCCTCCCGGCAATGCAAATGTCCTCACCACTGTCTTGAAGCTGGTTGA
CAAGTATGATCTGTACGGAAGTGTGGCCTTCCCCAAGCATCACAAGCAGGCCGACGTCCC
CGAGATTTATCGCCTCACAGCCAAGACGAAGGGTGTATTCATCAATCCTGCTCTCGTGGA
GCCTTTCGGCCTTACACTAATCGAGGCTGCGGCGCACGGGCTCCCAATCGTCGCCACCAA
GAACGGCGGTCCGGTCGACATTACAAATACACTGAACAGTGGGCTGCTAGTGGATCCGCA
CGACCAGAACGCCATCGCCGACGCGCTGCTGAAGCTGGTGGCCGACAAGAACCTGTGGCA
TGAGTGCCGGAAGAACGGGCTGCGCAACATCCACCTCTACTCATGGCCGGAGCACTGCCG
GACGTACCTCGCCAGGGTGGCCGGGTGCCGGATCAGGAACCCACGCTGGCTCAAGGACAC
GCCGGCGGACGCTGGCGCTGACGATGAGGCCGAGGACTCGCTCATGGAATTCCAGGACCT
ATCGCTCCGCCTGTCCATCGACGGCGAGCGAGGCTCCACTAACGAGCCCGCCTCGTCGGA
CCCGCAGGACCAGGTGCAGAAGATCATGAACAAGCTCCACCAGTCGTCTTCTGCCGCTCC
AGATGCTGCCACGGACAAGAATCCGGCCAACGTTCAAGCCGCTGGCACCGTCAACAAGTA
CCCGCTCCTGCGCCGCCGCCGGCGGCTGTTCATCGTGGCCGTGGACTGCTATGGTGATGA
CGGACGTGCCAGCAAGAAGATGCTGCAGGTGATCCAGGAGGTGTTCAGGGCGGTCCGGTC
TGACACCCAATTGTCCAAGATCTCTGGGTTCGCGCTGTCGACGGCGATGCCGCTGTCCGA
GACGCTCCAGCTCCTACAGACGGGGAAGGTTCCCCCAACCGACTTCGATGCGCTCATCTG
CGGCAGTGGCAGCGAGGTGTACTACCCTGGCTCCGCGCAGTGCTTGGATGCCCAGGGGAA
GCTCCGGCCCGACCAGGACTACCTGCAGCACATCAACCATCGGTGGTCTCACGACGGCGC
CAGGCAGACCATAGGGAAGCTCATGGCCTCACAGGACGGCTCCGGCAGTGTCGTCGAGCC
TGACGTGGAGTCCTGCAATGCGCACTGCGTCTCCTTCTTCGTCAGGGACCCCAAGAAGGT
GAGAACTATCGATGAGATGCGGGAGAGGCTGAGGATGCGTGGCCTCCGGTGCCACCTCAT
GTACTGTCGGAAGTCAACGAGGATGCAGGTTGTCCCTCTCATGGCATCAAGGTCACAAGC
ACTCAGGTACCTCTTTGTGCGTTGGGGCCTGCCCGTGGGCAACATGTACATTGTCCTCGG
GGAACATGGCGACACCGACCGTGAGGAGATGCTTTCAGGACTACACAAGACGGTGATTGT
TAAAGGCGTCACCGAGAAAGGCTCAGAGGACCTGCTGAGGAGCTCAGGGAGTTACCACAA
GGAAGACGTTGTCCCGTCCGATAGCCCATTGGCTACCACCACGCGCGGTGATCTGAAGTC
GGATGAGATCCTGCGGGCTCTCAAGGAGGTCTCCAAGGCTTCCAGCGGCTGATCGGTTGC
CCGGAAGCTCGATGATGCCGAACATCTTCACTCATGCTATTTAATATCTTCTGCTTGTTC
ATAACCAGAGATTCGAACCATTTCTCTTTTCTTCACTACATATATAATCTTGTGAGCACT
AGCACGACTACATCTTGCAGTGAGAAATAATTAAGACACTGCTGATGATGCCACTGTCTG
GCTTGAATGTTTGTGAACTAATTCAGCATATACGTTTGCAATATATATTGTGCTTATTC
>TC368797 UniRef100_P27928 Cluster: Mitochondrial ribosomal protein S3; n=1; Zea mays|Rep: Mitochondrial ribosomal protein S3 - Zea mays (Maize), partial (4%)
TAGCGTGGTCGCGGCCGAGGTGGACGACAATGGGTTTAGAATTCGAATAAAACGAAGACC
CTATCGAACAAATAGAGGAAAGGGCGGAAAGGGGAAAAAGTAAAGTCTAAGCGACATATG
GCACGAAAAGGAAATCCAATTTCGGTAAGACTTGATCTGAATCGTAGTTCAGATCCAAGT
CGGTTCAGTGAGGGCGACCGCGAAAGTCACCGAATGGGTTCGGTCCGTCTTTTCCTGATC
TTTGTTTGTCCCCCCAAAAAAGGCGTGAGAGGACGTTGCAGATGTCCGGGACGGACACGA
CTTCTTCTAACGCTAGAAGACCACAGGAAGAAACCCGGGACCAGAGCATGTCGTGAAAGA
CGCACACGGGGCGGGCGTGCTTCGACCGTGTCTCCGGGGCACAGTTGAATGTAGATATCA
TGAACGCGAGGATAAGGATACCAGGCCGAGAAACCCGGGCAAGTACTCCCCTAATGTGCC
GATCGCTAGCGCATCCAGGGCCCCGGCGCCCAGCTCTGCTGGAGAGGCCGTCACTGATCT
GAAAAGTGCGTCTGCGGTTCGGATAGACTGATTCTGCGAACGCCTAGCCCCAGGAATCAA
TAAAAAACAAGTGCTAAGTTTCATTTCAGATCAGTGAATAAACCAAAAAAGAGACCTTTC
TCGCTCGACGCCACACTATGCTCCGCTTCAACAAATGAGAGTTTTCGGTGGAACCGGTGA
ACCACGCGAGCTGGTTAGATGCGTGGGGCAGAGGGCTCGTAGTACCTGATAGCGCAGCTA
TGCAGTGGAAGGGAAGGAGCCTAAATCGACCCCCTTCTTTCTTTTTTATTCAAAGACACA
AAGCAAGCACAAAAGAGATTGGACTCTCGGATGAGACTAAGCAGCTACCGTTCCGACGCG
CCCCTGACCCTATCTTGATTCAAACCGAAACCCTCTCCTAAGGTGGAGCCTAGTTGAAGC
TTGTATTCAAGAAATAAATGGGAATCCAAATCCCTTTTAGGGATTTGAATTAAGTCTCCC
CCATTAAAGAAAGTTGTAAATCCTAAAAAAGGTCAAATAGCCCCGCTAAAAAGGGCCCTA
CCCATGAAAGTAAGTGGAAAGATTTGTATTTTGTTTGACCTTCGGGGCCCGGA
>TC368799 UniRef100_Q84VJ1 Cluster: Biostress-resistance-related protein; n=1; Triticum aestivum|Rep: Biostress-resistance-related protein - Triticum aestivum (Wheat), complete
GCACGAGGAGAAAGATCCGGACGATACGAGCTCAGCTCCCGTCGCATCGCACCGCATCGC
CCGGCGACACCCGCCCGCTGCCCTCCCTCGTCCCCAGCTCTTCCGAATCGCGTCGCCGGC
GGCCGAGAGGCCATTGGATTCGTGGCGTTGGCGAGCGTGGTCGCCAGGAGAGGAGGGGTG
CCGGCGGCGGCGGCGACTGTTCGCGGGATGAGCTTCGGCGGCGCCAGCTCCGTTGCGGCC
GGTGGGAAGCGGCCGTTCGAGTACGGGAGGACGCATGTGGTGAGGCCCAAGGGCGCGCAC
AAGGCCACCATCGTCTGGCTCCACGGCCTCGGCGACAATGGAGCCAGCTGGTCTCAACTG
TTGGAAACTCTTCCCCTTCCTAATATAAAATGGATCTGCCCAACTGCACCTACGAGGCCT
GTGGCAATTTTTGGTGGATTCCCATCTACTGCATGGTTTGATGTTGCTGATCTTTCAGAA
GATTCTCCTGATGATGTTGAGGGGCTGGATTCCTCAGCTGCACATGTAGCAAATTTATTG
TCTACCGAACCTGCAGACATCAAGCTTGGCGTTGGTGGCTTTAGTATGGGTGCTGCTACT
GCGCTTTACTCCGGTACTTGCTTTGCTCATGGAAAATATGGAAATGGCAATCCATACCCT
GTGAACCTAAGTGTGGCTGTTGGTCTCAGTGGCTGGCTCCCATGTGCCAGGTCATTGAAG
AACAAAATTGAGAGCTCACAGGAGGCTGCACAGAAGGCTTCATCATTACCTCTTATGCTT
TGTCATGGAAAAGCTGATGATGTGGTCCTCTACAAACATGGAGAGAGATCTGCTGATGCA
CTTAAGTCAACCGGGTTTGCAAATGTGGAATTCAAGTCCTACAGCAGACTCGGGCACTAT
ACCGTTCCAGAGGAGATGGACGAAGTCGTCAAGTGGCTTACGGCAAGCTTGGAACTCGGC
AGTTCATCGTCAACTTGATCGAATGAAGAGATGCCTTGAGAAAGGCTCGGTGTAGCGGCG
TCTAAATAATAAGTACCTGTGGTTGTGCCGAATTGAGTGATAAAATGGCTGGGTTGCCAA
CTTGGGCTTTGGGTATACGGTTATGTCTTAGCTTGGCGTTTCATATGCGGACATGCCTCG
CTGAATCTTGGTACTATTGAGATTTCCATATATTTGGTATGTGTTTCCATCCAAAGTCGG
AGACATTGTGATCAGTTTGGTTTTGGTTACGAATGATATTTTTGTTTC
>TC368826 homologue to UniRef100_A8MQY3 Cluster: Uncharacterized protein At3g42180.3; n=1; Arabidopsis thaliana|Rep: Uncharacterized protein At3g42180.3 - Arabidopsis thaliana (Mouse-ear cress), partial (9%)
TGGGTGGCCCGTTTTTCCGAACCTTTTGGCCCCCCAAAAGGGCTTAAGAGGACCTTTAAA
TTTCCGGGAGGACACCGATTTTTTTAAGCGGTAGAAGGCCCACGGGAAGAAACCCGGGAC
CCGGAGCATGTCGTTAAGAAGCACACGGGCCGGCGTGTTTTGGACCGTTTTCCGGGCACA
GTTGAATGTAGATATCATGACGCGAGGATAAGGATACCAGCCCGAGAACCCCGGGCAAGT
ACTCCCCTAATGTGCCGATCGCTAGCGCATCCAGGGCCCCGGCGCCCAGCTCTGCTGGAG
AGGCCGTCACTGATCTGAAAAGTGCGTCTGCGGTTCGGATAGACTGATTCTGCGAACGCC
TAGCCCCAGGAATCAATAAAAAAACAAGTGCTAAGTTTCATTTCAGATCAGTGAATAAAC
CAAAAAAGAGACCTTTCTCGCTCGACGCCACACTATGCTCCGCTTCAACAAATGAGAGTT
TTCGGTGGAACCGGTGAACCACGCGAGCTGGTTAGATGCGTGGGGCAGAGGGCTCGTAGT
ACCTGATAGCGCAGCTATGCAGTGGAAGGGAAGGAGCCTAAATCGACCCCCTTCTTTCTT
TTTTATTCAAAGACACAAAAGCAAGCACAAAAGAGATTGGACTCTCGGATGAGACTAAGC
AGCTACCGTTCCGACGCGCCCCTGACCCTATCTTGATTCAAACCGAAAACCCTCTCTAAG
GTGGAGCCTAGTTGAAGCTGTCATTCAAAGAATAAATGGGAATCCAAATCCACTTTTAGG
GATATAGATGAAGTCTCGCTCAGTAAAGAGAGTTGTAGATTCGTAGAAGAGGATCAGAGT
ACGCGCGCTACAAAAGGCAGCTAGCCAATGAAAGTAAGTGGAAAGAATATAGTACTTTTG
TACTGACCCCTCCGGGGCCCCCGGTTGTTTTGGCGCGCCCTACCCCAACGTTAGACTATT
GCCTTTTTAGCCTACGCTTGCTGCTTGCAGCATGGATTCGATAGATCTATCGAATCCATG
CTTCCCCCGCCCCGAAGCGAGACTCTATCCAGATCTCAAAGAATAACGAGCTAGGCGGCC
GGCGGGCAAAGAAAGGGGGCGGGGCGTTTACTTGAGAATGAACCTCGGCCGCGACCACGC
T
>TC368831 homologue to UniRef100_Q41579 Cluster: Rab protein; n=1; Triticum aestivum|Rep: Rab protein - Triticum aestivum (Wheat), complete
ACTCTTCCGACCAAGAGAAGTGAACAGCAGCACTAGATTTTGATTCCCCGTGTGACAAGT
TCAGCGCAGCGCGAGATGGAGTACCAGGGACAGCAGCAGCACGGCCGCGTCGACGAGTAC
GGCAACCCGGTGGCCCGACATGGCGTCGGCACCGGCATGGGGACGCACGGCGGCGTCGGC
ACAGGAGCGGCCGCCGGTGGGCATTTCCAGCCCATGAGGGACGAGCACCAGACTGGCCGT
GGGATCCTGCACCGCTCCGGCAGCTCCAGCTCCAGCTCGTCTGAGGACGATGGCATGGGC
GGGAGGAGGAAGAAGGGCATCAAGGAGAAGATCAAGGAGAAGCTCCCTGGTGGCCACGGT
GACCAGCAGCACACCGGTGGCACCTACGGACAGCAGGGTACTGGCATGGCCGGCACCGGC
GGCACCTACGGGCAGCAGGGTCACACTGGGATGGCCGGCACCGGTGGCACCTACGGACAG
CAAGGCCACACTGGGATGGCCGGCACCGGCGGCGCCTACGGGCAGCAGGGTCACACTGGG
ATGACCGGCACCGGCGGCACCTACGGACAGCAGGGCCACACTGGGATGGCCGGCACCGGA
GCACATGGCACCACGGCCACCGGCGGCACCTACGGGCAGCAGGGCCACACCGGGATGACA
GGCACAGGGGCGCACGGCACTGGCGGCGCGTACGGGCAACACGGCACGGACACCGGCGAG
AAGAAGGGCATCATGGACAAGATCAAGGAGAAGCTCCCTGGCCAGCACTGAGCGCTGAGC
AGAGCCCGCGGGTCGCCACTTCTGAGAGTGGGGGTGCCGGTCGACCACCGTTGCAGAAAT
CAATAAATAGATGGCGATACAATAAAATCCACCCATACAACGTGAGCCTAGGTCAACTAG
CTCACCTTGCGTGTGGAGGACCACTGTATCTAGGCTCAAGTTTACGTGAACAACAGTGTG
GTTGTTTGGAGTAATCGTCTGTTACACCTGTATAATTTGAAAATTCCTCGGGTTAAAAAA
AAAAAAAGGGCGCCGCCTAAAGTATCCCCGAAGGGCCAAGGTTACGCGTACCAGCTTCTT
GTACAAGGGGCCCTAAAGGAGTCGAATAAAACCTAGGCCTGGCCGCCTTTAAACCCCTAA
CGGGAACGG
>TC368842 homologue to UniRef100_Q84TA1 Cluster: Heat shock protein cognate 70; n=1; Oryza sativa Japonica Group|Rep: Heat shock protein cognate 70 - Oryza sativa subsp. japonica (Rice), partial (44%)
GCCCCAATCCAGAAGTGGTGGCTGTTGGGGGTTCACCCCAAATCCCCAGAGTCACGCCGG
TTTTGCCGACTTTTTAACGGGAAGGAGCTTTGCAGGACATCAACCCTGATGAACCCGTTG
CCTACGGTGCTCCGGTCCAGGGTGCAATCCTCAGTGGTGAGGGGAACGAGAAGGTGCAGG
ACCTTCTCCTCCTTGATGTCACCCCACTGTCTCTTGGTCTTGAGACTGCTGGAGGAGTCA
TGACTGTGCTCATCACCCGGAACACCACCATCCCCACCAAGAAGGAGCAGGTCTTCTCCA
CCTACTCCGACAACCAGCCTGGTGTGCTCATCCAGGTTTTTGAGGGTGAGAGGACAAGGA
CCAGGGACAACAACCTGCTTGGCAAGTTTGAGCTCTCCGGCATCCCGCCTGCACCCAGGG
GTGTTCCCCAGATCACTGTCTGCTTCGACATTGATGCCAACGGTATCCTGAATGTCTCTG
CCGAGGACAAGACCACTGGCCAGAAGAACAAGATCACTATCACCAACGACAAGGGCAGGC
TGAGCAAGGACGACATTGAGAAGATGGTCCAGGATGCAGAGAAGTACAAGTCTGAGGATG
AGGAGCACAAGAAGAAGGTTGATGCCAAGAACTCCCTGGAGAACTACGCCTACAACATGA
GGAACACCATCCAGGACGAGAAGATTGCCTCCAAGCTGCCTGCTGACGACAAGAAGAAGA
TTGAGGATGCTGTCGACGCCGCGATCCAGTGGCTTGACGCCAACCAGCTTGGTGAGGTTG
ACGAGTTTGAGGACAAGATGAAGGAGCTGGAGGGCCTCTGCAACCCCATCATCGCCAAGA
TGTACCAGGGTGCCGGTGCTGACATGCCCGGAGGCATGGACGAGGACGCGCCGGCTGCCA
GCGGCGGTGCTGGCCCCAAGATCGAGGAGGTCGACTAAGTTATTCTCTTTGATATAGTGA
GAAAATACACTATACGCCATTTGTTTCAGTCCTGGGTGCCAATCATATCACCTGGGCTGG
AAGTTTTGTTGTACTTTTGGTCTGTAGCATCACGAGACTTGTGTGTACCGTAAACAATGC
AATGATGCATGTTTTGGCTCATTGTNATTTCAGCTTAATACCTCGGCCGCGACCACGCT
>TC368856 similar to UniRef100_A7PFI8 Cluster: Chromosome chr11 scaffold_14, whole genome shotgun sequence; n=1; Vitis vinifera|Rep: Chromosome chr11 scaffold_14, whole genome shotgun sequence - Vitis vinifera (Grape), partial (72%)
TTTAACTGTTTTTGCCAAGGTTCCCCCCGGAGCCAAAAGTTGTGGTAATCGAGCTTGAAC
CCGGGCCCCAGGGGGAAGGAACCAAACGCCCCTTCTCCGCGCCCGGAGTTCGTGGAAGCC
CCGGACCCCGAGGAGCCCGGAGCAGGACGAGGAGCCCTTCGAGGACGCGCTCACCGACGA
GCAGCTGCGGGAGAAAGCTAGAAGCCAAGCAAACGATGCAAAAGCAGAAGGAAATAAGCA
TTTTGCAGCTGGACAGTACGAGGATGCATTATCACAATATGAAATTGCACTGGAAATTGC
TGCTGAACTGGAATCTTCTGAAGATATATCCTCTGCATGCCATTCAAATCGTGCTGTATG
TTTCTTGAAATTGGGGAAATATGATGAAACAATTAAGGAGTGCACCAAAGCGCTTGAGCT
GAATCCTTCATATTTGAAAGCTCTGCTTCGGAGGGGAGAAGCACATGAAAAGCTTGAAAA
CTATGATGATGCTATTGCTGATATGAAAAAAATCATTGAGCTAGATCCTTCAAATCAACA
GGCTAAGAAATCATTGTTCCGACTTGAGCCACTGGCAGCAGAGAAAAAGGAAAAGATGAA
GGAGGAAATGCTTGCAAAGCTGAAAGATCTGGGCAACTCGGTGCTGGGGCGGTTTGGGAT
GAGCGTGGACAATTTCAAAGCTGTCAAGGATCCAAACACTGGCTCGTACTCCGTTTCTTT
CCAGAAGTAGTAGCATATAGCATAATGAACTATACAGACGAACCTGGCTTGGTGTCCATT
GAGGCCTTGAGGGGGAGCATCCAGTATATCCTTTGAATCATGGTGGCTGTTGACGATAAG
TTATGTAATGCTCTTGCACTCTTGCTGTCAGAACGCTGGATCTGAAGATGAGCCTGACCG
TTCTTGGACTTTATTCTCCTTGGGTGCTTTCACGTATGATACACATGTACATTTGCTGCC
TAGGCACTAAGTTGTTTTTGTAAACGACTCCTCATTTTTCTTTTGTAGTACGGATGCACT
ATCTGTTGTCGAATTGCTTTTATGGCAGATCCTTACCTGTTGGTTCAAAAACCTCGGCCG
CGACCACGCT
>TC368872 homologue to emb|Z11889.1|MITTARRNG T.aestivum mitochondrion rrn26 gene for rRNA large subunit (26S), partial (15%)
AGCGTGGTCGCGGCCGAGGTCGTACCCCAAACCGACACAGGTGAACAAGTAGAGTATACT
AGGGCGCGTCGAGAGAACCATGTCGAAGGAACTCGGCAAAATGACCCCGTAACTTCGGGA
GAAGGGGTGCTCTCCTATCTTTTGATTAGGAAAGCGGCACATACCAGGGGGTAGCGACTG
TTTATTAAAAACACAGGACTCTGCTAAGTGGTAACACGATGTATAGAGTCTGACACCTGC
CCGGTGCTGGAAGGTCGGAAGGAGAAGTGTGATAAGCTTTGAATGGAAGCCCCGGTAAAC
GGCGGCAGTAACTCTAACTGTCCTAAGGTAGCGAAATTCCTTGTCGCATAAGTAGCGACC
TGCACGAATGGTGTAACGACTGCCCCGCTGTCTCCGACATGGACCCGGTGAAATTGAATT
CTCCGTGAAGATGCGGAGTACCAACGGCTAGACGGTAAGACCCCGTGCACCTTGACTATA
GCTTCGCAGTGACAACCTTGATCGAATGTGTAGGATAGGTGGGAGGTGGTGACACACAAC
GACCAATCCTGAAAGACCACTCTTTCGTCTAAGGATGCCTAACCGCCGCACCGATCATTC
GGGGGGGGCGGGACACTGCGAGGTGGGTAGTTTATCTGGGGCGGATGCCCCCTAAAGAGT
AACGGAGGTGTGCGAAGGTAGGCTCAAGCGTTGATTCTGCTCGTGAGCGTAATGGTATAA
ACCTGCCTGACTGTGAGACCGACTGGTCGAACAGAGACGAAAGTCGGCCATAGTGATCCG
GGGAGTCCCGTGTGGAAGGGCTCTCGCTCAACGGGATCAAAGGTACGCCGGGGATAACAG
GCTGATGACTCCCAAGAGCTCTTATCGACGGAGTCGTTTGGCAACTCGATGTCCACTCAT
CACATCCTGGGGGTTGAAGAAGGTCCCCAGGGGTCGGGTTGTCCGCCGATGAAAGTGGTA
CGTGAATTGGGTTTAGAACGTCGTGAAACAGTTCGGGTCCTATCTACCGGTTGTGTTAAA
AGGAGAACTTGGAAGAACCCAGCCCTAATACAAAGAGACTGGGCTGGGGTAACCCATGGG
TTACCGGTTGTTTTGCCAATTAAA
>TC368878 weakly similar to UniRef100_A7Q3S3 Cluster: Chromosome chr13 scaffold_48, whole genome shotgun sequence; n=1; Vitis vinifera|Rep: Chromosome chr13 scaffold_48, whole genome shotgun sequence - Vitis vinifera (Grape), partial (34%)
TCCCTTCCCAAAAAGGATGAAGACTTCAAGAAATAATTTTCCCAATCTGATTCCCCAGTT
GAATTGAGCCTCAAAGATTGTCATTAATCCTCCACATGAGCCCAATCAAGATGCTCCTGC
TCTAGCCGTTGCTGTTGAAATGCGCAGGATCTAACACGAAGAGGTTAGGCCCCACGCCAG
TGCCACTACTTGTTTCTTGGTCAAGCAGTAGCTGAAGAAGACAAATTTTTTCTTGATGCT
GCCGATGATGGAGATGCAGCTGCTGATGGAGATGTAGATGCTGCAGAAGGTGATGGAGAC
CAGGATGCTGATGCTCTAACTGGAGAGAGGAAGACCAAAACAAAAAGAGTTACGAGAGTG
GAATTGAACAAAAGGGCTCGTCGTAAAGAGAGGTTAAGGACAGAAGCAGATGCAAAGAAA
CTGGAAGTTCTTTCAAAGCAAATAGACAGCTTGCCAAATATATTAGAGGAGATAGCAAAA
GAGGACAAGGAAAAGGAGGAAAAGCGCATAAGGCTAACCGTGGCTAAGCAGGAAAGACTC
GAGTCAGCCCCACGTCGTCTCGGTAGACACAAGTTTGAACCTGCTCCCGTTCAAGTTCTG
TTGACAGAGGAGATTAGTGGTTCACTTAGAAAGCTGAAGGGGTGCTGCAATCTAGCAAGG
GATCGCTATAAGAGCATTGAAAAACGTGGTATGCTTGCACCAAACAAGAAATTAAGCAAG
CGCCCTCGCCGCTAAATGCATGGTGTATGTTCCAACATGGCGAGGAACATGGCAATCTCA
CTGGGAGTCCAAAACAACTTGAAGTGATGAGGGAGGCCAGTGCTGACAAGGTTATGGAAA
ATATAGTTCTACAAATAGACTGGGGGCCAGCACAATTTGTCTTGTTAGTTTGATGAGGGA
GTTAAAAGACTCGCATCGCTTGAATTTTAGTCTGGCGCTCCCTCATGTCTGGCCCGAAAA
TGGCCTTCGTGCCACTCGGGCAGGTTTTGTATACCAGACTTCCTACTATCTTTGTATCGA
CTGTAATGGATAATTATGTTCTCAGCAAAAGTAATGAAAGTATGCTGATATCATCATATC
CTTCAGTATGAAAAACCTCGGCCGCGACCACGCT
>TC368886 UniRef100_P25032 Cluster: DNA-binding protein EMBP-1 (Histone promoter-binding protein 1a(1)) (HBP-1a(1)); n=1; Triticum aestivum|Rep: DNA-binding protein EMBP-1 (Histone promoter-binding protein 1a(1)) (HBP-1a(1)) - Triticum aestivum (Wheat), complete
GCCACCGCCCCCCGCCTCCCCTCGCTCCCGCCCGCGCGGTATCCTCCCCCTCCACCCCGC
CCCGGCGCAGCGCTCCGCAGATCGAACCCTCACGCGCGCCATGGCGTCCTCCTCCTCCGC
GACGTCCGGCGACGACCGGCCGCCGGCCGCCGGGGGCGGGACCCCCGCGCAGGCGCACGC
GGAGTGGGCCGCCTCGATGCACGCCTACTACGCGGCCGCCGCCTCCGCCGCCGGACACCC
CTACGCCGCGTGGCCGCTGCCGCCGCAGGCCCAGCAGCACGGCCTGGTGGCGGCCGGCGC
GGGGGCGGCGTACGGCGCCGGTGCCGTTCCCCATGTACCACCACCCCCGGCGGGTACTAG
GCACGCGCACGCCTCCATGGCCGCGGGGGTGCCTTACATGGCCGGCGAGTCTGCGTCGGC
GGCGGGGAAAGGGAAGAGGGTGGGGAAGACACAGCGTGTCCCTTCCGGCGAGATCAATTC
CAGCTCCGGGAGTGGCGATGCCGGGAGCCAGGGGTCATCGGAGAAGGGAGACGCCGGCGC
CAATCAGAAGGGCTCATCATCATCCGCCAAGAGGAGAAAGTCCGGCGCTGCGAAAACAGA
AGGTGAACCATCTCAGGCTGCCACAGTGCAGAATGCTGTAACCGAGCCGCCATTGGAAGA
CAAGGAGAGGTCTGCATCCAAACTGTTGGTTTTGGCGCCTGGGAGGGCGGCACTCACCAG
TGCTGCACCAAACTTGAATATTGGGATGGATCCCTTGAGCGCTTCTCCATCCTCCTTGGT
GCAGGGGGAGGTGAACGCCGCAGCTTCTTCCCAGAGTAACGCTTCGCTGTCTCAGATGGA
TGAACGGGAACTGAAGAGGGAGAGAAGGAAACAATCCAACAGAGAGTCTGCAAGGAGATC
AAGATTACGCAAACAGCAAGAATGCGAAGAGTTAGCCCAGAAGGTAAGTGAGCTGACCGC
AGCGAATGGCACGCTCAGATCAGAACTCGACCAGCTTAAGAAGGACTGCAAAACCATGGA
AACAGAAAATAAAAAGCTGATGGGTAAAATACTAAGTCATGATGATAAAATGCAGCAGTC
AGAGGGCCCTAGCGTTGTGACTACCCTGAGCATCCAGGTCGAAGCGCCCGAGCCGCATCA
GGGAGGACACGGCAAAGCTTCATAAGAAAAGCTCAACAGCAACAGCGAGGGGTTGGATCG
AGTGCCAACCAGTAAGTAGAAGTCAAGAAGATTGGTGGAGTTCCCTATTATCTAACCCTG
CCATCGCCCGATAGGGTTTCACCCCCCTTTTGAAGCTCCATAATCATACTTGGTTTTTGG
TCTTAGTCATGGCTGGCCAATGAGTTGTTTGTAAAACTATGGTGTACACATAAATGTATG
ATAGATTACTATATTTCTTGTT
>TC368891 UniRef100_P27928 Cluster: Mitochondrial ribosomal protein S3; n=1; Zea mays|Rep: Mitochondrial ribosomal protein S3 - Zea mays (Maize), partial (4%)
AGCGTGGTCGCGGCCGAGGTGGACGACAATGGGTTTAGAATTCGAATAAAACGAAGACCC
TATCGAACAAATAGAGGAAAGGGCGGAAAGGGGAAAAAGTAAAGTCTAAGCGACATATGG
CACGAAAAGGAAATCCAATTTCGGTAAGACTTGATCTGAATCGTAGTTCAGATCCAAGTC
GGTTCAGTGAGGGCGACCGCGAAAGTCACCGAATGGGTTCGGTCCGTCTTTTCCTGATCT
TTGTTTGTCCCCCCAAAAAAGGCGTGAGAGGACGTTGCAGATGTCCGGGACGGACACGAC
TTCTTCTAACGCTAGAAGACCACAGGAAGAAACCCGGGACCAGAGCATGTCGTGAAAGAC
GCACACGGGGCGGGCGTGCTTCGACCGTGTCTCCGGGGCACAGTTGAATGTAGATATCAT
GAACGCGAGGATAAGGATACCAGGCCGAGAAACCCGGGCAAGTACTCCCCTAATGTGCCG
ATCGCTAGCGCATCCAGGGCCCCGGCGCCCAGCTCTGCTGGAGAGGCCGTCACTGATCTG
AAAAGTGCGTCTGCGGTTCGGATAGACTGATTCTGCGAACGCCTAGCCCCAGGAATCAAT
AAAAAAACAAGTGCTAAGTTTCATTTCAGATCAGTGAATAAACCAAAAAAGAGACCTTTC
TCGCTCGACGCCACACTATGCTCCGCTTCAACAAATGAGAGTTTTCGGTGGAACCGGTGA
ACCACGCGAGCTGGTTAGATGCGTGGGGCAGAGGGCTCGTAGTACCTGATAGCGCAGCTA
TGCAGTGGAAGGGAAGGAGCCTAAAATCGACCCCCTTCTTTCCTTTTTATTCAAAGACAC
AAAAGCAAGCACAAAAGAGATTGGACTCTCGGATGAGACTAAGCCAGCTACCGGTCCGAC
GCGCCCCTGACCCTATCTTGATTCAAACCGAAAACCCTCTCTAAGGTTGGAGCCTAATGG
AAGCCTGCCATTCCAAGGAATAAATGGGAATCCAAATCCACTTTTAGGGATTAAAATAAA
GCTCCCCCCATAAAAAGGAGTTGAAATTCTTAAAAAAGGATCAAATCACCCCCCATCAAA
GGCGCTTACCCAATAAAGTAGTGGAAAAATTTGTTATTTTGTACGGCCCCTCCGGGCCCC
GGTTGTTTGGGCGCCCCCA
>TC368901 homologue to UniRef100_Q84TA1 Cluster: Heat shock protein cognate 70; n=1; Oryza sativa Japonica Group|Rep: Heat shock protein cognate 70 - Oryza sativa subsp. japonica (Rice), partial (40%)
TCCCAGAGCTTCAACCCTGATGAACCGTTTCCTTCGGGTGTTCCGGTCCAGGGTTGCATT
CCTTCATTGGTGAGGGGAACCGAGAAGGTGCAGACCCTTCTCCTCCTTGATGTCACCCCC
CTGTCTCTTGGTCTTGAGACTGCTGGAGGAGTCATGACTGTGCTCATCACCCGGGACACC
ACCATCCCCACCAAGAGGGAGCAGGTCTTCTCCACCTACTCCGACAACCAGCCTGGTGTG
CTCATCCAGGTTTTTGAGGGTGAGAGGACAAGGACCAGGGACAACCACCTGCTTGGCAAG
TTTGAGCTCTCCGGCATCCCGCCTGCACCCAGGGGTGTTCCCCAGATCACTGTCTGCTTC
GACATTGATGCCAACGGTATCCTGAATGTCTCTGCCGAGGACAAGACCACTGGCCAGAAG
AACAAGATCACTATCACCAACGACAAGGGCAGGCTGAGCAAGGACGACATTGAGAAGATG
GTCCAGGATGCAGAGAAGTACAAGTCTGAGGATGAGGAGCACAAGAAGAAGGTTGATGCC
AAGAACTCCCTGGAGAACTACGCCTACAACATGAGGAACACCATCCAGGACGAGAAGATT
GCCTCCAAGCTGCCTGCTGACGACAAGAAGAAGATTGAGGATGCTGTCGACGCCGCGATC
CAGTGGCTTGACGCCAACCAGCTTGGTGAGGTTGACGAGTTTGAGGACAAGATGAAGGAG
CTGGAGGGCCTCTGCAACCCCATCATCGCCAAGATGTACCAGGGTGCCGGTGCTGACATG
CCCGGAGGCATGGACGAGGACGCGCCGGCTGCCAGCGGCGGTGCTGGCCCCAAGATCGAG
GAGGTCGACTAAGTTATTCTCTTTGATATAGTGAGAAAATACACTATACGCCATTTGTTT
CAGTCCTGGGTGCCAATCATATCACCTGGGCTGGAAGTTTTGTTGTACTTTTGGTCTGTA
GCATCACGAGACTTGTGTGTACCGTAAACAATGCAATGATGCATGTTTTGGCTCATTGTT
GATTTCAGCTTAATGCTTATTGTTTGGACTAAAAACCTCGGCCGCGACCACGCG
>TC368926 similar to UniRef100_A7QH79 Cluster: Chromosome chr18 scaffold_96, whole genome shotgun sequence; n=2; Vitis vinifera|Rep: Chromosome chr18 scaffold_96, whole genome shotgun sequence - Vitis vinifera (Grape), partial (35%)
GAATTGGCCTGATCCCTTACCAACCTGAACCTTTTATGGTGAACCCAAGAGGTATGCTAC
ACTTTCCAGAATTACGTCTTTGGACAGGGTGATGCAAGAAGGGAGTCTTCAAGTGAATAA
GCCTCTCCGGCTGATGGAAAGAGTGTTTTCAGTGATAGAATGTTTTTGTCCGTGCTGTTC
ATGAGCTAAGTGGATGAACGAGATGAAATCAGCATTTACGATTCCTGGTCGACCCAGTTG
TGTCATCTCTCCCGGGTCTGTCCCCTGATGTTTTATTTATCTAAGAGCTAGCCCTGACAC
CTGCCACAAAAGAATGATGGTTCGGAAAAGGTCTGAGGAGGGTGGTGTCAGTCTTGATAC
CCTTCAAGGTTTGCATGAGAAACATGAAAGCTGGCTACTTCCGTCCAAAGGGCAAGGTTC
TGGTTTGTTGTCAGTCAGTCAGCTTCCAATTCATATGGAGGGCTCACTACATCCAGAAAT
ACGAGATCGAGTGTTCTTCCTGGAAGGAGATCATATGCATTCTAGTATCCAGAAGGTTCC
TGCTCTGATCCTGGACTGTGAAAATGACATTGATTTTAACAAGGACATTGAAGCTAAACG
ACAATATGCTCGTCAAGTTGCGGAGTTCTTCGAATTTGTGAAGAAAAAGAATGAAGCTCT
TCCTGCTGAGACAAGTGATGGTGACAAGAGTATAAGCCCACAGGTTATGCTTCCTGGCAA
AGGTGATTTGTGGTTCCCTGGAGGCAGCCCTTTACCAAAATCTGCTCTAGGATCTCTTGA
ATTCAGACGGGCGATGTCGTCCTTCCTCCCAAAGTAGGGGCAAGCATGACTTATGCAACT
GTCTTTTTGTGCCCGTGACATGGTATCATCACATCCGAGCCTCGAAGTACCACCCTTAAC
TGGCGACGACCTTCTGAATGCTGTATGATCTCGAAACCTAGGTACTCTTTTCATCTGTAG
TGCTAGCCAATGCTGTATGATAGTGTCTGACTCCGTGTTCCTGTAAATGATGATCTGACT
ACTTGCTTGGCGTCGGTGCCTATTAGTATATTATGGAAAATTAAGGAACCAAAACCTCGG
CCGCGACCACGCT
>TC368931 homologue to emb|Z11889.1|MITTARRNG T.aestivum mitochondrion rrn26 gene for rRNA large subunit (26S), partial (14%)
AGCGTGGTCGCGGCCGAGGTCGTACCCCAAACCGACACAGGTGAACAAGTAGAGTATACT
AGGGCGCGTCGAGAGAACCATGTCGAAGGAACTCGGCAAAATGACCCCGTAACTTCGGGA
GAAGGGGTGCTCTCCTATCTTTTGATTAGGAAAGCGGCACATACCAGGGGGTAGCGACTG
TTTATTAAAAACACAGGACTCTGCTAAGTGGTAACACGATGTATAGAGTCTGACACCTGC
CCGGTGCTGGAAGGTCGGAAGGAGAAGTGTGATAAGCTTTGAATGGAAGCCCCGGTAAAC
GGCGGCAGTAACTCTAACTGTCCTAAGGTAGCGAAATTCCTTGTCGCATAAGTAGCGACC
TGCACGAATGGTGTAACGACTGCCCCGCTGTCTCCGACATGGACCCGGTGAAATTGAATT
CTCCGTGAAGATGCGGAGTACCAACGGCTAGACGGTAAGACCCCGTGCACCTTGACTATA
GCTTCGCAGTGACAACCTTGATCGAATGTGTAGGATAGGTGGGAGGTGGTGACACACAAC
GACCAATCCTGAAAGACCACTCTTTCGTCTAAGGATGCCTAACCGCCGCACCGATCATTC
GGGGGGGGCGGGACACTGCGAGGTGGGTAGTTTATCTGGGGCGGATGCCTCCTAAAGAGT
AACGGAGGTGTGCGAAGGTAGGCTCAAGCGTTGATTCTGCTCGTGAGCGTAATGGTATAA
GCCTGCCTGACTGTGAGACCGACTGGTCGAACAGAGACGAAAGTCGGCCATAGTGATCCG
GGAGTCCCGTGTGGAAGGGCTCTCGCTCAACGGGATTCAAGGTACGCCGGGGGATACAGG
CTGATGACTCCCAAGAACTCTTATCGACCGAGGTCGGTTTGGCACCTCGATGTCGACTCA
TCACATCCTGGGGGTTGAGGAAAGTCCCAAGGGTTCGGTTTGTCGCCGATAAAAGTGGTA
CGTGAATTGGGTTTAAACGTCGTGAGACAGTCGGGTTCCTATCTACCGGTGGGGTATAAG
GGAAAACTGTGAGGGACCACCCCTATTACAAAGGACGGGCGGGGTCAACAATGGGGTACC
GTTGTATGCAAATTCAGGCCGGGCCCTAATTGTATTGAAAACTTTTCGCCGGGAAACCT
>TC368933 UniRef100_Q41579 Cluster: Rab protein; n=1; Triticum aestivum|Rep: Rab protein - Triticum aestivum (Wheat), complete
CACGCGTCCCGGACAAAAAGAATNACAAACAGCAGCATACTAGATTTTGATTCCCCCTGT
GACAAGCTCAGCTCAGCGCAGCGCAAGATGGAGTACCAGGGACAGCAGCAGCGCGGCCGC
GTCGACGAGTACGGCAACCCGGTGGCCGGACATGGCGTCGGCACCGGCATGGAGACGCAC
GGCGGCGTCGGCACCGGCGCGGCCGCCGGTGGGCATTTCCAGCCCATGAGGGACGAGCAC
CAGACCGGCCGTGGGATCCTGCACCGCTCCGGCAGCTCCAGCTCCAGCGCGTCTGAGGAT
GATGGCATGGGCGGGAGGAGGAAGAAGGGCATCAAGGAGAAGATCAAGGAGAAGCTCCCC
GGTGGCCACGGTGACCAGCAGCACACCGGTGGCACCTACAGACAGCAGGGTACTGGCATG
GTCGGCACCGGCGGCACCTACGGGCAGAAGGGTCACACTGGGATGACCGGCACCGGCGGC
ACCTACGGGCAGCAGGGTCACACTGGGATGACCGGCACCGGCGGCACCTACGGGCAGCAG
GGCCACACTGGGATGACCGGCACCGGCGGCACCTACGGACAGCAAGGCCACACCGGGATG
GCCGGCACCGGGGCGCATGGCACCACGGCCACTGGTGGCACCTACGGGCAGCCGGGCCAC
ACCGGGATGACAGGCACGGGGGCGCACGGCACCGGAGGCACCTACGGGCAGCACGGCACT
GACACCGGCGAGAAGAAGGGCATCATGGACAAGATCAAGGAGAAGCTCCCAGGCCAGCAC
TGAGCGCTGAGGAGAGCCCGCGGCCGCCACTTCTGAGAGTGGAGGTGCCGGTCGACCACC
GTTGCAGAATCAATAATAAGATCGCGATACGATACAATAAAATTCCACCATACAACGTGA
GCCTAGTTCACCTAGCTCACTTGCGTGTTGGAGGAGCCACTGTATCTAGGCTCAAGTTTA
CGTGAACAAACAGTGTTTTGAGTTTTTCGTCTGTTTATTACACTGTATAATCTTGTAAGT
TTCCTGTGGTTAAACCCTGTATGTACGCTTTACGGGTAAAAAAAAAAAAAGGGCGGCCGG
TCTAGAAGTATCTTCGAAGGGGCCCAAGTTTAGCCGTACCCAGGTTTCTTGGCCAAAGG
>TC368971 UniRef100_Q41579 Cluster: Rab protein; n=1; Triticum aestivum|Rep: Rab protein - Triticum aestivum (Wheat), complete
GACCCACGCGTTCCGACCGACAAAAAGAATNACAAACAGCAGCATACTAGATTTTGATTC
CCCCTGTGACAAGCTCAGCTCAGCGCAGCGCAAGATGGAGTACCAGGGACAGCAGCAGCG
CGGCCGCGTCGACGAGTACGGCAACCCGGTGGCCGGACATGGCGTCGGCACCGGCATGGA
GACGCACGGCGGCGTCGGCACCGGCGCGGCCGCCGGTGGGCATTTCCAGCCCATGAGGGA
CGAGCACCAGACCGGCCGTGGGATCCTGCACCGCTCCGGCAGCTCCAGCTCCAGCTCGTC
TGAGGATGATGGCATGGGCGGGAGGAGGAAGAAGGGCATCAAGGAGAAGATCAAGGAGAA
GCTCCCCGGTGGCCACGGTGACCAGCAGCACACCGGTGGCACCTACAGACAGCAGGGTAC
TGGCATGGTCGGCACCGGCGGCACCTACGGGCAGAAGGGTCACACTGGGATGACCGGCAC
CGGCGGCACCTACGGGCAGCAGGGTCACACTGGGATGACCGGCACCGGCGGCACCTACGG
GCAGCAGGGCCACACTGGGATGACCGGCACCGGCGGCACCTACGGACAGCAAGGCCACAC
CGGGATGGCCGGCACCGGGGCGCATGGCACCACGGCCACTGGTGGCACCTACGGGCAGCC
GGGCCACACCGGGATGACAGGCACGGGGGCGCACGGCACCGGAGGCACCTACGGGCAGCA
CGGCACTGACACCGGCGAGAAGAAGGGCATCATGGACAAAGATCAGGAGAAGCTCCCAGG
CCAGCACTGAGCGCTGAGGAGAGCCCGCGGCCGCCACTTCTGAGAGTGGAGGTGCCGGTC
GACCACCGTTGCAGAATCAATAATAAGATCGCGATACGATACAATAAAATTCCACCATAC
AACGTGAGCCTAGTTCACCTAGCTCACTTGCCGTGTGGAGGAGCCACTGGATCTAGGCTC
AAGTTACGTGAACAACAGGGTTTGAGTTTTCGCCGGTTATTACACTGGATACCTGTAAGT
TCCGGGGGTAACCCTGATGTACCCTTAAGGAATGGCCCCGCGGTACAGTTAGCTCCTTAC
CAATAAAAAAACCCGGCTTAGAGGTNNGAAANNNNGAANGGCCCNAANNNNNNNNNNNGG
GGGGGGGGCCCTCATCTA
>TC369037 homologue to UniRef100_Q5I7L3 Cluster: Ribosomal protein L10A; n=1; Triticum aestivum|Rep: Ribosomal protein L10A - Triticum aestivum (Wheat), complete
TTAGGCCGAATTGGGCCGAACTGCAATGTTCCGGCCGCCATTGCCCGCGGGATTAGGTTG
GTCCGGCCGAGTTCCCCGCTCCGCAAACCCTAGCCGCACCAGGTGAACCGGCGACCGCGA
ATCAACCCGTCCCCGCGGCGAGCCATGAGTCAGCTATCGACCGACGCCCTCAAGGAGGCC
ATCACCCAGGTGGTGGCGGACGCCAAGGAGAAGAACAGGAAGTTCACCGAGACGGTCGAG
CTCCAGATCGGCCTCAAGAACTACGACCCGCAAAAGGACAAAGCGTTTCAGCGGTTCCGT
CAAGCTGCCCCATGTCCCTCGCCCCAAGATGAGGGTCTGCATGCTCGGTGATGCCCAGCA
TGTGGGAGAGGCTGAAAAGATTGGTCTTGATTCCATGGATGTTGAAGCTCTTAAGAAGAT
GAACAAGAACAAGAAGCTTGTCAAGAGGCTTGCCAAGAAGTACCATGCTTTCTTGGCCTC
GGAGGCTATCATCAAGCAGATTCCACGTCTCCTTGGTCCTGGTCTCAACAAGGCAGGAAA
GTTCCCGACCCTGGTTTCTCACCAGGAGTCTCTGGAAGCCAAGGTGAATGAGACGAAAGC
CACAATCAAGTTCCAGCTCAAGAAGGTGCTGTGCATGGGCGTCGCGGTGGGCAACCTGTC
GATGGAGGAGAAGCAGATCCAGCAGAACATCCAGATGAGCGTCAACTTCCTGGTTTCCCT
GCTCAAGAAGAATTGGCAGAACGTGAGGTGCCTGTACATCAAGAGCACCATGGGGAAGCC
GGTCCGGGTGTTCTAAGCTCGTGCCCCTGCCGCCCCACCCTATATCAATGCTACCTACAG
TACTGGACCTCCTTACTATGTTTCAAGCTCAAATATGTCTACTCGTCGTAGTTTTTATCG
AATTTTGCGCGTGTCCTGGTTAATGAAGATGATGAAAAGACCACTACTGTTTCCCCTGAG
TTGTGATTCTGATGGAACATTATGTTTCATCAAGATCATTCCAGTACCTGTTATATATAA
TGTTGTGGTTGCAAAACCTCGGCCGCGACCACGCTAAATCCGGGGGCATTGGGGGGCGGG
AACATTGGAAAGTCGGCCCAAATTGCCCTATAGTGAGGCGGATTCAAATCG
>TC369050 similar to UniRef100_Q0IZS5 Cluster: Os09g0552600 protein; n=2; Oryza sativa|Rep: Os09g0552600 protein - Oryza sativa subsp. japonica (Rice), partial (63%)
GCGACCCACGCTTCCGGAAGACTGAAGGTCTCAACGCTCTTCCACCTCCAGCTCCAGCTC
AGGGTAAATACGTACGTGGGGAAGAGAGGCATGTCTGCGAAGGCCGGCAAGCCCCTGGTC
CAGACCGACGCGGGGGCGTACATCGCTTGGTCCGGTGCTGACCAGCCGGAGCTCGCAACG
GAGGGGCTCGGGTGTGGCCTTCTCGTGCTGAGGCCCCTCGGCTTCGCGCTGCCGCACTAT
GCTGACTCCAACAAGTTCGGCTACGTCCTCGGTGGCTCCGGGGTGGCTGGGGTCCTCCCG
GTTGACGCCAAGGAGAGGGTCGTCCGCCTGAAGGCCGGCGACGTCATCGCCGTGCGCACG
GGGGACGTCTCGTGGTGGTACAACGACAACGACGGCCACGCTGATGACTTGTCCATCCTG
TTCATAGGCGACACGGGGCGCGCCCTCAGCCCGGGGGACATCTCGTACTTCTTCCTCGCC
GGCGGCAACAGCGTCCTGAGCGGCCTTGACGCGGGCCTCCTCACCAGGGCGTGGCCTGGT
GTGACGGAGGAGCAGGCGGCCACCGCGTTCCGGAGCCAGCCGGCCGTCCTCCTCACCAGG
CTGAGCGCGAAGCTGCCCGGCGTATGCCCGCGCGAGCACGACAGGAAAGGGCTCGTCGTG
AACGCCGGCCACGTCGCCGCAGGGACCCTGAAGACGCTCACCGGGTCGGATCTGGACGCG
CTGGGCGGCCTCGGATTCAGCGCGGTGCTCCGGCGTCTCGAGCCCGGCGCCGCGAGCGCG
CCGTGGGTGCTTCGCGAGGGCGCAGCGCAGGCGGTGTACGTGGCACGTGGGAGCGCGCGC
GTCCAGGTCTCGTCTGCCGCGGGCGACACGCTGCTGCTGGACGAGGAGGTCCCCGCGGGG
AGTCTCGTTCGTTGTGCCACGGTTTCGCGTTGCGCTCGTCGCCGCCGGCCCTGATGGTGC
TGAGTGGGTCTCGCTGATCAAGAGCCGCAGGCCCGGCCGGTGAACACCTGACCGGGGAGG
GCTCTATTTTCGGCGGCCCTGATCCACAGGTGGTGCAGGCATCCCTAAAGGTGGCCCCGA
ACTGGTGAACTGCCCTCAACGGGGGACCCACTTCCGGGCACGTTTGCTTACTTCGGGGGG
GGG
>TC369061 similar to UniRef100_Q0DIY4 Cluster: Os05g0350600 protein; n=2; Oryza sativa Japonica Group|Rep: Os05g0350600 protein - Oryza sativa subsp. japonica (Rice), partial (93%)
CGGCGACCCACGCGTGCCGCGACTGGAGCACGAGGACACTGACATGGACTGAAGGAGTAG
AAACCCAATACTTCCCTAGGCGTCTCCCTTCGTCCCCCCCTCTCGCCGCCGCGTCGACTC
GGAAGTAACAAGCGCGCTGCCGCCCAACCCTTCCGATGGCGGACAAGGAGCCCGTCGTGG
AGCGCCCCGTCGCGGAGGAGGAAGGCGAGGACTCCGCCGCCGCGGCCGCCGCCGGCGAGG
AGGAGGACACCGGTGCCCAGGTCGCCCCCATCGTGCGGCTCGAGGAGATCGCCGTCACCA
CCGGCGAGGAGGACGAGGACTCTCTCCTCGACATGAAGGCGAAGCTATACAGGTTCGACA
AGGACGGGAACCAGTGGAAGGAGAGGGGCACGGGCACCGTCAAGCTGCTCAAGCATAAGG
AGAACGGCAAGGTCCGCCTTGTTATGCGCCAGGCCAAGACGCTTAAGATCTGCGCCAACC
ACCTAGTGATCTCGACCACGAAGATGCAGGAACACGCCGGCAGCGACAAGTCCTGTGTCT
GGCACGCGGCAGACTTTGCTGACGGAGAGCTTAAGGATGAGATGTTTGCCATCCGGTTTG
GCACCGTGGAGAATTGCAAGAAGTTTAAGGACTTGGTTGACGAGATCGCTGAGTCGCTTG
CAAAGAATGAGGGCGGTGAAAGCGAAGAAGGTTCTTCTGCGGCTGGACTGCTGGAGAAAC
TTAGTGTAAGCGAAAGCAAACCTGAGGAAAGTGCAGCTAAGGAGGAATCGACTGATGCTA
GCAAGGAGACAGAAACCAAAGCCGCAACAGCCCCCTCAGAGTAGTGGGCAGAGCAACACC
CGTCACAATGGTACTGCTGAGCATTGCTCGGTGGCATGAGTCAGTTTGTCGGTCCTTCCT
GTCGACGGAAGTTGGTAGTCGTTGACGATGAAATATGCTGAGAACTTTTTGTGACAGTCA
GAAGGTGTCTGGAGCAGAGTCCATCTTCACCCCCGCTGGGTGTCACGCGTCTGAGTATTA
TTGGTATGTAAATATCTGCTCCGCATGCCTTGGAATGGTGTTGCTTCTGCTTTGGTCAGA
ACTGAAATGTAGTCCAGGAATTTGAGTGGGAAACTTGGGGTTTGAATGGGGGTTATTGAG
TGCATGGCCGGTATGGATGCCTCAGCTTTAAATACTGGCAATTATTTGGCCCTTGGTTGC
CAAAAAAAAAGGGGGGCA
>TC369082 similar to UniRef100_Q2KHJ5 Cluster: Microsomal epoxide hydrolase; n=1; Cryptococcus neoformans var. grubii|Rep: Microsomal epoxide hydrolase - Cryptococcus neoformans var. grubii (Filobasidiella neoformans var.grubii), partial (5%)
TGTGGTTGGAGAGGGATTCAGGTCGCCTTGCTTTTATTACCGGGCAGAAAGGGGGACCTC
CCCCCCAGACCCCTACCCCAGATTCACCGGGTTGCCGAGCCCCGGTTTCACACCCCAGCA
TTAGGAGCCCCCAGTAGCGAAGGCGACCTACTCCACAAATTCAACGCAAGCAGTGCAGTT
TCTGAGATCCAGCCAGTATATGAGCCGCCGTTGCTGCGGAGCCGTGATGATGAAACCCTC
AACAAGAGGACTTATGATTATGGAGCAGCAACTGTGCAGCCTAAGAGGGACATGGAAATG
AGACCCAGATCTGTGCCTCCGAGGGACATGGGATCTGTGCCTCCGAGGGACATGGAAATG
AGACCCAGATCCGTGCCCCCAAGCCAGCCTAACCAAGCAGACGACTCATCTTGGTCTCTG
GAAACTCTGAAGCAACTCGTGGATTTCACGCCGCAGGAGATCACCCAGGCCATCTCAGCC
ACAGAGCTCAACCGCTGCTTAGCATCCATTCTCATCGCCTTCATTGTGGTTCTTTCGAAC
TGGGGGCTGGACGTTGGTGGCACCATCAGCAGAGTACTGGTTTGCACAAGGCCGCTCCTG
TTCCTCATCATAACGAACGTAACCATCGTCATGTCGTTGCTGATGGAGAACAGGGACCCC
AATGCGAGGGGCAGACAGGCCGGCATCAGCCTTGGTTCTGATGGCTTAGGGCTGATGCTG
GAGCTCGGGATGCTGCTACAGAAGGCGTCTGAAGCTATGCTGATGGACTTCAGCATTTGC
GCTGTCATCATGATCTGTTTTCTTTGATTCTGAACACCCTGGTCATGTTTTCTTGGATTC
TGAAGAGAATTTAGATAGTTTGCGGAAGCGCATGTAGAATTTCTTTTTTCTTTTGTTGCT
ATATCGTACTCTTATGTCTATTTATCTGATCTTGTAACATCGTCTCTGGCTGGATTTTGA
TTTACTTTTGTACCACTGTTTCGTTTGTATATACGCTTATACAGTTCACTGGGACCGAGT
TCATCCAAAAACCTCGGCCGCGACCACGCT
>TC369090 UniRef100_Q41579 Cluster: Rab protein; n=1; Triticum aestivum|Rep: Rab protein - Triticum aestivum (Wheat), complete
GCTACCGACCGACAAAAAGAATNACAAACAGCAGCATACTAGATTTTGATTCCCCCTGTG
ACAAGCTCAGCTCAGCGCAGCGCAAGATGGAGTACCAGGGACAGCAGCAGCGTGGCCGCG
TCGACGAGTACGGCAACCCGGTGGCCGGACATGGCGTCGGCACCGGCATGGAGACGCACG
GCGGCGTCGGCACCGGCGCGGCCGCCGGTGGGCATTTCCAGCCCATGAGGGACGAGCACC
AGACCGGCCGTGGGATCCTGCACCGCTCCGGCAGCTCCAGCTCCAGCTCGTCTGAGGATG
ATGGCATGGGCGGGAGGAGGAAGAAGGGCATCAAGGAGAAGATCAAGGAGAAGCTCCCCG
GTGGCCACGGTGACCAGCAGCACACCGGTGGCACCTACAGACAGCAGGGTACTGGCATGG
TCGGCACCGGCGGCACCTACGGGCAGAAGGGTCACACTGGGATGACCGGCACCGGCGGCA
CCTACGGGCAGCAGGGTCACACTGGGATGACCGGCACCGGCGGCACCTACGGGCAGCAGG
GCCACACTGGGATGACCGGCACCGGCGGCACCTACGGACAGCAAGGCCACACCGGGATGG
CCGGCACCGGGGCGCATGGCACCACGGCCACTGGTGGCACCTACGGGCAGCCGGGCCACA
CCGGGATGACAGGCACGGGGGCGCACGGCACCGGAGGCACCTACGGGCAGCACGGCACTG
ACACCGGCGAGAAGAAGGGCATCATGGACAAGATCAAGGAGAAGCTCCCAGGCCAGCACT
GAGCGCTGAGGAGAGCCCGCGGCCGCCACTTCTGAGAGTGGAGGTGCCGGTCGACCACCG
TTGCAGAATCAATAATAAGATCGCGATACGATACATTAAAAATCCCACCATACAACGTGA
GCCTAGGTCACCTAGCTCACTTGCGTGTGGGAGGAGCCACTGTATCTAGGCTCAAGTTTA
CGTGAACCAACAGGGTTGTGAAGTTTCGCCTGTTAATCACACTGTAAAATCTGAAAGGTT
CCTGTGGGTAACCCCGTATGTTCCCTTTACGGATGGCCCCCCGTACAGGTAATTCTTATC
AAAATAATAAACCGCTTAAAGTGCTTTNNNNNNNAAANNNNNGCGNNGGAGANGNNGNAA
GAAAGAGGGGGGGCCGCCAAATTCTA
>TC369102 weakly similar to UniRef100_A2IB56 Cluster: Polygalacturonase; n=1; Citrus sinensis|Rep: Polygalacturonase - Citrus sinensis (Sweet orange), partial (22%)
ACGCGGCCGGGCAAGCAATCCGCTCGCCCCGCCCGTCCGTCCTCTCGCCGCTTCCCGTCT
TCACTTCTTTATGCCGCTCGGTGCCAGCGGTGCGGCGGTGCGCGCCCCGAGCAGAGCTAG
CTAGCTGATTTATTCGGCGCGGGAATGGTGCCCGGGGCCAGGACTCCGGCGGCGTCCGTG
CTGCGTGGGCTCGTGGCGGTCGTCGGCGCGGCCGTCCTGTGTTTCTCCGGCGCCGCCGAG
GCCCGCGTCCTCCTCACGCTCGACGACTTCGGCGCCGTCGGCGACGGCATTGCCAACGAC
ACGCAGGCGTTCGTGGACGCGTGGACGGCGGCGTGCGGCTCGGAGGAGCAGGCCGTGCTC
GCCGTGCCCGTCGCCAAGGCCTACCGGATCTGGCCGGTGCAGCTCTCCGGCCCCTGCAAG
AAGAAGCCCAAGCTGCTGATTGCCGGGACGATCGTGGCGCCGGCGAGCCCCGACGAGTGG
GCGGGGAGGGAGCCAATGAAGTGGCTGTACATCTACGGCGTGGACGGCCTGTCCGTGAGC
GGCGGCGGCACCATCGACGGCGTCGGGCAGGAGTGGTGGGCGCGCTCCTGCAAGCGCAAG
AAGACCCAGCCCTGCAACACGCGGCCTCCTCCGAGGGCGTTGCACTTCGAGGAGTGCAGG
GGAGTGAGCGTGCAGGGCGTGACGCTGCAGAACGGGCCGCAGTTCCACCTGTCCTTCACG
CGGTGCGTGGACGTGAAGGCCAACTTCCTCCGGGTGGTGGCGCCGGCGGACAGCCCCAAA
CACCGACGGCATCCACACTCACGACTCCTCCCGCATCCAGATCACGGACAACCTCATCTC
CACGGGGGACGACTGCGTGTCGATGGTCGGGCAACTGCTCCGACGTCCGCGTAAGAGACA
TCTCGTGCGGGGCCCGGCCACGGTATCAGCATCGGGAGCCTGGGCAGAACCGGACCACGA
CAAGGTCCAAAGCGTGAGGGTGGAAACTGCCTGGTCACCAAACCAAAAAGGGGTCGGGAT
AAAATTGGAAGGTGGATGGGCTCTGCCCCAC
>TC369109 weakly similar to UniRef100_A7PFI8 Cluster: Chromosome chr11 scaffold_14, whole genome shotgun sequence; n=1; Vitis vinifera|Rep: Chromosome chr11 scaffold_14, whole genome shotgun sequence - Vitis vinifera (Grape), partial (65%)
GGCCTGAGATGTAATCACTCACTAAGGGGATTGGGCCGAATTTGATGTTCCGCCCCCGTG
TTCCGCCAGGTTGACCACCGAGGCAAAGATTGTGTGATCGGTTGAACCGGAGCACGAAGG
CGAGGAGCCGAACCGCCCTCCTTCCCGCCGGAGTTTCGTGGAAGCCCCGAACCCGAGGAG
CCCGGAGCAGACGAGGAGGCCTTTCGAGGACGCGCTCACCGACGAGCAGCTGCGGGAGAA
AGCTAGAAGCCCAAGCAAACGGATGCAAAAGCAGAAGGGAATAAGCATTTTGCAGCTGGA
CAGTACGAGGATGCATANTCACAATATGAAATTGCACTGGAAATTGCTGCTGAACTGGAA
TCTTCTGAAGATATATCCTCTGCATGCCATTCAAATCGTGCTGTATGTTTCTTGAAATTG
GGGAAATATGATGAAACAATTAAGGAGTGCACCAAAGCGCTTGAGCTGAATCCTTCATAT
TTGAAAGCTCTGCTTCGGAGGGGAGAAGCACATGAAAAGCTTGAAAACTATGATGATGCT
ATTGCTGATATGAAAAAAATCATTGAGCTAGATCCTTCAAATCAACAGGCTAAGAAATCA
TTGTTCCGACTTGAGCCACTGGCAGCAGAGAAAAAGGAAAAGATGAAGGAGGAAATGCTT
GCAAAGCTGAAAGATCTGGGCAACTCGGTGCTGGGGCGGTTTGGGATGAGCGTGGACAAT
TTCAAAGCTGTCAAGGATCCAAACACTGGCTCGTACTCCGTTTCTTTCCAGAAGTAGTAG
CATATAGCATAATGAACTATACAGACGAACCTGGCTTGGTGTCCATTGAGGCCTTGAGGG
GGAGCATCCAGTATATCCTTTGAATCATGGTGGCTGTTGACGATAAGTTATGTAATGCTC
TTGCACTCTTGCTGTCAGAACGCTGGATCTGAAGATGAGCCTGACCGTTCTTGGACTTTA
TTCTCCTTGGGTGCTTTCACGTATGATACACATGTACATTTGCTGCCTAGGCACTAAGTT
GTTTTTGTAAACGACTCCTCATTTTTCTTTTGTAGTACGGATGCACTATCTGTTGTCGAA
TTGCTTTTATGGCAGATCCTTACCTGTTGGTTCAAAAACCTCGGCCGCGACCACGCGAAG
CACGAGTGCGGCCGCCTGCAGGTCGACCGAGGGCGGAGCGCGGGACGCGTTGGNTGCAGA
CTTG
>TC369129 weakly similar to UniRef100_A7QAP2 Cluster: Chromosome chr5 scaffold_72, whole genome shotgun sequence; n=1; Vitis vinifera|Rep: Chromosome chr5 scaffold_72, whole genome shotgun sequence - Vitis vinifera (Grape), partial (90%)
TGACCGGTCCGCGATTCCCTTGATATCGTCGACCCACGCGTCCGCGTAAACAAGCAGCTT
GCTAGAGCGGGACAAGCTTGGCCATCCTTAACCTTATTTCGACATGGCGAGGTCGCCCAT
GGCGATGCTCCCGTTCCTGGTGCTCGGGGTAGCAGCACTAGTCCTGTCTGCCGCGGGAAT
GGTGGCCGCGCAGAAGTGCGGCTGCCGGGCGAACGAGTGCTGCAGCCAGTACGGCTACTG
CGGCACTACCGACGCCTACTGTGGACAAGGGTGTCAGTCTGGCCCGTGCTCGGGGAGCGG
CGGCGGCGGCGGGACCGGCGCCTCCGTGGAGAGCGTCGTCACCGAGGCGTTCTTCAACGG
GATCAAGTCCCGGGCCGGCAACGGGTGCGCCGGCAAAAGCTTTTACACGCGCCGGTCGTT
CCTGGCCGGCGCCCGGGCGAACCCCAACTTCGGGAAAGGCCGCACGGGCGACGACGGTAA
GAGGGAGATAGCCGCCTTCTTCGCCCACGTCACACACGAGACCGGACACATGTGCTACAT
CGAGGAGATCGGCGGGGCGAGCCAGAACTACTGCGACAGGAAGTACACGCAGTGGCCGTG
CGCCTCGGGGAAGGGGTACTACGGGCGTGGGCCGCTGCAGCTGACGTGGAACTACAACTA
CGGGGCGGCGGGGAAGAGCGTGGGGTTCGACGGGCTCAAAAACCCGGAGAAGGTGGCGCA
GGACCCGGAGGTGGCCTTCAAGGCGGCGCTCTGGTTCTGGATGAACAACGTGAAGCAGGT
CCTGCCGCGGGGATTCGGCGCGACGACCAGGGCGATCAACAGCGGCGAGTGCAACGGCGG
GAACGCGGCCGCCATGAACGCCCGGGCGGGCTACTACAGGGCCTACTGCAGGCAGTTCGG
CGTCGACCCGGGGAGCAGCCTCACTTGCTAGGTGCTTTGCGCCTGATCGAGATGGGCATG
CAGAGAACATGCATGACTTATGTAGAATAAACGTTCGGCATGCGTATACGCGTCTTAAGC
CGTCCAAACAAGAAATAAAGGGTGAGGATGTGGTCTAGCACGTACCAAGATCCTTGCACA
GAACTGTCCAAAAAAAAAAAAAAGGGGGGGCGCCTTAAGTTTCCCCGGGGGGGCCAAGTC
TACCGTTCCCAGCTTTTTGGAACAAGGGCCCCCAAAGGGGT
>TC369148 homologue to UniRef100_Q41557 Cluster: HALF-1; n=1; Triticum aestivum|Rep: HALF-1 - Triticum aestivum (Wheat), complete
TTTTTGCTCTCCCACTGCTCGCCCCTCCTGCTCGGCTGCTGCTTCCCCACACCGCCCAGG
TAGCTCCACCGCCGGTGGCTCGCTATACCCACCACCTCCGCCGCTTCCTTCCTCCTCGTG
CAGGGGAGGTGCAGAAACACCCTAGATCTCTCCCGCGAGCGCGCATGGCGTCCTCCTCCG
ATGAGCAGCCCAAGCCGCCCGAGCCTCCCGCGGCCGCCGTGGCTGTGGCCACCACCGCGC
CGCAGTCCCACTCAGAGTGGGCCGCCTCGATGCAGGCGTTCTACGCGTCCGGGGGGCATC
CCTACGCCGCCTGGCCCGCGCAGCACCTGATGGCGGCGGCGGCGGCCTCAGGGACATCGT
ACGGCGCGCCGGTGCCGTTCCCCATGTACCACCCGGGGGCCGCGATGGCGTACTACGCCC
ACGCGTCCATGGCCGCGGGTGTTCCTTACCCGACTGCTGAAGCTGTTGCTGCCGCCGCCG
CTGCGCCAGTTGTGGCAGAAGGGAAGGGCAAGGCTAAGGGCGGTGGCGTGTCTCCTGAGA
AGGGCAGTTCTGCTGCGCCCTCTGGCGACGACCGCTTCGCAGAGCTGTGAGAGCGGCAGC
GACGAGTCTTCAGACACGAGAGATTATGACACTGACCAAAAGGATTCGTCTGCACCTAAG
AAGAGGAAATCTGGTAATACCTCAGCGGAAGGTGAACCGTCTCAAGCTGCTGCTGTTCCA
TATGCTGCTGTCGAGTCACCGTATCAGTTGAAGGGGAGGTCTGCCTCGAAGCTTCCAGTT
TCTGCGCCTGGGCGGGCAGCACTTCCCAATGCCACGCCAAATCTGAACATAGGGATTGAT
CTTTGGAGTGCTTCTCAATCCTTAGCTGTGATCCCAGTGCAGGGGGAAGCAAATCCTGGG
TTGGCCCTTGCCCGATGTGATGGTGTTGGTCAGCTGGATGAGCGTGAAATTAAGAGGGAG
AGGCGAAAACAATCTAATAGGGAGTCTGCGAGGAGATCAAGGTTACGCAAGCAGCAAGAG
TGCGAGGAATTATCCAGGAAGGTTGCTGAGCTGACAACAGAGAACAACGCCCTCAGAACT
GAGCTTGACCAGCTTAAGAAGGCCTGTGAAGATATGGAAGCACAAAATGCACGACTAATG
TCTCAGGAACCTGCTGCGGTCACAACCACACTGGGCATGAGCATCGCAGCGCCCAAAGTG
CAGCAGCACGATGATGAGGGTAAGCTTCATAAGAAGGCTAATAATAACAGCAACGGGAAG
TACGTAGGTGGCAGCCGCAAACTGGAGGCTAACCCTAGGTGAGAGACCCCACGAGGGAGT
GACAGAGATGAGATGTGGTGTTCCTTTATCTAACCATAACACCCATCATCGATTCAGTGT
GCTTTTTAGCAAAGATGATGTTTTAGTCCACTTCTCACAGCCCTGTAGAGTTGCCCCGTC
GCAGCCATGTATTATTTATGGCTCGTCGCCGAGAAGAATGTGTAAACTGATTGGTGTACC
TAGAGCTTAGAAATTTTATGTTTGCTAACTTTTCATGAGGATTCATATAACCTGCAAATT
TGATGGCCTGATCGGCTGATCATATCGTAACAATAACCTTACATAAAAAAAAAAAAGGGG
GGCGTCCTAAATTCCCTCAGGGCCAAATTTACCGTCCCCGTTTTTGTAAAAGGTCCCTTA
GGAGTCGATTTAACAAGCCGGCCCGCGTTAAACTTTGATTGAAAAGGTTTTGGGTTTTGG
AGAACCTTTTCTTGTGGAAAATGACAATCA
>TC369178 homologue to UniRef100_Q9LKM0 Cluster: Nucleoside diphosphate kinase; n=1; Lolium perenne|Rep: Nucleoside diphosphate kinase - Lolium perenne (Perennial ryegrass), complete
TTCACAACTTTTAAACGGGCGGGCAGTGATTTTAATTCGACTCATTATAGGCGAAATTGG
CCCGACTTGCAATGCTCCCGGCCCGCCATGCCGGCGGGATAAGCGTGTTCGCGGCCCGAG
TTCGCAGTCCAAACCCAATTCAGAATTCTCAGGCTTAGCACAGAAGCAAAACAATGGCGG
AGCAGACCTTCATCATGATCAAGCCCGACGGCGTCCAGAGGGGCCTCATCGGCGAGGTCA
TCAGCCGCTTCGAGAAGAAGGGCTTCTACCTCAAAGGTTTGAAGCTCCAGAACGTGGAGA
AGTCGTTCGCCGAGCAGCACTACGCCGATCTGTCCTCCAAGCCCTTCTTCGCTGGGCTCG
TGGAGTACATCGTCTCCGGCCCGGTCGTCGCTATGGTCTGGGAGGGCAAGAGCGTCGTCT
CCACTGGACGCAAGATCATTGGCGCCACCAACCCCCTGGCCTCTGAGCCCGGCACCATCC
GTGGTGACTTCGCCGTCGACATCGGCAGGAACGTCATCCATGGAAGCGACTCAGTTGAGA
GTGCCAGGAAGGAGATCGCCCTGTGGTTCCCTGAGGGCATTGCCGAGTGGAGGAGCAGCC
AGCACAACTGGATCTACGAGGCCTAAGATGTGTCATGAGTGGTTGAGTGCAGGTTTCGCA
AAGCATCTACCAAACTAGTCTTTGGTTGTTTACAGTTTTGAGATTTGTATCTCGGGAACC
TTGTTTGTGTGAACTGAAGTTATCTCCTTGTGCTTGAGCATGCAAGCGGTATCTGCTGCT
CTATATTTACTATATGGTATTGAGTTGCATTTCATGTTTTGGTTGTGGCTTTGCCATGAT
CTTTACAGCAAATTGGTGTGCTTAATTTTGTTGATGCACACTCAATGTTATAGAAGTGTG
TTAGCGAAAACTATTAACATCGTTAACAGCATTGGCATTGTAGATGTTAAAGGCAATATG
TAAAGACATGACTCTGGGGAACTCCCTGAAGCGTGGCAATGGATGGCAGCGACGGTAATA
AATGGAAGCGAGCAAAAACCTCGGCCGCGACCACGCGAAGCATG
>TC369200 homologue to UniRef100_P30111 Cluster: Glutathione S-transferase 2; n=1; Triticum aestivum|Rep: Glutathione S-transferase 2 - Triticum aestivum (Wheat), partial (95%)
CCCACGCGTTCCGCACACTGACACACACACACGCACACGCTACAGAGCAGAGTCTTGCTC
CTTCTCCTGCCTGTAGAGCATCCATCACGTACGTTCACGGACAAACATGTCTCCGGTGAA
GGTGTTCGGGCATCCGATGTTGACAAACGTCGCACGGGTGATGCTCTTCCTGGAGGAGGT
CGGCGCCGAGTACGAGCTCGTGCCCATCGACTTCGTCGCCGGCGAGCACAAGAGGTCCCA
ACACGTCCAGCTAAACCCGTTCGCGAAGATGCCTGGGTTCCAAGATGGCGATCTCGTCCT
GTTCGAGTCGCGCGCCATCGCCAAGTACATCCTCCGCAAGTACGGGGGGACAGCCGGCCT
GGACCTCCTCGGAGAAAACAGCGGAATCGAAGAATTAGCAGTGGTGGACATGTGGACGGA
GGTGGAGGCCCAGCAGTACTACCCGGCCATCTCGCCGGTGGTGTTCGAGTGCATCATCAT
TCCCTTCATCATCCCTGGCGGTGGCGCGACGCCGAACCGGAGCGTCGTGGACGAGAGCCT
GGAGCGGCTGAGGGGTGTGCTGGGGATCTACGAGGCCCGGCTGGAGAAGAGCAGCTACTT
GGCCGGGGACTCCATCAGCTTCGCCGATCTGAACCACATCCCATTCACCTTCTACTTCAT
GACCACCCCGTACGCCAAGGTGTTTGATGAGTACCCCAAGGTGAAGGCCTGGTGGGAGAT
GCTCATGGCCAGGCCGGCGGTGCAGAGGGTCTGCAAGCATATGCCTACCGAGTTTAAGCT
AGGTGCGCAGTACTAGATGTCTATGCACTCCGCGCGGGTGTGTGCCGTGCCGGTGCCGGT
TCAAGAGAAGAGACCTCCCGTGGCTGTGGGTGATCATCTGCCCGTCTAGTTCGAGTATAT
GCTTTCAGTTTCAGCAGCGCAAGGAATCCGCTTGCGCTTCTGTTCGTGCGCTGGATTCCG
CTTTAATTTGTGCACTAGTAGTAAATAAACAACGGACTGGTCAATGCTGCTATCCGGATG
TCTATTTGTACTGTCCCCACTTAAATCCAATGGGTCAAGGCAATTCCAGAATACTAGGCC
CTAAGGTTCATTTCCTGGTTTTTGGGNNAAAANNNNCNNCCCNCNCCANCCCCACGACAT
CGCGACCCAGCCCG
>TC369230 emb|Z11889.1|MITTARRNG T.aestivum mitochondrion rrn26 gene for rRNA large subunit (26S), partial (13%)
TAATTTTGGAAGCCATCGGTCGGCCTTTTTGTTATACCCCATTGGGAAAAGGGATTTTCT
TCAGCCATTAAATTGGGAACCCACGGGTTTCCCCGTCCGGACGTGTAAACGCCGGCCAGT
GAATGTATACGACTCATATTAGGCCGATTGGGCCCGACGTCGATGCTCCCGCCGCCATGC
CCGCGGATTAGCGTGGTCGCGGCCGAGGTCCGAAAGGGCTGCCGTCCGATGGGTACACGA
AAGTGACGAAGTTGCTTTGACTACTGAACCATGCCTGGATCGTCGGAGCGAATTGGATGA
TCGGGCCGAGGGCTGCCCCCTCTTCCCCTCGCTCTCCTTTCCTTAATATTCACCGTCGAG
TCATCAAAGCCGTCAACTAATTCAGAGGGGCTCGGCTGGCCCGGTCGCCCTACGCTACTG
GCGCTTCCAAAGGCGAAGCTCTCGTCTTTGGCGACCAGCAAACGGAGGGCTAAAACCTGT
AGTTTTGAAGCAAGGGATGAGCGCGAAAGCCGTTGCGCTTCCGTACACGCGCATACGTTT
TCTTGCTGGGGCGGACACGGATTTCTCTCTAAAGGCGAAGAAAAAGAAGTGGGCGAACAC
TCGGCCCAGCGGGCGAACATGCCGGCTCCGGCTCCGCGCACCTGCTGACACCTTTCGAAG
CACTTTCACGTGTGAACCGAAGTCGTCTTGCCGAACTCCTTCCTTTCTCATTTCAGTCCT
CGCCTTTTTCATCTTCCGTAGGGGCCTTTAGTCTTTTGATTAGAGTGGAGGTCGCGAGAG
AGCAGAGCGTACCGCCCTGCCATAGTCGCGAGGATCTTAATAGTCGGTCGCGACTGTTGT
CATAGTCAACGACGGTTGAAACTTCCAGGAAAAAACTTCGAATTGGGAGGGCGATCCTCC
CGGTGAACTGACCGTACCCCAAACCGACACAGGTGAACAAGTAGAGTATACTAGGGCGCG
TCGAGAGAACCATGTCGAAGGAACTCGGCAAAATGACCCCGTAACTTCGGGAGAAGGGGT
GCTCTCCTATCTTTTGATTAGGAAAGCGGCACATACCAGGGGGTAGCGACTGTTTATTAA
AAACACAGGACTCTGCTAAGTGGTAACACGATGTATAGAGTCTGACACCTGCCCGGGCGG
CCGCTCGAAATCCGCGGCCATGCGGCCGGGAGCATCAACGTCGGGCCCATTCGGCCTATA
GTGAGTCGATTACAATCCATGGCCGCCGTTTACAACGTCTGGACTGGGAAAACCTTGGCG
TTCCCAATTAATCGCCT
>TC369266 UniRef100_Q3S861 Cluster: Pyridoxine biosynthesis protein; n=1; Triticum aestivum|Rep: Pyridoxine biosynthesis protein - Triticum aestivum (Wheat), complete
GCGACCCAGCCTTCCGAGATTGTTGCGGCGGCGGATCGGAGTGAGAAGAATCAATGGCGT
TCCGACGGCGTGGTGGCCCTGTACGGCAACAACAAGGCGGTGGTGGAGCCCTCCGCCAAG
CCTGCCGCCGCCACCTTCTCCGTCAAGGTGGGCCTCGCCCAGATGCTGCGCGGCGGCGTC
ATCATGGACGTGGTCACCGCCGAGCAGGCGCGCCTCGCCGAGGAGGCCGGCGCCTGCGCC
GTCATGGCGCTGGAGCGCGTGCCCGCCGACATCCGCGCCCAGGGCGGCGTGGCCCGCATG
TCCGACCCGGCCCTCATCCGCGACATCAAGCGCGCCGTCACCATCCCGGTGATGGCCAAG
GCCCGCATCGGGCACTTCGTGGAGGCCCAGATCCTGGAGGCCATCGGCGTGGACTACGTG
GACGAGAGCGAGGTCCTGACCCTCGCCGACGACGCCCACCACATCAACAAGCACAACTTC
CGTGTCCCCTTCGTGTGCGGCTGCCGCGACCTGGGGGAGGCGCTCCGCCGCATCCGCGAG
GGCGCCGCCATGATCCACACCAAGGGCGAGGCCGGCACCGGTAACGTGGTGGAGGCCGTC
CGCCACGTCCGCTCCGTGATGGGCGCCGTCCGCGCCCTGCGCAACATGGACGAGGACGAG
GTCTTCAGCTACGCCAAGCAGATCGCCGCCCCGTACGACCTGGTGATGCAGACCAAGCAG
CTGGGCCGCCTCCCGGTGGTGCAGTTCGCCGCCGGCGGCGTGGCCACCCCCGCGGACGCC
GCCCTGATGATGCAGCTCGGGTGCGACGGGGTGGTCGTCGGCTCCGGCATCTTCAAGAGC
GGCGACCCGGCGCGTCGCGCCCGCGCCATCGTGCAGGCCGTGACGCACTACAGCGACCCG
GAGATCCTGGCCAACGTCAGCGCGGGGCTCGGGGGAGGCCATGGTGGGGGATCAACCTGT
CCGAACCCAACGTGGAGCGCTTCGCCGCCCGAATCCCAGTAGTTCATACCTGGTGCCAAG
TGGTGCCAGGATCGCCGCCTAATAACTGAATCTGCTTGGCTCAGGGGCGGTTGGTCCCCC
ACCTCAGGGCACAACGGGTTTATCAGCAAACTTTTTGGGGGTTGGTGGCCATGAAAACAC
CGAGGGATTGGCCTCA
>TC369269 homologue to UniRef100_Q5I7K6 Cluster: Ribosomal protein L7; n=1; Triticum aestivum|Rep: Ribosomal protein L7 - Triticum aestivum (Wheat), partial (94%)
TTGATAGGACCCCTATTAGGCGATTGGGCCGAAGTTCGAAGCTCCCCGCCGCAATGCCGC
GGGATTACCGGTCGCGGNCGAGGTCCTTTTTTTCCGCCTCCTCCCTCTCCCCTGCAGGAT
GCTCTTCGAGATTTCTTCCGAGGCGGCGAAGGTGGTGGTCCCGGAGTCGGTGCTCCTCAG
GAGGAGGCGGGAGGAGCTCTGGGCCGCCGAGAAGAAGACCAAGGCCGGTCGAGGAGAAGA
AGAAATCCCAGCGAGAACGTCAAGGGTTATCTACGCCCGCGCCAAGCAGTACGCCGAGGA
GTACGATGCCCAGGACAAGGAGTTGGTTCAGCTTAAGCGTGAGGCCCGGATGAAGGGTGG
GTTCTATGTCAGTCCTGAGGCTAAGCTGCTGTTTGTTGTCAGAATCAGAGGTATCAATGC
CATGCACCCAAAGACCAAGAAGATCTTGCAGCTGTTGCGTTTGAGACAGATATTCAATGG
AGTGTTCCTGAAGGTTAACAAGGCCACCATCAACATGCTCCGCAGGGTCGAGCCATATGT
TGCATATGGGTACCCGAACCTGAAGAGTGTGAGGGAGTTGATCTACAAAAGAGGTTATGG
CAAGCTCAACAAGCAAAGGATTCCTTTGACCAACAACAAGGTCATCGAGGAGGGTCTTGG
AAAGCACAACATCATCTGCATTGAGGACCTTGTGCATGAGATCTTGACCGTCGGTCCTCA
CTTCAAGGAGGCCAACAACTTCCTGTGGCCCTTCAAGCTGAAGGCGCCGCTGGGAGGCCT
CAAGAAGAAGAGGAACCACTACGTCGAGGGTGGCGACGCCGGCAACCGCGAGAACTACAT
CAACCAGCTCGTCAGGAGGATGAACTAGGTTGATCATCGATGATCTCTTGTATTCGGAAG
ATGTTTTGTTTGTTAAGCCTGCTTTACATTAGGAAGTGGATGGTGGATGCAGTTTTGATA
TTTCGGAACCATGATATGCATGTTTGGAAGAATCTGACTCTGTATGTGGAGGTTTTGAGA
CCGTGTTTAATGCCTCCTGCTATGTGCCTCAAAAACCTCGGCCGCGACCACGCTAATCAC
TACCGCGCCCGCCTGCAGGTCGAACATCAGGT
>TC369281 similar to UniRef100_A7PTF3 Cluster: Chromosome chr8 scaffold_29, whole genome shotgun sequence; n=1; Vitis vinifera|Rep: Chromosome chr8 scaffold_29, whole genome shotgun sequence - Vitis vinifera (Grape), partial (90%)
GACCCACGCGTTCCGGACACATTGCAGTTCCTCCTCCCACCTTTCCCCACCCGCTGCTAG
CAGCACCGCCGCGTCCAGATCCGGCGGCCGATCTCCCCCGCCCGTCTCCCCATGGCGGCC
GGAGCCCTGGGCCTGGCCCTCGTCGCGGCGTTCGCGCTCGCGCTCGCGGGGGCAAACTCC
GAGGGCGACGCGCTCTCGGCGCTGCGCCGCAGCCTGCGGGACCCCGGCGGCGTGCTGCAG
AGCTGGGACCCCACCCTCGTCAACCCCTGCACCTGGTTCCACGTCACCTGCGACCGCGAC
AACCGCGTCACCCGCCTAGATCTTGGTAATTTGAACTTATCTGGTCATCTGGTGCCCGAG
CTTGGTAAATTGGAGCATTTGCAATATCTGGAACTTTACAAAAATAACATTGAAGGAACG
ATCCCGTCGGAACTTGGTGATTTGAAGAACCTAATTAGCTTGGACTTGTACAAGAACAAC
GTTTCGGGGACTATACCTCCAACACTTGGGAAGTTGAAGTCCCTTGTGTTCTTGCGGCTC
AACGGCAATCGTTTGACTGGACCAATTCCAAGGGAGCTGGCCGGAATATCCAGCCTCAAA
GTTGTTGATGTTTCTGGTAATAATCTGTGTGGAACAATTCCCACGACTGGACCATTTGAG
CACATTCCTCTCAGCAACTTCGAGAGGAACCCACGCTTGGAAGGACCAGAACTACAAGGC
CTGGCTGTATATGAAACCAACTGCTAAACGGCCACGGGAAGGTGGAAAATGCTTAGGAAG
TAACGGGCGTACAAGGTTTACCGGAGATCGGGGTGATATAGATTGTTAGGTCCGCAGTTT
GCCACTTTGTAATGTTCCTCCCTACATAGCGTTGTCATGCCATGTGTGCCTTGCTCTCAG
CAGGGAAGTTGAGTTGTTGTATGTTGTGTAGCAGAACGATGCTTTCTGCCTGTGGAAGTA
AAACATAAAGATTGCCTAAAAAAAAAAAAAAAGGGGGGCGCTCTAAAGTTTCCTTCAGGG
GGCCCAAGCTAAGCGGATCCAGGTTTTTTGGAAAAAGGGGGCCCATAAGTGGTCGGATTT
AAAGCTGGGGCCG
>TC369304
AAAACCTAGCACTCCGCTCCCCTACACTCCCTCCTTGCCTCTACGCCGCCAGCGGTCCAT
GGGCAAGTCAAGCAAGAAGTCCGCGGCCCCTACTGTCGTGGCGCCGGCGGCCGTCCTTAC
CAAGGGGAAGGCCGGGAAGAAGCGCGAAGCCGATGACGAGATCGAGAAGGCTGTAAGCGC
AAAGAAACAGAAGGCTGCGCCGGCAAAGGCGGTGCCCGGGCCCAAAGAGGCCGCCAAGAA
GGCCAAGAAGCAGCCGCCGCCCAAGAAGGTTGAGAGCAGCAGCTCCGAGGAGGAGTCATC
CGAGTCCGAGGAGGAGGAGGTTCCTAAGAAGACTGCAAAGCCTGTCAAACACGAGTCTTC
AGATGATAGCAGCGACGATTCCTCCTTTGACGAGGAACCTGCAAAGAAGCCTTCTGCTAA
ACCTGTGACCCCAGCTGCCAGCAACGGCTCGAAGAAAGGCAAGCCTGAGAGCAGCTCTTC
CAGTTCTGAGGATGAGTCCGATGATGACGAGAAACCTGCTGCTCTGGTAAAGAGAACACC
AGTCATCGAATCTGACAGCTCCGAGAGTGACTCAGATGATAGCTCAGATGAGGATGTTCC
TGCCAAGACTCCTGCTGCTGCTGCCAAGAAGGTAGATTCTTCAGACAGTTCTGAGTCGGA
GAGTGAATCTGAGGATGAGGAGAAATCAAAGAAAGCCGCACAGGCCACCAAGATAGCTCC
TGCAGCTGCTAAAAGGAAGGAGGAGTCCAGTGATTCCTCAGACAGTGATGAGAGTGATGA
AGAGCCTCCCCAGAAAAAGCAGAAGGATGCTGCGAAGGTTGCTCCTAAGTCTGCCAAAAA
GGACAGCACCAGTGATGATGACAGTTCTGATGAAAGCTCTGATGATGAGCCTAAAAAGGA
AGTTACAACTGCCACAAAATCACAGAAGGAAGAGCCTTATACTCCTGCTAGCAACAAAGG
TCAAGGCACAGGGTCCAAGAACCCTTGGATGGGGAACCTTCCCTTCAATATTGAGTATGA
TCAAGTTGAGCAATTTTTGACCAATTGGAAAGGCGCTGATGTCGCCTGCGTACAATAAAA
ATGGCACCCCAAGGGTTTGGCACTTTGATTTGCTACGGTGAAAATGCTAAAAGG
>TC369309 homologue to UniRef100_Q2QKC4 Cluster: Pre-mRNA processing factor; n=1; Triticum aestivum|Rep: Pre-mRNA processing factor - Triticum aestivum (Wheat), complete
CCACGCGTCCGCGCAAACCCCAATTCCAGTCCCCGTCCCAGTCCCAATCCTAATCCCGCC
CCCACCAGCGGAGCGGCGTAGCCGCCGCCTCGGCCGCCCTCGGCGCCCGCGCCGGAGAGC
CGGCGACGATGGCGAACCGCACGGACCCCCGGGCCCGGAGCATCCACGGCACCAACCCTC
AGAACCTGGTGGAGAAGATCGTGCGGGCCAAGATCTACCAGAGCAACTACTGGAAGGAGC
AGTGCTTCGGCCTCACGGCGGAGACCCTCGTCGACAAGGCCATGGAGCTCGACCACACCG
GCGGCACCCACGGCGGCAACCGCAGGCCGACCCCCTTCCTCTGCCTCGCCCTCAAGATGC
TCCAGATCCAACCCGACAAGGAAATCGTCGTCGAGTTCATCAAGAACGAGGACTACAAGT
ATGTCCGGGTTCTCGGGGCCTTCTACCTGCGCCTCACTGGCACCGTCGCCGACGTTTACC
AGTACCTCGAGCCGCTCTACAACGACTACCGCAAGATTAGGCAAAAGCTCAGCGATGGAA
AATTCACGCTGACACACGTTGACGAATTCATTGACGAGCTCCTGACCAAGGACTATAGCT
GCGACACTGCCCTCCCCCGCATTCAGAAAAGATGGATCCTTGAAGCTTCTGGAACTCTAG
AACCTAGAAGAAGTGCACTTGAAGACGATTTTGAGGAAGAGGAGGAAGATAAGGAGGATG
GACAGCCAATGGACGTAGATGAGCCTAACACTCATGAAAAGGGACCATCTCCGTGGAAGA
AGCCCCACCAAAGAACGCGACAGGAAAAGGGAGAGGGACAGAGACAGGAAACACGAAAGG
CATCACAGGGACCGAGATCATGACAGAGATCGGGATCACGACAGGGACTATGGAAGAGGC
CGGGAAAGAGATCGAGACAGAGATAGAGGCCGTGAAAGAGATAGAGAGAGGGATAGGGAA
CGAGACCGTCACCGCATCCGAGATGACGACTACAACCGAGATCGAGACCGGGATGGCAGG
GAAAGGGAACGCCGGGACAGAGACCGTGGCAGGCACAGGAGCCGCTCAAGGAGCAGAAGC
CGGGATCGGCGTGAAAGAGACCGTGAAGTGGGAGAGCTCCGTAAGAGGCGTGGCCGTGGT
AGTGCCAGTCCTCCTCGAGGGCGTGCCGAGGATGGTCCGAGGGAGGAGCCTAAGAAGAGA
AAGGAAAAGAAAGAGAAGAAGGGCAGCGGGAACGGTCCAGATCCTAATGATCCAGAGATT
ATAGAGATGAACAAGCTGCGTGCATCGATAGGGTTGGGACCACTGAAGTAGTGGTACATT
GCTGTAATGTATTTTGAAGCTCCAAGCTTAAAACCAACAGAGGATTAGTTAGCATTTCTC
TTTTAGCACTGCAAGCTTGTCAAAATACACTGTAATGTAACACTGCAAGCTTTTCTGGCT
CTACCTTCCGGGGTCTTTTTTGCATTTTCTTGAGAGACACAGTGAAGGCTGGTGAAGGAA
AGCATTTGATTTCAACTGTATTGTGTTGACAAAATCGACTAGATATTTCTGTTCAAGAAT
TTGTCGTATTTTAGTGAATAAGCTGCATCCTGTGCAAA
>TC369346 homologue to UniRef100_Q5QFC3 Cluster: Glutamine-dependent asparagine synthetase; n=1; Triticum aestivum|Rep: Glutamine-dependent asparagine synthetase - Triticum aestivum (Wheat), partial (51%)
ACGGCGACCCACGCTGCCGTCTTTCAGAAGCACAGAGAGAGATCTTCTAGCTACACACTG
TTGCCGTCGATCCAGCAAAAATGTGCGGCATACTGGCGGTGCTGGGCTGCGCCGATGACA
CCCAGGGGAAGAGAGTGCGCGTGCTCGAGCTCTCGCGCAGGCTCAAGCACCGCGGCCCCG
ACTGGAGCGGCATGCACCAGGTCGGCGACTGCTACCTCTCCCACCAGCGCCTCGCCATCA
TCGACCCTGCCTCTGGCGACCAGCCCCTCTACAACGAGGACAAGTCCATCGTCGTCACTG
TGAATGGAGAGATCTACAACCATGAACAGCTCCGGGCGCAGCTCTCCTCCCACACGTTCA
GGACAGGCAGCGACTGCGAGGTCATCGCGCACCTGTACGAGGAGCACGGGGAGAACTTCA
TCGACATGCTGGATGGTGTCTTCTCCTTCGTCTTGCTCGACACACGCGACAACAGCTTCA
TTGCTGCCCGTGATGCCATTGGCGTCACACCCCTGTATATTGGCTGGGGAATTGATGGGT
CGGTGTGGATATCATCAGAGATGAAGGGCCTGAATGATGATTGTGAGCACTTTGAGATCT
TTCCTCCTGGCCATCTCTACTCCAGCAAGCAGGGAGGCTTCAAGAGATGGTACAACCCAC
CTTGGTTCTCCGAGGTCATTCCTTCAGTGCCATATGATCCACTTGCTCTCAGGAAGGCTT
TTGAAAAGGCTGTCATCAAGAGGCTTATGACGGACGTTCCATTCGGTGTTCTACTCTCTG
GTGGCCTAGACTCATCATTGGTTGCAGCCGTTACAGTTCGTCACCTGGCAGGGACAAAGG
CTGCAAAGCGCTGGGGGACTAAGCTTCATTCTTTTTGTGTCGGACTTGAGGGGTCACCTG
ATCTGAAGCCGCAAAGGAGGTACCCAATTACCTGGGGACCATGCCCCATGAGTTCACCTT
CACTGTGTCAGGACGGCATGATGCATTGAGGTGTGATTATCACCCGAAACATTTATGGAC
GACATCAGGCAGCCCCAAAGTTCTGATTTAGCCAGACCAGTCACTGGCGTCAGATGGCAT
CTCTGTGAGGGTCCATAAAATTGGAAGGA
>TC369372 UniRef100_Q9SPH4 Cluster: Heat shock protein 101; n=1; Triticum aestivum|Rep: Heat shock protein 101 - Triticum aestivum (Wheat), complete
TCGGCACGAGGAAGAAGACACCAAGGCGAATCCCCCCCAATCGCCATTGCCAGTTCCGTT
GCAGTTAATCCGTAGCTCGCAGAAGCGGAAGCCATGAATCCCGACAAGTTCACGCACAAG
ACCAATGAGGCGCTCGCGGCGGCGCACGAGATGGCGTCCGAGGCCGGCCACGCGCAGCTC
ACGCCGCTGCACCTCGCCGCGGCGCTCGCGGCGGACAGGTCGGGCATCCTCCGCCAGGCC
ATCGCCCACGCGTCCGGCGGCAACGACGCCGCGGCCGAGTCGTTCGAGCGCGTCGCGTCC
GCCGCGCTCAAGCGGCTGCCCTCGCAGTCCCCGCCGCCCGACACCGTCCCGGCCTCCACC
TCGCTGGTCAAGGCCGTCCGCCGCGCGCAGTCGGCGCAGAAGTCGCGCGGCGACTCGCAC
CTCGCCGTCGACCAGCTGCTCATGGGCCTCCTCGAGGACCCGCAGATCTCCGACGCGCTC
AAGGAGGCCGGCATCTCCGCTGCGCGGGTGAAGGCCGAGGTCGAGAAGCTCCGGGGAGGC
GACAACCGGCGCGTGGAGTCCGCGTCGGGGGACACCAACTTCCAGGCCCTCAAGACGTAC
GGCCGCGACCTCGTGGAGGTGGCGGGCAAGCTGGACCCGGTCATCGGCCGCGACGAGGAG
ATCCGGCGCGTGGTGCGGATCCTGTCGCGGCGCACCAAGAACAACCCCGTCCTCATCGGC
GAGCCCGGCGTGGGCAAGACCGCCGTGGTGGAGGGGCTCGCGCAGCGCGTCGTGCGCGGC
GACGTCCCCAGCAACCTCCTGGACGTGCGCCTGGTCGCGCTGGACATGGGCGCGCTCGTG
GCCGGCGCCAAGTACCGCGGCGAGTTCGAGGAGCGGCTCAAGGCCGTGCTCAAGGAGGTG
GAGGAGGCCGAGGGGAAGGTGATACTGTTCATCGACGAGATACACCTGGTGCTCGGCGCC
GGGCGGACGGAGGGGTCCATGGACGCGGCCAACCTGTTCAAGCCGATGCTGGCGAGGGGG
CAGCTCAGGTGCATTGGCGCGACGACCCTCGAGGAGTACAGGAAGTACGTGGAGAAGGAC
GCGGCGTTCGAGAGGCGGTTCCAGCAGGTGTTCGTGGCAGAGCCCAGCGTCCCCGACACC
GTCAGCATACTCAGAGGGCTCAAGGAGAAGTACGAGGGGCACCATGGCGTGAGGATTCAG
GACCGCGCGCTCGTCATTGCCGCGCAGCTCTCGTCGAGGTACATCATGGGTCGTCATTTG
CCTGATAAAGCAATCGATTTGGTTGACGAGGCCTGCGCAAATGTGAGGGTGCAACTTGAC
AGCCAGCCTGAAGAGATCGACAACCTCGAGAGGAAGAGAATCCAGTTGGAAGTCGAGCTC
CATGCCCTCGAGAAGGAGAAGGACAAGGCTAGCAAAGCTCGGCTAGTTGATGTGAGGAAA
GAGTTGGACGATCTGCGAGACAAGCTGCAGCCGCTGCAGATGAAGTATCGCAAGGAGAAA
GAGAGGATCGACGAGATCAGGAGCCTGAAGCAGCGCCGCGAAGAGCTGCAGTTCACTCTG
CAGGAGGCCGAGCGCCGGATGGATTTGGCCCGCGTGGCTGATCTCAGATACGGTGCTCTG
CAGGAGGTTGACGCTGCCATTGCTAAGCTGGAGGGTGAGACCGGCGAGAACTTGATGTTA
ACAGAGACTGTCGGCCCGGACCAGATTGCCGAGGTGGTGAGCCGCTGGACTGGCATTCCT
GTCACCAGGCTCGGACAGAATGAGAAGGCGAGGCTGATCGGGCTGGCTGATCGACTGCAT
CAGAGGGTCGTTGGACAGTATGAGGCCGTCAATGCAGTCGGAGAGGCTGTTCTACGGTCG
AGGGCTGGCCTTGGACGCCCGCAGCAGCCTACTGGTTCATTCCTCTTCCTTGGACCGACC
GGTGTCGGAAAAACCGAGCTCGCCAAGGCTCTAGCTGAGCAGCTGTTTGATGACGAGAAC
CTGCTCGTCCGCATCGACATGTCTGAATACATGGAGCAGCATTCGGTTGCCCGGCTAATC
GGAGCCCCACCTGGATATGTTGGTCATGAAGAAGGGGGGCAGCTGACCGAGCAAGTGAGG
AGGAGGCCATACAGTGTCATCCTCTTCGACGAGGTTGAGAAGGCGCATGTGGCGGTGTTC
AACACTCTGCTCCAGGTCCTGGACGATGGGCGGTTGACCGACGGGCAAGGCAGGACGGTT
GATTTTAGGAACACGGTGATCATCATGACCTCAAACCTTGGCGCGGAGCACCTCCTCGCC
GGAATGGTGGGCAATTCGATGAAGGTTGCTCGTGATCTGGTCATGCAGGAGGTGAGGAGG
CATTTCCGCCCGGAGCTGCTGAACCGTCTGGACGAGATCGTCATCTTCGACCCTCTGTCG
CATGAGCAGCTGCGGAAGGTCGCTCGGCTTCAGATGAAAGATGTGGCAGTCCGTCTTGCC
GAGAGGGGCGTTGCTCTGGCCGTCACCGACGCCGCCCTGGACGTCATCCTGTCACTGTCT
TACGATCCGGTCTATGGCGCCAGGCCAATCCGGAGATGGATCGAGAAGAGGATAGTGACG
GAGCTCTCCAAGATGTTGATCCGCGAGGAGATCGACGAGAACTCCACGGTGTACATCGAC
GCTGCGCCCAGCAAGGACGAGCTGACCTATGGCGTCGACAAGCACGGAGGGCTGGTGAAC
GCGCGCACGGGCCACAAGTCCGACATCCTCATCCAGGTTCCTAGCGGAGCTGTTGGGGGC
GATGCGGCGCACGCCGTGAAGAAGATGAAGATCATGCAGGACAGCGGAGAGGTGGACGAC
ATGGAGGAAGAGTAGATGGAAACCGCATCGATTGATCCCTTTCTGACTGTAGTTCCAAGT
GCCTGCACCAGGCAGTCGTATGAGCTCTGTTTTTGCTTTTGGACCGTGCTGATTTAGGTA
GTTCGGAATCGTATCTGTTGAATTGGGGGGTGAAATGAATTGTAGTTGAGGATGG
>TC369381 similar to UniRef100_Q6ATQ2 Cluster: Expressed protein; n=1; Oryza sativa Japonica Group|Rep: Expressed protein - Oryza sativa subsp. japonica (Rice), partial (51%)
TCCCGGCGAGGCGGATGNTNCGCAGCCTGAGAAGTCCGTAGCCACCTCAGATAAGACTAT
GTTAGGAGATAGGTCCTTGAAGCTTGTTTCAGGGGTATGTTATCTACCACATCCGGATAA
GGAAGAAACTGGTGGTGAGGATGCACATTTTATTTGGGATGAACAGGCTATAGGCATAGC
TGATGGCGTTGGTGGTTGGGCAAGCTACGGTATTGATGCAGGTCAATATGCTAGAGATAT
TATGTCTAATGCAGTAACCGCAATAGAAGAAGAGCCAAAAGATTCAATTGATCTTACAAG
GGTACTAGAGAAGGCCCATAGTAGCACAACAGTGCCGGGTTCATCGACCGCATGTATCAT
TGCTTTAACAAATCAGGGAATACAAGCAATTAATCTTGGTGACAGTGGCTTTATAGTCAT
CCGAGATGGCTGCACATTGTGTAGGTCACCTGTACAACAACATGATTTCAATTTCTCCTA
CCAACTTCAGAGTGGCAACTCGAGTGACTTGCCTAATGCTGCACAGGTCTTCAAGGTACC
CGTCGCGTCTGGTGATGTAATTGTCGCTGGAACAGATGGGTTGTTCGATAACTTGTACAA
CAACGATATAACAGCTGTAGTGGTCCACGCAACCAGAGCTGGCCTGGAACCTCAAGTGAC
AGCCCAGAAGATAGCGGCGCTCGCACGCCAGCGGGCACAGGACAAGAACAGGCCGACGCC
GTTTTCGACCGCGGCCCAAGACGCTGGGTACCGGTACTACGGCGGGAAGCTGGACGACAT
CACCGTCGTGGTCTCGTACGTAACTGCCTTTGGCAACTCGTAGCACAGTGGGTTAGGAGA
AGACTGCTGAATATCTAGACCGAGGCGCGTGCCTCCCCTTTTTGTCCTGTAAATACCCAC
GACAGCCTTTTGAGGCTCTGTTTTTTTTTCTACCAGACTTGTAAAGAAGCTGGATGATTT
GTAAGTATCTCCTCTGCATGAGTACAGTAGCTGTAGAGAACCGCAGACAGTTTTAATTAT
GTACTGAAAGAAGCATAGAACGGATTCAAACACGGG
>TC369383 UniRef100_Q9ZSR5 Cluster: Heat shock protein HSP26; n=1; Triticum aestivum|Rep: Heat shock protein HSP26 - Triticum aestivum (Wheat), complete
GCACGAGCTTAGCTGCAATTCGTAGCACATCGGCTTCCAAGTTCCAACGATCTCGTAGAC
ACTCTCTCGTTTCAATCTCGAGCGACTTTTATTATTTCAAAGTGCAATGGCTGCAGCGAA
CGCTCCCTTCGCTCTCGTCAGCCGCCTCTCCCCGGCCGCGCGCCTGCCCATCCGTGCCTG
GAGAGCCGCGAGGCCGGCGCCGCTCTCGACCGGCGGGAGAACCCGCCCGCTCTCCGTGGC
CTCCGCGGCGCAGGAGAATAGGGACAACTCCGTCGACGTCCAAGTCAGCCAGGCCCAGAA
CGCCGGCAACCAGCAGGGCAATGCAGTCCAGCGCCGCCCTCGTCGCGCTGGATTTGACAT
CTCCCCGTTCGGGCTAGTGGACCCGATGTCGCCGATGAGGACGATGCGGCAGATGCTGGA
CACGATGGACCGGCTGTTCGACGACGCCGTGGGGTTCCCCACGGCGCGTCGCTCGCCAGC
GGCGGCGAGCGAGACGCCGCGGATGCCGTGGGACATCATGGAGGACGAGAAGGAGGTGAA
GATGCGGTTTGACATGCCTGGGCTGTCGCGGGAGGAGGTGAGGGTGATGGTGGAGGACGA
CGCGCTGGTCATCCGCGGCGAGCACAAGAAGGAGGCCGGCGAAGGGCAGGGCGAAGGCGG
CGACGGGTGGTGGAAGGAGCGCAGCGTGAGCTCCTACGACATGCGCCTTGCTCTGCCGGA
CGAGTGCGACAAGAGCCAGGTGCGGGCCGAGCTCAAGAACGGCGTGCTGCTCGTGTCCGT
GCCCAAGAGGGAGACCGAGCGCAAGGTCATCGACGTGCAGGTCCAGTGATGAGTTCGTGT
GAGACTGTACCCTGCATCTGAGGCTTTAAGATTTCAGCTGTCCGAGGTGTGCTCTTTGTA
GAGTGTGCCGTTTTTCTCCAATCCTCTTTGCGCACTCGTTGTGCGAAATTTGTAGTGCTC
TATGTCTCTCCTCTCTCCCTAATAATAAAATAATAAAACACAGATTGAGGCTCTGTTTGG
TTCAT
>TC369395 similar to UniRef100_Q9FWK4 Cluster: Cyanate hydratase; n=3; Oryza sativa|Rep: Cyanate hydratase - Oryza sativa subsp. japonica (Rice), partial (93%)
AGCGTGGTCGCGGCCGAGGTCCTCACCCTCCCACCCCAACGATTTCGTCGAGCACCTCGC
GGGCAAAGCAGGCAAACGGCGGACGGACAAATCATGGAGGAGAGCGGCGCGAGCGCGGCG
GCCGTAGTCCCTCGGCTGTTGGCGGCGAAGGAGGAGTCCGGGAAAAGCTTCTCGGACATC
GCGGCCGAGACGGGGCTCACCAACGTCTACGTCGCGCAGCTGCTGCGCCGCCAGGCGCAG
CTCAAGCCCGACATGGCGCCCGCGTTCCGGGCGGCCGTCCCGGCGCTCACCGACGAGCTC
GTGGAGCTCATGATGCGGCCGCCTTTCCGGTCCTACCACCCGGACATCGTCCACGAGCCC
GCCATATACAGATTGAATGAAGCTGTTATGCATTTTGGAGAGAGCATCAAGGAGATCATC
AATGAGGATTTTGGTGATGGAATCATGTCGGCTATAGACTTCTACTGTTCAGTTGACAAG
ATTCAAGGGGCTGATGGAAAAGATCGTGTGGTGGTCACATTTGATGGGAAGTATCTGCCT
TACACCGAGCAGAGATCTGAACATATGATGTCAAGATTGAACCGGAATGCATCTTGAGAT
GGCTGGTGTTACGAAGAGGATGTATGTTCATGGTGTAACACATTGTGTATTGCCTGATTC
TACTTTGGACTTGGAAGTGAATAATGGCTTTTCTGGCATGAATGACCGACAAATAAACGA
ACTGTCTACATGTACGCAGAATAATTTGTTAAAAATGCGGTTTGTATCATCATCTTCGTT
CTGCTTAGTGAATTATATTTTTCATGAATTTAGCATGCGGATTGATGTGCTGAAATAAAA
TGTTTTCCCTACCTCGGCCGCGACCACGCTAATCCGCGGCCATGGCGGCCGGGAGCATGC
CACAGTCGGGCCCAAATCGCCCTATTGTGAGGTCGTATTACAATTCACTTGGCCCGCGTT
TACAAACGTCGTGAATGGGGAAAACCTTGGCGTTTCCCAACATAAATCCCCTTTCAACCA
ATCCCCCTTTGCCCAGTTGTGGTAATACCAAAAAGGGCCGCCACCATTGCCCCTTCCCAA
CGATTGCCAC
>TC369396 similar to UniRef100_A2WXX3 Cluster: 60S ribosomal protein L5-1; n=1; Oryza sativa Indica Group|Rep: 60S ribosomal protein L5-1 - Oryza sativa subsp. indica (Rice), partial (78%)
AAAAGTAAAAACCCTTTCGTGCGCCCCCCGCACGGCGACCTCATTTTTATAAGGGAAGGG
TTTTTCCTGGGGGGGGGGGTGGGTAATACAAAACCAAAAGACAGGCGGTATCACGAGGTT
TTCAATACAGTTTCAAAGGAGGGCCCAGGGAAGACCGAATAACGGGCCCCGGTTGGGGTT
CCCCAACCCGGGGCCAAGGCCCATTTCAATTCCCCCCAGTACCGTTTTTTTGTGCGATTT
ACCCAACAGGAGTTTCACTGCACCAAATTGGTTATGCTACCATGCTTGGTGATATCGTGA
TGGCCGCTGCTACCTCCCATGAGTTGCCTCGCTATGGTTTTGAAGTTGGCCTCACCAACT
ATGCTTGCAGCTTACTGCACTGGTCTGCTTTTGGCCCGTCGTGTGCTCAAGAACCGTGAT
CTTGATGAGGAGTATGAAGGCAATGTTGAGGCCACTGGCGAGGACTTCTCTGTTGAGCCT
TCTGATGAGAGGAGGCCTTTCCGTGCGCTTTTGGATGTTGGTCTTATTAGGACCACCACT
GGAAACCGTGTGTTTGGTGCCCTTAAGGGAGCTTTGGACGGTGGTCTTGACATTCCCCAC
AGTGACAAGAGATTTGCTGGTTTCAAAAAGGATGAGAAGTCGCTGGATGCTGAGATTCAC
CGCAAGTACATCTTTGGAGGGCATGTTGCTGACTACATGAGGTCACTAGCAGATGAGGAA
CCAGAGAAGTTCCAAACTCACTTCAGTGAGTACATCAAGAGGGGAATCTCAGCTGATGAC
ATGGAAGCAGTTTACAAGAAGGTTCATGCTGCCATCCGTGCTGATCCCACCATGGCCAAA
TCAACCAAGGCGCCTCCCAAGACTCACAAGAGATACAACCCCAAGAAGCTGACCTATGAG
CAGAGGAAGGCCAGCCTCGTTGAAAGGCTCAACGCCCTCAACAACTCTGCGGGTGCCGCC
GATGACGATGAGGACGACGACGAGTGAAGAGCTCTTTGTCCACCCCAGTGTAGTCTTGCA
ACGTGCGTTTTTGTTAAAGTCCGGCACTCTGCACAATGACCTGTTCCATTGAGTTCTGTT
TGTCCTGCTGGAGTTATAGATTGTGTTATCTGGGTTATGTGCTGTGCTGGGGTTTGGATC
TTAATCTTGATCCGTTCGTCTTGCACCCAN
>TC369428 similar to UniRef100_Q9FK91 Cluster: Poly [ADP-ribose] polymerase 3  (PARP-3) (ADPRT 3) (NAD(+) ADP-ribosyltransferase 3); n=1; Arabidopsis thaliana|Rep: Poly [ADP-ribose] polymerase 3  (PARP-3) (ADPRT 3) (NAD(+) ADP-ribosyltransferase 3) - Arabidopsis thaliana (Mouse-ear cress), partial (23%)
TGCGGTAACCTTTAACACGGAACCGTATGCCATTGGCCTTTTGGGGCACTATAGACCAGT
TTACCAAAAACAGGTTGTACCGTCCGGATTCCCGGAAATCTCGACCCACGCGTCCGATAC
GAACCGGTCAAGGTCGACGACGTGGTCTATGGCGTGTCGGTGGATCGGATATATGCTGTT
AAATCCAGTGCATTCCCTTCTTATGAAGAAATAAAGAAACTGCCAAACAAAGTTCTTCTC
TGGTGTGGAACGAGAAGCTCAAACCTGCTTAGGCATCTGCATAAAGGTTTCCTGCCTGCT
GTTTGTCATCTGCCTGTGCCCGGATACATGTTCGGTCGAGCCATTGTTTGTTCGGACGCG
GCGGCTGAAGCTGCCCGTTATGGCTATACGGCGGTTGACCGTCCAGAAGGGTACCTGGTG
TTGGCAGTGGCCTCTCTGGGGGAAGAGATCAAAGAGATAACGGGCACACCTGGAGCAGAG
GATGTGAAATCCCTGGAGGAGAAGAAGCTCGGCGTGAAGGGGGTGGGGAGGAAGACTACG
GACGAATCGGAGCACCTCACCTGGAGGGACGACGTCAAGGTGCCCTGCGGAAAGCTGGTG
CCGTCGGGGAACGAGGACGGCCCGCTCGAGTACAACGAGTTCGCCGTGTATGACCCGAAG
CAGGTGAGCATCCAGTTCCTGGTTGGGGTGAGGTACGAGGAGCAGAACATGGAGGTGGTG
CCGGACGAGTGAAGCGTCCACCCTCGGGCCTCCGGTCATGGCGGCGCCCAGCCGCGGTCA
GGTCGACAGTTCCCTGTATTTTGGAACGCTTTAGTGGTAGTGACCGTTTAACGATGGTGC
GTCGGCGATGTCGGTGGCCTGTGTCCCATTTTGGGTAACTTGGAGGTAGGAGAAACGCTT
GTAGTTGTAGTAGGTGAACATGCTGTGTCTGTATATATGTCTAGCAGAATGTATGTATGT
ATGTATCTGCCAGTCGGAGTCCTGGTGCCGTGGTGCACGTAGCAGGAATGCATGTGGATG
TTGGTTTGTATGTGCACGAGTTCGTGCTATGCTTAAAAAAAAAAAAAAAAAGGCGGGCGG
CCTAGAGTATCCCCGAGGGGCCCAAGCTACGCGTAACCGGTTTCTTGTACAAGTGGCCCC
TATAGTGATCGGATATAAGCAAGGCCTGGCGGCGTTTAAACCGTTCTGAATGGA
>TC369437 weakly similar to UniRef100_A7Q3S3 Cluster: Chromosome chr13 scaffold_48, whole genome shotgun sequence; n=1; Vitis vinifera|Rep: Chromosome chr13 scaffold_48, whole genome shotgun sequence - Vitis vinifera (Grape), partial (39%)
GACGCTCTTGCTCTAGCCGTTGCTGATGAAATGCGCAAGATCTACACGAAAGAGTTAGGC
CCCCACACCAGTGCCACTTACTGTTCTTGGTCAAGCAGTAGCTGAAGAAGATAAATTTTT
TCTTGATGCTGCTGATGATGGAGATGCTGCTGCTGGAGATGTAGATGCTGCAGAAGGTGA
TAAAGACCAGGATGCTGATGCTCTAACTGGAGAGAGGAAGAAAACAAAAAGAGTTACGAG
AGTGGAACTGAACAAAAGGGCTCGTCGTAAAGAGAGGTTAAGGACAGAAGCAGATGCGAA
GAAACTGGAAGTTTTTTCAAAGCAAATAGACAGCTTGCCAAATATATTAGAGGAGATAGC
AAAAGAGGACAAGGAAAAGGAGGAAAAGCGCATAAGGCTAACTGTGGCTAAGCAGGAAAG
ACTCAAGTCAGCCCCACGTCGTCTGGGTAGACACAAGTTTGAACCTGCTCCCGTTCAAGT
TCTGTTGACAGAGGAGATTAGTGGCTCGCTTAGAAAGCTGAAGGGGTGCTGCAATCTAGC
GAGGGATCGCTATAAGAGCATTGAAAAACGTGGCATGCTTGCACCAAATAAGAAATTAAG
CAAGCGCCCTCGCCGCTAAATGTGTGGTGTATGTTCCAACACGGTGAGGAACATGAGCAA
TCTCACTGGGAGTTGAAAATAACTTGAATTGACGGGGGAGACCAGTGCTGACAAGGCTAT
GGAAAATATAGTTCTACAATTTGCCTTGTTAGTATTGCTGAGGGGGTTAAAAGAGTCGCA
TCGCTTGAATTTTAGTTTGTCGCTCCCTCTCATGTCTGGCCTGAAAACGGCCTTCGTCGG
GCAGGTTTCGTATATCAGACTTCTTACCATCTTTGTATCGACTGTAATAGATAATTATGT
TCTCAGCGACAGTATGATCTCCTTCATCGCTATGAAGACTGCGTTTCAGCTGTAAAAGAA
CATTGCATTGCCAACTGCTCTTTGTTCATCACAAAAGATTTAAGTGACGTTGGTGATACA
AT
>TC369483 homologue to UniRef100_A6N1K0 Cluster: Nucleosome chromatin assembly protein; n=2; Oryza sativa|Rep: Nucleosome chromatin assembly protein - Oryza sativa subsp. indica (Rice), partial (95%)
AAGCAGGCTGGTNACGGCCCGGGATGTATGGGATATCGTCGACCCACGCGTCCGCAAACG
CGCACACACTCCCTCTCGCTCTCGCGGCGCAGGTCGGAGGCTAAAACCCTAGAGACAGGC
GACTATGACGGCGCCGGCGGACAAGGGGAAGAAGGCCAAGACCGATACCGACGTCGGCGA
GGAGAACGAGCAGATCGACGGTGCCCTCGTCCTCTCCATCGAGAGGCTCCAGGAGATCCA
GGACGAGCTCGAGAAGGTTAATGAAGAAGCAAGTGATAAGGTTTTGGAGGTTGAGCAGAA
GTACAGTGAGATTCGCAGACCTGTCTATCTTCGGAGGTGTGACATCATCAAAACAATTCC
AGACTTTTGGCTGACAGCGTTTCTAAGTCATCCTCTTCTCAGTGAGCTTTTGACTGAAGA
GGATCAAAAGATGTTCAAGTACTTGGAATCTGTTGATGTTGATGACTCTAAAGATGTCAA
GTCAGGCTACTCCATCACTCTTAACTTCTCTGAGAATCCGTACTTTGAAGACAGAAAGCT
TACCAAGTCATATGCCTTTGCTGATGATGGAACAACCACAATAAATGCCACTTCCATTAA
GTGGAAGGAGGGAATGGAAATTAATGGGAATGCCATTAAGAAGAAAGGAAGCAAGCGCCC
ATTGGTTGAAGAAAGTTTCTTCACCTGGTTCACTGATACAGAGCACAAGAGCCTTGCTGA
TGGGGTGCAAGATGAGGTGGCAGAGATCATCAAAGAAGATTTGTGGCCGAACCCATTGAA
ATATTTCAACAATGAGGTTGAAGAGTTTGAAGGAGATGACGAGGATGAAGAGGGATCTGA
TGGGGAGGATGCTGAGGAGGATGAGGACGAGGAGAACTGAGGCCTTGGTTGGCTTTGGTG
GGTCCTGATGAATCGTTGTCTGCAGAGGCTGTGGGTGTCTGAAGGGTGTAGTCATGTGAC
CCTTTCGAGACTGTTTTGTTTTGTGTTTGACTTAGCTGGAACTTAGCCTTAGGAGCTGTT
GAATGCGTTATCGAGTACGTACTGTCGTATTTCGGAACTTAAGGGAAACTTCTATTTTCA
TAATCTGGCGATTTTTTTGCACC
>TC369486 similar to UniRef100_Q1WM16 Cluster: Hexokinase-7; n=1; Oryza sativa Japonica Group|Rep: Hexokinase-7 - Oryza sativa subsp. japonica (Rice), complete
CCACGCGTCCGGTTCGCGAACTACAGCCCAAGAAAGAAAAGAAGGCCACCATATATACGG
CTCACGGGAGTTGATCAGCGGCCTTCTTTTCCTGCGGCTCGCTTGGTTCTCGGTTGATCG
TAGGAGTTTCGGGTTCTGTTCGATCGTCGGCGTCGGGATCATGGTGGCGGCGGTGGATGC
GGTGGCGGAGAAGGTGGTAGCGCAGCTCCGGGAGGAGTGCGCGACCCCGGCGACGCGGCT
GGATGGCGTGGCGACGGCCATGGAGGAGGAGATGAGGGCTGGGCTGCACCAGGAGGCCGG
CAGCAAGATCAAGATGATCATCTCCTACGTCGACAACCTCCCCAACGGGAGTGAAGAAGG
CTTGTTCTACGCACTGGACCTTGGAGGAACAAACTTCCGCGTGCTTCGTGTGCAGCTCGC
TGGCAAGGACAAGCGCGTCGTCAAGCGTGAATCCAGGGAGGTCTCTATTCCTCCTCACCT
CATGTCAGGCAGCTCTGCGGAGTTGTTTGGCTTCATCGCGTCTGCGCTAGCCAAGTTTGT
TGCAGATGAAGGAGATAACAAAGTGTTGGACGGCAAGCAGAGGGAGCTGGGCTTCACGTT
CTCTTTCCCCGTGAGGCAGTCGTCCATCGCATCGGGCACCCTGATCAAGTGGACAAAGGC
GTTTGCCATCGATGACGCGGTCGGCGAAGATGTAGTCGCGGAATTGCAGACGGCCATGGA
GAAGCAAGGTATCGACATGCGTGTGTCTGCGTTGATAAACGACACCGTAGGGACACTGGC
TACGGGCAGCTATAACGATGAAGATGTTGTCATCGGTGTGATATTAGGTACCGGCTCAAA
TGCCGCATATCTAGAAAAGGCAGATGCCATACCCAAGTTGGAAGGAGAGTTACCAAAATC
AGGAAATATGGTTATAAATACCGAATGGGGCAACTTCTCTTCTTCATGCCTTCCGATCAC
AGAATATGATCAAGCATTAGACAAGGAGAGCCTAAATCCTAGAGAGCAGATCTTCGAAAA
GTTAATATCCGGAATGTATCTTGGCGACATCGTGAGGCGGGTGCTTCTTAAAATCGCCTC
GCGGTCTTTGATTTTTGGTCACATTAAACGCACCAACCTCAAAACTCGCTTCATTCTGAG
GACTCCTGATATTTCCGCAATGCACCATGATGAAACCCCTGATCTGAGGATTGTAGCTGA
AAAACTGGCAGAAACCCTGAAGATCAAAGACACGTCCTTGGAGACTCGGAAGATGGTCGT
CGATATCTGCGACATTGTGACCAGCAGGTCTGCCCGGCTGGCCGCTGCCGGGATTGTGGG
GATAATCAGGAAGATTGGTAGGGGCACCCCAGGCGACAAGAGGAGGACAGTCATCGCGAT
CGACGGCGGGCTGTTTGAGCATTACACCAAGTTCCGGCAGTGCCTGGAGAGCACGCTGGT
GGAGCTGCTTGGCGAGGAGGCGTCGGAGTTGGTGGCGGTGAAGCTCACAAAGGACGGTTC
GGGCGTCGGAGCTGCCCTGATTGCTGCTGCTCACTCTCAGTACCTCAACTGATCAAGTTA
CGAGCTTTTCTCAGACAGTGGCTGTTGTTATTTGACTGTAGTGTTCTTTGTACATTTCAA
AGAAGCCTGATGTGCCTCTGTCAAACTAATGTCTTATCAAAATACATACGTTTGCTGTTG
CAAGCTCCAGCGTCTTAAGTTCGTAACCGAACCACTGTGGTGTTGCATAGAAAGTTATAA
ACCAATTTAGGACATATCCGGAAGGTTTGTGAAAGTGGAACAGGGCTTTTCTTGTTTTCC
GAACAGCTGAAAATAGAGCTGGTTACTAAATCTCTCTTCNAAAAAAAA
>TC369504 UniRef100_P24847 Cluster: Dihydrodipicolinate synthase 2, chloroplast precursor; n=1; Triticum aestivum|Rep: Dihydrodipicolinate synthase 2, chloroplast precursor - Triticum aestivum (Wheat), complete
CAAATTCCAAAACCCTCGCCTGGTTCGCTGGTTTTCACTCGAAGGACGACAATGATGGCG
GCGCAGCCGACGGCTAACCCGGGGGTCCGCCTCGGCTGGAAGGCCCCCGGCGCTCTAGCA
TCCCCGCCGCGCCTGGCTCTGTCTCGCTCCGCCGCGGCCCCGCTCGCGTCACACAGGGTT
GGCAGAGGAAAGTTTTCAGCTGCGGCCATCACTACTGATGATTATCTTCCAATGCGAAGT
ACTGAAGTGAAAAATCGGACATCAGTAGATGGAATCAAAAGTCTCAGACTAATCACAGCG
GTCAAAACCCCCTATTTGCCAGATGGAAGATTTGATCTTGAAGCATATGATTCTTTGATA
AACACGCAAATAAACGGGGGCGCCGAAGGTGTAATTGTTGGTGGAACAACAGGAGAAGGT
CATCTTATGAGCTGGGATGAACACATCATGCTCATCGGGCACACTGTTAACTGCTTTGGA
ACTAACATTAAAAGTGATAGGCAACACGGGAAGTAACTCAACTAGAGAAGCGATTCACGC
TTCAGAGCAGGGATTTGCTGTTGGCATGCATGCAGCTCTCCATGTCAATCCTTACTATGG
GAAGACCTCAACTGCAGGACTGATCTCTCATTTCGACGAAGTCCTCCCGATGGGTCCAAC
AATCATTTACAATGTGCCATCCAGGACTGGTCAGGACATACCTCCTGCAGTCATTGAGGC
ACTCTCAAGTTATCCAAACATGGCAGGAGTGAAAGAATGTGTTGGACATGAACGAGTGAA
GTGCTACACAGACAAAGGTATAACAATATGGAGTGGCAATGATGACGAATGCCATGATTC
AAGGTGGAAGTATGGTGCTACTGGAGTCATTTCTGTGACTAGCAACCTTGTTCCTGGTCT
CATGCGCAGTCTCATGTTTGAAGGGGAGAATGCGGCCCTAAATGAGAAGCTACTGCCTCT
GATGAAATGGTTATTTTCTGAGCCTAATCCGATTGGTCTCAACACTGCCCTGGCTCAGCT
CGGTGTAGTGAGGCCTGTTTTCAGGAGACCGTATGCCCCTCTCTCTCTTGAAAAGAGGAC
CGAGTTTGTCCGGATTGTTGAAGCAATCGGGCGGGAGAACTTTGTGGGACAGAAAGAGGT
GCGGGTTCTGGATGATGATGATTTTGTGTTGATCAGTAGGTATTAAATAAGTGAGTTCAT
TGTGCGCTATGTACGTTACGAACAGCGGCGGTTCTCCTTTTAGACATTTCATCAGTTGTT
CAACAGCCATATGTTTTATCTTTTCTGTGATTGGAAGTTAACTTGGAACCCTGTGGGGTT
TCTTTGCACCCTATAATGCCAGTTCTAGTGAGAAATGAGGATAAGCTAAGAGATGTACAG
C
>TC369509 weakly similar to UniRef100_A9RG16 Cluster: Predicted protein; n=1; Physcomitrella patens subsp. patens|Rep: Predicted protein - Physcomitrella patens subsp. patens, partial (59%)
CCACGCGTCCGCTACCCGTTAAAATCCCGGCAAATCCCCTCCCGTCTCTCGCGCTGCCTC
CCTACTCTCCCGTCCCACCGCATCGCTCACCATGGCCGCTGTCGGCGAGGCCTCTGGCCG
CCGGGCGGCCAGCTGCTTCTTCGAGGTCGGCCAGCGCGAGATCGGCTCATCCAGCTCCCG
CGCTTCGTCCTGCCGAATCAGCGGCTCCGAGGGCCTAATTTTGCGGATGAACCAATATGG
AAAGTTGCGAGGTCATAGTGGCTGTGTTAATACTATAAGCTTCAATCCTGCTGGTGACCT
CCTTGTGTCTGGTTCAGACGACACAGACATCATACTATGGGACTGGCTTGCTAAAACTGA
AAAACTAACTTACCCTTCTGGACATCAACAAAATGTCTTTCATGCTCGTGTGATGCCATT
TACAGATGACAGCACCATTGTGACCGTTGCTGCTGATGGCCAGGTTAGGGTGGGACAACT
GAAGCAGGGTGGTGAATTCACAACCAAACAAATTGGGGAGCATCATGATCGTGCGCATAA
GATGGCTCTCGAACCAGGAAGTCCTCACATACTTTACAGCTGTGGAGAGGATGGCTTGGT
ACAACACTTTGACCTGCGCAGTGATTCACCAACAAAGCTTCTCACCTGCTATTCATTCTC
AAATAGAAGGCGTCGTGTAAGACTGAATACCATTGCTATTGACCCACAGAACCCTAATTA
TTTTTCGATCGGTGGCTCCGATGAGTATGTACGGCTGTATGATTTTAGGAAAATAAACTT
GGAGTCTTCAAGCAATATGAACCTACCAGTTGATACCTTCTGCCCTAAGCACCTTCTTAT
GGGTGGGAAGGTCCACATCACTGGTATTGCATACTCTTATTCAAGCGAGTTACTTGTCTC
ATACAATGACGAGCTTATCTACCTGTTCCAAAACTATATGGGTCTTGGTCCGAATCCTGA
ATCAACACAGCCAGAGCATTTGGACAAGCTCGAGCAGCTACAATCATACTCTGGTCACAG
AAATTTCAGAACTGTTAAAGGAGTCAGTTTCTTTGGACCCAATAATGAATATGTTTTGAG
TGGGTCAGACTGCGGGCATGTGTTCATTTGGAGGAAAAAGGAAGGTGAATTGATGAGGAT
CATGCGCGGCGATAAACATATCGTTAATTGCATCGAACCCCATCCGCATTTTCCCTTCCT
AGCTACTAGTGGGATAGACAACACCATTAAGATTTGGACACCTTCGTCAAGCAAAGTGAT
GCAATTGCCTCAATATGCAAATAAAGTAATAGCTTCAAACGCGCGGGAGAGGCAATTCTA
TGCCTCCCGAGGAGAAATGACACTTTCAGCTGACGTCATGATGCGTATCTTAAGACTGCA
AAGTACACAATCTGAACTGTACGCAAATCATGAACCATCTGCTGCCGATTTCGCAACTGG
TGGTGATGAGACTTTCTTCATTGGGCTTGGTGATGGTGATGGGAACCAAAGATCGAACTC
TGATCCCAGGGAATGCATTGTGACATGAGGCCATGTTTTTTAGGTTGCAACTTCACATTC
AGTGATGTTTTAGTGGCGGAAAACTGATTGGCAGTGTGTCACAACCTGCTACTTGTCTTT
TCTGTTATTGTGTTATTAGTATGTTAGTATGTTCAAATCTGTACTCAGTCTAGTAAAATA
ACGGCGTTCCTGGTTGAAAGGAGGATGACCCCCGGCCTCAAGGAGGATGAACCCTGGCCT
CTTCATCTGAGAGTGCATATGCAGTCGCTTTATTATTGTTCAAAGAGACCTTAT
>TC369516 homologue to UniRef100_Q5I7L3 Cluster: Ribosomal protein L10A; n=1; Triticum aestivum|Rep: Ribosomal protein L10A - Triticum aestivum (Wheat), complete
AGCGTGGTCGCGGCCGAGGTCGCCGCTCCGCAAACCCTAGGCCGCACCAGGTGAACCGGC
GACCGGCGAATCAACCCGTCCCCGCGGCGAGCCATGAGTAAGCTATCGACCGACGCCCTC
AAGGAGGCCATCACCCAGGTGGTGGCGGACGCCAAGGAGAAGAACAGGAAGTTCACCGAG
ACGGTCGAGCTCCAGATCGGCCTCAAGAACTACGACCCGCAAAAGGACAAGCGTTTCAGC
GGTTCCGTCAAGCTGCCCCATGTCCCTCGCCCCAAGATGAGGGTCTGCATGCTCGGTGAT
GCCCAGCATGTGGGAGAGGCTGAAAAGATTGGTCTTGATTCCATGGATGTTGAAGCTCTT
AAGAAGATGAACAAGAACAAGAAGCTTGTCAAGAGGCTTGCCAAGAAGTACCATGCTTTC
TTGGCCTCGGAGGCTATCATCAAGCAGATTCCACGTCTCCTTGGTCCTGGTCTCAACAAG
GCAGGAAAGTTCCCGACCCTGGTTTCTCACCAGGAGTCTCTGGAAGCCAAGGTGAATGAG
ACGAAAGCCACAATCAAGTTCCAGCTCAAGAAGGTGCTGTGCATGGGCGTCGCGGTGGGC
AACCTGTCGATGGAGGAGAAGCAGATCCAGCAGAACATCCAGATGAGCGTCAACTTCCTG
GTTTCCCTGCTCAAGAAGAATTGGCAGAACGTGAGGTGCCTGTACATCAAGAGCACCATG
GGGAAGCCGGTCCGGGTGTTCTAAGCTCGTGCCCCTGCCGCCCCACCCTATATCAATGCT
ACCTACAGTACTGGACCTCCTTACTATGTTTCAAGCTCAAATATGTCTACTCGTCGTAGT
TTTTATCGAATTTTGCGCGTGTCCTGGTTAATGAAGATGATGAAAAGACCACTACTGTTT
CCCCTGAGTTGTGATTCTGATGGAACATTATGTTTCATCAAGATCATTCCAGTACCTNTA
TATATAATGGTGTGTTGCAAAACCTGGGCGGGAACCACCTATTCCGCGGCCATGGCGGCG
GGAACTTGCAAGTCGGGCCAATCCGCCCTAAGTGAGTGTTTAAAATTCACGGCCGCGGTT
TCCAAGTCTGACTGGAA
>TC369519 homologue to UniRef100_Q84ZA1 Cluster: AP2-domain DNA-binding protein-like; n=2; Oryza sativa|Rep: AP2-domain DNA-binding protein-like - Oryza sativa subsp. japonica (Rice), partial (55%)
ATCTCATCTCATCAATGGAGCAGGAGGTGGTTGCGGGGATGAAGCAGAAGAAGTGCTGCC
CGCTCCGGCGGTCGCGCAAGGGCTGCATGAAGGGCAAGGGCGGCCCGGACAACCAGCAGT
GCCCCTTTCGCGGCGTCCGCCAGCGCACCTGGGGCAAGTGGGTCGCCGAGATCCGCGAGC
CCAACCGCGGCGCCCGCCTCTGGCTCGGCACCTTCGCCACCGCGCTCGACGCCGCCCGCG
CATACGACGCCGCGGCCAGGGCGCTCTACGGCGACTGCGCCCGCCTCAACCTCTCGGCGT
CGCCGTCCCCAGATGCAGCACCCTCCCAGCGCAAGGCAGTGGCGCGAACGGTAATTCGGC
GCCCGGGGACGCCGTGCTGCTCCTCCCAACAACTCCAACTCCAGCGCGTCGACCCCGACC
GGGGACTCCCACGGACATGGACTGCAGTGCCTGGATGCAGCCGTCTTACTGTTACAGCAC
GGCGGAGGCGCCGGAAGACTTCGAGGCGTACGTGACGCGACTGCCCAAGGCGGAGGACTT
CGGACTGGAGGGGTTCCAGGAGGTGCCCCTGGAAGTGCTGGCCGAAGCCGGAGGAGGGGT
CAGCATATGGGACCTCTCCATCGCCCCTGACATGGCTGCAGCAGCCGCTTCTTCAGCTGC
TGCCAGTGCCTGCACTGTCCCCCAACAGCCGCTGCAGCAACCCAGCTGCTGAGGTCCAGA
TCGACGTCGACATAGAAAGTAAGGAGTGGCCGTGATATACAGTGCATATACAGCATGCGG
CATGCTGGTCACTGGCCGTGGTGCATGCAGCTAGATAGCTACGTAGTTAGTACTAGTATT
TGCTTTTTCTCCGTCGTCGCAGTAGCATACTAGCATTAATATTGGTGGGCAGGTGAGAGT
GCAAGTGTGTGTATGATATAATCGTGCGTGGGAGCAGGGGTAA
>TC369561 homologue to UniRef100_Q84TA1 Cluster: Heat shock protein cognate 70; n=1; Oryza sativa Japonica Group|Rep: Heat shock protein cognate 70 - Oryza sativa subsp. japonica (Rice), partial (50%)
TTAACAGAGGAACAGTTCGTTAAAGACGTGCTATCTGACCTCGTGGTGCACTTTGATTCT
TCTCTAACATGAGGAGGTATTTTGAGGTCAAGGCCACAGCTGGTGACACTCACCTTGGTG
GGGAGGACTTTGACAACCGTATGGTGAACCACTTTGTCCAAGAGTTCAAGAGGAAGCACA
AGAAGGATATCAGTGGAAACCCCAGGTCTTTGAGGAGGCTCAGGACTTCATGTGAGAGGG
CGAAGAGGACCCTTTCTTCCACTGCCCAAACCACCATCGAGATTGATTCACTCTTCGAGG
GAGTTGATTTCTATTCCACCATCACCAGGGCCAGGTTTGAGGAGCTCAACATGGACCTCT
TCAGGAAGTGCATGGAGCCAGTGGAGAAGTGCCTGAGGGATGCCAAGATGGACAAGAGCA
CCATCCATGATGTCGTGCTTGTTGGTGGTTCCACCAGAATCCCCAGAGTTCAGCAGCTGT
TGCAGGACTTCTTCAACGGGAAGGAGCTCTGCAAGAGCATCAACCCTGATGAAGCCGTTG
CCTACGGTGCTGCCGTCCAGGCTGCAATCCTCAGTGGTGAGGGGAACGAGAAGGTGCAGG
ACCTTCTCCTCCTTGATGTCACCCCACTGTCTCTTGGTCTTGAGACTGCTGGAGGAGTCA
TGACTGTGCTCATCACCCGGAACACCACCATCCCCACCAAGAAGGAGCAGGTCTTCTCCA
CCTACTCCGACAACCAGCCTGGTGTGCTCATCCAGGTTTTTGAGGGTGAGAGGACAAGGA
CCAGGGACAACAACCTGCTTGGCAAGTTTGAGCTCTCCGGCATCCCGCCTGCACCCAGGG
GTGTTCCCCAGATCACTGTCTGCTTCGACATTGATGCCAACGGTATCCTGAATGTCTCTG
CCGAGGACAAGACCACTGGCCAGAAGAAACAAGATCACTATCACCAACGACAAGGGCAGG
CTGAGCAAGGACGACATTGAGAAGATGGTCCAGGATGCAGAGAAGTACAAGTCTGAGGAT
GAGGAGCCCAAGAAGAAGGTTGATGCCAAGAACTCCCTGGAGACTACCCCTACCACTTGA
GGAACCCCATCCAGGCACAGAAGATGCCTCACAGCTGCTGCTGGCCAAAGAAAAAAAATG
AGAATCT
>TC369576 similar to UniRef100_Q69QY4 Cluster: ARF GAP-like zinc finger-containing protein-like; n=1; Oryza sativa Japonica Group|Rep: ARF GAP-like zinc finger-containing protein-like - Oryza sativa subsp. japonica (Rice), partial (35%)
TGGGATGGCTTCCAGTCTGCAGAACCAGCACCTAACTCCGAGAAAAAGGATACTGNTAAG
CCAGTAGAAAGTAAGGCCCAGTCTACATCGGGAATCGAAGACTTATTTAAAGACTCGCCA
GCTGTGGCAGCGTCTTCAGCTCCAGTTGCTTCCAAATCAAACCCACAGACAGATATCATG
AGTCTGTTTGAGAAGTCGAATATGGTATCACCATTTGCTATCCATCAGCAGCAGCTTGCT
TTTATGACCCAGCAACAAGCTTTACTGATGGCTGCTCTTAAATCTGGAAATGCACCCCAA
ATGGTTCCTGGGAATGCACCCCAAATGGTTCCCGGGAATGCTAGTGTGCTAAATGCTAAT
GGTTCTAATGCCCCTAATGGAAGCTTGCCTTCCCATAGCTGGCCAAATCTAGGTTATCAG
AACCCTGCATCTATTCCAGCAGCAGCACCACAAAATGGTGTCGCCAAGGCTGGGAACAAC
AATCAGGACTTCTTTTCTGGTAACTTCGGTTTTGGTTCGCCGGGCAAGCCAGCAAATGGG
GCCACAACCGCAGGTGCTAACAAGAGCGCATCCACCCCTACCTCTTCTACCCTGCCCTCT
CAATCAGGCAAAGAGTACGATTTTTCCTCATTAACGCAAGGAATGTTCTCGAAGCGATGA
GTGGCTTGCAATACTTGGAAATGGATGAGGCCTCCATTGGGCGCAGATTTAGGGAGAAGT
TGGGGGGAAGCTTGTACACTGTTTTACCGAGGCAGCTTTGCCAATTGTGGATACATAGTT
ACATCACCTTGTGGGCCAACAAGTGCGGATATGGCAGAAAACTGCTCATGTTGTTTCCTA
CAGCTGAATAGTCGCATTGTTACAGTGATGCCAAAGAACTTCAAACAGAGGATTCCCCTT
TTCTCTTGTTCAGGGTGTAGTTGCAATACCATATGTCGATTACTTTGTATTGTACGCCAA
TAATTTTATTCCGTTGTGTTCCATATATGTGATTGTATTGTTGTGACTGCCCTAAA
>TC369579 similar to UniRef100_A7PEF7 Cluster: Chromosome chr11 scaffold_13, whole genome shotgun sequence; n=1; Vitis vinifera|Rep: Chromosome chr11 scaffold_13, whole genome shotgun sequence - Vitis vinifera (Grape), partial (57%)
CTTCCGGAAAGTGAGGGTGCNCGTGTAATATTCATTCAAGGTCATCAAATTCCTTTGATA
GTCGTTAAAAGAGATGGTGGCTTCAACTATGCCTCGACAGACTTGGCTGCTCTTTGGTAC
CGGCTTAATGTTGAAAAGGCGGAATGGATAATATATGTAACAGATGTTGGTCAGCAGCAG
CACTTTGATATGTTTTTCAAGGCTGCCAGGATGGCTGGTTGGCTTCCAGATCCAAAGGAA
AAGAAGTTCCCAAAAACGAGTCATGTTGGGTTTGGCCTTGTTCTTGGAGCAGATGGCAAG
CGCTTCCGAACTCGTAGTACTGAGGTTGTTCGGTTGGGAGACCTACTTGATGAGGCTAAA
TCTCGAAGTAAATCAGAACTTCTCCAGCGTCTCACTGAAAATGGTAAAATTGTTGACTGG
ACTGATGAGGAACTAGAGCAAACTTCAAAGGCAGTAGGATATGGCGCTGTCAAGTATGCG
GATCTGAAGAACAACCGACTGACTAATTATACGTTCAGCTTTGATCAGATGCTAAGTGAC
AAGGGAAATACCGCTGTCTATCTTCAGTATGCTCATGCTCGTATCTGCTCCATTATTCGA
AAATCCAACATGGATGTAGAAGAGCTAAAAGTGAGTGGGAACATTTCTCTTGCTCATCCA
GATGAGCGTGTCTTGGGACTGTATCTTATCCGTTATGCAGAGATTGTTGAAGAGGCATGC
ACCAATCTCCTTCCCAGTGTTCTGTGTGAATACCTATACAACTTATCCGAAATGTTCACA
AGGTTCTACACAAACTGCCAGGTTGTTGGGTCACCGGAGGAGCCAAGCCGGCTGTTGCTT
TGCGAAGCGACGGCGGTCGTCATGCGACAATGCTTCCAGCTGCTTGGGATCACACCGGTT
TACAAGCTGTGATTGGCCAGTGTTTGATCTTCTACATCATATACATTTGTTTCCACCCAA
GCCCGTCTCCATGGTTACAGTTTTCGTCCTTGTAACCTAGTTGGCACCACTAACATACGC
TCGAGTCAGATTGCCCCATTTGTGAACTGAAGCGTCTGGTATTCTGGTTGAAACGTACTA
TGTAGCAAAGGATAGTCGAAACATGTTTGTTTTTGGGCC
>TC369581 similar to UniRef100_A7QUB0 Cluster: Chromosome chr2 scaffold_176, whole genome shotgun sequence; n=1; Vitis vinifera|Rep: Chromosome chr2 scaffold_176, whole genome shotgun sequence - Vitis vinifera (Grape), partial (10%)
TGCGCCCTTTTTGTGACCACAATAAAACAAGTTTTTCCCAAAAAACCAGCTGGTCCCCGC
CCCGAATTTCCCGGAAATCCGTCAACCCGCCCTTCCGGAAAAAACCCGGAGCGGGGAGCT
CAAGAACGTCATTACTAAGAACACCAACACGGAAAATTCCCTCGAAAGAAACTACCACTG
GGAAAGATGAGCCAGTACAGAAACCAAATGACAAAGATGGCAACACAACATCGTCCGCAA
ACTTCTCCCAGGATCCACTGATCGGCGAATGTGATCCATCCCATAGATGTCTCATTGAAA
AGCAGAAGTTCATCGCCTGCTTGAAAGTTTCCGGAGATTCGTCAGCTCTATCCCTTTTGA
TGGACAACAAAGGCACAAACCCACTTGATGTTAGCATAACGGCTCCAGATTATGTCATCT
TAGCAGAAGATACAGTTCATGTTGAAGCAAACGGTCACAATGAGACGCAGGTGAGTGTTT
CTGTCAGCGATACCGTGAATGACATGGCGATAGTTCTCAAAGTCGCAGAAGAAACCTGTA
AAATCAATCTTGAGACCGCAGTCACAAGGAACACAGGCCGGGTGATACCAATGCGGCTTA
CTCCAACCTACATGCTGGTGCCCGTATTTGTTCTCCTTGGGCTGGCAGGACTATGCGTCA
AACTCCGGAGGGCGCGGAAGCAAGATGGTGGGCCAGCATACCAGAAACTCGACGCACCAG
AGCTACCAGTCTCCATTGGAGGGAAGAAAGAAGCTGATCAGCCTGACCAGTGGGATGACA
ACTGGGGAGATGACTGGGACGACGAGGAGGCGCCGTCAACACCGTCGAACTCCATGCCCA
ACCTGTCGTCGAAAGGTCTGGCTTCGAGGAGGTCGACCAAGGATGGCTGGAAAGATTAGC
CGCCGGTCGGATGTCTATATCAACGCCTATATTTTTCTCTCGTGTCTTTCTTGAAGAGTT
TTTTTTTTCGCTTAGCTTTTTGGATAGATTTCGCTGAGGAGACCACTAGAGAATGTAATA
CGCTGGTAACACTAGAAGAAATATGAATGCTATTTCTTGCTAGTTTATGTTACTGGTGAA
TGAAAAAAAAAAAAAAAGGGCGGCGGCCCAAAGTATCCTCCAGGGGGCCAGGCTTAGCGT
ACCCGGTTTCTGGACAAGGGGGCCCAAAGGGAGTCGTATTAAGCAAGGCCTGGCCGCGTT
TTAAAGGTT
>TC369606 similar to UniRef100_Q40680 Cluster: Elongation factor 1-delta 1; n=4; Oryza sativa|Rep: Elongation factor 1-delta 1 - Oryza sativa subsp. japonica (Rice), partial (97%)
CTGGAGATCATCTGTTCCATCCTTTTGAGGCGAGATGGCGGCTACCTTCAATGTTAACGC
TGAGGCAGGCCTTAAAAAGCTTGATGGCTACCTTCTGTCTCGCAGTTACATCTCTGGATA
CCAAGCTTCCAAGGATGACTTGGCTGTGTATTCTGAATTCTCAGTTGCTCCACCATCAAC
TTGCACCAATGTTGCAAGGTGGTACAATCACATTGATGCACTCCTGAAGCTGAGTGGAGT
TACTGCCCCTGGTCAAGGTGTGAAGGTTCTGTCATCAGTTGTCCCTGAGACCTCAACTAC
TGATGTGGCTGAGGCTCCTGCAGCTGATGATGACGATGACAGCGATGTTGACCTTTTTGG
AGAGGAAACCGAAGAGGAGAAGAAGGCAGCTGAAGAGCGTGCTGCCAAAGCTAAGGCTTC
TACCAAGAAGAAAGAATCTGGCAAGTCATCAGTTTTGCTTGATGTTAAGCCATGGGACGA
TGAGACTGACATGGTCAAGCTGGAGGAAGCTGTCCGAAGCATCAAGATGGAGGGCCTTCT
GTGGGGTGCTTCCAAGCTCATGCCAGTTGGATATGGCATCAAGAAGCTCCAGATTATGAT
GACCATCATTGATGACCTCGTCTCTGTCGACACTCTTATTGAAGACCATCTCTGCGTTGA
ACCAGCCAACGAGTACATCCAGAGCTGTGACATTGTTGCCTTCAACAAAATCTAAATCTT
CCTGAGGCAGGTGATGGCGGTGGGTGGACAATGCAGCAGCACAATATATCTACAGTTTTC
CGTTGCCGTGATGGTGTCGTAGCTAAAGCAAGCATAACATATCTGCCCTGTGAGGTTTTT
GGACCTTAGGTCGAGTTGAGTCGTAGTGTTATTACTGAGTGTTATTTGCTTCGTATGAAA
TGAGACAATGTGGTTGGATTCCTGTTGCTATTCTCTTTCTCTGCCGTCTTCATCGCAGCT
ACCTACTTGTGTGTGCTCGCCTACTTTCTCCCTTAACAGATGCATGGACGCTGGAGCTGT
TTTGTCGTTTGAATTACAAGCATGGCGCCTGTGCCGCGTTCTCTC
>TC369610 homologue to UniRef100_A7QIQ3 Cluster: Chromosome chr9 scaffold_104, whole genome shotgun sequence; n=1; Vitis vinifera|Rep: Chromosome chr9 scaffold_104, whole genome shotgun sequence - Vitis vinifera (Grape), partial (57%)
TTTTTGTCCCACCCGGCGGGTTCAAACCCATTTCCCAGAATTTGAGGGTTTGCACAAACC
TTTCAAAACCAAAGTTGTTTTTTATATGGTGGGCTTAAAAAAAAAAACCAAGGATTTTTG
AAGAATTAATTTCTCCCCATTTGGTTGCACCACCTGAAAGGACCTTGCTCTGGCTAGAGA
CAAGGACCTTTTCATTGAAGAATGTGAGGCATTTCATTCTTGATGAATGTGACAAGATGC
TTGATTCACTTGACATGCGTAGAGATGTCCAGGAGATCTTCAAGATGACACCCCATGAGA
AACAAGTGATGATGTTTTCAGCAACACTCAGCAAGGAGATTCGCCCGGTTTGCAAGAAAT
TTATGCAAGATCCCATGGAAATTTATGTTGATGATGAGGCTAAACTGACCCTTCATGGTC
TAGTTCAGCACTATATTAAACTAAGTGAGGCGGAGAAGAATCGGAAATTGAATGATCTCT
TAGATGCGCTCGACTTCAACCAAATTGTGATATTTGTTAAAAGTGTTGGTAGAGCTTCAG
AACTTAACAGGCTGCTCTGTGAATGCAATTTTCCTGCGATCTGCATACATTCGGGAATGA
CACAGGAGGAGAGGCTGACCCGGTATAAGAACTTCAAGGAAGGGCACAAGAGGATCCTTG
TGGCTACGGATTTGGTTGGCAGGGGGATTGATATTGAGCGTGTCAATATTGTCATAAACT
ATGACATGCCTGATTCTGCTGATACATACTTGCACAGGGTTGGAAGGGCTGGGCGTTTTG
GAACCAAAGGGCTTGCAATAACATTTGTTGCTTCTGCCTCTGACTCTGACGTCCTCAATC
AGGTGCAAGAAAGGTTTGAGGTTGACATCAAGGAGCTGCCTGAGCAGATCGACACTTCAA
CATACATGCCATCTTGAAGATCCAAGTGGGGGCTAGGAGGGTTTGCTTTTCAGACACAGC
ACCTTTACATTTCTATTGGGTTACATAAACTTTGATGTAAGAGATGCTCTAGTTGTACTT
AATCAGCGATTGAATCTGCTGAGTATTTTGTTGTAGTACTCAGACTTATGGTTGTTAAGG
AACCTGTTGGAAATGTTGGTGTTCATCATGTTTGTGAGGATATTACTTATGCGG
>TC369628 similar to UniRef100_Q10MR0 Cluster: RNA recognition motif family protein, expressed; n=1; Oryza sativa Japonica Group|Rep: RNA recognition motif family protein, expressed - Oryza sativa subsp. japonica (Rice), complete
AGCGACTAGAATTTCCCGGCCCGAAACAGTAAGGTCTCTCTCCTCCTCGTCTTCGGCTGC
TGCGGCGGCGGCGGCGATGCTGTCCGGCGACGTTCCCCCGAACCAGACCGTCTACTTCAG
GAACCTCAACGAGAAGGTCAAGAAAGAAGAGTTGAAGAGATCACTTTATGCATTGTGCTC
TCAGTATGGAAGGATAGTGGATGTTGTGGCCTTGAAAACTCATAAACTCAGGGGGCAAGC
CTGGGTGGCATTCAGTGAAATTACAGCGGCTACCAATGCTTTCCGGGGCCTACAGGACTT
TGATTTTTACGGCAAAAAAATGCGGGTACAATATGCAAAAACAAAGTCTGACTGTTTTGC
AAAAGCAGATGGGTCTTATGCTCCTAAAGAGAAAAGGAAGAAGCAAGAGGAGAAAGCTGC
TGAGAAAAAACGGCGAACTGAAGATGGACAACAACCTGGTGCTAATGCTCCTGTTGCCCC
AAGCAATGGAACTGGTCATCAACCTTCTCGTTTTGCCAAGCCTCCGCAAGAGCCAGCTGC
TCCGCCGAACAACATCCTCTTCCTCCAGAACATGCCGGATCAGACCACAAGCATGATGCT
CCAGATCCTGTTCCAGCAATACCCTGGTTTCCGGGAGGTGCGGATGATCGAAGCCAAGCC
AGGCATTGCTTTTGTGGAGTACGAGGACGAGAACCAGTCCATGGTTGCAATGGAAGCCCT
CCAGGGTTTCAAGATCAGCCCAGAGAACCCAATGGCCATCTCATACGCCAAAAAGTGAAA
CAAATCCATGTGATCTCGGAACCGGCCAAAAGAAATCTGTAACTGTAAGATTTTCAACCC
TAAGCTTTCAAGCTGCTGTGCTGTGCTTGTGCTGGCTTTCTAACCCTGTATTTCTTGGAA
GTGACTTACTTGTTGTTTAAGAAGTTAAAAAGTATGTGCTACTTTAAATCAGGTTGTGCT
CTAAAAAAAAAAAAAAGGGGGGCCGCTCTAAATTATCCTCGAGGGGCCCCAAGTTTCCGC
GTACCGGTTTTTTTGA
>TC369635 UniRef100_Q96S84 Cluster: Ribosomal protein L15; n=1; Homo sapiens|Rep: Ribosomal protein L15 - Homo sapiens (Human), complete
TTTGCTTCAAGGCATTTAAGTTGGGAACCGCCCGGGTTTTCCCCATCACGACGTTTTTAA
ACCCCGGCCAGTTGATTGTAATCCGACTCCCCTTAGGGGGAATTGGCCCCAAGTTTGAAT
GCTCCCGGCCCCAATGGCCCCGGGATTAGCCTGTTCCCGGCCGAGGTCTCCCCGCCGCCT
CCGCACTGTGCCGCCGCAGCCGCAGCCATGGGCGCGTACAAGTTCGTGTCGGAGCTATGG
AGGAGGAAGCAGTCGGACGTGATGAGGTTCGTGCAGCGCGTGCGTTGCTGGGAGTACAGG
CAGCAGCCGGCCATCGTGCGCATCACCAGGCCCACCCGCCCCGACAGGGCACGCCGTCTC
GGCTTCAAGGCCAAGCAGGGGTATGTGGTCTACCGTATCCGTGTCAGGCGTGGTGGCAGG
AAGAGGCCAGTGCCCAAGGGTATTGTCTATGGTAAGCCCAAGCACCAGGGTATTACCCAG
CTCAAGTTCCAGAGGAACAAGAGGTCTGTTGCTGAAGAAAGAGCTGGGCGCAGGCTGGGT
GGTCTTCGTGTGCTCAACTCCTACTGGGTGAATGAGGACTCTACCTACAAGTACTTTGAG
GTCATCCTTGTTGATGTTGCTCACAGTGCTGTCCGCAACGACCCAAGGATCAACTGGCTC
TGCAAGCCTGTGCACAAGCACCGTGAGCTTCGCGGACTCACGTCAGCCGGAAAGAAATTC
CGTGGTCTGCGTGGCAAGGGCCACCGCCACCACAAGAACAGGCCCTCGAGGAGAGCCACC
TGGAAGCGCAACCAGACCGTCTCCCTCCGCCGCTACCGTTAAGCTGCCCCATGCACACCT
TGATAGTATTCGTTTGAACCATCAGATTTTGCTACCTTTGTTCGGAAACTCCTTGAAGCT
CGTGCTAGAACCTTTATGTCGAGGCAATATCTGTTGAACTATTTGCTATTTGCCTGTGTT
ACCAGAACAAGGATTGAATTAGTAATCGTATGCTGTGTGCTATGGTGTCATATGTTTGGT
GGTTTACCTTATAATGTTATGATGTTTTTCATCTCTTACCTCGGCCGCGACCACGCT
>TC369651 homologue to UniRef100_Q8W403 Cluster: Sec13p; n=3; Oryza sativa|Rep: Sec13p - Oryza sativa (Rice), partial (72%)
ACACGGAACCGTATATACCATTAGCCTATTTGGGGGCCCTTTAGAAACAGTTTGAACAAA
AACCAGGGCGGGACCGTTCCGAATTCCCCGGAAATTGTTACCCACGCGTCCGGGAAAGAA
GGGGGCAAACCTGATGAGTGGACACAGTTTCACACTTTCACTGAGCACAAGTCTTCTGTA
AATTCCATTGCTTGGGCGCCTCATGAACTCGGCATCTGCTTGGCTTGTGGTTCATCTGAT
GGGAACATTTCAGTCTTCACAGCTCGTTCTGATGGTGGGTGGGAGACGACGCGCATCGAC
CAGGCTCATCCAGTGGGCGTGACCTCTGTTTCCTGGGCTCCAGCGATGGCCCCTGGTGCC
CTAATCAGCCCAGGGCCTTCTGGGCAGTTTGAGTATGTTCAGAAACTTGCTTCTGGTGGC
TGTGACAACACTGTCAAGGTGTGGAAGCTCACCAACGGGAGCTGGAGGATGGACTGCTTC
CCAGCCCTTCAGATGCACAGGGACTGGGTGAGAGACGTCGCCTGGGCTCCAAACCTAGGC
CTCCCAAAGTCCACAATCGCCAGCGCCTCTCAGGATGGAACTGTTGTCATCTGGACAGCG
CCGAAAGAAGGCGAGCAATGGGAAGGCAGGGTTCTGAATGATTTCAGAACCCCTGTTTGG
AGGGTGTCGTGGTCGCTGACAGGAAACATACTGGCGGTCTCTGATGGCAACAACAATGTG
ACCCTGTGGAAAGAAGCTGTGGACGGTGAATGGCAGCAAGTGACTACCGTCGAGCCATAG
ATGTTTCGTGTTCTACCGCTAGCTGCATTTATACCGCTATCATAATAACAAATATAGTCT
GTCTTTATTTTATCTGTATGGCTTCGATTACAACTGGTAACTTCCCGTGATTGTTACTTA
GGCTGTTGCCTGTGACAAGCTTTTTTCTTGGTCAAAAAGCAGATAATTTGGAACTTGTAT
CCCAATTGGACTCATGTATGGTTACGAAGACTTTTGCCTGGCCAGGCAGCTGTGATTTAA
ATCTTTTTTTTGTTTGGTTGCAAACCTGGCCTGAGACAAATACTTTAAATATAAATAAAT
AGATTGATGGCTGAGCTTAAAAAAAAAAAAAAAGGGCGGCCGTCTAAAGTATCCCTCAAG
GGGCCAAGGCTTCCCTTACCCGGCTTTCTGGTCAAAGTGGGCCCATTCGGAGTCCGATTA
AA
>TC369657 similar to UniRef100_Q7F186 Cluster: Exonuclease-like protein; n=1; Oryza sativa Japonica Group|Rep: Exonuclease-like protein - Oryza sativa subsp. japonica (Rice), partial (63%)
GGGTGGCAGCAAGAGCGCCCTTCGCCAGGGCCACCTTGGTTAATTCCTTTTGGCAACGTT
GTATATGATGAATATGTGCGACCAATGGAGCGAATTGTGGACTACCGTACCCATATTAGT
GGGATTAGACCTAAGCACATGAATAAAGCCAAAGATTTCTCGATCGTTCAGAAGGATATA
GCTGAGCTTATCACAGGAAGGGTTCTTGTTGGACATGCCTTACACCATGATCTTAAGGTC
CTGCTACTAGGTCACCCAAAAAAGGACATAAGAGACACCTCAGAATATGAGGTTTTCCGA
CGGGAGGGCAAGCGGAGATCGTTGAAAGATCTTGCTGCTCAAGAACTTTCTGTTAAGATA
CAACAGCAAGAGCACTGCCCGATTGAGGATGCTCGCGCAGCAATGTTCATTTACAAGAAG
CACAAGAAAAGTTGGGAGAAGAACAAGAAAGAGCAATTCAGGTTCAAGAACAAGCAGAAG
AAGCGAGGCAATAAGAAATCTGCTGAAGCCAATGAGAAGGACCCCAATGTCCCAATAGTT
CTACTGTAGGAAACATAGATGTAAGGGGGGCCAGGGCCAAGCAGTGTCGTGCTTAACATG
GATTTCACGACGCCAAAGGGTATGCCGTGTGGGAATTTCAGATGGAACCTGTCAAGAACT
CAAGATCAGCACGCCAACCTGGGAATTTCTCCAGATGAACCATGAACTTCGGTACCATGC
TGGACGGGTAGATGGCGATGCCGTGATTATATCTGTTGATTCTGATTTTTCTAGGCCGCA
TATGTTTCAGGGATTGATTGCAAATTGTGTGGCTGATTATTCCTCACATCACATGTGACG
AAACTTCACACATGCGTGCAGGTTCTGTAACAAGATATTTACATGACCAGCTGAAAAATG
GCGCAGCCGAT
>TC369682 UniRef100_P93613 Cluster: Cold acclimation protein WCOR413; n=1; Triticum aestivum|Rep: Cold acclimation protein WCOR413 - Triticum aestivum (Wheat), complete
TGTTACGGGTTACGNCGACCCACGCGTCCGCGAGTGATTAACTGAGAGAGAGGTTTGGGA
GGTCTCGCGCGCTAGCCCATGGCAAAGTCGTTCCTCGCGATGAAGACGGGCCCGGCGGCC
GGCGCGTCGGAGGCGTCGCAGGCGCTGCTGGAGTCGGACCTGCGGGAGCTGACCATGGCG
GCGCGGAAGCTCGCCAACCACGCCATCGTCCTCGGCGGCGGCATCGGCTTCATCGGCACT
TTCCTCCAGTGGCTCGCCTTCGCCGCCGCCGTATATCTGTTGGTGCTGGACAAGACGAAC
TGGAAGACCAACATGCTGACGGGCCTCTTGGTCCCTTACATTTTCTTCACCATGCCCGGT
CTGCTCTTCGGCTTCATAAGGGGAGAGATTGGTGCTTGGATTGCGTTCGTTGTTGTCGTC
CTGCGGCTGTTCTTTCCACGCCACTTCCCTGATTGGCTGGAGCTGCCTGGCTCTCTGATC
CTCCTCACGGTGGTCGCCCCCGCCATCTTCGCGGACACCTTCAGGGGCTCCTGGCTCATC
ATCGGCGTCGGCGTGTGCCTGGTCATCGGGTGCTACCTGCTCCACGAGCACATCAAGGCG
TCGGGGGGCCTCAAGGAGGCCTTCCAGAAGCCCAATGGCTGGTCCAACACCATCGGCATC
CTCCTCCTCTTCATCTACCCGGTCTGGGCCGTCGTCATGTGGTTCCTGTAGACCGTTCGC
CGCTGTTTTGGGGTTCGTCGTGTGATGTTTTCTCCGGTGATTTGGTGTCGATCGATGGAC
CGTGCGCGGTTGTACCTGTTGATTGACGGACTGTTTTGGCCATGTTTTGATTTGGTGTCA
CGTCTTAGTTTGTTTCCTGGATCTGTGGGTACATAGCCATCAATAAAAACGTCTGCTCTG
TTGAAAAAAAAAAAAAAAAAAGGCGGGCGCCCTAGAGTATCCTTCCAGGGGCCCAAGCTT
ACGCGTACCCAGCTTTCTTGGTCCAAAGGGTCCCTAATGTGAGTCGTTATATAAGCTAGG
CACTGGCCGCTCGTTTAAAGGTCGTGACTGGAAAACGGTTACCTTGGGACTTTGGTGAGG
AACCCTATTCTGGGGGGTGACATATGGGCCAACCACCACAAAGTTTAAGGCCTCAGGTAA
AAAAAAATTTAAGGGTTTAGGGGTA
>TC369702 homologue to UniRef100_A1YKE4 Cluster: Ribosomal protein S8; n=1; Brachypodium sylvaticum|Rep: Ribosomal protein S8 - Brachypodium sylvaticum (False brome), complete
GAGTGGGGCGGGCCTCTTTCGTATTAACCCCACCTGCCAAATAGGGGATTTTCTCAACGG
CGATTAATTGGGGGAACCCCAGGGTTTTCCCGGTCCCGACGTTTTAAAACGCCGGCCCAG
TGATTGTTAATACGACCCATATAGGGCCGAATTGGCCCCGACGTTGCATGGTTCCGGCCG
CCATGGCCGCGGGATTAGCGTGTTCGCGCCGAGGTCCATGGGTATCTCGCGTGACTCCAT
GCACAAGCGCCGGGCCACCGGTGGGAAGCAGAAGGCTTGGAGGAAGAAGCGAAAGTATGA
GCTCGGCCGCCAGCCAGCCAACACTAAGCTTTCGAGCAACAAGACAGTGAGGAGGGTCCG
TGTTCGCGGAGGTAACGTGAAGTGGAGGGCTCTCCGTCTTGACACTGGTAACTTCTCATG
GGGTAGTGAGGCTGTGACCCGCAAGACCCGTCTCCTGGATGTGGTTTACAATTCGTCGAA
CAATGAGCTTGTGAGGACTCAGACCCTTGTCAAGAATGCCATTGTGCAAGTTGATGCAGC
CCCTTTCAAACAGTGGTACCTGACTCATTATGGAGTTGAAATCGGTAGGAAGAAGAAAGC
TGCTGCAGCTGCCAAGAAGGAAGCTGCTGAGGGACAAGAGGCTGAGGTTGCTGCTGCTGC
CACAGAGGAAGCAAAGAAGAGCAACAATGTCCAGAGGAAGCTTGAGAAGCGCCAGCAGGG
ACGTACACTGGACTCGCACATTGAGGAGCAGTTCAGTGGTGGAAGGCTGCTGGCCTGCAT
TTCGTCTCGCCCTGGACAGTGTGGCAGAGCTGATGGGTACATCCTGGAGGGCAAGGAGCT
GGAGTTCTACATGAGGAAGCTCCAGAAGAAGAAGGGCAAGGGTGCCACAGCTTAGGCCGA
AGAGCTGCTGCATGTTACTCGTTGGATTTTCTTAGATGTTGCGTCCATGTCATGTTTGCA
GACATACTGAACACCATTTTCTGTAAACTGTTCGAGTCCTAGGTTGAACTGAGAATGTTT
TGCCTGTTTTGGTTGTGATCTAAAGCTATCCAGATTCTATTAAAAACCTCGGCCGCGACC
ACGCT
>TC369704 UniRef100_Q35980 Cluster: NADH-ubiquinone oxidoreductase; n=1; Triticum aestivum|Rep: NADH-ubiquinone oxidoreductase - Triticum aestivum (Wheat), complete
CCACGCGTCCGGATCAGAATAAGTACTAATGCTCTGTATAATACTTTTCCCCGAGCGATG
GTTTAGCGGATTCGGAATTGTAACCAAGCATCCTGGGTTCTATACCCGATTCAACACTAG
AGCATGCAGCCGATCCTGGATACATAACTCTAAAAAGTGTGTGTGCAGTTTTGGATCTTT
ATTGGTAGCCAGTCTTTCACTTCTGCCTCTCCACTCCCATGCCTTTCTTGGTCGGACCAA
CCCAACCGGCGATTTCCGACAAGTCTTTCTGCTTAGAGCAAGAAGCGGAACCAAAATAAA
GCTTTCTTTATTTTCATTTATGGATAACCAATCCATTTTCCAATATAGTTGGGAGATTTT
ACCCAAGAAATGGGTACATAAAATGAAAAGATCGGAACATGGGAATAGATCTTATACCAA
TACTGACTACCCATTTCCATTGTTGTGCTTTCTAAAATGGCATACCTATACAAGGGTTCA
AGTTTCGATCGATATTTGCGGAGTGGATCATCCCTCTCGAAAACGAAGATTTGAAGTTGT
CCATAATTTACTGAGTACTCGGTATAACTCACGCATTCGTGTACAAACAAGTGCAGACGA
AGTAACACGAATATCTCCGGTAGTCAGTCTATTTCCATCAGCCGGCCGGTGGGAGCGAGA
AGTATGGGATATGTCTGGTGTTTCTTCCATCAATCATCCGGATTTACGCCGTATATCAAC
AGATTATGGTTTCGAGGGTCATCCATTACGAAAAGACTTTCCTCTGAGTGGATATGTGGA
AGTACGCTATGATGATCCAGAGAAACGTGTGGTTTCTGAACCCATTGAGATGACCCAAGA
ATTTCGCTATTTCGATTTTGCTAGTCCTTGGGAACAGCGTAGCGACGGATAATTCCGAAT
CTACATAGGTCTAGTCCAGGGGACAAATCAAT
>TC369717 UniRef100_Q56UQ4 Cluster: C repeat-binding factor 2; n=1; Triticum aestivum|Rep: C repeat-binding factor 2 - Triticum aestivum (Wheat), complete
CGCTCCTCTCTCAAGTGTCTCAACGCAGCAGCTAAACACGCTAAGCTACCTCGCTGCTTA
ATTACTCCACAGTCGACAGGCTCCCGGCGACACTGCGATCGTTCGATGGACGCCGCCGAC
GCCGCCTCCCCGTGTGATGGCCACAGGACGGTGTGGTCGGAGCCGCCGAAGCGGCCGGCC
GGCCGGACCAAGTTCAAGGAGACGCGCCACCCGCTGTACCGCGGCGTGCGGCGACGGGGC
CCCGCCGGCCGGTGGGTGTGCGAGGTGCGCGTGCTCGGGATGAGGGGCTCCAGGCTCTGG
CTCGGCACCTTCACCACCGCTGAGATGGCAGCGCGCGCGCACGACGCCGCCGTTCTCGCG
CTCTCTGGGCGCGCCGCTTGTCTCAACTTCGCCGACTCCGCCTGGCGGATGCTCCCCGTC
CTCGCCGGCCCGTTCAGCACCGCCAAGGAGATCAAGGACGCCGTCGCCGTCGCCGTCCTG
GCGTTCCAAAGGCAGCACCGGGTCGCGTCCATGGCACCATTGTCCCCTGCGCGGACAACC
GATGACGAGAAGGAAATCGATGGCTCGCCGGCGCCGAGCGCCCTGTTCATGTCCAGCGAG
CTGTTGAATGAGCACTGGTTTGGCGGCATGGATGCCGGATCGTTCTACTCGGAGGGCCTG
TTCATGGAGTCGCCGGACACCAGACCGTGGCGGGAAGACCTCGAGCTCTGTGGCGTCGAG
ACACCGCCATGGAGCTACTTGTTCGACTAAAGCAGTTAAGTTAAATGTTTGTATAGATAG
TTTCTCTCTTCTGTTCCACCAAATATGGGAGGAAACAGAGGGGGATATTTTCCCCATATG
TCCGTATGTGCTCGTTCATTGTGAAAGCCTCCGCTGTCTATTTTTTGGGGAGGGCGCATT
TGTACTTGAGTTATTTTTTCGGACAATCACTTTGAGTGTTTTTTTGTCGTTGAGTTGAAT
CACTTGAGTGTTCTAGTGAATACAGAATGAGTACTTCCAATT
>TC369722 homologue to UniRef100_Q5I7L0 Cluster: Ribosomal protein L18; n=1; Triticum aestivum|Rep: Ribosomal protein L18 - Triticum aestivum (Wheat), complete
GCAATGCTCCAACGCGTTGGGANGTCTCCCTNATGGTCGACCTGCAGGCGGCCGCACTAG
TGATTAGCGTGGTCGCGGCCGAGGTGTAAGAAGCAGCAGCCGCAGCGCGACCCCGCGAGA
AACCCTACCGCCGCCGCCGCAGAAGCAGCCATGGGTATCGACCTCGTTGCCGGCGGGAGG
AACAAGAGGACCAAGCGCGTCGCGCCCAAGTCCGACGATGTCTACCTCAAGCTCCTCGTC
AAGCTCTACCGTTTCCTGGTGAGGAGGACCAAGAGCAAGTTCAACGCCGTCATCCTCAAG
AGGCTCTTCATGAGCAAGACCAACCGCCCGCCGCTCTCCATGCGCCGCCTCTCCAACTTC
ATGAAGGGAAAGGAGGAGAAGAACATTGCTGTGGTTGTTGGTACAATCACAGATGACATG
CGGATCCAAGAGGTCCCAGCAATGAAGGTTACCGCTCTGAGGTTCACAGAGACAGCGAGG
GCAAGGATTGTCAATGCTGGTGGGGAGTGCCTCACTTTTGACCAGCTTGCACTCCGTGCT
CCAACTGGGGAGAACACGATCCTGTTGAGGGGACCCAAGAATGCCCGTGAGGCGGTGAGG
CACTTCGGCAAGGCGCCTGGTGTGCCGCACAGCCACACCAAGCCCTATGTGCGCTCCAAG
GGTAGGAAGTTTGAGAAGGCTCGTGGTAGGAGGAACAGCCGTGGCTTCAAGGTTTAAGTC
GCCCTTTCTGTGTAGTCGCTGTTTGCGGGGAGCGACTGGTGTTCTGTTTGAGCAATTGAC
CGTAATTAGTAAAGTACTTTGTACTGAGAGTAGCACAATCTATCGCCCCCGTGTTCGGAT
GATATTTTGGAAGATCCTTATCGCTGTCATCTGTTTTGAATTTTTGAGCTTGAAGACCAT
GTTTTGTTGCTTTTCAAACCTCGGCCGCGACCACGCTAATCCCGCGGCCATGGGGGCGGG
AGCATGCACGTCGGCCCATTCGGCCTATAGTGAGTCGATACAATCACTGGCCGTCGTTAC
ACGTCTGACTGGGAAACCTGGCGTTCCCAACTATCGCCTGGAGAAATCCCCCTTTGCAGT
TGGGTATATCAAAAGCCCCACGATTGCCTCCACAGATGCCCCCCTGAGTGGTAGGACCCC
CCGTTACGCCCTAAGCGGGGGGTGGGGGTAA
>TC369726 similar to UniRef100_A7Q9M9 Cluster: Chromosome chr5 scaffold_67, whole genome shotgun sequence; n=1; Vitis vinifera|Rep: Chromosome chr5 scaffold_67, whole genome shotgun sequence - Vitis vinifera (Grape), partial (97%)
CAAACATGCAACAAGTGTTAAGTTATTGGTTTTCTAGTCACCGAAGAGGCGGCGGTGCCG
CTCCGCGTCGTCCAGATGGAGGGACTGGCTGTCCTGAAGATCATTAAGCACTGTGAGGAG
TTTGCGCCTGCTCTGGTTACAGGTCAACTGCTTGGTTTGGATGTTGGTAGTGTTCTGGAA
GTGACCAACTGTTTTCCTTTCCCTATAAGAGAGGACGACGAGGAAGCAGATGCAGATGGT
GCGAACTATCAGCTTGAGATGATGAGGTGCTTGAGGGAGGTTAATGTTGACAATAACACT
GTTGGATGGTATCAGTCCTGCTTGCTTGGATCTTTTCAAACCGTTGAGCTGATTGAAACA
TTTATGAACTATCAGGAGAACATCCGGAGATGCGTGTGTATCGTGTATGACCCATCTAGG
TCTAGTCAAGGAGTGCTAGCTCTTAAAGCCCTGAAGCTCACAGACTCTTTTATGGATCTG
TACCGCAACAATGGTTTAACTGGAGAGAAGCTAAGGGAAAAGAAATTGTCATGGGTTGAT
ATTTTCGAGGAGATACCGATTAAAGTGTCCAACTCAGCGCTTGTCAGTGCCTTCATGAAG
GAGCTGGAACCTGAATCACCTGTTTCTCAGTGTGACTTCGACCGTCTTAAATTGTCGACT
GCGCCCTTTATGGAAAGGAACCTAGAGTTTATGATTGGGTGCATGGATGGTCTTTCATCA
GAGCAAAACAAGTTCCAATATTACTATCGCAACCTAGGAAGGCAACAGTCACAGCAACAG
GCATGGCTTCAAAAGAGAAGGCAAGAGAACATGTCTAGAAAGGCTGCTGGCGAGGAGCCG
TTGCCAGAAGAAGATCCATCCAACCCTATCTTCAAGCCGCTTCCTGAGCCATCCCGCTTA
GAGGGTTATCTCGTAACCAATCAGATCTCGAGTTACTGCAACCATATCAATGGGGTTGCT
GGCCAGAGTTTCAACAGGCTATACTTGATGAAGGCGTTGCAGGAAGATTAGGTGCAGGGT
GGCAGCTGCTGTGAGATTTTAACTTAACAATGTACCGCACCTCAATTTTGCAATGTACTC
CATGTGCACACGCACATTGCCTATTTTGTTTTGCCCAAATCAGATAGTTAAGATGCATTG
GGTGGATATCATTTGTTTTGATGGCTCTGTTACCGCTGTCTGCAGCTAAATTTGGTCTGT
TTGGTTTGGTTGCGGGTCGAATGGTTCTTGAATCTTGAATTCTTAATACATAAAAGCGTG
AACACGGGTACTTCAGGGCAT
>TC369738 similar to UniRef100_A7QPI3 Cluster: Chromosome chr18 scaffold_137, whole genome shotgun sequence; n=1; Vitis vinifera|Rep: Chromosome chr18 scaffold_137, whole genome shotgun sequence - Vitis vinifera (Grape), partial (71%)
CCAACCATATCCACCTACTATTGTGCTCATGAACATGTATCAGCGCCCTGATATGATTAC
CCCTGGGGGTTGATGCTCAAGGCCAGCCGATAGATCCCCGCAAGATGCAGGAGCATTTTG
AAGATTTTTATGAGGATATCTTTGAGGAACTGAGCAAGTTTGGTGAGATTGAGACCCTCA
ACGTCTGTGACAACCTTTCTGATCACATGATAGGCAATGTGTATGTCCAGTTCAGAGAGG
AAGATCAGGCAGCAGCAGCTCATACCGCCCTTCAGGGACGCTTTTACTCTGGTCGCCTAA
TAATTGTTGACTTCTCTCCTGTGACGGACTTCCGTGAAGCGACCTGCAGGCAGTATGAGG
AGAACACCTGCACTCGTGGTGGGCACTGCAATTTCATGCATGTGAAGCAGATAGGTAAGG
ATCTCAGGAAGAAACTCTTTGGGCGCTACAGGAGATCGCAACGAGGAAGGAGCCGCAGCC
CAAGCCCACACCATAGGAGAGAGCGTCGTGACCGTGATGACTATCGTGGCCGTGATGATT
TCCGTCGCGGTGGTGGCGGCGGTGGACGGAGGGGTGGGAGCAGCAGGCATGAAAGGCACG
ACGATGGAGGAAGGCGTAGGTATGGAGGCAGCCCTCCGAGGCGTGCAAGAAGCCCTGTGA
GGGAGAACAGCGAGGAGCGCAGGGCCAAGATCGAACAGTGGAATCGTGAGAGGGAGGCGA
AGTAAGGGTGACCACTGTCGTCTGGGTGTGTCCTGTGCTGTTCTTCTATATATTGGTTTT
CGTTCTGTAGTTGCTACTATGCTTGATTTGCTTTTCTGTTCCTGTAATTTAGGTGACTTC
ATCTTGAGACTTTGAAATTGTCACTAGTGTGCTGCCGGAAACTTACGT
>TC369751 homologue to UniRef100_A7PQT1 Cluster: Chromosome chr6 scaffold_25, whole genome shotgun sequence; n=1; Vitis vinifera|Rep: Chromosome chr6 scaffold_25, whole genome shotgun sequence - Vitis vinifera (Grape), partial (43%)
TCGNTGAGAAGGTTGTCAATGACAGGATTCTTGTTTTCCGCTTTACAGATGTTGGCAAAC
TCCCACCACCAGTGCTGCAGTTTGCTGATGTCACATTTGGTTACAGTCCGGATAATCTCA
TCTACAAGAACCTTGACTTTGGTGTTGACCTTGACTCGAGAGTTGCACTGGTCGGTCCCA
ATGGGGCAGGTAAGAGCACACTTCTGAAGCTCATGACAGGTGACCTATCTCCGTTGGATG
GCATGGTCAGACGCCACAACCACCTACGCATTGCACAATTCCATCAACATCTCACTGAGA
AGCTGGACCTGGACATGCCGGCCCTGCAGTACATGATGAGGGAGTACCCTGGGAATGAAG
AGGAGAAGATGAGAGCTGCAATTGGCAAGTTTGGCCTGTCAGGAAAGGCACAGGTGATGC
CAATGAAAAACCTGTCTGATGGGCAGAAGGCCCGTGTCATTTTTGCTTGGCTAGCATTTA
GGCAGCCACAGATGCTGTTGCTTGATGAGCCGACAAATCATCTTGACATTGAGACCATTG
ACTCACTTGCTGAGGCATTGAAGGAATGGGACGGGGGGTTGGTCCTGGTGAGCCATGACT
TCAGGCTGATCAATCAGGTTGCTCAAGAGATCTGGGTCTGTGAGAACCAGGCGGTGACTA
GGTGGGAAGGCGATATCATGGATTTCAAGCAACACTTGAAGAAAAGGGCTGGTCTCTAGA
TTTCCTGTCTTTTCCTTCTCTCGGCTCTTTGGAGATCTAGACAACCCAAAGTTTTGCCTC
TGTATCAGAAAAGCTTCCATCATTTAGCGCGACAAGTACAAGTACTATTGTATCACTTAA
AACATATCTTCTCTACGCTATTTTATAACCAGACGATCCGTATTTAATTTCATATCTTTA
ACATTGTTGATCCATGATGGTTTGTTTTGCTCTGTGGTTCTAGATTTGAAGATTATCATT
TTATAAGGTGATGAGATGTAGACATATTCAT
>TC369764
TCCTCCGGAATTTTAACCCTGGGCCCCGGGACGGATACCCAATTTACCCCCCGGAAACCG
GCTATGGCCCCTTAGGCCCTATTTTAGGTGACCACTATTAGGACCAGTTTGTTCCAAAAA
AGCAGGGCTGGTACCCGGTTCCGGATTTCCCGGGATATCGTCGACCCACGCGTCCGCGAC
TGGAGCCACGAGGACCACTGACATGGACTGAAGGAGTAGGAAATCCCCTGGCGTGGTTTT
AGTCTGTGACCTCGAGAGACCGAGCGAGGAAAGTTGCCCGTGTGAGACCTGAGAGTCAGG
GAGATATGGCTGGGATTGGTCCTATCAGGCAGGACTGGGAGCCGATAGTGGTGCGGAAGA
AGGCGCAGAACGCCGCCGACAAGAAGGACGAAAAGGCCGTCAACGCTGCCCGCCGCTCCG
GCGCCGAGATCGACACCACCAAGAAGTACAACGCTGGAACGAACAAGGCTGCATCTAGCG
GAACTTCCCTCAACACCAAGCGGCTCGACGACGACACCGAGAACCTTTCCCATGAGCGTG
TTTCAAGTGACCTGAAGAAAAACCTTATGCAAGCAAGGCTGGATAAGAAGATGACCCAGG
CACAACTTGCTCAGATGATCAATGAGAAGCCACAGGTGATCCAGGAGTACGAGTCGGGCA
AGGCGATTCCGAACAATCAGATAATTGGAAAGCTCGAGAGGGCACTTGGAGCTAAGCTGC
GTAGCAAGAAGTAATGCCTTGAAGTAGCCAAGCCCTGTTTACTTGCCTTGCATTACATTT
GCTAGGTCCTAAAAGCTTTTACAGGCTGTTCCTGTTGGTTGATACTGAATAACTATGCCA
CGGAACCACTTTATGTATCATTATATTCTCGTGTTCTAAAATGTGTCAGTCATATGTCCC
GGTGTAAGAGCTGCATTGAGCATGTAGATTGACATGATCAACCTGCGTGGTTTATGTATG
TTGTTTGTGACTGGCTTTTGCTAN
>TC369788 homologue to UniRef100_Q6ZI86 Cluster: Dehydrogenase-like protein; n=1; Oryza sativa Japonica Group|Rep: Dehydrogenase-like protein - Oryza sativa subsp. japonica (Rice), partial (66%)
TCTTTTTTAAGGGGAAGGGTTTTTTGGGTAAATTTTGTTACATTTCAAGGGGTTTGAAAG
AATTGTTTTTAGTTTAATAGATCTGGAAAGCCCATTGATAAGTGAATTCTTGGGGCTGAC
AAAGTTATATGGAATCAAGGCAATCTCCTTGAACCTGCTTCACTGGAGGATAGTATGGAT
GGTGTCTCTGCTGTTGTATCCTGTGTTGGAGGCTTTGGGTCAAATTCTCAAATGTTCAAA
CTGAATGGGACTGCAAACATCAATGCCATCAGGGTTGCAGCTGAGAAAGGCATAAAAAGA
TTTGTGTATGTGTCAGCTGCAGACTTTGGTTTAGTGAATTACTTATTGCAAGGTTATTAT
GAGGGCAAGAGAGCTGCTGAAGCTGAACTGCTGTCGAAGTTTACCTATGGAGGAGTGATA
TTGCGGCCTGGTTTTATTCATGGAACTCGTCGAGTGGGTAGTGTGAACATACCCCTTGGA
CTTGTGGGTTCACCTATGCAAATGGTGCTCCAAAATGCAAAACCACTAACCAGATTGCCA
CTTGTTGGCCCGATGCTAACTCCTCCAGTGAGTGCTACCTCGGTAGCGAAGGTCGCTGTA
AGAGCAGCGACGGATCCGGTGTTCCCTCCTGGTATCGTTGATGTGTATGGCATCATGCGT
TACAGCGAGCAGAAGTAAGCGTATGCTTGTACAGGATGATAAGGCGTGTCTCCACCCATC
TTTTGTTACCTGGTTTTTCCTATTTGCTCTAAATGTGTAAGCGGACATCACAAGACCATG
GGGTCTCAGCTACGGTCGCAGATTCTCTGATAGTTGTATCCTGGCGTGGCCCTGTTTGCC
TGATCTACTTACTAGCCAAGGATGTGCTCAATAAAGAAGCAGTTAACCTCGAGTTTCCTG
TTGGAAACTGTTTTTACATGCTTGTTGCTTGAAAGTGTTCCTTTTAGTTACTGTAGAGAG
CAGGTTAAGGTTTGTAACTTACTTTGAGTTTATGGTAAGGAAAACTCTATTCCTGGTCGT
GAGCCGATTGTGGAT
>TC369793
ACCTTACATTTCATACAAAGAGCAGAGCAAGAAGACTTCAAAAGCTGCTACTGCTATAAA
GAAAAGAGACACAATGTATAACAAGCCAGCATCAAAATAAAGGAATAGGGTAAACAAGTT
CCTCATGAGCTAACGGCAGGAGCCGACACAGAACTTTGACAGTTCTTGACTCGAACTATA
ATTCAGCATCAGTGGGTACAAATACACCAAGAGACTCGTGACTAATTCAGCACTAGTTGG
TAGAAATACAATAGGAGCTTCATGTCATTGCAAACACAGTATTCTTGAATCATTGTGACT
GCCAAGAATGGAGACATGCAGCACAATATTCTAAATCCAGGGCATGTAGAACTTGGAGCA
CTCAACAAGCTACACCCAATCAACAATTGCAACAGACCTCATTGTGACATAGCTGCTACC
TGTCATGCTCTTTCGGATGGATAATCTTCACATCTTGCCGCCTTTGGATAGAAGGCTTTC
ACTCAGTGCCATGCAAGGGTTCTTCAGCATATGAAATCAATCACCATATCATGTATACAA
TAAGATTTTTCCATGCCTTTATCAACATTGATGTCAATTGGTTGAATCATGCTCCTATTC
ACGATCTCACTAAGCAATTCTACCACCGAGCTCAAACTTGCTAATCCCTTGTTTTTCATG
ATAAACAAAACCTCAAACTATCCACCTTACATATCGAATGAGCTTGCTTAATATTCTAAT
CTTCTAAAAACATGCTTAGACATAATAACTAATCCTATGGATGAGAAGGTAGATCAAAAC
TACTGGTAAAAGAGGGTTGACTTCTAGATCATCACTCTTTTATAATCTACAAGTCAAGTG
CCTCTTTTACTCATTTTCTTTGCTAATTTTCTTAGTATTGGTGCATGTATGCCTGCTATT
TGTGTTGAATCACAAAAAGTAGCCTACACCATCTTGCTTTAGATTAAGAATTGTGTTCAT
GTTTCTATGATCTACCTTCGCATCATTTATTATACGTAAGCATATTTCCAGAAGATAACA
AAATTAAGAGAGACCAACTGATATGGAGATGGATAGCTGAAGGTTTTGTGTGCCACACAA
ACGAGAAATTGGCCCATTTGAGCTACGAGAGAGTTACTTCAATGAGCTCATAAACAGAAG
CATGATCCAACCAGTGGGCATCAACGGTGAAAGCATAGCAAAATCTTATTGCGCACATAA
TATGATGAATTGATTAGTACGACCAAGATACTCTGCTCTCTTCACTTCATTCTATACCAA
GGCACCTCGGGTCGCTGGCGCACTTTGCCCCGCGAGTACGCGCCTCTTCGGGCCGCTGCG
CGTGCTCACCGACGACAGAGCAGGCCGGCAGGGGCGTGCTCGCCTCGGTGGTAGAGGCGG
CCGGAGACCCCGCTACAAGATTNATCTAGTCTATCGGNACGCGTGGGTCGT
>TC369797 similar to UniRef100_Q40009 Cluster: 18,9 kDa ABA-induced protein; n=1; Hordeum vulgare|Rep: 18,9 kDa ABA-induced protein - Hordeum vulgare (Barley), partial (98%)
GGCTTGTTACCGTTCCCGGAATTTCCCCGGGATATTGTCGACCCCACGGGTTCCGCCAAT
TAGGAATTCCCAATTCCAACTCAACAGACACCATTAGAGGGAGGGTGCAGCAGCAGGAGT
TGAGGGTCCAAACTCCAAAGGCGCCGAATTTCTTCAGCTTCGAAAGTAAGTGATAATCAA
TGTCTTCTAGGCTTCCACTGGCAGGAGTGAGGACTTCCAATTTCGAGCCTAGAGAGCTTC
CATCAAACAGCTACCTGAATCTGGGTGGGGCTTATGGAAAATTTGTGCCTTTCATAATCG
CGGGAGAAGGGGGCTTTGGGGAGCATAAGCAGCTCAACTGGACAAACTTGTTTTTACTGA
ACAAGCTTGGCAGTGACATAGGCAGGGATCATGAAGAGGTGATCGATCAGATAAAGGCAG
AGAAAGATGTTGAAAAGATAAAAGAGTTGATAGAGCGACTGCCTCGTGAAATTGCTGTGC
ATTTGGAAGGCCATGAGACCCATGAACAGGTCGAAATCCTGGCAGATCTGAGCAGGAACA
TGGATCAGAGGATGTCTTATCTCAGCAGAGAGATCCGGCATCTAAGGAGTGACCTGGGAC
AGGTGATGCAAGGTATCGGAGAGATAGGCGAAGCATTGGCTAGGATGGAGCGCCAGAATC
CTTGCTTCCGTCCATGAACAGATGCAACAAGCCCTGGAGCAAGTGCACCTGGCAGTTTCG
TATTTGCATTTCGTACTTGTCTATTTTGTGTTGTAATGAATAAAATTATGCGCTCCTTGC
AGCGTATAATGTTGTACGAGTCTGAGTCGATCGAGTTTTATTAGCTACACGTGCATGTCT
GTACTGTCTGCAGTTTCTTGTTCTTGTCAAGGGGTTGTAATGAATAAAATTATGTGTGGC
TTGCTGCAATAATGTAGTATCAGTATGCTGCAATAATGTAGTATCAGTACGTGCTTGTGG
GCAAAAGGTCCGTGCATTACTGCAATTGTCTGTAAAAAAAAAAAAAAGGGCGGCGCTCTA
AAGTATCCCCGAGGGGCCCAAGCTACCGTACCCGTTTTCTGTAAAAGGGGGCCCAAAGTG
AATCGATTAAAGCAAGCACGGCCGGCGTTTAAACGCGGGATGGGACAAATGTCCTTGGGA
TTTGGAAAGGACTTATTTTGGGTGGGAAAATTGGAAG
>TC369802 similar to UniRef100_A7PLS7 Cluster: Chromosome chr14 scaffold_21, whole genome shotgun sequence; n=1; Vitis vinifera|Rep: Chromosome chr14 scaffold_21, whole genome shotgun sequence - Vitis vinifera (Grape), partial (72%)
TTCGTGTACAAGGACGTGGAGGGGGCGACCACGCAGTGGGACGACATCCAGCGCAAGCTC
GGGAACCTGCCCGAGAAGCCGGCGCCCTTCAAGCCGCCGCCCTTCGCCCCCAGGGCCGAC
GCCGACGAGCAGCCCAGGTCCAAGGAGTGGCTCGACGCGCGCGACCCCGACGAGCTCGAG
GAGCTCGAGGACGACCTCGACGATGACCGCTTCCTCGAGCAGTACAGGAGGATGAGGCTT
GCAGAGTTCAAGGAGGCAGCAAAAACTGCCAGATTTGGCACAATACAACCCATCACAGGC
TCTGATTTTGTGCGTGAGGTTTCGCAGGCTCCACCGGATGTCTGGGTTGTGGTCTTCCTC
TACAAGGATGCGATACCAGAATGTGGGCTGCTTGAGACTTGCCTGGAGGAACTGGCGACA
AAATATGCAGAAACCAAGTTCGTTAAAATTATTTCCACGGACTGTATTCCCAACTACCCA
GATAGGAATGTCCCTACAATACTGGTGTACAACAACAGTGCTGTCAAAGGGACTTATGTT
GGTCTACAGAAGTTCGGTGGAAAGAAATGCACACCTGAATCTGTTGCATTGGCGCTTTGC
CACTCAGACCCAGTACTGAATGATGGACAAGGTGGTAACAATGTCATGGAAGGCGTTCGC
AGGAAGTTCATAGAAAAGGTTGTCTCCCAGCTTGAAACGCGAGAAGACGAAGATGATAGC
GACTAAAATTTACACCTTTCTGCTAGTTTTGTTTTGGTTCAGTGATATCATTTGGATCTA
CGGATAGTCTTGCCTTTCCTGATCTTATTTGGTTGTTTGTGTGTGAAAAACCTGAAAGCT
GTTTTGACGAGGTTCTGTATAAACTTGTTCCAGT
>TC369807 homologue to UniRef100_P02876 Cluster: Agglutinin isolectin 2 precursor; n=1; Triticum aestivum|Rep: Agglutinin isolectin 2 precursor - Triticum aestivum (Wheat), complete
CAAGTGCACAACCAGCACCAAGAAAACAAAAAGGATGAAGATGATGAGCACCAGGGCCCT
CGCGCTCGGCGCGGCTGCCGTCCTCGCCTTCGCCGCGGCGACCGCTCAGGCCCAAAGGTG
CGGCGAGCAGGGCAGCAACATGGAGTGCCCCAACAACCTCTGCTGCAGCCAGTACGGCTA
CTGCGGGATGGGCGGCGACTACTGCGGCAAGGGCTGCCAGAACGGCGCCTGCTGGACCAG
CAAGCGCTGCGGCAGCCAGGCCGGCGGCGCGACGTGCCCCAACAACCACTGCTGCAGCCA
GTACGGGCACTGCGGCTTCGGCGCCGAGTACTGCGGCGCCGGCTGCCAGGGCGGCCCCTG
CCGCGCCGACATCAAGTGCGGCAGCCAGGCCGGCGGCAAGCTGTGCCCGAACAACCTCTG
CTGCAGCCAGTGGGGATTCTGCGGCCTCGGTTCCGAGTTCTGCGGCGGTGGCTGCCAGAG
CGGTGCTTGCAGCACCGACAAGCCGTGCGGCAAGGACGCCGGCGGCAGGGTTTGCACTAA
CAACTACTGTTGTAGCAAGTGGGGATCCTGTGGCATCGGCCCGGGCTATTGCGGTGCAGG
CTGCCAGAGCGGCGGCTGTGACGCTGTCTTTGCCGGCGCCATCACCGCCAACTCCACTCT
TCTCGCAGAATGATGATCGACCTTCCTATGGCAGTATTGCAACGACGAATAATCCGTGGC
AGTTTCATTGCCACGTTACGGTTTCCCTTCACTTACTTTTAGCATTAGCTAGTACTTAAT
AATTCTCTAGCTTGCAATGTGACATGCAGGTTACTGCAGCAGAAACAAAATATTGCTGTG
GTACATGCATGGGAATATTGCAGTGAGAAAGTACTGTGTGGCAATATAGGGTGTACTATT
GTTGCCGCAAATTTAGTTTTCTTGTTATGACCTGTTGTCAGGATGCATGCATCGCTGTTG
TAATGTTGGAGTACTTCGTGATTTCGTTGCAATATATTACCATGAGCATCACATCATTAA
CAAAA
>TC369814 similar to UniRef100_A7Q9M6 Cluster: Chromosome chr5 scaffold_67, whole genome shotgun sequence; n=1; Vitis vinifera|Rep: Chromosome chr5 scaffold_67, whole genome shotgun sequence - Vitis vinifera (Grape), partial (33%)
AGATATTTAGTTGCATACACTTACACTAGGCAGGCTGAGTTTCATCTTGTATGCAAATTA
TAGATTAATGTAAAGTTTTGAACTGAAGCTCAGTTTTTTTCATGAAGAAACCTAATCTTC
TCATGAATATATGAATGCATTCACAGGAGGGATCATTTCCTTTTTTTGTTGAAATTTATA
ATTTTAAAGAGCTTCTGAGTGTGCTGTTTCACTCAGTACCTATCTTATTAGTTTTGGGGG
AACTAGATATCACGCTGACTCTATTCTGCAGGTATGCAGATGCAATAAGGACTCTAAAGA
TACTACTTAGTAAAGTTGCTTCTGGTAGACGGCGAGGATATTGGACACTGAGATTATCTA
TTGATTTGGAGCATATGGGTCGCCCTAATGAGAGCCTTTCAATAGCTGAAGGAGGAGTGA
CCGATCCATGGATCCGTGCTGGGTCAAAGATTGCACAGCAGAAGAGAGTTCTGCGTTTAG
GCAAACCTCCACGGCGCTGGAAAGTTCCCAGTTATGCTGATTCTCTTAAGAGAAACATAA
AAGAGGTGAACATTGAAGGAAGGCCATTGAATTGTGAAATAGGAGCAAAGAATGTATTTT
ATGGCTATGATGGTGACCGTTGTGGGGTAGAGCAATTAGCTTTGCAGTATTATGCTGATG
AAGGAGGTGGCTGGCAAGGTACCCATTCAGAAGGTGGCATATGGATGACAATCTTTGGCC
TTCTAATGTGGGATGTAATATTCTCAGAAGTATGCGATGTTTTCCATTCTAAATTTCAGA
CAGCCCCTCTTGATTTTGAAACAGACGACTTCTACAAGTCAAGAAAGGACCTTATAGAAT
CACAGTTGAAAAGGATACAAGATGGAATGGCCGAAGAGATGCTCATCAGCTCCTGGGAGC
TACATCAAGGGACATCCTGCAGGGGTGTCAATTGGGACCGGCATCCAATGGCCGATGTAC
GGGCTGTCGTTGCGGGCGTTGGTGGGCATCGCTTGGCACTACTTCTCCGGCATCTAGCCC
TCGATTACAGGAGCTGGTCCAGCGGGATGCCCGATCTGCTGCTATGGCGTTTCCTGGATG
AACGAGGGGGCGCTGAAGCTAAACTTGTGGAGGTCAAAGGACCAAAGGATCAGCTCTCTG
AGCAGCAACGTGCTTGGATTTTCGTCCTGATGGATTTTGGGTTTGATGTGGAAGTTTGCA
AAGTGAGCCTAGTTTCTAAGCGGCGATAAGCTTCCTTTATACAAAATGTATTGATGTTTG
CATTGATCTATTCTGCAAATGTATTGAAATAACAGACCAAAAGCTGTAACATGTAAAAGC
AACAATGTTCTTGATATTTGCATATATTTGCATTGATGTTGTCCGG
>TC369817 similar to UniRef100_Q688X9 Cluster: Protein DEHYDRATION-INDUCED 19; n=1; Oryza sativa Japonica Group|Rep: Protein DEHYDRATION-INDUCED 19 - Oryza sativa subsp. japonica (Rice), partial (92%)
CCGAGTAAAACCCGATAAGGCGGACAGCGACCGCGCGCGCGAGAGAGAAGCTCCCGGCTC
GCCTCCTCCTCCCTCCCCTGTCTCCTCTCCCGGCTCCATCCATCCAGCGGGAGGAGAGGG
CAGGCGGAGGAGGGACGACCGCCGCAGGCCAGAGGCCGTACCTACCTACCTATCTATCTA
TCTATCTATCTAAGCCGCCGGAATGGACTCGGAGCACTGGATCTCGCGCCTGGCCGCCGC
CAAGCGATTCTACGCGGCGCAGCTCGGCCACGCCGATCGGGCGGGGATGGACGAGCTGGA
CATGGACGGCGACGAGAACGCGGGCAGGCCCGACTTCGCCTGCCCCTACTGCTACGAGGA
CCACGACGTCGCCTCCCTCGTCGCGCACCTCGAGGAGGACCACCCCTTCGAGCCCCACGC
CGCGCCTTGCCCTATCTGCTCCGAAAAGGTTTCTAAAGACATGCTTAACCATATCACCAT
GCAACATGGGTACTTGTTCAAGAATCGCCGCAGGTTGCGCAGATTTGCTGTTCCAGGCAG
CCAGTCGCTCTCTCTGCTGAGCCGGGATCTACGTGAAGCCCATTTGCAGGTGCTTCTGGG
AGGTGGTGGACATAGGTCGAGCAACAATAATGCCACAAATATTTCAGCTGATCCTCTTCT
GTCATCATTTGGCCTTAGCTTCCCAACATTAGATGCTGAGGAAACATCAAAATTGTCTAC
TCCTGCTCAGAGTGATGTACCAGTGCTAAAAGAGACAGCTGCTCGGCCGTGGCGGTCAAG
TATTGACTCGTCGCTCACAAGGGAAGAAAGGGAGCAAGCCAGCGTGAGAGCGATGTTTGT
GCAAGACCTGCTGCTCTCCACCCTATTCAGAGACCAATAACTGAGAGGCGAGCCGATGTT
ACCGCTACCCGGGTGCCCCCTGGACCCTAATGCAGACTCCGAAAGGTCGGTGCCCCCAGA
CCAGGTGCCGAAGGTGACATCCATGGAAAAAAGATAGGGTTTGGGACCCAGGGAGGAAGA
GGTGCATCAAGTCCATGTGGGCATTAGGGGTCCAAGTTAATGGTAGCCGGGCTTGGGGTT
GAGTTCCAATCAGTTATTGGAAACCTCCAGGGTTACAATTTTTTGCCCGGTCCGGGTTTT
TTTTA
>TC369819 similar to UniRef100_Q40524 Cluster: Nt-Rab11e protein; n=1; Nicotiana tabacum|Rep: Nt-Rab11e protein - Nicotiana tabacum (Common tobacco), partial (90%)
GAAAGCAAGGCAGCCTCACCTCGGCCTCGGCGTGCGCGTTCGGTCAAAACCCACCGCGCC
GCTGCCCGCCTCCCCCCAAAACGCCACTACAAATCTCGCACATTCCTCCCACTCCCAGCA
GCCGCTCGCCAGCGCGGGGACGACGGAAGCGGAAAGGCGGCGCCTCCGAGCTCGAGGGAC
TACGAGCTAGAGGCACCGAAGGATGGGGGACGACTCGGACGGGGAGGCGGAGGAGTACCT
GTTCAAGGTGGTGATCATCGGGGACAGCGCCGTGGGCAAGAGCAACCTGCTCTCCCGCTA
CGCGCGCAACGAGTTCAACCTCCACTCTAAGGCCACCATCGGGGTCGAGTTCCAGACGCA
GAGCATGGACATCGACGGCAAGGAGGTCAAGGCCCAGATCTGGGACACCGCCGGCCAGGA
GCGCTTCCGCGCCGTCACCTCCGCCTACTACCGCGGGGCCTTCGGCGCGCTCCTCGTCTA
CGACATCTCCCGCCGGGGCACCTTCGACAACGTCGGACGATGGCTCCAGGAGCTCAACAC
ACATTCTGACACTACGGTGGCCAAGATGTTGGTAGGCAACAAATGCGATCTGGAAAACAT
CCGTGAAGTGCCAGTGGAGGAAGGCAAAGCACTTGCCGAGTCTGAGGGACTCTTCTTCAT
GGAGACCTCGGCTCTAGACTCGACGAACGTCAACACAGCATTCGAGCTCGTCATCAAGGA
GATCTACAGCAGCGTGAGCAGGAAGATCCTGAACTCCGACACTTACAAGGCCGAGCTATC
CCTCAACAGGGTGAGCATTGACGATGGTGACTCGAAAGACAGCCAGAAGCAAACTAGCCG
GTTTGGGTGCTGCTAGCCAATCTTGGTACATTGTCGACTATTGGGTTTTGCTGGGATGTG
ATGATTTTTTTTTCTGGTCATCGGTATTGTTTGTAAACATGTAACCCAAAATTGGATTCT
ACTAGTTCTGTTACACATCTGAGTTACAGAGGAGGATAGTTGTGTTAATGCAAGAGTGGA
GACGAACTGTTTCTTGCTATTAACCGAAAAGCCATGCGGTTCAGAGTTGTCACATTTTGT
CAAATTTTATGGGAGGTCAGGGCGACTCCCATCCGGTGCGCCAAATGTCTGCCTCTGTTT
TGGCTATCCAGCCCAATACACCTCGGCCGCGACCACGCT
>TC369822 similar to UniRef100_P43088 Cluster: Prostaglandin F2-alpha receptor; n=2; Homo sapiens|Rep: Prostaglandin F2-alpha receptor - Homo sapiens (Human), partial (5%)
TTTATAAATCAACACACATGAATCTTCATTATGTATGGGATTATTCTAAGATACTGACTA
CATTTTTTATGTTATGGAGAATGAATTTATCTCTTGTGATAAACAGAGGAGGGTGGAGGC
TATGGTTGTCCGTGCAGACTGTGAGATGAATATTTCTACAGCTGGCAAGTGCTTCTTTTA
TATGGTTGGCCAGTGTGCTGCTTCCGTGGCTGTGTTGGAAGGGGACAGGGGTCCCCTACC
ATGGTTGCTGCGATGTGTCGGGGGAGGCATGAGCTCGGTGCTCGTTGTAGACTAAGTGTC
GCTTCTTAGTATTGTCTCGGCTATCTCCATTGCTTTGGTTATTGTCATCAGCAACATCAT
CTGTGCATTTGCTCCTCCATGAGTGTGATGTGTTGTTCAACAGGCGAAGTTTCTACCTCC
ATGAGCTCGGCTTAGCACAGTGGCAGTGGTCATTTTGCACCCCGGTTGGTCTCGGCAGTT
GTTTTCACCCTAGGTCTCGGGGGAGCATCTCCATTTTCCAATGGATTGTTGCCTTCCGTG
CCAAGGCGAGGGGGCAAGGAGCCCCCTTCGGAGATGGATGAGGTTGCAACTATTTTCTCT
TGTGCCCATGGTGATGTCGAAGACGCTTCCTCTCCTACTGGTTGTTCCTCGTTCCCAAGC
CTCGGCTTTTGCTGCTGATTACTGTCTTGTTCGTCGAGGAGGGCTTCATCTACTTTAAGC
TAGAAATGTGCCTTAGTTGTTCATCTTAGCTTGTTGCTTTGTTGTAACTTGCGAGTGGTT
TGCTCACCCATTGTATCTTTTGTTGTTTTCTTTTCTTTGTTTGCTGGTGTTTTTTTAGTG
ATGTTGGCGGTTTTGTAATTCTAGCCGGCTTATCGCTTTGTCAAATCAAAGTCGGGTAAG
CTCGAT
>TC369830
GCCGGCAGCTCCTCCGCCTCCTCCTGCTCCTCGGTCCCCTTCCGTCCTATCCCTCCTGCT
GCTGACAAGATGAAAATGGCTGGCTCTGCTGTGCTGCTCATTTCGCTCCTGTCGGCTGTC
GCCCCCCTACCCTCTGAAGCCCTCAACGTGAGAGGCCATCTGCTGAAATCAAAGACGTTC
CGTTCTCCGCCCATCTTATTGGGACCTGGATCAGTCTCAAACAAGTACCACCATGATGTC
GACTTCCCCCGAGGCCACCTTGCAGTCAAGAGCTTTGATGCAGAGGTCGTCGATGAGAAT
GGCGTCCCTGTCCCGCTCCATGAGACTTACCTGCATCACTGGGTTGCAGAACCATACTAT
GCTCTGAAGAACAGTCAGAGCCCCGATACGCAAAATCTTCCAAAAGGGATGCTTAAAAGG
AATGATGGAGTGTGCAAGACCACACTAGGCCAGTACTTTGGGCTCGGTTCCGAGACTCGC
CACACTGCCACATGGGTTCCTGATCCTTATGGAATTGAGATTGGCAATGAAGACAAGGCC
CCTGAAGGCTATGAGGAGAAATGGTTGCTCAATATTCATGCCATCGACACAAGGGGCGTG
GTCGACAAGCCTAGCTGCACCGAGTGCAAGTGCGACTTTTACAATGTCACAATTGATGAG
TATGGGCGCACAATCTCAAAGAACTACACTGGTGGGCTATTTTGCTGCTATGATCAGACC
CAGTGTCGGGTCAAAGAAGGGTTCAATGGCGAGGTGCGGAAGTTGTTCTTGCAGTACACC
GTGACGTGGCTCGACTGGACTGATGCGGTGGTGCCTGTCAAGATTTACATATTTGACGTT
ACGGATACTGCTATGCTCGATGGTACTCCTGAACATTCTTGCAAGGTTGAGTATCAAGTC
GAGGAATGCAGCGCAGAAAACCGAGCCAACAATGAGTGCATCCATACTAAGACTGCTAAA
CAGGCCTTGCCGCGTGGAGGGAAATTTCGGGTTTCAGGGTTGCCCACCAGCCCCTCGGAG
GGAGTTGGTGCTTTTTTGGCAGGCCGGGATGGACCCCTTCTTTTGTAAATCGCTTCCAAT
CTAGGGCAAGGGAAGGAGGGGGGAAAGCGGGGGACACAATTTCGTGTGTTTTTCACGGTC
TCCCCAAACCCGGTCTC
>TC369840 homologue to UniRef100_Q0J6K9 Cluster: Os08g0300200 protein; n=3; Oryza sativa|Rep: Os08g0300200 protein - Oryza sativa subsp. japonica (Rice), partial (56%)
CCCCGGATTCCGCGGGATCTCTCGACCCACGCGTCCGGACCCTTTTGCTGTGCTCTCCAT
CCGTCCACTGAGTGCAAAAACGAAGAAAAGCAAAACAATAAACAATGATTTGAACCCCAT
CTGGAATGAACACTATGAATTTGTGGTGGAGGACTCATCTACCCAGCACCTGACTGTGAA
AATTTACGACGACGAAGGGCTCCAGCCGTCAGAGATTATTGGCTGCGCTCGAGTAGACTT
ATCGGATGTTACGCCTGGAAAGGTCAAGGATGTTTGGTTGGAACTTGTGAAAGACCTGGA
AATTCAGCGTGATAAGAAACCTCGTGGTCAGGTCCACCTAGAGCTCCTGTACTACCCTTT
TGAGAAACAAGAAGGGGTTTCCAATCCTTTTGCTGGTCAGATCCAGTTAACTTCTTTGGA
AAAGGTCCTCAAGACGGAATCTAATGGATATGATGTCAACCAGAGGAAAAATGTTATTAC
GAGAGGAGTCCTTTCAGTAACTGTTATATCTGCAGAGGACATACCAGCAATGGATGTGAT
GGGGAAGGCTGACCCATTTGTCGTCCTGTACCTGAAGAAGGGGGAAACCAAAAAGAAGAC
AAGGGTTGTGACTGAGACGTTAAATCCAATATGGAATCAGACATTTGATTTTGTAGTAGA
AGATGCCCTGCATGATTTGCTCATGGTGGAAGTATGGGACCATGATACATTTGGAAAGGA
TTACATAGGGAGATGCATCCTGACACTTACCAGAGCGATACTTGAAGGCGAGTTCCAAGA
TACATATGTGCTGCAAGGTGCTAAATCTGGAAAGCTGAACCTGCACTTCAAGTGGACGGC
ACAGCCAATCTACCGTGATCGGGACAGGGACCAGTGAGACCTGCATAGCTTCACACGATA
AGACTGCTTCTTCCTCTACGATGCCTGTATATTAGCATTTCAACACACGGATCCGCTTGG
GTCTTGTAAGTTGTAACCGTGTATAGGGACTACTTTGTGACTAGTCATAAATATTCGTCT
ACCT
>TC369842
ATTCAGATCACGGCCGCGGTGACCAGCAGAAATCGGTATCGGAAGCGGGCGAGCCAAACC
AACGCAAACCCCAAATCCCCAATCCGAGCTGCCCTCTCCCCCCGAGATGGCGGCGGTCTG
GATGGCGTTGGCGGTGATGCTGGTCGCTGCTGCTCAGGTGGCGGTGGCTGCCCCGGTGAT
GGCGCCGGCCTTCCTCTGGGCGCCCAAGAACTACGGACTTAGTCCCAATGAGGCTAAAGA
AGTAGTCCACTATCAGACAATCTCCCCAAAGAGTTTAGCTGATTCTGTTCTCGAGGAAGG
TGGCTGGTCAAACTTGGTGTGTTCAAAGGATGGTCCTCAAAAGAATGTTGATGTTGCAGT
TCTTTTTCTTGGATCAAAGCTACAATCATCAGACATCTCTAAAGATAAACAGGTCGATCC
TGCTTTAGCGGACATACTAAAGCTGTCCTTCTCAAGCTCCGAGTTTTCCATGGCATTCCC
TTATGTTGCCATGTCAGACGACGAAGCACTAGAGAACTCATTGCTATCTGGATTTACTGA
GAATTGTGAGGATGGTTCTGGAGGAAATCATATCACTTACACAGACACGTGTACTGCAAG
CAGTGAAAGTGTGAAGAAACATCTGAACATGGATTCTGTTCAAGACTTGGTGAAGTCACG
GATGGGAAACAACCAACCAACTGAGCTAATCGTCTTCTGTAGCGGTGGTTTCAAGGACAA
TGCAAAATCAGAAGGGCAGTTGCTTTTGGATCTGGTTTCTGTTCTTGACAAGTCTGGGGC
TAAATACACAGTTCTTTACGCATCTCAACCCTATGGTTTGCTGGAGAATCCTTCGGACCT
GCCATTAGCCAGGTATCTTGCAGAGAAGACCAATACAACTAAACCTGTCCTAGAGAAATG
TGATGGAGAGTGCCAATTAAAATCAACTCTCCTGGAAGGAGTTTTTGTGGGTGTAGTGCT
GCTTATCATCTTGATATCAGGACTTTGCTGCATGATGGGGATCGATACTCCATCAAGATT
TGAGGCTCCCCAGGATTAATCNTGGTCTGATTTTGAAGCAAACCCGATGTGGATGGCCAG
TGTTTGTTNCCCTGCGCAANTGGATATANGTTTAGCCTCCTCTTCAAAGGTGCCCTTTGC
TTTGTGTTATTTTTTCTAAAGCCAAACTTCTGGTTTANGTNANCCAAACCTTNTGGGTGG
TANAATTNCATTTCCAAAGCCCAACGGGAGATNTGANGCNTTTTGCAAA
>TC369843 homologue to UniRef100_Q75W16 Cluster: Phospho-2-dehydro-3-deoxyheptonate aldolase 2, chloroplast precursor; n=1; Oryza sativa Japonica Group|Rep: Phospho-2-dehydro-3-deoxyheptonate aldolase 2, chloroplast precursor - Oryza sativa subsp. japonica (Rice), partial (38%)
CTCTCTTGCTTTCATACTCCCGAGGGGGCTGGGAATTGACCCATCCAATAATTGGCGAGT
TATTACCTTCTGAACATCCCCGGATGTTTTCCTTCTTGCCATATGACCCGGCTTCTAGCC
CCTGAGGAATTCCAACATTGGCTTTTTTTTACGAATGACTCGGCCCATATGGTGTGGGTT
GGTGAGCGCACTCGTCAACTCGATGGGGCTCATGTTGAATTCCTCCGTGGTATTGCCAAC
CCTCTTGGCATTAAGGTGAGCGACAAGATGAACCCTGCTGAATTGGTGAAGCTGATTGAC
ATTTTGAACCCTTCAAACAAGCCGGGAAGGATCACCATAATTACAAGAATGGGGGCTGAG
AACATGAGGGTGAAGTTGCCTCATCTCATCCGTGCTGTCCGCAATTCTGGACAGATTGTC
ACATGGATTACCGACCCCATGCACGGAAACACCATCAAGGCCCCATGTGGTCTGAAGACT
CGTCCATTTGACTCTATTATGAATGAGGTGCGTGCATTCTTCGACGTGCACGACCAAGAA
GGCAGCCACCCAGGAGGTATCCACCTTGAAATGACTGGACAGAATGTCACTGAGTGCATT
GGTGGATCGCGGACTGTGACCTTCGATGACCTGGGTGACCGCTACCACACCCACTGCGAC
CCAAGGCTGAACGCGTCGCAGTCTCTGGAGCTCGCTTTCATCATCGCCGAGAGACTCAGG
AAGAGGCGGATGAAGTCAGGACTCACCAACAACCTGCCACTGCCCCCATTGGCTTTCTAA
GCAGGAAGCACCAGGGAGGAGGGGTTAGATAGTTGGCATTTGCAAGCGGTAACCAAATGC
GCATTCCATTGAGTTTGTATGGTGGGGTGCTCTTTGCACAAGCTGTGTGCTTATGAGGTG
TTGGTACTTGTCGAGGACAGCAGGGGGGTAGCTTACTCGTGGTGTTGCACTATGTTTTGT
TTCTTTGTTTTATTTTTGAGTGTTTGATCTGTTTGAGCCTTTGTGATTCGAGAAAATAAA
AATAATATGAGTTACCTTTATTAATTTATTTATATCTCATTGTTTCATCTAAC
>TC369846 homologue to UniRef100_Q6L5M3 Cluster: Ribosomal protein; n=1; Bromus inermis|Rep: Ribosomal protein - Bromus inermis (Smooth brome grass), partial (77%)
GAGAAGGAGCAGGCGGCGGCGGTGCCCGAAGAGGAGAAGCACGGCGACCTAGCCCGAGCT
CGCAACCATGGCTAGGGGTTTGAAGAAGCATCTGAAGAGGCTCAATGCCCCGTCTCACTG
GATGCTTGACAAGCTTGGTGGAGCTTTTGCCCCCAAGCCATCATCTGGTCCTCACAAGGC
CAGGGAGTGCCTGCCTCTGATCCTCATCCTGAGGAACAGACTGAAATATGCTCTCACCTA
CCGTGAAGTGCAATCTATCCTTATGCAGCGTCATATCATGGTTGATGGAAAGGTCCGCAC
TGACAAGACCTACCCTGCTGGGTTCATGGACATCATTTCCATTCCCAAGACTGGTGAGAA
CTACAGGCTTCTTTATGACACCAAGGGTCGCTTCCGCCTTCACTCTGTCAGGGATGAGGA
TGCTAAGTTCAAGCTCTGCAAGGTCAGGTCTGTCCAGTTCGGCCAGAAGGGCATCCCCTA
CCTGAACACCTATGATGGCCGCACCATCCGCTACCCAGACCCACTCATCAAGGCCAATGA
CACCATCAAGCTCGACCTGGAGACCAACAAGATTGTTGACTTCATCAAGTTTGACGTCGG
CAATGTGGTCATGGTTACTGGTGGGCGCAACACTGGGCGTGGTGGTGTGATCAAGAACAG
GGAGAAGCATAAGGGAACCTTGAGACCATCACGGTGAAGATGCGCCAGGCCCACCAGTTG
GCCCCCGGCTGGGCCACGTGGTTCCCCATTGGAAGGGGCACCCAGCCCGGGGGGGAGCCC
TCCCCAAGGCACGGGGATTAGGGTTCCCCTCTTTGAGGACCACAGGAACCGGGAGGCCCT
TTCCCAACTTTTTG
>TC369847 similar to UniRef100_A2WXX3 Cluster: 60S ribosomal protein L5-1; n=1; Oryza sativa Indica Group|Rep: 60S ribosomal protein L5-1 - Oryza sativa subsp. indica (Rice), partial (88%)
CTCACAAACCAGGACAAGAACAAGTACAACACTCCTAAGTACCGTTTTGTTGTGCGATTT
ACCAACAAGGATGTCACTGCACAAATTGTTTATGCTACCATTGCTGGTGATATTGTGATG
GCCGCTGCCTACTCCCATGAGTTGCCTCGCTATGGTCTTGAAGTTGGCCTCACCAACTAT
GCTGCAGCTTACTGCACTGGTCTGCTTTTGGCTCGTCGTGTGCTTAAGAACCGTGATCTT
GATGAGGAGTATGAAGGCAATGTTGAGGCCACTGGTGAGGACTTCTCTGTTGAGCCTTCT
GATGAGAGGAGGCCTTTCCGTGCGCTCTTGGATGTTGGTCTTATCAGGACCACCACTGGA
AACCGTGTGTTTGGTGCCCTTAAGGGAGCTTTGGATGGTGGCCTTGACATTCCCCACAGT
GATAAGAGATTTGCTGGTTTCAAAAAGGACGAGAAGTCTCTGGATGCTGAGATTCACCGC
AAGTACATCTTTGGAGGGCATGTTGCTGACTACATGAGGTCGCTAGCAGATGAGGAACCA
GAGAAATTCCAAACTCACTTCAGTGAGTACATCAAGAGGGGAATCTCCGCTGATGACATG
GAAGCAGTTTACAAGAAGGTTCATGCCGCCATCCGTGCTGATCCCACCATGGCCAAGTCA
ACCAAGGCGCCTCCCAAGACTCACAAGAGGTACAACCCCAAGAAGCTGACCTATGAGCAG
AGGAAGGCCAGCCTCGTCGAAAGGCTCAACGCCCTCAACAACTCTGCCGGTGCCGCCGAT
GATGACGAGGAGGACGATGAGTGAAGAGCGTTCTTGTCCACCCCAGTGTAGTATTGCAAC
GTGCGTTTTTGTTGAAGTCTGGCACCCTGCCCAACGGGCCTGTTCCTTTGAGTTTTGGTT
ATGTCGCTTGAGTTATAGATTGTGTTATCTGGATTATGTGCCGTGCTGGCATTTGGATCT
AATCTATC
>TC369857
ATTCCGGCGACCCACGCGTCCGCGACTGGAGCACGAGGACACTGACATGGACTGAACGAG
TAGAAAAACTGCTCTACCAGACTCACTCCACACTCCGCTTCTGTGGAACGGACGAAGCTA
ACCAGCAGCAGCGAGCGATGAGGCCATCTACTATGGCTCGAGCCCTCGCGGCCGCGGCTG
CCATCCTCGCCGCCGTGGTCTGCGTCGGCGCGACCCCGGAGACGACGTGCAGGGCGGCGG
CGGGCAGCGACAGGCGCGTGGACTACCACTTCTGCGTGTCCAGGCTGAGCCAGCACCACG
ACAGCCCCGACGCCGATACGTGGGGGCTGGCCAAGGTGGCCGCCGACGTCGGCGTCCTCA
TGGCCGGCAACGGCGCCTACGACATCAAGGCCATGCTCGCCGGAAAAAAGGAGCAGCCAG
CGGCGGCACGCGGGCCGCTGGAGCAGTGCGAGGCGCTGTACGACAGGATGGGCTCCGCGT
TCGCCGAGGCGTACGACGGGATTGACAGGCGCGACTACGCGACGGGCAAGGAGAAGGCGG
GCGAGGCTGCGTCCCTCGCGCGCCGGTGCGCCGCCGCCTTCGCCCGGGCCGGCGTCGCTA
TCCCGTCGCGGCTGGCGAAGCAGAGCGCCGACTCGGCGCAGATGGCCATCGTCTGCACCG
CCGTTACCAACCTCATCAAGTGATGTCTGCACCGCATTGTTTGCCCGTCGAGAGAAATGG
GTCATGTTCTGCATTGTTGGTTGCTCGACCGTGATGTCATTCATGTACGCTTGTGTTTGT
GATATCGGTCGTTGATAGTGCACTTAGTGGTAGCAGTAGTACGACGTTCTTCAGTGTTGT
GTCAGTGATCATTCAGAAGGGAATAAACAGGTGAATTATCTTTTCAAAAAAAAAAAAAAA
GGGCGGGCGCTCTAGAGTATCCCTCGAGGGGCCCAGCCTACGCGTACCCAGGCTTCTGTA
CAAAGTGTCCCTATAGGAGTCGTATAATAGCTAGGAACT
>TC369864 homologue to UniRef100_Q71VM4 Cluster: Importin subunit alpha-1a; n=2; Oryza sativa Japonica Group|Rep: Importin subunit alpha-1a - Oryza sativa subsp. japonica (Rice), partial (64%)
CCACGCGTCCGGGGCAATGTTGCTGGTGACTCCCCAAAGTGCCGCGACCTTGTACTCGCA
AATGGTGCATTGATGCCTCTGCTAGCACAGTTGAATGAGCATGCTAAACTCTCCATGTTA
AGGAATGCGACCTGGACTTTATCAAATTTCTGCAGAGGAAAGCCACAGCCAGCATTTGAT
CAGACTAAGCCTGCTCTGCCAGCACTTGCACGACTTATCCATTCCAATGATGAGGAAGTT
TTAACTGATGCATGCTGGGCTCTTTCGTATCTCTCTGATGGCACCAATGACAAGATCCAA
TCTGTGATTGATGCTGGTGTCTGTCCCCGGCTTGTGGAGCTTCTCCTCCATCCATCACCT
TCAGTGCTTATACCTGCACTACGAACTGTTGGAAATATTGTCACAGGAGATGACTCGCAA
ACTCAGTGCATCATTGATCATCAAGCTCTTGGGTGTCTCCTAAGTCTGTTGACACAAAAT
CACAAGAAAAGCATCAAGAAAGAGGCCTGCTGGACTGTTTCAAATATCACTGCTGGTAAC
AAAGATCAGATACAGGCTGTGATTACTGCTGGGATTATTGGACCTCTGGTGCATCTGCTG
CAAACGGCTGAATTCGATATCAAGAAGGAGGCTGCTTGGGCCATCTCGAATGCTACCTCC
GGTGGTTCCCACGACCAAATCAAGTATTTGGTTAGCGAGGGCTGCATCAAGCCACTGTGT
GACCTCCTGCTTTGCCCAGATCCAAGGATTGTTACTGTTTGCTTGGAGGGTCTTGAGAAC
ATTCTCAAAGTTGGAGAAACTGATAAGAATTTGGGTGCTTCTGGGGAGGGGAATGTCTAT
GCGCAGATGATTGATGAAGCAGAGGGCCTGGAAAAGATTGAGAACCTGCAGAGCCATGAT
AACAATGAAATCTATGAGAAGGCTGTGAAGATTCTCGAGGCTTACTGGATGGAGGAGGAA
GATGATGCGATGGGGGCAACTATGGAAGCTCCCACAGGTGTTGCCTTTGACTTTGGCCAA
GGTGGCAACCCTGATCTGAACTTGGGCTGAATACAGATTTGACCAATGGTGGTAATTCCC
TTGTCGCTGCAGTTGTCACCATTTGGTCTAGTCGGTGTGTGGGGTAAGGTCATGGTTGTG
GTGGGTCCAATAAGCTGAAGATTTTCAAGGAAGCAACTGGTCCTGGGTATCAATATCGCA
GCGTTTGTAAGAGGAGTATAATCGTCAAACTTGAGGAGTCTGGGTCTTTTTTATCAGGCT
ACTATGTAGGGGTTTGCATCTTTAGTATGGTGTGCACTATTTTGCTACTGTATAGCCTGA
GTTTAAGCTTCTGCAACTCTGCGAGGCATTTAGGGGACAATTCTTGAATGGTTTGGTTTG
TGGGGTTCTTCAGGAATGAAGTGAGTTGCAGTTTGTCCGAACATGTCAATGTCAGCTTTC
ACTTGATTATTAG
>TC369916 similar to UniRef100_Q2QYV8 Cluster: Ribosomal protein L10 containing protein; n=1; Oryza sativa Japonica Group|Rep: Ribosomal protein L10 containing protein - Oryza sativa subsp. japonica (Rice), partial (58%)
TCGGCACGAGGCCTCGTGCCGCACTTAGGCACAGCCGCCGCCGCCGCGGCTCCCAGGACA
GCAGCCAAGGAAGAGGAAGCCAAGCCTCCGCCATGCCGAAATCCAAGCGCAATCGCTCAG
TCACCTTGTCCAAGACCAAGAAGAAGCCTGGTCTAGAGCGTAAGGGCAAGGTGGTCACGG
AGATCAAAGACGCGATTGAGCGCCACAGCAGCGCCTATGTCTTCACCTTCAACAATATGA
GGAATCAGAAGCTCAAGGACCTCAGGGACCAACTTAAATCCTCTAGCCGGATATTCCTTG
CTGGAAAGAAGGTCATGCAGATAGCATTGGGGCGGTCACCTGCTGATGAAGCTAAGACAG
GCCTGCATAAACTCTCCAAGTTCCTTCAAGGTGCTTCTGGATTGTTATTTACAAATCTCC
CAAGGGATGATGTTGAGAGATTATTCCGAGAATTTGAGGCGAATGATTTTGCGAGGACAG
GAAGTATTGCGACTCAAACGGTTGAGCTAAAGGAAGGCCCTCTGGAACAGTTTTCACATG
AAATGGAACCCTTTCTGCGCAAACAAGGACTGCCAGTTCGTCTAAACAAAGGTGTTGTTG
AATTGGTTGCAGATCATGTAGTATGTGAAGAAGGGAAGCCCCTTTCACCAGAAGCAGCAC
ACACTCTGCGCGTGCTTGGGAGGAAGATGGCGACGTTCCGACTGTACCTTGTCTGCCGCT
GGTCGTCCGATGACTTTGAAGTGTACAAGGAAGGCTTGGCGCACCTGGGAGGTGAGGAAG
CTGACGAGTCTTCTTAAGGTTGTTGGATCATGGTTGTGTGCTTGTTGTCTAGCTGTGTTC
AGACGGTTTTGTGCCATGCCTTTGTACCCTTAATTTGACAAGAATCTCAAATATATGATC
TGACCCAGTTGGGCATATTGTCGAGTGCAGGTATTTTTGCGAANNNNNAANNNNNNNNNN
NANNAAAAGGGCGGGCCGTTCTAGAGTATCCCTCGAGGGGGCCCAAGCTTACCCGTTACC
AGCTTTTCTGTACAAGGGGGTCCCCTATAGGGAGTCGA
>TC369921 similar to UniRef100_A7PBY6 Cluster: Chromosome chr2 scaffold_11, whole genome shotgun sequence; n=1; Vitis vinifera|Rep: Chromosome chr2 scaffold_11, whole genome shotgun sequence - Vitis vinifera (Grape), partial (50%)
AGCGTGGTCGCGGCCGAGGTCGTCACATTTGTGTGTAGTTTAGCGATTTAGGCCAGATGG
GGAAAAAAGGAGGGAGCTAAAGCCACTCCGACAAGTCAATCACTCGATCGATCAGCGCTC
CCCTGCACAAGAAAAACAGTTTTCCGAAGCTTCGAGCCAGGACGGTTGGCGGCAGCCGCG
GGGACGATGGTCGGAATCTTCTCCAGGTTCTCTTCCGGCGCCGGCCACCGCCGCGCCAAG
AGTGCCGTAGAGGTTGTGGAGACATTGGCGCCCAACATGGAGACCGGGGAGTCTGAGCCG
GCAGCCGATCCTGGAGATAGCCCACACGGCATTGAGGTCGGCATCGAGTTCAAGCCGGTG
GAGCACCCTGTGGAGCCTGTCAACCTTGACCAACCAGTGAAATGCCCGCTTCCTGAGCCA
TCTATACTGCATGATGGGAGGATATGGCAAGAGAGGATGTCTACAGCGGGCGGGAGGCCG
AGGACAGACCTTCCGGTCGTGAAGGAAGGATCACAGCTCGAGCCCGACAGCAGCACCACA
AGGTCGCGGTCTGCGCTCCGGAGGCGCGCCATACTGCCCTCCGTGAGCGCCCCTGAGCAT
AACATCCTGGCGCTGCTTGACGAGTGCGACGTGCCTGAGACCCAGCGCCCTGCTGAATGA
GCCTGGATGCCGTCTCGACTATATCTGTACATTGTTGTATCTTCCATCACCACCGTCGCT
ACGAGCTGTGGATACAGCCGTGTTGAATCTCCGGTTGCAACTAGCAACAGGCTTTTGTGT
GGATTGTTTCTATATATTTATGTACACACTTTATATACCAGTGAAAAGAAATCTGCACTT
GCATCATCAAAAACCTCGGCCGCGACCACGCT
>TC369926 similar to UniRef100_Q6EPF2 Cluster: Ring zinc finger protein-like; n=1; Oryza sativa Japonica Group|Rep: Ring zinc finger protein-like - Oryza sativa subsp. japonica (Rice), partial (50%)
TTCGGCACGAGCCAGCACCCGCCGACGAGGAGAGGGGCAGCGACGGCTCGTCCTCGTCTA
GCGACGAGGATGCCAGCGAGCACCATCTTCGTGGTCGCGACACCGATTACGTCAGTTTGG
CAAAGCATCTGGAGTCTGCGAATACAATGTTCTCCTTCATATGGTGGATAATTGGATTTT
ACTGGATATCTGCCGGGGGTGAAGAGGTTATCCATGATGCACCTCAACTATACTGGCTTT
GCATAGTCTTTCTGGCGTTTGATGTGTTCTTTGTTGTTTTCTGTGTCGCTCTGGCTTGCA
TTATTGGTATTGCCGTTTGTTGCTGCCTCCCTTGCATTATAGCAATTCTGTATGCTGTCT
CTGGTCAGGAAGGAGCATCTGAAGATGACATTCGGCAAATTCCGAAATACAAATTCCGTA
GGGTGGATGAACCTGAAAAGGATTCTGCTGATGCCACTGAGTCTTCTGGTGGAATAATGA
TAGAGTGTGGCACCAACCAACCTATAGAGAAAGCACTTGCAGCTGAAGATGCAGAGTGCT
GCATTTGCATTTCAGCATACGATGATGGTGCAGAGCTGCGTGAACTCCCTTGTGGCCACC
ATTTCCACTGTGCCTGCATCGACAAGTGGCTGCACATCAACGCAACATGCCCCCTGTGCA
AGTTCAGTATCCGGAAGGGCGGCAGCAGCAGCGGAAGCGAGGAAGTATAAATGTATCCAA
CTTGAGAATGCCATCGGTCCAACCTCACGCCTGAGTCCTCGCTAATGTGGTGTAAATTTT
TGTATCCCAAATGTGCTGATAGTGTCAACCATGTCATGTCTTAAAGGTGACTAAAGTGCT
GTCCATATTACAGAATTAGTTCTGGGGTGTATCTCTGCAGTTCGGACTATATGCTTAGTT
ACCCAGTGGGCTGTATAATTATGTTTGAGCGATTCATACTATATCCCCCTACCTGTTTGT
GTCAAATCGGGCTGC
>TC369946 similar to UniRef100_Q9XEN6 Cluster: Chitinase IV; n=1; Triticum aestivum|Rep: Chitinase IV - Triticum aestivum (Wheat), partial (84%)
AATTCCGGGATTTTTCGACCACGGTTCCGTTGGAGCATCCTTACCTTTTTTAACATGGCG
GGTTGCCCATGCGAAGTTCCCCGTCTGGTGCTCGGGGTAGCAGCACTAGTCCTGTCTGCC
GCGGGAATGGTGGCCGCGCAGAAGTGCGGCTGCCGGGCGAACGAGTGCTGCAGCCAGTAC
GGCTACTGCGGCACTACCGACGCCTACTGTGGACAAGGGTGTCAGTCTGGCCCGTGCTCG
GGGAGCGGCGGCGGCGGCGGGACCGGCGCCTCCGTGGAGAGCGTCGTCACCGAGGCGTTC
TTCAACGGGATCAAGTCCCGGGCCGGCAACGGGTGCGCCGGCAAAAGCTTTTACACGCGC
CGGTCGTTCCTGGCCGGCGCCCGGGCGAACCCCAACTTCGGGAAAGGCCGCACGGGCGAC
GACGGTAAGAGGGAGATAGCCGCCTTCTTCGCCCACGTCACACACGAGACCGGACACATG
TGCTACATCGAGGAGATCGGCGGGGCGAGCCAGAACTACTGCGACAGGAAGTACACGCAG
TGGCCGTGCGCCTCGGGGAAGGGGTACTACGGGCGCGGGCCGCTTCAGCTGACGTGGAAC
TACAACTACGGGGCGGCGGGGAAGAGCGTGGGGTTCGACGGGCTGAACAACCCGGAGAAG
GTGGCGCAGGACCCGGAGGTGGCGTTCAAGGCGGCGCTGTGGTTCTGGATGAACAACGTG
AAGCAGGTCCTGCCGCGGGGGTTCGGCGCGACGACCAGGGCGATCAACAGCGGCGAGTGC
AACGGCGGGAACGCGGCCGCCATGAACGCCCGGGCGGGCTACTACAGGGCCTACTGCAAG
CAGTTCGGCGTCGACCCGGGGAGCAGCCTCACTTGCTAGGTGCTTCGGGCGGGCCTGATC
GAGATCTGCATGCATAGAACACGCATGGCTTATGTAGAATAAACGTTCGGCGTGCGCATA
CGCGTCTAAAGCCGTCCAAACAAGAAATAAAGGGCGAGGATGTGGTCTAGTACGTACCAA
GATCCTTGCAGCAGTACTGTTCACGAGCTCTACTCTTTTTCCTCATCAACAAACAAAAAG
AGTTATGTTCTTGTTTATTACTCATGTTTAGATACATTTGTATCTAGAAAAATCTAATAC
GAATTATCAGGACCGGGGTTATATTTAAAAAAAAAAAAAAAGGCCGCCGCCTAAAATTTC
CCGAAGGGCCCAATTTCCGCTCCCAGTTTTTTGTCAAAGGGTC
>TC369972 similar to UniRef100_A9GU56 Cluster: PE_PGRS family protein precursor; n=1; Methylobacterium nodulans ORS 2060|Rep: PE_PGRS family protein precursor - Methylobacterium nodulans ORS 2060, partial (5%)
ATAAATGTGTTTTTCTTGATAAATTAAAGCTTCTGATGATGTGTACTGGATTTTCATGTC
TTTTCTTTCATCATAGATCAGTTAGGTATTATCCAGGCCCATGTACCCGTCCTTGATGAT
GGCTTCCATGAGCTAAGGTTGCAAGGGTAAACTAAGTTGGGATTTTGCAGCGGTGAGGGT
CACAACTATCGGTGGAGATGAAGCTAAAGAGCTCACAAAAATTCTACAGATTCATCAAAC
ACCGAAGGAGGTTAGTGTGTACCTGAGCAGCAACAGCGCCCGTTATGGTATTGTTGGAGC
CTCCCATGCTGTGGAAAGTCACCAGCTTCAGGGAGCGACAGTGGCAACTACAAGGATTTG
GCTCGTTGATACGAGCAACGGCGACCCCATTTGTCGATTCCGCAGCTCCGAGCTGCAGTG
GGAGCTGCCGGGCCGCTGAGATGCAGATGGAGCTGTTGCGCCTCCGAGCTGCCGGGCCGC
CGAGATGCAGATGGAGCTAGTGGGAGCCGCTCTGGCGCCAAGCTGCAGCGTGAGCCGCCC
ACGAAGATGGAGCCCAAGGTGCCCTCGTCCACCTCCTCCTGGTGCTTTCTCACTTCACTT
CAACATGAGTAAGGGGGAGGGGAACCGGATGAAGAACTGGTCGATGGAACCAAGGATGCC
AGACACGTTGTTGGCGTTCTGGGTCCTGGTGGCAGTCCGTGAAGCAACTATTGGCGTGTG
TTTTTGTCCCTCGGCACACGTATCTTAAGGGCATGACTGTAATTTTCTTTATCTTTGAGG
TTTGTCATGTTACTCAAATTGTAATCCTGGTGGAGCCTTTTGGTTCTGGTTTTAATGAAA
GCAGGGAGCCCCCCTCCCTTGGGAGGGCAGGGC
>TC369979 homologue to UniRef100_Q6ZI86 Cluster: Dehydrogenase-like protein; n=1; Oryza sativa Japonica Group|Rep: Dehydrogenase-like protein - Oryza sativa subsp. japonica (Rice), partial (70%)
TCTTGAGAAGGGCACCCAAACAGAAGGGGTTTCACACTCTAGAACCGGATGCGCTATTTG
TTGTCTCTAGTCTAAATAGATCTGGAAAGCCATCGATAAGTGAATCTTGGGCTGACAAAG
TTATATGGAATCAAGGCAATCTCCTTGAACCCGCTTCACTGGAGGATAGTATGGATGGTG
TCTCTGCTGTTGTATCCTGTGTTGGAGGCTTTGGGTCAAATTCTCAAATGTTCAAAATAA
ATGGGACTGCAAACATCAATGCCATCAGGGTTGCAGCTGAGAAAGGCATAAAAAGATTTG
TGTATGTGTCAGCTGCAGACTTCGGTTTAGTGAATTACTTATTGCAAGGTTATTATGAGG
GCAAGAGAGCTGCTGAAGCTGAACTGCTGTCGAAGTTTACCTATGGAGGAGTGATATTGC
GGCCTGGTTTTATTCATGGAACTCGTCGAGTGGGTAATGTGAACATACCCCTTGGACTTG
TGGGCTCACCTATGCAAATGGTGCTCCAAAATGCAAAACCATTAACCAGATTGCCACTTG
TCGGCCCGATGCTAACTCCTCCAGTGAGTGCTACCTCGGTAGCGAAGGTCGCTGTAAGAG
CAGCGACGGATCCGGTGTTCCCTCCTGGTATCGTCGATGTGTATGGCATCATGCGTTACA
GCGAGCAGAAGTAAGCGTATGCTTGTACAGGATGATAAGGCGTGTCACCACCCATCTTTT
GTTACCTGGTTTTTCCTATTTGCTCTAAATGTGTAAGCAAGACATCACAAGGCCATGAGG
CCTCAGCTACGGTCGCAGATTCTCTGATAGTTGTATCCTGGCGTGGCCCTGTTTGCCTGA
TCTACTTACTAGCCAAGGATGTGCTCAATAAAGAAACAGTTAACCTCGAGTTTCCTGTTG
GAAACTGTTTTTTACATGTTTGCTGCTTGAAAGTGTTCTTTTTTAGTTACTGTAGAGAGC
AGGTTAAGATTCTCTGATAGTTGTATCCTTTGAGTTTATGAGAAGGATAAGGAAAACTCT
ATTCCTGGTCGTGTACTGATTGTGGACAATTTTTGTAGTTTATCTGTACCGATTGGTGCT
TTTGGTAGAACTAGTAGCATAGAACATGTT
>TC370001 similar to UniRef100_Q9FPT7 Cluster: Ribosomal protein S10; n=1; Zea mays|Rep: Ribosomal protein S10 - Zea mays (Maize), partial (88%)
TAGGCTCCACGCTCCCTCTCCCCGCCGCCTCCGCACCGTGCCTTCGCAGCCGCCGCCGCA
GCTATGGGCGCGTACAAGTTGGTGTCGGAGCTATGCAGGAGGAAGCAGTCGGACGTGATG
AGGTTCGTGCAGCGCAGGGCTCTCGGCTCCCAGGCCAAGCAGCTTGGCAAGCCTATTAAG
GAGACCAAGGAAGATGTGTACCCGAGGACCCACAAGTCACCTGCCAAGATACGCATAATT
ATGAAATCTTTCAATAACCAGAAGAACAATCTGAAGGAGCTTGCGCCGTACATGCATAAG
GTTGGGTTGCCTGAATCGCGGTCCTTATACACCGTGCTGCGATCACCTCATATTGATAAG
AAATCCAGGGAGCAATTCTCAACGCATGTGAAGAAAGTGTTTGTGGAGAAAACAGCGGAG
ACACATGAACTGGCCAAGAAGTTCTTCTGGTTGAAACGGCTTCGTATATTGGGGGCTCAG
TATGAAGTCGTTATTAATTTCAAGACACGCTTGGGTAAAAAGTTTGGCTGCAGCAAAGGT
GGTGGCCTGCTTTGACATCCAAAACAGGGTTCAGGCATAGAATAAAAAGGAGGTACTACT
TTCTTGTCTTGTACTAGAGCTGCATCAGGCCACACACAAGCTATCCATCCAACTTGTGTG
GATCTTAATTTCTGGCATTGGTTTGATCTAGCATATAAGTACTATATATTCTATGTAACT
AAGGATGCATGTGACCTATCTGAGGCTGTTGCTTTTTTGGTAACCATCCATGTATTTCGA
AAGAAGATGGTGATAATAGACGATGTCTGTCTGTCTTCTTTTTTTGCGATATACTAGTGC
CATCTATCTGCCGGAGCCTGAATATATGGCAGCCAGCATGAATATTTGATGTGCAAGTAA
CCGAATCTGATTATGTTA
>TC370009 homologue to UniRef100_Q0JAC6 Cluster: Os04g0605900 protein; n=1; Oryza sativa Japonica Group|Rep: Os04g0605900 protein - Oryza sativa subsp. japonica (Rice), complete
TCCCGGTTTCCCTTCCACGTTTAACGCGGCCTGATTTAATAACTCCTATTAGCGAATGGG
CCAACTCCAATTCCCGGCCCCCTGGCCCGGATTAGCTGGTCCCGGCGAGGTTTCTCCTCT
TTGTCTNGCCTCTCCCTCCCCCTGCAGAAGCTCGTCGAGATGTCGTCCGAGGCGGCGAAG
ATGGTGTTGCCCGGAGTCGGTGCTCCTCAAGAGGAAGCGGGAGGAGCTCTGGGCCGCCGA
GAAGAAAGACCAAGGCCGTCGAGGAGAAGAAGAAATCCAGCGAGAACATCAAGGTCATCT
ACGCCCGCGCCAAGCAGTACGCCGAGGAGTACGATGCCCAGGACAAGGAGTTGGTTCAGC
TTAAGCGTGAGGCCCGGATGAAGGGTGGGTTTTATGTCAGTCCTGAGGCCAAGCTGCTGT
TTGTTGTCAGAATCAGAGGTATCAATGCCATGCACCCAAAGACCAAGAAGATCTTGCAGC
TGTTGCGTTTGAGGCAGATATTCAATGGAGTGTTCCTGAAGGTTAACAAGGCCACCATCA
ACATGCTCCGCAGGGTCGAGCCATATGTTGCATATGGGTACCCGAACCTGAAGAGTGTGA
GGGAGTTGATCTACAAGAGAGGTTATGGCAAGCTCAACAAGCAAAGGATTCCTCTGACCA
ACAACAAGGTCATTGAGGAGGGTCTTGGAAAGCACAACATCATCTGCATTGAGGACCTTG
TGCACGAGATCTTGACCGTTGGCCCTCACTTCAAGGAGGCCAACAACTTCCTGTGGCCCT
TCAAGCTGAAGGCGCCGCTGGGAGGCCTCAAGAAGAAGAGGAACCACTACGTCGAGGGTG
GTGATGCCGGCAACCGTGAGAACTACATCAACCAGCTCGTCAGGAGGATGAACTAGGTTT
ATCATCGATGATCCCTTGTATTCGGAAGATGTTTTGTTTGTTAAGCCTGCTTTACATTAG
GAAGTGGATGGTGGATGCAGTTTTGATATTTCGGAACCATGACGCATGTTTGGAAGAATC
TGACTCTGTATGTGGAGGTTTTGAGACCGTGTTTAATGCCTCCTGCTATGTGTCGCGAAT
ATGTTTCTTGTTGCTGTCAACCTAGTACTTCATGTGGGGCTTTGTAATTTTTTCTTCTAC
TA
>TC370011 similar to UniRef100_A9SWR2 Cluster: Predicted protein; n=1; Physcomitrella patens subsp. patens|Rep: Predicted protein - Physcomitrella patens subsp. patens, partial (40%)
CCACGCGTCCGCCCACGCGTCCGGACAGATGTGTTCTCTCTTATCGATAAGAAGTCCCTA
AAGGTAGAAAATGTGGTTGACTTCAGTTGGTCTCCTACTGATCCTATCATATCACTCTTT
GTGCCTGAATTAGGTGGTGGAAACCAGCCTGCCAGGGTGAGTCTTGTGCAAATTCCGGGC
AAAGAGGAGATTCGGCAGAAAAACCTTTTCAGTGTTAGTGACTGCAAAATGTACTGGCAG
AACAATGGAGAATATCTGGCTGTCCAGGTAGACAGGTACACCAAAACAAAGAAGAGCATT
TACACTGGGTTTGAGCTGTTCAGAATCAAGGAACGGGACATCCCAATTGAGGTCTTTGAA
TTGGAAAACAAGAATGACAAGATAATTGCCTTTGCATGGGAGCCTAAAGGTCACCGCTTT
GCTGTTATTCATGGTGATGGGCCTTAAGCCTGATATAAGTTTCTACACCATGAAAGCAGT
CAATAATAATGTTAGTCGTGTGTCCAAGCTCACCACACTCAAGGGCAAGCAGGCCAATGC
ATTGTTCTGGTCTCCTGCTGGGCGTTTCATTGTTCTGGCAGGGCTGAAGGGTTTCAATGG
GCAGCTGGAGTTCTTCAACGTTGATGATCTTGAGACCATGGCGACAGGAGAACATTTTAT
GGCGACTGACATCATGTGGGATCCTACTGGAAGATTTCTCGCAACTGCAGTTACCTCGGT
TCATGAGATGGAAAATGGTTTCCAAATTTGGTCCTTCAATGGGAAGCTAATTTACAAGAT
TTCAAAAGATCACTTCTATCAGTTCCAATGGCGCCCAAGGCCACCATCACTACTTACTCC
TGAGAAGGAGGAGGACATCTCAAAGAACCTCAAGCGGTACAGCAAGAAGTATGAACAAGA
GGATCTGGATGTGTCCAACCAGGTGGGCGAGCTAGAGCGCAAGAGACGGACGCAGCTTCA
AGAGGAATGGCAAGGATGGGTGGCCAAGTGGAAGCAGCTGCACGAGGAGGAGCGATCGTA
CAGGATGGAACTGAGAGGCGGGGAGGAGAGCGACAAGGAAGAAGAGGCGGAGTACAAGGA
GATTGAGGCGGAGGAGTTGGTTGATGTCACAGAAGAAATTGTTGCCTTTGACCTGGACCA
GGAGTAGTCTGCTGCACGAGTGTTCATTTTCTGCCTAAATCGCTGTTGTTTTGCATGATG
CGTGCAAGCGGATAATCTGTTGATCTTTCTGCCAGTACACTTTTCCTAAATTCACATGTC
ATGTTTATGGAGACCAAATTTTGTGGTTTGAATGTTAACCATCATAATCTGTTTCGTTGC
AAATCCGGT
>TC370013 homologue to UniRef100_Q5EBY7 Cluster: Heat shock protein 70; n=1; Zea mays|Rep: Heat shock protein 70 - Zea mays (Maize), partial (78%)
TGTTCCATAGGATTCCCAAATGCCACCAGTTTTTCAGGACTTTTTNAAGGCCAGGAAGCT
TGGCAAGGCATTCAACCCTGATGAGGCTGTGCGTACGGGGCTGCTGTCCAGGCTGCCATC
TTGAGCGGAGAGGGCAACGAGAAGGTCCAGGACCTGCTGTTATTGGATGTCACTCCTCTT
TCTCTTGGTCTGGAGACAGCTGGGGGTGTGATGACAGTTTTGATTCCAAGGAACACCACC
ATCCCCACCAAGAAGGAGCAGGTCTTCTCCACCTACTCGGACAACCAGCCTGGTGTGCTC
ATCCAGGTGTACGAGGGTGAGAGGACAAGGACCCGTGACAACAACCTCCTTGGCAAGTTC
GAGCTGTCTGGCATCCCTCCCGCACCCAGGGGAGTTCCCCAGATCACGGTCTGCTTTGAC
ATCGATGCCAATGGTATCCTGAACGTGTCTGCTGAGGACAAGACGACTGGGCAGAAGAAC
AAGATCACCATCACCAATGACAAGGGCAGGCTGAGCAAGGAGGAGATCGAGAAGATGGTC
CAGGAGGCTGAGAAGTACAAGTCGGAGGACGAGGAGCACAAGAAGAAGGCGGAGTCCAAG
AATGCCCTGGAGAACTACTCGTACAACATGCGCAATACCATCAAGGACGAGAAGATCGCC
TCCAAGCTGCCGGCCGACGACAAGAAGAAGATCGAGGATGCCATCGATGCTGCCATCCAA
TGGCTGGACACGAACCAGCTCGCTGAGGCGGATGAGTTCGAGGACAAGATGAAGGAGCTG
GAGGCCCTGTGCAACCCCATCATCGCCAAGATGTACCAGGGTGCTGGTGCCGACATGGAG
GGCGGCATGGACGACGACACCCCAGCTGCATCCGGCGGCCCTGGCCCCAAGATCGAGGAG
GTCGACTAAACAGTCAGTTGTTCTGTTGCAGAGGCGGCGAAGCCTGCTGCTTATTATACC
GTGTCTGTGTTATCTGAGACTTGAGGTTGTGGTGGTTATTGTTTTGCTTCCGAGTGGTCG
GAGTTATTCCGTGCGAGTTGCAACATTCGTGGTAGTGGATCAAGGGTTATGATGTCTCAC
GTCTAAGTATATTATTAGTTTGTTGGTATTTCTACTGTACCTTTATATTACTTTGATTCT
GTGTTTGTGCTTTTTTTTGTTGTGGTGTAATGC
>TC370015 similar to UniRef100_P56821 Cluster: Eukaryotic translation initiation factor 3 subunit B; n=1; Nicotiana tabacum|Rep: Eukaryotic translation initiation factor 3 subunit B - Nicotiana tabacum (Common tobacco), partial (27%)
AGCCTGATATAAGTTTNTACANCCATGAAAGCAGTCAACAATAATGTTAGTCGTGTGTCC
CAGCTCACCACACTCAAGGGCAAGCAGGCCAACGCATTGTTCTGGTCTCCTGCTGGGCGT
TTCATTGTTCTGGCAGGGCTGAAGGGTTTCAATGGCCAGCTGGAGTTCTTCAACGTTGAT
GATCTTGAGACCATGGCGACAGGAGAACATTTTATGGCGACTGACATCATGTGGGATCCT
ACTGGAAGATTTCTCGCGACTGCAGTTACCTCGGTTCATGAGATGGAAAATGGTTTCCAA
ATTTGGTCCTTCAATGGGAAGCTAATTTACAAGATTTCAAAGGATCACTTCTATCAGTTC
CAATGGCGCCCGAGGCCACCATCACTACTTACTCCTGAGAAGGAGGAGGACATCTCAAAG
AACCTCAAGCGGTACAGCAAGAAGTATGAACAAGAGGATCTGGACGTGTCCAACCAGGTG
GGTGAGCTAGAGCGCAAGAGACGGACGCAGCTTCAAGAGGAATGGCAAGGATGGGTGGCC
AAGTGGAAGCAGCTGCACGAGGAGGAGCGTGCATACCGGATGGAGCTGAGAGGCGGGGAG
GAGAGCGACAAGGAAGAAGAGGCGGAGTACAAGGAGATTGAGGCGGAGGAGTTGGTTGAT
GTCACAGAAGAAATTGTTGCCTTTGACCTCGACCAGGAGTGAAAGCGCACAAGTCTCTCA
TACTAGTCTCTCTGCTGCCGAGTGTTCATTTTCTGCCTGCCGAGTAAATCGCTGTTGTTT
TGCATGATACGTGCAAGTGGATAATTTGTCGTTCTTTCTGCCAGTACACTTTTCCTAAAT
TCACCGTCATGTTTATGGAGACCAAATTTTGTGGTTGGAATGTTAACCATCATAATCTGT
TTCTTTGCAAAAACGGTTATTTCATTTTCTTTAGTACTGTATTTGCCTGTGATATCGAAA
TTGTCTGAAAAATGATGTTCTTCCTGGTGTTTGGGCCTAAAAAAAAA
>TC370020 homologue to UniRef100_Q84V02 Cluster: Vacuolar membrane ATPase subunit c''; n=1; Citrus limon|Rep: Vacuolar membrane ATPase subunit c'' - Citrus limon (Lemon), partial (94%)
CACGAGGNCCGATCCCANCCCATCGCAAAGAGAGAGAGAGAGAAAAAAAAATCCCCGATC
CAGCACCGAGCTCGCACCGGTGGAGATCGTGGTGGGAGGATGTCGTCGGACTACTCGTCG
TCGTGGGCGCGCGCGCTCGTGCATATCTCGCCCTACACCTTCTCCGCCATCGGCATCGCC
GTCTCCATCGGCGTCTCTGTACTCGGCGCAGCATGGGGGATCTTCATCACGGGGAGCAGC
CTCATCGGGGCCGCCATCAAGGCGCCCAGGATCACCTCCAAGAACCTCATCAGTGTCATC
TTCTGTGAGGCCGTTGCAATTTATGGTGTAATCGTGGCGATCATCCTCCAAACAAAGCTT
GAAAGTGTGCCAACATCCCGAATGCATGATCCAGAGTCTATGCGAGCTGGTTATGCAATC
TTTGCCTCAGGTCTTATTGTCGGCTTTGCTAATCTTGTTTGCGGGGTATGCGTGGGAATA
ATCGGAAGCAGCTGTGCACTGTCTGATGCCCAGAATTCAACACTCTTTGTAAAGATCCTG
GTGATTGAGATCTTTGGCAGTGCTTTGGGCCTCTTTGGAGTGATCGTGGGCATAATCATG
TCAGCTCAAGCAACATGGCCAACGAAAGTCTAATTCCATCCATCTGGGAATCTCTGTAAA
TTATTTTGGGTGAAGCCCTTTGGAATGTCAACATGTGTTCAACTGTTTCTTATCTATTCT
TTTCTCTTTTGCACGTTTTTGGTAAATCACGTATTTTGGTGCTTGATGCATCTGATCGTA
GAGATACTGTTCCTACTGTAAAGACTCCATATGCCTGCCAGGTATCATCTTGTAGGTGCT
ATTGCTTTTGCAGAACGTGGACTGCCTGTTGAATAAAAGCATTGAACTTGAGAATACCTC
GGCCGCGACCACGCT
>TC370027 UniRef100_A0MPL8 Cluster: CBFIVd-4.1; n=1; Triticum aestivum|Rep: CBFIVd-4.1 - Triticum aestivum (Wheat), complete
AGTTTTTACAAAAAAACAGGCTGGTACCCGTCCGGGAATCCCCGGAAATCTTTGACCCAC
GGGTCCCCGANTGAGCACCGGGGACCCTACATGGGACTGAAGGGGTAGGGAAAAAACACC
ATCGCTCAACGTGCTCAACCATCTCCACTAGCTCTCGACTCAGATGGACGTCGCCGACGC
TGCCTCCAAGTCCGGCCAGCATGAGCAGGGTCACAGGACGGTGTCGTCGGAGCCGCCGAA
GCGGCCGGCGGGGCGGACCAAGTTCCACGAGACGCGCCACCCGCTGTACCGGGGCGTGCG
GCGCCGTGGCCGGGTCGGGCAGTGGGTGTGCGAGGTGCGCGTGCCCGGGGTGAAGGGCTC
CAGGCTCTGGCTCGGCACCTTCACCACCGCCGAGATGGCGGCGCGCGCGCACGACGCCGC
GGTGCTCGCGCTCTCCGGCCGCGCCGCCTGCCTCAACTTCGCCGACTCCGCATGGCGGAT
GCTGCCCGTGCTTGCGGCCGGATCGTTCGGCTTCGGCAGCGCGCGGGAGATCAAGCTTGC
CGTCGCCGTTGCCGTCGTTGCGTTCCAGCAGCAGCAGATTATTCTTCCAGTCGCGTGTCC
AACGGTGGAGGCGGCCGCCAGCCCGAGCAACTCTCTGTTTTACATGTCGTCCGTCGACTT
GCTGGAGCTCGACGAGGAGCAGTGGTTTGGCGGCATGGACGCTGGGTCGTACTACGAGAG
CTTGGCGCAGGGGATGCTCATGGCGCCGCCGGACGACAGAGCGAGGCGGGAGGACGCCGA
GCAGACCGGCGTCGAGACACCGACGCCGTTATGGAGCTATTTGTTTGACTAATTCAGCAC
GCAGTGTAAAGTTGTCGATAGTTGCGTTGTGTTCTTCCCAATTTGGGAACGAACAGAGTA
GGCAGTTTTTTTTTTGAAGGTTGTAGTAGGCAGTTTGAAGTTCCCGGTTTCTACTTTTGT
GAGAAATGGACCCTAGATGGCTT
>TC370037 homologue to UniRef100_A7PWR8 Cluster: Chromosome chr19 scaffold_35, whole genome shotgun sequence; n=1; Vitis vinifera|Rep: Chromosome chr19 scaffold_35, whole genome shotgun sequence - Vitis vinifera (Grape), partial (48%)
TGAGGCCCATTGATGATGGGCGCATTGGCCCACGTGACGATCCTAAGGTGCGGTCTAAGA
TCCTGTCTGAGGAGTTTGGCTGGGACAAGGATCTTGCCAAGAAGATTTGGTGCTTTGGAC
CTGAGACGACTGGCCCCAACATGGTTGTTGACATGTGTAAGGGAGTGCAGTATCTTAATG
AAATCAAGGACTCTGTTGTGGCTGGGTTCCAGTGGGCGTCGAAGGAAGGTGCACTGGCTG
AGGAGAACATGCGTGGCATCTGCTTCGAGGTCTGTGATGTTGTTCTCCACACTGATGCTA
TTCACAGGGGTGGTGGTCAGGTCATTCCCACGGCCAGGAGGGTCATTTATGCTTCTCAGC
TGACTGCCAAGCCAAGGCTGCTGGAGCCTGTGTACCTGGTTGAAATCCAGGCCCCGGAGA
ATGCGCTTGGTGGCATCTATGGTGTTCTGAATCAGAAGAGAGGGCACGTGTTCGAGGAGA
TGCAGAGGCAAGGTACCCCGCTCTACAACATCAAGGCCTACCTCCCCGTCATCGAGTCCT
TTGGGTTCTCAAGCACCCTGAGGGCTGCGACGTCCGGCCAGGCCTTCCCCCAGTGTGTGT
TTGACCACTGGGACATCATGGCTTCCGATCCTTTGGACCCCGGCACCCAGTCTGCGACGC
TCGTCACGGAGATCCGCAAGAGGAAGGGGCTCAAGGAGCAGATGACCCCTCTATCCGATT
TCGAAGACAAGCTCTAAATTTTTGGTGCTGTTATCCCTTACCTGGTCTTGTGTTGTTAAA
GAGAGCCGCACTATTTTGTATCGATGAGTCTTGCTGTTAATGACCTATTTGTCGTGATAC
TGGGAACTATGTTTTGAGATGTCTGGTGATGTAACGGATGTTTACTAGATA
>TC370038 weakly similar to UniRef100_Q5U1N1 Cluster: Class III peroxidase 62 precursor; n=1; Oryza sativa Japonica Group|Rep: Class III peroxidase 62 precursor - Oryza sativa subsp. japonica (Rice), partial (51%)
TTTCCCCAAGGGGTTTGAAGGGCCTTCCTCCCTCCTTAAAAAAACCGGGGCGCCCCGGGA
GGACCGGGGGTTTGGGCCCCAACCCTCTACAATCCAGGCCGGGGGGCCAATTCAGGTCTA
TTGGAGTCCATTCCGGGCCAGGGGCGGACCCCCTTGTGGCGGGCCCGTCGTTCTCCTGGG
CCGAACATCACCCTGGTTGCCACCCCGGGACATTATCGTCATCTCCGGGGGGCCCTGGTT
TAACGTGGCCGCAGGGGAACTTGGACAGCTTGGCCCCCGCGGCGCAGGCCAAGTTGTTGG
ACCTCCCGGCGCCCAACACGGCCAGGGTGGGGACGCTGGTGGAGTCCTTCGGCACCAGGG
GCCTCGGCGACGTGGCCGACCTCGTGGCGCTCTCCGGCGCGCACACCATCGGGCGGTCGC
AGTGCGGCAGCTTCGAAGACCGGTCCCAGCGCGCCGACGACACCTTCTCCCGCAAGCTCG
CCGCCAACTGCAGCAAGCACCCGGACCGGCTGCAGAACCTGGACGTGATCACCCCGGACC
TGTTCGACAACGCGTACTACAAGGCGCTGGGTTTCAACCAGGGCGTGTTCACCTCCGACA
TGGCCCTCGTGAAGAACAAGACCACCGCGCCCATCGTGAAGCGGTTCGCCGAGAGCAAGG
AGGCCTTCTTCGGGCAGTTCGCCAGGTCCATGGAGAAGCTCGCCAGGGTGCCCAAGCCGG
CCGGCAACGTGGGCGAGATCCGGCGCTTCAGCTGCTTCAGGACCAACGCCCAGGGCACCG
ACGCTGCCGTGGACGCCGCCGTCGAGGAGGAGGGCTTCGCCGCTTCCGCTTGATCTGATG
GTTCGGTGGTCGGCAAGCAGGCTAGCTGCCCGCCCGTGCGTTGTGTTAGCGTGCATGCAT
GGCATGGCCGTAGGCCGTAGCCAATCGTATTTGGGTTTCTTGGCATGCTGCTTTTTTCTG
TGTGCAATGTTGGTGTAGCAATAAAGAGACAGGGGTTTGGATCGTCTTTAAGGAAAAAGT
ACAGT
>TC370040 similar to UniRef100_A7Q8R3 Cluster: Chromosome chr5 scaffold_64, whole genome shotgun sequence; n=2; Vitis vinifera|Rep: Chromosome chr5 scaffold_64, whole genome shotgun sequence - Vitis vinifera (Grape), partial (98%)
ATTGAAAAGTTTGACAAAAAAGCGGGTGTACGTGTCGGAATTCCCGGGGTTTTTAACCCC
CCGTCGATTAGGATTGTTTTCAAAGTCAAAAGGTTGCTTGCACAAGCACATGGTCCCAGG
CTGCGATCGATCAACCAACTCCAGACGCTAGCCCGATTTCATCCGCCCAGCTTGATGGGC
GCCACTTCGCCGGACTCCGGCGACCTCATCCTGGTCGAGCCGGCGAGCCCGGGGTCCAAG
GTCGCCGTGGTGACCATCAACCGCCCCGATGCGCTGAACGCGCTGACGCGCTCGATGATG
ATCTCCCTGGCCTCGGCGTTCCGGCGGCTGGACGCCGACGACGGCGTGGCCGCGGTGGTG
CTCGCGGGCCGCGGCCGCTCCTTCTGCGCAGGGGTGGACCTCACGGCGGCGGAGGAGGTC
TTCAAGGGCGACGTCAACGACCCCGCCGCTAACCCCGTCGCCCAGATGGAGCTCTGCCGG
AAGCCCATCGTCGGCGCCGTCGCCGGGTTCGCCGTCACCGCGGGCTTCGAGATCGCCCTC
GCCTGCGATCTCCTTGTCGCTGGCCGCTCCGCCAAATTCCTCGACACCCACGCCAAGTTT
GGGATATTTCCTTCTTGGGGTCTTTCACAGAAGCTCTCTCGTCTCATTGGGCCAAACAGA
GCACGAGAAGTGTCACTAGCTTGCATGCCTGTCACTGCTGAAATGGCTGAGAAGTGGGGG
CTTGCTAACCACATTGTGGATGATAGTCAGGTGCTGAGTAAGGCCATAGAGGTCGCGGAG
GCCATTGCGAGGAATAACCGCAACTTGGTGGTGCTATACAAGTCAGTTATAAATGATGGG
CTTCAGCTGGACATGAAACATGCCCGAGCTCTTGAAAAGGAAAGAGCTGTCAACTATTAC
AATGGCATGACAAAGGAGCAATTCGCAAATATGCAGAAGTTTATACAAGGCCGGAGTTCT
AGAGCACCATCGAAGTTGTAGATGCGGTGCTCTGTGTGTATGTGCCTTTTTATTATATGG
CTCCTTTTATTATAAAGCTTGTGGAAATGTTAAATTGTTACTCCTATTACTGGAAGACCC
ACGTTGTTTTACTTTGAACAACTTCGGTCAGGGCATTCCC
>TC370044 homologue to UniRef100_Q7XY20 Cluster: Ribosomal protein L19; n=1; Triticum aestivum|Rep: Ribosomal protein L19 - Triticum aestivum (Wheat), partial (95%)
GCACGAGGGTAAGGGAGGAGGAGAGCGGCGGCGAAGATGGTGTCGCTGAAGCTGCAGAAG
CGCCTGGCCTCGAGCGTCCTCAAGTGCGGCAAGGGCAAGGTCTGGCTCGACCCCAATGAG
GTCAACGAGATCTCCATGGCCAACTCCCGGCAGAACATCCGGAAGCTGGTAAAGGATGGT
TTCATCATCAGGAAGCCTCAGAAGATCCACTCCAGGTCTCGTGCAAGGAGGGCACATGAG
GCCAAGCAGAAGGGCCGTCACTCTGGATATGGTAAGCGTAGGGGTACCAGGGAGGCTAGG
CTCCCCACCAAGATCCTGTGGATGCGGAGGATGCGCGTCCTGAGGCGCCTTCTGCGCAAG
TACCGTGAGGCCAAGAAGATCGACAAGCACATGTACCATGACATGTACCTGAAGGTCAAG
GGTAACATGTTCAAGAACAAGAGGGTCCTCATGGAGAGTATCCACAAGTCCAAGGCTGAG
AAGGCAAGAGAGAAGACCCTCTCTGATCAGTTTGAGGCCAAGCGCGCCAAGAGCAAGGCA
AGCAGGGAGAGGAAGCATGCCAGGAGGGAGGAGAGATTGGCTCAGGGCCCCAGAGATCAT
GCACCAGCACCAGCGGCTGCAGCTCCAGCTCCAGCAGCAGCGGCACCAAAGAAGGCCAAG
GCCAAGAAGTGAAGGTCTGACATGAAGCTTTAGCTTTCTGGTATCATGAAGGGTTAGCCT
GATTTTGGAGCATCTGAAGTTCAGAACTGTTTTCTGTGCAATATCTGTGTGCCGCGTATG
AGATACCTTAAATATCATATCGTGTTTGTTCTGTTGGATGTTGCTTATGCAGAGTTTCTT
TAAACATTTCGGTTCACCGAACCTAGTTTTACATATTCTGTGCGTGCAAATTTATGTACC
TACTGTGTTTGTGATGGTAATAGTGCCTGGGTGCCTTCAGTCATCAGAACAGGTGATGGA
TCTTGGGCGCACAAAAGGTAGATTTACATCACAAAAAGAATATTTGTCATCACCTGAAAC
GCTTTTGCTCCAGCAGATGCCCTATATTGGGCATGAATACTTGAAACCATTGTAAACTGA
TCAAAC
>TC370045 UniRef100_P93616 Cluster: Poly(A)-binding protein; n=1; Triticum aestivum|Rep: Poly(A)-binding protein - Triticum aestivum (Wheat), complete
GGCACGAGAATACCTCAAAAAAATCCGCAAAATCACGAAAAAAAATCTACCTTTCGATCG
GTGATGGCGGCGCAGGCGGCGAGCTCGGCGTCGGAGGGCGGCTCCCCGGCCGCGGCGGCC
GCTGCGGCTGCGGCGGCGGCATCGTCGTTCCCGGCGACATCGCTTTACGTGGGCGACCTC
GACGTGAGCGTGCAGGACGCGCAGCTCTTCGACGTCTTCGCCCAGATCGGCGGCGTCGTC
TCCGTGCGCGTCTGCAGGGACGTCACCTCGCGGAAGTCGCTCGGATACGCCTACGTCAAC
TACAACACCCCGGCTGACGCTGCACGGGCTCTTGAAATGCTCAACTTCACTCCTATCAAT
GGACGGCCTATCAGGATAATGTATTCTAACCGTGACCCCAGCTTGCGCAAGAGTGGCACA
GCAAATATATTTATTAAGAATCTTGACAAGTCAATTGACAACAAAGCTTTGTATGACACA
TTTTGTGTGTTTGGAAACATTCTTTCATGTAAAGTTGCAACAGATCCTGCTGGGGAATCA
AAGGGCTATGGCTTCGTTCAGTATGAGCGGGATGAGGCTGCTCATGCTGCTATCGAGAAA
CTGAATGGGATGCTTATGAATGACAAGAAGGTGTATGTTGGGCCTTTCGTTCGTAAGCAG
GAGAGAGATAACTCTCCCGGCAATGTCAAGTTCAATAATGTCTATGTTAAGAACCTAGCT
GAGACTACCACTGAAGATGACTTGAAGGAAATCTTTGGGAAGTTTGGAGCAATAACAAGT
GTTGTTGTAATGCGGGATGGGGATGGAAGATCCAAGTGTTTTGGATTTGTGAATTTCGAA
AGTCCAGATGAAGCTGCTCTGGCTGTTCAAGATTTGAATGGCAAGAAATTTAGTGACAAG
GAATGGTATGTTGGAAGAGCGCAGAAAAAGTCAGAAAGGGAGATGGAATTGAAAGAGAAG
TTTGAAAAGAACCTTCAAGAGGCAGCGGATAAGTATCAGAACACCAACTTGTATCTGAAG
AACTTGGATGATACTGTTGACGATGAAAAGTTGCGTGAACTTTTTGCTGAGTTCGGAACT
ATTACTTCCTGCAAGGTTATGCGTGATTCAAACGGTGCTAGCAGAGGTTCTGGATTTGTC
GCTTTTAAATCTGCTGATGATGCTTCCCGAGCTCTTGCTGAAATGAACAACAAGATGGTT
GGCAATAAACCACTTTATGTTGCACTCGCACAGCGCAAGGAAGACAGGAAAGCTAGGCTG
CAGGCACAGTTTTCACAAATGCGTCCTGTTCCAATGGCTCAAACTGTTGGTCCTCGTATG
CAAATGTTACCTCCTGGTGTTCCAGTTGGTCAGCAAATGTTCTATGGCCAGCCACCAGCG
TTTATTAACCCACAGCCTGGATTTGGCTTCCAGCAACCTTTCATGCCGGGAATGAGGCCA
GGTGGTGCTCCGATGCCAAACTTTATGATGCCTATGGTTCAGCAAGGACAACAACCACAA
CGCCCAGCTGGTAGGCGAGCTGGTGCTGGTGGAATGCAGCAATCCATGCAGATGGGTCAG
CAGCAGATGCTGGGTAGGGGTGGTGGTCGTGGTTACCGCTATCAGACCGGGCGTGGCATG
CCTGATCCTGCGATGCATGGTGTTGGGGGTGTGATGACATCCCCATATGAGATGGGAGGG
ATGCCTATGAGAGATGCCGGTGCGTCACAGCCGGTTCCAATTGGGGCATTGGCTTCTGCA
CTTGCCAATTCACCCCCAGAGACGCAAAGAATGATGCTTGGCGAGAACTTGTACCCTCTT
GTTGATCAGCTGGAGCACGACCAGGCTGCCAAGGTGACCGGCATGCTTCTGGAGATGGAC
CAGACTGAGGTGCTTCACCTGCTTGAGTCGCCAGACGCTCTCAAGGCCAAGGTTGCTGAA
GCCATGGAGGTTCTCCGCAGCGCTCAGCAGCACACCAACCAGTCCCCTGAGCAGCAGCTG
GCTTCGCTCTCGCTGAATGACGGCCTCATCTCTTCCTAAGCTCTACGGCGACAATTTTTG
CACCATATCAAACTTATCTAGACTGAAAATGACTTGGTTTATTATTGGAGACTTAGCTTT
TGCCGTTAGTTGAATTAGTCTTTTAGGCTTCCCATGGATTGGCTATTTTATTTGCATGGA
TTGGTTGTTTTGTTTAAGTTGTCGTCAGCTTGTCACTGAATTTATCTTGCTTTCTCGTTT
GTGGTTCTCTGAGCACTGTT
>TC370053
GCATCTGGAGGCGTGGCACCGCAGCCGCAGAGCAGCCGTCGCCCGCAGTTACCAGGCACC
ACCCCGCGACGCCGTGCACCTCGCGGCGGCGGAGCACGTACGAGAGCACGCAGTCGATCG
GGAGGCGCCGCCGATGGACCCGTCCGACGTCGAGATGGAGCCCGCGGAGCATCCGCTCCA
GCCCCAGCCCCAGCAGCCTCCGCCGCCGCCGCAGGCAGCGGCGGCCGGAGATGGGTGGAG
CATGCTGTCCCGCGCCCGCGGGCTGCTCCAGGAGGGCCAGCCGTCCCTCGCGCTGCAGGC
GGTACTCTTGGCCATAAGATCTCAAGGTGGTGAACAGGCTCTCATCCAGACTCTGAACCG
TGCACGTGACCTCTACAGGCAGAGATCGCAGCCTGCTCCCAACATTGATGAGCTCGCTTC
TTTGCTCGCACAGTGTGCTATAGCAGAGGCTCAGTCATCAAACCCTAATCCACTAGCACC
TGGTTCTGACCCTGTCACGGCGTTGAACTCTGATGAGGCCTGCATACTTGCTGAGTGTGG
AAGGAAGCAGATTATCCTGGACGCCTTCAACGATGGCAGCAGCTTCATTTGCTTGAAATG
TGGTGGGCTCTTCAGCACGTCACGCAAAGATGAGCACCTGGCCTACTGGTGCGGGGCGGC
ATGATCCTGGTGATAAATCCTTGCTACTGTATATGGGTGCTCACCCCAGACGGTGATCAT
GATGTGCATGATATTTCGTAGAACCTGCTCTCTTTTCCGGATACCGCTTCTCTACTGCAG
GGATGCCAGAGATACATCTCCTGTTCACAGAAGCAAATACATAGCCAACCTAGAGCATTA
TGAACTGGAATCGACGCTTCATTGTGCCTTGCTGTGTTCTTATGGCACCTTTTTGCTGGT
GGTATGGTAAAATCCTGATATGATCCTCTGTTATTTGCTCGAGGTTGTCAAAATCCTCAT
AGTCTGGTGAGGAAAATCTTCTGTCCGTCATTAGACGGCGTATACTCTATGGAAAGTTAG
TTAACTGATGTTCTGTCCCTTTTAATTATGATCTGCTGATTCGGACACCGGGAGTTGGTA
TCCATGGGCAGATCTATAAGAAGATGGAACTCTGTTGTCACTACCTGCTACCGNTGCTTT
TCAGC
>TC370058 weakly similar to UniRef100_A7P9B1 Cluster: Chromosome chr3 scaffold_8, whole genome shotgun sequence; n=1; Vitis vinifera|Rep: Chromosome chr3 scaffold_8, whole genome shotgun sequence - Vitis vinifera (Grape), partial (43%)
TCGAGCTCCCCCCATCCAAAACCCACCGAAGTAAAACCGACGAGACAAGGACCAAACACC
AAAATGCTCTCATCCACCGCTCTCCGGCCGCTGTCGCCGGCGACGGCAACGACGCCCGCG
TACCCAGCCACCGCTACTGCTACTGCTACCGCCACCGTCACCTCGGCCACGCCCGGGCGA
CGCTCGGTTGCGGTGCGCGTGCTGCGGGACTACGGCTCGATCCCGAAGCGGGAGCCCTTC
AGCTCCAGCCGCAGCATCCTCGACGAGTTCTTCAAGCAGGAGAAGCCTCTCGTCCAGCGC
ACCAAGGACCACATCACAGATTATTGCACGACCCTTGAGGGTGATGATTGCTGCAGCTGC
TGGGATGCCTATTTTGAACTCAACAAACTCGAGCAAGAGCTACCGCAAGAAGAAATTTCA
AGGATGGTGAAGGACTCGCGGTCAGACCCGAGGTACCTTATAAGCAGCATCCACCACCGG
TCAGACCTACGGAAGAAGATGGCCGAGAAAGCTCACAATTCGGCGCCATCAAACTCCCCG
GGGCAAACAGCGAAGCCGAGGCCTTTCCCCGTCCCCGACGGGCTGCCGAAAACGCAGGAA
GAGATCGACGAGGATGAGGAGGCCCTCATGCCGGAGTCTCCTTACACGAGGCTGCTCAGA
AGGATGGGGAGGTTTCCCGACTGGTATACCCCTCGCCCAGACCATGAGACCGACTGAATC
ACGCCATGAACCAGCCTTGCCTTCCAGATGTACAGCCTGAAGCTCTGTTCTCCTGGCATC
GAGCATGGAACCTTGGATTGCCTGTTGCCTGCTTAGTTGGTTTTTGCTGAGTGGATAAAT
GGAACTATGTAATGGTGCGTATGTTTTTGTGGTGTTTAGTTCTTCGCTTTAGATTCAGAT
AACACCCTTTTTGCCGTTTTCGTATGATATCTGCTATGTATATCTGTATATATATGTTTG
GGAATAGAGTCTG
>TC370061 homologue to UniRef100_P93616 Cluster: Poly(A)-binding protein; n=1; Triticum aestivum|Rep: Poly(A)-binding protein - Triticum aestivum (Wheat), partial (43%)
CCCGGATTCTCGGGNTATCTNCGACCCACGCGTCCGAACAACAAGATGGTTGGCAATAAA
CCACTTTATGTTGCACTCGCACAGCGCAAGGAAGACAGGAAAGCTAGGCTGCAGGCACAG
TTTTCACAAATGCGTCCCGTTCCAATGGCTCCAACCGTTGGTCCTCGTATGCAAATGTTA
CCTCCTGGTGTTCCAGTCGGTCAGCAAATGTTCTATGGCCAGCCACCAGCGTTTATTAAC
CCACAGCCTGGATTTGGCTTCCAGCAACCTTTCATGCCCGGAATGAGGCCAGGCGGTGCT
CCGATGCCGAACTTTATGATGCCTATGGTTCAGCAAGGACAACAACCACAGCGCCCAGCT
GGTAGGCGAGCTGGTGCTGGTGGAATGCAGCAATCCATGCAGATGGGTCAGCAGCAGATG
ATGGGTAGGGGTGGTGGTCGTGGTTACCGCTATCCGACCGGGCGTGGCATGCCTGATCCT
GCTATGCATGGTGTTGGGGGTGTGATGACATCCCCATATGAGATGGGAGGGATGCCTATG
AGAGATGCCGGTGCGTCACAGCCAGTTCCAATTGGGGCATTGGCTTCTGCACTTGCCAAT
TCACCCCCAGAGACGCAAAGAATGATGCTTGGCGAGAACCTGTACCCTCTTGTTGATCAG
CTGGAGCACGACCAGGCTGCCAAGGTGACCGGCATGCTCCTGGAGATGGATCAGACTGAG
GTGCTTCACCTGCTTGAGTCGCCAGACGCTCTCAAGGCCAAGGTTGCTGAAGCCATGGAG
GTTCTCCGCAGCGCTCAGCAGCACACCAACCAGTCCCCTGAGCAGCAGCTGGCTTCGCTC
TCGCTGAATGACGGCCTCATCTCTTCCTAAGCTCTACGGCGACAATTTTTGCACCATATC
AAAACTTATCTAGACTGAAAATGACTTGGCTTTATTGGAGACTTAGCTTTTGCCAGTAGT
TGAACTAGTCTTTTAGGCTTCCCATGGATTGACTATTTTAATTGGCCCTGGATTGGGTGG
TTCTTAAAAGTTGGACGCCTGTCCCCCGGAATTTGCTTTGGCCTTCCTCGTGTACACAGC
GTGCGGATGCGTCACCACCAACCTCGAGGGGGGGGGCGCGTTGAATATATCCCTGGGGGG
GCCCACACTTTACGGTTCGCCCCATTTTCTTTTCAAAGGGGGGCCCGTATGGTGAGCGGT
TGTCATTCGGCAAGGCGGGGCGCCCCGTTATA
>TC370072 similar to UniRef100_Q5Z8K9 Cluster: Zinc finger protein-like; n=1; Oryza sativa Japonica Group|Rep: Zinc finger protein-like - Oryza sativa subsp. japonica (Rice), partial (65%)
CCACGCGTCCGGTGGACCCAAGTGAGCTGGAGTCTACCTCAAACATGCAAGTTGATGAGG
ACTCTAAATCAGATGATGAGATGGCTGATCTTGAAATGTTGGATCCCTCGGTCTGCTTCA
TGTGTGATCTCAAGCATGACAACATAGAGGACTGCATGATCCATATGCACAAAAAGCATG
GTTTCTTCATACCTGACAGTGAATACTTGAAAGATCCCAATGGCCTTCTTATATATGTTG
GACTGAAGGTGAAGCGTGATTTTATGTGCCTCTACTGCAATGACAGATGCCAGCCTTTCC
AAAGTCTTGAGGCTGTCAGGAAGCATATGGATGCAAAAGGTCACTGCAAATTGCGTTATG
GAGATGGTGGGGAGGATGAAGATGCTGACCTTGAGGATTTCTACGATTACAGCAGCAGCT
ATGTTGATGTGGAGGGTAAGCAGCTGGTTGCTGCTGGTGACATGGACAACAGCATTGAAC
TGGGAGGTGGTGGATCCGAGCTCGTGATCACAAGCAAGAGCGAGAAGGGGAGACGCGTGA
CGACTCTTGGTTCCCGAGAGTTCATTCGCTACTACCGCCAGAAGCCACGGCCTTCCGTTG
CAGCAGACCGTGCTCTTGCACTTTCCCTGGCTTCCAGCTACAAGAGCATGGGTTTGGTGA
CGGTCCAGTCCAAGGAGCAGATGGTGAGGCTGAAGGTGCTCCGAGCGATGAACAAGAGCG
GGGTGGAGACGATGAGGACCAAGATCGGGATGAAGAGCAACGTGATCCGCAACCTGCCCA
AGAACGTCCCGTACTAGTCGCGACGCCCGCTCTTCCTGTAGGAGCAGCAATCAGTCCGTG
GAGCTCCAGCACTACTTACTGCCCTCGCAGCCATTGGTGTGTTTCGTCGACGATATCTAT
TCTAGAATAACGGTGCGTCCTTTGTCGAAATTTTTGTGCGGCTGCTGGTATCGACAGTCC
TATTTACACCGTTCAGCCCAGTTGAACCTATGACTAGTCTCGCGGCGATGGGTGTATGCA
GCGTATGACTTGACTTGTCGAGAAAATGATATATGGCCTTGTTGGATTCCGTT
>TC370074 similar to UniRef100_Q6Z4N6 Cluster: R40g2 protein; n=3; Oryza sativa Japonica Group|Rep: R40g2 protein - Oryza sativa subsp. japonica (Rice), partial (57%)
TGGACGAAANCANCGACGTCGGCAAGGGCTTCCGNTGCATTGGCATGGTAACAACATCCG
CCTCAATTTNGACGCCNTCAACGGCGACAAGGACCACGGCGGCGTGCACGACGGCACCAC
CGTCGTCCTCTGGGAGTGGGCCAAGGGCGACAACCAGAGCTGAAGATCCTCCCCTGGGGC
GAAGAGGCCTACGCCGAGGCAGCGCCAACGCCCCCCGCGGCGGCTCCTCAGAGCCCACCG
TGCGCATCTTCTGCAAGGCAGACGACGGCTTCAGCGCCACCGTCCGCAACGGCGCTGTGG
TCCTCGCGCCCACCAACCCCCGCGACGAGTACCAGCACTGGTTCAAGGACATGAGGCACA
GCAACCGCATCAAGGACGAGGAAGGCTACCCGGCCTTCGCCCTCGTCAACAAGGTGACAG
GCGAGGCCATCAAGCACTCCCAAGGCGAGGGCCACCCTGTGAAGCTGGTGCCATACAACG
CCAACTACCAGGACGAGTCAGTGTTGTGGACTGAGAGCCGCGACGTGGGCGCCGGCTTCC
GGTGCATCCGCATGGTGAATAACATCTACCTCAACTTTGACGCTCTCCACGGCGACAAGG
AGCACGGCGGCGTGCGCGACGGCACCTCCCTCGTGCTGTGGAAGTGGTGCGAGGGCGACA
ACCAGCGCTGGAAGATCCTTCCCTGGTAAACGTGTCATGCTGCTGAAGCTGAGTTGATCG
CCACCGTGACCCGGAGTTGGTAGAGATCGGCCTGTGATCTGTTGCCGTGTCGTTAGAATA
AAAGTCGTGTGCGGTTGGTGATGTGTCCGTGAGTGTGTGTTTAGTTTCTGTCCTGTCGTT
GTGTCCTGCTATGGCGAGCTATCCGATGTAATAAGCATTTGGCACTTGTGCTTGTTTTTC
AAACCATGGATCGTGATGAGAACCTCTGTACTGTGGTGCAATCCTTTCATCTATGCGA
>TC370079 similar to UniRef100_A6N041 Cluster: Mitochondrial import receptor subunit tom20; n=1; Oryza sativa Indica Group|Rep: Mitochondrial import receptor subunit tom20 - Oryza sativa subsp. indica (Rice), partial (78%)
TCGGCACCTCCCCCAAATCGAAGCGAGTCTCAGGCCTAAAACCCTAGGTAAGCCCCCGGC
ACAGCCCCGCCTCGCCGCCGCACCGGATCTCGCCGCCGTCGCCGTCGCCGACGCCGACGC
CATGGACATGGCAGCGATGAACGACCCGGAGAGGCTCTTCTTCTTCGACCTCGCCTGCAA
GACCGCCAAGTCCACCTACGACGAGAACCCACTCGACGCCGACAACCTGACGCGATGGGG
CGGCGCGCTGCTGGAGCTGTCGCAGATGCATAACGGCCCCGAGAGCCTCAAGTGCCTCGA
AGATGCGGAGTCTAAGCTGGATGAAGCACTGAGAATTGATCCCAACAAGGCTGATGCACT
CTGGTGCTTGGGGAATGCCTTGACCTCTCGTGGATTCTTCACTTCGGAAACCGTCCAGGC
TAATGAATGCTTTGAAAAAGCAACTGGTTGTTTCCAGAGGGCTGTTGATGTGGAACCAGC
AAATGAGTTGTACAGGAAGTCATTGGATTTGTCATCAAAGGCACCTGAACTGCATATGGA
GATCCATAGGCAAATCGCATCTCAAGCCTCACAAGGAGCACCCTCGTCCTCAAATGCAAG
GCAATCAAGGAAAAAGAAGAAGGACAATGACTTCTGGTATGATCTGGCTGGATGGGGGAT
TCTTCTCGTTGGCATCGGTGTTTGAATAGAGTGGCCAACAGTCAAGCCCAGGAGGCACAG
CCCCCTCACATGTCACAACCCTACATGTGGATCAAGACCAGACTTGGAANAAAAGGAACC
CTGAAATGGCATGCCTATGTTAAGACTTAACCAAAAGTAATGGAAAGGAAAATGGTGTTT
CCT
>TC370114 homologue to UniRef100_A7PHK5 Cluster: Chromosome chr17 scaffold_16, whole genome shotgun sequence; n=1; Vitis vinifera|Rep: Chromosome chr17 scaffold_16, whole genome shotgun sequence - Vitis vinifera (Grape), partial (92%)
GCCGAGGGCCTCCCTTTGGAACCCCAAGTTCCCCCCCGCCGCCGGCGAAATGGCCCCGAA
GCGAGGCGGCAAGGCGCCGGTGCCGGGCGAAGAAGAAGGCGGCGGACAAGGTGGTGAACC
CGCTGTTCGAGAAGAGGCCGAAGCAGTTCGGCATCGGCGGGGCGCTGCCGCCCAAGAAGG
ACCTCCACCGGTTCGTCAAGTGGCCCAAGGTCGTGCGGATCCAGCGCCAGCGCCGCATCC
TCAAGCAGCGCCTCAAGGTTCCCCCGGCGCTCCACCAGTTCACCCGCACCCTCGACAAGA
ACCTCGCCACCAACCTGTTTAAGATGCTTCTCAAGTACCGCCCCGAGGACAAGGTGGCTA
AGAAGGAGAGGCTTCTGAAGAGGGCCCAGGCTGAGGCTGAGGGGAAAACCGTTGAGGCCA
AGAAGCCAATTGTTGTGAAGTATGGTCTTAACCATGTCACTTACCTCATCGAGCAGAGCA
AGGCTCAACTGGTCGTCATTGCTCATGATGTTGACCCAATTGAGCTGGTTGTGTGGCTCC
CAGCCCTGTGCAGGAAGATGGAAGTCCCATACTGCATTGTTAAGGGAAAATCACGCCTTG
GATCGATCGTTCACAAGAAGACTGCCTCAGTTCTGTGCCTTACCACTGTGAAGAACGAGG
ACAAGCTTGAGTTCAGCAAGATCTTGGAGGCTATCAAGGCTAACTTCAACGACAAGTTCG
ACGAGGTCAGGAAGAAGTGGGGCGGTGGCGTCATGGGCTCCAAGTCGCAGGCCAAGACCA
AGGCCAGGGAAAGGCTCATCGCCAAGGAGGCTGCGCAGAGGATGAACTAAGCCTAGCCCT
ATAAGTATTGTCAGAGCATATGCCATGTAGTTTCCCTTTCAGTCTGTCCTGATTTTGACG
AGGAACTCGAACCCTTTTAGCAGCACTGTGGAATCGTATTGTGGTTTTCTGATTCGCTGT
TCCGTTCTCCAGACTTCTGCAAAGATCAGATGAGGTTTACCCATGTTTGGATTCTATATA
GTTTTATGTCCTTTGTCGACCTCGGCCGCGACCACGCT
>TC370153
CCCGACGCGCACACGATTGATTGTGAGACAGTTACTGAGGGTGAGAAAGATACCTTGAAG
CCGTGGAAATTCAAGGTTTCGTATGACAAGTTGGTCTTTGGATGTGGAGCTGAGGCATCG
ACTTTCGGTATACGTGGTGTTACTGAACATGCAACCTTTCTTCGGGAAGTTCACGATGCT
CAAGAGATCCGCAGGAAGCTCCTTCTGAATCTGATGCTGTCTGATGTACCCGGCATATCA
GAGGGTGAGAAGCGCAGGCTATTGCACTGTGTTGTTGTTGGAGGTGGTCCAACAGGGGTT
GAATTTAGCGGGGAACTTAGTGATTTCATCATCAGAGATGTGAAAGAACGTTACTCACAT
GTGAAAGATTATGTCCATGTGACCCTGATTGAGGCAAATGAGATATTGTCATCCTTTGAT
GTTCGCCTCAGGCAGTATGCTATAAACCAACTAGTTAAGTCAGGTGTTAGACTTGTACGA
GGAATCGTGAAGGATGTACAACCTGACAAACTAATCCTGGACAATGGAGAGGAGGTTCCT
TATGGTTTGCTGGTATGGTCTACTGGAGTTGGTGCTTCATCATTCGTCAAGTCATTGCCA
TTTCCTAAGTCCCACGGAGGAAGGATCGGTGTAGATGAGTGGTTACGTGTTCCTTCTGTC
CCAGATGTATTCGCTGTTGGTGATTGCTGTGGATTCCTTGAAAGCACTGGCAAGGAAGTT
CTCCCAGCCTTAGCTCAGGTTGCCGAGCGGCAAGGCTTGTACCTCGCTCGCCTGCTCAAC
CGTGTGATGAAATCTGGAGGAGGGCACGCAAACTCCCAGGTCGAAGTCGATCTAGGTCCA
AAGTTTGTGTATAAGCATCTAGGGAGTATGGCAACCGTTGGAAGGTACAAAGCTCTGGTA
GACCTGAGGCAAAGCAAGGACTCGAAGGGCATATCCATCGCAGGATTTGCAAGCTGGTTC
ATCTGGCGCTCAGCGTACCTGACTCGTGTTGTCAGCTGGAGAAATAGGCTCTATGTGGCT
ATCAACTGGCTGACCACGATGATATTCGGCCGTGACATAAGCCGTATCTAGGGTATCTAC
CTGTAGATCTCTGGGCTCTGAACTGTATGAGTCCGATACAATATATAGGCCACGAACACT
AAAAGAAATATAGGTCTTGATCACATTCCATCTTTTTTTCCCTCCTGCTCCTCTCTTTAT
CCCTTTCAGACTTGTCAGCCACGTGAGTTCCAAATGCACAATCTTTTTTTTTGTAAATTA
TGAATAAATGAGATGCAATTTGATGGTCTTCNNAANANAAA
>TC370163 similar to UniRef100_O24573 Cluster: 60S acidic ribosomal protein P0; n=1; Zea mays|Rep: 60S acidic ribosomal protein P0 - Zea mays (Maize), partial (84%)
GACTCCATCGTGCTCATGGGCAAGAACACCCTCATCCGCCGCTGCATCAAGGTGCACTCG
GAGAAGACCGGCAACAAGGACTTCCTTGAGCTCAGCAACCTCCTCGTCGGTAACGTTGGC
CTCATCTTCACCAAGGGTGACCTCAAGGAGGTTCGCGAGGAGGTCGCCAAGTACAAGGTT
GGCGCTCCTGCTCGTGTTGGGCTAGTTGCACCTGTTGATGTGGTGGTTCCCCCTGGCAAC
ACTGGTCTGGATCCCTCCCAGACGTCCTTCTTCCAGGTGCTTAACATTCCCACCAAGATT
AACAAGGGTACTGTGGAAATTACTATCCCAGTGGAGCTGATCAAGAAGGGTGACAAGGTG
GGCTCCTCTGAGTCTGCCCTGCTTGCCAAGCTTGGTATCCGCCCCTTCTCATATGGACTG
GTCATCTGCAATGTCTATGACAGTGGGTCTGTCTTCAGCCCTGAGGTTCTTGACCTTACT
GAGGAAGACCTGATGGACAAGTTTGCTTCTGGTGTTTCCATGGTTGCCTCACTGTCCCTG
GCGATCTCATACCCCACCATGGCTGCTGCGCCGCACATGTTCCTCAACGCATACAAGAAT
GTTCTTGCGGTTGCTTTGGAGACAGACTACTCATATGACCATGCCGATAAGATCAAGGAG
TACCTCAAGGACCCGAGCAAGTTTGCCGTTGCTGCCCCTGCTGCTGCTGCCTCCGGTGGT
GCTGCCGCCGCTGCCCCTAAGGAGGAGGAGAAGAAGGACGAGCCCGAGGAGGAATCAGAT
GGCGAGATGGGATTCAGCCTGTTCGACGACTAAGCTGTGTGCCGTCCTTCAAGTCGCCAG
TTTTGTTTAGTGTTGAACACTAAAGTTTTCCAAGTCCTATTATTACCTTGAACAAGAATT
AATTATGCTGTTTGTTAGTGTGTATCCGAATATGTTAACGTTATGTCATGCACTTAGT
>TC370164 similar to UniRef100_A7PZK0 Cluster: Chromosome chr15 scaffold_40, whole genome shotgun sequence; n=2; Vitis vinifera|Rep: Chromosome chr15 scaffold_40, whole genome shotgun sequence - Vitis vinifera (Grape), partial (81%)
CCACGCGTCCGACCCAACCCCAACGCCCCCACCTCCCACCCCACACGATGCTGCCGCGAT
CGCCGGCAAGCCTCCACCTCCGGTCGCTCCGGTGGCCGCGGGGCTTCAGCTCGTCCTCAG
CCCCGGCCGCGGCCGCGAAGGAAGGGGCTGACGGGAAGATCGTGGCGTCGGTGGTGTTCG
AGCGCCTACCCGTCGTCATCCCCAAGATCCACCCCGTCGTCTACGCCTTCCAAGAATTCT
CGTTCCGGTGGAGGCAACAGTACAGGCGGCAGTACCCCGACGATGTCCTAGGCAAGGCGG
ACGCGAGGGGCAAGGGTGATTATCAGATAGACTATGTGCCTGCTCCAAGAATCACAGAAG
CCGACAAAGCAAATGACAGGAAGTCACTACAACGAGCTCTGGATAATAAGATATATCTTC
TCCTGTATGGCAAAACTTTTGGGGCTCCTGATGGCAAACCTGTTTGGCATTTCCCAGAAA
AAGTGTACGAAAATGAAGACTCTTTGCGTTTGTGTGCCGAGTCAGCCCTAAAATCTGTTC
TCGGCGGGCTTGACAATACATATTTTGTTGGCAACGCTCCAATGGCTCACATGGTAACTG
AACAAAAAGAGGATTCCAGTGTTTCACCATTCAAGCGGTTCTTCTTCAAGTCGCAAGTGA
TCGGCACCACGCATTTGGACATCAGGAGGTGCGAGGACCACGCGTGGGTGACCAAAGCTG
AGTTGCTGGAATATTTTCCGGAGCACAAGGATCTCTTGAACAAGATGATCATTCACGTAA
GATAGATAGCTTTAATCTGTCGGGGGCGGCGACGAAGCGGAGGCCATCTGAACATGGAGC
GCTGCTTGTCCTGTGTACCGGTTTCCAGCCACCATCTGGGCCGCCAGCGTTTGTCGAAAG
AGTGAAACCCCAGAATTTGTTGTTTGCATTTTTAGACTAAAAAAATGCACGCTAGCTTAA
GCTTTACTACAGGCTCTTCCCCCGTCACATGCTATACCTGCTATTTTTTTGGGTGAAATA
ATTGATGGGGTGCCAGTCTGTTGTCCCTATTTCCTGACGTTTTGTGGCCGGCCAACTTAC
CCAACGCAAAGGCGCTGAATGAAGTGTAATTCATTCAATC
>TC370165 homologue to UniRef100_Q7FAT6 Cluster: T-complex protein 1, alpha subunit; n=2; Oryza sativa Japonica Group|Rep: T-complex protein 1, alpha subunit - Oryza sativa subsp. japonica (Rice), partial (43%)
TGCAGTNAAGACGTGTTCGTAAGGAGGATTTGCGCCATGTTGCCAAGGCAACAGGTGCAA
CAATGGTGACTACTTTTGCTGACATGGAGGGTGAAGAAACATTTGATCCATCATTCCTTG
GACATGCTGACGAGGTCGTTGAGGAAAGAATTTCTGATGATGAAATAATTCTGGTGAAAG
GCACAAAGAACACAAGTGCGGTTTCCATTATACTCAGAGGAGCAAATGACTTCATGCTAG
ACGAGATTGAACGGTCTTTGCACGATGCACTGTGCATTGTGAAGAGAACTTTGGAATCCA
ATACGGTAGTTGCTGGTGGTGGTGCTGTAGAAGCTGCATTATCTGTGTACCTGGAGAATC
TTGCTACAACTCTTGGATCCAGGGAACAACTGGCGATTGCTGAATTTGCAGAATCTTTGT
TGATCATACCAAAGGTCCTTGCTGTTAATGCCGCAAAAGATGCAACTGACCTTGTTGCAA
AGCTTAGGTCATGTCATCATAAAGCTCAAACAAATGCTGATAAGCAGCACTTATCAAGCA
TGGGTCTTGATCTGACAAAAGGTGTAATCCGCAACAACCTTGAACATGGCGTCATCGAGC
CAGCAATGAGCAAAGTGAAGATCATTCAGTTTGCCACAGAAGCAGCCATTACCATTGTGA
GGATTGACGACATGATCAAGCTTGACAAGGAAGAGTCTGGCCAAGAAGAGTAGCCACATG
CCATTTTACGATCCCTGGTTGCTGTTTGTTATGCCATGGCTGGTTGCTTATAGACTCTTA
GATGCTGCTTGTGATTTTCCTTTTCTTCCTCTTTGTATTGGCGGACGTTCTTGTAGAATG
TTGTACGGAAGATGGATGTATGGGTGATTGAGTGTGCATCATTATGTGTGGGTAGTAGGA
CTCGTGAACGGAAGCAAATTTTGCCTGCCTGCAGCTTTTAGGGCATTGCTGATAGTTCAT
GCAAGTAACATTGTTGTCATATATGTATTGATCCACTGTTACCACTGCTTCAAAGGAAGC
TGCTGCATCATGTTCGGCCGCAGTTGCTTTGGTTTAATATATGTGAGCCATTAGACACTT
>TC370173 similar to UniRef100_A7QBC0 Cluster: Chromosome chr4 scaffold_73, whole genome shotgun sequence; n=1; Vitis vinifera|Rep: Chromosome chr4 scaffold_73, whole genome shotgun sequence - Vitis vinifera (Grape), partial (59%)
GGCAGTCTCATTGGTGTTCTGAGTACCGACCAGTCTCTCAAAGACAAGGAATTGTTGGAA
ATGGCCAAAAATTGGAAAATTGTTGGTGTTGATTTGATAAGTGATGTTACATGTGATGCT
CCATATGAATGGGTAGACAAGACTGGTTCAGGATGGGAGTTCAACGACAATCAGTCAAGT
GAAACTTTTCATGTCGTTGTGTATGATTTTGGAGTCAAGCATAACATTTTGAGACGCCTG
GCATCATATGGATGCAAAATAACTGTTGTTCCAGCAAGCTGGCCTGCTTCAGATGTACTT
AATTTGAAGCCTGATGGTGTTCTTTTTAGTAATGGCCCTGGTGACCCAGCTGCAGTTCCA
TATGCTGTGAAAACAGTACAAGAGATAGTAGGGAAGGTTCCAGTATTTGGTATCTGCATG
GGCCATCAATTGATTGGGCAGGCTCTTGGTGGAAAGACATTTAAAATGAAATTTGGTCAT
CACGGAGGAAACCATCCAGTTCGTGACAACAGGACCGGACGTGTAGACATCAGTGCACAG
AACCATAACTATGCTGTGGACCCAGAATCGCTCCCGGAAGGAGTGCAAGTTACACACATC
AACCTAAATGACCAGAGCTGTGCTGGTCTTGTGTTCCCCAAGATGAAGCTTATGTCTCTC
CAGTACCATCCCGAGTCCTCTCCGGGTCCACATGACTCAGACTTGGCGTTTGGTGAATTT
GTGGAGCTGATGAAGAACAACAGATTGTGAGTGGAAGAAAGGTTGGGAAGCTTGGTGAGC
ATCACGAGTGGCGAAACTTGTACTCGGTTGGGTTTGTTGTTGGACCGACTCAGCGAGCTC
CAAGGAGTTTGTATTTTTTCTTGTTGATTTCTCCTATCAGCTGACTAAACCTATAAAGTA
ACTAGTGGTATTGTACTATTTTGTTGGAGTTTAAAGAATAAAATCCTTTGAGCTGTTGTA
TTGTACTGCGCTA
>TC370175
ATGTACGGNGATTACTCGACCCACGCGTCCGTCCACTCGCTCGCTCGCGGACCCTTCCCT
TCCCCACAGCCAATCCAAGGCCGTGCTGCTCCGGTGAGGTTTCCGTCCCGGTCTCCGGCG
AGGTTTGGCTCCTCCCGAGTAGCCATTATATTGCTGCGCTTCGTCCAGTAGTGACATCAT
CGATGGGGACCAAATGTCTCATGGTGGTGACCAGCATCCTGGCCGTGATGACGGTCGTTT
TCGGAATCATCAGCGCGGTTCTCTTGGCAATGAAACATCATCAAGATGACAATGGCGAGT
TCTCTACGTACCGACGATCGCCGGCGATGCCATGTGGCGTGGTAGCGGCCGTGTTGGCAT
CGATGACGCAGATTCTTGCCGGCGTGGCGATCTGCTGCTTTGGGGCGTGGCGGGTAACTA
AGGGGGCCAAGCGCATCGCCGCGGTGGTCTTCTTCATCACCTCATGGGTCCTCGCGATCA
TAGCAGTGCTACTATTTCTGGCAGGGGCCATGTTAGGATTTGAAGGCTCTGCAAAGAAAA
CTGTTGGGAATGCTAGGATTGTCGGAGGTGTCGCAATTTTCGTGATCGCGACATTTTTGT
TTCTTGTAGTCGCCGCCCTTGATGTTGCCTCATACCGCCTAGTTCGGAAGAAGGACCACT
ACCAAGCATATGTTGGCAGTAATCCTCCTTTTGTGCCATCTAAAGACGCTCCCTACGGTT
CTGCTCCTCCACCGCCAAATCAAGTCTAAGGTTAGCTCTGCCACCATGGCATGGTTGTCT
TTCCCTTCCAAAGGAGGAGCGCGCTGTATGAACTGCGGTAGGTGGAAGGCGTAGGCTTGG
ACCCATGCTACCATCTTGCGTGTTTTGTGTGTTTGTTACGGCTCCACTCAAGTGTGCTTG
TGAAGTTTATCTGCATTGCTTGAAACATAATGTGCTNNNNAAAAAANNNNNNNNNNNNNN
NNNNNNNGGGCGGCGGTCTAAAGTATCCTCAAGGGGCCAAGTTAACCGTACCGGTTTTTT
GTACAAGGGGTCCTAATAGGAGTCGAATATAACCAAGGCGGGCCGCGTTTAAAACGCCTG
AATGGAAAACGGTACCTGGGATTTTGTAAGGACCTTCCCTTGGGGGGAAAAAATGAA
>TC370183
TTGGTGCACGGAGATTACCCCCCCTGTGATGAGGAAGAATGTTGGGTCCAGGCTACCATC
TTTCACCGCTGAAGAGCTAAAGAGAGTGCGTGGGTTCTTTTGATTTTGTCGGATTTAACC
ACTACATCGCGTTATATGTGAAGGCTGATCTTAGCAAGCTGGATGATGAGCTGAGAGATT
ACATCGGTGATGCAGCAGTGAAATATGAGATGCCATTTTTTAACTCGAAGAACCAGCTCC
TGTTTGGGTTGAAAAGCGATTTCCAGTCGTCGACACCGTGGGCTCTGAAGAAAATGCTGG
GGCATCTCCAGCTCAAATACAAGAACCCTGTAGTCATGATCCATGAGAACGGAGCTGCTG
GGAAGAACACCCCGGATGACGACGAGTTCAGGTCGCAGTACCTGCAGGACTACATCGAGG
CGACCCTCGAATCCAGCAGGAACGGGTCCAATGTGCAGGGCTACTTCGTGTGGTCATTCC
TGGACATGTTCGAGTATATATTCGGCTATCGCATGGGTTTTGGCCTCTATGGTGTGGACT
TCAACTCTGAGGAGAGGACGAGGTACCAGAGGCACTCCGCCAAGTGGTTCACCGGCTTCC
TCCATGGCGGCGAGCTCAGGCCGGTGGCTCTGCCCGGCAAGGTCTATTCCCAGTGATCTT
GTCACACTTCTTCACGCTTCCGTAGCCCACGAAGAGGAAAATGCACTAATAAGCCTGGAT
GGTTAGGTGTTGTTTTTGGATGGAAATTGAGCTTTGCTTGGGCAGTAGGGTGTATAGGCC
TCTGCTTCTTTGGATTCGATTCTTCCTAATATATACTAGCCTATCCCCGCGCGGCGGCAC
GCCGCACCCGTCGGTGTGGTTATATATGCATTGTGTTTATTTTTCTGCAATAAGAGTGTG
ACTATTTTGAAATAAGAGATTGTTATATGAAATTATGGATGTGGGAAAATAAGATGGAAA
GCTG
>TC370193
TACATGTGGAGGGAAGGCCCCCCCAAAAAGTGAGGGTCGGGAGGTTCTCCAATCCCCCAA
AGGACCCCCCATTGTAGACCTTTTGATAAAGCTTTGTGAGGGCCTAAAAGAAATTCCCCC
CCTCCAATCCCAGAGGAAGGGCTTAAACTCCTGATAACAACAAGGTCAGCAACAGGGTGG
AGACCTTTGGATGGGAACCTTCCTTCCATATTGGTAGGATCAAGTGAGCATTTTTTGCAC
AAATGGAGAGGTCGTGGATGTTCGCCTGCTACCCATGAAGATGGCCATCCCAAGGGATTT
GGTCATGTTGAGTTTGCTACGGCTGAAGATGCTCAGAAAGCGCTTGATTCACTGAATGGT
GGAGATCTAATGGGCCGTCCGGTGAGACTTGACATGGCTGCTGAAAGAGGTGCAACTCCT
CGCACCAGGGATGGTGGATCGTTTGGAAAACCAAGTGGAGGTCCCAGCCTCTCAGTATTT
GTCAAGGGTTTTGATTCATCTCAACAGGAGGATGCTATTCGGAGCTCTCTTCAAGAACAC
TTCTCTAAATGTGGAGAAATCACACGTGTCTCAGTTCCGATGGATTATGAGAATGGTGCA
AGCAAAGGGATAGCTTACATGGATTTTACTGATGAGAGTTCCTTTTCGAAAGCACTTGAG
CTTAGTGGATCTGACCTAGGTGGCTGCAACTTGTATGTTGCTGAAGCTAAGCCTAAGGGT
CAATTTGGTGGCGTTGGTGGTCGATCTGGTGGCAGAGATGGTGGCCGCTCTGGTGGTGGC
AGGTTTGGCCGGTCTGGTGGCCGTGATGGCGGCGGCAGGTTTGGCCGGTCTGGTGGCCGT
GATGGTGGCGGCAGGTTTGGCCGGTCTGGTGGCCGTGATGGCGGCAGAGGAGGCGGCCGA
GGCTTTCAGAGCAGACAGAGTGCTGGCACAGCTAGCGCAGGGAAGAAGACCACATTTGGT
GACGATTAGAAACTTTTTGAGCCACAAAATGGTCTGATGCAACTGCCGCGTGTCTAGACG
ACTGTATCCCCGTGTTTCCCATTATCCTAGTGGACCTAGTATCATTTGTCTGTAGTATTT
TCTTGCCGCTATATGTTGTAATGCCAGAATTCTACTATATATGTTACACCTAGTGTTTTT
ATAATAN
>TC370210 UniRef100_Q9SM34 Cluster: Germin-like protein precursor; n=1; Triticum aestivum|Rep: Germin-like protein precursor - Triticum aestivum (Wheat), complete
GGTGTACTGCGACCCACGCGTCCGCAGAAATAGGAAGTCGGGAGAACAGAAGAGCCAAAG
ACACTAAAACGAAATGGCATCCTCCTCTTCCTTCCTTCTCCTTGCTGCACTTCTTGCGTT
GGTCTCATGGCAGGCCACTGCTTCTGATCCTAGCCCACTCCAGGACTTTTGTGTCGCCGA
CATGAATTCACCAGTCCGTGTCAATGGGTTTGTTTGCAAGAACCCGATGGAGGTCAATGC
GGATGACTTCTTCAAGGCGGCCAACCTCGACAAGCCTAGGATGCCCAACAAGGTTGGATC
CAACGTCACTTTGATCAACGTCATGCAGATTGCTGGACTCAACACCCTCGGCATCTCAAT
TGCACGCATCGACTATGCTCCCTTGGGTCAAAACCCACCACATACGCACCCTCGCGCCAC
TGAGATCCTCACGGTGCTCGAGGGAACACTGTATGTTGGATTTGTCACATCCAACCAGCC
CGCCCCCAACAAAAACAAGTTCCTCTCCAAGGTGCTCAACAAAGGTGATGTGTTTGTCTT
CCCCGTGGGGCTCATCCACTTCCAATTCAACCCCAACCCCCACCAGCCCGCTGTTGCAAT
TGCCGCGCTAAGCAGCCAGAACCCAGGGGCTATCACAATTGCCAATGCAGTGTTTGGGTC
AGACCCAGCAATATCAGATGATGTTCTTGCCAAGGCATTTCAGGTGGAAAAGAATACAAT
AGACTATCTCCAGGCTCAGTTCTGGGAGAACAACCACTACTAAGTCAGACCTTTGTTAAT
TACCCGGAAGACCAGTGCACAAGTGAAGGACATGGTTGAGTTCCTAGATATGCTTCCTAA
TCTATAAAATAAATGGAGCATACGTCATGCCATTGTGTGTCTGTAATTAGTGAATGTATT
TCTACCTTCTGAATAATTGACATTATTGTATTTATCGCAAAAAAAAAAAAAGGGGCGGCC
CGCTCTAAAAGATTCCCTCGAGGGGCCAAAGCTTACCGGTACCCAGCTTTTTTTGGTAAA
AGGGGGCCCCTAAAGGGAGTCCGTTTATAAGGCAAGG
>TC370213 similar to UniRef100_Q7FAB1 Cluster: OJ991113_30.3 protein; n=1; Oryza sativa Japonica Group|Rep: OJ991113_30.3 protein - Oryza sativa subsp. japonica (Rice), partial (95%)
GAGGGAGGGGAGAGGGGAAAAGCCGACGGCAGAAGAAGGAACGCGAAGCCATCCCCCCCG
TCCCCTCCCGTTGCTTCCCCTCGCCCAACTCGAATCCTCTCCCCTCGCGCCGTGCCAGAG
GGCTCCGCCGGAGATCGATCGAGGAGACGCGGCCCGAGCCGGAGATGGTCGCCGCCGTGG
TGAACTACCCGCTCGTCGCGGGGCTCCTCGCCTTCGCGGTCGCGCAGTCCGCCAAGTTCT
TCACCACCTGGTATAAAGAGAAACGTTGGGATGCCAGGCAATTTATAGCTTCTGGAGGGA
TGCCATCATCACATTCAGCCACAGTGACAGCACTTGCAGTGTCTGTTGGAATCCAAGAAG
GCTTTCGTAGCGCCACATTTGCAACTTCAGTGATACTTGCATGTGTGGTGATGCATGATG
CTTTTGGTGTTCGGTTACACGCTGGAAAACAAGCAGAGGTGTTAAACCAAATTGTCTACG
AGCTGCCTATAGAGCATCCGCTGGCAGAGACAAAGCCATTGCGTGAGATTCTTGGGCACA
CAGTCCCTCAGGTGGTGGCTGGTTGCATCCTTGGAATCCTCACGGCTGTGGTCATGCTCT
TAGCTCTGGGGAGAGGCAATATTTGATCATCTAATATCGCATCGCCGATCTTGTAAAGCA
TACAAAAGAAGCTCATCTTTGATGTAATGTGTAAAAGTGGCCTGTCCATGCTGCTACAAA
GTCTTAACTGATATAGATCTGCGCTGTAGGATTGTAGGTCGTAGCTTCAGTTGGTGCTGT
AAATCTGAGATGTTTGCTGTCGATCAGAACCTCCTCATGTTGAATGTTTGCTGTACAACT
AGCAGTGATATGTAGCTTGAGAACGTGATGGTTCTGAATAGTTGATACCACGTCATAA
>TC370252 similar to UniRef100_A2XGV4 Cluster: Glutathione peroxidase; n=3; Oryza sativa|Rep: Glutathione peroxidase - Oryza sativa subsp. indica (Rice), complete
CCAGGCGTCCGCCCACGGGTCCGCGATAAAATTCGACAGAGGATTCGGGAGGACTTCCGC
CGTCCGGGAGGCGAAGAGAGGGCGAGATGGGGGCGTCCGAATCTGTGCTGGAGACCTCCG
TACACGAATTCACCGTTAAGGATTGCAACGGCAAGGAGGTGTGCCTGGACACGTACAAGG
GGAAGGTCCTCCTCATCGTCAACGTCGCCTCCAAATGCGGGTTCACGGAGACTAATTACA
CGCAGCTGACGGAGCTTTATCAGAAGTACAGGGAGAAAGACTTTGAGATATTAGCATTCC
CCTGCAACCAGTTCTTGCGACAAGAGCCAGGCAGTGACCAGCAGATCCAAGACTTTGCAT
GCACAAGATTCAAAGCTGAATATCCAGTTTTTCAGAAGGTGCGTGTAAATGGCCCAGATG
CTGCGCCGCTTTACAAGTTTCTGAAAGCTAACAAACCTGGTTTGTTTGGTTCAAGAATCA
AGTGGAACTTTACCAAGTTTCTTGTTGACAAGAATGGAAAAGTAATCAACAGATACGCAA
CTGCTACCACACCATTTTCATTCGAGAAAGACATCCAGAAGGCACTTGAGGAGGAACCCT
CTGACTCGCAGACAAAAAAAGAGGAGGAATCCTCCGACTCGCAGAAGTAGGCACTTGCAA
AGTATCCCCGTTGTAATATCTAGACCAATCTCTGCCAGTAAATTAATGTGATATTTCCCC
TGGTTTGATCTTTGTTCTTGTATTTGTGACTTCCGCTTATGCAACTAGAGGTTGTGTAGG
TACCAATTATTTATCTGCACCTCTCGTGGTTCTCTTTTGGGTGCTTTTGTGATGAACTGG
AATTGTATGCAGTTTATGGTAGTTCTGTATTTGGACTCA
>TC370255 homologue to UniRef100_Q0JJ18 Cluster: Os01g0764900 protein; n=1; Oryza sativa Japonica Group|Rep: Os01g0764900 protein - Oryza sativa subsp. japonica (Rice), partial (94%)
CCCACGCTTCCGAGGTACATAACAAAACATGGCTCCCCTGACTCCCAGACTTGTGGTGCC
CATAGATGTGAAGAAGAAGCCATGGGAGCAGAAGGTTCGTCTCCATAACCGCTGGCATCC
GGATATCCCTCCTGTTGCTGATGTAACTGAAGGGGAATTATTCCGTGTTGAGATGGTCGA
TTGGACTGGAGGACGGGTTAGAGATGATGACTCTGCAGATGATATCAAATTTCTGGACCT
CAAAATTACTCATTATCTCAGTGGCCCCCTTAGAATAGTTGATGCTGAAGGGGTTCCAGC
TTCACCTGGTGATCTTCTTGCGGTAGAGATCTGCAACCTCGGTCCGCTCCCTGGTGACGA
GTGGGGTTATACCGGAATATTCGAAAGGGAGAATGGAGGCGGGTTCTTAACCGACCACTT
TCCAAGTGCAAGAAAAGCCATTTGGTATTTTGAAGGAATTTATGCATACTCCCCTCAGAT
ACCAGGTGTTCGGTTTCCGGGATTAACTCATCCTGGTATAGTGGGAACTGCACCATCAGT
TGAGCTTCTTAATATATGGAACGAAAGGGAAAGAAAATTGATTGAGACAGGTCACGAGTC
TCTGAAACTGTGCGAAGTTCTACATCAGAGACCCCTTGCTAACTTACCAACCTCTGATAA
CTGCTTACTTGGAAAGATTCAAGAAGGGACTGCTGAATGGCAAAAAATTGCAAATGAAGC
AGCAAGAACTATTCCTGGAAGAGAGAATGGGGGGAATTGTGACATAAAGAATCTAAGCAG
AGGTTCCAAAGTTTATCTACCAGTATTTGTTGACGGAGCAAATCTGAGTACTGGCGATAT
GCACTTTTCCCAAGGTGATGGTGAAGTGTCATTTTGCGGAGCAATAGAAATGAGTGGATT
CCTTGAGCTAAAGTGTGAGATCATAAGAGGTGGGATGAAGGAATACTTGACTCCTGTTGG
TCCAACAGCACTTCATGTGAATCCTATCTTTGAGATAGGTCCAGTGGAGCCACGTTTCTC
AGAATGGTTAGTCTTTGAGGGCATCAGTGTAGATGAGTCGGGGAAACAGCATTTCCTTGA
TGCATCAGTTGCATACAAGCGTGCAGTTCTCAATGCCATTGAGTATCTTTCCAGATTTGG
GTACTCCAAGGAGCAGGTCTATCTTTTACTGTCATGCTGTCCATGTGAGGGTAGGATATC
TGGAATAGTAGACGCCCCTAATGCAGTGGCGACACTTGCGATCCCTACAGCAATATTCGA
CCAGGATATAAAGCCAAAACGCCTGGGGCATGGACCGAAATTGAGAAGACTTCCGGATGT
TCTGAGATGAAGGTGCAGTAGACACCTTCCTGTAACACAGGACCAATATCATGTTTAGAA
TATCTAACAATAAATCTAAATAATCATCTTTAGTATTCCACAACCATCTATGTTTGTGCA
ACACGAATGTGGACGTGTTGTTGTAATATGGGGTTTCTTGTTTCTCGATACTTGATAATT
TATATATCAGACAATCGACGTATATGAAGGCACCTATATGCATATTCTCTATAT
>TC370259 homologue to UniRef100_Q8RW00 Cluster: Glutathione transferase; n=1; Triticum aestivum|Rep: Glutathione transferase - Triticum aestivum (Wheat), partial (95%)
ATTCACTTAAGCAACAGATATACAGGACAGGAGTATCAAGGAGGAAGACGAGGAAACGTT
GATGGCCGGCGGTGAAGAGCTGAAGCTGCTGGGGTGGTGGGCGCCCGGGGTGAGCCCCTA
CGTGCTCCGCGCACAGATGGCGCTCGCCGTAAAGGGGCTGAGCTACGAATACCTCCCCGA
GGACCGCTGGTGCAAGAGCGACCTCCTCATCGCGTCCAACCCCGTGTACAAGAAGGTGCC
CGTCCTCATCCACAACGGCAAGCCCATCTGCGAGTCGCTGCTCATCGTGGAGTACCTCGA
CGACGCCCTCGGCCTTCCCGGCAACGGCAAGCCCATCCTCCCCGCAGACCCCTACAGCCG
CGCCCTCGCTCGCTTCTGGGCCGCCTATGCAAACGACAAGCTGTTTCCTTCGTGCGCCGG
CATCCTCAAGACAGTGAAGCAGGAGGAGAGAGCTGGTAAGGTGGAGGAGACCCTGTCCGG
GCTCCGACACTTGGAAGCTATCCTGGCGGAGTGCTCCAAAGGGGAGGTGGAGGCGCCGTT
CTTCGGTGGTGACGCCATCGGGTTCCTCGACATCGCGCTCGGGTGCTATCTTCCCTGGTT
TGAGGCAGTAGGCCGCCTGGCCGGCTTGGGGCCGCTCGTCGACCCGGCGAGGACGCCGAA
ACTAGCGGCGTGGGCGGAGCGGTTCAGGGTCGCCGAGCCGGTCAAGGCGCTGCTACCTGG
GGTGGACGAGCCTGGAGGAGTACATCACTTAAGGTGCTTTATCCAAAGTGGAACATAGCG
GTCACCAGTTACTAATTAAAGATCTTCGTCGGTCCCACCATGGCAAAAGAAACCAAAAAA
TGGCGGAGGATCGTGTCGAATCCAATAAATTCCCCGCGCTTGTGAGGATTAGCTGGTTTC
AACGCCCAAAGATTGGAACCGGTAACAACTTGGGCCCGGGTTCTTTTTGGCGAGTGGTAA
GGGGGGCGGGGGGCATAAAATAAGGCCAAAGCGGTCCATTCTTTTCGATCTGGAGTGGGA
AGTTGCTGTTCCGGGAAAAAAATGGAAACGGCGGTCCAATTTGGGCATTGGGC
>TC370260 similar to UniRef100_Q6UFY6 Cluster: Caleosin 2; n=1; Hordeum vulgare|Rep: Caleosin 2 - Hordeum vulgare (Barley), partial (96%)
CCGACACCGACCTCGCCCTCGCCCTCGCCCCGTATAACAAGAGGGGAGGGCCAGATAATT
TACTCACCCACACACACCCACCCACCATTGATCCATCCGCAACGCACGGTGTGATACAGA
GAGAGCGATCGAGCCGAGCGTCATGGCGGAGGAGGCAAGGGCGGTCAGGGAAGAAGAGCT
GTCGCCGGTGGCGGAGGCGGCGCCCGTGACGGCCCGGCGACCCGTCCGAGCGGACCTGGA
GAAGCACATCCCGAAGCCCTACCTGGCCCGAGCCCTGGTGGCGCCGGACGTGTACCATCC
CGGAGGGAGCAAGGAGGGCGGGCACCAGCACCGCCAGAGGAGCGTGCTGCAGCAACACGT
CGCCTTCTTCGACATGGATGGCGACGGCGTCATCTATCCATGGGAAACTTACCAAGGACT
GAGGGCACTGGGCTTCAACATGATCGTCTCCGTCGTCTTCGCAATGGCCATTCATGCTAG
CCTCAGCTACACAACTCTGCATAGCTGGGTACCATCTCTGCTGTTCCCGATCTACATCGA
CAACATCCACAGGGCCAAGCATGGCAGCGACACCGCGACTTATGACACCGAGGGAAGGTA
CATACCGGTGAACTTCGAGAACATATTCAGCAAGAACGCCCGCTCGTCGCCGGATAAGCT
CACATTCCGGGAGATCTGGATGATGGCCGAGGGCCAACGGCAGGCGAACGATCCATTCGG
ATGGGTGGCGAGCAAGGCGGAGTGGATGCTGCTGTACATGCTCGCCAAGGATGAGGAGGG
GAACCTTCCGAGGGAGGCTATTCGCCGCTGCTTCGACGGTAGTCTCTTCGAGTTCATCGC
CGACGAGAGGAGGCAGGCACACGGGAAGCGGCAGTAGCATGCAACGCTGTCGGCCCGGAA
TGTCTTCCTGTCTAAGACTGTGGACTAGCTACCGCCTCATGTATTCCTACCATGAAATAA
TAANTTGTGCCCANTTTCATCANG
>TC370266 similar to UniRef100_Q0DGX1 Cluster: Os05g0506900 protein; n=1; Oryza sativa Japonica Group|Rep: Os05g0506900 protein - Oryza sativa subsp. japonica (Rice), partial (92%)
CAGGCCCTTTTGAGAACCGGGGGTAAACCTTCCGGGAGAGTTTTTTTCCCCCTTAATCTG
GACCCCCACCCTCTTAGGGTAGGGTTTTAATTCAAAAAAGAGGCCCCACAATTCTTGTTT
TCCGAAGGACTTACGTTCACCCACATATATGACCTTGTTGAAGTAGGAGTTGAGAACTAC
AAATCCCATAGAATCATATGCATATGATAAAAAGCTGGCACCTAAACTTGGGACAAAGCC
TTTCTTTGCTTTCATTGGGGAGCACTTTGAGAGTGTTGAAGGACTGAAGCATTTGAAGGA
AATGCTGCTTGATCATTTCAAAGGAGAGGTGGTAGAGAATCTGAACCTTGCTGGTGTAGA
TCGGATATTCGTGTGCACAGCAATTTCTCCTACTACCGTCTACATGATGCACTGCGCTCT
CCGTCTAAAAAGGTCAGGCACATCTATTCCTAGAATGGAGCTTGTTGAAGTTGGGCCTTC
AATGGACCTGGTACTTAGGCGGCACCGACAAGCAGCGGAAAGTTTACAGAAAGAAGCTAT
GAAGGCTCCTGGTCATGCTAAGAAGGTGAAAAATGTCACGAATAATCCAGTTGAAGGCAA
GCAGGGCAGGATCTACATTCCAGACCAGGAGGTTTCAAAATTGACCGTAACAAGCAACAT
AAAGGGTCTGAAGCGGGAGCGCCGTGACGCCAAGAAAAACAAGGAGCAGTCGAAGAAGCA
AAAGGTGGCCGAAAACCCTGAGTGACCGCCGGAGAAGGCTAGTATCTGTAACTGGTCAGT
TTAAGGACTTTCGGTCCATAGGTTGAGTGGTAAATAGTCCAGTACCATCTTTTAAGGCTA
TCAAACCTGTGTACGGACTTCGGCATCAGTATCGGGGCAGCTTCTGTATCAGACATAAGC
ATGGAATTTTGGAGGAACATATGCTACAAGTATTTTGTTTTACTGTTGTTATCAGCCCCT
GATATTAGCCGACGAGAGACGACTGATGTGATGACATGGTTAAGTTTGGTTATCATGGAT
GTTGTGCCTTTTCTGG
>TC370277 UniRef100_Q96S84 Cluster: Ribosomal protein L15; n=1; Homo sapiens|Rep: Ribosomal protein L15 - Homo sapiens (Human), complete
ATTAGCGTGTTCGCGGCCGAGGTCCGCCGCCTCCGCCCTCTGCCGCCGCAGCCGCAGCCA
TGGGCGCGTACAAGTTCGTGTCGGAGCTATGGAGGAGGAAGCAGTCCGACGTGATGAGGT
TCGTGCAGCGCGTGCGTTGCTGGGAGTACAGGCAGCAGCCCGCCATCGTCCGCATCACCA
GGCCCACCCGCCCCGACAGGGCACGCCGTCTCGGCTTCAAGGCCAAGCAGGGGTATGTGG
TCTACCGTATCCGTGTGAGACGTGGTGGCAGGAAGCGCCCAGTGCCCAAGGGTATTGTTT
ATGGCAAGCCTAAGCACCAGGGTATTACCCAACTCAAGTTCCAGAGGAACAAGAGGTCTG
TTGCTGAGGAAAGAGCTGGGCGCAGGCTTGGTGGTCTTCGTGTCCTCAACTCCTACTGGG
TGAATGAGGACTCCACCTACAAGTACTTTGAGGTCATCCTTGTTGACGTTGCTCACAGCG
CTGTCCGCAACGATCCAAGGATCAACTGGCTCTGCAAGCCTGTGCACAAGCACCGTGAGC
TGCGTGGTCTCACCTCTGCGGGAAAGAAATTCCGTGGTCTGCGTGGCAAGGGTCACCGCC
ACCACAAGAACAGGCCCTCAAGGAGAGCCACCTGGAAGAGGAACCAGACCGTCTCCCTCC
GCCGCTACCGTTAAGCTTATGTGCTGTTATGTTCTGTGGAACCTGCCCTATGCTTACCTT
GATAGTATCTGTTTGCACCGTCAAATTTTGCTACCTTCGTTCTGTGGCTGAACCTCCAGG
CATGTCTGTTGAACTATTTGCTATGTGCCTGTGTTACCTGGAATTCGAATGATTGAAGTA
GTCCTCGATGTGTGCTGATTATTGTTTTAAAACCTCGGCCGCGACCACGCT
>TC370300
ATGCAAGTGCGACGATNATACCTCCGTCGATCGTCAGTCGGGGAATTGGTTGGCAGGGCA
TCGGTATCTTGCTTGATTCGTTCTTTGGGGACAGCCAATGGAACCTCAGTTGCAGTGGAG
AATGTTGGTTTACTTGCTGTGACACATGTTGGCAGCAGGAGAGTGGTGCAAATATCTGCC
GGCTTCATGATTTTCTTTGCTGTCCTAGGAAAATTTGGAGCCCTGTTCGCGTCCATTCCA
CTGCCTATATTTGCTGGGATGTACTGTGTTTTCTTCGCATATGTCGGTGCGTGCGGTCTG
AGCTTCCTCCAGTTCTGCAACCTGAACAGCTTCAGGACCAAGTTCATCCTGGGCTTCTCC
TTCTTCATCGGCATATCGGTGCCTCAGTACTTCAACGAGTACGCCTCCGTCTCGGGCCAC
GGCCCCGTGCACACGGGCGCTAGATGGTTCAACGACATGATCAACGTGCCCTTCTCGAAC
AAGCCGTTCGTGGCGGGGCTGGTGGCCTACTTCCTGGACAACTCGATGCACCTGCACCAG
AGCGCGGTGAGGAAGGACAGAGGCTACCACTGGTGGGACAAGTTCAGGAGCTTCAAGAAG
GACGCAAGGAGCGAGGAGTTCTACTCCCTGCCCTTCAACCTCAACAAGTTCTTCCCTTCG
GTCTAAATCGTCGCGGGAAAGGGCGCTGTCGATCCCCTTGTTCGTGCATTGGCTGAACAT
GAATGGGCCTGCTAGCTTGATCTGTCGAGTTTTCGTGGTGCCGCTGTGCGTCAGTTTTGT
GTATTTATGGGCGAGATGGACTGATTGGACCAGTGGGGACGCTATGCTAGTTTTGGATCA
ACGTCTCGTAAGTCATAGCCTGTTGTTCATCTGTGGATGTACATGCGGTTTCCCTAGCCC
AGGAAAAAAGATCATCATTACTAAGGTGGCTTTGCTATAATTTATTTCCTAGTCCTAGAA
ATTAAAGAGTGAAGCGTTCGATTATGCTATTTCCAACCCAGAAAAATGCTAAACAAAATA
AGTACTTTTTCTTAGGAAACGAGCATCGTGCACCCAATTTTATTCGCGTATGTTCTATGA
TGACATACACAAAC
>TC370303 similar to UniRef100_A7Q0B0 Cluster: Chromosome chr7 scaffold_42, whole genome shotgun sequence; n=1; Vitis vinifera|Rep: Chromosome chr7 scaffold_42, whole genome shotgun sequence - Vitis vinifera (Grape), partial (70%)
CCACGCGTCCGTGCCATTCCAAAACCTCTCAAAACCCTCGTTCTCCCCACTCCCTGCCTC
CTCCTCCGCCGCCGCCGGTGCCTAGCAAGATGAGTCGGCACCCTGAAGTAAGGTGGGCTC
AAAGGATTGACAAGGTGTATATCACAGTACAATTGCCTGACGCAAAGGATGCCAAGGTCA
ACCTGGAACCTGATGGTGTATTCTCTTTCTTTGCCACTGCTGGAACTGATGGGAACTCCT
ATGAATCGAAACTGGATTTGAATGACAAAGTGAATGTCGAGGCAAGCAAAGTAAGTGTTG
GTGTCAGGTCCATATTCTGTATTTTGGAAAAAGCCGACGCCAAATGGTGGAATAAGCTTG
TTCGAGATGATCAGAAGGCACCACACTTCGTGAAAGTTGATTGGGACAAATGGGTCGATG
AAGATGATGATGGTGCTGATGTTAATGTTGATGGGATGGACTTTTCGAATATGGGTGGCA
TGGGCGGTATGCCTGGCATGGAAGGTTTGGGCGGCATGGGCGGCATGGGTGGTATGCCCG
GCATGGAAGGTTTGGGTGGCATGGGTGGTATGGGTGGTTTGGCTGGTATGATGGGTGGAA
TGGGCGGTATGGGTGGTATGGGCATGCCGCCTGGTATGGAAGGTTTGGGTGGTATGGGGA
TGGATGATTTTGAGGATGAGAGTGACGACGAAGGAGAAGTGTCGAAACCTCAAGACGCAG
GGAAGTCTGATGCTGCGGAAATCTCTGAGGAGGTGGAAGGCAAAGCTGGCACAGCAGCTC
AGAGCAACTGAAGGCTTTCTACTCAATAATCCCTACTCGATTGTATCCTAGCGTTTCTTT
ATCAACGTGCTGAACTGAAGGACACATTCTGCTCGCTGGTTGGGATTGGTGTCTCATGTA
AGATGATGACTTATACTTGTGTCCAACTAAGCTTCGTACCGTCTGTTGGCATATTACGAG
TTCTGAGATTGTTTGCATTGTACGCTGATGGTTCTGCACTCTGTTTGGCTTAAAATGT
>TC370316 similar to UniRef100_Q75I52 Cluster: Expressed protein; n=2; Oryza sativa Japonica Group|Rep: Expressed protein - Oryza sativa subsp. japonica (Rice), partial (45%)
GGAGAAATGTTAAGTAACTTAACACCCCAAGCAGAAGAGCAGATTATTCGGTTGCAATCT
CGTTTGGATGCGATGAAAAAGGAGTTACATGACCTGAAGAGGAAAAATTCTGCCCTTCAA
ATGCAACAGTTTGTTGGGGAAGAGAAAAATGATCTGCTAGACTATCTAAGATCCCTAACA
CCAGAGAAGGTTGCTGAACTCTCGGAATCCACCTGTCCTGGTGTGCAAGAGGCTATCCAG
TCTGTTGTGCATGGTTTGCTTGCTACTCTTTCCCCCAAGGTACACTCGAAGTCTCCTCCA
CCAGTAGAGAATGCTGGGGGAGCCCTAAATTGTGGGGGTGAGGACGATGACTGTGCAGAG
CTTGTCGAGAATACTTCCCTCCCGTTTCAGCCCCTAATATCTGTCCCACGTGATTATCTT
GCACGTTTGTTATTCTGGTGCATGTTGCTGGGTCACTACATCCGAGGTCTGGAATACCGG
TTAGAGCTGGCACACCTTCTCAGAATATCTAGCGACGTGGGGTCTTTCCCCATTGATGAC
GATCATTTTATTTGAGAAAGCTTCGCTGGCTTATTGAGATCCGTCAGCGAAGAGGATGAA
AATGCACTGGCCAAGAGGCCGCAGAAGTTGCTGTTTGGGGCATTTCCTGACAATGAAACA
GGGAGTTCTGGGCCATAGCTCCTGTTGTAGTTCTTGTAAAGTCGGAACGAAGGCGTTCGG
GTGTAAAGTTAGTGTTACATATCAATGTGAACAATATATTTTATTTCCTTCTATTTATTG
TGTCGTATACAAAATAAACATGTTGCTCTTGCTGCTAATCTCGTGGTAGCATGGTGGATA
CTGGGTATTAGGCATCCTTTGTACTCATATGTTGTATGTATTTGTCTAACGTTAT
>TC370320 weakly similar to UniRef100_A7QHJ9 Cluster: Chromosome chr5 scaffold_98, whole genome shotgun sequence; n=1; Vitis vinifera|Rep: Chromosome chr5 scaffold_98, whole genome shotgun sequence - Vitis vinifera (Grape), partial (21%)
TTCTGGGGGCCCTGGCTCCACCAAAAAGCGGTGTACTAGCAGTCCAGAGTCTTTCCAGCA
ACAAGGTACCATTTAGAATTACTGCAACTGGTTGGGTTCAGGAATTCAACAATACTGCCC
GAATTATGAAGAAGATCAAGCTCACAGGCGCACCATGCAAGATATTTAAGAAAACCGCCT
TAATTAAAGGGATGTTCACATCTGATCTAGAGGTTGCTAGGTTTGAAGGTGCAGCAATTC
GGACAGTAAGTGGAATCCGAGGACAAGTTAAGAAGGCAGCAAAGATCGAACCAGGAGATG
CATTAAGGAGAAAAGGGGAAAATACGGAAGGCATTGCGAGGTGCACATTTGAGGACAAAG
TTCTTATGAGTGACATTGTCTTCATGCGAGCATGGGTCAACGTTGAAGTTCCCACCTACT
GTAATCTTGTGACCACTTCTCTTCAACCCCGAGATCAGATGTGGCAAGGCATGAGAACCA
CTGCTGAGTTGCGGAAGGCACACAACATACCTATTCCACACAACAAAGACTCGGTTTACA
AGGGTATTGAGCGGAAAGTGCGGAAGTTCAACGCCATAGAGGTCCCTAGAAAACTGCAAC
CTTTGCTTCCTTTTAAATCAAAGCCGAAGGATAGACCTAAGGGCAAGAAAGGATCAGCTG
TGGACATGATACCGGAGATTATGAATATTGGCGAGAAGAAGATACATGGAGCTCTTCAAC
AGTTGCATCTGTTAAAGCATGAAAAGACGAGGAAGGAGAAAATCAAGCGCGGGCTGCAGA
AGAAAGCTCATGAGGCGCAGAAAGCCAAGACTGATGAGATAACGAGGAAGCGGCAGAGGG
AAGATAGGCGTGAGAGATACAGGGAAGAAGATAAGAAAAAGAAGCGCGCCCGAAAGTAGG
CGCGGAAGATACAAGGGGTCTGTCTCTGCACGCGCGTTCCCATCATAGAAGCACCAGCCA
GAGCGCACTGTCTACCCAAGACATGTTACTCCACTGGCACGGCTGGCAGCAGACGACTCA
TGAAACCTCTAGTAGCGATCTAGTTGGAGATGCATGTGATATTGCTAGTCACTCGCAAAA
AATTATGGGCAGTGACACCCTGTTCACCGATAAGCGTGTGCCTCCGTGAATTTTGTCACC
CTTACGAGTGACTAGCTGGGATCGTATGTTGAATTGTCAAGTTGAGAGAGAGAACAGTTG
GCCAATTTTGTTCTTCAGGTTTTGTAACGGTGGAGCTTTGAGAGTGTGACATGTC
>TC370330
ATTTGATTGTGAATCAAAGTTCACTGGAGTTCTTAAGTATGCCAAGAAGCTTGCATTATT
TGGTTCTGACATAAAGGTTATGTTGGAAAAGGAGCTGCCAACATGTTCAGCGTTTGAAAA
CCTCACAACTCTTGAGATTGGCGAATGGTATTTAACTGAGGACTTGTTCGTTGTGCTTCG
CTTCCTCCAGCTTTCACCGAGGCTAGAAGAACTCACTTTGATGAATAGGCCGCTTGATGA
AGGAGCGGAAATAGATTGCATGCCAATTGACGGGATGACCTTCCGGTGTCCACTCCTTGA
AAGTGTTGTCATACAATGTTCAGAGGGTGATGGAAGAATTGATAAGCTGCTAAGTGTTCT
GGTAGTCAATGGGATTAGTCCAGACAATATAAATATTGCCTTCTATGATGAAATTGAAAA
GCGGGACCGTGCGGAGAGGATACGTGCCGACGAGGAACGGTCGAAGGAGCTGCGCATCTT
CGAGAAGAGGGTGAGGAGAAATCCAGAATGGAGAGAGTATGATCCTTACGCAATGAGTGA
GTCTGACAGCAAGCAGAGTGATGATGGGTTCAGCGATGCATCTGATGACCCTGATGACTA
CTGAGGGGGTATGGCTTTCAGAGCAATGAATTTGAGAGTTTGACGCTAGAGCCCTGCAGG
GTGGGCTACTGCTTTTATACCCATCCAATATTCTGTTCCTTCTGTTCTAGATGAGACCTT
CATCTCTTGGATCCTTCCTCTTGCTTCTGAAACTTGGTGACTTGTGGGTTATGGAGCCGA
ACATCTTATGCTCCGAGCGTTTGTACCGTTTGAGCATAGTTATGTAATGCGACATGTATA
CATATTGACCTGTTGTTTTGAACATAGCTGTGCAATGTGACATGGATACATATCGACCTG
TTGTTTCTGCAATTACTCTCTAGTTAGCCGTGTGGTCACTG
>TC370378 similar to UniRef100_Q0DIY4 Cluster: Os05g0350600 protein; n=2; Oryza sativa Japonica Group|Rep: Os05g0350600 protein - Oryza sativa subsp. japonica (Rice), partial (85%)
TGCCCCCGGGATTCCCGGAATTTTAACCCGGGGCCGTTAACACCCCCCAAAATTCTTAGG
GTTTTTTTTGTCCCCCCCCCCCCCCCCGGTTAATTGGAATAACAGCGCCCCCGGCCCACC
CTTTCGTTGGGGACAAGAGCCCCTCGTTGAGCGCCCCTTTCGGAGGGGAAGGCGAGGACT
CCTTTCCGCGCCCCCCCCCGGGAGGAGGAGACACCGGTGCCCAGGTCGCCCCATCGTGCG
GCTTGAGGAGGTCGCCGTCACCACCGGCGAGGAGGACGAGGACTCTCTCCTCGACATGAA
GGCGAAGCTATACAGGTTCGACAAGGATGGGAACCAGTGGAAGGAGAGGGGCACGGGCAC
CGTCAAGCTGCTCAAGCATAAGGAGAACGGCAAGGTCCGCCTTGTTATGCGCCAGGCCAA
GACACTTAAGATCTGCGCCAACCACCTAGTGATCTCGACCACGAAGATGCAGGAACACGC
CGGCAGCGACAAGTCCTGTGTCTGGCACGCGGCAGACTTTGCTGACGGAGAGCTTAAGGA
TGAGATGTTTGCCATCCGGTTTGGCACCGTGGAGAATTGCAAGAAGTTTAAGGACTTGGT
TGACGAGATCGCTGAGTCGCTTGCAAAGAATGAAGGCGGTGAAAGCGAAGAAGGTTCTTC
CGCAGCTGGACTGCTGGAGAAACTTAGTGTAAGCGAAAGCAAACCTGAGGAAAGTGCAGC
TAAGGAGGAATCAACTGATGCTAGCAAGGAGACAGAAACCAAAGTCGCGACAGCCCCCTC
AGAGTAGTGGGCAGAGCAACGCCCGTCACAATGTTACTGCTGAGCATTGCTCGGTGGCAA
GAGTCAGTTTGTTGGTCCTTCCTGTCGACGGAAGTTGGTAGTTGTTGACGATGAAATATG
CTGAGAACTTTTTGAGACAGTCAGAAGGTGTCTTGAGCAGAGTCCATCTTCACCCCGCTG
GGTGTTCACGCGTCTGAGTATTTATTGTTATGTAAAATATCTGCTCGCATGGCTTTTGGA
TGGTGTTGTCTTGCTTTTGTCAAGAACTCGAAATGTAGTCCATGAGTATTGAGTTTCGAA
CATTTTGGGTTTGAATTGTGGGTATTTGAGTTGCATGTGCCGGTTATGGATTTTATACAA
CTATAAATCATTTGCT
>TC370379 similar to UniRef100_Q40680 Cluster: Elongation factor 1-delta 1; n=4; Oryza sativa|Rep: Elongation factor 1-delta 1 - Oryza sativa subsp. japonica (Rice), partial (81%)
CCACGCGTCCGCGGACGCGTGGGCGCGTCCGTCCTCCTCCTCCTCCTCGCCTCCCCGCGG
CCACACCTCGACTCGCTCCCTCCCTCGAGATCATCTGTGTCATCCTTTTGAGGCGAGATG
GCGGCTACATTCAATGTTAACGCTGAGGCAGGCCTTCAAAAGCTTGATGGCTACCTTCTG
TCTCGCAGTTACATCTCTGGATACCAAGCTTCCAAGGATGACTTGGCTGTGTATTCTGAG
TTCTCAGTTGCTCCACCATCGACCTGCACCAATGTTGCAAGGTGGTACAATCACATTGAT
GCGCTCCTGAAGCTGAGCGGGGTTACTGCGGCCGGTCAAGGTGTGAAGGTTCTGTCATCA
GTTGTCCCTGAAACCTCAACTACTGATGTTGCTGAGGCTCCTGCAGCTGATGATGACGAT
GACAGTGATGTTGACCTTTTTGGAGAGGAAACCGAAGAGGAGAAGAAGGCAGCTGAAGAG
CGTGCTGCCAAAGCAAAGGCTTCTACCAAGAAGAAAGAATCTGGCAAGTCGTCAGTTTTG
CTTGATGTTAAGCCATGGGATGATGAGACTGACATGGTCAAGCTTGGAGGAGCTGTCCGA
AGCATCAAGATGGAGGGCCTTTTGTGGGGCGCCTCCAAGCTTAAGCCAATTGGATATGGC
AATAAGAAGCTTAAGATATGATGAACCATATTGGGGACCCTTGGGCTGGGGACACTCTGA
ATGAAGACCATTTTTGGGTGGAGCCCGCCCACGAGGACCCTCCGAAGTGGAACATTGTGG
CCTTTACAAAAACTAAATCTTTCTGGAGCAAAAGGATGGGCGGCGGGGGACCATTGCGGC
ACACCAACCATTTTTTTACCG
>TC370387
CGACCCACGCGTCCGCAACTCGACCACAGAGCGGCGGCGGCGGCGGCGGCAGCGGAAGAA
AGAGGAGAGAGCTCCAGCCATGGTGCACGTCAACTTCTACCGCAACTATGGTAAGACATT
CAAGAAACCAAGGCGTCCTTATGAGAAGGAGCGTCTTGATGCAGAACTAAAGCTGGTCGG
TGAATATGGACTGAGGTGCAAGCGTGAGCTCTGGAGGGTTCAGTATGCACTGAGCAGGAT
TCGTAATGCTGCAAGACACTTGCTCACACTGGATGAGAAAAATCCCCGCCGTATCTTTGA
GGGCGCGGCCCTTCTCCGTCGCATGAACCGCTATGGTCTCCTTGCTGAGGGCCAGGATAA
GCTTGATTACGTCCTTGCCCTGACTGCTGAGAACTTCCTTGCAAGGCGCCTTCAGACTCT
TGTCTTCAAGGCTGGCATGGCAAAATCCATCCACCATGCCCGTGTCTTGATCAGGCAACG
CCACATCAGGGTTGGCAGGCAGATCGTCAATGTCCCCTCGTTCATGGTGAGGGTTGAATC
TGAGAAGCACATCGACTTCTCACTGACAAGTCCATTCGGTGGAGGCCCTGCAGGCAGGGT
GAAGAGAAAGAACCAGAAGAAGGCAAGTGGTGGCGGTGACGCCGGTGGTGACGAGGAAGA
GGAATGAGGAACTAGTAGCTATCACCTTATATTTATCAAATGTTGGTGTTATGAGTACTT
TAGCTGAGAGGCCTGAGACTTTCATGGGTTATCCTCTTGTCATTTTGTCACTTTATCACT
GTTGTTAGCATGTATGCACTGCTTTATGTTTGGAGCTATTTGGTCGTGATGAAAGTTATC
TAAAAATGTTTTTGACTATGACCTGGAAATCTCCCTTCATTGCTTCAAAAAAAAAAAAAA
AGGGCGGGCGCTCTAGAGTATCCCTCGAGGGGGCCCAGGCTACGCGTACCCCGCTTTCTT
GTACAAAGTGGGCCTTATAGGGGGTCGTATTATAAGCAGGCACTGGGCCGGCGTTTTCAC
CGTCTTGAATGGGAAAAACGGTACCCTGGGATCTTGTTAAGGAAACCCACTCTTGGGGGG
GGGATAAATTTGAAAAAAA
>TC370396
GGCACAAAAGATGTTTGGACTTCTTTTTGGGCTGGATACTAGAGCCCTTGATGTCTGGAG
ATTATCCGGAAAGAATGAAGAAAATTGTTGGTTCGCGTCTTCCATCCTTCACAAGAATCC
AGTCCGAAGCTATAATTGGTAGTGCAGATTTCATCGGGATAAATCACTACTATTCTGTCT
ATGTGAATGATCGCCCTTTAAAGAAAGGCGCTCGGGACTATTCCGCAGACTTGTCAATTA
GCTACAAAGCTTCTAAAACAGACCCGCCAGCCGGTAAGGCTCCCCCAACGTCTTTTCCAA
GTGACCCTGAAGGATTGCAACGTGTGCTACTGTACTTGAAAGAAGCCTATGGGGACATTC
CCATTTATATCCAAGAGAATGGTCAATCCTCTAGTAATGACACTCTCGTCGACACCGAGA
GGACCGGGTACTTGAAGAGCTATATAGGGAGCACATTGGCTGCATTAAGGAATGGAGTCA
ACGTGAAAGGCTACTTCATCTGGGCCTTCCTGGACGTCTTCGAGTACCTGTCAGGTTTTC
AGGCACGGTACGGCCTGTACCGTGTCGATTTTGACGACGAGGCCCTGCCACGGCAAGCCA
GGCTCTCTGGTCGCTGGTACTCTGCCTTCCTGAAGAAGAATAACGATGATATCGATGTTC
AGACTGAGCTCAACAGTACAGGATGGCATGCTGAACAATGAGTCGCATCATCGGACACGT
AAATACATAGGCATACCACATACGCATAGATAAGGACAATGGTGTTCTCTTTCCTTCACA
GGGAGAGCCAGCAGTCGATGCATCATCTCTAGTGTCTTTCGACGCCAAGTAAAACCATAA
GGACGGACCCATCTCTACCGTTTCCTTATTGAAAAATTTCAGGGGATGTTTGATTGGTAT
ATCAACATGCC
>TC370406
GCAATTCTCGTTCTCCTCCCGTTCCTTTTCACCGTTCCTTGCCCGATCCATAGATTCATC
CACATTCGTTGATAGATCCTGCCAAGGGAGGAGGACGGGGTGAGAAGGGGGATTTGCGGC
GGAGTGCGGTGGCTGCATGCTCTCGGCGACGGCAGGTCCTCCAGCTCGACCACACGTGCC
TGCTGCTCCCCGCCGCCGTCAATTGGATGGCCGTGGAGTTGGGCCCCTTTGAACCTGAGC
GGTTCCTCTTCTCCAGAGAGTCCATGGGTGGAGGCGTGTTGTGGGCTCGCTACTGCTGTC
AGCTTCCACCTATGTAATGTGCTACAACTTTGCATCATTACTACTTGCTGCACACCGGCT
GATTCGTCACAGGAACAGGATGATGAGACGCGACTGGTTGCTGCTCGGGAGGCGGAATCT
TCAACACCTAACCGATTGAGGAGAAGATCTTGTGGAGAGTGGACACAGAAGGCATGGCTT
CGAGGTTTTGGTGGCGCTGTAGGATGTGAGCTGCAGCCACAGGACAGGATGAATAGTGTG
GCCCTAGAGTAGACCATCAGAAACCCTAGAACTCGGCTGCCCGAGAGGCATAGTTTTGGG
GTTTCGGTGGATCTATAGGAGGTGAGCTGCAGTTGCACAGGAGGAATAGCTCGGCCCTAG
GGCAGATCATCATAAACCCTAAAACCTGGACTGCTCGAGAGGCATATGGCTTTGAGGTTT
CGGTAGAACTGTAGGACGTAAACCTGGACATCTCTTTTGTATGCAACGTGTCAGGATTTT
TTTACCATATTGATGCTCGTACGTGAACCTTTTTTTGAAGTGGCCCGTACGT
>TC370458 similar to UniRef100_Q0E239 Cluster: Os02g0274000 protein; n=1; Oryza sativa Japonica Group|Rep: Os02g0274000 protein - Oryza sativa subsp. japonica (Rice), partial (84%)
CCCTTCCGATTCCANCCNCTNCNCCGGCGGCCGCGCGAGAGAGAGCGATCTCCGGCCACG
AGAGGCGGGCGGGACCACGAGAGCCTCCGCCGCCCACCAAAGCCGCGGAGAACCGCACCG
GACGCCTTGTATCTCCGCCCATCTTCTCAAAGGTCTTGAAACATGGTGGCCATGTCAACG
CTTGCCGCTGGATCGTTGCCGGGAACTGTGGTCCCCAATGGTCTTCTAACAAGGAGGTTT
CAAGGCTCACAATTTCAGACAACTCAAGTTAACCGCATCTCATTTGAGCGGGAAGTTTCT
ACTAAAGCAACACTGAGGAGTGTAAAATGCAGTGCTCAAACCCAAAGTGTTCAGCGCAAA
TCTTCAACCGCGACTGTCAAACGATCTGACCCCAAAGGAAAGGTTCAAGGACCTAAGTTG
GACGATGGAAGCGGTGGGTTCCCTCCGTTCCGTTTCGGCAAAGGAGGCGGCGGAGGTGGA
GGCGGTGGGGGTGGTAGCAGCTACTTTGGCGGGTTCCTCCTCTTCACTATCGTGCTGCTC
CTGGATTACCTCAAGGAGTTTGAGAAGTACCTGCTCGCTCGAAAGCATCGTGCCGGAGAC
GACGATGACGCGGGCTATGACACGAGCGGTGGGATGCTAGGACAATCACCATGATGAGTC
TTGTTAGCAGTAGTCGTCCCTAGCTACTAGAAGTGCATCAGTCAGTTAACTGGCTTTGGT
TACGTTACATAACCTTATCTTGGAAAATTCATGCCTATGCAGAGCTCAAAATATTTATAG
GATTGTGTGGTGAGATGCTTAAACTTGATGCCATCTGGCTGTTGTGCCGAAGTATGAAGA
AATTCCATCTATGTACAACAAAAGGTTTGCTATTAGAAAAAAAAAAAAAAAAGGCGGGCG
CTCTAAAGATCCCTCGAGGGGCCCAAGCTTACGCGTACCCGCTTTCTGTACAAAGGGTCC
CTATAGTGGTCGTATATAAGCTAAGCACTGCCGTCGTTTAAAACGTTCTGACTGGGAAAC
TGTAACTTGGGATCTTGGGAGGGACCTTATTTTGGGGGTGAACTAATGGGCCAACTACTC
CAAAAATTAAGCCTAGGGTAAATTAAAATTTAAGTTTAAAGGGTTAAAAACTGCATTGCT
GGGGGTAAAA
>TC370490 homologue to UniRef100_Q43662 Cluster: Wali2 protein; n=1; Triticum aestivum|Rep: Wali2 protein - Triticum aestivum (Wheat), complete
CTTGTGAGCCGTAGCAAATTAGTTCAACACCAACCAGCTAGCCATGGGTATGTGTTCCAA
CAAGAAGCGCAGCAGCCCTGGCGTTGCTGTGTGGTGTGTAGTCCTGGGCATAGCCCTGCT
CGTCGTCGACGCGGCGGGCAGTGAAGGTCGTGCGAGAGCCGGGCAATTGGCTGAAGAGCA
TGGGGATGCAGCCTACTGCTCCGCCTTGTGCAAAGGCCGGTCGCAGTCGGACTTCGGACC
GTGTTACAATGAGTGCTTGTACGGGAGGGTGACAGGACAAGAAGAAGCAAGAGGAGGTGG
TGGAGTTGGAGGGCCAGCTGGTCTCCTGGAGATGCCGACGAAACGCGTTGGACGGGAGGA
AGAAGAGAAGACAAAGCAAGGGGACGCCACCGTCCGTTTGAGCGACCCAGTCTGGTGCTA
CGACGCTTGCCGTGAACATCCAGAATTGAACTACAACCAATGCGTCAATGATTGCTACGC
TGAGAATATGCCGGACGCCGCATGGCTGGCGGCCCTTGGAGGAACCGGAGGAGAAGAAGC
AACAGGAGGAGTGGTTGATGTCCCAATGGTGGTGGTGCAGCATGAGGCTGCTGCAGGTGC
ACTGTCACGGGGCAACTGCGATGAGTATTGCCGCAAACACTATGATGAAGGCTCCCCCGG
GTATAGGCACTGCCAGTATATGTGCCCACATCTGAGGGTCCACGGGGTAGCAGAAGGAGA
AGAAGCAAGAGGAGGAGCTGTTGATGGGCTGACGGTGGTGGGGAAACCCCACTGCGACTG
GTTCCGCGACTGTAGTGTAACGCCATGCGTCTGGCGATGTGGGAAGAGGGTGCAAGAGAA
GGACAATGAAGGAACAAGAACAGGAGCGCTCAATGTCCTGGCGGCTGCGCGGCATGAGGT
TGCTGTAGGAGCATGTTCGTCGACTGTGTACGTGCAATCATGCTATGCCTGTTGCCAAAG
GGAGGTTACTAGAGATCCGGATTTCGACTGGTATGCTTGCATTCGCAGTTGCGACGACAA
AGATGCTCTCCCAATCAAGAAGGAGCGAGAGAACAAGAAGGACGGCGTAGTCCCGCCGGC
GAAGTAGTCGTTCGTAGTGAGCTTATACTAGCGCGTTTCCTTTCCAAACAAATAATGTGC
CGTGCAGTGAATCCGTCACAGTCCATCTGTTTGCTTTAGTTCTGTTACCTACACCTTTAT
TTACAATGGAGTGCA
>TC370497 similar to UniRef100_A4GRL8 Cluster: Chloroplast ascorbate peroxidase; n=1; Nelumbo nucifera|Rep: Chloroplast ascorbate peroxidase - Nelumbo nucifera (Sacred lotus), partial (69%)
TTCGCTTGGNTGGCATGACGCTGGTACTTATGACAAGAACATTAATGAGTGGCCCAAGTG
TGGTGGAGCTAATGGTAGCTTGAGGTTTGAAATTGAGTTAAAGCATTCGGCTAATGCTGG
TCTTGTGAATGCTTTGAAACTTATTCAAGCCATCAAGGACAAATATGCATGTGTTACTTA
TGCGGATCTGTTTCAGCTTGCCAGTGCTACAGCCGTTGAGGAAGCCGGTGGCCCCAAAAT
CCCCATGATCTATGGAAGGGTTGATGTTTCTGCCCCTGAACAGTGCCCACCAGAGGGGAG
ACTCCCTGCTGCTGGTCCGCCTTCACCTGCTGAACATTTGCGAGAAGTATTCTACAGAAT
GGGCCTGAATGACAAGGAAATTGTTGCATTGTCAGGAGCACACACACTTGGACGATCAAG
ACCAGAGCGCAGCGGCTGGGGTAAACCTGAAACAAAATACACTAAAAATGGACCTGGTGC
ACCTGGGGGTCAATCTTGGACATCACAGTGGCTCAAGTTTGATAACAGCTATTTCAAGCA
TGTCAAAGAACGACGAGACGAGGACCTTCTAGTTCTGCCCACTGATGCTGTGCTCTTTGA
GGATCCATCATTCAAGATTTATGCCGAAAAGTATGCTGAGGATCAGGATACATTTTTTGA
AGACTACGCTGAAGCTCATGCTAAATTGAGCAATCTTGGGTCTAAGTTTGACCCTCCTAA
GGGTGTATCACTAGACTAGCTGATATTTGCTGCTGATGAACTGCATTTTGGTGAGTGAAG
ATGACAAGGCTATGTTTCTTGCAACTATTTTCGAGGTGAACAAATTCGGATCCACCGAAG
CAGTATTTTGAGTTGTGTGCTCTATTACCAGAAATAAAAGCAGCATTGGACAGTTCCCGG
ACCGAACATTTATGATACTTGCATGTTGTATGACACTTCAAGGTACAAATATAAAACAAT
ACTATCAGGCTGTTGCCCCTTTGCGATATGTCTGGAACAGAACCGGTACCAGCAAGCACA
CT
>TC370498 homologue to UniRef100_Q6YKA9 Cluster: GTP-binding protein; n=1; Triticum aestivum|Rep: GTP-binding protein - Triticum aestivum (Wheat), partial (94%)
TAAGATAGNCCCATGAATTATGTCAGAGGATCATGACACATCTTCAAGACGGGAAAGACC
TACGTTTAGGAGAATGGAAAGCTGCTGAAATTGAGATCTTGAATACCTTTCAGCTGCTTA
CTGCTAAGCCAGTTGTTTATTTGGTGAACATGAGTGAAAAGGACTACCTGAGAAAAAAGA
ACAAGTTTCTACCAAAGATACATGCTTGGGTGAAAGAGCATGGTGGTGAAACTATTATTC
CTTTCAGCTGTGCCTTCGAACAGAAACTAGTGGATATGCCAGAAGATGAAGCTGCTAAAT
ATTGCACCGAAAACCAAACGACAAGTTTGATCCCCAAAATCATCAAGACTGGTTTTGCAG
CAATTCATCTCATATACTTCTTCACTGCTGGTCACGGCGAGGTGAAGTGCTGGCAGATCA
GACGTCAAAGTAAAGCTCCGCAAGCTGCTGGTGCAATTCACACTGATTTTGAAAGAGGCT
TCATATGTGCTGAGGTAATGAAGTTTGAAGATCTAAAAGAGCTGGGCAGTGAATCTGCTG
TGAAGGCTGCTGGGAAGTACAGGCAGGAAGGGAAGACGTACGTGGTGCAGGATGGAGACA
TCATCTTCTTCAAGTTCAATGTTTCTGGAGGCGGAAAGAAGTGATAAATTCATCACAGGG
TCGTGTATTTTTGCATTTTTGAGTTCACTTGCAAGTAGCCAGGTACTATCAGTACGGATT
GCAGACTGCGGGGAGGCTATATATAAATTTTCATTCGCTCTGCTTTTGAAAGTACTCCTC
GATGTTATGAAGTCATGTGTGCCAACGGCCAACTGTACACCTGAACGATGTTTGAGGCCT
CTATTAGAAAACTGGAAGTTGTAACTTTGTGACGGGACAAGTTTGTCGTAATTAGGATGC
AAAGTTCTTTGTTATGCAATTCTACCGTTTGTTGTTGCATGTGT
>TC370501 similar to UniRef100_Q9SBX2 Cluster: Legumain-like protease precursor; n=1; Zea mays|Rep: Legumain-like protease precursor - Zea mays (Maize), partial (62%)
ATGTCCTGAAGAAAAAGCACGCTGCTGGAACCTACAAAAGCCTGGTATTTTACCTTGAAG
CCTGCGAATCTGGGAGCATCTTTGAGGGACTTCTGCCGAATGACATCGGTGTCTATGCGA
CCACCGCATCGAACGCAGAGGAAAGCAGTTGGGGAACGTATTGCCCCGGCGAGTACCCGA
GCCCTCCGCCGGAATATGACACTTGCTTGGGCGACCTGTACAGCATTTCTTGGATGGAAG
ACAGTGATGTCCACAACCTGAGAACTGAATCTCTCAAGCAGCAGTATAACCTGGTCAAGA
AGAGAACAGCAGCTCAGGACTCATACAGCTATGGTTCCCATGTGATGCAATATGGTTCTT
TGGACCTGAATGCTGAACATTTGTTCTCGTACATTGGGTCAAACCCTGCTAACGAGAACA
CTACATTTGTTGAAGATAACGCACTGCCATCATTCTCAAGAGCTGTTAATCAGAGGGATG
CTGATCTTGTTTATTTCTGGCAGAAGTACCGGAAATTGGCTGAGAGCTCCCCTGAGAAAA
AGGATGCTCGGAAGCAATTGCTTGAAATGATGGGTCATAGATCTCATATTGACAACAGCG
TCGAGCTGATTGGAAACCTTCTGTTTGGTTCTGTGGGTGGTCCGATGGTTCTAAAGGCTG
TTCGCCCAGCTGGTGAGCCTCTTGTTGATGACTGGAGTTGTCTCAAGTCTACGGTGCGTA
CTTTTGAATCACAATGTGGCTCGCTGGCGCAGTATGGAATGAAGCACATGCGGTCCTTTG
CAAACATCTGCAATGTCGGCATTGTTCCTGAAGCGATGGCAAAGGTTGCTGCTCAGGCGT
GCACGAGCATCCCAACCAACCCCTGGAGTGCCACACACAAGGGTTTTAGTGCTTAAACCA
GAGGTGAAGCAACTTGGTCCCTATCTCAGCTATTGTACCATATACCAAAGTCCCTTCCTA
TTCACACAGGGTTAGTAGTGCTTGAACCAACGAACCTTAGATGAATAAGAATTATGCCAT
TATTTCAGCTATTCCACCACACCAAATTACCTTGGCTGTGTCCAACTTATAATGTACATA
TACCCGTAGTAGAAAGGTGATTTCCTGTGATTGCTGTACATACTCGTGATAGTTTGTGAT
CAGATGTGTAGCTCACAATCCA
>TC370528 similar to UniRef100_Q0GKV1 Cluster: Glutathione S-transferase 2; n=1; Oryza sativa Japonica Group|Rep: Glutathione S-transferase 2 - Oryza sativa subsp. japonica (Rice), partial (93%)
GGCTCGACCGAGCGCTGCCGTGGTCCACTTCTTCCCTGGCCGCCGGCCACGAATCCGCGC
CTCCGAGACCGAGCTGCTGCTAGCTCCGAATGGCTTCGGCGGAGGCTCCGACGGCAAGGC
CGATTCTCTACTCGTACTGGCGCAGCTCCTGCTCCCACCGCGTCCGCATCGCGCTCAACC
TCAAAGGTATCGATTATGAGTACAAGGCGGTGAACCTCCTCAAGGGCGAGCAGTCTGATC
CTGAGTTCATGAAGCTTAATCCTATGAAGTTCGTCCCTGCCTTGGTCGACGGCGACGCAG
TAATCGGCGACTCTTACGCAATAGCATTGTATTTGGAGGACAAGTACCCTCAGCGCCCTC
TTTTGCCCCAAGACCTTAAAAAGAAGGCCCTGAATATCCAGATAGCAAGCATTGTGTGTT
CTGGTATTCAACCTCTTCACAATCTCACCTTGGTGAGATTTATCGAGCAAAAAGTTGGAA
CAGGGGAGAGCATCCCGTGGGTCAAACAACAGATTGATAGAGGTTTCACAGCTGTTGAGA
ACATGATCAAAGGCTGTGCTGGGAAGTTTGCTATGGGAGATGAAGTCCAACTGGCAGATG
TATTCCTTGCACCCCAGATTTTTGCTGCGGTGACTCGTTATCAAATCGACATGTCGAACT
ATCCCACCCTCGCGAGGCTCTACGATCAATATATGACACACCCTGCATTTGAAGCTGCGC
TCCCTGACCGGCAGCCGGATGCCCCTTCCTCTGCCTAGACATAGGCCGGGAGTGAATCAG
TAGTTCTCACTGCTTTGTCTGTACCTGTGTGTGTCCTGTCCCGTTACTTCAAACTCTGTA
ACAATAAGCACAGAACTTCCTGCACCAAGTGTAAAGTAACTACTGTAGTCTGTATCAAAA
CAGTGAAATAATTGTGATCACTAGCCTTTGGATAAAAAAAAAAAAAAAAAGGCGGCGGCC
TAAAATATCCCCCTGGGGGGCCCAACCTATACCCTACCCGTTTTTTGGAAAAATGGGCCC
TATGGTGAGTCGATATAAGCAAGGCCTGCCGTCGTTTAAAAACTTCGAATGGGAAAACGC
TTACTTGGGATTTTGGAAAGAACCTATTTTGGGGGGTGACCTAATGGGCAAACTACCACG
AAATTTAAGCCTTAGGT
>TC370532 homologue to UniRef100_A2XFI3 Cluster: Pyruvate decarboxylase isozyme 2; n=1; Oryza sativa Indica Group|Rep: Pyruvate decarboxylase isozyme 2 - Oryza sativa subsp. indica (Rice), partial (36%)
CTTTTGCGCCAGGGTTTGTTGGAGCTCGGACAAAGCCTTCCTTTTGTGGAGCGACCACTT
TTTTTAAGAGGAAAAGGTTTGGTGGGGAAACTGGTTCCCGGCTCAAGAGAGGAAAAGGGC
CATTCTTTGGTGCAGCCTGAGGGGTGTATTCCTTGGGGAAGCGCCCGGCATTTGGGTTGG
GTTATGAATGAGGGAGTACCTGTTTGATTTGGCCAAGCGGGTTTAAGAAGACACCCCCCG
CCTTACGAGAACTACAAGAGGATCTTTGTGCCTGAGGGCCATCCGCTGAAGGGCGAGGCG
AACGAGCCGCTGCGTGTCAATGTGCTCTTCAAGCACATCCAGGACATGCTGACGGGTGAC
AGTGCAGTGCTCGCTGAGACCGGTGACTCCTGGTTCAACTGCCAGAAGCTGAAGCTGCCC
GAGGGCTGCGGGTATGAATTCCAAATGCAGTATGGCTCGATTGGATGGTCGGTGGGTGCA
TTGCTCGGGTACGCGCAAGGCGCAAGCGATAAGCGTGTTATAGCCTGCATTGGTGATGGG
AGCTTCCAGGTGACAGCACAGGATGTGTCGACTATGCTGCGGTGCGAACAGAACAGCATA
ATCTTCCTGATCAACAATGGCGGGTACACCATCGAGGTGGAGATCCACGACGGACCTTAC
AACGTCATCAAGAACTGGAACTACACCGCCCTTGTGGAGGCCATCCACAACGGGGAGGGC
AAATGCTGGACTGCCAAGGTGAAGTGCGAGGAGGAGCTGACGGCGGCGATCGAGATGGCG
CTGGGGGAGAAGGAGGACTCTCTCTGCTTCATCGAGGTGATCGCGCACAAGGACGACACC
AGCAAAGAGCTTCTGGAATGGGGCTCCAGGGTCTCTGCTGCCAACTCCAGGCCACCCAAT
CCCCAGTAGACAGACCGACCAAAGCCACGCCTGCATCAGTAGTAGTAGCAGCAGCAGCAG
CACGCACGTTGCCCATCAAATAATGTTGAACAGTTTATCTTTGCTCTTCTGTTATGTTCT
TAGTTTTGTGCCTTGTAGTGACTTGTGCCATCGCCTGTGTTCTATCCTGCCAATGCTACG
AAGATTATGAGATATTTTTAGCTTGCCTCAGCTATTTTTCT
>TC370555 similar to UniRef100_A8J8R3 Cluster: Predicted protein; n=1; Chlamydomonas reinhardtii|Rep: Predicted protein - Chlamydomonas reinhardtii, partial (4%)
TTTTAAACGCCGCCCGTCCTACTTAATAACGCCCCCTATAGGGCCCCTTGTACAAAAACC
TGGGTACGTTAAACTTGGCCCCTCAAGGAAATTTTAGACGCCCCCCCCGATNTTTNTGNA
NNNANNNNNNNTNTNNNNGGGCAAATCCAAATATTACCAAAACACAACCACGAACTAGGA
TACATAACGCATACAGCAAGTGATCTCGTCAGTTGCAAAATAGCAGCAACTTTTTGTAGG
ACCTACTTGCTGCTGCCCTACCAGTCCCATTACATTTCATCACTCAAATCTAGTAAGGCA
AAGAAAAGAGACACATGGTACGTCTACGTCTGCCTAGGTGACTGATGCATCTAAATACTG
CCACCACCGACGGAACAGATGTAGTTCCACTATGACTTTTCTTATGCCTGATGACTCATG
TCAACTCTACAGCCTACCAGCTCGACGTACTCCTTTTTATTCCTTGTTCACAGTAGGAGA
GTCCATTGCAAAGTATTTTTAGTAGTAAAGCGAACCTTGCCACCAATCACCTCTGGTAGC
CAGGGAGCCATCCGCATTATCCTCCTTATAATTTCTGGGTGATTCATCAGCTTGCTTGTG
TGGAGAGCTGTCATAGAAGTCCCGGCCACCGTAATGCACAGACGAGCCAAAATAAGGTGA
CTCTGAGGACTCGTTTGGATAAAACTGTTTTCCATCTTGGTAAGCAACACGACCTATAGT
AGGGCTGCCATGGGATTTGGCATCTGCAATGCCCCCACCACTCTGCCCTTTGGGGTTCTG
CTTGTTCAGTATCGTGTACAGGTCCATCTGCCTGGCGTCTCTTGGATTTGCCGCAGGCGA
CGCCGGCGCGGAGAAGACGGAGTTGAAGTATCCGTTGGCCGCGGGGGGCGCGGCTCCGGC
GGCCGAGGGGGCGGGCGGCGACCTCTTCTTGGCGTCCATGCTGGCGGCGGTTTAGGAGAC
GAACAAAAGGGGGGAGAAGGAGAAGGATAGGGCACGTGAGTTGGTCGTTATTGGCGGCGG
CGTGGCGTGGGTCGGAGGGGAGGGAGGAGCTCGCACTTCTCTGCTTGCCTCGTGGCGCTA
TTTTCTACTCGGTTCAGTCCATGTCAGTGTCCTCGTGCTCCGATCGCGGAA
>TC370558 similar to UniRef100_Q8L685 Cluster: Pherophorin-dz1 protein precursor; n=1; Volvox carteri f. nagariensis|Rep: Pherophorin-dz1 protein precursor - Volvox carteri f. nagariensis, partial (7%)
AACACGTGCCGCGGTACGCGTGGGCGACTGGGAGCACGAGGACACGGCCATGGACTAGAT
GGAGTAGAAACACACAAGCTAGCTACTCAATCGGTCGACGAGGGTGTCAAGCATGGCGTC
CAAGGGTCTCGTTGTGTTTGCTGTGCTGCTTGCTGCGGCGTTCCTCGTGGCCACAGCTGA
ACAAACTCAGGCCAAGAAGGAAGAGACTAAGGCCGGTGTTCAGGGTTACCACGGCGGCGG
CGGCGGAGGCGGTGGTTACCATGGCGGCGGCGGAGGCGGTGGGTACCCTGGCCACGGAGG
CGGCGGCGGCGGGGGGTACCCTGGCCACGGGGGCGGCGGCGGCGGCGGGTACCCTGGCCA
CGGGGGCGGCGGCGGCGGCGGGTACCCTGGCCACGGGGGTGGCGGCGGCGGCGGGTATCC
TGGCCACGGTGGCGGCGGCGGTGGAGGCAGCGGCTGCCGGTACCAGTGCTGCGGGCACGG
GCGTGGTGGCTGCCGCTGCTGCGCAAGCCCCAACGAGATCCCGGAGCCCATGTATCGGGC
GGAGGTCCGCAACTAAGTGCCAGATGCTACCTACGGATGTTGCTACTTGCCTGCACGTAG
TAACTACTCGTATATGTGGTCAATAAGAAGGAAGGTGCATGTATGTAAGTACGCGTGTAC
AGTTATGTTTATCCAATAATATCAGAACTCTGTTCTGATCGTGTATTCACCCTGTAAGAC
TTCTCTTTCTTGCACAATATATAATACATGCAACTGTCAAGCATGTAATAATAACAAAAT
ATCATGACTCTTGGTCCGAAAAAAAAAAAAAAAAAAAGGGCGGCCGCTCTAAAAGTAATC
CCTCGAGGGGGCCAAGCTTACCCGTCCCCGCTTTCCTGTAAAAAGGGGTCCCTAAAGGGA
GTGGATTAAAAAGCCAGGCACCTGCCGGCGGTTTAAACCTTCGTGACTGGCAAAACCGGC
ACCTTGGATTTTTGGGAAGGACCCTACTTCTTGGGGGGGGCAAACTGTGCCAAATTCCCA
CAGGAATTCAAGCCTTAGGGGAAATTAAAATTTTTAGGGTTTAAGGTGTTAAACTAACGC
GCATTTGTGCCGCGTTCA
>TC370584 similar to UniRef100_Q2GRH1 Cluster: Predicted protein; n=1; Chaetomium globosum|Rep: Predicted protein - Chaetomium globosum (Soil fungus), partial (7%)
AGCGTGTTCGCGGCCGAGGTGTCGACACCGGCGGGCACTGGCGGGCGGANCGGAGCGAGG
CCGAGGGGGGCGGGGTCGAGAGCCACTTCGTCTTCTTCCTCGGCCCGTCCAGGAAGGACA
AGACGCCGTGGCTGGTGCAGGAATTCACCAGCGCCAACGACGACGGCGCCGGCAAGAAGG
GCGTGCCCGCGCTNTACGTCTCCCCGCGCGCCACCGACGACGAGCTGAGGGGATCTTCGG
GGAGGACGGCGTCACGGTGGGGCCCGACGGGAACAAGAAGCCTGTCCGGGCCGCCGTCGT
GGCACTGCTGCCGGCTGGGAGCGTCCGTGGTCTCGGGCAAGAGCGCGTTGAGGCGTCGCA
GGCGCCGCCTCCACCGCAGCCGGCGTGTCTTCTTCATCACGACGGCCAGCAGGAGCAGAA
CTCCACAGGGGGCGCGTCGGCGGCGGGCGTTCTTGGTCAGTACCAGCAGCGGCGGCGGCA
TGGGCGCTGCTTCATGGGGGCCGCATCGCCGGCGGCCGTTCTTGGTCAGTGCCAGCAGCA
GCCGGCGAAGACGGTCATGGGGGAACCGGAGTGGGAATCTTTGGAGGATATAGTTTGATC
ATGACGAGCGAGTTCGCCTACCTGAAACAAAGAAAGGATTTTTTTTTTTTTGAGGGTAAG
GAAAGGATAGTTGATTACAGGACAGCGGCACCGTAGAGTACGCTAGAGGGGCCGATTGAT
TGATCTGCTAGAAACAAACGATTTTTTGGTTGATTTGGGGGATTAATTTGTATATATGCG
TTCTTGCAGTTCGCTTAACTATTTAGTATGCATACCTCGGCCGCGACCACGCTAATCACT
ACCCCGGCCGCCTGCCGTTCGACCATACAGGTG
>TC370588 homologue to UniRef100_Q7XJC0 Cluster: Myo-inositol-1-phosphate synthase INO1; n=1; Xerophyta viscosa|Rep: Myo-inositol-1-phosphate synthase INO1 - Xerophyta viscosa, partial (35%)
GGGAGGGTGGGCCATTTATCAACCGGGGCCCCCTCAGAACCCCTTTGGCCCTGGCTTAGT
GGAATTTTGGTAATTAGACACACCCCCCTAATTGGTGCCAAATTTTCAAGAGTGGCCCGA
CCCAGATGAAATTTGTTTTGGTGATTTCCTTGTTGGGGCGGGAATCAACCCCCCCTCAAT
TTCAGCTACAACCATCTGGGGAACCACGATGGGATGAACCTATTTGGCGCCGCAGACATT
CCGTTCCAAGGAGATCTCCCAAGAGTAACGTGGTGGATGACATGGTCTCGAGCAATGCTA
TCCTCTACGAGCCCGGGGAACATCCTGACCACGTCGTCGTGATCAAGTATGTGCCATACG
TTGGAGACAGCAAGAGGGCCATGGACGAGTACACCTCGGAGATCTTCATGGGCGGCAAGA
GCACCATCGTGCTCCACAACACCTGCGAGGATTCGCTCCTCGCCGCACCGATCATTCTTG
ATCTGGTGCTCCTGGCCGAGCTCAGCACCAGGATTCAGCTGAAGGCCGAGGGAGAGGACA
AGTTCCACTCCTTCCATCCGGTTGCCACCATCCTGAGCTACCTCACCAAGGCACCCCTTG
TTCCTCCTGGCACGCCGGTGGTGAACGCCCTGGCGAAGCAGAGGGCCATGCTGGAGAACA
TCATGAGGGCGTGCGTCGGCCTGGCGCCCGAGAACAACATGATCCTGGAGTACAAGTGAG
GAGCAGGGCCCAAGCTCGCGGGGACGAGAGCGACCGTACGTACGTAGCAAGTGGCGAGGG
GCGACGGGAGGGCAGGAGGAAGAAGAAGGCGAGATCGGCTGTGGAATTATTTGGCGGCTT
GTCTTCGGTTTCCTTTGCGATTCTTTCTTTCCCTGGTTAAGTTTACCCTGGTGTGAGTGT
GTGTGTGTCCTTGCGAGACTATTTCGGCTCTCTGTCTGGCCTCTGCGACTTGGTAGATTC
TCATGGACTCCATGGTGTTGGATGATGTGGAGGGAGGAGGGTGCGTGTTAGCTAAGTTAG
TCCACTCCCCTTGTTCGTGTTTTGTAAGCTAATTAGTAGTATCTGTACTACTAGTATATG
GAACTTTCAATCGGTTCACCGGCGT
>TC370595 homologue to UniRef100_Q7XY20 Cluster: Ribosomal protein L19; n=1; Triticum aestivum|Rep: Ribosomal protein L19 - Triticum aestivum (Wheat), partial (96%)
GAGGAGAGCGGCGGCGAAGATGGTGTCGCTGAAGCTGCAGAAGCGCCTGGCCTCGAGCGT
CCTCAAGTGCGGCAAGGGCAAGGTCTGGCTCGACCCCAATGAGGTCAACGAGATCTCCAT
GGCCAACTCCCGGCAGAACATCCGAAAGCTGGTAAAGGATGGTTTCATCATCAGGAAGCC
TCAGAAGATCCACTCCAGGTCTCGTGCAAGGAGGGCACATGAGGCCAAGCAGAAGGGCCG
TCACTCTGGATATGGTAAGCGTAGGGGTACCAGGGAGGCTAGGCTCCCCACCAAGATCCT
GTGGATGCGGAGGATGCGCGTCCTGAGGCGCCTTCTGCGCAAGTACCGTGAGGCCAAGAA
GATCGACAAGCACATGTACCATGACATGTACCTGAAGGTCAAGGGTAACATGTTCAAGAA
CAAGAGGGTCCTCATGGAGAGTATCCACAAGTCCAAGGCTGAGAAGGCAAGAGAGAAGAC
CCTCTCTGATCAGTTTGAGGCGAAGCGCGCCAAGAGCAAGGCTAGCAGGGAGAGGAAGCA
TGCCAGGAGGGAGGAGAGATTGGCTCAGGGCCCCAGAGATCATGCACCAGCACCAGCGGC
TGCAGCTCCAGCTCCGGCAGCAGCGGCACCAAAGAAGGCCAAGGCCAAGAAGTGAAGGTC
TGACATGAAGCTTTAGCTTTCTGGTATTATGAAGGGTTAGCCTGATTTTGGAGCATCTGA
AGTTCATAACTGTTTTCTGTGCAATATCTGTGTGCCGCGTCTGAGATACCTTAAATATCA
TATCGTGTTTGTTCTGTTGGATGTTTCAGAGATGCTTATGCAGAGTTTCTTTAAACATTT
TGGTTCACGGAACCTAGTTTTACATATTCTGTGCGTGCAAATTTATGTACCTACTGTGTT
TGTGATGGTAATTGGGCGCACAAAAAGTAGATTTACATCACAAGAAAGAAT
>TC370601 similar to UniRef100_A7Q9M9 Cluster: Chromosome chr5 scaffold_67, whole genome shotgun sequence; n=1; Vitis vinifera|Rep: Chromosome chr5 scaffold_67, whole genome shotgun sequence - Vitis vinifera (Grape), partial (85%)
TGCCCCCCNAAANGAAGGGGCCNGGNTTTCTCTGAAAATCCNTAAGCCTNGGGAATACCC
TGTCGGTTACAGGTCAACTGCTTGGTTTGGATGTGGNTAGNTTCGGAGNGACCNACCTGT
TTTCCTTTCCTATAAGAGAGGACGACGAGGAAGCAGATGCAGATGGTGCGAACTATCAGC
TTGAGATGATGAGGTGCTTGAGGGAGGTTAATGTTGACAATAACACTGTTGGATGGTATC
AGTCCTGCTTGCTTGGATCTTTTCAAACCGTTGAGCTGATTGAAACATTTATGAACTATC
AGGAGAACATCCGGAGATGCGTGTGTATCGTGTATGACCCATCTAGGTCTAGTCAAGGAG
TGCTAGCTCTTAAAGCCCTGAAGCTCACAGACTCTTTTATGGATCTGTACCGCAACAATG
GTTTAACTGGAGAGAAGCTAAGGGAAAAGAAATTGTCATGGGTTGATATTTTCGAGGAGA
TACCGATTAAAGTGTCCAACTCAGCGCTTGTCAGTGCCTTCATGAAGGAGCTGGAACCTG
AGTCACCTGTTTCACAGTGTGACTTTGACCGTCTTAAATTGTCGACTGCGCCCTTTATGG
AAAGGAACCTAGAATTTATGATTGGGTGCATGGATGGTCTTTCATCAGAGCAAAACAAGT
TCCAATATTACTATCGCAACCTAGGAAGGCAACAGTCACAGCAACAGGCATGGCTTCAAA
AGAGAAGGCAAGAGAACATGTCTAGAAAGGCTGCTGGCGAGGAGCCGTTGCCAGAAGAAG
ATCCATCCAACCCTATCTTCAAGCCGCTTCCTGAGCCATCCCGCTTAGAGGGTTATCTCG
TAACCAATCAGATCTCGAGTTACTGCAACCATATCAATGGGGTTGCTGGCCAGAGTTTCA
ACAGGCTATACTTGATGAAGGCGTTGCAGGAAGATTAGGTGCCGGGTGGCAGCTGCTGTG
AGATTTTAACTTAACACTGTACCGCACCTCAATTTTGCAATGTACTCCATGTGCACACGC
ACATTGCCTATTTTGTTTTGCCCAAATCAGATAGTTAAGATGCATTGGGTGGATATCATT
TGTTTTGATGGTTCTGTTCCCGCCTGTCTGCAGCTAAATTTGGTCTCTTTGTTTGGTTTG
GTTGCGGGTGAGATGGTTCTTGAATTNT
>TC370612 similar to UniRef100_O22385 Cluster: Glycine-rich protein; n=1; Oryza sativa|Rep: Glycine-rich protein - Oryza sativa (Rice), partial (65%)
TGTTTCCCCCCCGCCACCGTGGTGCCCCCTTGCCCCCTTTGGTGGCCCCCAAAAAACAGC
TTTGACCAAAAACCAGGTTGTCCCGGTCCAGGTTTCCCGATATTTTCCACCACCCTTTCC
CGAATGTTGGGCCATGGACCCCAAGACCTTAACAGGTCTGAAGAGTAGAAACTCCCCAGT
TTCCAGTCCCCCATCCCACCCCGTCTCGTCCCAGCTCGCCCTCCAGAGGTTTTAGTCTTC
CTCCATGGCGGCCCTCATCAAGCTCGGAAGCCTTCTTAGGCAGAGTGCTTTGGCGAGCAG
TGCCTCGACCGGCTCGGCTCCTGCCCTGTTCAACGCTGCCCGCTTCATGTGCGCCGGCCA
GCCAGCTGGTGGCAATAAGCTTTTCGTCGGCGGTCTGGCCTGGGCTACTGACGATCATTC
GCTGAAGGAGGCGTTCCAAAGCTTTGGAGAGGTCGTTGAGGCACGTGTCATCACTGATCG
AGAGACTGGAAGGTCTAGAGGGTTTGGTTTTGTGAGCTTTGCGAATGAAGCTGATGCAGA
TAGCGCTGCAAAAGGCATGGACGGTCAGGAGCTTGCAGGGAGGAACGTCCGTGTGAACTT
CGCCAATGAGAGACCTTCGGGTGGTGGCGGCTTCTCACGCGGCGGCGGTGGCTATGGAGG
AGGTGGTGGCTTTGGCGGCGGCGGCGGCTACGGCGGTGGTGGCCGAGGTGGCGGTGGCTA
TGGTGGTGACCGTGAAGCTTTCTAAGGAGAGCGCAGACTATCAAATTTAAAATAATGCGC
TTTTAGGACAGTGTCTTGATTATGTGGAACCTATGTCACGTCTGTCTGTTATCTGCGATA
GTTGAACTCAATAGGGGCAGAGATGTGGTTCTAGTATTTTTGTTTTTGGTTCGTTTCTTG
ATGGTGCAAGAGTTTAAGTCATGCTGCTTCGAGGCTTGGATGAGTCTCAATGGAAGTTCA
TGCATTTTGCCGTATATTGCACTGTGTACTTGTGGTGAGTCTCTGAGTTAAGTCGTGTAT
GTTAGTCTGATTATCAA
>TC370628 similar to UniRef100_Q0JJY4 Cluster: Os01g0708900 protein; n=3; Oryza sativa|Rep: Os01g0708900 protein - Oryza sativa subsp. japonica (Rice), partial (76%)
AATCCTTGAATAAACTGAGAAAACATGATGGTGTCTTGGGATTTTACAAGGGAAATGGTG
CCAGTGTGTTAAGAATTGTTCCTTATGCTGCATTACATTATATGGCGTATGAGCGATACA
GGTGTTGGATCTTGGGTAACTGCCCTACACTTGGCACAGGACCTGTGGTAGATCTTTTAG
CAGGCTCAGCATCAGGCGGGACTGCAGTCTTGTGCACTTATCCCTTGGACTTGGCTAGGA
CCAAGCTTGCATTCCCAGGTTAATAACACAGATCANCCTAGCAATGGTTTGAAAAGGCCA
ATTGCTCCACCATCATATGGAGGAATAAAAGATGTCTTCAGAGGTGTTTACTCAGAGGGT
GGAGTGCGAGCGCTGTATCGTGGAGTAGGTCCAACGCTAATGGGAATACTTCCCTATGCT
GGTCTTAAATTCTACATATATGAAGGGTTGAAGGCACACGTACCTGAAGATTACAAAAAT
TCTGTCACTTTAAAACTATCCTGTGGTGCCGCAGCTGGTTTATTTGGACAAACTTTAACC
TACCCACTAGATGTAGTCAGGAGACAAATGCAGGTTCAAAGTCATCTGCAGCATGATCAG
TCTGGCGGCCCACGAATAACAGGTACATTCCAGGGGCTTAAGATCATCAAACAAACACAG
GGATGGAGACAATTATTTGCTGGTCTGAGCCTCAATTATATCAAGGTGGTACCCTCGGTG
GCTATTGGTTTCACCGCATACGACACAATGAAGCATTTGCTGAAGATACCTCCGAGAGAG
AGCATAAAGCCTGAGCAAGGTTCTGGTTGAAGCTTCTATCCACAAAAGAAGGCACATCTA
TGAAGTGCCAGTTGGAGGCTTCAAGCCTCATCAAGTCCATGATTGTTATTCTCCCTCCGT
AAAGGAATATAAGAGCATTTAGATCACTACTATAGTGATCTAAACACTCTTATATTTCTT
TACAGAGGGAGTACGTAGTAATTGTGTTGCGTACTTACCCCAGCTGACATATTCTTTTCG
TTATATTTTTTCGAATTCATTTTTATTTTTTCACCAACATGTATACTTTATCCACTAGGT
GGAATGTTGTCACTGGGTAGTATTTGATGATGAAATTACAGATACGCGAAACAGACTTGC
AGTGCTTGTCTTGAGTTCCATGTGTTGCCAANAAAAAAAA
>TC370633 similar to UniRef100_Q49HE0 Cluster: 12-oxo-phytodienoic acid reductase; n=1; Zea mays|Rep: 12-oxo-phytodienoic acid reductase - Zea mays (Maize), partial (97%)
GGGAGATGAGCAACGCAGCTAGCGCAACCCCCCTCCTCGCCCCCTACAAGATGGGGAAAT
TTGATCTTTCCCACAGGGTGGTTCTTGCGCCGCTCACAAGGGAGCGGTCGTTCGGAAACG
TTCCTCAGCCGCATGCCGTACTGTATTATCAGCAGAGAGCAACCAAAGGAGGCCTTCTGA
TTGCTGAGGCCACTGGAGTTTCAGACACTGCTCAGGGGTACAAGGACACTCCTGGCATCT
GGACCAAGAAGCAGGTAGAAGCATGGAAGCCGATCGTCGATGGGGTTCATGCCAAAGGAG
GAATATTTTTCTGTCAGATTTGGCATGTAGGAAGAGTCTCCAATCATAGTTTTCAGCCTA
ATGGGCAGGCTCCAATTTCAAGCACCGATAAGCCAATCAAACCTGCAACGAGAGCCGATG
GCATAGGATTGGCTAAAGTCTCAACTCCTAGGCGACTAACGACTGATGAAATCCCGTTGG
TCATCGATGATTTCAGGGTCGCTGCTAGAAATGCAATTGAAGCCGGATTTGATGGCGTCG
AAATCCACGGAGCTCATGGTTATTTGATCGACCAGTTCCTGAAGGACCAAGTCAACGATC
GCACCGACAAATACGGTGGGAGCTTAGAGAACCGTTGCCGCTTTGCGCTAGAAGTAGTCC
AGGCCGTAGCTGATGAGATTGGAGCTGATAAGGTCGGCATAAGGCTTTCACCCTTTGCAA
GTTACTCGGATGCATCAGACTCAAACCCAGAAGCTCTGGGCCTATACATGGCACAGGCGC
TGAACAAGCTTGGGATCCTCTACTGCCACATGGTGGAACCACGGATGGTGAATATTGGAG
AAAAGCTTGAGACCCCGCACAGCCTTCGCGCCATGAGGGATGCTTTCAAGGGAACATTCA
TCGTGGCTGGTGGATATGGTAGGGATGATGGAGATAAAGCGATCGCCGATGGCTATGCTG
ATTTGGTTGCATATGGGCGCTTGTTTCTGTCCAATCCAGACTTGCCCCGGAGGTTTGAGA
TAGATGGTCCTCTCAACAAGTACAATAGAGATACTTTCTACCTCTCTGATCCAGTTATTG
GATACACTGACTACCCATTTCTACCGTCCGATATCTGAACGGACCTTTCATGAATGAATC
CCTCCTTCCTCTCGTCCGATCATTTACCTTACGTATCAGAAC
>TC370649 similar to UniRef100_Q6K5H5 Cluster: Glucose-6-phosphate 1-dehydrogenase; n=1; Oryza sativa Japonica Group|Rep: Glucose-6-phosphate 1-dehydrogenase - Oryza sativa subsp. japonica (Rice), partial (53%)
CTTCCGCTATGTNAACGTNACAGATTGGTTCCCGGGAGGATNTCGGACCTGATGGACGTG
GAGGATATTTTGATCAAGATGGTATCATTCGGGATATCATTCAGAACCATTTGCTGCAGG
TCTTTTGTTTGGTAGCCATGGAAAAGCCTGTCTCTCTTAGTCCTGAGCACATAAGAGATG
AGAAAGTCAAGGTTCTGCAATCAGTGAGCTGTATAAACCATGACGAGGTAGTCCTTGGGC
AATATGATGGCTACAAGGATGATCCGACAGTGCCAAATGAATCCAACACGCCTACTTTTG
CGTCCGTTGTACTGAGGGTACACAATGAGAGATGGGATGGAGTTCCTTTCGTCCTTAAGG
CTGGTAAAGCACTAAGCTCTAAGAAAGCAGAGATACGTGTGCAGTTCAAGGATGCTCCGG
GCGATATTTTTAGATGCAAGAAACAAGGAAGAAATGAATTTGTCATACGCCTGCAGCCAT
CGGAAGCCATGTATATGAAATTAACTGTAAAGAAACCAGGGCTCGAAATGGCAACAGAAC
AGAGCGAACTGGATTTATCCTATGGGCTACGGTACCAAGATGTAAAAATCCCAGAAGCGT
ACGAGCGTCTTATCTTGGACACGATAAGAGGTGACCAGCAGCACTTTGTTCGCCGAGATG
AGCTCAAGGCTGCCTGGGAGATCTTCACTCCTTTGTTGCACGACATCGATGCTGGCAGGC
TCAAGGCTCTGCCATACCAACCGGGAACCCGGGGTCCTCTGGAGGCCGATGAGTTGAGCA
AGAGGATGGGGTACGTGCCGACTCTTGGCTATGTTTGGGCACCGCCAACTCTTGCAAAGT
TTTAGCCGCTACCAAGTGCCGGTTAAGAACAGGAGCGTTGTGGGTTTACAGAGAATTACT
TCAGAGGGAAATTACTTGCTCTGTATGTTATATATGGAGAGCATTTGTAATAAGCAGTCT
CTGCTTTTCAAAACAGTGTACCATTTTACGATTATAAATAAATGATACTACCATCTGGTT
AAAAAAAAAAAAAAAGGGCGCCGTTCTAATTTCCTCGAGGGCCAAACTTAGCGTACCGGT
TTTGGTACAAGGGGCCCTAGTGGGTCTATTTAACTAGGCCGGCCGCGTTTTAACCTCTGA
ATGGGAACTGTTCTGGATTTTGGAAGA
>TC370651 similar to UniRef100_A1YMZ8 Cluster: Poly(A)-binding protein II-like; n=1; Brassica rapa|Rep: Poly(A)-binding protein II-like - Brassica campestris (Field mustard), partial (73%)
AGCGTGGTCGCGGCCGAGGTCCGAGACAAAATCGCCCTCGCGTTAGGTTAGGGCGAGGCG
AGAGTAGATTGGATTTCGAGCTCAGCACGCGGCGGCCATGGAGGACGAGGAGCACGAGGT
GTACGGCCAGGAGATCCCCGTCGACGGCGAGGACGTCGACATGGGCGCCGGGGGCGACGA
CGCCGCCAAGCTGCACGAGCTCGACGAGATGAAGCGCCGTCTCAAGGAGATGGAGGAGGA
GGCCGCTGCCCTCCGCGAGATGCAGGCCAAGGTCGCCAAGGAGATGCAAGGCGGAGATCC
TAACGCGACCACATCTGAAGCAAAAGAAGAGATGGATTCTCGTTCTGTTTTTGTTGGAAA
TGTTGACTATGCATGCACTCCAGAAGAAGTGCAGCAGCATTTTAATTCCTGCGGAACCGT
CAACCGAGTGACTATCCTGACTGACAAGTTTGGGCAGCCTAAAGGTTTTGCTTATGTTGA
ATTTGTTGAAGCAGAAGCTATCCAGGAAGCTGTCAAGCTGAGTGAGTCAGAGCTTCATGG
TCGGCAAATCAAGGTAGCACCGAAGCGAACTAACGTTCCTGGGTTGAAGCAGCCCCGAGG
GGGCCGAGGATTCAACCCATATGGCGGCCACCCCTACATGAGGCCATATCCTCCACCGTT
TTACAATCCTTATGGTGGTTATGGGAGAGCTCCCAGGTTCCGCCGTCCGCGCAGGCCTTT
CTACTAAGTTGTGGCTCTACTGGAGTTCTGTCAACACATGACAACACTAGTCTTCGATCG
ATCTCAAGCCAGTCAGAGAACTCAAATCCTTACACCGTGTTTCATTATTTCACAGAAGGA
TATGTGATGGTTGTTGTGTAATCTACTGTGTGGTGTTGAAAAATGTTTAAGCCACTACCA
TGCATCAGCATAATGTACTATTTGACTTTAGTAATCAAGTCATAACCTCGGCTGCCCTAT
AGTGAGTCGTATTAGAATCCGGG
>TC370664 UniRef100_Q5EI63 Cluster: Quinone reductase 2; n=1; Triticum monococcum|Rep: Quinone reductase 2 - Triticum monococcum (Einkorn wheat) (Small spelt), complete
CCACGCGTCCGGGCACCAGTTCAGGACACTCGCCCGCTCTCCAGCTGCCAGATCTCCAGC
CCCAGGAGCTCCGAAGCAGTCTCTCCAATGGCGGTCAAGGTCTATGTCGTGTACTACTCC
ATGTATGGACATGTCGCTAAACTAGCTGATGAGATCAAGAAAGGAGTGTCATCAGTTGAA
GGTGTCGAAGCTAAAATATGGCAGGTCCCTGAAACTCTCCCCGAGGAAGTACTTGGAAAG
ATGGGCGCGCCTCCTAAGCTTGATGCCCCAATCATCACACCACAAGAACTTGCGGAGGCA
GATGGGATCCTCTTTGGTTTCCCTACAAGGTTTGGCATGATGGCTGCGCAAATGAAGGCA
TTCTTTGACGCAACCGGTGGCCTGTGGAGGGAGCAGAGCCTTGCAGGCAAACCTGCAGGC
ATCTTCTTCAGCACCGGTACTCAGGGTGGCGGACAGGAGACTACAGCGTTGACAACAGTA
ACCCAGTTGACTCACCACGGCATGGTGTTCGTTCCCGTCGGGTACACCTTCGGTGCCAAG
CTGTTCGACATGGACAAAGTTCAGGGTGGCAGCCCGTACGGCGCAGGCACATTCGCCGCC
GATGGTTCGAGGTGGCCGTCTGAGATGGAGCTGGAGCACGCCTTCCACCAGGGCCAGTAC
TTTGCGAGCATCGCGAAGAAACTCAAGGGATCTGCTTGACCTCTGCTGTCCGCACATATC
GTAAAGAAGGCATTTACATGGGCTCCACCGTATTGTCAATAGCTTGTTCTCTTCTTTTGT
GGGTTCAGAAATTTGTGTCTCTGTGGAACTTCTATTGCAGCATGCGTGATATATGTGCTT
TGATAGATTGGTTATATAGTTTGGAGTTGGATTGTGTCTACCATCATGTTTATATAATAA
TTGATTATC
>TC370675 weakly similar to UniRef100_Q6EP91 Cluster: F-box protein-like; n=2; Oryza sativa|Rep: F-box protein-like - Oryza sativa subsp. japonica (Rice), partial (73%)
GCCTTCCGCGGCGCCGCGGGGGCCGACTTCGTGTGGTAGGCCAAGCTGCCGGAGAACTAC
CGCCACCTGATCGGGTACGTCGAGGGCGGGGGCGAGGAGGGCAGGCGCCGGCGGCGCCGG
GCCGGGACCAAGGAGATCTACGCCAGGCTCTCCAGGCCCGTCTCTTTCGACGACGGCACC
AAGGAATTTTGGCTAGAGAAGAGCAAAGGTAGGGTTTGTATGGCGCTATCCTCCAAAGCT
CTGGTCATAACTGGCATCGATGACAGGAGATATTGGACACACATGCCGACCACTGAATCA
AGGTTCCAGTCCGTGGCATACCTTCAGCAAATCTGGTGGTTTGAAGTGGTTGGGGAGCTC
GATTTCTGCTTCCCCGTGGGAACCTACAGTTTATACTTCAGGGTTCATCTTGGGAAGTTC
AGCAAGCGGTTTGGACGCCGTGTTTGCAGCACCGAGAACGTCCACGGCTGGAACAAGAAG
CCGGTGCGCTTCCAGCTCTCCACCTCGGACGGCCAGAATGCATTATCTCAATGCTACCTG
GATGAGCCCGGGAGCTGGGTTCTGTACCATGCAGGCGATTTTGTTTCCACGAATCCTGGC
CAGGCACTGAAGCTGAAGTTCTCGATGGCGCAGATCGACTGCACGCACACGAAAGGCGGC
CTGTGCGTCGACTCGGTGCTTGTGTATCCCAAGGGCTTTCAGCAAGAGAAGGTGGTGACC
GGCAAGATCTCGGAGATGCGATCGTCGTCATCGTCGTCGTAGTTGTAGTGGTGGTGCTTG
CACTGCTAGAGTTGTAGAGGAACGCAGCTTGCAGCCCAATCCTATTATCAAGTTGGGCTC
TGGTATGCAACGGATGAAACGTCTGTGTAAAGAACTGTAGTCTCAGGGTCTGTGTGGTCA
GCTACGTCCGAGAGTGGTTTGTGTGTCGTCCAGTCTTCCCATGGGTATTTTTTTTTCTCT
CCCTGGTGCTAAATGAGACTTTGATGCTGCGGATGAAACCGGTTGTGCTGAAATGAGATC
AGAGGGTTGGTCCCAAAAAAAAAAAAAAAAGGCGGCCGCCTATAATTTCCCCGAAGGGCC
AAGGTTTGCGGTCCCAGTTTTCTTGTAAAAGGGGCCCAATAGGGATTA
>TC370690 similar to UniRef100_Q6TQF8 Cluster: Ribosomal protein S6 kinase; n=1; Zea mays|Rep: Ribosomal protein S6 kinase - Zea mays (Maize), partial (80%)
CTTCAGCCGCCCCCCTCACCCTCCGCAAAGCCCATAGACAAGTTGATCTCATGTATTCAG
GAAGAACAGTGGCATCCAGAGTTTCCTGTTCATCGGGAAACAACGGAAGCTTCCCACCCT
GCCTTTGCCCGGGATTCCTGGGATTTCCTGTTGTCTCCGTGAACTTCCACTTGTTCAAGG
CCATTGTTCGCAGCCCTGCATCTTCTGTTGTCTTGGGTATTTGTGGAAGGAGCCTCCCTT
AGACAGAGCTGCCCCATAAGGTGTTCATTCTATATTTCTGAGAATTGGTAGTGGGAAGCC
GTGCAGCTACCGCTAGCTTTCATCAAGATTCTCAAAGTGTTGAATCTTGGTTCCTGAAGA
TGGTTTCCTCTGAGATACCTTCAGTTACAACAACCCATACACAACGCCCCAAGCTCTTTA
CAGGGATGATACTTCTGCCAAAAGGGCCTCCAGATGTTGTCCTTCCTGAAAATGTTGAGT
TTGATTTTAACGATGTTTTTGGTGCTACGGCGGTCCAGACCCCCACAGAAGTAAGCATTC
TCACTCCAGGCAGCCCTGCACCTTTGGCCGAGTCGAATGAGGAGGTTTACAATGACCCTG
TAGTCATTACCAAGCGATCTCATTCTCTTGTTGGCCCAACTTCACTTGTTAGCCAATCCT
TGCCACTTAGTAAGCTTACTCTACATGAGTCTGATAGCTCATTAGATCTGCTAGAGTGTC
TTTCTAAAGAAAAGAAAAGTGGCCAGGGGAGTCTTAGTGATGAAGAGCTCAATGATACAA
CAAAGGAGAATGAGGCTGTTGGACTCGACGACTTTGAACTCTTGAAGCTTGTTGGCCAAG
GGGCATTTGGCAAAGTCTATCAGGTGAGAAGGAAATGTACTTCAGATATATATGCAATGA
AAGTCATGAGGAAAGACAAGATTTTGGAGAAGAACCATGCTGAGTACATGAAAGCAGAGA
GAGATATACTGACAAAAGTTGATCATCCTTTTGTGGTGCAGCTGAGGTACTCCTTTCAGA
CTAAGTACCGACTTTATCTGGTCTTGGACTTTGTAAATGGGGGGCATCTCTTCTTTCAGC
TTTACCAACAAGGCTTGTTTAGGGAGGAGCTTGCGCGCATCTATACTGCTGAAATTGTAT
CTGCTGTAGCCCACCTTCATGCCAATGGGATTATGCATAGAGATCTGAAGCCTGAGAACA
TCTTATTGGACGCTCATGGCCATGCCATGCTAACTGATTTTGGCCTGGCAAAGGAGTTTG
ATGAGAACACTAGATCAAATTCAATGTGCGGCACTGTGGAGTATATGGCCCCAGAAATTG
TTCAGGGCAGAGGTCATGATAAGGCTGCAGACTGGTGGAGTGTGGGGATCCTTCTTTTCG
AAATGCTTACGGGCAAGCCCCCATTTTTTGGTGGAAACAGGGACAAGATTCAGCAGAAGA
TAGTGAAGGAGAAGATGAAGCTTCCAACGTATTTGTCTAGTGAGGTTCACTCTCTGCTGA
AAGGGTTACTGCACAAAGAAGCTGGCAGGCGACTTGGAAGTGGACCGGGCGGCAGTGACG
AAATAAAGAACCACAAGTGGTTCAAGGCAGTGAACTGGAAGAAACTAGAGGCTCGACAGA
TCAAGCCAAGCTTCTGCCCAAATGTTGCTGGGCAGACCTGCATTGCAAACTTTGACGAGT
GCTGGACGAGTATGCCCGTGCTGGACTCCCCCGTGGCCAGCCCTGTCGCTGCAGATAGCA
ACTTCGTGGGGTTCAGTTACGTGCGGCCGGAGCCATTCCTTCAAAAGCCGAGTCCTCTAG
GCTGAAGACTACTTTATAATTGTGGTATCTAAGAAATCCAGTATCTTATCTTTGCTCAAG
ACAGTAAGATGAACCTGCTGTTGTGCTTGTTTTAGACTTCATTTGTCTATCACCCAAGAG
GGGCTGC
>TC370710 weakly similar to UniRef100_A7PDA4 Cluster: Chromosome chr17 scaffold_12, whole genome shotgun sequence; n=1; Vitis vinifera|Rep: Chromosome chr17 scaffold_12, whole genome shotgun sequence - Vitis vinifera (Grape), partial (55%)
GCCGCTCCCCATTCACCGGCCCCGTACGCCTGAAGCCCTACAGGCTCCCGCCGCCCCCCT
CCCCCTCCCGCTCCCAAACCCTAACCCCTCCGCCTCTCATCGCCGCCACCGCGGCTCTCC
CCTTCCTCGTCGCGACATCCCGTCCCCGCCCTCTCCACCGCGTCCACAATCTTCCTCCAT
TAGATTTCGAGGGGTCTCGGAAGGATGGCGTTCCTGCAGAAGGTCGGGAATGCCCTCAAG
CGGTCCGCGGGCTCCGGCTCGGCGATGCTCCAGGCGGTCCGGTCCATGTCCTCCTCCAAG
GTCTTCGTCGGAGGCATCTCGTACGGCACCGATGACCAGAGCCTCGCGGATGCGTTTTCC
AACTACGGCCAAGTCGTGGAATCCAAGGTGATCATGGACCGTGAATCTGGAAGGTCAAGG
GGGTTTGGTTTTGTGACCTACACTTCGGCGGAGGAGGCTGGAGCTGCCATCACCGGAATG
GATGGGAAGGATTTGCAGGGTCGGATAGTGAGGGTGAGCTATGCTCATGACCGTGGTAGT
CGTCCAAGTTTTGGTGGTGGGGGTGGCTATGGCGGCGGCGGCGGTGGCGGCTATGGCGGC
GGTGACGGTGGTTACGGTGGAGGTTCCTGTGGTGGTGGTGGAGGCTACAGCGGAGGTGGT
GGATATGGAGGTGGAGGCAGAGGTGGTGGATACAACAGTGGTGGCAGTTATAATTCAGGG
TACAACAGTGGGGGGAACTATGGTGCCCCTCAAGGCGGGCAAGGTGGCTATGGGGGTGAT
GCTGGTTTCACAGGGGTTGGTGGTGGTGGATACAATGCTGCTCCTGCCAACAACTATGGC
GGCAATAGCCTGAATCAAGGGGGTGGAGCACCTCCTGCATTTGGAGGTGGAAACTATGGC
GCAGGCAACGACAGCTACGCAAACGATACCCCTGTCGATCTGCCCCCTGGTAAGCTCGAT
GACCTGCTGAAGGATCTCAAATTCGATGTTGGTGGTAAGGAGGATGGTGCTGGGGAGGAC
GCTGGCTTGGTTGACGCAGACACCAAGAGAAGCGAGGGACAGGACGACTTGCTTGACGAC
GACTTCAGCAAGGATGAAGATGACTACGCCAACAAGAGAAGCTGAATGTCGGTCCAGCAA
GAAGCACTAGCCGAATAATTTTCCATGGATGTGTTCTCCATGACCGCCTTGTTTTTGGTA
TGTCCTGTGATGAAGATAATAATGTAGTGCTTGCAAACAAGTTATGTTCGGTCTCTTAGC
TACGTTCTGTACGTCTGTTTTGTGTACTGTGTGCTGGATTCATGCGAACTTGAACCTGAA
CTCTGCATGTATTGGATGCTGTGAAATTGCATCTTCAGTAGCTGCTGTA
>TC370723 homologue to UniRef100_A7PQT1 Cluster: Chromosome chr6 scaffold_25, whole genome shotgun sequence; n=1; Vitis vinifera|Rep: Chromosome chr6 scaffold_25, whole genome shotgun sequence - Vitis vinifera (Grape), partial (58%)
AAAAGCAGGTGGTACCGGCCCGGATGCTCGGGATATCGTCGACCCACGCGTCCGTGAAGC
TTTGGATCTTGTATATGAGCGGTTAGAAGCAATGGATGCATCAACTGCTGAAAAGCGTGC
TGCTGAGATATTGTTTGGTCTAGGTTTTGACAAGCAAATGCAAGCAAAGCCAACACGAGA
TTTTTCTGGGGGTTGGCGTATGAGGATTGCATTGGCAAGGGCGCTGTTCATGAACCCGAC
CATCCTTTTGCTTGATGAGCCAACCAACCATCTTGATCTCGAGGCTTGTGTCTGGCTGGA
AGAGAAATTAAAGAATTTTGAGCGTATACTTGTTGTTATCTCGCATTCCCAAGATTTTCT
AAATGGAGTGTGCACTAACATCATCCACATGCAGAACAAGACCCTCAAGTTATATACTGG
AAATTATGACCAGTATGTTCAAACTCGCTCTGAGCTTGAAGAGAATCAAATGAAGCAGTA
CAAATGGGAACAGGAACAGATAGCTAATATGAAGGAGTACATTGCACGATTTGGTCATGG
ATCTGCGAAGCTTGCTCGTCAGGCTCAGAGCAAAGAGAAGACTCTTGCAAAGATGGAGCG
TGGTGGTCTTGCTGAGAAGGTTGTCAATGACAGGATTCTTGTTTTCCGCTTTACAGATGT
TGGCAAACTCCCACCACCAGTGCTGCAGTTTGCTGATGTCACATTTGGTTACACTCCGGA
TAATCTCATCTACAAGAACCTTGACTTCGGTGTTGACCTTGACTCGAGAGTTGCACTGGT
CGGTCCCAATGGGGCTGGTAAGAGCACACTTCTGAAGCTCATGACAGGTGACCTATCTCC
GTTGGATGGCATGGTCAGACGCCACAACCACCTACGCATTGCACAATTCCATCAACATCT
CACTGAGAAGCTGGACCTGGACATGCCGGCCCTGCAGTACATGATGAGGGAGTACCCTGG
GAATGAGAGGAAAAAATTAAACTTCAATTGGCAATTTTGGCTTTCAGGAAAGGCCCAGGT
TAATCCAATGAAAAACCTTTTTTAATGGGCAAAAGGCCCGTCTCATTTTGGCTTGGCTAC
CATTTAGGCCGCCCCCAAATCCTTTTTTCTGAATAACCCACCAATT
>TC370724 similar to UniRef100_Q9SP09 Cluster: DnaJ-like protein; n=1; Nicotiana tabacum|Rep: DnaJ-like protein - Nicotiana tabacum (Common tobacco), partial (56%)
ATTTCCCCATATGGGAAAAGAGGTTTACAGGCCCCCCCCCCTCACGGGCAGGAGGTCCTG
GGGCATTTTCCTTTTTACCCGGGTGGGGCCCAGTCAACCTCATTTAATTCAATGCGAGGG
GTGCGGATAAATATTCGACGGGTTTTTCGAGTTTTTTGGGCCTTTCGCCCTGGTTGGAAG
CCGGGTGCAAGCATGAAGGGGGAACCAGGATCTTATGGTGGGGGCGTGTTTAGCAACGAG
TATCTCGCTAAGCGATTTGCAGAGGGTTCTGCCGGCAATATGCCGCGCCCATCACACAAA
CCAGCACCCATTGAGATCGGGCTTCCAGTGACCCTTGCGGATTTGTATAAGGGTGTAGCC
AAAAAGATGAAAATCTCAAGAGAGGTCATAGAGACCAGTGGGAGAGTTTCACAGGTAGAA
GAAATTCTGACGATAGATGTGAAGCCCGGTTGGAAGAAGGGGACAAAGATCACCTTCCCT
GAAAAGGGAAATGAATCTCCAAGCATGATGCCTGCTGATATTGTCTTCATCATTGAAGAG
AAGCCCCATGATGTTTTCACCAGGGAAGGAAACGATCTTGTCATGACACAGAAGATCTCC
TTGGTGGAAGCACTGACTGGCTATACCGTGCAACTCACAACGCTCGACGGGCGGAGCCTG
TCCATACAAGTTAACTCGGTAATCCACCCTAGCTATGAAGAGGTGATCCCTGGAGAGGGG
ATGCCAATACCCAAGGAGCCCGGTAAGAAGGGAAATCTGCGCGTTAAGTTCAGCATCAAG
TTCCCTTCCAGGCTGACATCTGACCAGAAAGCTGGGATCAAAAGGCTGTTGGGTTCTTAG
CCTTTGTGTGCCATTTCTATAGACTGATGAAAGCGACTGTGAATATCTCCAGCATGTGGC
TAGGTAGATTTCTATCTGTCCGGATGGGACAATGAGCGGAATTGGTCTTGGTTATTCCGT
TTACATATACCTGTAGAAATGATGTTGTCATTCTATGTGTTGTTTTCCCCATAACTTGGT
AGAGGCTTTTTCACATATGTGACCAGGCTGGTTGTTGTCCATGCTTTAATCTGTTCTTAA
TTGGGATCGGAGGANAGTTTGGATTCCGG
>TC370732 similar to UniRef100_Q0JGY1 Cluster: 60S ribosomal protein L5-1; n=1; Oryza sativa Japonica Group|Rep: 60S ribosomal protein L5-1 - Oryza sativa subsp. japonica (Rice), partial (73%)
CCCGCCCCCGCCGCCGCCGCCGCCTCCTTCCGCAGGAGCTCCCTCCTCGCAGGCGAGATG
GTGTACATCAAGAACCAGAAGACAAGGGCGTACTCCAAGCGTTTCCAAGTCAAGTTCAAG
AGAAGGCGCCAGGGCAAGACTGACTACAGGGCCAGGCTGAGGCTCACAAACCAGGACAAG
AACAAGTACAACACTCCTAAGTACCGTTTTGTTGTGCGATTTACCAACAAGGATGTCACT
GCACAAATTGTTTATGCTACCATTGCTGGTGATATTGTGATGGCCGCTGCCTACTCCCAT
GAGTTGCCTCGCTATGGTCTTGAAGTTGGCCTCACCAACTATGCTGCAGCTTACTGCACT
GGTCTGCTTTTGGCTCGTCGTGTGCTTAAGAACCGTGATCTTGATGAGGAGTATGAAGGC
AATGTTGAGGCCACTGGTGAGGACTTCTCTGTTGAGCCTTCTGATGAGAGGAGGCCTTTC
CGTGCGCTCTTGGATGTTGGTCTTATCAGGACCACACTGGAAACGGNGGGTTGGTGCCCT
TAAGGGAGCTTTGGATGGTGGCCTTGACATTCCCCACAGTGATAAGAGATTTGCTGGTTT
CAAAAAGGACGAGAAGGCTCTGGATGCTGAGATTCACCGCAAGTACATCTTTGGAGGCCA
TGTTGCTGACTACATGAAGTCGCTAGCAGAAGAGGAAACCGAAAAAATTCAAACTCACTT
CAAGGAGAACATCAAGAAGGGGAATTTCGGTGATGACCTGGAACAAGTTACCAGAAAGGT
TATGGCCGCTTCCCGGCTGATCCACCAGGGGCCAACG
>TC370743 homologue to UniRef100_Q7XY20 Cluster: Ribosomal protein L19; n=1; Triticum aestivum|Rep: Ribosomal protein L19 - Triticum aestivum (Wheat), complete
TTACTGAGTGATAAGCAGACTAGCAGCCTATGTGCAATGCAGCATATCGACGAGGAAGAC
AGCGTGCTATGTCTGTACCACCGTAGCTAGGCTCATAGTCATTGAGCAGTGTTCTTACAG
CGAGATTCAGATATGACCAGTCCTCGATTACCGCAGATGACACATAGGATGCGATCAGTC
GCCAGCCGATACTGTCGCAGTGAGAGAGAACGCGCGAGATGGTGTCGCTGAAGCTGCAGA
AGCGCCTGGCCTCGAGCGTCCTCAAGTGCGGCAAGGGCAAGGTCTGGCTCGACCCCAATG
AGGTCAACGAGATCTCCATGGCCAACTCCCGGCAGAACATCCGGAAGCTGGTGAAGGATG
GTTTCATCATCAGGAAGCCTCAGAAGATCCACTCCAGGTCTCGTGCAAGGAGGGCACATG
AGGCCAAGCAGAAGGGCCCGTCACTCTGGATATGGTAAGCGTAGGGGTACCAGGGAGGCT
AGGCTCCCCACCAAGATCCTGTGGATGCGGAGGATGCGCGTCCTCAGGCGCCTTCTGCGC
AAGTACCGTGAGGCCAAGAAGATCGACAAGCACATGTACCATGACATGTACCTGAAGGTC
AAGGGTAACATGTTCAAGAACAAGAGGGTCCTCATGGAGAGTATCCACAAGTCCAAGGCT
GAGAAGGCAAGAGAGAAGACCCTCTCTGACCAGTTCGAGGCCAAGCGCGCCAAGAGCAAG
GCAAGCAGGGAGAGGAAGATTGCCAGGAGGGAGGAGAGATTGGCTCAGGGCCCGAGAGAT
CATGCACCAGCACCAGCGGCTGCAGCTCCCGCTCAGGCAGCAGCGGCACCAAAGAAGGCC
AAGAAGTGAAGGTCTGACATGAAGCTTTAGCTTTCTGGTACTATTAAGGGTTAGCCTAAT
TTTGGAACATCAGAAGTTCAGAACTGTTTTCTGTGCAATATCTTGTTTGTGTCAGCGTGT
CAGATACCTTAAATATCATATCGTGTTTGTTCTGTTGGATGTTTCAGAGATGCTTATGCA
GAGTTTGTTAAAACATTTATATTATGCTTTTGAACCTAGTTTACTCATTCTGTGCGTGCA
AATTTACGTGCTCTGATGATGATGATCGTATGCAGTGGTAATTCTGTTGATGGTAATTCT
ACCTGGGTCCGTTCAGGTTGATAGTAGTCTATTTATCAAGGAAGAGTATCTTATTCAGTG
TTTCGACATAAAGTGAACGTATTCCATGAATATGATATGTAATGTGATACATGGAAGTGT
GAGAAGGTGCAGTCTTGTAGTATTAT
>TC370756 similar to UniRef100_A7PJC5 Cluster: Chromosome chr12 scaffold_18, whole genome shotgun sequence; n=1; Vitis vinifera|Rep: Chromosome chr12 scaffold_18, whole genome shotgun sequence - Vitis vinifera (Grape), partial (39%)
CATTAATGTTCTTCCTGGACCATTGTCAGAATCTTATGAAGTTCAAGGAAGGGGAGAGCT
TCAGTTAGGAATCTTAATTGAGAACATGCGGCGTGAAGGATTTGAGCTTTCAGTTTCACC
CCCAAGAGTGATGTATAAAACAGAGCGTGGGGAAAGGCTAGAGCCTATTGAAGAAGTTAC
TGTCGAGGTGGACGAGGAGCATATCGGATTTGTGTTGGAAACCCTTAACAACAGGAAGGG
GGAATTGTTGGACATGGGCCCTGTTCCTGGGACAACTGGAAGAACTCGGGTCTTCATGAC
CTGTCCATCTAGGGGTTTGGTGGGTGTTAAAGGAGTTTTCAACAGCTTTACACGTGGAAC
TGGATTTATGCACCGTGCTTTCCAGGCATATGCTAAATACAGAGGTCCACTAGGCACTGT
TAGAAAAGGAGTTCTGGTATCTGTTGGCAGAGGATTTATCACTTCACATGCACTCATGAG
TTTAGAAGCTCGTGGTACTCTTTTTGTCTCTCCTGGGATGGAGACATACGAAGGCATGAT
AGTTGGCGAGCATTCACGTGATAGTGATCTTGAGATCAATCCTGTGAGAACTAAAGAACT
TACAAACATCCGAGCTCCTGGAAAGGATGAAAATATCCGCCTGTCTCCACCTCGCTTGAT
GACTTTGGAAGAGGCAATTGGATATGTTGCTGTAGATGAGCTTATTGAGGTTACTCCCAA
GGTCATACGGCTTCGGAAGAAATACCTGGACGCCAACAAACGCAAGATGATGAAAAACAA
AATCATGCAGTGAAGTTCCAAACTTCCAGTCACATCTATCTAGTACTGCTAAAGCCACTA
CTATATTGCGCTATCCTCCAAAAGGCATGTCCGGTTTTTGCATACAAGGTCCAGCCAGTT
TCTACACACAGCAGTGGGAGGATTTAGCAATGAATAAGCCCAAGGTTGAGCTGCTGTTGT
AACAAAACTGAGTGGGTTTGAGTTAGCATTACCTCGTGAAGGTATAGCATTGTAGCTATC
TATAGCTTTTCTTTATAGTGAATTTTGGGAACACACAAATATTACCCTGGAAGGGTATAG
TGCTCTTTTGGCAGTTCGAGAAAAACAAACCGAGGTACTCTGGTTGAATTGGCTACTTTT
GTTGACACATTTGGAAACGTCTTGTGAGAAATTAAAGCAAATAAAATCTCACGCTAACTA
TAGCATTCACTCTGACAAAAAAA
>TC370771 similar to UniRef100_A7QPI3 Cluster: Chromosome chr18 scaffold_137, whole genome shotgun sequence; n=1; Vitis vinifera|Rep: Chromosome chr18 scaffold_137, whole genome shotgun sequence - Vitis vinifera (Grape), partial (83%)
TTAAGACATTAATTTAAAGGCTTATTATGCAAGGTTCTACTCTTTTAAAGACTGAGAGCC
TTATGCATACCGGAGCACTGCTAACATGTGTTTTGATGATTGTGCACTAAACATTTTACT
TTGCAGGCTTGTGGTCAGCTTCACTGATATCAAACAATGGCGGAACACTTGGCTTCAATA
TTTGGTACAGAGAAAGACAGGGTCAACTGTCCATTTTACTTCAAGATTGGAGCTTGTCGT
CATGGCGATCGCTGCTCTCGCATCCATAACAGGCCAACCATATCACCTACTATTGTGCTC
ATGAACATGTATCAGCGCCCTGATATGATTACCCCTGGGGTTGATGCTCAAGGCCAGCCG
ATAGATCCTCGCAAGATGCAGGAGCATTTTGAAGATTTTTATGAGGATATCTTTGAGGAA
CTGAGCAAGTTTGGTGAGATTGAGACCCTCAACGTCTGTGACAACCTTTCTGATCACATG
ATAGGCAATGTGTATGTCCAGTTCAGAGAGGAAGATCAGGCAGCAGCAGCTCATACCGCC
CTTCAGGGACGCTTTTACTCTGGTCGCCTAATAATTGTTGACTTCTCTCCTGTGACGGAC
TTCCGTGAAGCGACCTGCAGGCAGTATGAGGAGAACACCTGCACTCGTGGTGGGCACTGC
AATTTCATGCATGTGAAGCAGATAGGTAAGGATCTCAGGAAGAAACTCTTTGGGCGCTAT
AGGAGATCGCAACGAGGAAGGAGCCGCAGCCCAAGCCCACACCATAGGAGAGAGCGTCAT
GACCGTGATGACTATCGTGGCCGTGATGATTTCCGTCGTGGTGGTGGCGGCGGCGGCGGT
GGACGGAGGGGTGGGAGCAGTAGGCATGAAAGGCATGACGATGGGGGAAGGCGTAGGTAT
GGAGGCAGCCCTCCGAGGCGGGCAAGAAGCCCTGTGAGGGAGAACAGCGAGGAGCGCAGG
GCCAAGATCGAACAGTGGAATCGTGAGAGGGAGGCGAAGTAAGGGTCGTCTGGGTGCGTC
TTGTGCGGTTCTTCTATATATTGGATTTCGTTCTGTAGTTGCTACTATGCTTGATTTGCT
TTTCTGTTCCTGTAATTTAGGTGACTTCACCCAGAGACTTTGAAATTGTCACTAGTGTGC
TGCCGGAAACTTACATTTTAGCTACTTCGAACTT
>TC370776 weakly similar to UniRef100_A7PAC7 Cluster: Chromosome chr14 scaffold_9, whole genome shotgun sequence; n=1; Vitis vinifera|Rep: Chromosome chr14 scaffold_9, whole genome shotgun sequence - Vitis vinifera (Grape), partial (63%)
GGCANGAGGGTTTTAGGGGGTAAGCGGAGAGGGACTCCCGGCGGCGGCGCGAAGCGGAGA
GAGGGAGAGAGATGTCGAAGCGAGCTGGTCCCCCGAAGCACCAGAACACCTACGCATGGA
AGCCCAACCTCGGCCGGAAGATCAACGAGACCGAGCCCGGGGGCAGGTTCCGGCCTCTGT
CGGAGATCACCGGCGTCTGCCAGCGCTGCCGGGACCAAATCGACTGGAAGCGCAAATACG
GCAAGTACAAGCCGATTGTTGAGCCTGCAAAATGCCAGAAGTGCAGTAAACGAAACGTCC
GGCAGGCATACCACAACGTCTGCACAGGTTGCTCCAAGGAGCTTGGGATTTGTGCCAAGT
GCTGCACCTCTGTTAAGCAGCTTGTTGGAAGGGATGCTGAGGAAGCAAACAGTGAGCGCA
AAGAACTAGAGGAGGCCATCAGATATGCTAGGGAGAGGGAACGACGGACACTTCTTCGCC
TTATGAACAAAAACAAGGACGAGGAGAGCGGCACATCAGTCCCGAAGATCGCAGACCGAG
ATCGGGAGGGCGACCTTTTCCCTGTTGCATCCCTTGACGAATATGCTGAACAGGCTGTAC
AGAAGGATGAGTCTGATGAAGAAGATGCCAGGGATTTTGTGAAAGATTAACTTGGCAAGG
TTTGGTACTGTAAAAGGATATTTAGTTTTGTGCGCGGACGCTCCTTCGGGGTGTTCTAAC
TCAGCGGAGAAATGCCAACACTTGTTTTAGCAGAGATATATATTTCTGTTTATCAGATCT
TATTTTGACCAGTGAGCTTACGACACCTTCCCAGTTATGTTATGCTTCTTCCTAATAAGT
GTAGGATTCTGAAGCTGTATTATTATTACATGAGTGGTATATATTGCTGTTGCTGGTTTA
CCTCCCAGAGACAAGTC
>TC370777 similar to UniRef100_Q69QY4 Cluster: ARF GAP-like zinc finger-containing protein-like; n=1; Oryza sativa Japonica Group|Rep: ARF GAP-like zinc finger-containing protein-like - Oryza sativa subsp. japonica (Rice), partial (28%)
ATTTAAAGACTCGCCAGCTGTGGCAGCGTNTTCAGCTCCAGTTGCTTCCAAATCAAACCC
ACAGACGGATATCATGAGTCTGTTTGAGAAGTCGAATATGGTATCACCATTTGCTATCCA
TCAGCAGCAGCTTGCTTTTATGACCCAGCAACAAGCTTTACTGATGGCTGCTCTTAAATC
TGGAAATGCACCCCAAATGGTTCCGGGGAATGCACCCCAAATGGTTCCCGGGAATGCCAG
TGTGCTAAATGCTAATGGTTCTAATGCCCCTAATGGAAGCTTGCCTTCCCATAGCTGGCC
TAATCTAGGTTATCAGAACCCTGCATCTATTCCAGCAGCAGCACCACAAAATGGTGTCGC
CAAGGCTGGGAACAACAATCAGGACTTCTTTTCTGGGAACTTCGGTTTTGGTTCGCCCGG
CATGCCAGCAAATGGGTCCACAACCGCAGGTGCTAACAAGAGCGCATCCACCCCTACCTC
TTCTACCCTGCCCTCTCAATCAGGCAAAGAGTACGATTTTTCCTCATTAACGCAAGGAAT
GTTCTCGAAGCGATGAATGGCTTGAAATACTTGGAGATGGATGAGGCCTCCATTGGGCGC
AGATTTAGGGAGAACGTTGGGGGGCGCTTGTACACTGTTTTACCGAGGCAGCTTTGCCAG
TTGTGGATACATAGTTACATCACCTTGTGGGTCAACAAGTGCGGATATGGCAGAAAACTG
CTCATGTTGTTTCCTACAGCTGAATAGTCTCATTGTTACAGTGATGCCAAAGAACTTAAA
ACAGAGGATTCCCTTGTGGGCCTGTTGAACTTTTCTCTTGTTCAGGGTGTAGTTGCAATA
CCACATATCGATTACTTTGTATTGTACGCCAATAATTTTATCCTGTTGGGTTCCATATAA
AAAAAAAAAAAAAGGGGGGCGCTCTAAAAGTATCCCCGAGGGCCCAAGCTTACGGTACCC
AGGTTTTTGTACAAGGGGGCCCTAAAGTGAGTGTATTATAAGTAAGGCCGGCCGCCGTTT
TCAAACTCCTGACTGAAAAAATTGTAAGTGGGATTTTGTGAAAGACCCTTCTTCGGGGGG
GGGCAATATTGGGCAAATACCTAAGGAATTAAAGGCTCAGGGAAAAATAA
>TC370783 homologue to UniRef100_P93613 Cluster: Cold acclimation protein WCOR413; n=1; Triticum aestivum|Rep: Cold acclimation protein WCOR413 - Triticum aestivum (Wheat), complete
GACGACCCACGCGTCCGCGATCCAGAGAGAAAAGAGCGAGAGTGATAACTGACGCGCTCG
GCCATGGCAAAGTCGCTCCTCGCGATGAAGACGGGCCCGGCGGCCGGCGCGTCGGAGGCG
CTGCTGGAGTCGGACCTGCGGGAGCTGACCATGGCGGCGCGGAAGCTCGCCAACCACGCC
ATCGTCCTCGGCGGCGGCATCGGCTTCATCGGCACCTTCCTCCAGTGGCTCGCCTTCGCC
GCCGCCGTATATCTGTTGGTGCTGGACAAGACCAACTGGAAGACCAACATGCTGACGGGC
CTCTTGGTCCCTTACATTTTCTTCACCATGCCCGGCCTGCTCTTCGGCTTCATAAGGGGG
GAGATTGGTAGCTGGGTTGCGTTCGTTTTTGTCGTCCTGCGGCTGTTCTTTCCGCGCCAC
TTCCCTGATTGGCTGGAGCTGCCTGGGTCTCTGATCCTCCTCACGGTGGTCGCCCCCGCC
ATCTTCGCCGACACCTTCCGGGGCTCCTGGCTCATCATCGGCGTCGGCGTGTGCCTGGTC
ATCGGGTGCTACCTGCTCCACGAGCACATCAAGGCGTCGGGTGGCCTCAAGGAGGCCTTC
AAGAAGCCCAATGGCTGGTCCAACACCATCGGCATCCTCCTCCTCTTCATCTACCCGGTC
TGGGCCGTCGTCATGTGGTTCCTGTAGACCGTTCGCCGCTGTTTTGGGGGTTCATCATGT
GATGTTTTTCTCCGGCGATTTGGTGTCGATGAACCATGCGCTCTTGTACCTGTTGAATGT
CTCGGCCATGTTTCGATTTGGTGTCACGTCTTAATTTGTTTCCTTGATCTGTGGGTACAT
AGCCATCAATAAAAACGTCTGCTCTGTTGACCGGGGGGTGCATCCAGTGTATGACCTGCG
GGCCATGGTCTCCCATTAATTCTCCGTTGAAGGGCCCGTGCAACTTAGCTGTTATAGGCT
TATTCCCAGCGCACAGAGCGCGATCGGGAGTGACGCCCCGTCTAGCCGTGCAGCCGCGCC
CCAAAAGGGGGGGGGGGGGGCTGAAATAGCCTGCGGGGCGGGCCGAAAGTTTGCCGCCCC
GCCTTGGACAAGGGGA
>TC370813 similar to UniRef100_A7PGM3 Cluster: Chromosome chr17 scaffold_16, whole genome shotgun sequence; n=1; Vitis vinifera|Rep: Chromosome chr17 scaffold_16, whole genome shotgun sequence - Vitis vinifera (Grape), partial (30%)
TGAAGATATCCCATGGGAAACAAAAAACAGCAGAAACGAACTACAACATTCTTTTAACTT
CTGCAAGGCAGAAAAGGGCATCTTATTATGCACTAATGTGGCAGCACGTGGACTTGATAT
TCCTGATGTGGATTATATTGTGCAATATGACCCTCCAGATGAACCAAAGGATTACATTCA
CAGAGTTGGTCGTACTGCACGTGGTGAAAAAGGCAAAGGAAGCGCCTTATTGTTCTTGTT
GCCACAAGAACTGAAGTTTCTTATTTACCTGAAGGCAGCCAAGATTTCTCTCACAGAATA
CGAGTTCAATAATAAGAATGTGCCAAATTTACAATCACATCTTGAGAACATCGTTGTCGA
GAATTACTTCCTAAACCAGTCAGCTAAGGAAGCCTACAGATCCTACATCTTGGCATACAA
CTCACACGCCATGAAGGACATTTTTAATGTTCATGATCTTGATATGAAGGCTGTAGCAGC
ATCATTCTGTTTTAAGAACCCTCCAAAAGTGAACCTCGACTTGGAGAGCAGCGCTTCTAA
ACGTCGGAAGACAAGGAAAGTGGATGGTGGGGCGAGGAGGCATGGTATCAATGCCGCAAA
TCCTTATGGATGGAAGGGCGGTGATGATAACAGGCAGTTTGCAAGATTCTAGAGGGCTAG
CCAGCCAGCCTTTGAGTGGTCTGTAATGATGGTAAACTCTAATGTTAAGCATTGATACCA
TGCCTTTGAGTGTTTTATGATGTCTCTTGCGGTAAACTCTAATGTTAGGCAGAGTCTGGA
AGGCTCTTCTTTGCTCTGTAAGATTTTGTTAGATAGCTTGATACTATGGCACTGGGGTGT
AATGCAATTTA
>TC370818 homologue to UniRef100_Q7XZU7 Cluster: GAD1; n=1; Hordeum vulgare|Rep: GAD1 - Hordeum vulgare (Barley), partial (53%)
CGATTGAAATGGTGGATGAGAACACTATATGTGTTGCAGCCATCTTGGGTTCTACTCTCA
CTGGAGAGTACGAAGATGTGAAGCTGTTGAATGACCTTCTTGTGGCAAAGAACAAGAAAC
AGGGTGGGATGTGCCGATCCATGTCGATGCTGCCAGTGGAGGATTCATCGCTCCTTTTCT
CCAGCCTGAGCTTGAATGGGACTTCAGGCTGCCATTGGTGAAGAGCATCAACGTTAGTGG
GCACAAGTATGGCCTTGTGTACCCTGGTGTTGGATGGGTCATCTGGCGGAGCAAAGACGA
TCTGCCCGACGAACTCATTTTCCACATAAACTATCTGGGAACAGATCAGCCCACATTCAC
ACTGAACTTCTCCAAAGGTGCTAGCCAGATCATTGCACAATACTATCAACTGATCCGCCT
CGGCTTCGAGGGGTACAAGCACATCATGGAGAACTGCAAGCTGAACGCGGCGGTGCTCAA
GGAGGGCATCGACGCGACAGGGCGGTTCGACGTGCTCTCCAAGGCGGACGGCGTGCCGCT
GGTGGCCATCAGGCTCAAGGACAGCACCAACTTCAGCGTGTTTGACATCTCGGAGAACCT
GAGGAGGTTCGGGTGGATCGTGCCGGCCTACACCATGCCCGCGGACGCGGAGCACGTCGC
GGTCCTCCGCATCGTCATCCGGGAGGACTTCAACCGGAGCCTCGCGCAGCGGCTCCTCGC
CGACATCAACAAGATCGTGCGCGAGCTGGACGCGCACGCCGTCCACGCCATCAAGCTGTC
CAACGCCGCCGCCGCCGAGGGCGCCTCCAAGAGCACCGTGGACGCCGTCACCGAGGCCTT
CAAGGGCCTGGCCGGGAACAAGAAGGCCGGAGTCTGCTGATGGCCGTGCTTTGTTTTAAC
ACGTCTGTCTATGTTGTATCTTGATTCTTGTATAATTATTGTGGAGGGGTGCGTATGTGA
ACTGTCAAGACCTGCCTCCTCCGTATTTTGTACGTACGCACGCGGATTGCACTGTCACTT
GTATAATTCTATCTGTTTCTTTTTAATAAAGGGGTTTTCCCCGGCTCCAGTTTTAANANN
NAAA
>TC370819 similar to UniRef100_Q6Z4N6 Cluster: R40g2 protein; n=3; Oryza sativa Japonica Group|Rep: R40g2 protein - Oryza sativa subsp. japonica (Rice), partial (72%)
TGCAGGNAATTCGGCACGAGGGTTTCCGGCATCGTTACTTTGAAGNAAATTAGAGTGCTC
AAAGCAAGCCATCGCTCTGGATACATTAGCATGGGATAACATCATAGGATTCCGGTCCTA
TTGTGTTGGCCTTCGGGATCGGAGTAATGATTAATAGGGACAGTCGGGGGCATTCGTATT
TCATAGTCAGAGGTGAAATTCTTGGATTTATGAAAGACGAACAACTGCGAAAGCATTTGC
CAAGGATGTTTTCATTAATCAAGAACGAAAGTTGGGGGCTCGAAGACGATCAGATACCGT
CCTAGTCTCAACCATAAACGATGCCGACCAAGGAATTGACGGAAGGGCACCACCTTCAAG
ATCTTCTGCAAGGCTGACGAGGGCTACTGCCTCTCCGTCCGCGACGGCAACGTCGTCCTC
GCCCCCTCCAACCCCCGCGACGAGCACCAGCACTGGTTCAAGGACATGCGCTTCAGCAGC
CAGATCAAGGACGAGGAGGGCAACCCCGCCTTTGCCATCGTCAACAAGGCCACTGGCCTC
GCCGTCAAGCACTCGCTCGGCCAGTCCCACCCGGTGAAGCTCGTGCCATTCAACCCGGAG
TACCTCGACGAGTCCGTGATGTGGACGGAGAGCAGCGACGTCGGCAAGGGCTTCCGCTGC
ATTCGCATGGTGAACAACATCCGCCTCAACTTCGACGCCCTCAACGGCGCTGTGGTCCTC
GCGCCCACCAACCCCCGCGACGAGTACCAGCACTGGTTCAAGGACATGAGGCACAGCAAC
CGCATCAAGGACGAGGAAGGCTACCCGGCCTTCGCCCTCGTCAACAAGGTGACAGGCGAG
GCCATCAAGCACTCCCAAGGCGAGGGCCACCCTGTGAAGCTGGTGCCATACAACGCCAAC
TACCAGGACGAGTCAGTGTTGTGGACTGAGAGCCGCGACGTGGGCGCCGGCTTCCGGTGC
ATCCGCATGGTGAATAACATCTACCTCAACTTTGACGCTCTCCACGGCGACAAGGAGCAC
GGCGGCGTGCGCGACGGCACCTCCCTCGTGCTGTGGAAGTGGTGCGAGGGCGACAACCAG
CGCTGGAAGATCCTTCCCTGGTAAACGTGTCATGCTGCTGAAGCTGAGTTGATCGCCACC
GTGACCCGGAGTTGGTAGAGATCGGCCTGTGATCTGTTGCCGTGTCGTTAGAATAAAAGT
CGTGTGCGGTTGGTGATGTGTCCGTGAGTGTGTGTTTAGTTTCTGTCCTGTCGTTGTGTC
CTGCTATGGCGAGCTATCCGATGTAATAAGCATTTGGCACTTGTGCTTGTTTTTCAAACC
ATGGATCGTGCCTCGTGCCGAATTCGGCACGAGGCGGTGATGGTGGCGGAGGCGCGGACG
TGTGAGTCGAGGAGCCACAGGTTCAGGGGACCCTGCGTGCGCAGGTCCAACTGCGCCAAC
GTCTGCAGGACCGAGGGCTTCTCCGACGGCAAGTGCCGCGGGTTCCGCCGCCGCTGCTTC
TGCACCACCCACTGCCACCATTAACAAGCCTCTCCTCCGGGTGATGCCTTCTTTCGGGTG
GCCTTTCTGCGATCGTCCATGCGTGCGTGTCCATGAATAAATCTCAGCTTGTCTCGGCGA
GCTGGGTGCGAGTCCTTCTTTGTTTTTTGTATGATTATTACCGAACCTGTGTGCACGCGT
TGTTGTTTCTTGTTGGGTTCGTCCTCAGAGTTGCTGTGAGGTTTATGGGATTATCCCAGT
CAATCCTTCTCTCATGTAAAATTTT
>TC370835 homologue to UniRef100_Q6Z6E6 Cluster: Zinc finger transcription factor ZFP30; n=1; Oryza sativa Japonica Group|Rep: Zinc finger transcription factor ZFP30 - Oryza sativa subsp. japonica (Rice), partial (93%)
GAGCTCAGCAGCACAGCATCCAAGCTTTTTCTTCGGCAAGATGAACAGGAAGCCAGGAGA
CTGGGACTGCAGGTCCTGCCAGCACCTCAACTTCAGTCGCCGGGACCTATGCCAGCGCTG
CGGCGAGCCACGCAGTGCCGCTGACCGTGGCAGCGTCGGTGGCGCTCTTGGTGGTGACTA
CGCCAACTTTGGCGGCCGTGGCGTGGGTGGTTCCTCCTTTGGTACCGGCTTTGGTGCCGG
CTCTGACGTCCGCCCGGGCGACTGGTACTGCACCTGCGGGGCGCACAACTTCGCCAGCCG
CTCCAGCTGCTTCAAGTGTGCTGCCTTCAAGGAGGAAGCTGCCGTCAATGGTGGCGCTGG
TGGCTTTGATGGTGACATGTCACGCTCAAGGGGCTTCGGCTTCGGCGCTGTCGGTGGCAT
GGGAGCCGGCGCGGCCGGTGGTCGTGCCAGCCGCCCTGGCTGGAAGTCTGGCGACTGGAT
TTGCACCAGGTCTGGATGCAACGAGCACAACTTCGCCAGCAGGCAGGAGTGCTTCAGGTG
CAACGCACCGAGGGACTCCGGCACTGAGGTGTAGGAAGGCCATGGCGGCGGCGATGAGCA
GAAGCAGCAAAGGGTGTCCGTGTCCTGCAGTCGACATCATCATCATAAGAAGAAGAAGAA
AGTAGAATGCAAAGAAATCCTCCTCGAGTGCATGCTTACTAGTTTTGTCTCTTCCCGTTT
TAGATTTGGTTGTCATTTCCCATTTGGGACCGTCCGTCCGTCTGATCGATGATGACTAGC
TATGTTTACCGTTTTATTATTTCCGTTCCTTTCATCAAGTTTGCAGTTCGAGTTATGTAA
CCCAAAGATGTATGCTTGCTTCAGAAGTATTAT
>TC370836 homologue to UniRef100_Q943F3 Cluster: 60S ribosomal protein L18a; n=3; Oryza sativa|Rep: 60S ribosomal protein L18a - Oryza sativa subsp. japonica (Rice), partial (79%)
ATTCGAGCGGCCGCCCGGGCAGGTTCGCACGGCAGCAAGCCCGTCGCCCCCACCCGCCGC
ACAGCGACCTCAGCCACTCCGGCCAGGATGGTCGCGTTCAGTTCCACCAGTACCAGGTGG
TCGGGAGGGGCCTGCCGACGCCGACCGAGGAGCATCCCAGGATCTACCGCATGAAGCTCT
GGGCCACCAACGAGGTCCGCGCCTAGTCCAAGTTCTGGTGAGGAATTTACGATTCGAATC
TGGAAGCCTCTCGAGAATGCGTGAAGAAGAGCAACGGCCAGATCCTCGCCTTCAACGAGA
TTTTTGGTATTCTGGTTGCCTTACCAAAGAAGGACTGGATACAACATGTACAAGGAGTAC
CGTGACACCACCCTTAATGGCGCCGTCGAGCAGATGTACACGGAGATGGCTTCCCGCCAC
CGTGTCAGGCCCCCCTGCATCCAGATCATCAAGACGGCCACTGTCCACTTCAACATCTGC
AGGCGTGATAACACTAAGCAGTTTCACAGGTCGGACATCAAGTTCCCGCTGGTCTACCAG
AAGGTCAGGCCACCAAACAGGAAGCTGAAGACGGCCTTCAAGGCCTCGAGGCCAAACTTG
TTCACGTGATAAGTCATCCGCTCATAACCTGTAAGCCCGTCCATTATGAAGCATCATTGC
TAGTTCATATTAATAGTATTGATATGCAACATTTTCTTATTCTTAATTCTAGATAGCAGT
TCCGCGTAGTGCCCTTTATGGGCTTGACAACCCTTTGTTTAATCTTTGTAACATTTGTGG
TTATATGACTGCCTGATTCGAGTACCTCAAGAACCTGCCCGGGCGGCCGCTCGA
>TC370851 homologue to UniRef100_Q5QFC3 Cluster: Glutamine-dependent asparagine synthetase; n=1; Triticum aestivum|Rep: Glutamine-dependent asparagine synthetase - Triticum aestivum (Wheat), partial (50%)
GAAGCACAGAGAGAGATCTTCTAGCTACATACTGTTGCCGTCGATCCAGGAAAATGTGCG
GCATACTGGCGGTGCTGGGCTGCGCTGATGACACCCAGGGGAAGAGAGTGCGCGTGCTCG
AGCTCTCGCGCAGGCTCAAGCACCGCGGCCCCGACTGGAGCGGCATGCACCAGGTTGGCG
ACTGCTACCTCTCCCACCAGCGCCTCGCCATTATCGACCCTGCCTCTGGCGACCAGCCGC
TCTACAACGAGGACAAGTCCATCGTCGTCACAGTGAATGGAGAGATCTACAACCATGAAC
AGCTCCGGGCGCAGCTCTCCTCCCACACGTTCAGGACAGGCAGCGACTGCGAGGTCATCG
CACACCTGTACGAGGAGCATGGGGAGAACTTCATCGACATGCTGGATGGTGTCTTCTCCT
TCGTCTTGCTCGATACACGCGACAACAGCTTCATTGCTGCACGTGATGCCATTGGCGTCA
CACCCCTCTATATTGGCTGGGGAATTGATGGGTCGGTATGGATATCATCAGAGGTGAAGG
GCCTGAATGATGATTGTGAGCACTTTGAGATCTTTCCTCCTGGCCATCTCTACTCCAGCA
AGCAGGGAGGCTTCAAGAGATGGTACAACCCACCTTGGTTCTCCGAGGTCATTCCTTCAG
TGCCATATGACCCACTTGCTCTCAGGAAGGCTTTCGAAAAGGCTGTCATCAAGAGGCTTA
TGACGGACGTTCCATTCGGTGTTCTACTCTCTGGTGGCCTTGACTCATCATTGGTTGCAG
CCGTTACAGTTCGTCACCTGGCAGGAACAAAGGCTGCAAAGCGCTGGGGGACTAAGCTTC
ACTCTTTTTGTGTCGGACTTGAGGGGTCACCTGATCCTGAAGCTGCCAAGGAGGTAGCCA
TTTACTGGGCACATGCACCATGAGTTCACCTCACTGTTCAGGAGGCATTGATGCATTGAG
GATGTGATTATCACACCCGAAACATTGATGTGACGACATCAGGGCAGCCCCCAATGTTCC
TAATTCACCAAGACAAATCCATGGGGTAAAATGGCACCCTGGTGAGGGTCCAATAAATTC
GGAGGGACCTTATTCCCAGGGACCAAAAAGAGGCCCCCCGGGAAAAT
>TC370860 UniRef100_Q5I7L3 Cluster: Ribosomal protein L10A; n=1; Triticum aestivum|Rep: Ribosomal protein L10A - Triticum aestivum (Wheat), partial (97%)
TACGATCACTGGATTGTTGGCAGTTTTAACAACACTCAGGCACATAAACTCACAATAGAA
CGCCTATACATATGGTTGTACTTTGGCCTCATCTCTGGATGATGGCAAAAACTCACTACC
ATGTCTTCCGAGTTATGTAGATAGCAATTCAAAAGACTTGATAAATGTAGGCTCACCCTT
GACCGCCGCCGCCGCCGCCACGCCAAAATCCGGCGTCAACTGATCGGCGGCAGCCATGAG
TAAGCTCCAAAGTGACGCTGTCAAGGATGCTATCACCCAGATTGTTGGGGAGGCCAGAGA
AAAGAAGCGCAAGTTCACTGAGACTGTGGAGCTTCAGATCGGTCTCAAAAACTATGACCC
ACAAAAGGACAAACGTTTCAGCGGCTCAGTGAAGCTGCCCCATATCCCCCGCCCAAAGAT
GAGGGTGTGCATGCTTGGTGATGCCCAGCATGTCGACCAGGCTGAGAAAATGGGACTTGA
CTACATGGATGTTGAAAGTCTCAAGAAGATGAACAAGAACAAGAAGCTTGTTAAGAAGCT
AGCCAAGAAGTACCATGCTTTCTTGGCATCAGAGGCCATAATCAAGCAGATCCCTCGTCT
CCTTGGCCCTGGTCTTAACAAGGCAGGCAAGTTTCCCACTCTGGTTAGTCACCAGGAATC
TCTTGAAGCCAAGGTCAACGAGACAAAAGCTACAGTCAAGTTCCAGCTAAAGAAGGTTCT
TTGCATGGGTGTTGCTGTACGCAACTTGTCGATGGACGAGAAGCAGATCCAACAAAACAT
CCAAATGAGCGTCAACTTCCCTTGTGTCCCTCCTGAAGAAGAATTGGCAGAATGTGAGGT
GCCTGTACGTGAANAGCACCATGGG
>TC370895 weakly similar to UniRef100_Q93XI2 Cluster: BURP domain-containing protein; n=1; Bruguiera gymnorhiza|Rep: BURP domain-containing protein - Bruguiera gymnorhiza, partial (8%)
GNGAGANAAAAGCNTGCNCCATGTNGNTAGAGAGCACTGTAAAGGCCGCCATGGAGATGN
TNGGCACCACCATCCAGCAGGGTGGTGGTGGTGGTGATGTGTGGGCGGCCACGTCGACGC
TCCCCCGCGGTGGCCTGCTACCACGCCGGGAGTACATTGTCGAGGAGGTCACCAAGCTAG
AGGGCACTGGCTACGTGGCCTGCCACAAGGTGCCGTTCCCATACGCCGTCTTCCATTGTC
ACATCGCACATACGGGGTATATAGGTTACAAGGTCACCCTCCACGGCCGCGGCGACAACG
AGGGCCCTGTGGTTTCCTTGCTGGCGTTCTGCCATTTCGACACCTCCCACTGGAATCCGG
CACACCCGGCGTTCCAGATACTGAAGACCCACCCTGGTGCCAGTACGTCGGTGTGCCACT
TCATGTCGTATGGCAATCTCGCGTTCATCAAGAAGGCACGCACAGCCTAGCTTGCTACTG
CATCCTTCGTTGCGCGCTACATACGCCAGTGTCGTGCTCTGGACATCAACGTGGCGCTCT
TTTTTCATATATGCACCGTAAATGTGTAAATGTGGGCATTCATCCGTTCTAGCTAGGACG
GCGTCTTCTATATATAGAATAAGAATAAGAATGGCACCATATATAGTTCTAGCTTTGGCA
TCAGACGAAAATATAAGGGTGTAGCAATGGTACGGTGTGTGTCCAGGTTTGTTTGGATGG
ATGTTATATGTAAGTACATGTCGCTAGTGTTGGTGAGTGGGGGCTCCGATCCTACATATT
GCTAGCTAGTGCTGGTACATGTCATTGTTACTACTGTATGAAACTTGTGTGGTTGGTCCT
GTGTGGCCTAGCTAGCGTCGGACATACTGTATATCGG
>TC370913 homologue to UniRef100_A2Y0T4 Cluster: 60S ribosomal protein L10-2; n=2; Oryza sativa|Rep: 60S ribosomal protein L10-2 - Oryza sativa subsp. indica (Rice), complete
AAAAAAAAAAGGCTGGTTCCCGGTCCGGAATTTCCCCGGAATATGGATAAACCCAAGGGG
TCCGCCACAGGGGTCCCGGACTGGGAGCCCGAAGACCCCTAACATGGACTGAAAGGAATT
GAAATTAGCCGCAGGTTTTTCGTGTCCTTCCGGCGGCCGCCGCAGTCGCCGCCTGCCTTG
AGCCGCCGTCGCCATGGGGAGAAGACCTGCGAGGTGCTATCGGCAGATCAAGAACAAGCC
GTACCCCAAGTCAAGGTACTGCCGTGGTGTGCCTGACCCTAAGATCAGGATCTATGATGT
TGGCATGAAGAAGAAGGGTGTCGACGAGTTCTCTCACTGTGTTCACCTTGTCTCATGGGA
GAAGGAGAATGTGTCCAGTGAGGCTCTTGAGGCTGCCCGTATTGCTTGCAATAAGTACAT
GACCAAGCATGCAGGAAAGGATGCCTTCCACCTCAGGGTCAGGGTTCACCCGTTCCATGT
GCTCCGTATCAACAAGATGCTTTCGTGTGCCGGGGCTGATAGGCTCCAGACTGGTATGAG
GGGTGCTTTTGGGAAGCCGCAGGGAGTCTGTGCCCGTGTTGCCATTGGGCAGGTCCTCCT
TTCTGTGCGGTGCAAGCCCAACAATGCCATCCATGCCACTGAGGCCCTTCGTCGTGCCAA
GTTCAAGTTCCCTGGCCGCCAAAAGATCATTGAGAGCAGGAAGTGGGGCTTCACCAAGTT
CAACCGCAACGACTACCTCAAGTTCAAGAGTGAGGGCAGGATCTTGCCTGATGGAGTCAA
CGCTAAGCTGCTCGGATGCCATGGCCGCCTTGCGAACCGTGCCCCTGGACAAGCTTTCCT
GTCTGCCGCATAATCTAGCAGAAGAAGTCTATCCGTTCTATCAGAACTTATTTTACTGTG
TGGAACTTAGATTCCAAGTGCCTGTGGTGCTATGTTATTTTGTCTGAATGTTGTGTCGAA
CCTTGTTATGGAAGATATTATCTATTTTGTGATGATGGTACAAAAACCTCGGCCCTATAG
TGAGTCGGATGAG
>TC370922 similar to UniRef100_Q6K9T9 Cluster: Metallo-beta-lactamase-like; n=3; Oryza sativa|Rep: Metallo-beta-lactamase-like - Oryza sativa subsp. japonica (Rice), partial (70%)
GGCTCTCTTGCCCAACAGCCTCGATCCACACCGACAAGCCCGCGAAGGACATTCTCCAAG
TGCAGAACACGTTCCCGCTCCCCATCGACGACGATCTTCCTGGTGTTTACCTTTGCGGTT
ACCATTCCGAGTCCTCATATGGAGCAACATCTTATCTCATAGTTCACCCAGAAGGAAACA
TAATGGTTGACAGTCCAAGGTATACGCCGAAACTGGTGGACAAGATTGAGAAGCTCGGTG
GAGCGCGCTACATGTTTTTGACCCACATTGATGATGTAGCGGATCATCGGAAGTGGGCCG
AGCGGTTGAAATGCGAGAGAATCATCCATTCAGGAGATGTAGTGGACATTACTGCTGATG
TCGAGTGGAAACTTACTGGAAGTGGTCCCTGGAACATTGGAAATGATTTTGAACTTATCC
ATACTCCAGGCCATACTGAAGGCTCGGTCTGCTTGTTGTACAAACCGCTAAAGGCGCTGT
TCACTGGCGACCATGTCGCAAAATCAGAATATTCAGACGAACTGAATCTCTTTCGGATGT
ACAGCAAGCAATCAGTGAATTTGCAACTGGATAGTATGAGGAAGTTACTGGACCTAGATT
TTGAGTGGTATTTACCTGGGCATGGCTATCGAATCCGGTATGAAGATGTACAGGCCAAAA
ATGCAGCTATTGAGTCTCTCCTAGCTAACTACAAAAACTAAGGCGCATTGTGATCACATG
CTCCCCGAATAAGGATTCCAGAATAAAGGGACCAGGTTGATATGAAGTCCCAGTGTCCAA
CGAAATAATGATCGATGCTTTTACATTTTGTCCAAACATCATGTATTGTGGGTACTTTAT
ATATCTCTCTCCAAGATGTACAAGGCATGTGTATCCTTATATCAAATTAGAAATATTATT
GGATCATCCCGCAAAAGAGG
>TC370935 similar to UniRef100_Q0GKV1 Cluster: Glutathione S-transferase 2; n=1; Oryza sativa Japonica Group|Rep: Glutathione S-transferase 2 - Oryza sativa subsp. japonica (Rice), partial (93%)
GGGGGTCCCACTTCGCTTCCGAGCGCTGCCGTGGTCCACTTCCTCCCTGGCCGCCGGCTA
CGAATCCGCACCTCCCTCCCAGACCGAGCTGCTGCTAGCTCCGAATGGCTTTGGCGGAGG
CGCCGGCGGCAAGGCCGATTCTGTACTCTTACTGGCGCAGCTCCTGCTCCCACCGCGTCC
GCATCGCGCTCAACCTCAAAGGTATCGATTATGAGTACAAGGCGGTGAACCTCCTCAAGG
GCGAGCAGTCTGATCCCGAGTTCATGAAGCTTAACCCTATGAAGTTCGTCCCTGCCTTGG
TCGACGGCGACGCAGTAATTGGTGACTCTTACGCAGTAGCATTGTATTTGGAGGACAAGT
ACCCCCAGCGTCCTCTTTTGCCTCAAGACCTTAAAAAGAAGGCCCTGAATATCCAGGTAG
CAAGCATTGTATGTTCTGGTATTCAACCTCTTCACAATCTCACCTTGGTGAGATTTATCG
AGCAAAAGGTTGGAACAGGGGAGAGCATCCCGTGGGTCCAACAACAGATTGATAGAGGTT
TCACAGCTGTTGAGAACATGATCAAAGGCTGTGCTGGGAAGTTTGCTATGGGAGATGAAG
TCCAACTGGCAGACGTATTCCTTGCACCCCAGATTTTTGCTGCGGTGACTCGTTTTCAGA
TCGACATGTCGAACTATCCCACGCTCGCGAGGCTCCACGATCAGTATATGACACACCCTG
CATTTGAAGCTGCGCTCCCTGACCGGCAGCCGGATGCCCCTTCCTCTGGCTAAGACATAG
GCCAGGGGAGAATCAGTAGTTCTCACTCCTTTGTTTGTACCTGTGTCCTGCCCCGTTGCT
TCAAACCCTGTAATAATAAGCAGTTAAGCACAGAACTTCCTGAACGAAGTGTAAAGTAGC
TACTGTAGTTTGTATCAAAACAATGATATAAT
>TC370938 similar to UniRef100_Q6ETX4 Cluster: N-(5'-phosphoribosyl)anthranilate isomerase; n=1; Oryza sativa Japonica Group|Rep: N-(5'-phosphoribosyl)anthranilate isomerase - Oryza sativa subsp. japonica (Rice), partial (74%)
TTCCTTCCTCATCCTCTTTTCCCCGTTTCGTCGCTCGTCCACGCCGTGGAGAGACCGCAG
ACCAGAGCCGTTCGCACCGCCATTGCAGCTTGCCCAGCCAGGTGCTCGAGCGTTCCTGCT
CGCCCGCGGCTCCTGGCCCTCCTCAGCAGCGATGGCGACAGCGTTCTCAACGAAGCAGCC
GCTGCGGGTCGCTACGCCTACAAACAAATGGCGTCCAAGGTTGCCGCTAATTAAAATGCA
ATATTCGTCCAACAAACGAGCCAGTGCTTCCATTTCATTGCCATCCAGTGCCGAGGGTGT
GGAGAGAAACGAGCCCATAGTCAAAATGTGTGGCATCACATCTGCTAGAGATGCAGAATT
CGCTGCAAAGGCTGGAGCTAAACTTATCGGGATGATTCTTTGGCCCAAGTCCAAACGATC
TGTCCAACGGTCAGAAGCGAAGGAAATATCCAGAGTAGCAAAGTCATATGGGGCTGAAGC
TGTTGGTGTGTTTGTCGATGATGACGAAGAGACCATCTTAAGAGTAGCCGATTCATGCAA
CCTTCAACTTATTCAGCTTCATGGAGATAGTTCTCGGGCACTAGTTCCTGCTCTTGCCAA
GAACAACCGAATTGTGTATGTTCTTAATGCTGACGCGGACGGAAAACTTATCAATTCCCC
CCCCAGTGAAGAATACGACATTGACTGGTTTTTGGTGGACAGTGCAGAGGGTGGAAGCGG
CAAAGGATTCAACTGGGACAATTTTCGAATGCCATCGGTGAAAAGCAAGAACGGCTGGCT
GCTAGCAGGAGGCCTTCATGCGGACAATGTTTGCCAAGCTGCTTCCGCTCTAAAACCAAA
TGGTGTGGATGTTAGCAGTGGAATATGCTCTCCTGACGGTATAAGCAAGGACCCGAAGAG
GATATCGTCCTTCATGAGAAGCGTGCAATCCTTAAGTTCCCGACGAGGTCTCTATTTAGA
CGCCCCAGGCTTATTGTAGCTTCTTGCTTCAGTTTGTGAAGACATTTGCAAATAAGCTGT
CCTGAATGATAGCAGTAAATAAACAACTTTGAAGCTGAGTTCCAACTATGCTTGTCTAAT
GGTAGCATTAGACCAGTTTCTGCCATTTTACCTGTTAAGATAGTAAGATGTC
>TC370956 similar to UniRef100_Q5VNV0 Cluster: Glycine-rich protein-like; n=1; Oryza sativa Japonica Group|Rep: Glycine-rich protein-like - Oryza sativa subsp. japonica (Rice), partial (42%)
GAGCCGGATGATGGGAGTGATGGGATGCAAGGGGGGCAGGTCCAGATGAGGCGAGATCCC
AGCAGGGCGAACGGGGGCGGCCAGCCGCGGTCGCGTTCGTTCACCTACCAGAGCTCCACG
GTGACTTATGGTGGGATTAATGGAGCCTACTACACAGCTTCCAAGACCCGGAGGAGCGGC
AGCGATGGGATCACTGTCGAAGAAAGCAAGGAGGCAGATACTACGACTAAAGAGGCCACT
CACAGGATCTCCAGGGGAATTCATGATAAGGGACACTCAGTAACAAGGAAGCTGAAATCA
GATGGGAAGGTGGACAGTACACAGATACTGCACAATCTCAATGAAGATGAGTTACCTGGA
TTTGAAGAATCATGGAAGGGCAGTGCTGGACAACACTTACCAGGCTGGAACCAGAATGCC
GGTATATCTAATGGTGACAACTCTGGTAACCGTGGTGCCAACGGTACCAGGCAGCCTGCA
CAGAACTGGGCGCTCCCCGGAATGCAGCAACAGCGCGATCCAAGGAGGCACGACAACGGG
CAGCCAAAGCCGAAGTCATCGCGGATCATCCCAATCTCCTGAAGGGTGAAGAGAGGCCTG
AGGAGGCGCGATGGGCGGGTCAAAATCACATCTCGTGCAGAGGGAATGGCCGAATCCACG
GAGCAGATGAATAAAGCGCTGCTGGTTTGTGCAAGCAGTTCAGCTCCCGGTGTACGTTCC
TCTCCTCTAGCTAGATACGAGTAGGAAGCTAAACTGAACGTGATGGAGGCCTGGAGGTCC
GGATGCGATCTGCTATGTGCTACCGCTGCGTCGCGCCCTGTACCGTGAATACATTCTGTG
ATTTGAGTCTATTGTGTTACTGTCTGATCTGTCTGTAAAGATACGCTGTTATCCCTACTG
TCTGTAATGCCCCTTGGTGTCGGGTTACACGAATAACCCTAGAATAATAGAAGCTATGTT
CTGGACCTCTGGTTGCTTAATAAAACTGGTATTTTCTAGTCCAAAAAAAAAAAACTTTGT
ACCTGCCCGGGGGGCCCCTCAAATAAAGGGGTTG
>TC370971 homologue to UniRef100_Q0D3Y6 Cluster: Os07g0659100 protein; n=2; Oryza sativa|Rep: Os07g0659100 protein - Oryza sativa subsp. japonica (Rice), partial (93%)
GCAGGAATTNGGCACGAGGCTTTCTTGCGTGCTCAGCGATGGGCGTCGAATCGCCGCAGC
CAACCCCCGCCGCCACCGCCGAGCAGGCCCAGGATCTCATCGACGCCGCGAGGTACGACG
AGCTGGAAGACGTTGTCGCCCTCTTCTCCGCCGGTGTCCCCCTCGACTCCGCAGATTCGC
AAGGCCGAACGGCTCTTCATATGGCTTCTGCCAATGGGCATCTTGCTGTGGTGGAGTACT
TGATTCAGAATGGAGCGAATGTTAACTCTGCAAACTTGGAGAAGAACACGCCTCTCCACT
GGGCATGCCTCAATGGACATACAGAGGTAATCAAGGCTTTGATATGTGCGGGGGCTATCG
TAAGTGCACTGAACAGCCATGAGAAAACCCCTATGGACGAGGCACTGACCCTTGGAAAGA
TGGAAGTGGTCGATGCGATCGGTGCAGCAGTAGCTCAAGCAGAGCTCAATGGTGTTACTG
TTTCCTAAGCAGACCCGACATTCTCCTTGTGCGATGGATGACGATGATCGGTCACCCTCT
TGTCTTTTTTCGCCACAGTTTCTTCCGGTCTGTGTCACTTAAGATGCTGATATGCTAGTA
TATGGGGCATCAGGGTGTGTTGAGCCAAGAGTTAACTATCATCTGTGTCTGCAATCACCT
GTTAGTGTCAAATGCCCTGAAAGTCTGGCTGCTGACTATGTGTGCAGCAGTCAGATGTAT
TATCTTGTTCTATAAGATTGCAGGTGTCTGGTAAGGCCATCGACTTGTGCTGCTGAACTA
ATTCATTTCTCGCGCAATGTCCTAGATAGATCCCTGTGTTTACAGTGAGCTGACATTTGC
ATTTATGGGTTTCTTGTGTTGGTGTTGATCAAAAAAAAA
>TC370978
GCCCCGCAGCCTCCTCCTATCTCCTCCTCGCGCACACGCCAAGCGACCGAATCGCCGCCG
CAGCCGCCTAGGGCTTCACCGCCGTCGCAGATCCCTACTTCCGGCTGCTTCTGCGGCCGT
CTGCTGCGGGTCCTCCGTGCTCGTGACTGCTGTGTCGGCGCCGACAGAAGTTTCCCTGCC
GTCAGATTTTGTGAGTGTTCGTTACCAACTTCTGCAATGGGTGGAAGCAACTATGATGAC
GACTGGGTGTTGCCCAGTGCTGACATCACTCTTGTCCTTGTTGGAAAACTTGGCTATGGC
AAGAGTGCAACTGGCAATAGTATCCTTGGGCGGGAAGCATTTGTATCAGAATACTCTCAT
GCTAGTGTGACAAATACTTGTCAGATGGGAAGCACCATGTTGACGGATGGCCGCACCATC
AATGTTATTGATACACCAGGATTATTCGACATGACCGTGACCCCTGAGGATGCTGGCAAA
GAAATTGTTAAGTGCATGAACATGGCTAAAGATGGGATACATGCTGTGTTGATGGTTTTT
TCTGCTACTTCTCGATTTTCTCGAGAAGATTCTAGTACAATTGAGACTATTAAAGTGTTT
TTTGGAGAGAAAATCGTTGATCACCTGGTCTTAGTTTTCACTTACGGAGATTTAGTTGGT
GAAAATTTGTTGAAGAACATGTTAAGCAATGCCCCAGAGTATCTGCAGAAAGTTGTTCAG
CTATGCAAAAATAGAGTGGTTCTTTTTGATAACAAGACCAAGGACCCTAGGATTCGGACT
AAGCAGCTCGAAACGTTGCTTGATGTGGTTGATTCTGTTAGTGCAAATAATGGAGGAAAC
CCATTTACAGATCAAATGCTCACTCGCCTTAAGGAGGTGCATGATAGAGAGAAGGAGGTT
CATGATGCTCAGGGATATTCAGAGGACCAAATATCTGAATTGAAGAAGGAGATCCACAGA
ACTCGGGATGAACAGCTTGCAAACATTACTGCCATGGTGGAGGAAAAGCTGAATATCACG
GTGGAGAAGCTGCAAGTTCAACTCATGGAAGAACAGAATGCAAGGCTGGAAGCAGAGAGG
GTGGCGGCGGAGGCGAGGCTGAAATCCGACGAGGAGATCCGCAAGCTCAAGGAGAGGCTA
GAGAAGGCTCAGGAGGAAAACGAGGAGTTCCGGAGGCTGGCGGCGACGAACAAGTGCGCC
ATTCTGTAAACAGTTGTCTCTTGGGAAGAGTTATGGGATGTCTTGTTAATAGGAGGTTCG
GGGGTGAAGTTAAGTCTGTCTAGTAGGCAGTAGCAACAGATATACTGTACTTGATTGCAT
CGTCTCGTATATTGGTAGAACTTGAATGCCTGGGGAGTCGGATAAGCTATATNTTAGTGA
GCAGTTATACTTGTCGTCTCATA
>TC370979 homologue to UniRef100_Q5I7L1 Cluster: Ribosomal protein L13a; n=1; Triticum aestivum|Rep: Ribosomal protein L13a - Triticum aestivum (Wheat), complete
CNGAATTNGGCACGAGGCCACGACCACCACCGGAGCCGGAGGAAGAGAGGAAGGGAGAAG
CCAACAACAGGTAACGATGGTGTCTGGCTCCGGTGTGTCCGCGCGTCGCGTGGTGGTGGA
TGCGCGCCACCACATGCTGGGTCGCCTTGCGTCGATCGTGGCCAAGGAGCTGCTCAACGG
GCAGCGCGTGGTGGTGGTCCGGTGCGAGGAGATGTGCATCTCCGGCGGGCTGGTCCGTCA
GAAGATGAAGTACCTCCGCTTCCTCCGCAAGCGGATGAACACCAAGCCCTCGCACGGCCC
CATCCACTTCCGCGCTCCCTCGCGCATTTTCTGGCGCACCGTGCGCGGCATGATCCCGCA
CAAGACGCCCCGCGGCGAGGCCGCACTCGCCAGGCTCAAGGCTTTCGAGGGCGTCCCGCC
GCCTTACGATCGCACCAAGCGTATGGTCATTCCCGACGCGCTAAAGGTTCTGAGGCTGCA
GCCGGGGCACAGGTTCTGTCTGCTCGGCGAGCTTTCCAAGGAGGTCGGATGGAACTACCA
TGAAACTATCAAGGAACTGGAGGAGAAGAGGAAGGAGAAGGCAAAGGTGTCGTATGACAG
GAGGAAGCAACTGGCCAAGCTGCGCTTCAAGGCTGAGAAGGCTGCCGAGGAGAAGCTGGG
TTCTCAGTTGGATATCCTGGCACCAATCAAATACTAGTGTGCCGCCCAGTCATGCATGGT
CTGTTTTGCTGGATAATGGTGGTTATTGCTTACGTTAGTAGCCTGAGAGTGTCGTTGAGA
TTTGAAACCTCTGAGTATCTATACTATTCCAATCTTTGTAGCAAATGGATTGTTTGGTAT
TGTTGTTTTCGCCCCATGAGATTTCAAAGATGTGTTTTCTCCCATCATGTTTTTGTGTCG
CCAGAAACTTATGACGCTTCTAGATCCAG
>TC371008 homologue to UniRef100_P12948 Cluster: Dehydrin DHN3; n=1; Hordeum vulgare|Rep: Dehydrin DHN3 - Hordeum vulgare (Barley), complete
TTCGGGGATACGNCGACCCACCCGTCCGGTGATCAAGTGAGCAAGACAACACACCAGATT
TCTAAGGGAATCAAGATCAGCATCTGTGCAAGATGGAGCACGGCCAGGCGACTAACCGCG
TCGACGAGTACGGCAACCCGGTGGCCGGACATGGCGTCGGCACCGGCATGGGGGCGCACG
GCGGCGTGGGCACCGGCGCGGCCGCTGGTGGGCATTTCCAGCCCACGAGGGAGGAGCACA
AGGCCGGAGGGATCCTGCAGCGCTCCGGCAGCTCTAGTAGCTCCAGCTCGTCTGAGGATG
ATGGCATGGGCGGGAGGAGGAAGAAGGGCATCAAGGGGAAGATCAAGGAGAAGCTCCCCG
GTGGCCATGGCGACCAGCAACAGACCGCTGGCACCTATGGGCAGCAGGGTCACACCGGAA
TGACCGGCACCGGGGCGCATGGTACAGCAGCCACTGGCGGCACCTACGGGCAGCAAGGAC
ACGCCGGAGTGACCGGCACGGGGACGCACGGCACCGACGGCACTGGCGAAAAGAAGGGCA
TCATGGACAAGATCAAGGAGAAGCTGCCCGGACAGCACTGAGCGCGGCCCGCGGCAGCTA
CTTGAGAGTTGGGGTGCCGAGCTGGCCACCTTTGCAGAATAATAAGATGGAGATACAGTA
GAACTTCCCGAAATAAAGTGAGCTAGCTCACTCGTAATATCCGAGTTCTGAGTTTAGTGG
ACTTGAATTTGGGTTGCTTGCTTGTATTTGTATGTACCCGGGACGTTTTGCACTCTGTAC
TTCGATGTGTGATTTTTTTTTGGTTGCATTGTGTATTTATTATATGGGGATATAATGCAT
T
>TC371012 similar to UniRef100_Q84Q77 Cluster: 17.4 kDa class I heat shock protein 3; n=3; Oryza sativa|Rep: 17.4 kDa class I heat shock protein 3 - Oryza sativa subsp. japonica (Rice), partial (98%)
CGGAAAGAAAAGCATCCATCCCCTGAGTTTGAGAGCTTCCTAATCGCAGTTCGTCCTCGC
CCAAATCGAGCAGCCATGTCGCTGATTCCCCGCGGCAACGCCTTCGACCCCTTCTCCCCT
GACCTCTGGGACCCCTTCGACGGCTTCCCCTTCGGCTCCGGCGGCAGCAGCAGCCTCTTC
CCCTCGTTCCCGCGCATCAGCTCCGAGACCGCGGCCTTCGCCGGCGCGCGGATCGACTGG
AAGGAGACGCCCGAGGCGCACGTGTTCAAGGCGGACGTGCCGGGGCTGAAGAAGGAGGAA
GTGAAGGTGGAGGTGGAGGACGGCAACGTGCTCCAGATCAGCGGCGAGCGGAACAAGGAG
CAGGAGGAGAAGACTGACACCTGGCACCGCGTGGAGCGCAGCAGCGGCAAGTTCCTGCGC
CGGTTCAGGCTCCCGGAGGACGCCAAGGCGGACCAGATCAAGGCGACCATGGACAACGGC
GTGCTCACCGTCACCGTGCCCAAGGAGGGGGCCAAGAAGCCCGAGGTTAAGTCCATCCAG
ATCTCCGGCTAGGCTGCTTGAGATTAAGGTTCAGGTTCAGTTCGCTGCTGTGAGTTTCAA
CTCGCTCTTTTGTGCCTTTTGCTCGTGTGGATGGATTTGGGTGCGTGTTCAACGTCCGTG
TCCAGAGTTATAGTCATGTAATGCAAGCATCGAGTCCAAAGTGTGATGTACTGCTGTGAT
CAACTTCTGTGCTGATTTGAACGAGCGAGTCACAGTTCTCTCTTAACTGCTTTTGGAACT
TCGATTTTACTTCCGTGTTGAAGTCGAATGCACCTCTAATTCCGTCGACCAATCTGCCAT
TGCGGAGCTCCCGCAGCATGGAAACTCTGTTCTTGTGTTGTACTGTGGGCGTCCACATGT
AGTGGCACGGTGAAGCTAGAAACTCTGGCAAACGCAGCAGAACTCG
>TC371023 similar to UniRef100_A7Q0D2 Cluster: Chromosome chr7 scaffold_42, whole genome shotgun sequence; n=1; Vitis vinifera|Rep: Chromosome chr7 scaffold_42, whole genome shotgun sequence - Vitis vinifera (Grape), partial (80%)
CCAAAACCTAACCATGGCGCGAGTCCGCAGCAACGGGCGGCGTGGCGGCGGCAGTGGCGG
TGGAGGCGGCCGCGGCGGCAAGGGGAAAGGAAAGGGAAAAGGCCCGGGCAAGTGGAAAAT
GCCGTTGTCGGTGGCGCGGAAGCAGCAGGCGGTGCTGGCGAACGTGGACCAGGTCACCGG
CGAGAGGATCCCCAAGAGCTTCGTCTTCTCGCGCGGCAAGCTCCCCTCCACGCTCCGTCA
CCTCCAGCAGGACCTCCGCAAGCTCATGCTCCCCTACACCGCCCTCAAGCTCAAGGAGAA
GAAGAGGAACAACCTCAAGGACTTCGTCAACGTTGCCAGTCCATTGGGTGTTACGCATTT
CTTGATCCTCTCGAACCCAAAGAGCTTGCCGCACTTGCGCTTCGCCAAGTCACCGCAGGG
CCCAACCTACACTTGTCAGATTTCAGAATACGCTCTTGCGGCTGACATCGCAAACTCCCA
AAAGCGGCCTAGGTGTCCTGCAGAGATATTCAAAAACTCGCCTCTGGTCGTGCTCAGTGG
TTTCAATGGCCTGGGCGAGCCTTTCAAGAGTTTTGTTACCTTCTTTAGGCATTTGGTCCC
TGCTATTGATACAGATACTGTTAAGCTATCAACCTGTCAAAGAATATTATTGCTACAGTA
TGACAAAGAGACGGAGGCTATCGATTTCCGGCATTACTCCATCAAGCTACAGCCTGTTGG
CATCAGCCGCAAGATTAGAAAACTCATGCAGAACAATCAAGTGCCAGACCTAAGGGATCT
TAAAGATGTTAGTGATTATGTGACAAAAGCTGGATATGGATCAGAAAGTGAACCAGACGA
TGAAGCAGCGACTGTAAGTCTAGCAAGTGATATAGACAAATTGAACAGAGCATCCCGAAA
AAGTGCCGTCAGACTCCAAGAGATCGGACCAAGAATGACCATGCGCTTAGTTAAGGTTGA
ATCTGGGCTATGCTCGGGCGACATCTTGTACCCACAATCTGTTGGAAAAGAAGATGTGAA
GGAGGGACAAGAGGAAGAAGAGATAGAAGATGCTGAGGATATGATGGAGCTGGAGGATGG
GACGGAGGAGGACGACTCGGGTGACGAAGAGTAGCCTAGATGAACTTGAGAGGTGCTGAG
CAGCAGCCTATGATTGCTAAAAATGTGAAGCAACTGGTGTTTTGCGACAACATTATATGA
GTTTAGTTGATCCTTGAGAAAGCATAGTACAGAAGTCGCTCTTGAAAAAGAGAGGGATAA
AGCTCTTGCAGTGATAATCCTTATTTTGGTCGAATCCGAATGGTTTTTAGCCGTGTAACA
TGATACATATTCTGTATTTACCTCAGTTTTGCCTTAGGAGGG
>TC371038 similar to UniRef100_A7R078 Cluster: Chromosome undetermined scaffold_298, whole genome shotgun sequence; n=1; Vitis vinifera|Rep: Chromosome undetermined scaffold_298, whole genome shotgun sequence - Vitis vinifera (Grape), partial (53%)
TCAAAGGAAGAGAACCAGACTGGGGAGCCCGCGGAGGCAGGGATGCGCTCAGCACCCGAT
ATGGCCCCCCCCCCGAAGAGAGGTCCAAAAGATTTGGAGGGGGGCCTTTGTGATAATTGC
TTGGAGGACCGGCGAATCGCGCTCGAGGCCGCCTGTTGCCCATGCTATAGGTTTGGCAAG
AACATGCGGAGAGCCAATCTCGGATCTTGTTTCCTTCAGGCAATGGCTTACTTCATTTCA
TTAGTTGCTGTTCTGGTCAGCTTAATTGCCTTTTCTGTAACAAGGCATCATGTATATCTA
TATGTGGGACTTGGTTCTGTTCTCTTGATAGCAATCTACACCGGTACTTTCCGAAGAAGA
ATCAGGAAACTGTTCAATATCCGGGGGACTGATGGCAGTCTAGATGACTGTGTTCTCCAT
CTGATATGTCCTTGTTGTACCCTGTGCCAGGAGGCAAGAACTTTAGAGATGAATAATGTC
CAGTGTGGTGTCTGGCACGGGCGGGGTGATACCATTTGTTTAGGAAGCAATGGTGAAGGA
AACAAGGCCTTCGCTGCTCTACACAAATCACCATTTGTGCTTATAAAATCCCCTGAGTTG
TGTGGCATGGACAGAATATCAATTGGGCCTGATGAACATCAGCCGCTCGTCCCATCAGTG
CAACCAGAGCAGGAGTAAGGAATTATTCTGTACCATGGCACAATTCGAACAGAACAGGTG
GATCTCTCGTGCGTGTTATCGAAAGGGGAAAAAAGGGAAGAATCAGTGGATCCCTCTGCG
ATGAAATCATCAGCCCTGTGATTCTCTGCCTGTTTGTTGTATCAAGTCTGAAGAACTGGT
TTGGCAGCAACCCATGTATGTTGATGGTGGGCGTAATTGGCCTGTTGTTGTAAACACCAC
AGCAATAATGTTCATCATGCACCGGATGTGCATATGTGTCATGATGCTCAGGGCTTATGT
CTGAATCCCCAAGTGTAAAATTCTGTTGATGCAACGATAGTTGGCGAGATTAGGCATGAA
TGGAATCAATGTTCTGCTTCC
>TC371053 homologue to UniRef100_A2XGV4 Cluster: Glutathione peroxidase; n=3; Oryza sativa|Rep: Glutathione peroxidase - Oryza sativa subsp. indica (Rice), complete
CCACGCGTCCGCTAAAGAAACACGATAAAATTCGACAGAGGATTCGGGAGGACTTACGCC
GTCCGGGAGGCGAAGAGAGGGCGAGATGGGGGCGTCCGAATCTGTGCCGGAGACCTCCGT
GCACGAATTCACCGTTAAGGATTGCAACGGCAAGGAGGTGTGCCTGGACACGTACAAGGG
GAAGGTCCTCCTCATCGTCAACGTCGCCTCCAAATGCGGGTTCACGGAGACTAATTACAC
GCAACTGACGGAGCTTTATCAGAAGTACAGGGAGAAAGACTTTGAGATATTAGCATTCCC
CTGCAACCAGTTTTTGCGACAAGAGCCAGGCAGTGACCAGCAGATCCAAGACTTTGCATG
CACAAGATTCAAAGCTGAATATCCAGTTTTTCAGAAGGTGCGTGTAAATGGCCCAGATGC
TGCGCCGCTTTATAAGTTTTTGAAAGCTAGCAAACCTGGTTTGTTTGGTTCAAGAATCAA
GTGGAACTTTACCAAGTTTCTTGTTGACAAGAATGGGAAAGTAATCAACAGATACGCAAC
TGCTACCACTCCATTTTCATTCGAGAAAGACATCCAGAAGGCACTTGAGGAGGAACCCTC
CGAGTCGCAGACAAAAAAGGAGGAGGAATCTTCTGACTCGCAGAAGTAGGCACTTGCAAA
GTATCCCCGTTGTAATATCTAGACCAATCTCTGCCAGTAAATTAATGTGATATTTCCCCT
GGTTTGATCATTGTTCTTGTATTTGTGACTTCCTCTTATGTAAGTAGAGGTTGTGTAGCT
ATCAATTATTTATCTGTTTTGGGTGCTTTTGTCGAGGTACACGAGCTATTGATGAACTGG
AATCGTATGCAGTTTATGGTAGTTCCNNNNCNNCGNNNNCNNCNGCCCCCCCCNCCCCGC
CGCCCGGCGGGCGCGCCCGGGCGCNCCGCGCCCNCCCAAAAAGGGGGGCCCGCTTAAAAA
TTCCCTCGGGGGCCCCAATTTTACGTTACCCGGTTTTTTTACAAAGGGCCCCCAATAGGA
GGGCGTTTAAAAAGAGGGCGGGCGCGGTGTTTAAAAAGCTA
>TC371057 weakly similar to UniRef100_Q8LL09 Cluster: Hessian fly response gene 1 protein; n=1; Triticum aestivum|Rep: Hessian fly response gene 1 protein - Triticum aestivum (Wheat), partial (26%)
GAGAACCTCTAGCTACCGTAGCTTAGCTGAGCTTCCTAGCTGTAGCCATGGCCAAGTATT
TCCAGAGTGCTCCTGTTAGCAATGAAGCATTGAAGCACAAGGAGATTCTGTTGGACGGCC
TGTACATGCACCAGGACCTTGACGGATCACCAAATCAGAACCAGAAAACTATAGTGAATC
CTAACCTCCCTCTGCAGTTTGGCTGCACCGTGGCTAATGACTGGACCATATATGATGGCC
TTGGCCCCGATAAGAAGCTTGTTGCGCGTGCACAAGGGCCACATATGGGGGCAGGAGTAG
CCAAAGGAAGCTGGTTCATATGTTTCAACATGGTGTTCGTCGACGACAGGTTTGCGGGTT
CCAGCCTTAAGGTGCTCGGACATTTTGAAGAGCCGGTAGAAGGTGAGTGGGCAATCCTTG
GCGGGACAGGAGAGTTTGCCTATGCACAAGGTGTGGTCACCTTCAAGAAACTCCAGGACG
GAAGCACTAGGGTCAGACAGCTTCAGATACGTGCCATCTGCCTCAGCTTTCCATCGTCAC
TTTCAATGCCTACGAAGATGGGGCCATGGGGTGGAAATGGAGGCTCCATTCAAGACATCA
CCACAGGAACCCCGATGCGCCTGCAAAGTGTGACACTCAGCAGCGAGAGCAGCTGGATTG
TCTCTCTTGCATTTACTTATATTGACAAACTTGGAAAGAGGCGCAACGAAGGCCCCTGGG
GTCCTGACAAAGGGAACAGTCAAACCATCGAGTTCGGACCTAAAGAATATGTGACGGAAA
TATCAGGGACAATTGACAATGTCATATCGTCACTTGTTATCACGACAAACATCAAAAAGT
ATGGACCGTTTGGGCATGAGAAGGGCAACCGTTTCAGCGCCGCCGTGCCAGAAAACACAT
GTGTTGTGGGATTCTTTGCCAGGACCGGGAATGCTCTTGATGCCATTGGCGTTTACCACG
GACCCATAGTGGTTTGAACTGGATTTAATGCTGCTTTGCTTTAGTTTATGGCAATCTCAT
GCGAGTTCATTTTAAGGGAAAGTGTGTTTGTTCCACATTTGTTTTCCAGCAATAACATGG
CAAGGGTCATGCTTACGTCTGTGATCCATGTCTCTCTAGTGCAAGAGTACTTTCTTTAGT
TTGTCAGCTGCTATATTCTAGCTATGATTTAATAAAGTGATGCAAGGTTGTTTTCTAGTG
AANAAAAAAA
>TC371061 homologue to UniRef100_A6MZ96 Cluster: Splicing factor; n=1; Oryza sativa Indica Group|Rep: Splicing factor - Oryza sativa subsp. indica (Rice), partial (93%)
TCCGCGGCTAGGGTTTCCTCCGCTTCGCTCTCGCAGAATGCCTCGCTACGATGAGCGTGA
TCGTTATGGCGGCAACACAAGGCTGTACGTGGGTCGTCTTCCCTCGCGCACCCGCACAAG
GGACCTTGAAGACCTCTTCGGCAGATATGGGAGAGTGCGACATGTGGATATGAAGCACGA
GTTTGCATTTGTTGAGTTTAGTGATCCCAGGGATGCTGATGAAGCAAGGTACAATCTTGA
TGGTCGTGACTTTGATGGAAGCCGCATGATTGTTGAGTTTGCTAAAGGGGTTCCGCGTGG
CCAAGGAGGAGGAGGTGACCGTGACCGTGGCCGTGGTGGTGACCGTGAATATATGGGTCG
GGGACCTCCTCCTGGTTCTGGCCGTTGCTTTAACTGTGGGATTGATGGGCATTGGGCTCG
TGACTGCAAAGCTGGCGACTGGAAAAATAGGTGCTATCGTTGTGGAGATAGTGGCCACAT
AGAAAGGGATTGCCAGAACAGCCCTAAGAACCTCAAGCGTGGAAAGAGTTACTCCAGATC
TCCATCTCCTCGCCGCGGAAGGGTGCGTGATAGGAGCTACAGCAGGAGCCGCAGTAGGAG
CTACAGCCGCTCTGTTTCCCCAAGGAGGGATGAAAGGCGATCAAGGAGCCCTCGTGACAG
TCGCAGCCCAAGGAGGAGCCCCCGTGACAGTCTCAGCCCCAGGAGGAGCCCCCGCAACAG
TCGCAGCCCTATGAAGAGCCCCCGTGGCAGTCGCAGCCCTATGAGGAGCCCCCGTGACAG
TCGCAGCCCTAGGAGGAGTGCTTCACCTGCCAAGGGGAGGGCCCGGAGCCCCACCCCTCC
TGGCAGCAGGAGCCCTGCACCAAGGGATAACAGCAGGAGCCCAATGAAGGCTGACAGCCC
TAAAAACATGAGCCCAGCTGCCAATGGTCGTAGCCTGAGCCCCAGGGACGGCGAAGACAA
TGGCCACCACCGTGCACCCAGTGGAAGTGCATCACCCGGTGGTGGTTAGAGATGGATCGA
AATCCTTCAAGCTTTCACCCAGTGGAACTGCATCACCTGGTGAGGGTCGAGAGATCGATC
AAATTCTTCCTACGGTTATGAAACTCTCCAAACATGTTGAACAAAGACTTGCCTGTACGA
GTTTGATTTTATCGTGTACTCTATTTCGGTATTGATACTCCAGTCAGACCATAATATCTG
TTGTACTATGTGCACATGGAATCATTTTGCAGTTTCTACATTCCATCAAATAAAAAAAAA
AAAAAAAGGCGGGCGCTCTAGAGTATCCCTCAAGGGGCCAAGCTTACCCTTACCCCGTTT
TTGGTACAAGGTGGTCCCTATAGGGAGTCGTTTATAGCCTAGGACGGGCCGGCGTTTTAC
AACGTCGTGACGGGAAAACTGGTACTTTGGG
>TC371069
GGGCCGGACCCCCCCCCGGGAGCTTTACCAGGGCCCGGGGGCCGGAAACCATTTCACCCC
GGGAACCGCTATGACCCTTAGGCCCTTTTTGGGGGACCCTTATGACCCAATTTGCCCCAA
AAACCACGGCGGGACCCGGTCCCGGAATCCCCCGGAAAATTCGTCACCCAACGGGTCCGC
CCAGGGTTCCGGAACTGGAGCACGAGGACACTGAACCATGGACTGAAGCGAGTAGAAAAC
CGTCCATTCCCATCCCACCCCACTCCACCAGTCCACACCGCAGCAGCACTCCAGTGAGCT
CGAAACCTAGAGGAGGAAGCGATACAGTACTACAGGCAACCATGGAGGTGGTGACCGGCA
GCAACGGCGGGAGGCTGAACCCGTGGGCGGAGCCCTTCGTGCCGGGCAGCTGGTGCCGCC
CCGCCCCCGTGCAGGCGGCGGCCGCGGCGGAGGTCGAGGACTTCTCCACCGAGTGGTGGC
GCCTCGTCGCCTCCTCGCCGTCCTTCCGCGACAGCTGGCTCCGCGACTACGGCGACCTGG
GGCTCCTCGACGCCGACGAAGGCCCGGACGACAGCGACGCCTTCTTCCCTCCGCCGCGCC
ACAACGATGGAGAGGAGAGGAAGGGAGAGGCCGCCGTCAAGAAGAGCGGAGGCGAGGTGG
CGCCCTGGGGGATCGAGAAGTGGTGGCGGGCGCACGTCGCCTCGCCGCCGGAGGTCCCGA
AGTACGCGGAGAAGGCGCCTGCTAAGGTCCTGGGCGGCGGCAGGTTCAGCCCCCGCACCA
TCCAGCAGCCTCGCTAAGGGACCGGCCAGCCTCATCGCGTTCCGCATCGATCCATCGATC
TTGGCATAAATGAATGGAAAAGGGATAGAAAAAATAGTTGTTTGCGAGCTCTTCTGCTCT
TAATTAGCTTTGCTTATGCTAAATTTCGTCGTGTCTCGTTTTCGTTCTAGTTTCCAGCTC
AAGATCTTAGGGAGGTTCAATTCGCTGCGCTGTGTATGTACAGACGTCTGTAAATGATGT
ACTAGTGTGTAATAAGATGCAGTGATGCAATGACTCCATTCGGTGCAAATGGTTTTCCAA
AAA
>TC371076 similar to UniRef100_A7QIU0 Cluster: Chromosome chr2 scaffold_105, whole genome shotgun sequence; n=1; Vitis vinifera|Rep: Chromosome chr2 scaffold_105, whole genome shotgun sequence - Vitis vinifera (Grape), partial (35%)
CACGAGGCAANTATNTAATGGGGAGAATGGGGTAGGCGATGCTGATACTGTTGAGGGCAT
AATTGATACTGATTCATGCACTGAACAATTGGATAATTTGGATATAAAAAGTGAGGCCGA
GGAAGGTGTCAGTGTATCTTTTGTAGATGATGAGAGCAGTGAGCAGAGTTGGGCCCTGAG
GTCCTTATCTGAATCTACTGTTGCGTGTGTTACTAGTGACTATGCCATGCAAAATGTTAT
CCTACAGATTGGTCTTCGTCTCTTGGCACCAGGTGGCATGCAAATACGTCAGTTGCATAG
GTGGGTTCTGAGGTGTCATGCTTGCTACAAGGTGACACAAGAGATTGGAAAAATATTCTG
TCCAAAGTGTGGCAATGGTGGCACCTTGCGAAAGGTTTCAGTAACAGTTGGTGAAAATGG
GATTACTATGGCTTCACGACGCCCGCGTGTTACTCTCCGAGGCACAAAATTTTCCCTCCC
GATGCCCCAAGGTGGAAGAGATGCTGTCATTAAGAATCCCATTTTACGCGAAGACCAACT
TCCCCAGAAGGTTCTGCATCCTAAATCAAAGAAGTCAAGCAAGCTGGGGGATGATTTCTT
GGGCGCTGAGGACATATTTACGCACAGCGGCGAGAAGAAAGTGGAGCTGAAACCTCCAGT
AAGGAAGGCGCTCGCAATGTTCAGCGGGAAGCGGAATCCGAACGACAACCACTTTTCTCG
CAAGAAGAATTAAGTTCCTTTTTGCCCTTCTGTTCCCCTTGTCATCCATGGCTTTGTAGT
TTCGCATTATATGTAACGAGAAAACCAGAGTGCTATCTTACCTCTCCTTTGGCGAGAATT
TAAGTATGTAAGGTCTCTCAGTTTTGCAACATCTATGTAATGATTACTTTAGAATGGACA
TGGACAACTATGTAAGGTTGGTGTTTTATTACTGCTTTCTCTCATCAACTCCACTGAGAT
AATCCAAATTCTTTGGATGCAAGATCTCTTGGAGCAGCAATGAATTTGTTTCCTGTTTGT
TGC
>TC371089 similar to UniRef100_O04882 Cluster: Farnesyl pyrophosphate synthase; n=1; Oryza sativa Japonica Group|Rep: Farnesyl pyrophosphate synthase - Oryza sativa subsp. japonica (Rice), partial (54%)
ACTTATTCAATGAGGGTCGAGTTTAAGACGACTTCTGGCGAGTTGTTAGACCAAATTACA
ACAAGTGAAGGGCAGAAAGATCTGAGCAAATATACTGTAGATGTTTACAGGCGCATTGTA
GAATACAAAACAGCTTACTATTCATTCTATTTGCCGGTAAAAGAGAATGTTCGTTTTACA
TATTCTGGCAGCACTAGTTTTGATTCACCAGCAGTAAAATTCCTTTTAACCTATTGGCTA
TTGCAAAGGTTGGTTGTGCACTGCTACTGTCCGGTAGGAATTTAGATGATTATGTTCAAG
TGAAGCACATCCTAGTTGAAATGGGTGTTTACTTTCAAAGTCAGGACGATTATCTTGACT
GTTTTGGTGATCCAGAAGTTATGGGCAAGGTTGGAACCGATATTGAAGACTTCAAGTGCT
CTTGGCTGTTTGTTCAAGCACTAGTACGTGTCGATGAGAGGCAAAAAGACATCCTATTTG
AAAATTACGGGAAGTCAGATCCTGCTTGCGTCGCAAAAGTGAAGGCTCTGTATAAAGAGC
TCAATCTCGAGAGGGTGTTCTCTGAGTATGAAAGTGAGACTTATGAAAAGCTGATCTCAG
ACATCGAAGCGCAGCCAAATGAAGCTGTACAAGCAGTGTTGAAATCCTTTTTGCATAAAA
TCTACAGGAGGAGGAAATAGGACTATTCTTGCATACAAAAAGATTGTCGGATGGAACAAC
TTCTTTCCTGTCGGCATGTGCAAGATGAATAACACTCCCTTCTTCCCAAAATAACTGTCG
TTGTTTCAGTTCAAATTACAGAGGGAGTATTACTTATGAATGGTCCAGAGTTTTTGCATA
CCATGTAAAAGTATTAAATAAAATGTACTTCCTTTCTGTTTTGTTCTTCTATTTGTATGT
ATAAGATCATTTACACACAGTTATTGTTGTACTTTTCCTACTCTGGTATTAACCCATTGC
GACAAATTCGCCTTTCT
>TC371091 similar to UniRef100_A6N041 Cluster: Mitochondrial import receptor subunit tom20; n=1; Oryza sativa Indica Group|Rep: Mitochondrial import receptor subunit tom20 - Oryza sativa subsp. indica (Rice), partial (96%)
CGCCTCCCCCAAATCGAAGCGAGGCCTAAAACCCTAGGTAAGCCCCCGGCACCGCCCCGC
CTCGCCGCCGCACCCGATCTCGCCGCCGTCGCCATGGACATGGCAGCGATGAACGACCCG
GAGAGGCTCTTCTTCTTCGACCTCGCCTGCAAGACCGCCAAGTCCACCTACGACGAGAAC
CCGCTCGACGCCGACAACCTGACGCGATGGGGCGGCGCGCTGCTGGAGCTGTCGCAGATG
CATAACGGCCCCGAGAGCCTCAAGTGCCTCGAAGATGCTGAGTCTAAGCTGGATGAAGCA
CTGAGAATTGATCCCAACAAGGCTGATGCACTCTGGTGCTTGGGGAATGCCCTGACCTCT
CGTGGATTCTTCACTTCGGAAACTGTCCAGGCTAATGAATGCTTTGAAAAAGCAACTGGT
TGTTTCCAGAGGGCTGTTGATGTGGAACCAGCAAATGAGTTGTACAGGAAGTCATTGGAT
TTGTCATCAAAGGCACCTGAACTGCATATGGAGATCCATAGGCAAATCGCATCTCAAGCC
TCACAAGGAGCACCCTCGTCCTCAAATGCAAGGCAATCAAGGAAAAAGAAGAAGGACAAT
GACTTCTGGTATGATCTGGCTGGATGGGGGATTCTTCTCGTTGGCATCGGTGTTTGGATA
GGAGTGGCCAACAGTCAAGCCAAGGAGGCACAGCCACCTCACATGTCACAGCCTAACATG
TGATTCAAGACGAGACTTGGAAAAAAGGAAACCTGCAAATGGCATGCCTATGTTAGGACT
TAGCAAAAGTTATGGAGAGGAAATGGTGTTTCCATGTTGCGGTTTTTTGTGGAATTTTTC
GACATGCGGCGGTCTTGACGAGGTTTGTCTTGTCAAAGGACTTGGGCGCTGGCTTCTTAC
GTGCTTCTCTTATTATTAGCAGGAACCATTACTGTGTTTTTGTATGCTCTTTTCACATGT
CTACATAATATTGGGTACTTTGGATGTGCCTTTGTGCGGCATATACTGCTTTCCGTGAGC
ATTCTTTTTGTTTGCCAATAATTGTAAACGACGTTTGGCGTGCTCC
>TC371117 similar to UniRef100_Q2R176 Cluster: SSXT protein containing protein, expressed; n=2; Oryza sativa|Rep: SSXT protein containing protein, expressed - Oryza sativa subsp. japonica (Rice), partial (86%)
CCACGCGTCCGGAGGAAGCGAGAGCCGCCGCGATGCAGCAAGCGATGCCCATGCCGCCGG
CGGCGGCGGCGCCGGGGATGCCTCCGTCTGCTGGCCTCAGCACCGAGCAGATCCAAAAGT
ACCTGGATGAAAATAAGCAACTAATTTTGGCTATCTTGGAAAATCAGAACCTGGGAAAGT
TGGCGGAATGTGCTCAGTATCAAGCTCAGCTTCAGAAGAATCTTTTGTATTTGGCTGCAA
TCGCTGATACTCAGCCACAGACCACTGTAAGCCGTCCTCAGATGGCACCACCTAGTGCAT
CCCCAGGGGCAGGGCATTACATGTCACAGGTGCCAATGTTCCCTCCGAGGACCCCTCTAA
CGCCTCAGCAGATGCAGGAGCAGCAACTACAGCAGCAACAGGCTCAGATGCTTCCGTTTG
CTGGTCAAATGGTTGCGAGACCTGGGGCTGTCAATGGCATGCCTCAGGCCCCTCAAGTTG
AACCAGCCTATGCAGCAGGTGGGGCCAGTTCTGAGCCTTCTGGCACTGAGAGCCACAGGA
GCACTGGTGCCGATAATGACGGTGGGAGCGGCTTGGCTGATCAGTCCTAAGAAAGCTACG
AGCTTGCGTTTTAGGCCGCAGAATGCATGTATACTACCACCCGGACAAACAGAGGATCGT
CCCTGTGCCCTTGAATGATAAGTGGCCGTGATCTTCGCGTGGATGATGATGAGTAGTTGT
TATGTTTGCCTTGGCTTTTCGGATTACAACAGACGTAGATTATTATCATCTGTGATGTGC
TTGACTTTCTGCATTCATCATAGGTCTTATATCCAGTTTACATGGAATAATAGGTCCCAG
TTGTTTGTTCCTCGTGGTGGTGGTTGTCTGCCAACTAGACTAGTGTAAAATCCTGAAAAT
GGTGGTAAGATGTTTTTCTCCTATTAGATGCTTATATCTCCAGCAGTTGTTGCTACTACG
TGC
>TC371145
CCTTCCGACCAGTGCTTCNCCGGTNCGTCTGTTCGTGGAACCGATAAGCACAGAATCCGA
AGAGAGCGGCGGGTGGTTGGCAGATGGCTGCGGCGGAGCCGTCGGGATCGAGCCAGCCGG
GTGCTCCAGGAAGGTGGTCTCTTCACGGCAAGACGGCTCTCGTCACCGGCGGCACCCGCG
GGATCGGGCGTGCGGTGGTGGAGGAACTTGCGGCGCTGGGGGCGGCCGTGCACACCTGCT
CCCGGAAGGAGGCGGAGCTGGGCGAGCGCCTCAAGGAGTGGGAGGCCAGGGGCTTCCGCG
TCACAACCTCCGTCTGCGACCTCTCCGTCCGGGAGCAGCGGGAGCGCCTGATTGGCGACG
TCGCCGAACGCTTCGGCGGCAAGCTCAACATCCTCGTAAACAATGTGGGGACAAACATAA
GGAAGCCAACTACTGAATTTTCCGCTGAAGATTACTCTTTTTTGATGGCCACTAATCTTG
AATCTGCATATCATCTTTGCCAACTTGCACATCCTCTTCTAAAAGCATCTGGTTTGGGCA
GCATTGTTTTCATATCATCTGTCTGTGGATTAGTAGCCGTATTTAGCGGTACTCTATATG
CCATGACTAAAGGTGCCATCAACCAGTTAACCAAGAACCTAGCATGTGAATGGGCAAAAG
ATGGCATAAGAACAAACTCTGTTGCTCCATGGTACATAACGACTTCGCTTACAGAAGGAC
TTTTGGCTAACAAGGAATTTGAGGCCTCCGTTGTGAGTCGAACTCCACTGGGGCGTGTCG
GAGAACCAGGAGAGGTATCATCGCTGGTTGCTTTTCTTTGCATGCCTGGGTTCACTTACA
TAACAGGCCAGACGATCTCAGTGGACGGAGGTATGACTGTCAATGGGCTCTATCCAGCTT
GAAGACTACCAAGGAAGAGGCCATATTTCGCTCTGTTGCCCAGGAGCCCAGTCATATCTT
GTGTTCTTGGCAACCAAAATAAATATTCCTGTAAAACCGAGGTCATCTTGAATCTAGACT
CCACGAGTATTCGCCATTGTTCAGATCAGCAATGTTAAGAAGTTGTGGTCTAAATGGTTG
TATTATTTGCACTTGGTGACCTCTTTCGGATTAAAATGCCTTGCGTTGGAAAANNNNNCC
NCNNACCNCCACCCCCCCA
>TC371146 similar to UniRef100_A7PDT8 Cluster: Chromosome chr11 scaffold_13, whole genome shotgun sequence; n=1; Vitis vinifera|Rep: Chromosome chr11 scaffold_13, whole genome shotgun sequence - Vitis vinifera (Grape), partial (59%)
CTACCGGACTGGACAGGGAGCTGCATCGGGGGGTCCCCGATCGGGTGGCGCGGGGTACGA
GGAGGAGCAGCAGAAGGTCCTCCGCGCGTCGCTTCTCCACGTGGTTGCGGCTCGAATTCC
CTCCAAATCTGCTCCCACTTTTGGCGTTTTTACTGTTTTGCGATTTTGAGATTTTTTATT
TCGGTTTTGCTTTACCCGAGGATGGGATGGAGCGAGTCGGCCATGATCGCGGGTGCGAGG
GACGTGGCCATGTCGCCGGCCATCGTTGGTGCCTTCCCAAGGAAGGAGGCTGCGCTAGTT
GAGTTTTTCATGGATGACTGCCTTCAACAACTCATGGATCGCGTTGATGCTGGTGAGGGA
GAGCTTTTGAAAAACTTGATGCTCACTGAGAGACTATCTAGACTTGTTCGGATGAGGCTT
GAGATGCAGACACCTTACATATCAAAGTGGCCTCAAGCGCTGAGCATTCAGTCCCAACCA
GCAAATGTCTCAACAAGCTTAAAGCAGAGAGCAGTCCTTGTTGATGAGATTTGGCATGCT
GCTGGAGATTCTGGATCAGATATTGATTGGTATGTGAAACGTACTGTGCTTGGTGGCATC
TACTCAGCCTCAGAGGTGTACATGTTAACAGATAATTCTCCAGAGTTTCACGACACATGG
ACATTTGTGAATCGCCGCATCAAAGATGCTCTTGATTTGCAGAAATCTTATAAGGAGGTC
GCTTATCTAACTGAAACCCTGGGAGCAGGGATCGGTGGCTCCATACAGGGCGTCCTGAAC
AAGGTTTTCCAGAAATGAAGAAACTTGCCTTTGCAGGCTGCCTTCTCGACATTTCCACCA
CCACTTATGTCACGTTAAGATTATATGACCTTGTATATAGTACCTTCTTTTACAAACAAA
CGCTATTAGGGTAGCCAAGAAGTTATTTAGTCGGTGATCAGAGGTCAGTTGAGTTGTTGA
TTAGTCATCATTGCGTAATTCCGCTGCAGGTTGGCGAAAAATCTGTTTACGCTACAGACT
CTAGTCCATGTGTGGACCGAGTTGCCGCAAACAGAACAAAGACACTCGCGGCTTTGCATG
GACACGACTTGACATTTGAAACTTTATATAAGGGTTGAGCGCTCGTTGGTGTTATTGTGT
TTAAGATGTATTTTTTTTAAGGGTCAAACCTTTTTGATTTGACAAAATTTAGAGAAATAT
ATCAATTTCCACAATATCAACTTGGTATC
>TC371147 similar to UniRef100_Q643S4 Cluster: Deoxyhypusine synthase; n=1; Lactuca sativa|Rep: Deoxyhypusine synthase - Lactuca sativa (Garden lettuce), partial (67%)
CCACGCGTCCGCGCATGAGAAGCCAAGCGAGGACTGCGATGAAGCTGAACTTGACCCGAA
ATACAGAGAATCTGTCAGGTGGATGTTATTGTTACGACAGCTGGGGGTATAGAGGAAGAC
CTCATAAAATGCCTCGCGCCAACTTACCGAGGTGAATTTTCTTTACCTGGGGCACTGCTA
CGGTCAAAAGGACTTAACCGGATAGGAAATCTGTTGGTGCCCAATGATAACTATTGCAAG
TTTGAAAACTGGATCATGCCACTCTTTGACCAGATGCTACAAGAACAATCTACTGAGAAT
GTCTGGACACCATCAAAAGTGATTGCTCGTCTTGGCAAAGAAATAAATGATGAAAGCTCC
TACCTTTACTGGGCATACAAGAACAATATTCCTGTATACTGCCCAGCACTGACTGATGGA
TCACTCGGAGACATGCTGTTTTGTCATGCAGTTCGCAATCCTGGTCTTATTATCGACATT
GTACAAGATATAAGGCTGATAAATGGTGAAGCCATTCATGCAAGCCCAAGGAAGACAGGG
GCCATAATTCTTGGTGGAGGCCTTCCAAAGCACCACATATGCAATGCAAATATGTTTCGC
AATGGTGCAGATTATGCAGTCTATATCAACACAGCTCAAGAGTTTGATGGAAGCGACTCA
GGAGCACATCCAGATGAAGCAGTTTCATGGGGAAAGATCAAAGGTTCAGCAAAGCCTGTA
AAGGTTCACTGTGATGCTACTATCGCTTTCCCGTTACTCGTAGCTGCAACATTTGCACGG
AGGCCTCATAGTGCAAATTCAACCAATTGAATTTCTCGCTGCTGCGAACTAAGGGCCTGA
AATTTATTTTTCATTGATCTCCAACCGTTTGTCCGGGCTGTTTGGAGGATGACATAGAAG
GGTTTTCGTCAGATGCCGGCGCCACAATTACTGATTCCTTTTGCTGGATGTATACCTGAG
GTTGTAATACCAATTGTATGCTTTGTGATGAGATTGTGTAAGAGGAAATGGACGATTGAG
TCGTTCCTCTCTTTATCTGATTCTGGAAAATGTGCATTTTCTCGCAGAGGGTCAACAAGG
TCCTCAATGAGAAAACTGGAAGTTACATCAAGTCTATTC
>TC371193 homologue to UniRef100_A3F1Q1 Cluster: Nef protein; n=1; Human immunodeficiency virus 1|Rep: Nef protein - Human immunodeficiency virus 1, partial (7%)
GGCACGAGGGAACAGAACCAGCCACCCACCTCTCTCTCTCCGCAAGAACAGAGCTTGGCC
GCCGCTGCCTCGATCTGCCCCATCCGGGCATCTCCGGCGGCACCGTGGACACCTACAGAT
TCTCCTCGTCTCCCTCTACCATTTCCTCCTATTTATTTTATCCGCCGCCGCCAAAAACAT
CGCCACCACTCAATCCTAGCGCCACCTGATTCAGGTCCGGTGGGCTTGCCATCGGCTGGA
GTGGCAACAACGTCTCCATGCCTACATCCTCCCCCAGCGCAGCCACACACACGAGGCATG
CAGCCACGGGCGTCGGGCGTGTGCGGCTTCACCGGCGCTGCTCGGTCGCATGGCTCTGCT
GCTAACGTGTGGACTAGCCACATCCTACTACTACTACTGGTAAATAGATCAAGGTGAATA
GATGTTCATGGGCTGATTCAAACCGAGATGAAGATAGATAAGAAGTCAAGCAAAAAGGGT
AACACAACAAGGTACTTGATTAGTACCTGGTGGAGCATGCAACCCAAAGGGCTTCACCGC
AGTGAAGGACAGAAGTGTGGCAGAAGGTGAAAAGGAAAGTGGTGGGGGTACTCCAGTGTA
TGTGTGTGTGAGGTGGAATGAACCATAGTGAAAGGAACGGCTCCTATTTGTAGATGGGTT
AGTAGCTATGTCGGTTTGGAGATGCATTACATCTGGCATGCATGCGTGTTTAGGCTTGCA
TGCATGCCTCCACTTGTGTCTTTTGTAGGCTGTACTAGGGACAAGTGTAATTTGCTTGGC
TGGCCATTAGTTGGCACTTACTTTATGTGAAAAAAATGAGACCAAGATCTGATTATAAAT
TTGTANAACATATGAAGGTTTGG
>TC371203 similar to UniRef100_A7NUY8 Cluster: Chromosome chr18 scaffold_1, whole genome shotgun sequence; n=1; Vitis vinifera|Rep: Chromosome chr18 scaffold_1, whole genome shotgun sequence - Vitis vinifera (Grape), partial (64%)
TACCGTGCTATGGTGGGTGTTACATCAACGATAATGTGTATACCCCTGGATACGATTAGG
ACAAAGATGGTTGCTCCTGGTGGTGAAGCATTAGGTGGGGTTATTGGTGTTGCCCGCCAC
ATGATCCAGACTGAAGGGTTGTTCTCACTGTACAAGGGATTAGTGCCTTCTCTTATTAGC
ATGGCACCCTCTGGCGCTGTATTCTACGGGGTGTATGACATACTGAAGATGGCTTATCTG
CATTCCCCCGAAGGAAAGAGGAGGATATCAATGATGAAACAACAAGGTCAAGAGGCAAAT
GCATTAGATCAGCTTGAGTTGGGCACTGTTAGGACCTTACTCTATGGGGCCATCGCTGGA
TGCTGTGCTGAGGCAGCCACATACCCTTTTGAAGTAGTTAGGAGACAGCTACAGTTGCAA
GTCAAAGCAACAAAGATGAATGCACTCGCAACATGCCTAAAAATTGTTGATAAAGGTGGA
GTACCAGCACTCTACGTTGGCTTGATCCCCAGCTTGTTACAGGTTCTGCCATCGGCATCT
ATCAGCTATTTTGTATACGAGCTAATGAAGATAGTCCTGAAAGTGGAATGAGTGCAAGTT
GATTCTTTGTGCCAATGTAGCAAGTTCAGGTGGCTCAGCTGACATTACCTTGGTAAAAGT
TGCAAGCAATCGTCGATTTATCAGTGCATCTAGCACATTTTCTTTTTTCTGGTAGGCTTA
CTTCACGAAAGCTTCAGAGGCTGTGAGTGTAGCTTCATTTTGGTCAAGGCATTATTCATT
TGAAGCTTGGCGTCACAGTATTCTTGTGCGCGAGGTCACCCGTGCCTCTTTTCTCTTGCT
CATCTATAGCCAGATTGAGCTTGTGCCCGAGTGAAAACATTTGGCCTTCAAATTTCAGTT
TAACAGGTTTCCAATTTTAATGCTTGATGTATGGATGCATGCATGTCCTGCAACCCGGAA
TGGTTTGGTTTGGTACACGCTCCTGAGAGGTGAAGTTGGCCCCAATTTTAATGCTGGATG
TATGGATGCATGCAAAAAA
>TC371228
CTGGGCAGAAATATACCATCAGGCTAGGAGTCTCCCCACCGATAAGTTGAGAATTATATA
CCTAGCCGTTAATAGCATCGTATATGCAATTCAGATCTGTATTTGGGTGTACCTTGGAAT
AAACGACAATGCGTTGGTTGAGCTGGTGAGCAAAATCTTCATCGTATCTGTCTCCGCTGT
GGCCCTTCTTGGTTTCGCAGTATATGGTGGAAGGTTGTTTGTCTTGCTGAGACGTTTCCC
CATTGAATCGAAGGGGCGAAAAAAGAAGCTTTATGAGGTTGGGACTGTGACGACAATCTG
CTGCACCTGTTTCCTGATAAGATGCATCGTGGTGGCAGTATCTGCATTTGATGCTGATGT
TTCTTTGGAGGTTTTAGATCATCCAATCCTAGATTTCTTCTATTATATGTTGACAGAGAT
ACTGCCTTCCGCGCTGGTCCTTTTCATCCTTCGGAAGCTTCCACCTAAGCGAGTATCGGC
GCAATATCACCCTATTAACTAGAGGTTTTTGTGCTTATGTATGATGTTATGCTTAGAATA
ATGGATGAACTTGGAAGTGCCCAAAATTTTACATGACTGGTGCGAGCTGAATGCTGGTGT
TCGAGCTGTGTGTTTTCCAAAAGCATCGAAGTGTTGTCGATGGATCATGCAATGTGCAGT
CCAGGGGCCCTGTAACTGTGAATTTTCTGTCTTCTGCTTGTTGTGTTTCTGGTGGAATTT
GGTTGAGAGCTTTGCGCTAGTAGAGGAGAAAATCCTAGTGGATTCCCTGATGTTTATCCG
AGTCGTTTTGTGATTGCACTTGCCATGTTTACCATCGGAGTGTTGCTGGTTATGCCGACT
GAGCTA
>TC371238
CCACGCGTCGCAGGGGGCGGCGTCGGCGGCGGCGGGCGGGCGATCGGCGGGGCAGGTCCA
CGGCGTCTGTGCACCGGGCAGGCACGCGGGAGCTGCCGGAGCAGCTGCCGACCGATAGGC
CGACCGTCTGGTCAAGCTGTTCTTAGGATGAGGTCCTCCAAGACTAATGGGAGCGTGCAG
AATGCGGGGAGAGTTAGCCATGCCCAGGGAGAAGGGCCGAGCTGGGTTCTTGTCGCGGGC
AGGAGTTCTGGTTAGCACGCTCTCGGTCATACTTGGATGCAAGCTGAAGCAGATGTTTGA
TACCAAGAAGCAAAATAGTACATCCAGAGCCAAAAGAAGACCTGGAGCTTGTGAACTACA
CTCCAATCTGTACCGGTTTGATGATGAAACCAATTGCTACTGCTGTGTCTCAGATGGTGG
AGTGGAAATCAAGCAAGCACCTGCAAGTTCTTTATTGAAACCTGATGAACCCTCCCTTCC
TCTTGCAAAGATACCAGGGCCAGAATCAAGCAAAGAGAACAGTGGCGTCATGTGGACGTC
ATCGCCTGACCGGCTTGAAGATCATCGCAGACCATTGCAGTACTCAAACAGTTCTGGCTC
TCCCTGTGTTTCAGAATCAGGATCTGACATTTATATCAAGAGAGAGGTCATACAGAAGTT
GAGACAGCACCTCAGGAAACGTGATGAGATGATCATAGAGATGCAAGCACAGATAGCTGA
TCTTAAGAACTCTCTCAGCATCGAGGAGACGCAGACCGCCAATTTGCAGTCCCAGCTGGA
TGGTGCCAACCGAGATCTGTTCGAATCTGAGAGGGAGATCCAGCAGCTAAGGAAGATCAT
CGCAGATCATTGTGTGGCAGAAGCGCTCTCCCGCGACAAGCCCTTGCAAGCTGGAAACTG
GCAACCAGATGCCGCCAATGGGCATGCGAATGGCTACGCTGATAGCAGCATCGATGACCC
TGAGCTGCACTGTATTGGTATCGAGAAGAGGAACGGCGAGGCAGAGAGGGTGGAGATGCT
CAAGAGAGAGGTGGGCGAGCTGAAGGAGGTGATAGAGGGGAAGGACTTCCTGCTCCAGAG
CTACAAGGAGCAGAAGGTGGAGCTCTGCTCGAAGATGAGAGAGCTGCAGGAAAGGCTCTC
GGCGCAGGTGCCCAACATCTTGTAGGATCTACTCGACAACCTCACTACGGAATTTGCTAG
GGCTAAGGTAGCTAGCAAATTGGTGTTGTCAAGGATTCACGGGAAAAGATTTCGTCGCAC
GTGCTAGGGTCTTTGCAGAATGTTACGTTGATTCGTTTTTCTTTCCCCTCAGTTTTAGTC
CTTGGTTGCTCAGTGTTTAAAAGAAGGGCTTATTTTTTTCAGTTGCTAGGGCTAGGTAGG
ATACTGGACCTGGATGAGTGTTGTATAGGTTTTTCGGGTTTGCAGGCGTGATCGTGTTAC
ATGCTCCCTCTTTTAGCTCGGCGTGGTTTAGGCCAGTGCGGTCTTGAATTTGTGGACNTT
T
>TC371245 homologue to UniRef100_Q10F72 Cluster: Expressed protein; n=1; Oryza sativa Japonica Group|Rep: Expressed protein - Oryza sativa subsp. japonica (Rice), complete
CCCCGGATGTACGGGATATCGTCGACCCACGCGTCCGTTCTTCTCGAAACATCCATCCAG
CCTCGTCGCCGGCGACCTCACCCGCCGCCGCCGCCGCCGAAGATGCCGGTGAGGGTGGTC
GACACCGCCACCCCTTCCTCGCAGACCTCCTCAGGACAAGATGCAAATGCTGTGCAGCCG
TCTCCTCCTAGCTGCTCACTCTTAACTGCTGGAAGATGTTTTGCAGGAACTCAGAATGTT
TCAAGTTTACAAAAAGATGAGGCATGGAAAGTCAATGTTCGTATCCATGGTTGTGATATT
GAACAGGGTTATTTATGTGGAACGATGGAGGCACTTAATGTTCCCTTAGCCGACACACCT
GTGGTGACATTCTGGGAGGGGGAGATAGTAGATGCTAAAAATTATACTTTTTTTACTGGC
AAGTGGGAGGCATCAGCAGAGGATGATGTAAGACACTGGTCCAAGTTCCCATCATTTACC
CCTCTTCTGAGTCAGATTGAGGCAGATGGTGGCAAGTCTGTGGACCTTAGCAACTATCCT
TATATATTTATGAGATGGAAAGAGCAGTACTTTGTTAATGTGGGAGTGGACTGCGGGTTG
ACCATAGCTGGTTTCTATTACGTCTGCTTTTCTTGTAGCGATGGATCCATTAGTGGCTTT
TATTACGACCCAAACAGCAGTCCCTTTCAGAAGCTTGAATTGAAGTGCACCAACGAGAAA
CAATCTGGGTTCACCTTTTCTTCATATGAGCTGCAGTGACATGCATGACGCTATTAATCG
AAGTGGCAGAGATTACACAGGCGAACTTTCTGTGCTTGCCAATATGAACATATACTGTGT
GTGTATTGAACCCGTAGTTCCTGATGTTCCTTTAAAATAGTTGAGATGTTATGTATGTAC
GGTTGTGCCAGTGAATGTTGCAAGACCAAACAATTATGTAACTTATCCTTTTGCAATCTC
AGTATTCTGGGAAAAAAGTATCAATTTGGTTATTTATCCGAAAAAAAAAAAAAAAAAGGG
GGCCGGTCTAGAGTACCTTCGAGGGGCCAACTTACCGGTACCCGTTTCTGAAAAAGTGGC
CCCATGGGGGCCGATTAAAGCTAGGCCTGGCGGCGTTTTAAAGCCGGAATGGGGAACGGT
T
>TC371248
ACGTGTCCTCTTCATTCCGTCCCTCTTTTTCCTCCTGTTGCCACCTCTCCCCTCCGCGTC
GCATCCCGTCCAATGGCGGCGCCCGCGCTCCTCTCCGCACCGCCCCCTCCCCCACCAATG
GAAGAGGATGGTCTCACCTCCCACGTCGCACCAAGCCCAACCACACCCCCACCCCCGTCA
AAGCGCGGTTTCTTGCGTGGGCGGCCGCCCATCAGGGTGACATCGGAGTTCGACAGCGAG
CGCCAGCTCTTTTCCCACCGCATCTCCTGCCGCGTCCTCAACGGCCTTGCCAAGCTCCGT
TTCCGAGTTCACCACGGGGCCGCGGGAGGGGCCCCGACTCCCGAGGTGGCGCTCATGGGG
CGGAACTTCTCCGCCGTCGTCGACACCGCCTCCCGCAGCGCCGTGCTGCGAGGAACGGCC
GACCTTGCTGGATCGCTCCACCTTAGTGCGGCGCACAACACGAAGGAGGGACAAGGAGAA
GTGGCAGTAACTACTAGTTTGGGAGATTCACCATGCAAAATTGAGTTATCATCGCTGGTT
CCTCCTGATGGATTGCCAAGAGCAACCTTCTTGTTTCCTAACGGGGAAGTTTCAGTTAAG
GAGAAGAAGTTGGATGAGGGTGAGAAAATTTTGTCAGTAAATGGTATAGTGAAGTCTCAT
GTTCTGAATGGAGTTTGCACTGCATTGTACAATGATAATATGATGAATATCAAGTATCGC
TATAAGGATGATGAGCTATCATTTATTCCCAGCCTCACTTTACCATCAAATTCACTATCA
TTTGCATTTAAACGCCAGTTAACTCCTTCAGACAAGTTCAGTTACCGGTACCATTTTGAC
ACGAACTACTGGAGTGCTGTCTATAAACAAAAGGCCAGTAAGCATGTCAAATGGAAAGCA
GGTTATGGGTCGGACGAAAGGCTTGGCTGGGCATCTGTTTGGGTTGGCGACGCAGGCGGC
AAGACAAAGGAGGCCCCCCTGAAGACAAAAGTCCAACTCGTGATAAAAGTCCCTCAGAAC
AATATACATAATTCAACTGTGGTGTTCCGGGTGAAGAAAAGATGGGATTTTTAGTTTGGA
TATTTATTGCGCAGAGAAGGTGAGCAACAATAAGAAATTTGAATGCATGTGCATCCGCTG
TGTGGAAATTGAAAGGACAATAGTATGTTACTCCCTGTCGCCAGTTGAAGTTAAACTGAA
GCGTTTGATAGGAGGTTTGCATATGCAAGTGTAATATTACGGA
>TC371271 similar to UniRef100_P02876 Cluster: Agglutinin isolectin 2 precursor; n=1; Triticum aestivum|Rep: Agglutinin isolectin 2 precursor - Triticum aestivum (Wheat), partial (97%)
GCACCAGGGCCCTCGCTCTCGGCGCGGCTGTCGTCCTCGCCTTCGCCGCGGCGACCGCGC
ACGCCCAGAGGTGCGGCGAGCAGGGCAGCGGCATGGAGTGCCCTAACAACTTCTGCTGCA
GCCAGTACGGGTACTGCGGCATGGGCGGCGACTACTGCGGCAACGGCTGCCAGAACGGCG
CCTGCTACACCAGCAAGCGCTGCGGCACCCAGGCCGCCGGCGCGACCTGCCCTAACAACC
ACTGCTGCAGCCAGTATGGGCACTGCGGCTTCGGCGAGGAGTACTGCGGCGCCGGCTGCC
AGGGCGGCCCCTGCCGCGCCAACATCAAGTGCGGCAGCCAGGCCGGTGGCAAGCTATGCC
CCAACAACCTCTGCTGCAGCCAGTGGGGTTACTGCGGCCTCGGTTCCGAGTTCTGCAGCA
ACGGCTGCCAAAGCGGCGCCTGCAGCTCCTCCAAGCCGTGCGGTAAGGACAATGGTGGCA
GGGTTTGCACTAACAACTATTGTTGTAGTCAGTGGGGCCATTGTGGCATCGGCCCGGGCT
ACTGTGGTGCAGGCTGCCAGAGCGGCGGCTGCGACGCTGTCTTCGCCGACGCTATCACCG
CCAACTCCACCCTTCTCAGAGAGTGATCTTGCCATGGCAGTATTGCAACAACAAATAATC
CGTGGCAGTCTCATTGCCACATACGGTTTCCCTTCAGTTACTTTTAGTAGTACTAGTCCG
TAATAATTCTCTAGCTTGCAATATGACATGCAGGTTACTGCAACAGTTACAAAATATTGT
TGTGGTGCATGCATGGGTATATTACAGTGAGAAGTACTGTGTGGCAATATAGGGTGTGCT
ATTGTTGCCACAAATTTAGTTTCTCTTGGTACCCTCTGTTGTCGGGATGCATGCATCCCC
GGTTGTAATGTTGCAGT
>TC371305 similar to UniRef100_Q688X9 Cluster: Protein DEHYDRATION-INDUCED 19; n=1; Oryza sativa Japonica Group|Rep: Protein DEHYDRATION-INDUCED 19 - Oryza sativa subsp. japonica (Rice), partial (85%)
CATCTCATCTCATCTCATTCCCCCACCTCCCCCTCCCGATAAGGCGGACAGCGACCGAGA
GAAGCTCCCGGCTCGCCTCCTCCCTCCCTCCCTCCCCTGTCTCCTCTCCCGGCTCCATCC
ATCCACCGGGAGGAGAGGGCAGCAGGCGGAGGAGGCCACACCTACCTACCTATCTATCTA
TCTGTCTGTCTAAGCCGCCGGCATGGACTCGGAGCACTGGATCTCGCGCCTGGCCGCCGC
CAAGCGCTTCTACGCCGCGCAGCTCGGCCACGCCGGCGCAGATCGGGCGGGCATGGACGA
GCTGGACATGGACGGCGACGAGAACGCCGGCAGGCCCGACTTCACCTGCCCCTACTGCTA
CGAGGACCACGACGTCGCCTCCCTCATCGCCCACCTCGAGGAGGACCACCCCTTCGAGCC
CCACGCCGCGCCTTGCCCTATCTGCTCTGAAAAGGTTTCTAAAGATATGCTGAACCATAT
CACCATGCAACATGGGTACTTGTTCAAGAATCGCCGCAGGTTGCGCAGATTTGCTGTTCC
AGGCAGCCAGTCGCTCTCTCTGCTGAGCCGGGATCTACGTGAAGCCCATTTGCAGGTGCT
TCTGGGAGGTGGTGGACATAGGTCGAGCAACAATAATGCCGCAAATATTTCAGCTGATCC
TCTTCTGTCATCATTTGGCCTTAGCTTCCCAACATTAGATGCTGAGGAAACATCAAAATT
GTCTACTCCCGCTCAGAGTGATGTACCAGTGCTAAAAGAGGCAGCTGCTCGGCCGTGGCG
GTCAAGTATGGACTCGTCGCTCACAAGGGAAGAAAGGGAGCAAGCCAGCGTGAGAGCGGC
ATTTGTGCAAGACTTGCTGCTCTCCACCCTATTCAGAGACCAATAACTCAGAGGCGAGCC
GATGTTACCGCTACCCGGGTGCCCCCTGGACCCTGATGCAGACTCCGAAAGGTCGGTGCC
CCCAGACCAAGTTGCCGAATGTGACATCCATGGAAGATAGATAGGGTTTGGCACCCCAGC
AAGGAAGGAAGGAGGTGCATCAGAGTCGATGTGGGCATGAGGTGTCCTAAGTTATTTGTA
GCCGGTCTTTGTGTTGTCAGTTACCGCGATCTCTGCAGGCGATAGATGTCTGCGCAGGTC
GCGGTGGTGTCTGTACCGTACCGCTGCTTCTTTGTTTACAAGCATTGGTTTGTTGTACCA
GTTTTACATAATAATGAATGTTGCTATGCAACAGCAGAAGGCTATGCAGTTTATTTCT
>TC371326
CCACGCGTCCGCTTTGTTCCTCCCTCTTTTGCATCTCTCGTCGGGGCAGGGCACGGAGGG
TGGAAGAAACAGGGCGGCAGCCGGGCTGGGCAGGAGGAGGAAGGAAGCAACCCCACCCAC
CACCCGCTCCTTCTTCCTCCCCCCTCCACGCCTCCCAGGGCCCGAGCTGCTGCCATGGCG
GATAGCAACCCGGACAGCATCAAGAGATACACGCCTCCCGTGCACAGGAATCGTGCAAAC
AATCGCCGCAAGGCTGGAGATAGGGCTGAGAAAGCCAACTATTCATACAACAATGATGGA
GAGAAGAGCCATGTTCCTTCACTAAAGAACCTTCCTCCAATTATCCATCATGATGCGTTT
GTCAGCAATGCTCAAAATGATTACAGTCATGCCAGATTAATACCATTGGAAGGATGTTCT
GCCAGTGAGGCTTCACAGCTTCTCAGTGAACGTTGGGCTGCTGCAATGAACATGTATAAT
GACCCAAATGATTCCCCTGATAAACCAGTGATGTACGCTGGATCTGGCGGATTGTCATGG
GGTCAAGGTCACATGAAACTTCCTCATCAGATGAACTTCCTCGAAGATCTGCGTCGTGCG
GTAGATGCTCAAACGGGCCTGGCAGCGGCGCTCAGCACCTGGAACTAATTGAAGTCAAGC
TGCATCGGTGGAGTGTCACAGATTTATCAGAAGCAAGCTATTTTGCCAGCTCAATGTGTG
TTCAGTTTCGTTTGAAAACTATATGTATGATGATAAGTCCAAATTTTAGTCTAACCTGCG
GCTGCTTGGTTTCTCTAAAATGGGAGCAGCAGTCAATCTCTTGTAGCCTTACAGATGGAA
GGGCAGTGCTGTGTCGTGAACCTGAGTCTGCCTTCACAATGTCCTGGTAAAAGTTGTATT
TGGTTGAAAGAAAAGATTGTCTGGATATACTCTGTCATGGCCTTGAATTTTGTGCAGTTC
TTTG
>TC371327
ATGCCTCCATTGGATCCTCATCAATACATGGAAACAATGCATAGGGTCATGGAAAACCCT
CAGTTTATGACAATGGCAGAGCGCCTCGGGACTGCTCTTATGCAGGATCCCTGCTATGTC
CAGTATGCTGGAAAATTTGACTAGTCCAACACATAAGGAGGAGCTTGAAGAGCGCATGTC
TCGGATTAAGGAAGATCCAGCCTTGAAGCCAATTCTTGATGAGTTAGAGAATGGTGGTCC
TGCTGCAATGATAAAGTACTGGAATGACCCTGAAACTCTTCAAAAGATTGGCCAGGCAAT
GGGAACTACCATGCCGTTTAGCACTGTCTCTACTGCTGAACCTTCTGGTACTGAAGAAAC
TGAAGAAGAAGGTGAAGATGAAGACGAATCCATTGTCCACCACACTGCCAGTGTTGGTGA
CGGTGAGGGTCTGAAGAAGGCTCTAGATGGTGGAGCAGACAAGGATGAAGAAGACTCTGA
GGGAAGAAGGGCCTTGCACTTTGCATGTGGATATGGTGAGTTCAAGTGTGCGGAAATCCT
CCTTGAGGCGGGTGCTGCTGTAGATGCCATGGATAAGAACAAGAACACCCCACTGCATTA
CGCTGCTGGCTATGGCCGGAAAGAGTGTGTGGATCTTCTGTTGAAGCACGGTGCTGCTGT
CACTCTCCAAAACATGGATGGGAAGACGCCCATCGACGTCGCCAAGCTCAACAACCAGGA
CGAGGTCCTCAAGCTGCTCGAGAAGGACGTGTTCCTGTAAATCACTTCACTTGGCCCCCA
TGAAGAGGCATCATGTTTTACATCCCTTGGCATTGGTTTTATATAGTCATACTCGAATCG
GCATTTTATTCGTTGTGTAAGAATCTACTGTTAGCTAGCCTGCAGGCCGACTGGCTGAGG
TTAGAACTGCATGTTACTGTATATGGAGACTTGTGTATCGTCCACTTTGTTGCTGTTGAT
TCCACTAGAGTAATCCAAGATGTACCCAAGATTATTTTTGTCGTTG
>TC371333 homologue to UniRef100_Q84Q77 Cluster: 17.4 kDa class I heat shock protein 3; n=3; Oryza sativa|Rep: 17.4 kDa class I heat shock protein 3 - Oryza sativa subsp. japonica (Rice), partial (94%)
TCGTNCCGAGAAAGCACCGACCAAAGAGCTACCACAAATCAATCGTCACCCTTCCGCTTC
CAACACCAGCCAAATCGTCGATTCCTTTCGCCAGCAGCTCGAATCCCCACAGACAATGTC
GCTGATCCGCCGCAGCAACGTGTTCGACCCCTTCTCCCTCGACTTCTTCGACCCATTCGA
AGGCTTCCCCTTCGGCTCCGGCAACAGCAGCAGCGGCAGTCTCGTCCCGCGCACCTCCTC
CGACACAGCGGCCTTCGCGGGCGCGCGCATCGACTGGAAGGAGACGTCCGAGGCGCACGT
GTTCAAGGCGGACGTGCCGGGGCTGAAGAAGGAGGAGGTGAAGGTGGAGGTGGAGGACGG
CAACATCCTCCAGATCAGCGGCGAGCGGAAGAAGGAGCAGGAGGAGAAGACCGACACCTG
GCACCGCGTGGAGCGCAGCAGCGGCAAGTTCCTGCGCAGGTTCTGCCTCCCGGACAACGC
CAAGGCGGAGCAGGTGAAGGCGTCCATGGAGAACGGCGTGCTCACCGTCACCGTGCCCAA
GGAGGAGGCCAAGAAGCCCGAGGTCAAGTCCATCCAGATCTCAGGCTAGGCGTCGGCGTG
CTCGCTGCTGCGCGATGAGATGACTGCAGTCTGCAGAGCAGCGGTGTGGAGTTTCGACCC
GGTCGTCGCGATGAAATAAAATCAGGGGTAAAATCAGAGTCCGGCTGTCTAGTGCTCTAG
TGTTGTGTGCGAATGGTCCGATGTTGCAGTCAGTGTTTTGAGCCTCTCGCGTCTGTGTTT
TGAGTCCACTTTGTTCATCAGTCTGTACTTATTCCATCAGCAACAAATTAAATCCATTAN
ANC
>TC371337 UniRef100_P15953 Cluster: Cytochrome c oxidase subunit 3; n=1; Triticum aestivum|Rep: Cytochrome c oxidase subunit 3 - Triticum aestivum (Wheat), complete
CTGAGGTTGTTCCCACCATTGAAGTCAGAGTCTGGGTGTGTTTTTCTTACTAATACGGAG
AGGGTTCCGAATGATAAAGACCAATCAAAAACTTCTTCGTTTCGTTGGTAGAACCCACGC
CAACTCTTTTCTCTAAATAATAGAGAGATCTTTTGATAGTCTCACTTCTATCAATGCAAT
GAAAGAACTATCCCTTCCTATTTGTTTGTCCTAATGAGACAAAAAAGAGCCTCCTTCTTT
ACCACTTTAGGGGATGGGGGTGAAGGGGGGTTTACATACAACCGGGGCAAAGTGGTTTAT
GATTGAATCTCAGAGGCATTCTTATCATTTGGTAGATCCAAGTCCATGGCCTATTTCGGG
TTCACTCGGAGCTTTGGCAACCACCGTAGGAGGTGTGATGTACATGCACTCATTTCAAGG
GGGTGCAACACTTCTCAGTTTGGGCCTAATATTTATCCTTTATACCATGTTCGTATGGTG
GCGGGATGTTCTACGTGAATCCACGTTGGAAGGGCATCATACAAAAGCTGTACAATTAGG
ACTTCGATATGGTTTTATTCTCTTCATAGTCTCGGAGGTTATGTTCTTTTTTGCTTTTTT
TTGGGCTTTTTTTCATTCTTCTTTGGCACCTACGGTAGAGATCGGAGGTATTTGGCCCCC
AAAAGGGATTGGGGTTTTAGATCCTTGGGAAATCCCTCTTCTTAATACCCTTATTCTCCT
TTCATCCGGAGCTGCCGTAACTTGGGCTCATCATGCTATACTCGCGGGGAAGGAAAAACG
AGCAGTTTACGCTTTAGTAGCAACCGTTTTACTGGCTCTAGTATTCACTGGCTTTCAAGG
AATGGAATATTACCAAGCACCCTTCACTATTTCGGATAGTATTTATGGTTCTACCTTTTT
CTTAGCAACTGGCTTTCATGGTTTTCATGTGATTATAGGTACTCTTTTCTTGATCGTATG
TGGTATTCGCCAATATCTTGGTCAGATGACCAAGAAGCATCACGTTGGCTTTGAAGCAGC
TGCATGGTACTGGCATTTTGTAGACGTGGTTTGGTTATTCCTATTTGTCTCTATCTATTG
GTGGGGAGGTATATGAAAGAAGGGAACGAATAAGTGGATTGAGGAATAAAAGCTCGAAGA
CAAAGAGAACTTT
>TC371343 homologue to UniRef100_A7PQT1 Cluster: Chromosome chr6 scaffold_25, whole genome shotgun sequence; n=1; Vitis vinifera|Rep: Chromosome chr6 scaffold_25, whole genome shotgun sequence - Vitis vinifera (Grape), partial (80%)
AGGAAGCTGAAATTCTGGCTGCACAGGATGATGGTGGCGGTGAAGCTTTGGATCTTGTAT
ATGAGCGGTTAGAAGCAGTTGATGCATCCATTGCTTCTAACCGCTGAAAAGCGTGCTGCT
GAGATATTGTTTGGTCTAGGTTTTGACAAGCAAATGCAAGCAAAGCCAACACGAGATTTT
TCTGGGGGTTGGCGTATGAGGATTGCATTGGCAGGGCGCTGTTCATGAACCCGACCATCC
TTTTGCTTGATGAGCCAACCAACCATCTTGATCTTGAGGCTTGTGTCTGGCTGGAAGAGA
AATTAAAGAACTTTGAGCGTATACTTGTTGTTATCTCGCATTCCCAAGATTTTCTAAATG
GAGTGTGCACTAACATCATCCACATGCAGAACAAGACCCTCAAGTTATATACTGGAAATT
ATGACCAGTATGTTCAAACTCGCTCTGAGCTTGAAGAGAATCAAATGAAGCAGTACAAAT
GGGAACAGGAACAGATAGCTAATATGAAGGAGTACATTGCACGATTTGGTCATGGATCTG
CGAAGCTTGCTCGTCAGGCTCAGAGCAAAGAGAAGACTCTTGCAAAGATGGAGCGTGGTG
GTCTTGCTGAGAAGGTTGTCAATGACAGGATTCTTGTTTTCCGCTTTACAGATGTTGGCA
AACTCCCACCACCAGTGCTGCAGTTTGCTGATGTCACATTTGGTTACACTCCGGATAATC
TCATCTACAAGAACCTTGACTTCGGTGTTGACCTTGACTCGAGAGTTGCACTGGTCGGTC
CCAATGGGGCAGGTAAGAGCACACTTCTGAAGCTCATGACAGGTGACCTATCTCCGTTGG
ATGGCATGGTCAGACGCCACAACCACCTACGCATTGCACAATTCCATCAACATCTCACTG
AGAAGCTGGACCTGGACATGCCGGCCCTGCAGTACATGATGAGGGAGTACCCTGGGAATG
AAGAGGAGAAGATGAGAGCTGCGATTGGCAAGTTTGGCCTGTCAGGAAAGGCACAGGTGA
TGCCAATGAAAAACCTGTCTGATGGGCAGAAGGCCCGTGTCATTTTTGCTTGGCTAGCAT
TTAGGCAGCCACAGATGCTGTTGCTTGATGAGCCGACAAATCATCTTGACATTGAGACCA
TTGACTCACTTGCTGAGGCACTGAAGGAATGGGACGGGGGGTTGGTCCTGGTGAGCCATG
ACTTCAGGCTGATCAATCAGGTTGCTCAAGAGATCTGGGTCTGTGAGAACCAGGCGGTGA
CTAGGTGGGAAGGCGATATCATGGATTTCAAGCAACACTTGAAGAAAAGGGCTGGTCTCT
AGATTTCCTGTCTTTTCCTTCTCGGCTCTTTGGAGATCTAGACAACCCAAAGTTTTTGCC
TGTATCAGAAAAGTTTCCATCATTTAGCGTGACAAGTATGAGTATTATTGTATCACTTAA
AACATATCTTCTCCACACTATTTTATAACCAGAC
>TC371344 similar to UniRef100_A7P521 Cluster: Chromosome chr4 scaffold_6, whole genome shotgun sequence; n=1; Vitis vinifera|Rep: Chromosome chr4 scaffold_6, whole genome shotgun sequence - Vitis vinifera (Grape), partial (82%)
CCACGCGTCCGCGAAACCCCTATCCATCCGTCCGTCCCGGGGAGAAGACCGCCGGCGGAG
GAGACGCGCGTGAGGCAAGAGGAGTCAAATCCTCCTCCCGCGCCGCCGACCCCACCCGCG
GCATTCTCTCCGGCGCCCCTCGTCAGGCCAGTTAAAAAAACAGCAGCAAGATGGTGCTGT
GGGTCTTCGGGTATGGGTCCCTGATCTGGAAACCCGGATTCGACTTCGACGAGAAGATCC
TGGGATTCATCAAGGGCTACAAGCGAACGTTTAATCTCGCTTGCATTGACCATAGAGGCA
CACCACAGCATCCAGCCAGGACCTGCACCCTTGAATCCGAAGATGAAGCCATATGCTGGG
GAATTGCTTATTGTGTCAAAGGTGGTCTAGAAAAAGAGCGAGAAGCAATGCAGTACTTGG
AGAGAAGAGAATGCGAGTATGACCAGAAGATCTCTGTGGATTTCTACAGGGATGGAAATT
CTCTGGAACCAGCTGTGACGGATGTATTAGTTTTCGTATCCACTCCTGATCCAGTTGGCA
ACAAATACTATCTTGGCCCTGCTGCTTTGGAGGATATGGCAAAGCAGATTGCTACAGCCA
GTGGCCCTAATGGATATAATAGGGACTACCTGTTCTCAATGGAGAAGGCACTGTCCAATA
TAAGCCATGAAGATGACTCGATCATTGTGCTTGCGGATGAGGTGAGGAAGGTGCTGAGCA
GGTCGACAGAGAAGAAGGTCACCGGCTCCGACATACCATTAAAATCGCATACACCTGTTG
TGCACATCTCTGCTCTTCCTGAGGGCACCGTTGCGGTTTCAACATAGTAANA
>TC371347 similar to UniRef100_A7PTY2 Cluster: Chromosome chr7 scaffold_31, whole genome shotgun sequence; n=1; Vitis vinifera|Rep: Chromosome chr7 scaffold_31, whole genome shotgun sequence - Vitis vinifera (Grape), partial (54%)
TAGCAATGCAGATTCTGCGAAGCCGGGGAAGGCTGCAAAACGGCGAGAGAAAAAGGCAAA
GGAAGAAGCTGCTCGAGAGCAGCGAATTCAAGAAGAACAAACCAATCTTGTCAGTGATCG
CATGTTAGAAGACGGGAAACTTGGAAGGAGGCTTGAGCCCTTGGGGCTGACCATTCATGA
GATAAAGCCAGACGGCCATTGCTTGTACCGTGCTATCGAGAACCAGCTGTCACTCAATTC
CAAGGGCACTACACAGTACAATCACCAGGAGCTACGGCAAATGACAGCCAAGTATATGAG
AGAGCATGCTGCAGATTTCCTCCCATTTTTCCTATCGGAGGGCAAAGCCGAATCTGGACC
AGACCCCTCGGAGAGCTTTGAAAAGTACTGCGAGGAGATGGAGTCCACCGCTGCTTGGGG
TGGGCAACTCGAGCTTGGTGCTCTGACACACTGCCTAAAGAAGCACATCGTCGTATACTC
TGGCTCCTTTCCGGATGTAGAAATGGGCAAAGAATACAACAAGTCAGGACCAGGAGGTGA
CCCTAGCATCAGGCTTTCCTACCACAGGCATGCCTATGGCCTCGGCGAGCACTACAACTC
GGTGATACCCACTGAGTTATCTTGAGGCAGGAAACCAAATGTACTTGGCATGTGTTTATC
CATGAGAAGTCTTTCTGGTCATTCTCTGGTTGAGTGTACCAAATCATAGAATATGTTTAA
ATGGGATTTTACTTCCCAAACAATTTTGCCTGTAAAACGGTTTTGTTTACTTATTTTGCT
GTGGCTGCGTACTGTGTTGACTCT
>TC371354 similar to UniRef100_Q2QYQ2 Cluster: Expressed protein; n=1; Oryza sativa Japonica Group|Rep: Expressed protein - Oryza sativa subsp. japonica (Rice), partial (92%)
CCGGTTCGTGGTTCCGATTCCCGTTTCCTTTGCGCGTTAGGACTAATATCTGGGACTAGC
GGATCCATCGGTCCAGCATGGAGCCCTCAGCACAGGGAGAGCCTTCTACTTCCGCGTCGG
TTGACGATAGCCAATCAGTCTATAGGGCTGAAGATTCAGAACTCTTTCCCTCTGTCCCAG
CATTAAACCAAGCTGCGTCTAATCTTGCCCAAATAGCTTCGTATTTTACCCAGTGCCTCC
CGGTGCCTGGTTACACAGGAATACCGGAGGAAGGCCAAGAACTAGCAATACTTCCACCGG
TCTCAACTTCTGGCAGGCCTGCTCTTCAGACTTCTTCTGCAGAGTTGGATGGCAGTAGCT
TGTCTCCCAGTGTAATAAGTTCCTCTCAAGAAACCTCGGAAATCTCAGGGCAGATGGCAC
CTTTTCGTGTTTTTCAGAATGGAGCTTCACTATTTCAAGGTCTCGTAGATCGTGCTCGGA
AAACTGTACGTGGTTCAGCAGATGATATCGGATGGCTTCAGCGCACTCAAGGCTTACCTG
CAGCTGAGGATGGGACGACCAGATTTTTGGAGATCCTTGACTCCGTGAGAAAAAATGAGC
ACAAGCTACCTGATGCGGTGGTGTATTTGTTAGTTCCAGGTTTATTTAGTAACCATGGGC
CACTTTACTTTGTGAAGACAAAAGCATACTTCTCCAAAATGGGTCTGGTTTGTCACATTG
CCAAGATTCACAGTGAGTCTTCAGTAAGTAAAAACGCAAGGGAGATAAAGGAATACATTG
AAGAAATATACTGGGGATCAAGGAAACGTGTGCTACTTCTCGGTCACAGCAAGGGTGGTG
TAGATGCGGCAGCAGCTCTGTCACTCTACTGGCCACAACTGAAAGACAAGGTTGCAGGTT
TGGTACTAGCTCAAAGCCCCTATGGAGGAAGCCCAGTTGCTTCTGATATCCTGAGAGAGG
GGCAGCTTGGTGACTATGTCATGCTACGCAAGCTTATGGAGATTTTGGTTTCAAAAGTCC
TTAAGGGTGATCTGCAGGCACTAGAAGATCTGACATATGAAAGGAGGAAAGAATTCGTGG
CGCAGCACCCATTGCCCCCCGAGGTGCCAATTGTATCATTCCACACGGAGGCAAGCATCA
CCCCAAGTGTGCTGACAGCCCTCTCTCATGTCGCGCATGTGGAGCTCCCGGTTGCCGCTG
ACGGCAATCCTGCGAGGATTCCGGTTGTAATGCCACTTTCAGCTGCCTTGGCAGCATGCT
CGCAGCTGCTGGTGGCGAGGTATAGTGAGAAGAGTGACGGTCTTGTGACGAGGAAGGATG
CTGAAGTTCCCGGATCGGTGGCGGTCCGACCAGAGCGGAAGCTGGACCATGCGTGGATGG
TGTATTCCTCGATGAATGAGGAGCCCGGGGATCAGGCGAACACGTCGCAGGTATGCGAAG
CTCTGCTGACTCTGCTTGTCGAGGTTGCGCAGAAAAGGAGGCATCAGACGGCCATGAAAG
ACGAATAGGGAAAACGTTGGAGCTGTGCTGACAGATTTGTGTAACTATAGATTGACTAGG
TGGTTGTTGGTCGACGTTGAAACTGCTTCTGGTAACCTTGCCGAAGCTGATCTTTATGCA
TATACTTCTGGTTTTTTTTTGTCATGAGATAATATCATCAGGAATCATAGAANANAAA
>TC371376 weakly similar to UniRef100_A7QUY2 Cluster: Chromosome chr16 scaffold_182, whole genome shotgun sequence; n=1; Vitis vinifera|Rep: Chromosome chr16 scaffold_182, whole genome shotgun sequence - Vitis vinifera (Grape), partial (35%)
CGGCGGCGGCGGCGGCGGCAAATCGTGTGAACCAGGTTTTTGCATTTGTTGCTATCTTAT
GGACGACAAGAGTAACGTGAAGAAGGAAATAGATGGCTCCCTTGCGCCCCGTCCTCGCAA
GGGAGGACTTAAATTCGCACCCAAAAAGCCTCCAAAGAAACCTGCAAAGGTTGTCCCAAA
AGCGGAGCCTGTTGAGGAGAGCAAGGATGAAATCATTGATAAGGAATTGTTGATGAAACT
GAAGACATCACAGAGCACTGATCCCTTTGGAAGAAGACCTAAGGTTGAGAAAAAAGAAAT
CAATACACAGGTTGCATTTGGGCAAGGGAACTCTTCGTACGCAAGATCTTTTCCTACGCG
GAAGTATTCGGCAGCGCCAAAAGCACCAAAAGAATATGTGGATCCATGGGATTATACCCA
TAGCGACTATCCTATAACTCTCCCACTTAGGAGGCCCTACTCTGGAGATCCTGAGATTCT
TGATGAAGAGGAGTTTGGAGAGAATTCGGCCAGCAGAGCTCAGGATGGCGAATTAACTGC
AGCAGAAGAACTTGGATTAATGGATTGGTCCGACACACCACAGTTACTCTTCTTCCAGTT
ACCTGCGTCTCTTCCTTTACCAAAGCAAATGGAATCTGTTGAAGAACCAAATACTGGCTC
TGAGGAGAATGTTGAACCTGCCACAAGCTCTAAAGTGGCACGTGGGCAGACACTCCCTGG
CTCTAAGATCAAAGATCTGCCAGGAGGTCTCATGGGGAAGATACTCGTTTATAAAAGCGG
TAAAGTGAAGATGAAGATAGGAGATGCACTGTTTGATGTATCTCCCGGTTCAAATTGCAT
GTTTGTCCAGGAGGCTGTGGCGGTTAACACCAGAGAAAATCATTGCTGCACCCTGGGAGA
GGTCAGTAAGCGCGCGGTTATTACCCCGGATGTTAGCTATCTGCTGGGCTCTACTGACAA
GATGGAAGAATAAGTCCATGTTTGCATGGAATATTGTTCAGGAGAACAACCTGTGAGTAT
ACTTGCCCTTCCTGGACTTCATTCTAGGAGGGGGGTATCAGCTTTTCCCAATATGATAGT
CTTTGGTTTTCGAGGAAATGCATTGAACAATAGTTGAATTGATCAGTCAGTGACAAATGG
ATCAGTGCTGAAGTGAGGGGAATGGCATAAAGTCGCAATTTTGGTA
>TC371397 homologue to UniRef100_P93176 Cluster: Tubulin beta chain; n=2; Hordeum vulgare|Rep: Tubulin beta chain - Hordeum vulgare (Barley), partial (63%)
GCCGTACCGATACCCCTCTCGCCGCCCATTGTTCTGCCTGCGGGAACCATCTCATATCTC
GGCCAAGATGAGGGAAATCCTGCACATCCAGGGTGGGCAATGCGGCAACCAGATCGGTGC
CAAGTTCTGGGAGGTGGTGTGTGATGAGCATGGCATTGACCCAACTGGGCGCTACACCGG
TACCTCTGACCTGCAGTTGGAGCGTGTCAATGTCTACTACAATGAGGCCTCCTGTGGTCG
CTTTGTGCCCCGGGCTGTTCTTATGGACCTTGAGCCTGGCACCATGGACAGTGTCCGCAC
TGGCCCTTACGGGCAGATCTTCCGCCCTGACAACTTCGTCTTTGGGCAATCTGGTGCGGG
TAACAATTGGGCCAAGGGCCACTACACCGAGGGTGCTGAGCTTATCGATTCTGTTTTGGA
TGTTGTGAGGAAGGAGGCTGAGAACTGTGACTGTCTGCAAGGATTCCAAGTATGCCACTC
TCTTGGTGGTGGTACCGGGTCTGGCATGGGTACCCTGTTGATATCTAAAATCAGGGAGGA
GTACCCTGACCGCATGATGCTGACGTTCTCAGTGTTCCCCTCACCAAAAGTATCTGATAC
TGTGGTTGAGCCATACAATGCAACTCTCTCAGTCCATCANCTGGTTGAGAATGCTGACGA
GTGCATGGTTCTTGACAATGAGGCTCTCTATGACATCTGTTTCANGACTCTTAAGCTGAC
CACACCTANCTTTGGGGACTTGAACCCATTTAATCTCTGCTACCATGANTGGAGTCACAT
GCTGCCTAAGGTTCCCTGGTCAGCTGAATCCNGACCTCCGGAAGCTGGCAGTGAACCTTA
TCCCATTCCCCGCCTCCACTTCTTCATGGTGGGCTTTGCTCCATTGACATCCCCGTGGCT
CTAGCAGTACGGTGCCTCCTGTCCAGAGCTCAAAAGCAAATGTGGATGCCAGACATGATG
TGCGCGCGATCTCGCATGGCGTTACTCACTGCTCGCATGTCCGGGAAAATGACCAAAGAG
GTCACACAATTATCACTCCAACAGACTCACCATTGGGGATGATCCCAAATGTTATTACGT
TGTAATCCACGAAGGTTCCAGGGTTCACTTGTGGACTGACCCACGGAAA
>TC371400
TGCGACCCACGCTTCCGACCAGATNCATNCCACACTCCGCTTCTGTGCAACGGACGAGGC
TAACCAGCAACAGCGAGCGATGAGGCCATCCACCATGGCTCGAGCCCTCGCGGCCGCGGC
TGCCGTCCTCGCCGCCGTGGTCTGCGCCGGCGCGACCCCGGAGACGACGTGCAGGGCGGC
GGCGGGCGCCGACAGGCGCGTGGACTACCGCTTCTGCGTGTCCAGGCTGAGCCAGCACCA
CGACAGCCCCGACGCCGACACGTGGGGCCTGGCCAAGGTGGCCGCCGACGTGGGCGTGCT
CATGGCCAGCAACGGCGTCTACGACATCAAGGCCATGCTCGCCGGCAAGGAGGAGCGGCC
GGCGGGCGCCAGGGCGCGCGGGCCGCTGGAGCAGTGCGAGGCGCTGTACGACAGGATGGG
CGCCGCGTTCGCCGAGGCGTACGACGGCATCGACAGGCGCGACTACGCGGCGGGCAAGGA
GAAGGCCGGCGAGGCCGCGTCCCTCGCGCGCCGCTGCGCCCACGCCTTCGCCCGCGCCGG
CGTCGCCGTGCCGCCACGGCTGGCCAAGCAGGGCGCCGACTCGGTGCAGATGGCCATCGT
CTGCACCGCCATTACCAACCTCGTCAAGTGAATGATCTCTGCATTGTTTGCCCGTCGAGA
GAAATGGGCCGTGTCTGCATTGTTGATTGCTCGACCGTGATGTCATGTACGCCTGTGTTT
GTGATATCGATCGTTGATAGTGGACTTGGTGGTAGTGGTACGACGTTCTTCACTGTTGTG
TCGGTGTCAGAAGGGAATAAACATTGCATTATCTTTTTCAAAAAAAAAAAAAGGGGCGGC
CGCTCTAGAGTATCCCTCGAGGGCGCCAAGCCTTACGCGTACCCAGCTTTTCTGGTCCAA
GTTG
>TC371406 similar to UniRef100_Q0D7C7 Cluster: Os07g0264900 protein; n=2; Oryza sativa Japonica Group|Rep: Os07g0264900 protein - Oryza sativa subsp. japonica (Rice), partial (79%)
TTACCCCATTACTCATCTCTCTCTTCCGTGAGCGGCGGCGACAGCGGTGGCGCCGCATCT
AGCAGAGAGGCCGGCGAGAGGATATTTCAAGGTCACCGTGAGCACATCTGGCAGCACAAC
TCCTTCAATTGAGGAGAGTTGAAGGCCACCGTCACTACATCTAGCAGCACAAGCACAACT
ACAATCTGAGAGCATTTTCGAAGACCAATGATTCCCATGGAATCGGATGCTGTCAGTCAG
TTAGTCAAATCTAACTACACTGATCGACTGAGGTCCTATCTTGAAGCAGGCTGCCACCTT
CAGCACCAAAGTATCCGGAATATTAACCAGTTACAATCTTGCGAGGAAAAATTGAGGACC
ATATAAATAAAGCTAAAGTTTTGATTGAAGAACTTGAATGCCTGGCCGAGGATGTTTATA
GCACTACGCTAACAGCCAGCCTTAGTATCTTAGAAGCTTCAGATTGCTTTGATGATGATG
ATAACCTGCCAGCAGATTCTTGTGAGGATGAAGGGCAGTCTGTGGATCCGCTGGACAGCG
CAGTATCTTACTCGAGCGTTATGATTCTGGTTCACAATATGTTAAAGTTGGATTATTCGA
TGCAGGAGAAGATAGTCAAGGCACTGTGCCTTAAAACACCATCGTCGGAGCTAGATGGCT
ATTGTCTAATGTGGGACTTGCGGCCGTATATTGATGACAATGTGATGCAGCTTGCCTGGA
AATTCATTTCGTAGAAGCGGAGCGGACCACGCCTGACGGTAAACTAGTGCCTGATGGACA
ATGATTTTGCTGCAAGCATTGTTATGTGGGGCTAGAAAGGGCCCCGCCTAAACTTAAAGG
GATATGTATCCCCTATTTACCCTTAGCAGTTTAGATCTTTTAGAGATATTTCTTGATTCC
CAAGTTGGTTATTTCCTAATGTTTGTTAGTTCGGTTTGGCCTCCAAGTTTGTAAGTCAAC
ACCCCAAGCTAAGTCAAATATTGAAATAGGCGGAAAAAAAAATGTGATTTTTAG
>TC371411 similar to UniRef100_Q6E5A5 Cluster: Plastidial ADP-glucose transporter; n=1; Hordeum vulgare subsp. vulgare|Rep: Plastidial ADP-glucose transporter - Hordeum vulgare var. distichum (Two-rowed barley), partial (63%)
CGGCACGAGGCTATTGCGGGGGCGGTCTCGAGGACTTGTGTGGCGCCGTTGGAGACAATT
AGGACGCACCTGATGGTTGGGAGCAATGGGGATTCAATGACAGAAGTGTTTCAGGCAATT
ATGAAGACAGAGGGCTGGACAGGGCTGTTCCGTGGGAATTTTGTAAATGTTATCCGTGTT
GCTCCAAGCAAGGCGATTGAGCTATTTGCTTTTGATACAGCCAAAAAATTCCTGACTCCA
AAGGGTGATGAGTCCTCTAAGACCCCCTTCCCTCCATCACTTGTCGCGGGGGCACTTGCA
GGTGTCAGCTCAACACTGTGCACATATCCTTTGGAACTGATCAAGACACGTCTGACTATA
GAGAAAGACGTATATGACAACTTTCTCCATTGCCTCGTCAAGATTGTACGAGAGGAAGGC
CCCTCGGAGCTTTACCGTGGTCTGACACCGAGTCTGATAGGAGTGGTGCCATACGCCGCG
ACCAACTACTATGCCTACGACACCCTGAGGAAGCTCTACAGGAAGACATTCAAGCAGGAG
GAGATCAGCAACATTGCAACCCTCCTGATTGGTTCGGCCGCGGGCGCCATCTCGAGCACT
GCCACCTTCCCTCTCGAAGTAGCTCGCAAGCAGATGCAGGCTGGGGCGGTGGGCGGAAGG
CAGGTCTACAAGAACGTGTTCCATGCGCTCTACTGCATAATGGAGAAGGAAGGGATCGGC
GGCCTGTACAAGGGGCTTGGGCCCAGCTGCATCAAGCTCATGCCCGCGGCGGGGATCTCG
TTCATGTGCTACGAGGCCTGCAAGAAGATTCTGGTCGAAGCCGAGGAGTAGAGCGAAGTG
CGCCACCGGTGTCGGGTCCTTAAAGAAGAGGCGGCAGGAGGATTAAGCCTCGTCTTCCTT
TCTATCAAGAAAAGAAAATTGGATGATCAACTACTCATCAGAAGCTTAGGTCAAAGGTAT
TTGAGACACGTCTGTTAGATGAAGAAGTTTTGGCCTCTAAATTAGTTCTGTGTTCGAGTT
GAAATCCATAAACAATATTCTGACTGGCGGAAGCAGTTTTGTCATGCTACTTTGCTTCTG
TGCTACTAGCCCTGTTTCTCCCTTTATATCACCGGATCTTGGTTAATCTTTT
>TC371416 similar to UniRef100_Q0DHM8 Cluster: Os05g0456300 protein; n=2; Oryza sativa Japonica Group|Rep: Os05g0456300 protein - Oryza sativa subsp. japonica (Rice), partial (86%)
CCACGCGTCCGCTCGGCCCGTGATCGCATCCTCATCCCCGTCTCGCTCGCGCGGTGGCCG
GAGGATGGCCGCCGCCCATTTCACGCTCAACACCGGCGCCCGCGTCCCCTCCGTGGGCCT
CGGCACCTACAAGGCCGCCCCGGGGGTCATCGCCGACGTGCTCAGCGCCGCCGTCAAGGC
AGGGTACCGGCACATCGACTGCGCGCCGCTCTACCACAACGAGAAGGAGATTGGTGTTGC
TCTGAAGAGGCTCTTCGACGATGGCGTGGTCAGGCGAGAGGACCTCTTCATCACTTCCAA
GATATGGTGCAGCGATCTCGCACCCGAAGACGTTCCGCTCGCAATCGACAGCACGTTGAA
AGATCTGCAGCTGGATTATGTGGATCTATACCTAATCCATTGGCCATTCCAGGTGAAGAA
AGGCACCGAAATTAGCCCCGAGAACTTTATGCAACCTGACATACCCAAGACCTGGCAAGC
CATGGAGCAGCTGTACGATTCAGGCAAGGCTCGCGCCATCGGCGTGAGCAATTTTTCCTC
CAAGAAGCTAGGTGATCTGCTTGGCGTTGCCCGGGTCCCTCCGGCCGTTGATCAGGTCGA
GTGCCACCTTGGCTGGCAACAGGCGAAGCTGAGAGCGTTTTGCCACTCCAATGGGGTTCA
TCTATCGGCGTACGCGCCCTTGGGCAGGATGAAAGACGTATCGAGTAACCCGGTGGTAAC
ATCAGTAGCCGAGAGCCTGGGAAGAACTCCGGCACAGATAGCTTTGCGATGGGGTCTTCA
ACAGTGTCAGAGTGTACTTCCCAAGAGTGCTAATGAGTCGAGGTTGAAGGAGAACATTGA
TCTGTTTGACTGGTCTATTCCAGAAGAACTGTGCACCAAGCTTTCTGAAATAAAACAGGT
TAAGCAAATCAGGGGGGATTCTTTTGTGCACCCTCAAAGCATTTACAAAACCTACGAAGA
GCTCTTCGACGGAGAAATTTGAAAGGAGACATCAAAATCTGGATGCACCACTAGAGTATT
GAACCGAGGAACAAATTTGACAATGCTTTGTGCATGCAGGACCATATTATGTTTTTTATC
TACTGTAAGATAATCGCATCGAAGGCTAATAATAATAATAATTTCCTCCGGTGGCTTGGC
>TC371439 similar to UniRef100_A9WA38 Cluster: PAS sensor protein; n=1; Chloroflexus aurantiacus J-10-fl|Rep: PAS sensor protein - Chloroflexus aurantiacus J-10-fl, partial (3%)
GGGTGGTACCCGTCCGGAATCCCCGGGGAATTTTTGAACCCCGGGTGCCGGCGCTTGGGG
ACGGGGAACCTTAACTGTGCCTTAAGAGTAAAAAAAAACCTGGAATCCCTCTGGGTGCGG
GACCTTTCCTTTCCCCCCAACGACCAGTTCCAAATTCGTATTATTGTTCCGGGGAGGTTT
TCCGTCCCAATTCTCCGCGGAAGTTTTGTTCCTCCCGAACCCCTGGCCATTTTTTATTGC
CCGCCTTGGTNCAGTAGTGGGATCATCCCATGGGGAACAGATTTTTCATGGTGGGGACCA
GCATCCTTCGCTGTGATGACGATCGTGTTCGGAATAATCAGCGCGGTTCTCTTGGCGATG
AAACATCATCAAGATGACCATGGCGAGTTCTCTACATACCGGCGATCGCCGGCGATGCCA
TGCGGCGTGGTAGCAGCCGTTTTGGCGTCCATGACGCAGATTCTTGCCAGCGTGACCATC
TGCTGCTTTGGGGCGTGGCGGCTAACTAAGGGGGCCAAGCGCATCGCCGCGATGGTCTTC
TTCATCACCTCATGGGTCCTTGCGATCATAGCAGTGCTGCTATTTCTGGCAGGTGCCATG
TTAGGATTTGAAGGCTCTGCAAAGAAAACAGTTGGGAATGCTAGGATTGTCGGAGGTGTC
GCAATTTTTGTGATCGCGACGTTTTTGTTTCTTGTAGTCGCCGCCCTTGAGGTTGCCTCA
TACCGCCTAGTTCGGAAGAAGGACCACTACCAAGCATATGTTGGCAGTAATCCTCCTTTT
GTGCCATCTAAAGACGCTCCCTACGGTTCTGCTCCTCCACCGCCAAATCAAGTCTAAGGT
TAGCACTGCCTCCATGGCATGGTTGTCTTTCCCTTCCAAAGGAGGAACACGTTGTATGAA
CTGCGGTAGGTGAAAGGCGTAGGCTACGACCCATGCAACCATCTTGCGTGTTTTGTGTGT
TTGTTATGGCTCCACTCAAGTCGTGAGAAAGAATTCAAAAGTTTATCTGCATTGCTTGAA
ACATATGTGCTTGTGAAGCTTTTTTATATGTTACGAAAGCCATTATACGTGGCTGCCATC
TGGACTATCGAAATCATTGATGGGAATAAGTGTCGTCACTCATGTGCGTCTCTTATCGCC
ATCAGAGAGTTTAGTTGGGTTTGTTCTCACGGGAGAAGGATGGTTTGTGTGTTCGTGTTT
TTTCTTAATGTATCCGATTATAAAATGGAATATCTATTGAACCGAGTGTCCAAATTATGG
CCCATTTACACCGTTGCATCCCTCTGCTAAAATCTTCAAACT
>TC371446 homologue to UniRef100_Q75H77 Cluster: Serine/threonine-protein kinase SAPK10; n=3; Oryza sativa|Rep: Serine/threonine-protein kinase SAPK10 - Oryza sativa subsp. japonica (Rice), partial (65%)
CGCCGGTAGGTTCAGCGAGGACGAGGCGCGTTTCTTCTTCCAGCAGCTGCTCTCAGGAGT
CAGCTACTGCCACTCCATGCAAGTATGCCATCGTGACTTGAAGCTGGAGAACACCCTGCT
GGACGGGAGCACGGCTCCTCGCCTCAAGATATGCGACTTTGGCTATTCCAAGTCGTCGGT
TCTTCATTCGCAGCCAAAATCTACCGTTGGAACACCGGCATACATTGCTCCGGAGGTTCT
TCTGAAGAAGGAATATGATGGAAAGATTGCGGATGTGTGGTCCTGTGGAGTGACACTTTA
TGTTATGCTAGTTGGTGCATATCCCTTTGAGGATCCTGATGAGCCCAAAAATTTTAGGAA
GACAATTCAGAGGATATTGAGTGTGCAGTACTCGATTCCCGATTACGTGCACATATCTTC
CGAGTGTCGAGATCTTATCGCCAAGATTTTCGTTGGCAACCCAGCTACCAGAATCACAAT
CCCGGAGATAAGAAACCATCCGTGGTTCTTGAAGAACCTCCCAGCTGACCTAGTGGACGA
CAGCACCATGAGCAGCCAGTATGAGGAGCCTGAACAGCCGATGCAGAGCATGGACGAGAT
CATGCAGATCCTGGCGGAGGCCACCATCCCGGCCGCTGGTTCCCGGATCAACCAGTTCTT
GAACGACGGTCTGGACCTTGGCGACGACCTGGACGACCCTGATTCTAACGCCGAACCTCA
CGTTCAAAAGAACGGGGGAAAAAAAGTTTGCCTTTTGACAAGGCCCAAACCCCTTCAACT
TCCAAAAGGGTTAGGGTTTCCCGCGGTGTCTGATAACCCCCCCCACAAAGGTTACTTTGG
TTGGAGGTGGGTTCTGGCCTTACCATGGTGGCGGACAACCGGTTTGGCCCTTTGGG
>TC371459 homologue to UniRef100_Q84Q77 Cluster: 17.4 kDa class I heat shock protein 3; n=3; Oryza sativa|Rep: 17.4 kDa class I heat shock protein 3 - Oryza sativa subsp. japonica (Rice), partial (94%)
AAGCNCCGATCAAAAGAGCTACCACAAATCAATCGCTCACCCTTCCGCTTCCAACACTAA
TCAAATCGTCGATTCCTTCCACCAGCAGCTCGAATCCCCATCAACAATGTCGCTGATCCG
CCGCAGCAACGTGTTCGACCCCTTCTCCCTCGACTTCTTCGACCCTTTTGACGGCTTCCC
CTTCGGCTCCGGCAGCAGCAACAGCGGCGGCAGCCTCGTCCCGCGCACCTCCTCCGACAC
GGCGGCCTTCGCGGGCGCGCGCATCGACTGGAAGGAGACGCCCGAGGCGCACGTGTTCAA
GGCGGACGTCCCCGGGCTGAAGAAGGAGGAGGTGAAGGTGGAGGTGGAGGACGGCAACAT
CCTCCAGATCAGCGGCGAGCGGAACAAGGAGCAGGAGGAGAAGACCGACACCTGGCACAG
GGTGGAGCGCAGCAGCGGCAAGTTCCTCCGCAGGTTCCGGCTCCCGGAGAACGCCAAGGC
GGAGCAGGTGAAGGCGTCGATGGAGAACGGCGTGCTCACCGTCACCGTGCCCAAGGAGGA
GGCCAAGAAGCCCGACGTCAAGTCCATCCAGATCTCCGGCTAGGCGTCTGCGTGCTCGCT
GCGCGATGAGGTGGACTGCAGAGCAGAGGTGTGGAGTTTCGCCCCGGTGGTAGTGATGAA
ATTAAAAAAAACCAGAGTCCGGCTGTCCGTGCGTGCGCTGTGTGTCTAGTACTCTAGCGT
TGTGTGCGAATAAATCTCGTCTGTGTTTCGAGTCCAGTTTGCTCATCCATCTGTATTTCA
TCANCAACTGAGTAAATCCATTAGTATATTCTCTGCCAA
>TC371474 similar to UniRef100_A7P9U1 Cluster: Chromosome chr14 scaffold_9, whole genome shotgun sequence; n=1; Vitis vinifera|Rep: Chromosome chr14 scaffold_9, whole genome shotgun sequence - Vitis vinifera (Grape), partial (59%)
CGTTTTACTGCTTGTTACTGCTGGCTACCTCCGTTCCGTGGTCATGGCGGCTTGCCTCTC
CCCCACGCTCCCTCGCCAGACCATCCACCGCCGCCGCTGCTGGACCACAAAGCCTCCCTC
CTCCCCCTCCACGGCCACCTGCCACCAGCGCCACCACCATCATAAGCTCATCGGAACGCG
CTACGGCGCCATCTACGCACGCGCCTCCCCCGCGGACCCTGTCGCCCAGGGCCTCGACGC
CGACGATTTCCGCCACCCGCTCGACAAGCAGAACACTTTGCTGCTCAAAGCAATTCCAGG
GCTCAACGATATAGGCAAGGCTTTGCTAGGGCCGGTTTCTGAGCAAGTTATGGTTCTTCA
AAACATTGGATCATCGGTTCTCGTCTCTGAAAACCAGTTACCTGAACTTCACCAGCTCAT
GACCGAAGCTGCGAAAATCCTGAACACGGAAGCACCCGACTTTTACATACGGCAAAACCC
TGTCCCTAACGCTTACACCTTAGCGATAAATGGGAAAAGGCCGTTCGTCGTCGTCCACAC
TAGCCTCGTGGAGCTGCTCACTAGAAAGGAATTGCAGGCTGTTTTGGCACATGAGCTGGG
TCACCTCAAGTGCGATCATGGCGTCTGGCTTACCTTTGCCAACATACTAACAATGGGAGC
ATATACCGTGCCTGGTTTGGGAATGGTTGCCGGGTTCCTTGAAGAACAGCTGTTCAGGTG
GCTGCGAGCCGCGGAGCTGACCTGCGACAGGGCGGCTCTTCTCGTAGTACAAGACCCCAA
GGTTGTCATCTCAGTCCTGATGAAGCTCGCGGGAGGATGCCCGTCCCTGTCGGACCAGCT
GAACGTGGACGCCTTCCTGGAGCAAGCCCGCTCCTACGACAAGGCCTCGTCGAACCCGGT
CGGGTGGTACATCCGGAACGCTCAGACGAGGGAGCTGTCGCACCCTCTGCCCGTGATGCG
AGCCCGCGAGATGGACGAGTGGTCGCGGAGCCAAGAGTACAGGACCCTGTTGCAAAAAAT
GTTTCGGTAGGATGTCGGTCTTGTCTGTCTGTGTACGAATGAAATGAAATACAGTAGAAG
ATAGCTTTGGAGTGGTGGTGGTGGTGGTACAAAACTAAAGAAGCAGTAGAGCTGAGCAGA
GTGTATATATACATCAATACATGCAACTA
>TC371477 homologue to UniRef100_Q7X9M8 Cluster: Yabby15 protein; n=1; Zea mays|Rep: Yabby15 protein - Zea mays (Maize), partial (38%)
CTAATACGACTCACTATAGGGCAGCAGGAAACCGAGCAGTCGGCAAAGAGCGCCCCATCG
GCGAACAGGCCTCCGGAGAAGCGTCAGCGAGTTCCCTCCGCCTACAACCGCTTCATCAAG
GATGAGATCCAGCGCATCAAGGCCGGCAACCCGGACATCACCCACCGCGAGGCCTTCAGC
GCAGCCGCAAAGAATTGGGCCCATTTCCCGCACATCCACTTCGGCCTCATGCCGGATCAG
GGATTCAAGAGGACCTTCAAGGTTCAGGATGGCGCCGAAGACATGCTTCTCAAGGATGGT
CTCTATGCTGCGGCGGCCGCGGCGGCTGCCAACATGAGCGTTACTCCACTTTAATTACCT
AGCTAATGAGCAAGCCTCTCGAGTTCTGCGAACGTTCGAAGTTAGCTAACTCTCTTCTGC
GGCTCCAATCTAGGGTTCCTTGTTAGATAGTATCATCAACATCGCGTGTGTGTTAGATCT
ACTACTTTCATTTCTGTCCGTTTGGGGCCTGGAACGGAGAATCGGGTTGAATACCTAGGT
TTCTCAGTTGTCATGATCATCTGTTTGGCTATCTATAGGTGTAGTGAGTTTGTCTTCTCT
ATTTCCATTACTTCATCTTTTCCATGTTTATCTTTTCACTTCCACAACTTCTTACACCTA
TTCACCTGTAGAAAAGTAGGTGTGTCTTAAGAACATGTTTTCAGCATTACTGATGTATGT
CTTTCCTTCCCTTCCATGTATTTTCGGTCAATGGAAAACAATCCATCTTCATGGAATAGC
TGGCTTGCATCTGTAACCTCGGNCGCGNACACGCT
>TC371481 homologue to UniRef100_A7QNZ0 Cluster: Chromosome chr1 scaffold_135, whole genome shotgun sequence; n=1; Vitis vinifera|Rep: Chromosome chr1 scaffold_135, whole genome shotgun sequence - Vitis vinifera (Grape), partial (83%)
CCCCACGGAAACCGGTAGTGGCCCTTAGGGCCCAATTTTAGGGTACCATAATAGAACCAG
TTTTGTACCAAAAAAGCCGGCCTGGTACCGGTCCGGAATTCCCCGGGATATTGTCGACCA
ACGCTCCCGCGACTGGAGCACGAGGACACTGACATGGGCTGAAGGAGTAGAATTTTTTCC
CCAGGTTAAACAACCCATCCGGAGCCGGAGAACGTCAGAAGAATCCAGAGGCACCTCCGA
GTTTGTTGGCGATGTTGCGCGCGGGAGGAAGCCGGCTCGTCGCCCCCGGACTCCGGCGTC
TCCTCGGCCCGGACGCCGGCGAGAGGGCTGCGCCGGGGCTGGCGGCGGCGGGGGCGAGGG
CGTACCACGAGCGGGTGGTGGACCACTACAACAACCCGCGGAACGTCGGGTCCTTCGACA
AGGACGACCCCAACGTCGGCACCGGGCTCGTCGGCGCGCCGGCCTGCGGCGACGTCATGA
AGCTGCAGATCCGTGTCGACGAAGGCACCGGGAAGATAGTCGACGCCTGCTTCAAGACCT
TCGGCTGCGGCTCCGCAATCGCGTCGTCCTCCGTCGCTACTGAATGGGTGAAGGGAAAGC
AAATGGAGGAAGTAGTGAGTATCAAGAACACTGAGATTGCAAAGCACTTGTCACTTCCAC
CAGTAAAGCTCCATTGCAGTATGCTTGCTGAAGATGCAATTAAAGCTGCCGTGAAAGATT
ATGAATCAAAGAAGGCGAAGCTGGGAGACAGCCCTGCAGAGAAGGCTGCCGAAGCATGAA
CATGATATATGCTTCTGTTCTATGAGGGTGAGAAATGGTGTGCAATGTTGACAAACTCCA
GTGTTGTAGCATGTATCATAAGGATGAACACGAACAACTTGAAATAAATGTGATGTCATG
TTAGGAGAAGTTGTGCATGTATAGCAGCTGCTAAGAAAATTTGTGCATGTATAGCAACTG
CTTGGAAGTCTTAAAAGTACACTTGATGTCATTTGCCCGTTCTAAAAAAAAAAAAAAAGG
GCGGCCGCCTTTTTTTTTTTTTTTTTTTTGCGGGGCGTAACATTTCCGTAACAGAAAACC
CAAAGCCTTGACACGATCTCAGCTTCTCTCTATCTTACAAAAAACTTGAAACTCTACCTC
CTCCCTACAGAAAAGTACCAGAGAGCCCCGTGGCAATGGTGTGTTTGGAACCCTAATCAT
CAGTGTTTGCCTCCCGGGACCCTCAAGAGAGTTATCGGGTCCCGGNGCAACGCCTTCTAT
AGGTTCCATCCTCAAGAGGTTTTGAATCAACATTGTTTCCACCCCACCAAATTGGGTCTT
GGACAACCCCCCGGTCT
>TC371519 homologue to emb|Z11889.1|MITTARRNG T.aestivum mitochondrion rrn26 gene for rRNA large subunit (26S), partial (14%)
AGCGTGGTCGCGGCCGAGGTCGTACCCCAAACCGACACAGGTGAACAAGTAGAGTATACT
AGGGCGCGTCGAGAGAACCATGTCGAAGGAACTCGGCAAAATGACCCCGTAACTTCGGGA
GAAGGGGTGCTCTCCTATCTTTTGATTAGGAAAGCGGCACATACCAGGGGGGTAGCGACT
GTTTATTAAAAACACAGGACTCTGCTAAGTGGTAACACGATGTATAGAGTCTGACACCTG
CCCGGTGCTGGAAGGTCGGAAGGAGAAGTGTGATAAGCTTTGAATGGAAGCCCCGGTAAA
CGGCGGCAGTAACTCTAACTGTCCTAAGGTAGCGAAATTCCTTGTCGCATAAGTAGCGAC
CTGCACGAATGGTGTAACGACTGCCCCGCTGTCTCCGACATGGACCCGGTGAAATTGAAT
TCTCCGTGAAGATGCGGAGTACCAACGGCTAGACGGTAAGACCCCGTGCACCTTGACTAT
AGCTTCGCAGTGACAACCTTGATCGAATGTGTAGGATAGGTGGGAGGTGGTGACACACAA
CGACCAATCCTGAAAGACCACTCTTTCGTCTAAGGATGCCTAACCGCCGCACCGATCATT
CGGGGGGGGCGGGACACTGCGAGGTGGGTAGTTTATCTGGGGCGGATGCCTCCTAAAGAG
TAACGGAGGTGTGCGAAGGTAGGCTCAAGCGTTGATTCTGCTCGTGAGCGTAATGGTATA
AGCCTGCCTGACTGTGAGACCGACTGGTCGAACAGAGACGAAAGTCGGCCATAGTGATCC
GGGAGTCCCGTGTGGAAGGGCTCTCGCTCAACGGATCAAAGGTACGCCGGGGATAACAGG
CTGATGACTCCCAAGAGCTCTTATCGACGGAGTCGTTTGGCACCTCGATGTCGACTCATC
ACATCCTGGGGTTGAAGAAGGTCCCAAGGGTTCGGTTGTTCGCCGATGAAAGTGGTAGTT
GAGTGGGGTTAAAACGTCGTGAAACAGTTCGTTCCCGTCCTACGTTTGTGTTAAAGGGGG
AATGGGAGGAGCCAACCCTAATTACGAAGGACTGGGCGGGGTCACCTATGGTTGTCCCGT
TTTATGCCAATTACACAGCCGGCGAA
>TC371537 homologue to UniRef100_P12948 Cluster: Dehydrin DHN3; n=1; Hordeum vulgare|Rep: Dehydrin DHN3 - Hordeum vulgare (Barley), complete
CCCACGCTTCCGCCCACGCGTTCCGGACAACACACCAGATTCCTAAGAGAATCAAGATCA
GCATCTGTGCAAGATGGAGCACGGCCAGGCGACTAACCGCGTCGACGAGTACGGCAACCC
GGTGGCCGGACATGGCGTCGGCACCGGCATGGGGGCGCACGGCGGCGTGGGCACCGGCGC
GGCTGCTGGTGGGCATTTCCAGCCCACGAGGGAGGAGCACAAGGCCGGAGGGATCCTGCA
GCGCTCCGGCAGCTCTAGTAGCTCCAGCTCGTCTGAGGATGATGGCATGGGCGGGAGGAG
GAAGAAGGGCATCAAGGATAAGATCAAGGAGAAGCTTCCGGGTGGCCACGGTGACCAGCA
GCAGACCGCTGGCACCTACGGGCAGCAGGGTCACACAGGAATGACCGGCACTGGGGCGCA
TGGCACCACGGCCACTGGCGGCACCTACGGGCAGCAGGGAGACACCGGAATGACCGGCAC
GGGGACGCACGGCACCGACGGCGCCGGCGAGAAGAAAGGCATCATGGACAAGATCAAGGA
GAAGCTGCCCGGACAGCACTGAGCCCGTCCCACGGCAGCTACTTGAGAGTTGAGGTGCCG
ATCTGGCCACCTTTGCAGAATAATAAGATGGAGATGCAGTAAAACATCCCGAAATAAAGT
GAGCTAGCTCACTTGTAATATCTGAGTTCTGAGTTTGCTGCACTAGAATTTGGGTTGCTT
GTATGTGCCCGGGACGTTTTGTACTCTGTACTTCGATGTGTGATTTTTTTTTGGTTTCAC
TGTGTATGTATGGGGATGTGTATCGTGGTATAATACAATATATTTTGCCCTTTTACTTGA
NNNNNNNNNNNNNNNNNNNNNNNNNNNNNAAGGGCGGCGCTCTAGAGTATCCCTCGAGTG
GGCCCAGCTACGCGTACCAGCTTTCTTGTACAAAGTGGCCCTATAGTGGAGTCGAATATA
GCTAAGCACTGGCCGTCGTTTTACACGGTCTGACGGGAAAACTGGTACCTTGGGATCTTG
GTAAAGACCCTTACTCCGGGGTGTGACTAATTGGCCAACTCCCCCGAAATTTAAGCCCCA
AGGGAATTTAAAATTTAAAGGTTAAAGGGTTAAACAACCGGAATTGCTGGCGT
>TC371545 similar to UniRef100_Q6T285 Cluster: Predicted protein; n=1; Populus tremula x Populus alba|Rep: Predicted protein - Populus tremula x Populus alba, partial (56%)
TAACGCGGCGCACGCGACCAAACAAGCTACACCGAGGTGGGGAGAGCGAGAGATTGGGAG
CTCCGGCAGGTAGCAGGAAGTTGAGCCAAGGAGCCACCGGAGGTGAGCTGAGAGACCTGC
CGGCCGGGGAGCATGGAGGAGCCGTCCATGGCCGACCCGCCGCGGATCTTCTGGAAGTCC
AGGAGGAGGCCGTCGTCAGCCAATGGCCGGAGCTTGCAAGCACAAGAACATAGCAACGAG
GCCGTTGCCACCGAAGAGGCAGCAGCGGGCAATCTTCCGGCTCAAGGAGAAGCCATGAAG
ATTGATGACGCAAATGCAGCAAGCACTACCACAGAGGATGATGCTCATCAGGCAGATCCG
ATGGCTAACCTATCTGAGAAGCGAAAGGCGCTCTTTGAGCCCCTGGAGCCGATCAATGGC
AAGCGCGGCGCTGACATGCTGCTTCCGCCACCGGACTTCGAGCCTACATCGTATCCCAAG
GGATGGCTGGTTGGTAAGAAGCGCAAGCTCGTCAATGTCGATGTGGTGGAAAGCATGAGG
AGGATAGCGATCCTGGAAATGAACAGAAAGGACCGTGAAATCGGCGGGCTCAATGAACAG
CTAGAGGAGGACTCCCGCGTGCTGGAGCTTCTGCAGAAGCAGCTCACGGACGAGCGCAGG
AAGCGGTCGGAGATCGAGAAGGAGAACTCCATGCTTCAAGAGCAGGTGTCCATGCTGATG
AGCATGCTTGACGAAAACGAAGCCTTTGACGAGGAAGGAGAAGAGGCGCCACCGCCCGAC
TCCATCGATTAAGCATTTCCGACAACTGCAGGTTCCCCTTTTTAAGAAAAGGCATCCGCA
GCATGTCCATCTTTGGGTACCAATTTGAGAGTATCCCGGAGGTTTCTATTGGTCTCTTGT
GTAGAATTCAATTTATATTATTTCGTGTAGGCGAAGGGTGCATGTTTTATTGTTCCTGTT
CGTATCTAGGTTTGTTGCAGATGTATGGAGACATTTGCGACGCATTTTATTTGAAATGCA
AGTGTGTGTATATGGTATTATGATTATTTTGCCAGCTGCTGCATTTTTATTTCATATTTC
GAAGTCAC
>TC371684 similar to UniRef100_Q0D796 Cluster: Os07g0275300 protein; n=2; Oryza sativa Japonica Group|Rep: Os07g0275300 protein - Oryza sativa subsp. japonica (Rice), partial (90%)
CCACGCGTCCGCACCCCTCTCCCTCTCCCCCTCACAGCTTCCCCAAAGCTTACCTTTCCC
CACACCCAGACCTCAACAGCTTGCTCCGTGGTCTTCTTCTTGCTTGGGAGCCCGGTCGCC
TCTTGCTTCCTCGAGCCCCTCTCCTCCTCGCCCAAGCCTCTCTCTCTCTCTCTCTCTGAA
CCATACCAGTCCCCAGCCACAGCCACAGGGGATTCTTGGGTTGCCGGAGAAGAGCCATGC
TTCACGGTGGCAGGCCGCTGTCCCTCAGGGGCTCCCTCAAGGCCCTCGAAGCCGATATCC
ACCACGCCAACACCCTGGCGCATGCTATCCACAGGGCCTACGGGGGCACCTGCGTGCAGA
TGAGGCTGTCCTACAGCTCCATGGCTCCAATCATCCTCAACCTTATCCAGTGGATGGACT
GCAGCTGCTCCCTCTCCTACACCCTCCCCAGCTACCTGGGCCTTCTCGAGGTTCTTGTCT
ACAAGGTTTATGTTGATGGGGATGCATCCATATCCACCATCGAAAGGCGAGCGAGCCTCA
AAGAATTCTACGCCATAATATACCCCTACTTGCAACAAATTGAGGAGAACGTCATGGCGA
GAGACTGCAAGGAGAAGGGGTGGTGCAAGGGGGACGGCGACAGCGGCGGCCGCCGGAAGC
TTTACGCCGATGACAAGGACGCCGAGAGGGAAGACGAGTGCGGCATTTGCCTGGAGGCCT
GCACCAAGATGGTCCTTCCCAACTGCAACCATGCCATGTGCATCAACTGTTACCGAGACT
GGTACACAAGATCCCAGTCGTGCCCATTCTGCCGCGGAAGCCTGAAGCGAGTCCAGTCCA
GGGACCTGTGGGTGCTCACTGGCGACGAGGACGTGATCGACCCGGTGACCCTGGAGAAGG
AGAATGTGAGGCACTTCCACAGCTTCATCGACAGCCTGCCCCTCATCGTCCCCGACAACC
TCCTGCTGGTCTACTATGACTACCTAGTCTAGCGACGCTCCGGCGCCAGCTCCGGTTGGG
CGCGGGGATAGCGATGATGTACTACAGTGCAAGGGTTCTCCGGCAGCCGACCATCCTCCG
CAGATCGTGTCTGGCAAGCGAAAGCCGAAGCCGAAGCCGTCAGTCAGTCAGTCCGTTTGC
CAAGCGCCATTATTTGTTGCTCTGGCTTTGCGCAATCGCATTGGTGTGGTAATAAGTGTA
CAGAAAAAGAAGTGTTTGATGGATCCTGATGAAGGTTTTTACTTGTTTGGTATCTGATGC
TCTGGCAAATTGCCAAGCTATAATTAAAAAAGAACAGTCGCTGGGTAATGAGTCANNNNA
NAAAAAAAAAAAAAAAAAAAAAAAGGGGCGGCCGCTCTAGAGTATCCCTCGAGGGGCCCA
AGCTTACGCGTACCCAGCTTTCTTGTACAAAGTGGTCCCTATAGTGAGTCGTATTATAAG
CTAGGCACTGGCCGTCGTTTTACAACGTCGTGACTGGGAAAACTGCTAGCTTGG
>TC371689 homologue to UniRef100_Q5DM35 Cluster: NAC domain transcription factor; n=1; Triticum aestivum|Rep: NAC domain transcription factor - Triticum aestivum (Wheat), partial (98%)
CCGACCCACGCTNCCGCGACTGGAGCACGAGGACACTGACATGGACTGAACGAGTAGAAA
ATTCCACACCACAGCTCGCTCACCACAATCTCAACAGCCATCGGAATCAACAGCAGCAGC
GGAGCGATTTCATCGACTAACAAATCAGCGGACATGGGGATGCCGGCGGTGAGGAGGAGG
GAGAGGGACGCGGAGGCGGAGCTCAACCTGCCCCCCGGCTTCCGCTTCCACCCCACCGAC
GACGAGCTGGTGGAGCACTACCTGTGCCGCAAGGCGGCCGGGCAGCGCCTCCCGGTCCCC
ATCATCGCCGAGGTCGACCTCTACCGCTTCGACCCGTGGGCGCTCCCCGACCGCGCCCTC
TTCGGCACCCGCGAGTGGTACTTCTTCACCCCGCGCGACCGCAAGTACCCCAACGGGTCG
CGCCCCAACCGCGCTGCCGGCAACGGCTACTGGAAGGCCACCGGCGCCGACAAGCCCGTC
GCGCCCCGCGGAGGGCGCACCATGGGGATCAAGAAGGCGCTGGTGTTTTATGCCGGGAAG
GCGCCTAAGGGGGTTAAGACCGACTGGATCATGCATGAGTACCGCCTCGCCGACGCCGGC
CGCGCCGCCGCCAGCAAGAAGGGCTCGCTCAGGCTGGACGACTGGGTGCTCTGCCGGCTC
TACAACAAGAAGAACGAGTGGGAGAAGATGCAGCTCCAGCAGCAGGGGGGAGAGGAGATG
ATGGTGGAGCCCAAGGCGGAGAACACGGCGTCCGACATGGTGGTCACCTCGCACTCCCAC
TCGCAGTCCCAGTCGCACTCGCACTCGTGGGGCGAGGCGCGCACGCCGGAGTCGGAGATC
GTCGACAACGACCCGTCGCTGTTCCAGCAGGCGGCGGCGTTCCAGGCCCAGAGCCCCGCC
GCCGCGGCGGCGCACCAGGAGATGATGGCCACGCTGATGGTGCCCAAGAAAGAAGCGCGC
GAAGAGCCCGGCAGGAACCAACTGTTCGTGGACCTCAGCTACGATGACATCCAGAGCATG
TACAACGGCCTCGACATGATGGCGCCCGGGAACGACCTGTTCTACTCCTCCCTCTTTGCC
TTCGCCCGTCTCGGGGGGAGCAGGCCGGGCGCCGGGGCATTGCGGCCCGTCTTAGCAAAC
CGAAAAAGAAACCGTCCGAGACAGAAATCTACGAAGCGGAAGGGATAATTCTTCGCGGGG
AGAATAACGTTCCGGACCCGTTTAAATCAGGATATGAAAGGA
>TC371704 UniRef100_Q07810 Cluster: rRNA N-glycosidase; n=1; Triticum aestivum|Rep: rRNA N-glycosidase - Triticum aestivum (Wheat), complete
CACGCGTCCGGATAGTACGTCTCATCTTGGCTTTGTATCCATGGCGGCAAAGATGGCGAA
GAACGTGGACAAGCCGCTCTTCACGGCGACGTTCAACGTCCAGAGCCAGCTCCGCCGACT
ATGTCACCTTCATCAACGGCATCCGCAACAAGCTCCGCAACCCGGGGCACTCCTCCCACA
ACCGCCCCGTGCTGCCGCCGATCGAGCCCAACGTCCCGCCGAGCAGGTGGTTCCACATCG
TGCTCAAGACATCGCCGGCAAGCACCGGGCTCACGCTCGCCACCCGCGCCGACAACCTCT
ACTGGGAGGGCTTCAAGAGCAGCGACGGCACCTGGTGGGAGCTCACCCCCGGACTCATCC
CCGGCGCCACCCACGTTGGGTTCGGCGGCACGTATCGCGACCTCCTCGGCGACACCGACA
AGCTGACCAACGTCGCTCTCGGCCGGCAGCAGATGGCGGACGCGGTGACCGCGCTCTACG
GGCGCACCAAGGCCGACAAGACCTCCGGCCCGAAGCAGCAGCAGGCGAGGGAGGCGGTGA
CGACGCTGCTCCTCATGGTGCACGAGGCCACGCGGTTCCAGACCGTGTCGGGGTTCGTGG
CTGGAGTGCTGCACCCCAAGGAGAAGAAGAGCGGGAAGATCGGCAATGAGATGAAGGCCC
AGGTGAACGGATGGCAGGACCTGTCCGAAGCGCTGCTGAAGACGGACGCGAAGCCCCCGC
CGGGAAAGGCGCCAGCGAAGTTCACGCCGATCGAGAAGATGGGCGTGAGGACGGCGGAGC
AGGCGGCCGCCACCCTGGGGATCCTGCTGTTCGTCCAGGTGCCCGGTGGGATGACGGTGG
CCCAGGCGCTGGAGCTGTTTCATAAGAGTGGGGGGAAATAGGTAGTAGTTGTGCAGGTAT
ATCTGCATGGGTATTGTACAAGTCGAATAAACATGTCACAGAGTGACTGAATGATATAAA
TAAATAAATGTCACAGAGTCAGTGAATGATATGAATAAATAAACATGTCTAGTTTTAAAA
AAAAAAAAAAGGGGCGGCGCCCTAGAATATCCCTCGAGGGGGCAAAGCTAACCGTACCAA
CTTTTTTGTTAAAAGGGGCCCCTAAAGGAGCGGATTTAAAA
>TC371712
TACGGCGGAATTCTCGGGTCGACCACGCGTCGGCGGCGGGGTCGGCGGCGACCGGGCGGC
GGGGGGCTGCGGGGTGTGCGCGATCTGCCTCGACAGGATCCCGCTCCAGGAGACGGCGCT
CGTCAAGGGCTGCGACCACGCCTACTGCGTCACTTGCATTCTGAGGTGGGCATCCTACAA
GCAGACACCAGTATGCCCGCAATGCAAGCACCCGTTTGAGTTCCTCAGTGTGCACCGCTC
TCTTGATGGCTGCCTTCATGACTACATGTTCGATGAGAGCGTTTGTCTTCTTCTGAGAGC
CACTTGGTTTAAGCCTCTGGTCGTAGAGGCTCACGAGGAGGCTCAGGAGGAAGAAGACAT
TTACCGCAGTTACCAATATGATGATGGCGATGAGGATGACCTTTATGAGGAATACATAAG
CAGGTCACCGAGCATTCGAATTGGCAACAGGAGGTGGGGTGACAATGGGTACGTCAGAGG
GGGCAGGAGGGAGGCCAGGCCAGTAGTGATCCCTCCTGTTGTTGATGCTGTTCCATCCAG
GACTCCCAAGAAGAAAGAGGGATCAGCATCAGGTTCAGGATCAGGTTCAGTGTCCAAGGA
TGTCGCAGGACGGCGGGCAAGAAGGGCTCAGAAGCGAGAGGCTGCTGACAAGGCGGCTGC
AGAGAAGCACCTCAAGCTCCTGCAGAGGCTGGGCCGCGGGAAAACTCCCGAAGCGCCACC
TGAAGCACCGGAATCACTTGAGGTTGGTCCTCCAGAGTCACTCGAGGTTGGTCCTCCTGT
GATCGAGTGATCCATCAGCCTCTGTAGATAACGGTGCTGCGGGGAACGCTGCAGCCCCTG
GGAGCCCCTCCAATAATTCTCCCGGTGCGAAGAAGAGGAAACCGGGCCTTGTATCCTGGC
AACTTTGTCGCGTTGTACAGTAATTTAGCTTCGAGTCACTCGTTAGGTCGGTCATCGGAG
CTGCTACCCAGTCTGCTCCAGATGCAGCGATGTGGTTGGTCGGTCGGTTTATCCCACACT
GATAGTTGTTTAATTCAAAAAGGTCATGTACTCGTGTCGTATTAGGGGGGCACAAAAATT
GCTTGCTGTGCTAATTTTCCTGGCAATGTGGCAATTCTGGTAGGTTGTTACATCCATCTA
CCCAAAAAGAAAATGGAATGGGGGAACAGAGTCTTACTGTGAATACACTTTGCTTACTGA
CTT
>TC371719 similar to UniRef100_Q2QKB8 Cluster: Alternative splicing regulator; n=1; Triticum aestivum|Rep: Alternative splicing regulator - Triticum aestivum (Wheat), partial (7%)
AGGAATTCGGACGAGGCCGACTCCTCTCGTCTAGCCACCGTTGAGAGTCGCACAAGAAAA
GTGTCGCCCGGCTCCTTGGCCCTCCTCCTCCGGCGGTGCTGCCGTCGTGAGCGAGCATGG
GGAAGGTAGCTAGGTCTCTCCTCCGTCAAGTAGGTGTAAGATTAGGTTTAGGACTGAGTC
TAGGTTTGCCTCTATGGCGTTTGACGTGACGTCGAGTTGGAGCTTCATCCAGGCGTCCTC
GAGCAGCGCCTGGCGGCTGGTTCTCTCCCGAGGTGAGCTTCCATGGTGGAAGTCGACAGC
GGGTGGTAGATCTGGTGATAGCTCCCCTAATAAGCTCGAATCTTTCCCTGATCTGGAGGA
TCTCCGTCGCCTTGTTCCATTTGTTCGTCGCTGTCGTGGAGATGGGGACAGAAAGTGGAA
GAGGTGGAGCGCAAGTTTGTTTCGATTGGGTTTGTGCATATTCTCATCGGTGCTTGGAGT
GGAGCTACGGCGCCCACTGGAGCTGCCGGTCTCCGACGCCTCCCCGGTGACCTTTCTGGC
CGAAGGGCGGCCTGGTGAAGCCGCTTCGTTTCTTCCTCCTGGCTTGATGCCATTTGAGAG
GCAGCTGTTCAACTTCAACATGGAGTCCTCTTCTTCCATCTTTGTCCGGAGATGGAGTAG
TGGCGGTCCTGTGATCCCAAGTGGTCACGTCCCCGGTGATGGCCGGACTGGATCTACGCT
GGAGTTGAGTATTGGACCCGATTGTAATCTTAATCATCAGGATGGGGTCCTCCTTTTTAG
TTTCAGGGACTATGATGTAATTTCCTTTTCTTTTGAGTCCAGGTATGAGCTCTGTACTGC
ATCCGCTGATAGTTAATGGATGCTCTGGGTCCTTCCAGACCCTTTCTCTGTT
>TC371726 weakly similar to UniRef100_A7P1T1 Cluster: Chromosome chr19 scaffold_4, whole genome shotgun sequence; n=1; Vitis vinifera|Rep: Chromosome chr19 scaffold_4, whole genome shotgun sequence - Vitis vinifera (Grape), partial (45%)
CCACGCGTCCGGAAAAAAAGGGGAACCGCGGGAGTTCGCCGGAGATGTCGTCGGCGGCCA
CGAAGCTCGCCAACGCGGCCGACGCTACCTCGGCGGAGGCCCAAACCCTCGTCCTGGACA
TGCGCAAGGCGCTCACCTCCATGAAGTCCCTCGCCGTGGAGTACGAGAGGGCCGGCAAGC
CCGACAAGGTGAAGCAGCTCGAGGATGCGGTGCAGGAGCTGGTGGCCTCGTACGAGGACT
GCGCGTACCTCGCCGAGGCGGTCAAGAAGGTGCCCGGGGCGTACCAGCCGTCCGACCAGG
CCACTGATTTCAGAAAGCTGATCGATGCGGAGGTTGACAAGGTCAAGGGGACCTCGCGAT
CGTCGGGACACAAGGACCAGCTCATACGGCAGTTCAAAGAGGCTGTTTGGGACGTTCACC
ATGCAGGTCAACCGATGCCTGGTGACGAACAAGAGGAACTTGTTATGACCAGCACCCAGA
ACAGCATCCTAAATATGCATTGCCCATTAACCTTGAAGCCTATCATTGAGTTGGAAAATC
CAGTTCGCTGCATGGATTGCAGGCACATATATGACAAGGATCCAATAATGAGCCACATCC
GGAGGAGCAAAGCTCCGAATTGCCCCGTTGCAGGCTGCCCGGCGGTGCTACAAGTGGCGA
GGATCTTCTGCGACACCTTCCTGCGTATGGAAATCGAGGAGCTACGCTCGTCGAGGCCGT
CCGCTCCGAACGCCACGGAGGTAGAGGATATCTCGGACCAAGGGGAGGACGAGGCCGAGG
ACCTGATGGACGATGACGAGGACGAGTGATAGTCGTCTAGAGAGATGGACCTGGTTGGAC
GCTCGGTGTTCTGTAGGATGATGGTAGGTTTGGTACTTCGTTCAGGTCACACCTGTGAGC
ACACGGGTTCCACATTTCCATGGCGTCGGGTGTGCCCTGTGGGGATCACGGGATTGATGT
GGCTCCCCTGCCAATTACCTGAATCAACGTAGCAGGCTTAGCTGCGAGAATATTATCG
>TC371737 similar to UniRef100_Q1WM16 Cluster: Hexokinase-7; n=1; Oryza sativa Japonica Group|Rep: Hexokinase-7 - Oryza sativa subsp. japonica (Rice), partial (62%)
TGTAGTCGCGGAATTGCAGACGGCCATGGAGAAGCAAGGTGTCGACATGCGTGTGTCTGC
ATTGATCAACGACACCGTAGGGACACTGGCTACGGGCAGCTATAACGATGAAGATGTTGT
CATCGGCGTGATATTAGGCACCGGCTCAAATGCCGCATATGTAGAAAAGGCAGATGCCAT
ACCCAAGTTGGAAGGAGAGTTACCAAAATCAGGAAATATGGTTATAAATACCGAATGGGG
CAACTTCTCTTCTTCATGCCTTCCGATCACAGAATATGATCAAGCATTAGACAAGGAGAG
CCTAAATCCTAGAGAGCAGATCTTCGAAAAGTTAATATCCGGAATGTATCTTGGTGACAT
CGTGAGGCGGGTGCTTCTTAAAATCGCCTCGCGGTCTTCGATTTTTGGTCACATTAAACG
CACCAACCTCGAAACTCGCTTCATTCTGAGGACTCCTGATATTTCCGCGATGCACCATGA
TGAAACCCCTGATCTGAGGATTGTAGCTGAAAAACTGGCAGAAACCCTGAAGATCAAAGA
CACGTCCTTGGAGACTCGGAAGATGGTCGTCGAAATCTGCGACATCGTGACCAGCAGGTC
TGCCCGGCTGGCTGCTGCCGGGATTGTGGGGATAATCAGGAAGATTGGTAGGGGCACCCC
AGGCGACGAGAGGAGGACAGTCATCGCGATCGACGGCGGGCTGTTTGAGCATTACGCCAA
GTTCCGGCAGTGCCTGGAGAGCACGCTGGTGGAGCTGCTTGGCGAGGAGGCGTCGGAGTT
GGTGGCGGTCAAGCTCACAAAGGACGGTTCGGGCGTCGGAGCTGCCCTGATTGCTGCTGC
TCACTCTCAGTACCTCAACTGATCAAGTTGGAGCTTTTCTCAGACAGTTATTTGACTCTA
GTGTTCTTTGTACATTTCAAAGAAGCCTGATGTGCTTCTGTCAAACTAATGTTTAATC
>TC371741 similar to UniRef100_A7QHR7 Cluster: Chromosome chr8 scaffold_99, whole genome shotgun sequence; n=1; Vitis vinifera|Rep: Chromosome chr8 scaffold_99, whole genome shotgun sequence - Vitis vinifera (Grape), partial (92%)
ATTTAGGTGACACTATAGAACAAGTTTGTACAAAAAAGCAGGCTGGTACCGGTCCGGAAT
TCCCGGGATATCGTCGACCCACGCGTCCGCGACTGGAGCACGAGGACACTGACATGGACT
GAAGGAGTAGAAACCTTTCCGCCGCCTCCCCACCGCAAACCCCGACCAGCCCTAGGGTTC
GCCGCCATGCCTCAGGGAGATTACATAGAGCTTCACCAGAAGCGCCATGGCCGGCGCATG
GACTACGAGGAGCGCAAGCGCAAGAAGGAGGCGCGCGCCGTCAAGAAGAACTCCAAGGAT
GCCCGCAAGCTGCTCGGTGCCAAGGGCAAGAGGTTCGCCAAGAAGCGGTATGCCGAGAAG
GCGCAGATGAAGAAGACCCTGAAAATGCATGATGAGTCTTCTTCCCGGCAGAAGGTTGAT
GATGATGTTGAGGAGGGTGCCATTCCTTCGTATCTGCTGGATCGTGATCCGACACAGCGC
GCCAAGGTTCTCAGCAACACAATTAAGCAAAAGAGGAAGGAAAAGGCTGGCAAATGGGAT
GTTCCTTTGCCTAAGGTCAGACCTGTTGCTGAAGAAGAGATGTTCAAAGTTCTACGCACT
GGCAAGCGGAAAACCAAGCAGTGGAAGAGAATGGTAACTAAAGCCACCTTTGTTGGCCCT
GGATTTACAAGGAAGCCACCAAAGTATGAGAGGTTCATCCGGCCTACTGGTCTCCGTTTC
ACCAAGGCTCATGTGACTCACCCTGAACTGAAATGTACGTTCAACCTCGACATAATTTCG
GTGAAGAAAAACCCAAACGGTCCAATGTACACTTCTCTCGGTGTTATGACGAGGGGAACA
ATTATTGAGGTGAATGTTAGTGAACTCGGTCTCGTAACCCCTGCTGGAAAAGTTGTTTGG
GGGCAAATACGCGCAGGTTACGAATAACCCGGAGAATGATGGCTGCATCAATGCTGTCTT
GCTCGTGTGAAGCTTTGATACAAATCTGGGTTAAGGCGCTGAGTGCGCTGGTTGTATCCG
GGCTA
>TC371749 similar to UniRef100_A7QFD9 Cluster: Chromosome undetermined scaffold_87, whole genome shotgun sequence; n=1; Vitis vinifera|Rep: Chromosome undetermined scaffold_87, whole genome shotgun sequence - Vitis vinifera (Grape), partial (40%)
TGGGTTGGGGGGAACCCTTATTAAGTGTGTGGGGGGCCAAAAAATAAGGGGGGAGTGGGA
GAATATGCCACCCCGTTGTGGGCCCCCCCCCTGGCCTTAACGGGGAACGGGGAACATTGC
GGCGGTATTTCTGTTTTTGAAAAAACCCCCGGGGCTTTTTTTGCAAGCTGGCTTTTGGAT
TTTTGGCCCCCGCGCAAAGGTTGCCGTTGTTGAACATAGATGTGCACTATGGAAATGGTA
CCCGCAGAGGGCTTTTATCGGCCCGGACAACGTGTTGGCCGATCTCTCTTCACATGAAGC
ATGGTACCTTGGGGTCCTTCGCATCTGCAGAGTGGCTCGGCTGATGAGATTGGGGAAGGC
AAGGGGCTTGGGTACAATCTCAATATACCTTTGCCTAATGGCAGTGGGGATAAAGGCTAT
GAGTATGCAATGAATGAATTGGTTGTCCCGGCGATTGACAAGTTTCAACCTCAGCTTTTG
GTTTTTGTCATTGGCCAAGATTCTAGCATGTTTGATCCAAATGGAAGACAGTGCTTGACC
ATGGATGGTTACAGGAAAATTGGACAAATAATGAGGGGCGTGGCTAATCGACATAGCGAT
GGGCAAATGTTGATTGTCCAGGAAGGGGGTTACCACATCAGTTATTCAGCATATTGTCTG
CATGCGACACTAGAAGGCGTTCTGAATCTTGAGGCCCCATTGCTGGACGACCCAATCGCA
TACTATCCCGAGGATGAGAAGTACACCATGGAAGCTGTCGACGTCACGAAGAAACGCTGG
AAAGAATCCATTCCCTTCTTGAAGGACATTTAAGGACGCGTTACGTCTCTTCTTCGACGC
AGCGGCAAACGACGAACCTCGGTCTCGAATCATGTCATGGTTTGTATTCTCGGAATTAAA
TCGCACTGTCAAGAAAAGAGTGACGCAGCTCATGTAGATGAGCATTAAGAGTTTTTTTTT
TCCTTTGTCGTTTAAGAGAATGAATGAAACCAGACATTTTCTTGAGCAGTTTGTTGAACT
GAGAATATGTTTGTTGCATCCCCTCCGTTGGATTAATAAAGAGATCAGATATATCTGTTG
CC
>TC371751 similar to UniRef100_Q8LAD0 Cluster: Pyridoxal biosynthesis protein PDX2; n=1; Arabidopsis thaliana|Rep: Pyridoxal biosynthesis protein PDX2 - Arabidopsis thaliana (Mouse-ear cress), partial (77%)
ACTCTCTCTCGGTGGAGCTGCATCTCCGTCAATCGGCGCGTGTGGTCGCCGGCTCGCCGC
CGCCACGGCAGAGGACGCCTTCTCCCCCCGCCACCGCCCCTCCCATCGTCAATACCCGGC
ACCACCTACCTCTATCTCCAAGTCTCTGACCCCCACCACCACACATCCCGACCGATTCCG
AAGGCAAGGGGAGAGAACAGGAGCTAGAGAGGCGGGGGGGCGATGGCGGTGGTCGGCGTT
CTCGCCCTGCAGGGATCCTACAACGAGCACATGTCCGCGCTGAGGAGGATCGGGGTGAAG
GGGGTGGAGGTGCGCAAGCCGGAGCAGCTGCAGGGCCTCGACTCGCTCATCATCCCCGGC
GGCGAGAGCACCACCATGGCCAAGCTCGCCAACTACCACAACCTGTTTCCTGCACTTCGA
GAGTTTGTCGGTGCAGGAAAGCCTGTGTGGGGAACTTGTGCTGGGCTCATTTTCCTTGCA
AACAAGGCGGTAGGACAAAAATTGGGAGGCCAAGAGCTTGTTGGGGGGCTAGATTGCACT
GTCCACCGGAACTTTTTTGGGAGCCAGCTGCAAAGCTTTGAAACCGAACTTTCAGTGCCA
ATGCTTGCGGACAAGGAAGGAGGCAGTAATACATGCCGTGGAGTATTTATACGAGCACCT
GCTATCTTGGAAGTAGGATCGGATGTTGAAATACTGGCTGAATGCCCTGTTCCTTCTGGT
AGACCCAGCATTACCATACCATCTGCCGAGGGTGTTGAGGAAGAGGTGTACTCAAAAGAT
CGGGTGATTGTTGCGGTGCGTCAAGGGAGCATCCTCGCCACCGCTTTTCACCCAGAATTG
ACATCAGACTGTAGATGGCATCGCTTCTTCCTGGACATGGACAAAGAATCCCATCCAAAG
GCCTTCTCCGCGCTATCTCTATCGTCGTCTTCAAGAGGTTCAGAAGGCGGGTCAAAGACC
AAGCCTTTTGATCTTCCCATATTTGAATAGCAGCTGGCGGGAGAGGGGGTCTGCCAAACA
TTTAAGAAAAGAAAATAACTAAGTTTTGATCATTCAGTTGATGACAGGCTGGGCATCCGT
GATATTTCTATATCAAAATTGTATACCATACACTG
>TC371755 weakly similar to UniRef100_Q46W04 Cluster: Cytochrome c, class I; n=1; Ralstonia eutropha JMP134|Rep: Cytochrome c, class I - Ralstonia eutropha (strain JMP134) (Alcaligenes eutrophus), partial (10%)
GGAAGCAAAGTCACAGAGCGAGCGAGCGAGCGTGCAAGAAAGCATCGGCCACCGGAGCTG
CTGCAGGAAGCCAGGAATCACCCCCGTCTCCAGTCGAGCATGGACAAGGTGCTGGCCTTC
TCCATCCTGAGCGCGTCGCCGGCCGACGTCGTCCCCGGCGCTCGGTTCTCCTGGCAGCGG
CAGGGGAGGAAGCTGCGGGACGACGGCCAGGCTAGAGCAGGGCAAGACGGGAAGCAGGGC
GGTCTGCCGGCGGAGGCGGAGCAGCAGCCGGACAAGGGGAAATCGCCGATGTTGCGGCCG
CGGTTCGCGCCGGAGTTCGACGGGATCGACTGCTTCGGGACCATCGTGTGCCACTGAGCA
GTGAATCACTGGCTGCTCGTGGTCTGCCCGCGCGCGTGTGAGACTCATTCTTTCATCGTT
CGATCACCGTACGATCGGCGTGTTCATTTGCTGTTAACTTGGGCTTCTAACTGAAGCCGC
GTGTTGTACAGAATACAGAGGTATAAAGAAACCAATTTCGCCATGATTATTTGGAGATGA
GCTTTGGTTTTTTAGGATTGTCGTCATGACGGCGCAGAGATGTTCAGTGACGGCAACGCC
TGCATGGCCAACAGTGACGTTTCAGGCGATCAAAGCCATCGAACTGAGTTTATGTCTGAA
GATACCGACACTTTCGTCAGCTAACTGAAATAGACTCACCACCCCCGCAAGTTCAGATTA
CATTCATAGTCCAACAGAGAAACATCTCTGCCTAGTTCCTTGTTCTGTTTCTGATCACTC
CCCCTTCATGATCCCCTGCTACACCTGATGTCCCTAGTGTCCGGCTTG
>TC371763 similar to UniRef100_Q2QQQ9 Cluster: Protein kinase domain containing protein, expressed; n=2; Oryza sativa Japonica Group|Rep: Protein kinase domain containing protein, expressed - Oryza sativa subsp. japonica (Rice), partial (11%)
CCACGCGTCCGGCAGGCCTCCCCTAGATCCATGAGAAATGAGCTGCAGTGCGTGTTAGTG
GATGAAAGCTCAAAACGCTTTCATAGATCCTGACAGTTTTGAAGTAATAGCAGGCCTGGC
TTTGCTTTTCTTCAAAGCATCTTGAGAGACCAAAATCTGCAATTTTTGGCACCATGTTGT
CATCAAGCAATATATTTGCAGGTTTGAGGTCTAATTGGAGAATATGAATCTTGTGGAGAT
AATGCAAACCCTCACAAATTCCCTTGATTATTTCATAGCGCTTTGTCCATTGAGATTCTC
TTCATTGAGAAATTGTGTGGCATGGGACAATTGCAATGCATGATAAAAAATAAGAGCAAA
AATATAGTATGATCTATTGGATATTGTGTTGACTCACAAGGAAAGACCAAAATACAAAAA
AAGGCAAATGATTGCTCTGCGTTGCATGTCTACCTAGGCGAATCTACATGCCTATGTAAC
AAATTCAAGATGCATGGGTCTGCATGTAGAGAGCGCTATCAAATAATCAAGGAATTTGCG
AGGGTTTACATTATCTTCACAAGAGATATATTGTTCGCTTAGACCTTAGACCTGCAAACA
TATTTCTAGATGACAATATGATGCTAAAAATTGCGGATTTTTGTTTCTCATGATGCTTGG
AGGAAAAACAAAGCCAAGCTATTGCTTCAAAACAGTTTGGATCTATGTAATCTAGCCAAC
CAACAATCTTCGAAAGCTCGAATGCCTTCCTTTCCCCGTTCATTAATAAGTTGATATGGA
TCTTTATGCAGGGCATTAGACTCTTAAGATGGAAAATCACGCTAGAGCTACACATATAGT
TTTGCTCTTACAATCGTACAATAGTATAATAGGGAAAAGGGGCATTGATGAAATGTCTTG
CTGTCATAACATATGAATGCAATAGGTTCTTGAAACTTGGGGGAGTAGGTTGTAGAAATC
ATCAGGACGATATTTGATGCCTGTAGTATGCACAGGCTGTAGTCAATGGCTCGACAAAAC
AGAACGCACAAATACTTTTTTTCAGACTTGCATTGGTAGGTCATTGTTTGTGCAGGTAAG
CTCATTTATGGACCATGGCATGCTCCACTAACCTCTTTTTTGTAGAACCTGTGTACATCA
TTCCATGATGCTCCGAGCTGGTGGATGAGATCAAGCCTCGTTGGTTGTCACAACCAACAG
AAAAGGGTTCCGGTGGGCTGCAGCAAAATGCACCTAAGGAGCAAACATGAAGATACTGTG
GAGACAGGCCAAGAAGGAACAGTCCAGGCAATGAAGAGTGGCCCCTCTGCTCATACTCCA
TGACAGTTCTTCCCATTAACTAATCGGCCAAGTGTGGATAGTGGTTGACGGCACTAGAAA
AGTAGCGTCTCGCCCGATTTTGTCATTGCTTCTTGGGACCTGATTTTTACGGTCCCATTC
TCAATTTCCGTTACAGCTAGTCTGGATTATCTCACATAGAGCAAACCGGAGTGACCTTTA
TGTCTAGGTTTCTGGTTTCGTTAACATTTGGATTGATGGACATGTCATATATGGATGTAT
TTTTCTTATGACTTACAGCTTTAAGTAGCTGCTACTCACAGTGAGAGTTTCATATCC
>TC371770 similar to UniRef100_Q0DSP6 Cluster: Os03g0296300 protein; n=2; Oryza sativa Japonica Group|Rep: Os03g0296300 protein - Oryza sativa subsp. japonica (Rice), partial (98%)
GACCCACGCGTTCCGAAAGAAAGGAAAGCCGAGGAGGAGCCTCGAGGAACTTCTCGCGCT
CGGCTTCTTCTCCAATCCAATTCATTGCCTTTCCAGTGATTCCCACGGCCCGCAGCTAGC
TCCACCGTCGCACTACCGGCAAAAGGGAGATCAGACTGTGAGATGGCTTCCCCGGAGCCA
TCGGCGGGCGGCGATGCGGCCAGCCAGAGTGCTGCGGTGCAGCCGCTCCAGCTGCCAACG
CCGGAGGAGATCAAGGGGCAGGAGATGATGAACAACTGCGCCGTCCGGAGCGTCCTCAGT
GGTGTCATGGGAGGTGGTCTTGGTGTACTTATGGGACTATTTTTTGGAGCTTTGGAAAAT
CCAATAATGTCAGAGGAGATGACAGCAAGGCAACAAATAGTCTACCAGGCAAAACAGATG
GGTAGGAAAAGTATGAGCCATGCTAAGACCTTTGCAGTAATGGGCTTGATTTTTTCTGCA
GCTGAATGTGTCGTAGAGAAGGCTCGGGCAAAGCATGACATTACCAATTCGGCAGTAGCT
GGCTGTGTCACAGGAGGGGCTTTAGCTGCAAAAGGTGGCCCTCAAGCTACATGTATCGGG
TGCGTGGGTTTTGGTGCCTTCTCTGTGGCGATTGAGAAGTTCATGGAACGGCATACTTGA
ATCGGTGATGGAAGCGTTGCATCCGATAAACCAAGTGATGCGTCTTTGTACCAAATCATT
AGCAGGATTCAGCATTGGCCAAAGAGGTTTTGGTTATTTTTGCAATATTCAGTCGTTGGC
ATGTACCCAGAGATGGGGTAACCCTAAATTTCAAGTCTTGCGGCTATCCATCCATAGCAC
TGAGTAGCTAAATTAGTCTGTAGCCAGTTTGATGGCATGTACCCAGCGATGGGGTATATA
CGCATTTTCGCTGATGCAATCTCGCGCCATGGTATCCGGGTCTGATGTCTGAATGGGTTC
AGAGAAGTTTAATTTACTTTTTAAAAAAAAAAAAAAAAGGGCGGGCCGCTCCAAATATCC
CTGGAGGGGGCCAAAGCTTACCCTTCCCAGCTTCCTTGGACAAGGGGGCCCCTATGTGAG
GCTGATTATAAGCTAGGGCCGGCGCGCCGTTTAAA
>TC371775 homologue to UniRef100_P12810 Cluster: 16.9 kDa class I heat shock protein; n=1; Triticum aestivum|Rep: 16.9 kDa class I heat shock protein - Triticum aestivum (Wheat), complete
GGTTTCAAGCAAAAGCAGACAACATCCAACGATCCACAGAATTTTCCGAGCGCACAAGCC
GAAGCAATCAACACCACGATGTCGATCGTGAGGCGGAGCAACGTGTTCGACCCCTTCGCC
GACCTCTGGGCTGACCCCTTCGACACCTTCCGCTCCATCGTCCCGGCGATCTCAGGCGGC
AGCAGCGAGACGGCCGCGTTCGCCAACGCCCGGGTGGACTGGAAGGAGACGCCCGAGGCG
CACGTCTTCAAGGCCGACCTCCCCGGCGTGAAGAAGGAGGAGGTCAAGGTGGAGGTGGAG
GACGGCAACGTGCTCGTCGTCAGCGGCGAGCGCACAAAGGAGGAGGAGGACAAGAACGAC
AAGTGGCACCGCGTGGAGCGCAGCAGCGGCAAGTTCGTCAGGCGCTTCCGCCTCCCCGAG
GACGCCAAGGTGGAGGAGGTGAAGGCCGGGCTGGAGAACGGCGTGCTCACCGTCACCGTG
CCCAAGGCCGAGGTCAAGAAGCCTGAGGTGAAGGCCATCCAGATCTCCGGCTGAGTATTC
GGGTCTGGTTCATGTGTGTGCGAGTTCTGCAACCTAAAAGTATGCTACAGTCGTGTCTTT
GTTCTTGCCGAGTCTGACGAGCCATCTCTGTATTGCGTTTCTTTTCCCTGTCGTGTCTGT
ACTCTGTACTTGTGTAAGGCTGCTCATAGTGGAGACTAACTTAGACTAGTAACATGCATA
TGTTACTAGTCTATGTTACTATCTTCATAGTGGGTAGTATCATATACGTGGTAACATACA
TGTCTTCATTTATTACTTTGTAGACTTATTTTGCATTGGGAAGCGCTATGTGATGGTAAC
ATATTATATTACTCTATTTGCCTTTCTCCTCATTAACTACTTGCCACCTCATCATTTTTG
CTTATGTGGCATCTAAGTTACTACCTATGTTACTCCCACTATGACCAGCCTAATATACCT
TGTTGGCAATGTTGTTGGAGAGCCAGTCAAGTCCCTCGTACAACCCTTCGCCAGACGTTG
CACAAGTGCTCTGAATGTACCAGTGCCGCTGGCGCAGGGAGTGCAGACCAAGCTTGTCGG
TGATTTCAGCAGCATTCATGGCATTAGGAAGA
>TC371780 similar to UniRef100_A7Q0B5 Cluster: Chromosome chr7 scaffold_42, whole genome shotgun sequence; n=1; Vitis vinifera|Rep: Chromosome chr7 scaffold_42, whole genome shotgun sequence - Vitis vinifera (Grape), partial (84%)
GACCGCGCGGACTGTGTAGCGTGTCGCGGGAGAGAAGCCCAAAGCTTTGGCGGAGCCATG
GCGGAGGGAACGGGAGCGACGGCGGCTTCAGGGTCGGCAGCGGGCAAGATGACGATGGTG
GTCGGGGTGGACGAGAGCGAGCACAGCTACTACGCGCTGCAGTGGACGCTCCTCCACTTC
TTCTCCCCGGGCCAGCAGCAGCAGTACCGCCTCGTCGTCGTCACGGCCAAGCCCACCGCC
GCGTCCGCCGTCGGCCTCGCCGGACCAGGTGCCGCGGACGTGCTGCCGTTCGTTGAGGCG
GACCTGAAGCGGAGCTCGCTGCGCGTCATCGACAAGGCCAAGGAGCTCTGCGCGCATGTG
AGCGATGCTGTCTTTGAAGTGGTGGAAGGGGATGCGAGGAACGTCCTCTGCGAGGCGGTG
GAAAGGCATCACGCAGAGATGTTGGTCGTGGGCAACCATGGCTACGGAGCAATCAAAAGG
GCTGTTCTCGGAAGTGTGAGCGATTACTGCACCCACCACGCGCACTGCACTGTGATGATT
GTGAAGAAACCAAAGCACAAGCACTGAGCAATGCCCAGCCTTGACTCTTCGCTGAACCCA
GTTTGTGCATCTTTGTGAATTTGTGCATCTTTGTGAATAAATGGATCGCAGATGTCAGAG
TTCGCAACTTCAGAAGTTCAGAGTGGTGAACTCCTGCAAGTAGCAGACAATATCCTAGTA
CATGCTACATGTGGATTCTTGATTGATATGGTGAATAACTGATGATGTGCCTCATCAGAA
CAGTGTTATTTGTTATGCAGATGCATCAATTGCACGAATCCTGTATGTGTATGTAATCAA
GACTGCAAGTTCCTTGCAGTGGACACGTGTGTTTGCTTCTTATCG
>TC371781 UniRef100_P93616 Cluster: Poly(A)-binding protein; n=1; Triticum aestivum|Rep: Poly(A)-binding protein - Triticum aestivum (Wheat), partial (49%)
CCGACCCACGCTTCCGGGAATCAAAGGGTNATGGCTTCGTTCAGTATGAGCGGGATGAGG
CTGCTCATGCTGCTATCGAGAAACTGAATGGGATGCTTATGAATGACAAGAAGGTGTATG
TTGGGCCTTTTGTTCGTAAGCAGGAGAGAGATAACTCTCCCGGCAATGTCAAGTTCAATA
ATGTCTATGTTAAGAACCTAGCTGAGACTACCACTGAAGATGACTTGAAGGAAATCTTTG
GGAAGTTTGGAGCAATAACAAGTGTTGTTGTAATGCGGGATGGGGATGGAAGATCCAAAT
GTTTTGGATTTGTGAATTTCGAAAGTCCAGATGAAGCTGCTCTGGCTGTTCAAGATTTGA
ATGGCAAGAAATTTAGTGACAAGGAATGGTATGTTGGAAGAGCGCAGAAAAAGTCAGAAA
GGGAGATGGAATTGAAAGAGAAGTTTGAAAAGAACCTTCAAGAGGCAGCGGATAAGTATC
AAAACACCAACTTGTATCTGAAGAACTTGGATGATACTGTTGACGATGAAAAGTTGCGAG
AACTTTTTGCTGAGTTCGGAACTATTACTTCCTGCAAGGTTATGCGTGATTCAAACGGCG
CTAGCAGAGGTTCTGGATTTGTCGCTTTTAAATCTGCTGATGATGCTTCCCGAGCTCTTG
CTGAAATGAACAACAAGATGGTTGGCAATAAACCACTTTATGTTGCACTCGCACAGCGCA
AAGAAGATAGGAAAGCTAGGCTGCAGGCACAGTTTTCACAAATGCGCCCTGTTCCAATGG
CTCAAACTGTTGGTCCTCGTATGCAAATGTTACCTCCTGGTGTTCCAGTTGGTCAGCAAA
TGTTCTATGGCCAGCCACCAGCGTTTATTAACCCACAGCCTGGATTTGGCTTTCCAGCAA
CCTTTCATGCCTGGAATGAGGCCAGGGGGTGCTCCANTGCCAACTTTATGATGCCTATGG
GTCAACCAGGGACACACCCACACGCCCAACTGTTAGGCAACCCGGTGCTTGAGGATGCAC
CATCCATGCAAATGGGTCCACACAATTAATGGAAGGGGTGGGGGCCTGGTTACCGTTATC
CACCCGCGGGGGATTCCGAACCCGCTATCCTGGTGTGGGGGTTGATACCCTCCCCATTAG
AAGGGAGGGGGCCTATAA
>TC371798 homologue to UniRef100_Q10CW7 Cluster: YT521-B-like family protein, expressed; n=1; Oryza sativa Japonica Group|Rep: YT521-B-like family protein, expressed - Oryza sativa subsp. japonica (Rice), partial (23%)
CAGCACTCCTAATGGAAATAAGAAGCTGGATGCTGGATACCGAGAAGCTCAGGAGAAATC
CAGTGAATGCCCGGTGTTCTTATTTTTCTCTGTGAACACAAGTGGTCAATTTGTTGGTGT
TGCCGAAATGGTTGGTCCTGTTGACTTTGACAAGACGGTAGATTATTGGCAACAAGACAA
GTGGAATGGCTGCTTTTCAATCAAGTGGCACATCGTGAAGGATATCCCCAACAACATTCT
GAAGCATATTACGTTGGACAACAATGACAATAAGCCTGTGACAAACAGCCGTGACACACA
AGAGGTTAAGCTTGAGCAAGGTCTTCAAATGCTCAAGATTTTCAAGGAACATGTCAGCAA
GACCTCAATTTTGGATGACTTTGCATTTTACGAGAACCGACAGAAGTTGATGCAAGAAAA
GAGAGCAAAGCAACAACCGCTTCAGGGGCAGGGCGTTGATGAGAAGGAGAAGAGCGCAGT
TAACGGGAATTCCGCTGCACAGAAGCAGACACCGAGCAAGGAGAGCACCGCCCCTGCCGC
CGGGGAAGAGCCGAACGCTTCCAAACCCACCACAGCTGAAAGCGGCGGCGCGAGTGCCAA
CTAGCGTGATATATTTCTTACGCTCGTTGCTGTAACATGCGGTAGTCCATTGCGCAAAAC
TCGGTCAGGCTTCGAAATATGCGCGGATCATACATGGGAAACTAAATTTAGGTCGTGTGA
CTTGGTTCTCATCGTTTAGGTCTCTTATATACTTGGTGACATCGGTTCTTATATGGCCCC
TTTCCTATTCCTATTTTTGTTTCGGAGTCTTGTTGGTTAAGTAATTTCAGCTATTTGTTA
TTGTTTAGACTAAAGGAGCCGGTTTTCGATACTTCTAGACAACATTTAAGGTACTAAGTT
TTTATGAGTGTTGTAGTGCTGGAGAAAGTAATAAGAACAAAGAACTCCC
>TC371813 similar to UniRef100_Q6T285 Cluster: Predicted protein; n=1; Populus tremula x Populus alba|Rep: Predicted protein - Populus tremula x Populus alba, partial (58%)
GCAGCCCGCCCGCCCACGCCACGGCACAAGCACAGCCAGAAACCACGGGATAACGCGGCG
CACGCGGCCAAACCGCACCGAGGCAGAGAGAGCGAGCGAGAGATTGGGAGGAGCTCCGGC
AGGCAGGCAGCAGGACGTCGAGCCGAGGAGCTACCGGAGAGACCTGCTGGCCGGACAGCA
TGGAGGAGCCGGCCATGGCCGACCCGCCGCGGATCTTCTGGAAGTCCAGGAGGAGGCCGT
CGTCAGCCAATGGCCGGAGCTTGCAAGCACAAGAACATAGCAACGAGGCCGCTGCCACCG
AAGAGGCAGCAGCGGGCAATCTTCCGGCTCAAGGAGAAGCCATGAAGATTGATGACGCAA
ATGCAGCAAGCACCACCACAGAGGATGATGCTCATCAGGCAGATCCGATGGCTAACCTAT
CTGAGAAGCGAAAGGCGCTCTTTGAGCCCCTGGAGCCGATCAATGGCAAGCGCAGCGCTG
ACATGCTGCTTCCGCCACCGGACTTCGAGCCTACATCATATCCCAAGGGATGGCTGGTTG
GTAAGAAGCGCAAGCTCGTCAATGTCGATGTCGTGGAGAGCATGAGGAGGATAGCGATCC
TGGAAATGAACAGAAAGGACCGTGAAATCGGCGGGCTCAATGAACAGCTAGAGGAGGACT
CCCGCGTGCTGGAGCTTCTGCAGAAGCAGCTCACGGACGAGCGCAGGAAGCGGTCGGAGA
TCGAGAAGGAGAACTCCATGCTTCAAGAGCAGGTGTCCATGCTGATGAGCATGCTTGATG
AAAACGAAGCCTTCGACGAGGAAGGAGAAGAGGCGCCACCACCCGACTCCATCGATTAAG
CATTTCCGACAACTGCAGGTTCCCCTTTTTAAGAAAAGGCGTCTGCAGCACGTCCGTCTT
TGGGTGCCAATTTGAGAGTATCCCGGAGGTTTCTATTGGTCTCTTGTGTAGAATTCAAAT
ATTATTTCGTTTCATGGTTTGCATCGTGTAGGCGAAGGGTGCATGTTTTATTGTTCCTGT
TCGTATCTAGGTTTGTTGCAGATGTATGGAGACATTTGCGACGCATTTTATTTGAAATCA
AGTGTGTGTATATGGTATTACGATTATTTTGCCAGCCACTGC
>TC371817 homologue to UniRef100_Q9FS08 Cluster: UV-damaged DNA binding protein; n=1; Oryza sativa Japonica Group|Rep: UV-damaged DNA binding protein - Oryza sativa subsp. japonica (Rice), partial (21%)
TGCGCACAAGAAANCGCGTTCGCGGAAAGAAAAATTAAATACTGTGGGGACCGCATATTT
TTACTGGGGAGAAAGACCCCCACAGGGCCGATCCCTGTTATTCAATTAGGGTGGAGAGGT
GCCATTAATCGGAAGGAAGAACCGAAAGGGGCGGTTATTTTTAAAGCATTTAATGGGAAA
TTGTGGCAGGTATCACCCAGAAATTCAGTTATACAGTGGATTAACAGGGAGGCCGGTCGC
ATGAACTCCAATCTGGATTTGGCCATCATGGGCGACATACTTGCCCTGTATACCCAAACC
CGTGGTGATTTCATTGTAGTCGGAGACCTGATGAAGTCGATATCTTTGCTTGTGTACAAG
CATGAGGAGAGTGCGATTGAAGAGCTCGCTCGGGACTACAACGCGAACTGGATGACTGCA
GTTGAGATGATTGACGATGACATCTACGTCGGTGCAGAGAACAGCTACAACCTCTTCACT
GTGCGCAAGAATAGCGACGCGGCCACAGACGAGGAGAGGGGTAGGCTGGAGGTGGTCGGG
GAGTACCACCTCGGAGAGTTTGTCAACAGATTCCGGCACGGCTCGCTGGTGATGCGCCTC
CCTGACTCGGAGATGGGCCAGATCCCCACGGTCATCTTTGGCACCATCAATGGGGTCATC
GGCATCATCGCCTCCCTGCCCCACGACCACTATGTGTTCCTGGAGAAGCTCCAGACAACC
CTGGTCAAGTTCATCAAGGGTGTGGGCAGCCTGAGCCACGAGCAGTGGCGGTCATTCCAC
AACGACAAGAAGACGTCAGAGGCCCGCAACTTCCTGGACGGTGACCTCATCGAGTCGTTC
CTTGACCTCAACAGGTCCAAGATGGAGGAGGTGGCCAAGGCGATGGCGGTCCCCGTGGAG
GAGTTGTCCAAGCGGGTGGAGGAGCTGATGAGACTGCACTAGGTGGTAGCGCCGGGCCGT
GTATATCCTGTTTTATTTGTTCGTTTTCGCTGTGTTGTAAACCGTTGGCGGCTCGAGAAT
GGTCCTCTGCAAGTGTTTGTAGCAACATCCCTCTTCTGTTTTTGACTTTGATAAGAGTGT
AACTTTGTCTGTGCTGATGTAGAATTTTAGTGGTGAATCTCTCTGTCGCAAATGGTATCA
AGGAAGTTTGGCATAATTATAC
>TC371843 similar to UniRef100_Q53LS6 Cluster: At3g03330/T21P5_25; n=1; Oryza sativa Japonica Group|Rep: At3g03330/T21P5_25 - Oryza sativa subsp. japonica (Rice), partial (98%)
GCGGGGACGCCAAACAAGCACAACCGGAAATTCTCCACCCAGCAACTCACACGGTCACAC
TCCCTCGCGCTCACATCAAAACAGCGAGAGAACGCGCCGCCGCCGTGGACCACGCACCGC
TCGACAGCCGAGAATGCTCCTCCTCTTCGCGCTCCTCGCCGGCGCCGCCGCCGGCGCCTT
CCTCCTCTTCAAGTTCGCCACCGCCGATGGCGATTTCACCCTCTTGTCGTGCGGCCGGGC
GCGGCGGGACAAAGTCGAAGGCAAGGTTGTATGGATTACGGGGGCGAGCCGTGGGATTGG
GGAGGTTCTTTCGATGCAGTTTGCGAGTTTAGGAGCAAAGCTCATACTATCTGCACGTAA
CAAGGAGGAGCTTGAGAGAGTGAAACGTAACATCATGAGCAAGCATCCAGATAGCAAAAT
TGAAGTATTACCCATGGATTTATCATCTGATGAAGAATCTCTGAAAGAAGTTGTACATTC
AGCGGAATCACTCTTTTCCAGTGCAGGCATTGACTATATGATGCACAATGCGGCCTTTGA
GCGTCCAAAAAGGGGGGCCCTGGAAGAAACTGAGGAAGGTCTTAAGGCTACTTTTCATGT
CAATGTCTTTGGAACAATTACTTTGACTCGCCTTCTTGCACCTTTCATGTTGGATAGAGG
GATGGGTCATTTTGTTGTGATGAGTAGTGCAGCTGGAAAGGTGCCCACACCTGGTCAGGC
TCTTTACTCTGCTTCCAAACATGCTCTCAATGGCTACTTTGCTTCTCTGCGCTCTGAGTT
ATGTACGAAAGGCATTAAGGTCACTGTTGTCTGTCCTGGACCTATTGAAACACCAGTATC
TTCTGGTGCAACTTCTTCATCACAAAGGCATTCATCCGAGAAACGTGTTTCAGTGGAAAG
ATGTGCTGAACTGACAATAATTGCCGCAACTCATGGACTAAAAGAAGCATGGATATCATA
TCAGCCTGTGCTGGCTGTTATGTACGTAGTGCAATACATGCCAACAATTGGATGCTGGCT
TATGGACAAGGTTGGTGCAAAGCGAGTGGATGCCGCTGCAAAGAAAGGAAACGCCTACAG
TTGGAATCTCCTCTTCGGTGGCAAAAAGTCGGCTTGACGATGAAGTTGCTCATTACGCCT
ACAGTTGGAATCTCATTGAGGTTCTGAAATAGTCATACACATCTATCTATAGAGATTATG
AACCTTGTTACCCTTTTTCATCTTTATGTGCGAAATGACCAACGGGAAGCAAGCACTCCT
TGTAATGTCACCTAGTCAGTGAGTTGAAGTATTTTAGAACTCAAGCACTCCTTGTAATGT
CACCTAGTCAGTGAGTTGAAGTATTTTAGAACTCGGATACAAGTCAGCATTCCAGCTTCG
CATTTCCAAAAAGAATAAATCATGCAAGATGGATGACTATTT
>TC371862 homologue to UniRef100_A9Q6J1 Cluster: Cryptochrome 2; n=2; Triticum aestivum|Rep: Cryptochrome 2 - Triticum aestivum (Wheat), partial (33%)
AGNTAGAATGCCAGGGGAATGGATCCATCATCCGTGGGATGCACCGAGCTCTATACTAGA
AGTTGCTGGTGTTGAGCTAGGCTTTAACTATCCTATGCCCATAGTAGAACTTTCACATGG
CTCGGGAGTGCTTAGATGATGCCATCTCCACGATGTGGCAATTGGATACAGCCGAAAAAC
TTGCAGAATTAGATGGTGAGGTTGTTGAAGACAACTTGAGCCATATCAAGAGTTTTGATG
TCCCAAAAGTTGTTTTGAAGGAACTATCTCCAAGTGCTCCTCGCTGTGATCAAAAAGTGC
CCACTGATAATGGCAGGAATCTTGAGTTACAGCCTAAGGAACTGAAGGGCACAGATAAAC
AGACCATTTGTGTTAATGTGATCAAGGCCTCAAAGATGGAAGACTCAGGCTCCATGGCAA
ACTCTCCGATATCAAGGAAAAGATCCAGCAGCGGGAGTGTGTTTAATGTCCCATCTTATT
CATCTTCAGTCGAAGTGCGCTCACAGAATCAGCATCCTGGTGGTTATTCAGTTGGGTCGT
CAGGATATATCGTGCAGAACGCAGAGAGGAACTGTGTTGGCAAGGCAGAAGATGATGACA
GTGCCGATAGCTGTACAAACACCTCAAGAGCATCCAAGAGACCTGCCGCCTGACAAGGGT
GATTGTGAAGACTGTAGGGCTGAACTATGGAGTGGACAAGGGCAACACTCATCTTCCTGC
ATCCCGTTCTCACCAGAAGAAATTTTTGTACATTTTGTTATCTGGTTATTTTTGTCAAAT
CTGTTATATGTAACCTATAATTAGTTGCAACACTTACACGAAACGGTTTTGTTCTTGGGG
GAAAGAGTCGTT
>TC371874 similar to UniRef100_A7QX05 Cluster: Chromosome chr14 scaffold_211, whole genome shotgun sequence; n=1; Vitis vinifera|Rep: Chromosome chr14 scaffold_211, whole genome shotgun sequence - Vitis vinifera (Grape), partial (95%)
GGACTCTCGGCCCGGTCGATCTCTCCACGGCGCAGCCCACAAGGCGCGTGGGGGGTCCCG
ACTCCCGACCGATCCTTTCCGCCGCTCAGCTAGCTACCTAGATCTCTCTTCCACAGGGGA
AGTCGCCGAGGAGGAGGAGGGCGAGGGTATGGGGCGGGAGGTGTCGGAGAGCTGCGTTGA
TGGGGTGGTGATGGAGATGGTGGCTGCCTACTGCGGCCGCTTCTACGCCGCCAAGCCGGA
GCTCGCCGCCGGTCGCATTGAGGCCATCGGCTTCCAGGTTGGCCATCAGCTCTCCGAGAG
GTATACGATGGAGCGCCCTCGATTTACTGATCATCTTGAGGCAATCAAATTTATTTGCAA
AGATTTTTGGTCAGAACTGTTCAAGAAGCAGATTGACAATCTGAAAACAAATCATAGGGG
TACCTTCGTTCTTCAAGATAACCATTTCCGGTGGCTTACTCGTGTTTCTCTAGATCCAGC
AGTAGAGAGCACTGATGCAACTGAGAATGACTCTGGGTCATTGGGTGATTCTGCAGCCCA
AACAACAAGCATGCTTTTATATTTCCCATGTGGGTTAATAAGAGGTGCTCTCACAAACTT
GGGAATTCCGTGTGCTGTCTCTGCAGATATGTCAAACCTTCCAGCATGTTCTTTTGTGGT
GCGCATAAAGACATGATCTGCGAGAAATAGAACAAGTCAGATATGAATGCCGGCCTGTGG
TTCAAGTATTTTGGACGGTAAACTAAGAATGTTCAGATATTTTACTTGACTGTATTGTAG
TGTTCCTCTATGGTCAAATTTCAAATATTTGTTGTTATTCTGTGATGCAAGGTACTGTAA
AATATTTGGTCTGGCGAATGCACGTAGC
>TC371876 weakly similar to UniRef100_A7PEQ3 Cluster: Chromosome chr11 scaffold_13, whole genome shotgun sequence; n=1; Vitis vinifera|Rep: Chromosome chr11 scaffold_13, whole genome shotgun sequence - Vitis vinifera (Grape), partial (12%)
TGCGACCCACGCGTGCCGTNCCTCTTTTTCTCATTCAAATCAGTCATGCATTCAAAATCC
GCTTTCCTTCTGATCGTGGTGGCAGTTAGCACCACGGCCATGGTGCACGGCCACCCTGCC
GCTAGCACTCCGGCGGCACGGTTCTGGGAGCAGGCCCTCTCCGGCACGCCTATGCCGGAG
GTGCTAGCTGATTTTGTTCAGAAAGGAATCGATCTGTCACCGCTTGTGGAGCACTACTCT
GCACAGCCCAGTATCGGCATGTGCACACTCTTCAACACTATCTGCGACGCGCGGACGGTG
GCGGAGACCGGCATCTTCTTCCACGAGGCCGAGCTACATCCGGGCAGCACCATGACCCTC
TCTTTCCCAGCGGAGGCGGAGACAGCCATCCTCCCGCACGACATCGCCGGCAAGGTCCCC
TTCGAGAACCTAAGCGACGTCCTCTCCACGTTCCACATCTCACCAGGCTCCGCTGAGGCT
GCGCAAGTGGAGGACACCCTGCGCAAGTGTCAGCAGCCGCCAATCGCCGGTGAGATAAAA
GCCTGCACCATGTCGCTAGAGAGCACTGTAAAGGCCGCCATGGAGATGCTCGGCACCACC
ATCCAGCAGGGTGGTGGTGGTGGTGACGTGTGGGCGGCCACGTCGACGCTCCCCCGCGGT
GGCCTGCTACCACACCGGGAGTACATTGTCCAGGAGGTCACCAAGCTAGAGGGCACTGGC
TACGTGGCCTGCCACAAGGTGCCGTTCCCATACGCCGTCTTCCATTGTCACATCGCACAT
ACGGGGTATATAGGTTACAAGGTCACCCTCCACGGCCGCGGCGACAACGAGGGCCCTGTG
GTTTCCTTGCTGGCGTTCTGCCATTTCGACACCTCCCACTGGAATCCGGCACACCCGGCG
TTCCAAATACTGAAGACCCACCCTGGTGCCAGTACGTCGGTGTGCCACTTCATGTCGTAT
GGGATTCTTGCGTTCATCAAGAAGGCCGCACAGCTTGCTTGCTACTGGATCTTCGGTGCC
GCTAAATAGCCAGGTTCGTGCTTGGAAATAAGGGGGGCCCTTTTTCATATTCCCCGAATT
TTTAATTTGGGCTTCATCCGTTAACTTGGAGGGGTTTTTATTTTTGATAGAATTAAAGGG
CCCTTTTTTGTTACTTGTGATAA
>TC371903 similar to UniRef100_A6N041 Cluster: Mitochondrial import receptor subunit tom20; n=1; Oryza sativa Indica Group|Rep: Mitochondrial import receptor subunit tom20 - Oryza sativa subsp. indica (Rice), partial (78%)
AGCGAGGCCTAAAACCCTAGGTAAGCCCCCGGCACCGCCCCGCCTCGCCGCCGCACCGGA
TCTCGCCGTCGCCGTCGCCGTCGCCATGGACATGGCAGCGATGAACGACCCGGAGAGGCT
CTTCTTCTTCGACCTCGCCTGCAAGACCGCCAAGTCCACCTACGACGAGAACCCGCTCGA
CGCCGACAACCTGACGCGATGGGGCGGCGCGCTGCTGGAGCTGTCGCAGATGCAGAACGG
CCCTGAGAGCCTCAAGTGCCTCGAAGATGCTGAGTCTAAGCTGGATGAAGCACTGAGAAT
TGATCCCAACAAGGCTGATGCACTCTGGTGCTTGGGGAATGCCCTGACCTCTCGTGGATT
CTTCACTTCGGAAACTGTCCAGGCTAATGAATGCTTTGAAAAAGCAACTGGTTGTTTCCA
GAGGGCTGTTGATGTGGAACCAGCAAATGAGTTGTACAGGAAGTCATTGGATTTGTCATC
AAAGGCACCTGAACTGCATATGGAGATCCATAGGCAAATCGCATCTCAAGCCTCACAAGG
AGCACCCTCGTCCTCAAATGCAAGGCAATCAAGGAAAAAGAAGAAGAACAATGACTTCTG
GTATGATCTGGCTGGATGGGGAATTCTTCTCGTTGGCATCGGTGTTTGGCTAGGAGTGGC
CAACAGTCAAGCCAAGGAGGCACAACCACCTCACATGTCACACCAGCCTAACATGTGATT
CAAGACGAGACTTGGAAAAAGGGAAACCTGCAAATGGCATGCCTATGTTAGGACTTAGCA
AAAGTTATGGAGAGGAAATGGTGTTTCCATGTTGCGGTTTTTTGTGGAATTTTTCGACAT
GCGGCGGGCCTTGATGAGGTTTGTCTTGTCATACGACGCTGGATATGCTTCTTACTTTAT
GCGCTTCTCTTGTTAGCGGGAACCATTGCTGTGGTTATGGCCTTTTCACATGCCCTAGAT
AATACAGTATTGAGTACTGATGTGCTTATAAGCGGCATATACCTGCTTTCTGTGATCATT
CTTTTTGTTTGCCAATAATTTGTAATTGACTTTTGACGAAGCTCATCTCATACTCTCTAT
TGGTGTCTGTTTGGCATTTTTTTTCTATATTAAAATGCATGCCATCATGTTATCAC
>TC371918 similar to UniRef100_Q9XEN6 Cluster: Chitinase IV; n=1; Triticum aestivum|Rep: Chitinase IV - Triticum aestivum (Wheat), partial (84%)
CGGCACGAGGGTAAACAAGCAGCTGCTAGAGCGGAACAAGTTTGGCCACCGTTAACCTTA
TTTCGAAATGGCGAGGTCGCCCATGGCGATGCTCCCGTTCTTGGCGCTCGGGGTGGCAGC
ACTAGTCCTATCTGCCGCGGGAATGGTGGCCGCGCAGAAGTGCGGCTGCCGGGCGAACGA
GTGCTGCAGCCAGTACGGGTATTGCGGCACTACCGACGCCTACTGCGGACAAGGGTGTCA
GTCTGGCCCGTGCTCGGGGAGCGGCGGCGGCGGCGGGAGCGGCGTCTCCGTGGAGAGCGT
CGTCACCGAGGCGTTCTTCAACGGGATCAAGTCCCGGGCCGGCAACGGGTGCGCCGGCAA
GAGCTTTTACACGCGCCCGTCGTTCCTGAGCGCCGCCCGGGCCAACCCCAACTTCGGGAA
AGGCCGCACGACCGACGACGGCAAGAGGGAGATAGCCGCCTTCTTCGCCCACGTCACGCA
CGAGACCGGACACATGTGCTACATCGAGGAGATCGGCGGGGCGAGGCAGAACTACTGCGA
CAGGAAGTACACGCAGTGGCCGTGCGCCTCGGGGAAGGGGTACTACGGGCGCGGGCCGCT
GCAGCTGACGTGGAACTACAACTACGGGGCGGCGGGGAAGAGCGTGGGATTCGACGGGCT
GAACAACCCGGAGAAGGTGGCGCAGGACCCGGAGGTGGCGTTCAAGGCGGCGCTCTGGTT
CTGGATGAACAACGTGAAGCAGGTCCTGCCGCGGGGGTTCGGCGCCACGACCAGGGCCAT
CAACAGCGGCGAGTGCAACGGCGGGAACGCGGCCGCCATGAACGCCCGGGCGGGCTACTA
CAGGGCCTACTGCANGCAGTTCGGCGTCGACCGGGGGAACAGGCTCACTTGCTAGGTGCT
TCGGCGGGCCTGATCGAGATCGACCATGCATAGACCAGAAACAAGCATGGCTTATGTAGA
ATAAACGTTCGCGGTGCGCGTACGCGTTTAAAGCGTCCAACAAGAAATAAGGGCGAGGAT
TTGGGGTACTACTACTCCTTCCAAAAAAAAAAAAAAAGGGCGGCCCCCTTAAATTTCCCT
CTCGGGCCCAAGTTTCCCGTACCCGGTTTTTGTTCAAAG
>TC371929 UniRef100_Q5I7L0 Cluster: Ribosomal protein L18; n=1; Triticum aestivum|Rep: Ribosomal protein L18 - Triticum aestivum (Wheat), complete
CCACGCGTCCGCGGAGGCGGACGAGGTAAGAAGCAGCAGCCGCAGCGCGACACCGCGAGG
AAACCCTACCGCCGCCGACGCAGAAGCAGCCATGGGTATCGACCTCGTCGCCGGCGGGAG
GAACAAGAGGACCAAGCGCGTCGCGCCCAAGTCCGACGATGTCTACCTCAAGCTCCTCGT
CAAGCTCTACCGTTTCCTGGTGAGGAGGACCAAGAGCAAGTTCAACGCCGTCATCCTCAA
GAGGCTCTTCATGAGCAAGACTAACCGCCCGCCGCTCTCCATGCGCCGCCTCTCCAACTT
CATGAAGGGAAAGGAGGAGAAGAACATTGCTGTGGTTGTTGGTACAATCACAGATGACAT
GCGGATCCAAGAGGTCCCAGCAATGAAGGTTACTGCTCTGAGGTTCACAGAGACAGCGAG
GGCAAGGATTATCAATGCTGGTGGGGAGTGCCTCACTTTTGACCAGCTTGCTCTCCGTGC
TCCAACTGGGGAGAACACGATCCTGTTGAGGGGACCCAAGAATGCGCGTGAGGCGGTGAG
GCACTTCGGCAAGGCGCCTGGTGTGCCGCACAGCCACACCAAGCCCTATGTGCGCTCCAA
GGGTAGGAAGTTTGAGAAGGCTCGTGGTAGGAGGAACAGCCGTGGCTTCAAGGTTTAAGT
CGCCCTTTCTTGTTAGTCGCTGTTTGTGTGGAGCGGCTGTTGTTCTGTTTGAGCAATTGA
TAGTAATTAGTAAAGTACTTTGTACTGAGAGTAGCAAAATCTATCGCCCCAGTGTTCGAA
TGATATTTTGCAAGATTCTTATTGCTGTCAACTGTTTTGATTTTGTGAGCTTGAAGACCA
TGTTTCGTTGCAACCAGTCATTGCTTAGCTTCGGTGCCTCTTTGCTTGGCGATGTCCATT
CTCTCTAAGTGATGTTCATTGTATTTGGTTAGCTTC
>TC371932 weakly similar to UniRef100_Q8S9E6 Cluster: P450; n=1; Triticum aestivum|Rep: P450 - Triticum aestivum (Wheat), partial (60%)
CGGACGCGTGGGTCGATGCTATTATAGGTCAGCATGGCGATGGCCAAGATCAACCAGGCA
GCAGCTGCCGATGCTGCAGTAGACATGAGCGAGCTGCTCCACACATTCGCGAATGACATG
GCGTGCCGCATTGTGTCGGGGAAGTTCTTCCTGAAAGATGGTCAAAGCAAGTTGTTTGGG
GAACTCATCAAGGATACCTCACGGCTGCTAGGCGGGTTCAATTTGGAGGAGTACTTTCCG
GCAGTGGGTAGGGTAGGAGTGCTGAAGAAGGCGGTTTGTGCCAAGGCCGAAAGAGTGAGG
AACAGATGGGCCGATCTGTTGGACAAGGTGATCGACGATCGTGTGAGCAAGCGCAATTCA
ACGTCTGATCACAAGGATGATGATTTTGTGGATATTATGTTGTCTGTCCAACAGGAGTAT
GATCTCACAAGAGAGCACATGAAAGCTCTCCTGACCGATGTATTTTTTGGTTCAATAGAC
ACATCAGCTAACACCCTCGAATTCACCTTGGTTGAGCTCATGAGGAAGCCACACCTGATG
GTGAAGCTACAAGACGAGGTGAGGGGTATTGTACCCCAAGGACAAGAAATTATCAGTGAA
ACCAACATGAACAACATGACGTACCTAAGAGCAGTCATAAAAGAGTCGCTCCGGCTACAT
CCTCTTGCTCCTCTCCTTGCTCCGCACCTTGCCATGGCTGACTGCATCATCGATGGATAC
ATAGTTCCTGCTGGGACTCGTGTGGTCATCAATGCTTGGGCCATTGGTAGGGATCCGAGC
TCCTGGGAGTATGCGGAAGAGTTCATTCCTGAAAGATTTACAGATGAAGGCAGCAGTATG
CATGTCAACTTCAAGGGGAATGATTTCCAGTTCTTGCCGTTCGGAGCAGGACGGAGGATG
TGCCCTGGTATGAACCTTGGGATCGCGAATGTGGAGCTTATGTTGGCAAACCTTGTGTGC
CATTTTGACTGGCAACTTCCGCTTGGGGTTGAGAGAAAGGACATTGATATGACAGAGGTG
TTTGGGCTAACCGTCCATCGGAAGGAGAAACTATTGTTGATTCCAAAATCACGCATGTAG
TCATGAAAATAAAACTAAGCTAAATAGTGTGTTATATCGCACAATGCTTTTCTTTGTAGA
GAAGGTGCTATCGGCAATAATGGTACAAATAAATAATGGCCAATCTCCT
>TC371951 similar to UniRef100_Q0D623 Cluster: Os07g0516900 protein; n=1; Oryza sativa Japonica Group|Rep: Os07g0516900 protein - Oryza sativa subsp. japonica (Rice), partial (87%)
AGGGTTCGAGTCCACCAAAATTGTTGGTAATTTGGCCGCCAATTTACTCAACGCCAATTG
GGAGAGAAAATTCAAAGCCACCTACCCATCAGTTAAAGGTGCTAATGTTGTTACTGACAG
GGCCACTGGTCGCTCCAAAGGATATGGTTTTGTACGCTTTGGAGATCTAAATGAGCAGAC
ACGTGCTATGACTGAGATGAATGGAGTGCCATTTTTACCAAGACAAATGAGGATTGGGCC
TGCAGCTAACAAGAAGAATATAGGTACTCAGCAGACATATTCAACTAATGGGTACCAGAG
CTCTCAAGTAAATGAGGCGGCGAATGATCCCAACAATACTACAATCTTTGTGGGCGGGTT
AGATTCCAATATAGATGAGAACTATCTAAGGCAAGTTTTTACTCCATATGGCGAAGTTGG
TTATGTGAAGATTCCTGTAGGCAAGCGTTGTGGATTTGTCCAATTTACCAGCAGGGCGTG
CGCTGAGCAGGCCATCAGTGCGCTGAATGGGTCTCAGATTGGTAGTTCCAATGTTCGCCT
TTCATGGGGCCGTAGCCAAAACAAACAGCCTCCCCAGCAGGATGCAAACCAGGGTAATGG
CAACAGCTACTATGGATATCAACAGGGTCCTGATGCATACTATGGTGCACCCAATGCGCA
AGATCCTAGCATGCAAAACTATGGATACTCTGGTTATGGCAGTTACGAGCAGCAACAGCA
GCCATCTCAGCAGCAGCAACCTCCACAGCAGCAGCCACCACAGCAGCAACAGCAGCAGCC
CCCACAGCAGTGACCATTGAGGCGATGGAGCGCAATCAGAGATTCAGAGCTGCATGAACT
GAATGCTACCGCGTCATGAGTTATCGTATAGGTGTCCTTGTTTGTAAGATGGGTCGTATC
TAGTAGTACTTTGACTGTTGGGCAGTAGCTCTAGTTCTATTCAGTGCTTCTCTTGGTTTT
AAATTATCCCACCATGTCCGGAGACTGAAATTACCTTCGGGAGTTATTTTGGATCACCC
>TC371966 weakly similar to UniRef100_A7QCI3 Cluster: Chromosome chr12 scaffold_78, whole genome shotgun sequence; n=1; Vitis vinifera|Rep: Chromosome chr12 scaffold_78, whole genome shotgun sequence - Vitis vinifera (Grape), partial (85%)
CCACGCGTCCGAGGAGATCAGATCACGAGACGAGATGGCGGCGTCCTCCTCCTCCCCGGC
GGCGGCGGCGGTTGGGCGAGCGGTGGAGGAGGTGCGTTCGGCGCTGAACGAGCACGCTGA
CGTGGTGGCCGAGCTCTTCGGCCGCGTCTCCACCGAGCTCCGCGGCGGGTTCGGCCCCGC
CGTCGACACTTTCGTCGGCTTCTTCCACGCCGTTGACTGGAAGGAACCTTGGTTGATCGG
CATGATAAGTTTCCATGTCATTCTGCTACTGGTAACCATCATCTCCAGGAGGAACATCAA
TTTCCAACTTATCTTGTCAGCTTTAACATTTTCTGGTGTATTCCTTGCCGAGAAACTAAA
CACGTTCTTAGGACAAAACTGGAAGAGCTTCTCAAGCCAGAATTACTTTGATCCCCAAGG
CCTCTTCATCTCGGTCATGTGGTCCGGTCCCTTGCTCCTGATTACGATACTTATTCTGGT
GAACACCCTTGTGACGCTCTGCATGCTCATGGTAAGGTGGAAAAGGGCCGAGCTCAAGCA
CCGTGCTCGTGAGGCCCGTAGCAAGCAGGAGTGATGATGCTGCCCTGCTCTTGAACCGTG
GATCTATTGTGCAGTAGGGGATTAAGCTGCTGATTTAACGGAGAAGTTTGATTGGAACAG
TAAAGTGGAAGGTTAATTAGCCCTTGATTTTGATTGATGGTCCCACTTATGGTCTCTGGT
ACTGAAGCACACGGTTTTACACATGTATTAGCTGCTGTTCGTCAAATTTAAGGGATATGT
TTGTGTAGGGAGCTCTGAATGTTATTTGGATGGCTGCAGGAGTCAAGTGCCGTCGTATAT
GCATTGCTTTGTCATCTATAGTCTAAAAAAAAAAAAAAAAAGGCCGGCCGCTCTAGAGTA
TCCTCGAGGGGCCCAGGTTACCCCTTACCCAGCTTCTTTGTCAAAGTGGGTCCTTATAGG
GAGT
>TC371970 UniRef100_Q332Q2 Cluster: Rps3 protein; n=1; Triticum aestivum|Rep: Rps3 protein - Triticum aestivum (Wheat), complete
ACGAGAAAAAAATTTAAGCGTTTTTTAAAACAATTTTAATTTCAGAATTCCATGGGCTTC
AACCCAACCCGGTTTGGTTTTGTTTCAGTTTTGTTTGGGCTCTGCCCTTCGCGTCGACAG
GAACTTGGCGCAATGGTTTAGAATTCGATAAACGAAGACCTATCGACAAATAGAGGAAAG
GCGGAAGGGGAAAAGTAAGTTTAAGCGACATATGGCACGGAAAAGGAAATCCAATTTCGG
TAAGACTTGATCTGAATCGTAGTTCAGATCCAAGTCGGTTCAGTGATTATTATTATGGTA
AATCATTGTATCAAGATGTCAATCTTAGATCTTATTTTAGTTCGATACGTCCACCTACGA
AACTCGCCCTTGGCTTTCGTCTCGGTAGGTGTATTATTCTACATTTTCCCAAAAGGACAT
TCATTCATTTCTTTCTTCCCGGGCGATCACCACGACTAAAACGAAAACAAGACAAGAAAT
CAAGACCCGTACTACAGGAAAAGGGCTGGTGGCCGACATTTGGGAAAGTCGGGCCGATCG
GGTGTCTTCATTCAAGCGAGGGTACAGAGGAAGAACGAAACGAAGTGAGAGGCCGGGGGG
CAGGGAAAAGAGTCGAGTCGATCGACCGGGAGAAGCAAAACGAAATCCGGATTTGGCCGA
AAAAGATGCAACGTTATGGATACCATGACCGATCACCATCGAGAAAGAAGAATTTTGATA
AATCACTTCGGGTGAGCGGGGCCTTCAAGCGGCCTCAATACGCCGGGGTTGTAAATGACA
TACCTTTCCTTATGGGAAATGCCGCCTCCTTACTAAAAAGGAATAGAATCAAGTTATTTT
TACCAAAGAAGTCCCGCTCTGACGGCCCGACGAGTCATCTACTAAAAAGGACCCTCCCCG
CTGTGCGCCCCTCCTTGAATTATTCGGTCATGCAATACTTTTTTAATACTAAGAATAAAA
TGCATTTCGACCCCGTCCTAGTTCTCAATCATTTCGTGGCACCGGGTGTGGCTGAACCAT
CTACGATGGGGGGAGCGAAGGGAGGAAGCTTAGATAAGAGAATACGCTCTCGCATCGCTT
TTTTTTTAGAAAGCTCTACCAGCGAGAAAAAGTGTTTGGCCCGAGCCAAAAAGAGGTTGA
TCCACTTCATTCGCCAAGCGAATGATCTTCGCTTCGCGGGAACAACAAAAACCACCATAT
CGCTCTTTCCTTTCTTCGGTGCTACCTTCTTTTTTCCAAGGGATGGGGTTGGGGTGTATA
ATAACCCTTTTTTTGAGTATGCCCGGAAACAACTCCTAGCTCAATTTAGGATCAAATGTA
GGAACCTCATGGGTAAGGATAAGGTAATGGAATTGATAGAGAAATTCATAGACCTAGGTA
GGATAGGAAAATTGATAAAGGGAATAGAGATGATGATAGAGATCATACTGAGAAAGAGGA
TAATTCCGTACGGGTACAACTCTTATTTGAACGAAGTGCAAAAAATGCGATCTTTTTTGT
CTAATAGAACAAACACTAATACCTTAATTGAGTCGGTAAAGATCAAATCTGTTTATCAAA
GTGCTTCTCTGATTGCTCAAGACATCTCTTTTCAACTGAGGAACAATCCAATCTCATTTC
GTTCCATTTTTAGTAAAATAGTGAAGGATATTCCATTAATAATGCCAAAAGGGGGTGGAG
GGGATACGTATTTGTTGTTCTGGTCGATTAGGGGGTGCGGAAATAGCTAGAACTGAATGC
GGAAAGTATGGAAAAACATCTTGTAATGTATTTAACCAGAAAATCGATTATGCTCCTGCG
GAAGTATCTACTCGTAACGGAATTTCAGGTGTCAAAGTGTGGATCTCATATAGTCAAAAT
AAGAAGGGACGTGCTATATCCGAAACGTACGAAATATAGTAAATATTTTAAATGCAGATG
TAGTAGGGGTCGCGAACCGGATGGTACACAACTTGGTTTTGGAAGATATGGTATTAAAAG
TTGTAGAGCTGGTCGTCTTTCATATCGAGCCATTGAAGCAGCGCGTCGGGCTATAATCGG
ACAATTCCATCGTGCTATGAGCGGACAATTCCGAAGAAATTGTAAGATATGGGTAAGAGT
TTTCGCAGATCTTCCTATTACGGGGAAACCCGCAGAAGTTCGAATGGGAAGAGGAAAAGG
AAATCCGACGGGTTGGATTGCTCGTGTGTCCACGGGACAAATCCTATTTGAAATGGATGG
TGTGAGTTTGTCAAATGCTCGACAAGCCGCTAGATTAGCGGCGCATAAACTATGTTTGTC
AACCAAGTTTGTTCAGTGGTCGTAACGTAATTGGTTAGTGGGGAAAAACCGGGCCGGGAC
TCAAAAGAATTTGGCGAAGTGTTTGTTCCTGAACGAGGGAAGTGGAAAGACAAAGAGGGA
TAGGGAGCTCGCCTCCTTCTTTTTTGTAATCGCCGAAATTGTACGACGACCCTTCTTGTT
CCAGGCATACGACCCTGAGACGTGACGGTGTCACTTTTCCGGCCCGGTAAAGTGACAGTG
ATATAAATAAGAATAAGAAAGAGAAGCGTGAT
>TC371974 homologue to UniRef100_Q8L5H0 Cluster: Sucrose synthase 3; n=1; Zea mays|Rep: Sucrose synthase 3 - Zea mays (Maize), partial (22%)
GGAGAAGATGCATGAACTTATTAAGACATATAACTTGTTTGGGCAGTTCCCGTTGGATCT
CTGCCCAGACGAACAGGGCTCGCAACGGTGAGCTGTATCGCTACATTGCTGATACTCACG
GTGCCTTTGTGCAGCCAGCTTTGTATGAAGCATTTGGTCTCACTGTTGTGGAAGCCATGA
CCTGTGGACTCCCTACTTTTGCAACACTCCATGGAGGGCCTGCCGAGATTATAGAGCACG
GGATCTCTGGTTTCCACATTGATCCTTACCATCCTGATCAGGCTGCCACATTGATGGCTG
ACTTCTTTGAAAAATGCAAACAGGACCCCAATCATTGGGTTAAGATATCTGACAGAGGCC
TTCAGCGCATTTACGAGAAGTATACATGGAAGATTTACTCCGAGAGGTTGATGACACTGG
CTGGGGTTTATGGCTTTTGGAAGTATGTTTCGAAGCTCGAGAGGCGGGAGACTAGGCGTT
ACCTTGAGATGTTTTACATACTGAAGCTACGTGAGCTGGTGAAGAGCGTGCCGCTTGCAG
TAGATGAGGCGCACTAACTGTTCCGTCTCCAGTACACGTCCCCTGCTAAACTGTTGTGTG
CTCGTGTCTGGGAGAAGAAACTTGTCATCGGGGGAAGGAGAAAAGAAATAAGATGCAGCT
GACGACCGTTAGCAAAAGTCATCTACTTATTTGTCCAGCGATCGGTGAACTCGCCTTTTT
TTTACCTTCTACACTGCGAGTGCTGAACTGGGCTTTGTGTGTGCTCGTTATGTACATGAG
TGATACCTTTTTTTTTACTTTTTACATTGCGAGTGCTGAACTGGGGTTTGTGTGTGCTCG
TTATGTACATGAGTGATTGATACACTGTTGGCAAATTGTATTTGCCAGGTTGTTG
>TC371979 homologue to UniRef100_Q7XJ79 Cluster: High light protein; n=1; Hordeum vulgare|Rep: High light protein - Hordeum vulgare (Barley), partial (94%)
TCCCCCCCGGATTTACCCTAGGCCGGGGGGGGATACCATTTCACCCAGGACCGGTTTGGC
CATTAGCCTATTTGGTGACCCTATAGACAAGTTTGACCAAAAACCAGGGGGGTCCGGTTC
CGAATTCCCCGGAAATTGTGAACCCACGGTTCCCCAATTGGAGCACGGGGACACTAACAT
GACTTAAGGAGTAGAAAATTCTCTATTGGTGCTTCGTTGTCCGCCCGCGCGAGAGCTAGC
GAAATGAGCCAGAGCCCGAGCCCGAGCCCGAGTCCGGTGGTAAAGCTGGGGGCGTGGGGC
GGCGACGACGGGGTCGCCCACGACATCACGGTGGCGCCGCAGCGGCTGGAGAGCATCACC
ATCCGCTGGGGCAAGGTCCTCGACTCCGTCGGCTTCACCTACAGGGACAAGGACAAGCGG
CTGCACACCGCCGGGCCCTGGGGCGGCGCCGGAGGGGAAAAGGGTGTGCCAGACACGATC
ACCCTGGGGCCCTCGGAGTACATAACTCAAGTGGACTGGTCGGTGGGCCCGTTCAAGCTC
AAGGAAATCGAGCACTGCATCACCTCACTCAAGTTTGTGACCAACCAGGCCACCTACGGC
CCGTTCGGCTACGGGGTGGACAGCACGCACTACAGCCTGCCCGTGCTCAACAATGGCAGC
ATCGTCGGCATGTTCGGCCGTGCCGGAGACTACCTCCACGCCATTGGCTTCTATGTCACG
GCCGAACAAGCCGAGGACGCTGTCCATGTCTGATTTTCAACTACCCATGTCCCAGAGATC
AGTCTCGCATCTCGAGTTCCCATGTTCATTGATCCCATCCATTGTTCAGCATCTAAATCG
GATCAGAAAACATCTTATATTTTGAGACAGAGGGAGTACAGTTGCTTCAACAAATAGGGT
ATCTGGCCATGGCCGTTTGAATATTTTGCGAATTTGGATTACATGACATATGAAGTTCGA
GAGAATAAAAGGCTGTATGTTCAATATTTTGGACACCGATCATGAAAAGAAACAGAGTTC
TAGTATCAAATGATTTCCCC
>TC371982 cytochrome oxidase subunit II [Triticum aestivum]
TCGATGGGACCTCCAGTGTATGCGTTACGAGGCAACTAGCATTTTGTCATTAAAGTTCGT
GAAAGAATGTTTCGTTGGAAAAACCAACGCCGACGTCAAGATCAGTCTCCTTTCCTTTCT
CTTTTCGGGAGCAGAGCTGAAAAAGATGGGAAATTCCAATGATTCTTCGTTCATTATCAT
GTCGATTTCTCACAATCGCTCTTTGTGATGCTGCGGAACCATGGCAATTAGGATTTCAAG
ACGCAGCAACACCTATGATGCAAGGAATCATTGACTTACATCACGATATCTTTTTCTTCC
TCATTCTTATTTTGGTTTTCGTATTATGGATGTTGGTTCGCGCTTTATGGCATTTCAACG
AGCAAACTAATCCAATCCCACAAAGGATTGTTCATGGAACTACTATCGAAATTATTTGGA
CCATATTTCCAAGTGTCATTCTTTTGTTCATTGCTATACCATCGTTTGCTCTGTTATACT
CAATGGACGGGGTATTAGTAGATCCAGCCATTACTATCAAAGCTATTGGACATCAATGGT
ATTGGACTTATGAGTATTCGGACTATAACAGTTCCGATGAACAGTCACTCACTTTTGACA
GTTATATGATTCCAGAAGATGATTTAGAATTGGGTCAATTACGTTTATTAGAAGTTGACA
ATAGAGTGGTTGTACCAGCCAAAACTCATCTACGTATGATTGTAACATCCGCTGATGTAC
TTCATAGTTGGGCTGTACCTTCCTTAGGTGTCAAATGTGATGCTGTACCTGGTCGTTTAA
ATCTTACCTCCATCTTGGTACAACGAGAAGGAGTTTACTATGGTCAGTGCAGTGAGATTC
GTGGAACTAATCATGCCTTTACGCCTATCGTCGTAGAAGCAGTGACTTTGAAAGATTATG
CGGATTGGGTATCCAATCAATTAATCCTCCAAACCAACTAAACCGGGGAAGCTGAAGCGG
AAATGCAATTCTCGGGTGAGGGAAGGGGGAAGCTCCAGGA
>TC371995 homologue to UniRef100_Q9SME6 Cluster: GPX12Hv, glutathione peroxidase-like protein; n=1; Hordeum vulgare|Rep: GPX12Hv, glutathione peroxidase-like protein - Hordeum vulgare (Barley), partial (97%)
GCACGAGGCAGGGCACTCGGAACGCAAAGTCGAAGCAGGCATCCTCTCCCCAACGCGGCC
ACACACCCTCGATCTCCGCTATAAAGCCCGGTCTCCGATCCCCGATGCCTTCTCGCCCCG
CCCCGTTCGTCCACCGCTTCCGCCTCCTGAGAAGCGCCGCCGTCTCCCCTTCCTCCGCGC
CGCTGCCGTGCAGCCGCCCGCGCCTCGCCATCCCCTTCGCGCAGCCGACGCTCCGCGCCC
CCGCCTTCGCCGCCGCCTCGTCGCCGCTGCTCCGCCCGGTCGGCGCCAGGTTCTCGCTGT
TCAGCAGCATGGCCGCCGCCGCCTCCTCCGCCTCCTCCGTCCACGACTTCACCGTCAAGG
ATGCGAGTGGAAAAGATGTCGACCTGAGCACCTACAAGGGGAAGGTTCTCCTCATTGTCA
ATGTTGCATCCCAGTGGTATGAACTATTATTACTGCTCCCTCGCATTCTGCTCTTTATCT
TTTATGTTCAATTTTTTCATGTCTTGTGAAATTATTTAGAAATCGTGATGTAATTCTCTT
ATTCACGTTCTGGTGTATAAATATGTATGGTGTGTATATTATACTGTCAAGTTTGGATTG
CCATCTGCAAAGTTGAGTATAGTGTGTATATTATACAACTTCAAGTTTAAAATATTGTTC
TGCTAAATATGCATAGTCATCAGACTAGTTTGTGGTTTATTGGGACCAGCATTTGTGATT
AACATCCGAGTTGTCTAGACATGGAGAAAATTACCCTGATCAAGTTGGTTTTGGAGTTGG
ACAACCTGTTTTTGTGTGTGCATATTAAGTGTCATGACGTTGACTTCTGACTCGTGTTCG
AGTTTTATTTAAATCCCCATGTGCACGGAACTCGCTCAATTGTACACGGAACTCGCTCAA
TTGTACGAGAAGTACAAGGACCAGGGTTTTGAGATCCTTGCTTTCCCATGCAACCAGTTT
GGTGGGCAGGAACCCGGCACTAATGAGGAAATTGTTCAGTTTGCTTGCACTCGCTTTAAG
GCCGAGTATCCAATTTTTGACAAGGTTGATGTCAATGGTGACAATGTTGCACCTGTCTAC
AAGTTTCTGAAGTCCAGAAAAGGCAGTCTCTTCGGGGACAACATCAAATGGAACTTCTCC
AAGTTCTTGGTTGACAAGGAGGGGCATGTTGTGGATCGCTACGCGCCAACCACCTCCCCC
CTCAGCATCGAGAAGGACATCAAGAAGCTGCTCGCGAGTTCTTAAACCTTGTTGCTGCAT
CAACTAGATGCATTGGTGCATCGCCTGAAGCTTTCAGTATAATGTTGTAATAAAGGCTGT
GCAGTCCAATCTCGTAGTTGTATATGACATGTAATGGATTTCGTGGAATGTGTTACTTCT
GCTGCAGAGATATCCCCTCTTATCTGTGTTTTTGTTGTGGTTGTGAGACTCCTGTTCCCG
AGGAACCAAGTTGAAT
>TC372009 similar to UniRef100_A6YSM2 Cluster: PL5L15; n=1; Zea mays|Rep: PL5L15 - Zea mays (Maize), partial (94%)
CCACGCGTCCGCTCCGCAGCCCTGCTCCAATGGCGCTGTGCCGGACGGCGCCCGCCAACT
CCTCCTGCTTCCACCCCCGCGCTGTCGCCAGCTCGCCCTCCTCTCTCAGCGTGGGCACCA
AGGTCTTCGTCGGGTTGAAGGCCCAGACCAGGCTCGGCTCTCTAGGGTTTTGGTCGTCGT
GCCCGAATGTCAACGCCCGGTTCTACACCGCCGTCAACCGGAGGGTCTCTCTAGGGTTGT
CAAACAAGAGGGCTACCAGGGCACGTATTTCCATGATGCCTGTCGGCACCCCACGGGTAC
CTTACAGAACACCTGGTGAAGGAACCTGGCAGTGGCTTGACATATGGAATGCTTTATATC
GTGAGCGGATTATCTTCATTGGGGACACTATTGATGAAGAATTCAGTAACCAAGTACTAG
CAAGCATGCTGTACCTTGACAGTGTTGATGACACAAAGAAGATTCTTCTATACATCAATG
GTCCAGGAGGAGATCTTACACCATGCATGGCGTTATATGATACCATGCTAAGCCTAAAGA
GTCCAATTGGTACTCATTGCTTGGGCTTTGCATTCAACTTGGCAGGATTCATTCTTGCAG
CTGGTCAAAAGGGTTCGCGTACTGGTATGCCTCTTTGCCGTGTTTCACTTCAGTCACCTG
CTGGAGCAGCTCGAGGCCAGGCTGATGATATAGAAAATGAATCAAACGAACTTAATCGGA
TCAAGAACTATCTTTATGGCAAGCTAGCAGAGCACACGGGTCATTCTGTTGAAAAGGTTC
ATGAGGACCTATCCAGGTCGAAGCGCTTCGACGCAGAAGGAGCCCTCGAGTACGGGATCA
TTGACCGTATCGTCAGGCCTTCCCGGATCAAGAAAGAGGGCGGCTCGACCACCGGTCAGA
AGAAGGAGCTGCGGAATCTGGGACTCGGCTAATCTTAGATGTCAGCACACCAGAGTTAGC
CGTAGACTGCCACAGTTTTTCCACGTCTAGTCCTGCTTCGAAATCTCGACGCTTCCTTTC
ATGGTTCATGCGGATGTACGAGATTTAGTTTGTTGTCTCCGGTTTCCCCAGACTTTTAAG
TCAGCGCGATAGCAGGAAGAGGTGATAGGCGGTGGTGATATTCGTCGTTTTTTCATGCAC
ACCGAGAAACACCGTGCATAGTTGATGATTTTGCGCCACATTAATGTTCATGTTGAGTCA
GTGGTCCGCAAGATGCTGTCTGATA
>TC372033 similar to UniRef100_A9U166 Cluster: Predicted protein; n=1; Physcomitrella patens subsp. patens|Rep: Predicted protein - Physcomitrella patens subsp. patens, partial (36%)
AGGACAGGCCAAGCGGAGAATCGAGGGTTTCGGCTTCCTTGTCATCTCGCCGTCTCCGAC
GCCGGCGACCCGGGAGCGAGACCTCCAACCCCCGCCCTCTCGCCGGCGGCGTATTTCCCC
GTTCCGTAGACCAGGTATGAAGAGGGCCGCGCCGTCGGAGGAGCCGGTGGAGCTCTCTTC
GGGCGACGACCTGAGCTCGGATTCCGACGATGAGGCCGGGAACGGGAAAGGCGAGAACTC
CTTCCGGCTGCCCATGTCCTCCAAATCTACAGCTCCAGCAAAAGCATCTATGTTGAAGAA
GAAGAAACCTGGTGGTGTGGATTTCAGTGCTTTGAGCCGGCACGGGTATCGTGGCGGACC
ATCTATACTGACAGTTGCTCCTCCAAAGGTTGAACCTAACTGGACTTGGTCCACTGGGAA
AGATCGCAACGAGAAGGAAGTTCTAACCGAGTCTTTTGAAGAGCGGGAACGCACAAGGGC
TGCAGTAACTGAAGGAGAGAAGCTTATCGGTGTGATGAACCCCCAACCAAGGCAGACCAA
GAAAGAGAAGGATGCTGCTTCATTCTCACAGAAGGAGAAGCGGAAGAGAGACCGCGGGCA
GGCCAGCAGGGGGAAGAACTACGTTGAGGAGGAGAAGCGGCTCCTGAGGGGGAGTGGTGT
CTACTCTGGCTTCGATACTTGACAGTGTCCAGAACATATGTTATTTGCCCGTGTTAGCTT
CGGTCGTCACTGTTGGTGTGTCTGCTGTTTAGTTTTGTCGCGAAGTTCACTCCGGGCTAT
GCTTATTCTGTATCACCTATCTGTCTTTGGGCTGGTTTAAACTTTGACACGCCTGCTATT
TTGCCAGAGCAGTGCTCCCTTTTCTGTGTGCTCCCGTATCCATCTTCGGGCTATGATAGA
TCCTGCGAACCAGCTTGCGG
>TC372035 similar to UniRef100_Q6EPX0 Cluster: Chaperone protein dnaJ-related-like; n=1; Oryza sativa Japonica Group|Rep: Chaperone protein dnaJ-related-like - Oryza sativa subsp. japonica (Rice), partial (81%)
CCCACGCGTCCGCGCCCGGCATTTATCCAAACACCGCCTTCTTCCTACGCCCTCACCACA
CTGCGTGTCGCGGACCGGCCATGTCTTGCCTCGCCGCGTCCTCGGCGACGCCGCCAGCGT
CAAGGCCTACGGCCCAGCGTCTGTTTGTTGCGGTGGCCGCTCCTCCCCGTTGGCGGTCCG
TTGAGCCTCATCGCGCTGTATGGAGGAGTGAAGGCCCCCGGGCTCTAACGATGCTACGGA
GGTGCTCTCCCGCCGGCGACTCCAGGGCGCCCGGAGACGGCAGCCTATCCAGTTTTTGCA
TTATTGAAGGCCCAGAGACAATACAAGACTTCATTCAGATGCAATCACAAGAGATTCAAG
ACAACATCAAGAGTCGGCGCAGCAAAATATTCCTTTTGATGGAAGAGGTCAGACGACTGC
GGGTGCAGCAGCGAATCAGAGCTGCTGAAAGCAGATGTTCCAGCAGTGAAGAAAATGAGA
TGCCGGAGATGCCATCTACCATTCCGTTTTTGCCTTATACGTCACCAAAGACAATGAAGC
AACTCTACTTGACATCATTCTCTTTCATATCTGGGATAATCATTTTTGGTGGCTTAATAG
CCCCAATACTTGAACTGAAATTAGGGCTTGGTGGTACCTCTTATGAAGATTTTATACGGA
ACATGTATTTACCTCTTCAGTTAAGTCAGGTAGATCCCATAGTGGCGTCCTTTTCAGGTG
GTGCAGTTGGTGTAATTTCAGCCTTAATGTTGGTTGAAGTGAAAAATGTGAGGCAGCAAG
AAAAGAACAGATGCACATATTGCCATGGGACAGGATACCTGCCATGTGCCCGTTGCTCTG
CCAGCAAAATGTTGTTGGGCACCAAACGCTTTTCACTTTCTACAACTGAACGCTGTTCCA
ATTGTTCAGGAGCTGGGAAGGTGATGTGCCCAACATGCTTGTGCACGGGAATGGCAATGG
CAAGTGAGCATGACCCACGTATAGATCCCTTTGACTAATGTTGGGCAATTTGACGTGTGC
CTGCTTGTTATGCTATTTCCTTTTTCTATCTAGCTGTTGTTTTCTATGGCTGTGGTAGGG
CTTGAATCAGTCTTTGATGTATACTACGAGTTATAGCGAGATGAAGTTCGCAGTAATGAT
GATCAGATCAAATACTGAAAAATTGCTTTGTTGTTCTTTGCTGTGTACTAAGAGTTATAG
CAAGATGAACCTTGCAGTAATGACGATCAGATCAAATACCC
>TC372036 UniRef100_A4PBN5 Cluster: Galactinol synthase; n=1; Triticum aestivum|Rep: Galactinol synthase - Triticum aestivum (Wheat), complete
CCACGCGTCCGAACAAGCGCAAGTCCACAGCACACAGCAAACACATCTCAATTCTCACCC
ATCCTTCGAAGCAAGACAAGAGAGACCGAGCGAGCAATGGCTCCCATGCTCAAGCGGATC
GCCGAGGACGAGCCGAAGAAGGCGGCGTACGTGACCTTCCTCGCCGGCTCCGGCGACTAC
TGGAAGGGCGTGGTGGGCCTGGCCAAGGGCCTCCGCGCCGTCAAGTCGGCCTACCCGCTC
GTGGTGGCCGTGCTCCCTGACGTCCCCGAGGACCACCGCCAGAAGCTGCTCGCCCAGGGC
TGCGTCGTCCGCGAGATCGTGCCCGTGTACCCGCCGGAGAGCCAGACCCAGTTCGCCATG
GCCTACTACGTCATCAACTACTCCAAGCTCCGCATCTGGGAGTTCGTGGAGTACGAGCGG
ATGGTGTACCTGGACGCGGACATCCAGTTGTACGACAACATAGACCACCTCTTTGACCTG
[truncated: 9,086,173 more chars]
