# Supplementary material for: The transcriptome of the developing grain: a resource for understanding seed development and the molecular control of the functional and nutritional properties of wheat
Source: BMC Genomics. 2017 Oct 11;18:766. doi: 10.1186/s12864-017-4154-z (PMC5637334; doi:10.1186/s12864-017-4154-z)
Supplement: Supplementary file 9 — Nucleotide sequence details of 181 transcripts from TaGI cDNA database that are uniquely differentially expressed at the 30dpa developmental stage. (FA 132 kb) [file 12864_2017_4154_MOESM9_ESM.fa]

>TC368608 UniRef100_Q58A34 Cluster: P450; n=1; Triticum aestivum|Rep: P450 - Triticum aestivum (Wheat), complete
GCGATAGCTAGCTCTCTTTTAGCATTGTTGCCATGGCTCACGTACATGTAGACGAGATGC
TCCACGAAGCAGCAGCGGCAGCTCCACGATCTCTCTTGATTGCGACTGCGGTGCTCTTCT
CCCTTGTGGTTGTGCCGCTCCTACTCCGCATTATTGCCAAGCAGGGAGCGGCAAGCGATG
CCAAGCTGCTGAGCCTGCTCCCATCTCCCCCGACGAGGCTCCCCATCATCGGGCACCTGC
ACCTAATGGGCGATCTTCCCTACGTCTCCCTCGCCGGCCTGGCCGCCAAGTACGGCCCGG
AACTCATGCTGGTACACCTCGGTGCCGTGCCCACCGCCGTCGTGTCCTCGCCGCGCACTG
CCGAGGCCGTCCTGCGCACCCACGACCACATCTTCGCGTCGCGGCCGCGGTCGATGGTCT
TCGACATCATCATGTACGGGCAGACGGACTCGTGCTTCGCGCCCTACGGCGAGCACTTCC
GGAAGGCCAGGAAGCTCGTGACGGTGCACATGCTCAACGCCAGGAAGATACGGTCCCAGC
GCCCGGCCCGGGAGGAGGAGGTCCGGCTAGTGATTGGAAAGATCGCCAAGGCCGCGGCCG
CGCGCGAGGCCGTGGACATGAGCGAGCTCCTGCACTCGTACGTCAACGACCTCGTTTGCC
GTGCTGTGTCGGGCAAGTTCTCCCAGGAGGAGGGGCGGAACAAGCTGTTCCGTGAGCTCA
CCGACATCAACGCGGCGCTCCTGGGAGGGTTCAACATCCTCGACTACTTCCCGAGCCTGG
GGAGGTTCGAGTTGGTCTGCAAGGTGGCGTGCGCCAAGGCCCGACGGGTGAGGAAGCGGT
GGGACCTGCTCCTCGACAAGCTAATTGACGACCATGCAGCAAGGATGGTAAGCCGTGAGG
ATGAGGCCCAGCCGGAGCAAGAAGAAGACAAAGACTTCATCGACGTATCCCTATCTCTTC
AGCAGGAGTATGGTCTCACCAGGGACCATATCAAGGCCATCTTGATAGACATGTTTGAGG
CCGGCACGGACACCTCGTATATGACGCTGGAGTTTGCCATGGCGGAGCTCATACGGAAGC
CACACCTTATGAAGAAGCTGCAGGAAGAGGTAAGGAGGAATGTACCCAACGGGCAAGAGA
TGGTCGCCGAAGACGATCTCCCCAACATGACCTACCTCAAGGCTGTCATCAAGGAGACAC
TCCGGCTGCATCCGCCGGTACCTCTCATGATTCCACACTTCTCCCTAGATGCCTGCACCG
TTGATGGCTACACGATCCCAGCAAACACTCGTGTCGTTATCAACGCCTGGGCACTCGGCA
GGCACAGTGGCTACTGGGAAAATGAAAATGAATTCCAACCTGAGAGATTTATGAATGGAG
CCGGCGTTGATCTGAAGCCAAATGAGTTCCATTACTTGCCATTTGGGTTTGGACGAAGAA
TGTGCCCTGGGGTTCACTCGGCATCAGCAACGGTCGAGACAATGCTGGCAAACCTCATGT
ACCGATTCGATTGGAAGCTTCCACCCGGATTGAAGGAAGAAAACATAGATATGACTGAGG
TGTTTGGAATAACAGTTTCAAGAAAGGAAAAGCTCATCTTAGTCCCCGTGACCGCATGAG
TGCACGTAGCGTGCAGCTCAAAAAGTTGAGCCATCATGGTATTTGGTGCGCCCATATATG
AATGTATTCAGAACTTTTTTTTATTTCAAAAATAAGGTTGAAATCCTGGACCTCTACATC
ATTGTAATGCGCACAACTAGACAAATAAATGTGAATTGTTTTT
>TC368684 UniRef100_Q7XAK6 Cluster: Indole synthase; n=1; Triticum aestivum|Rep: Indole synthase - Triticum aestivum (Wheat), complete
TAAATCTCCAATACACAAGAAGGTTTCTCAGTCAGCTAGAGAAATGGCTTTCGCGCTCAA
TGCGTCTTGCTACCCTTCGTCTTTCCAGTCGTCGCTGCTCCCGAGGCGGATGGCAGCAGC
GGTGATGATACCGAGGCGGAGGAATGTTCTGCCTGTCATTAGGGCGGTTGCCGTGGCTCC
GCCCGCCCCGGCGCCGGCGAAGCCAGCAGCCGTGAGGAGCCGGCCCGTGTCGGTCACCAT
GGCCAAGCTCATGGCTAAGGGCAAGACAGCGCTCATCCCGTATATCACCGCCGGTGATCC
TGACCTGGCCACAACGGCAGAGGCGCTGCATCTCCTGGATGCCTGTGGCGCCGACGTCAT
TGAGCTCGGCGTGCCGTGCTCCGACCCCTACGTGGACGGTCCGATCATCCAGGCTTCGAG
TGCGAGGGCTCTCGCTGGCGGTGCCACAATGGACGGCGTGCTGGCGATGCTCAAGGAGGT
GACGCCGGAGCTGTCGTGCCCTGTGGTGCTCTTCTCGTACTACAGGCCTATCTTATGTCG
AGGGTTGGCCGAAATCAAAGAAGCCGGTGTACACGGTCTTATAGTGCCTGATCTCCCTTA
TGTAGCCGCGCATGCATTATGGAGTGAAGCCAAGAAGAACAACCTCGAGCTGGTGCTGCT
CACAACACCAGCCATACCAGAAGAAAGAATGAAGGGAATCACGAAAGCTTCGGAAGGTTT
CATTTACCTGGTGAGCGTCAATGGAGTTACAGGTCCCCGTGAAAACGTGAACCTGCGGGT
TAAGTCCCTCATTCAAGAGATAAAAAAGGTTACTGACAAACCTGTTGCTGTTGGCTTTGG
CATATCAAAACCTGAACACGTAAAGCAGATTGCAGGATGGGGTGCGGATGGGGTGATCAT
TGGCAGTGCGATGGTGAGGCAGTTGGGTGAAGCAGCTTCGCCCAGAGAAGGATTGAAAAG
GCTAGAGGCATATGCGAGGAGCATGAAGAATGCACTACCATGATGAAGTGTGTGGATGGA
CACAGCACCAGTAATAAATTGATCGGAAGCCCAGTAATAAAGCTACTCCGACTAGATCGT
CAATACGTTATCAGCATGTGGAGTTAAAATCGGAATACTACCGTGTTTCCAGTTCAGCGA
GTAGATCGTCATTGTATCATTAGCCTTTGGCCGGCCGGTGATGGTCCTGAGTAACTAGTT
CACCGGTTACAGCAAGTTGGAATAAGCCGTGTATATACAAAAATGTGCTTGAATCCATGA
CTCGGCAAATAAAACAAGATGTGCTCATGCTCATCGGG
>TC370553 similar to UniRef100_Q0GR06 Cluster: Germin-like protein 5a; n=1; Hordeum vulgare subsp. vulgare|Rep: Germin-like protein 5a - Hordeum vulgare var. distichum (Two-rowed barley), complete
CCAGCTCGTAGCAAGCAAGCATTGAGCAATCAACCATGGCGAGGCTTCAGCTTTCCGTCC
TAGCGGCCTGCACCGTCCTCTTCATGCTCGCCGCCCCCTCCCTCGCCGGCGACCCCGACA
TGCTTCAGGACGTCTGCGTCGCCGACCTGGCATCCCCGATCAAGATCAACGGCTTCCCGT
GCAAGGCGAACATCACGGCGGACGACTTCTTCTTCGCCGGACTCAAGAAGGCCGGCAACA
CCAACAACCCGGCTGGTTCCATCGTCACCGCGGCGAACGTGCAGTCATTCCCCGGGGTGA
ACACGCTCGGTGTGTCCATGGCCCGCATCGACTACGCGGTCGGAGGGCAGAACCCGCCGC
ACACCCACCCGCGCGCCACCGAGATCATCTTCGTCACCAAGGGAACCCTCGAGGTGGGCT
TCATCACCACCGCCAACAAGCTCTTCACTAGGTTCGTCACCGTCGGAGAGGTGTTCGTCT
TCCCGCGTGGCCTCGTGCACTTCCAGCAGAACAGGGGACATGGCCCCGCCTCCGTCATCG
CCGCCTTCAACAGCCAGCTCCAGGGCACACAAGCCATCGCCACCACACTCTTCGCTGCCA
CACCACCAGTGCCAACCGACGTGCTGGCCAAGGCCTTCCGGGTTGATAACGAAGACATCG
ACGCCGTCAAGGCCAGGTTCAAGTAGGGAGCCTCTGCCGTCGGCAACTCTCCATCCGTTT
CGGAAGAAAAGAATCACCTGTTCAGTGTGTTCGTTACTGAATAAATTGATGTAGCATGCC
GTGTAGTTGATTTGTTCACGTGTATGTTACGTTTGTTTGTCTTTGAAATAATAAAACGTG
TTTTTGTTCCGCGCGGTGTATGTTACATTGATGTGGTATACATCATCGTT
>TC375615
TCCCCTTGCCATCACCCCTTCACCAGCCCACCAAGATTTACCGGCCGTCGACAGTTAATT
GGAGTTCACCATGACTACTGTCCGAGTTCTTCTTACAGTTGCCCTGGTCATCTCCCTGCT
CGCCCTTGGCCATCATCCTCTCGCTCATGCTCGCCACGTGAAGGACCCGTCCATACCAAC
CGGTGATTCCTCGTCTGTAAAGAAAGGATTACAGCAAGGGAGCAACATGAAGCTCGATGC
CGGGAAGACGAAGAAAGTTGAAAACGTGAGAGTGGAGGAGACACCAAAGGGATCTGTTGA
ACCAAGCTTTGGCAACCGGGGGAGCCTTGGTGCTGAGTCTGATAAGGTGGCCGTGCTTGC
TCGCCGTGGAGAACCACCCAAGCCTCACCCGAAAAAACACAACTAAGGCACTGTCCGGAA
TGGGTGAATTTTTTGGTGACCATATATCGGTACTTAGCTCAAAGTTGAACCAACTACCGG
TGACCCTACAAGCTTTGCATCCAGTGTCCAGCAGTCCCTAAGTATGTGTACATATAGTTA
GCTAGCTAGTTTGCTTTTTAGTTGATCTTGTTATATTTATTATCTGATTTAGAGCAGTGG
TAGTTCTCTTTCTTGCATGTTTCCCCTGCCCCTCTCTAGCTAGTTTCTAGGTGAAATTTT
GGCTAGGAAACGGAGATCCGACTCCACTGAGCATACTGTACTATAGCTGCCTACTGTCAA
ATTAAATACCACACTTTTTCCATATATACACATTTTATTCTTCT
>TC378890
GCGGCGCCTACTTACCTCCCCGGCCACCACTTCGAGACCAAGGACAAGGATGGCAGGCCC
CGGGCCTTCAATCTCATCGACGGAGGCGTTGCCGCAAACAATCCGACAATGTTGGCCATG
ACGGACGTGAGCAAGCAGATCCTGCTGGGCAACCAGGACTTCTTCCCGATCAAGCCCGCC
GACTACGGCAAATTCATGGTGCTCTCCCTCGGCACCGGCTCCGCCAAGGTGGAGGAGAAG
TTCGACGCCGCAGCGTGCAGCAAGTGGGGGATCCTCGGATGGCTCTACAACCACGGCGCC
ACGCCGCTCATCGACAGCTTCAGCCAGGCCAGCGCCGACCTCGTCGACATCCAGGCGTCC
GTGCTCTTCCAGGCGCTGCGCTGCGAGAAGCGCTACCTCCGCATCCAGGACGACGAGCTT
AAAGGCGACACCTCATCTGTTGACGTGTCTACGCCGGAGAACCTTAACAGGCTCGTCGAG
GTCGGCAAGGCGCTGCTCAAGAGGAGCGTGTGCAGGGTGAACGTCGAGACCGGCAAGACC
GTGCCCGACGACAATAGAGGCACCAACGAGGAGGAGCTAATCAGTTTCGCACATATGCTC
TCACAGGAGCGCAAGGCCAGGTTGCAGAAGAAGGGAGTCACCATCACACAGTAAACATGT
GTAGTTCATAACATATAGCTAAACTCATATTACGTGTAAGGCAAATATAGGATAAGTCAT
TAGACGGTCGAACTTTGGTAGGCTAGAAATACTGAACTGCCAAAGCTCACAGACTTATGC
AAGTTTTAGAGGTCCGCAAACAAGTTGTAAAGTGGGAGAATGAAATAAATGGCCAACTGT
TTATTGTGGGCACGACATGAAATTTATCAGCC
>TC379689 similar to UniRef100_Q0E254 Cluster: Os02g0270800 protein; n=1; Oryza sativa Japonica Group|Rep: Os02g0270800 protein - Oryza sativa subsp. japonica (Rice), partial (43%)
TNTCCTCCAGAGGTTCCGAGCCCCCTATATCCAGGCATACTCAAGCCCGACATAACTGCG
CCAGGTGTCAGCATCTTAGCAGCTGTTCGTGGCTCCTATGTGTTATTTTCTGGTACATCC
ATGGCATGTCCACATGTCTCTGCGGTGACCGCACTGCTTAAGTCGATTCACCCTGATTGG
TCACCTGCTATGATCAAGTCTGCAATTGTCACCACAGCATCAGTGTCCGATGGTTTTGGT
GCGCCAATCGAAGCAGAGACGGTCCCGAGGAAGGTGGCTGATCCTTTCGACTTTGGTGGT
GGCCACATAGACCCAGACAGAGCCAGTGACCCTGGCTTGGTCTACAACGTGGATGCAAGA
GAGTACAACAAGTTTTTTAACTGCGCCATAGGATTGTTACATGGTTGCGAATCCTACCAA
CTCAATCTCAATCTCCCGTCGATCGCTATTCCGGACCTCAAGGACCATGTCACGGTTCAA
CGCACTATCACAAATGTGGGGGCGGTCGGAACGACTTATCATGCGGTGCTTGAAGCTCCA
GCAGGGGTGGTCATGTCCGTGGAGCCATCAATGATCACATTCGCCAAAGGTAGTAGCACA
AGCATGACATTTAGGGTGTCGTTTACTACAAGGCGGAGAGTGCAAGGCGGGTTTACCTTT
GGGAGCTTGACATGGTCAGATGGAAATACCCACTCGGTTAGGATTCCTGTCGCGGTAAGA
ACTGTGATACAAGACTTTGTTGCGGATACATCTTAAATATATCAAATCAATAATGTGCAA
TTGTTCATGCATTCATGTACTTATCATACAAAAATGTAGGAAATACTGAAATCCTTTTCT
TCCAATATTATTAAATACATGGTAGTCCTTCATGATTGATTTTAATAAAAAATCT
>TC380008 homologue to UniRef100_Q9TNK4 Cluster: Photosystem I P700 chlorophyll A apoprotein; n=1; Anthoceros punctatus|Rep: Photosystem I P700 chlorophyll A apoprotein - Anthoceros punctatus (Hornwort), partial (11%)
ATTAGCGTGGTCGCGGCCGAGGTCGCACACAGAGGCTGCAGTTGCACGAGATGGAGAGTG
GCAAGAAGAAGGTACTCGGTGTGGTTGCTGCATTGGTGGTTCTGCAGCTGCTCATGGCAG
CTCCGATGGCCATGGCCCGCTTACCGCCGGCTCTGGAGGAGATGGCGCGCACAGAAAAGA
TAGCAATTGAACGCCTCATTCTGGAAACACCGGTAGAAGGCCGCAGTTGCGGCAGGGAAA
CATGTTATATTAGTCCGTGCTACACCCCTGGTTGCTATTGTACCTACCCTCTCTGTATGA
GGCCATCAGTGGTTCCTGCTTGAAGCTACTTGATCAACTCTTCCATCCATGGGACCCTAA
GGAAATATGAATGTTGGAACGAGGTACGTCATGGTTGCTTTCTCTCTCGAGACATACTCC
GAGTGTGAATTATGTATGGGGAGATGTGGGTAAGGGTGGTGTTCTGCTACTATACCTATG
TTTGGGGAATAAATAAATGACATGTGTATGGGAGATGTGTGTATTTGTGCTACCATGTGG
CTATGTAATATGTATCTTTCATATATATTGTCTTCTTTTTTTCATCTTTAAATAACATTA
TCTCGGTCAAATGTAAACCTCGGCCGCGACCACGCTAATCCCGCGGCCATGGCGGCCGGG
AGCATGCGACGTCGGGCCCAATTCGCCCTATAGTGAGTCGTATTA
>TC383416 similar to UniRef100_Q9ZTU1 Cluster: Caffeic acid O-methyltransferase; n=1; Lolium perenne|Rep: Caffeic acid O-methyltransferase - Lolium perenne (Perennial ryegrass), complete
CACCATCAGGGCTTAGTCACCTCATCACAACAGCACGTACGTACAGTACGTAGGTAGCCA
GCTAGCTAGCAAGGCGGCGGCGGCGACATGGCCGACGAGGAGGCGTGCATGTTCGCGCTG
CAGCTGGCAAACTCGGCGGTCCTGCCTATGGCGCTCAGGACTGCCATCGAGCTGGGCCTT
CTCGAGACCCTCGTGGGCGCCTGCGGGAAGGCGCTGACCCCGGAGGAGGTGGCCGCGAAG
CTGCCGTCCGCCAACCCGGACGCGGCGTCCATGGTGGATCGCATCCTGCGCCTGCTGGCC
TCGTACAATGTCGTGTCGTGCGTGGTGGAGGAGGGCGAGGACGGCAGCCTCTCCCGTCGG
TACGGCGCCGCGCCGGTGTGCAAGTGGCTTACCATCAACGAGGACGGCGCCTCTCTGGCC
CCGTTCGCCCTCCTTGCAACGGACAAGATGCTCATGGAGTCATGGTGCTACATGAAGGAC
GCAGTCCTTGACGGAGGCAACCCGTTCGTCAAGGCCTTCGGGATGACGGCGCGTGAGTGC
AACGGCAAGGACATGCGCCTGAACCGCGTCTTCAACGAGGCCATGACGCACCATTCCGGC
ATCATCACCGGCAAGTTCCTCGAGCTGTACACAGGTTTTGATGGCATCGGCACCCTCGTC
GACGTCGGCGGCAGCGTCGGCACCCTCATGCACGCCATCGTCTCCAAGTACCCGAGCATC
AGGGGGATCAACTTCGACCTCCCCTTCGTCATCGCGCACGCGCCGGACTACCCCGGCGTG
CAGCACGTGGCCGGCGACATGTTCGAGAGCGTGCCCTCCGGCGACGCCATCGTCATCAAG
TGGGTCCTCAACGGCCTGAGTGACCAGCAGTGCGCGACGCTGCTCAAGAACTGCTACGAC
GCCCTGCCGGCGCACGGCAAGGTGGTCAACCTGCAGTGCATCCTGCCGGTGCACCCGGAC
GCGACGCACAGCGCGCAGGAGGTCATCAGCGTCGACGTTAGCATGCTCGCCTACAGCGTC
GGCGGCAAGGAGAGATACCTGAGGGACTTCGAGAAGCTTGCCAAGGGCGCCGGGTTTGCC
GGCGTCGAGGCCACCTACATCTACGCTAACTTCTGGGCCATCGAGTACACCAAGTAGCTA
GCTAGCGGCCGGGATCCGTCTCTTGCTTGCTTCCGCTGCTGCTGTGTTTTCCATGCTAAT
TAATTTCTTCCGTTTTGTTCGTGTCATGCATGCCACTGTGCCAGGAGTTTGTTTTGTATG
ATCTGTGTT
>TC386506 weakly similar to UniRef100_A7Q6I2 Cluster: Chromosome chr11 scaffold_56, whole genome shotgun sequence; n=1; Vitis vinifera|Rep: Chromosome chr11 scaffold_56, whole genome shotgun sequence - Vitis vinifera (Grape), partial (41%)
ATGTCGAGTCCTCTGCTTGTTGCAATGGCCGCGGCGGCGATCGTCGTCGTGTGCTGTTTC
GCGGCGTGTCCGGTGAGCGCGGGCGCGAGCGCTGGTGGCTTCTACGACAACTTCGTGGTG
AAGTGGGGCACCGACCCGGACCCTGACCGGCGGGTCGAGATCGTCGACGGCGGCCGGCTG
GTGACGCTCACCCTCAACAACGTCTCCGGCGCCGGGTTCCAGTCCCGGGACGCCTTCCTC
TTCGGCGAGTTCACCATGGAGATGAAGCTCGTGCCCGGCGACTCGGCCGGCACGGTCACC
ACCTTCTACCTGACATCCAAGGACCCGACGGCGGCGGGGGACGGGCACGACGAGATCGAC
TTCGAGTTCCTGGGCAACGTCAGCGGGGAGCCGTACCTGATGCAGACCAACGTGTTCACG
CAGGGGGTCGGGGGCAGGGAGCAGCGGTCCTACCTCTGGTTCGACCCGACAGAGGACTTC
CACAACTACACCATCCTCTGGAACCCTCTAAACATCATCCTGCCAAGCTAGTAGCTGAAA
ATTAAGCAGGCGTGAACCCGACGATAAGCACATGAAGACCAAACACGAGAGGACGAAATT
TTGTGTCTGGAGACGACTCTTTCAAACGCGCGTTGGCGCATGAAAAATATGACCGTTTAA
CTGAACTTGCCGGCCCAAAACATCACATACGCATGGGCTTACGTGCAACAAGCTTTTCCT
CCTCATAGTTGGGCTTTCTTCCCTGGTTTGTCCTAGGCCCGTTACTCACAAGA
>TC386758 homologue to UniRef100_Q76CZ3 Cluster: Cysteine protease; n=1; Triticum aestivum|Rep: Cysteine protease - Triticum aestivum (Wheat), partial (98%)
CCACGCGTCCGACCAAAATCAAGTGTTCTTGCATCAACACATGGGCATGGCTCCCCTCTT
CCGCTCGTTGGCTCTCCTCGTCCTCCTAGTCACCCTGTCCAGCACCACATTGCCCTCCTC
CCGTGCTACGTCCGGCGATGGAGCCGACCATGACCTGCTGATGCTGGGTAGGTTCCACCG
GTGGATGTCAGCGCATGGCCGGACGTACCATAGTGCCGCTGAGAAGCTGCGGCGGTTTGA
GGTGTACCGTCGCAACGTGGACTTCATCGACGCCTCCAACAGGGACGCCGAGAGGCTCGG
CTATGAGCTCGGCGAGAACGAGTTCACCGACCTCACTAACGAGGAGTTCATGGCGCGGTA
TGTCGGTGGCGCTTATGGTGGAGCCGGTGATGGTGGTGGTCTCATCACTACTTTAGCTGG
AGATGTTGCCGAGGGGGCGGCATCATCCAAGAACGCCATCGAGGAGGATCGTAATTTGAC
GATGACTGCCTCTGACCCTCCCCGGCAGTTCGACTGGAGGGAACATGGTGTCGTCACGCC
TGCTAAGCAACAAGAGCATGTGGATGCTGCTGGGCATTTGCTGCAACGGCGACGGTGGAG
AGCTTGAACAAGATAAAGGGCGGGGAGCTGGTTGACCTGTCCGTGGCAGGAGCTGGTGGA
CTGCAGCAACGGGCGTGTTCAGCTCGCCATGCGGCTTACGGGGGGCCCAAAGAGCGCACT
CCGCATGGATCAAATCAAAAGGGGGCCTCCTCACGGAGGCCGAGTACCCCTACATGGCCA
AGCGAGGCAGATGCGCGGTGCACGACACAGCCCGCGTGTCGGCAAAATCACCGGCGTCCA
GGAGTGTACAGCCGGGCAGCAGCGAGAGCGCTCCTGGCTGCTGGCCGTGCTCGGGAGGCC
TGTGTGACCGTCCAGATCGACGGGAGCGGCCCCGTCCTGCAGAACTACAAGTCCGGCGTG
TACAGGGGGCCTGTGCACCACCAGCCAGAACCACGTGGTGACGGTGGTCGGCTACGGAGT
CACCGGTGCCGGAGAAGAGTACTGGATCGCCAAGAACTCGTGGGGACAGACCTGGGGTCA
GAAGGGCTTCTTCTTCGTGCGCAGGGGAGCCGACGGGCCCCGCGGGCTGTGTGGCATCGC
CATGTACGGTGCCTACCCCGTCATGTAGTTAGTATATCGGCATATAGTCTGCCCCCTGGG
TATACATATGATAATGTGCAAACTAAATAAACTGCATCCAATGCATGTGCGACGCACATG
CTGGCTACGC
>TC387297 similar to UniRef100_P14947 Cluster: Pollen allergen Lol p 2-A; n=1; Lolium perenne|Rep: Pollen allergen Lol p 2-A - Lolium perenne (Perennial ryegrass), partial (92%)
CCCACAGCAGCAGAACCACACACACTCACACACACACACACACAAGAATCAACCGACCGG
CGATGGCTTCATCGAGCAGGATGCTGGTTGTTGTGGTGGTGGCCGCCCTAGTGGCCGTTG
CGTGGAGCGCACCGCCGCCGGTGAGCATCACGGTGGAGAAGGGGTCCGACGCGAAGCATC
TGGTGCTGCAGATCAAGTACGACAAGGTCGGCGACAGCATGAAGGAGGTGGAGCTGAAGC
AGAACGAGGACTGGCTGCCCCTGAAGAAGGGCTACAGCGGCGCGTGGGAGATCAAGAGCG
ACACGCCCCTCAAGGGCCCCTTCAGCTTCCGCTACGAGACCCAGAAGGGCCAGCGCAACG
TCTTCGATGACATCGTCCCCACAGATTTCAAGTGCGGCACCACCTACAAGCCAGAGGCGT
ACTGAGGTTCATCCATGCATTGGTTCCGCCATTATCTACCTTTCTTTTTGATAAATCCGC
CATTACCGACCTCGTAATTAATAATGTGCCACAAGGCGCACAGATGCTAATAAGTTAAGT
AGTATTACCTCCGTTCTGAATTAGTTGTAATTTTGGATGAAGGGAGTACTAGGAGAAGCA
ACGGGCGGCGGTCGGATGTATTTGCTCTCCAGTGCACGTGTTGTCTCGATTGACGACTTG
TTTTCTTCTATGTATCGAATATGTGGAATATTATTTGTAATATACTTGAAACCTAGATTT
CATTTCTATA
>TC392314
ATATATCCATGTCTGAACGTTTGTAAACACTGCCACTACCATTCTAGAGTCACCCTGGTG
GACGACGCGCGTAGGAGCGTGAGGACGGCGGGGAGAGCGGGGCGCTTCTGCCGCCGTCGT
CCCGGGCGCCACACATCGCCAAGTGGGTGTCCCCGCGGCAGGCCAAGCAGCAGGAGGAGA
CCATCGTAATTGACGCAAGCACTAGGAGCTCCTACTCAACTTGCAGCTCGGGATCAGGTG
GGTTGCTTCGGTCATCTCCCTTCGTCAGCGAGTCTGAATTACGATGTGTTCAAGGAATAT
AGTCAAGACTAAAATATTTGCATTTGCTTTCAGTACCTTTGCTCCACACAGAGTTATAGG
AATATAGTAAAGACTAAAATGTGTGTTCATCTGGAAGCCTATATAGACGCTAAACAATAT
TTTAGTGTGTCATCACCTGCATAGACTTTTCTCCCGTAATAGTGTGCTTCCAGTTTGTTG
GTTCATGGACGGTCAGATGGTTGCAGCGTACCACCTGCTTCGCTGGATCGACTTGAATAG
ATTGGCTGTTGATGATATGTCTTTTAGGACCAGCAGCAGTGGTTTGATTCAGATGTAAAT
CTCACTATCGCTACATCAGGGTCAATATGTTAGGTCTAAGAAGAGAAGCAAAGCTTCGTC
C
>TC392840 weakly similar to UniRef100_Q2S0W6 Cluster: DnaJ domain protein; n=1; Salinibacter ruber DSM 13855|Rep: DnaJ domain protein - Salinibacter ruber (strain DSM 13855), partial (20%)
CCACGCGTCCGCGCCATCGGAAGCACCAGTAGCAGGAACTCCCTAACGCCCCAGCGTGAG
ATCGCGAGATTGTTATAGCTTGATCGAGGCAGTGAAGACGAGAGGATGCAGCCGCCATCG
CAGTACCACCAGTCCTCCTACTACGCCGTGCTCGGCGTCCACCCAGGCGCGTCCGCCGCC
GAGATACGCGCCGCGTACCACCGCCTCGCCATGAGGTGGCACCCGGATAAGATTGCCAAT
GGCCGTGTGGATCCGGCGATCGCGGAGGAAGCCAAGGGAAGGTTCCAGAAGATACACGAG
GCATACCAGGTGTTGTCGGATCAGAAGCGGAGGGAGCTCTATGACGCCGGGATGTACGAC
CCCCTCGACGACAGCCAACAAGAGGTCGAGGGCTTCCATGATTTCCTTCAGGAGATGCTC
TCGCTCATGGCCACCGTTGGTAGAGAGGAGCCCGTGTATTCCCTGGGGGAACTCCAATCC
ATGCTCGACGGGATGATGCAAGATTTCAGCTCCCCCCAACCGCCACCACCAAGCAGCTTC
TTCACCAGCACCGGTTCGTCGACGCGGTTCAGCGCACCCAGCGGCGGAGCGCAGCAGCAG
CGTCGACCCCCCTCCCGGGTACGGCCTCAGGGGTTCGGCAGCTCGGCATGCTTCAGCCAG
ACGGCTTTCTCGGGCTGCTAAGCACCCGCGCGATCTGCACCGCAGTTCATGCGTCCGTGG
GTGTACGATCCTGGTTACAAGGATCACCGGCGTGAAGACACTGAATTGCAGAGACTGGGA
GAGCCATTCACAGGAACCGTCGAGCGCTGTAGCGATGCACACAGCAGGAGCCGGTACTGT
ACATCAACCCACTGGATGAGCGGAATAAAGAAGACGGTAGATATTTCCAGTTGACAGCAA
CTCGAAAGGATCTCCATTGTTAGTTTTTCTTGGATAGATTGTAGGTGTACATAGATGAGA
ATCAGAAGTGAAGACGTGATGTTTTGCACTGTGGTGTATTTACTTCAAAAGCAACCACGA
TGACACGTGTTGGAGTTGTCACAAACAAAAAATCAGTAAAGAGTACGTGTAACGTGTTAA
AAAAAA
>TC392975 similar to UniRef100_Q8W3X8 Cluster: PreproMP73; n=1; Cucurbita maxima|Rep: PreproMP73 - Cucurbita maxima (Pumpkin) (Winter squash), partial (5%)
CCACTTTGTACAAGAAAGCTGGGTACGCGTAAGCTTGGGCCCCTCGAGGGATACTCTAGA
GCGNCCGCCCTTTTTTTTTTTTTTTCACTAAAAGCATGGCGTCATCATGCCATTTGCCAA
GGGATACAACATGAAACATTTAACAAGAAATGATGATCGAGCACTATACATCCTTGCAGG
AAGATGCATCATACAGCTCATGATCCTTATTGGATTTGGCACCAATTATTGAAGGCAACA
TAAACACTCCTTGGCGGGCTTGTCAGATGCAGCTCTTTGGCATAACTAGTTAAGCCATGA
CGACTTGCGCAATTTCGGCATTGTTCTTGGTGCACAGATCGTGGCATCCACTAGTGCAGC
GTTCCGTGGCATCTTTCCCAGATGGAGTTACTTTGTTGCACAAGGAAGCTGTGCACCCCA
GCTTGCAGTAGTTGACGGCTTGCAGTGCTGTCTCTATATCTATATAACCGGGCTTGCATT
CAAATCCAGCGGCGTCTGATATGTAGCCAGCAGAAGCACCGCAACAATCTGAGACGGTGC
TATCAGATTTTTGGCGGCACGTAAAATAGGTATCGACCGATTTGAGATCACAACAACAGT
GGGATGCTTGTACTTGCTGGGTTTGCTCCATGGCCACAACACCCACAACTACGAGCATCA
TCACAAAGGTCTTGACATTGTTGCCTCTCATAGCAATGTTCAATTCTTTCACACACGGTG
ATTGAAATGAATGACGCTGAGATGTGCCTCGTGCCGAATTCGGCACGAGGAGAGAGAGAG
AGAGAGAGAGAGAGAGAGANANAGAGAGAGA
>TC399355 weakly similar to UniRef100_Q89KP2 Cluster: Bll4862 protein; n=1; Bradyrhizobium japonicum|Rep: Bll4862 protein - Bradyrhizobium japonicum, partial (3%)
CCACACAAAACCTACTCGTACACGCAAATCACAACCAGCAGCGGAACCAAAACTATAGTA
GTGGCACTAGCTCCGGCACCAACCACGGCAATGGCTTCACCGGCGGCGGCCTGCCCGGCG
GCCTACTCATGGGCGCCGCAGGACGGGGCACAACGCGGGCAGAAGGTGTTCATGCAGGTC
TGCGCGGGGTGCCACGTCATGCTACCCTATGCCGGCCTCCGGGCGGCGGCGCAGGGCGAG
GTGGGAGCTCAGATGGCCGAGATCGTGGTCGAAGAGGAAGCTGTGATCGCTGCGAGATCC
CCATCCGGTGGCTCATACACGCCGGACCTCACAGCCCTCACCACAAAAATCCATGAAGGG
GCGGCTCTGTACACCACAGGGGGCAAGATCGCGATGACGATGCCTAGGATGCTCACCGGC
GGTGTCTCCATGTGCCAAGAGTTGACGAAGAAGATGGCGCCACCAAGGGCCTTGTGGCTG
CAATTTTCCCAGTCGTACATTGGGACTATCCATATGACTTGATTGCCCCATTGGCGTCCA
GAGTTTGGAGTCACACTACGGTGAAGCTTACCAGTTTCTCTTGAAGATTTCACATGTATC
TTTGTGGTGAATTGACTANTATCNATAATAAATCCCTCATGTACNCCATGTTTANAA
>TC401790 similar to UniRef100_Q43666 Cluster: Wali6 protein; n=1; Triticum aestivum|Rep: Wali6 protein - Triticum aestivum (Wheat), partial (80%)
TTCGGCACGAGGACTCCACGAGCAGACAGGACTGGGAAGAGCTTTGCTCGACAAGTTCAG
GAGTTAGGACCAACCAACGATGAAGAGCAGCACGCTGGTGGCGATCCTAGTCCTCCAGGC
CGTCATGGTCATGGGAATCCTCTCACACTCACTGGCCGCCGACGACAATTTCCCGAAGTG
CTGCGACAACTGCAACTCCTGGTCGGGGGCCCAATTCTGTGACGACGTGGGCCCCAAGTG
CCGCGACGGCTGCGTGAACTGCCACGTGGTGCAGACGAGGCCCGTGAAGACGTTCCGGTG
TGGCGATGGACGCGCCGCCCTCCCAGAGAATCCCTGCCCGCCGCCGTGCAAAAAGAACTG
ATCGCTCGCTCGAGCTCACCACACAGGGAGATCGACGTTGCGCCGAAAATAAATAAGAAA
GCTCCGACGAGATGAGCAGAAACGGCCGGTGTGGTGTACATGCACGTGGCCCACGCCCAG
CAACACTTGAGAGATAGTTGATGTTGCTCCGTAAATAAACACGTGTATCAGTGTATACAT
ATGCGTCACAGCTCAATCAAATAAAAAGTCAGTTTGTTTGTGCGAT
>TC402767 weakly similar to UniRef100_P93191 Cluster: Nonspecific lipid transfer protein; n=1; Hordeum vulgare|Rep: Nonspecific lipid transfer protein - Hordeum vulgare (Barley), partial (74%)
ATTCGGCACGAGACTCACCATCTATCTCTGCTCCACACTTCGATCGATCGCCAACACCGG
CCAAGCAAAGCAAGCTACCATGGGCAACAGCAAGGCCGCGGTGTGCGTGCTGGCGCTCGT
CCTGTGCGGCCTGCTCGCCGCAGACACGGCGGCGGCGGCGGGGTGCGACGCGAGCGCGCT
GAGGCCGTGCGTGGGCGCCATCATGCTGGGCGGGGCGGTGACGCCGGGGTGCTGCGCGCG
GCTGCGCGCCCAGCGGGCGTGCCTGTGCCAGTACGCACGCGACCCGTCCTACCGCGGCTA
CGTCAACAGCCCAAGGGCGCAGAGCGTCGTCGCCGCCTGCGGCCTCCCCGGGCCCAAGTG
CTGATCGCCCGCCCGGCGCGCTATACATATCGACTCCGCCCCGTGTGGCCGGCGTCGTGC
ACGATGCCGGGCACCGGTGGACGGCGGTCTACGTAATGTAATATGTGGTTAATTACACGG
TCGACGACGCCATCGAGCTGGCACGTACGTGCGTGCGTGTACGGTTGAGTTGTGGACGTC
TGTCTAAATAAACGTGGTTTGCTCCAAGCTGCGCAAGCATATATACGTGCGTGCGTTGAG
GCGGCTGGTTGTGTAAAAAA
>TC403262 homologue to UniRef100_Q43665 Cluster: Wali5 protein; n=1; Triticum aestivum|Rep: Wali5 protein - Triticum aestivum (Wheat), partial (94%)
TTTAACACGCCCGCCCACGGATTTGAATTCACCCCACTATAGGGCCGATTTGGCCCCACG
TCGCATGCTCCCGCCCCCCATGCCGCGGGATTAGGGTGCTCGCGGCCAAGGTTTTTAGAG
GTACAAGCCACAATCATCCACATGGGTTTATTCACCGCGGGATAAGTGAACAAGTACAAT
CATCAACATGTGTTAATTGACCGGAGAATAGGTGAACAAGTACAAGCACCACCAGCCTTT
CTCGAGAGAGAAAACACATTGACCCAAGACACGACGATAGCAGTATACATATTGTTGGCC
GTATAGCACGACCCACACACAAGCATAGGCACCATGACTGCTCATCTCATCTGAGCTTTA
TTTTAGGCCGGCACACCTCGTCTGAGCCTGAAGCCCTGAACGGATCAGTGCTTCTTGCAT
GGCCCGCCGCAGGTGCCATCGACGGTGCTCTTCATGTCGGCGCACCGGAACGTCTTGTGA
GGGCTCGGCGTCACCACGCGGCAGGCCGAGCAGCCCTTGGGGCACTGGGGGTGGGCGTCG
TCGCAGACGTCGACCCCCGAGAAGGACCTGCAGTTGTGGCAGCACTTCGCCGAAATAGTC
GGCGTTCACGTGTGAGAGGATCCCCATGACCAGGACGGCCTGGAGGATCAGGATCGCCGC
GAGCTTGGTGCTCTTCATGCTTGCTGATGAACCCTTAGCGCAGATCTCACTTCAACTGTG
CGGGCCGGCCTGGTGGTAGACCTCGGGCGGGAACCCGCTAAACCCGCGGGCCATGCGGCC
GGGAGCATGGCACGTGCGGGCCAAATTCGCCCTATAGTGAGTCGCATACAATTCCCTGGG
CCGGGGTTTCAAACCTCGTGATTGGGAACACCTTG
>TC405547
ACCAAAACTATAGTAGTGGCACTAGCTCCGGCACCAACCACGCAATAGCTTCACCGCGGG
CGGCCTGCCCGGCGGCCTACTCATGTGCGCCGCAGGACGGGGCACAACGCGGGCAGAAGG
TGTTCATGCAGGTCTGCGCGGGGTGCCACGTCATGCTACCCTATGCCGGCCTCCGGGCGG
CGGCGCAGGGCGAGGTGGGAGCTCAGATGGCCGAGATCGTGGTCGAAGAGGAAGCTGTGA
TCGCTGCGAGATCCCCATCCGGTGGCTCATACACGCCGGACCTCACAGCCCTCACCACAA
AAATCCATGAAGGGGCGGCTCTGTACACCACAGGGGGCAAGATCGCGATGACGATGCCTA
GGATGCTCACCGGCGGTGTCTCCATGTGCCAAGAGTTGACGAAGAAGATGGCGCCACCAA
GGGCCTTGTGGCTGCAATTTTCCCAGTCGTACATTGGGACTATCCAGATGACTTGATTGC
CCCATTGGCGTCCAGAGTTTGGAGTCACACTACGGTGAAGCTTACCAGTTTCTCTTGAAG
ATTTCACATGTATCTTTGTGGTGAATTGACTAGTATCGATAATAAATCCCTCATGTACGC
CATGTTTAGAATATGGGGAAGTTTTCCGATAACAAGTGTTCCATGGTTTT
>TC406013 homologue to UniRef100_Q43665 Cluster: Wali5 protein; n=1; Triticum aestivum|Rep: Wali5 protein - Triticum aestivum (Wheat), partial (96%)
AGCGTGGTCGCGGCCGAGGTGCACAGTTGAAGTGAGATCTGCGCTAAGGGTTCATCAGCA
ACCATGAAGAGCACCAAGCTCGCGGCGATCCTGATCCTCCAGGCCGTCCTGGTCATGGGG
ATCCTCTCACACGTGAACGCCGACTATTTCCCCAAGTGCTGCAACAACGTGCAGGTCCTT
CTCGGGGGTCGACGTCTGCGACGACGCCCACCCCCAGTGCCCCAAGGGCTGCTCGGCCTG
CCGCGTGGTGACGCCGAGCCCTCACAAGACGTTCCGGTGCGCCGACATGAAGAGCACCGT
CGATGGCACCTGCGGCGGGCCATGCAAGAAGCACTGATCCGTTCAGGGCTTCAGGCTCAG
ACGAGGTGTGCCGCCTAAAATAAAGCTCAGATGAGATGAGCAGTCATGGTGCCTATGCTT
GTGTGTGGGTCGTGCTATACGGCCAACAATATGTATACTACTATCGTCGTGTCTTGGTCA
ATGTGTTTTCTCTCTCGAGAAAGACTGGTGGTGCTTGTACTTGTTCACCTATTCTCCGCT
CAATAAACAACCTCGGCCGCGACCACGCTAATCCCGCGGGCATGGCGGGCGGGGACATGC
GACGTCGG
>TC406398 similar to UniRef100_Q6H4F0 Cluster: Membrane transport protein-like; n=1; Oryza sativa Japonica Group|Rep: Membrane transport protein-like - Oryza sativa subsp. japonica (Rice), partial (55%)
CGTTGGTGCCCTCAACTGGTTCTTCTCCGTGGACCCCCATTTCCCCACGGGCGACGCGGC
TGCCAGCCCAGGCGGCGACGAGAAGCCCGCCGTGCGGCAGGTGGTGGAGGAGATGATCGC
GGAGGCCAAGTTCGTGGTGCAGGTCCCGACGTTCCAGATCTTCGTGGCGCAGGGCGTCAG
CGGCTCGTTCCCGTGGTCCGCGCTCTCCTCCTTCGCGTCCATGTGGCTCGAGCTCATCGG
GTTCAGCCACCGGGAGACAGCCGTGCTCATGACCATCTTCTGGGTCGCGAGCTCCCTCGG
CGGCCTCATCGGGGGCAAGCTGGGCGACCTCCTCGCCCTGCGGTACCCGGACGCCGGGAG
GATCGTCCTGTCGCAGATCAGCGCCGGCTCGGCCGTGCCCCTTGCCGCCGTGCTGCTCAG
GGGGCTCCCCGATGACCCGTCCACCGGCGTCATCCACGGCGTCGTCCTGTTCGTCATGGG
CGTGTTCATCTCCTGGAACGGCCCTGCTACAAACTTCCCAATTTTTGCGGAGATCGTGCC
GGAGAAATCAAGAACGAGCATCTACGCGCTCGACAGGTCGTTCGAGACGGTGCTGTCATC
GTTCGCGCCGCCGATCGTCGGCATCCTGGCGCAGCGCGTGTATGGGTACAGGCCGGACGA
CAAGGGGACAAGCACCCAGCTGGACCGGGAGAACGCGGCGTCGCTGGCCAAGGCGCTGTA
CACGGCCATCGCGATACCGTTCACGGTGTGCGCCGCCATATACTCCTTCCTGTACTGCAG
CTATCCCCGGGACAGGGACCGTGCCCGGATGCAGTCGCTGGCGGAGTCGGAGATGCAGCA
GGTGGAGCACGAGGGTTCTCGCTTGGAAGGCGGCGATGGAGATGGAGGATCTATCGTTCA
TGGTTTGAAGGAGGAGTCGCCGGAGGCTGAGAAGGATACCGCGAAACTGTTATCGGACGT
TGAGCAAGGTAGATGAGTAGTGATTTGAATTCTGCGGAACCCGGATCTTCTAACGTGCCC
GTGAACCTCGCGTCGTTGGATCCATTTCTGTG
>TC410407 similar to UniRef100_Q10RZ1 Cluster: Beta-amylase; n=3; Oryza sativa|Rep: Beta-amylase - Oryza sativa subsp. japonica (Rice), partial (25%)
GCACGAGGTTCCTTCCCTTCGGTCGAGGAAGGCAGCAGCAATAAATCTTAGGTCCGGAGT
CGACTCCGTTCCCACCCATACCCAGAACCATTCCGACCGGCGAACACATTCAATAAACTC
CGTTCGCCCGTCCGGTTCTGTCGTCACCGGTGATCTGATCTAAGTTGAGCAGCGTCCGTC
GTCGTCGTCCAAGCTCTCCGTCGCACGCGCGCACGTGATCCGGCCCAGCCCGTCGTCGTC
GTCGTCGTCCACATGGCCCTCAACCTGACCCACCAGACCGGCGCTGCGGCCATCGCGGCC
ACGCCGGCGCCGGGCGCGCGCGCTTCGGTGTTCGCGGCGGCCTCGCCCGCCGCCGCCGCC
GCCGCCGGCTCCGCCGTGGCGCCGGCGCAAGCGACCAGCCTGAGGATGCAGACGCAGCTG
GTGGAGCCCGCGCAGCCGCAAGCGCCGGAGATGTTCCAGGCCATGGCGCCCGACCAGCAG
CAGCAGGGCGAGGCCGCGCACCCGGACGCGGGCGGCGAGGAAGCACGCAAGGTGGGCGTG
CCGGTGTTCGTGATGATGCCGCTGGACACGGTGCGCAAGGACGGCAGCGCGCTGAACCGG
CGCAAGGCGGTGCAGGCGTCCCTGGCGGTGTTCAAGAGCGCCGGCACGGCCGGCATCATG
GTGGACGTGTGGTGGGGCATCGCCGAGAGCGAGGGCCCCGGCCAGTACAATTTCGCCGGC
TACATCGAGCTCATGGAAATGGGCAAGAAGGCCGGGCTCAAGGTGCAGGCGGGCATGTCT
TTCCACAGTGCGGGGGCAACGTCGGAGACTCAGTCAACATACCACTTCCAAAATGGGTTA
CGGAGGAAATGGACAAGGACAGGACCTGCGGTACAGGGACAGGTGCGGCCGCGGAACTAC
AAGTCCTCTCGGGGGGCGGCGAACCGATCCCGGCCCTCAGGGCCGTACCCCCTCCATGCT
TACCCGATTCTTGGCCGCTGCCGGGACCACTTCGGCCTAAATGGGGACACCATCTGGAAA
ACCAGGTGGGTTGGCCCCCGCGGGAGCCCCGGAGCCCTCCTCCGGGAAACAAGGGCTGGT
TCTCCCCCGCTCTCGGCAATTCCTGCCTGACGCAAGAGGGCCCCTACATAGGGGTCGGA
>TC410838 similar to UniRef100_Q43666 Cluster: Wali6 protein; n=1; Triticum aestivum|Rep: Wali6 protein - Triticum aestivum (Wheat), partial (85%)
GCAGNTGTNGAGTGCAATANTACAAAGTGNCNGAAGCAACCANTCNGANGTTNTTGTTTG
CAGATCCTGTTGTATTTTGGATGTAAAATGTTAAAATAATGTCATAATGANGACTTCNTA
TGTTTAAAAACCTCGTGCNGAATTCGGCACGAGGCTCCACGAGCAGACAGGACTGGGAAG
AGCTTTGCTCGACAAGTTCAGGAGTTAGGACCAACCAACGATGAAGAGCAGCACGCTGGT
GGCGATCCTAGTCCTCCAGGCCGTCATGGTCATGGGAATCCTCTCACACTCACTGGCCGC
CGACGACAATTTCCCGAAGTGCTGCGACAACTGCAACTCCTGGTCGGGGGCCCAATTCTG
TGACGACGTGGGCCCCAAGTGCCGCGACGGCTGCGTGAACTGCCACGTGGTGCAGACGAG
GCCCGTGAAGACGTTCCGGTGTGGCGATGGACGCGCCGCCCTCCCAGAGAATCCCTGCCC
GCCGCCGTGCAAAAAGAACTGATCGCTCGCTCGAGCTCACCACACAGGGAGATCGACGTT
GCGCCGAAAATAAATAAGAAAGCTCCGACGAGATGAGCAGAAACGGCCGGTGTGGTGTAC
ATGCACGTGGCCCACGCCCAGCAACACTTGAGAGATAGTTGATGTTGCTCCGTAAATAAA
CACGTGTATCAGTGTATACATA
>TC412984
GTGGCCGTNCCGCCGTGCTCCACAGCATGGAAGTATGCCATCGTCACGGACTCAGACGAC
CATTGCCCGGGTGATTCTTTGCTGTTCGCGGCGTGGTTGGTCGCCACGACACTCAACTTC
GCGGATTCTACGTCCGGTGTCCGCTATCGGCCGGCTCTATGCAGGCGACTATGAGGTGGC
GGGGCAGTCGACGGGCCCTGGGCATGCCGGCGCACGCGTTCTCGTCGACCAATGGGCTAT
TCTCCGGGACGCATTGGGGGTGCTCAGCGGCTTCGTGTTGCGCGCGTCGCTGGACGCAGC
CGTCGATTAGGGATCGCTGGCGGGTGCACGAGATGGACGACCTGCTCAGGTTTGGCTACT
CGATGGAGAATGACAACCAGGCGCGGATCCGCCTGACTATCATGTCACGGGAGTTGACGA
AAGACGACGTCGTCACGGTATCCAGAGCCTGTACGAGAGCAACTCAAACTTCAAGGGCGT
CACGCCGCCGGCGACGAGCTGCAGGGAAATCCACAGCGGTCTGCGAGCATGCACTTCGCG
CGGTGGAGCGGCTTGGCTGGCGTAGCGCGCACAAGCGTTTGTGTGGGTAGTTGCTCATCG
ATGGACGACCTTTTTTTCAGAACCTCGTGAGCATTTAAACACTGGTCACTGGGTGTGGAA
GATAGCGTATATTGTATATACGTGATTTT
>TC414579 weakly similar to UniRef100_Q0IPY7 Cluster: Os12g0159100 protein; n=1; Oryza sativa Japonica Group|Rep: Os12g0159100 protein - Oryza sativa subsp. japonica (Rice), partial (5%)
CCACGCGTCCGCCGTATTTTGTGTGGTTGGTTGTCTGGTTCCTCGTGTGGACCGACTCCT
TCTGTTCTTCCTACACCTGTTGTTAGTCGTGCTGATGCTGTTTGGAATCATCAGAAGCGA
AGGATTCTTCGAGATTATTACACTGGTAAAAAAAGAGTTCCTGCTATGGAGCCGCCATTT
GCTAAGGAAAATATATTACTTCTTAAAGGTGTTTCATGTGTTCGCTCTTATTATGGTGGT
CCTGAGTATGTTTGCCCGGCGTGCCATGCTTCATTTTGGTTTTTGGAGGGCTGTAAGAGT
TATGCTACTGGTGGTGGTCGCCTTCCAGTGTATAGTGGCTGTTGCAAGGGAGGCAAGGTG
TCGTTGCCTTCATTTCCCGATTGGCCATCTCCTCTTAAGGATTTGATTAAGTTTGATGGA
GGTCCTGTCTCTAGCCGTTTCATGCGTTTGATTAGGCATTACAATTCTATGTTTTGCTTC
ACATCTCTTGGCGCTCGAGTTGATCAGAGTATTAATGTTGGTGGGGGTCCCTATGTTTTC
AAGATGAATGGGGTGGTTTATCATCGTATTGGTCCTCTTCTTCCTTCGGGGAATAGTGCG
CCAAAGTATGCTCAGCTTTATATGGTGGACTCTGCTGATGAAGTGCAGTTGAGAATTAGT
GCCTTTGATCGTCAAGGAGCTGAAACGCTTGATCCTGATCCAGGCATTGTGGCTTCTCTT
ATTGCTATGTTAAATAGGCATCATAAATTGGTGCATAAGTTTAGAATGGCTAGGGCAAAT
CTGTGTTCTCCTTCTGCTCCTAGGGTGGCTATACATTTTATGGGTGATGAAGGCGGTGGT
CATGGTGACCGTTTTTCTGGTCCTGCTTCATGTGAGGTGGTTGCTCTTATAGTCGGCGAT
TACACGCC
>TC415109 similar to UniRef100_Q2QWP2 Cluster: Expressed protein; n=1; Oryza sativa Japonica Group|Rep: Expressed protein - Oryza sativa subsp. japonica (Rice), partial (47%)
GAAATTCTTCCAGCTGATAATCAAACCGCACTCGCCCACATTCCACGTACAAAGAAGAGC
AGCAGTGAGACACGTACGTGTCGTGTATTTGTGGTGCATAGCATACGGCGAAAGCTGTCT
AGGGGCATATATACACGGCGCCGGAGATGGGGACGGTGCAGGTACAAGGTGTGGCGGCGT
CGGGGAGGATGCCGTCCATGGAGGCGGAGCCAAAGACGCTCACCCTCGAGCAGCTCAAGA
GGCGGCGCTGTACGTGGTGAGCACGAGGACGACTGAGGAAGCCATCAGGATCTTCACGGA
AGGGCTCAAGCCAGTGCGGGGCGTGCGGAAGATGGGCTCCTCCATGACTGACTCGTCGGA
CGACGACGTTGAGCTCGGCTCGTCGGAGGATTCGACGCCGCGCGGTGGCGGCGGCACGGG
TTGTCGCCCCCACGGACGCTCCATCAAGAGAGACATTGCCACTGCACCGTTCTAGTTTGC
GTGTGTTAGTTTGAACTTCTACCTTTTCTACGGTCATTTTTCCCTTGGCCTAGTACTTTA
GCTTTAGCAGCGGCTGGTTTAGCGCGGCAAATTTTGGGGGGCGTCCTGGCCTAGAGAGGG
CTACAAGAGACGTGAAGCTGGCCCGCGCGGCTAGAATGCCGTTGTTGCGTGCGTGTGTGT
ACATAGCAGCAGACT
>TC415760 similar to UniRef100_Q89X06 Cluster: Blr0521 protein; n=1; Bradyrhizobium japonicum|Rep: Blr0521 protein - Bradyrhizobium japonicum, partial (4%)
GCGCACCGCTCGTGCTCTGCTCTCCCTCCCAGACACACACACACACACTGCACACTACAC
ACGCTCTCTCTCTCTCTCTCTGCTTGGCGATCTTCTGTACCGAGCTCGCGAGGAGGAAAG
CCGCCGCCGCATCGATCTCTCTCGACCATGGCCGCGCGAGCACTGACCGCCGCCGGCCGC
CGGGTGGCCGGCCGGACCGGGACGACGCCTCTTCTCGCCTCCCGCAGGAACGGAGTCAGC
ATGAACCACTCCTCGGCCAGCGCGCGGCGGGAGGAGGAGCCGTACAAGGACGTCCGCGCC
GCCGCTGCGGCGATGACGGGGGCGCAGGTGGAGGCGGCGCTCAACCGCAAGAACGTCGAG
GTGCTCCAGGGCGAGGAGCACGTCGCCACGGTGCTGCCGGACGAGACCATCGGCGGCGCG
CTGGACGGCGGCGAGGACGCGGCGTGGGTGCCCGACCAGGACACGGGCGTCTTCGGCCCC
GCCCACGTGGATACCCACGGCGGCGGCTCGGCTGCCGCTCCACCGCACCTGTTCGGAGGT
GCCACGGAGGGGTCAGCGGCGTCTTCGGCCGAACAGGACACGGGCGCCTTCGTCCCCGCC
GATGCCGATGCCGATGCCTACACTGACACCCACGGCGGAGGCGCGCGTCCCGTC
>TC416536 weakly similar to UniRef100_Q2QWP2 Cluster: Expressed protein; n=1; Oryza sativa Japonica Group|Rep: Expressed protein - Oryza sativa subsp. japonica (Rice), partial (36%)
TGAGGAATTCGGCACGAGGCCGATCGAAGCGTACACCCATTGGTAATCCGCATCCGCAAG
AGACGTGTGGGTATAGTAAATCGTCGCGCGTACGTACGTGACGATCGATGAGGATCGTCG
GGGTTGCAAAGCCGGAGAGGATGTCTTCCATGGAGCGGGAGCCCAAGACGCTCTCCCTCG
GCGAGCTCAATTACGCCAGGGAAGCGGCGCTGTACGTGCTGACCACGCACTCCTCGCAGG
ACGCAGCCCGGATCTTCACCGAGGGTCTGAAGCCGGTGCTCGGCGTCAGGAGGAACTCGA
CGGACTCTGACTCGGACGACGACGAGGAAGGGGACGTGTTTGATCCGGACGCGCTCCTCG
ACGATCACGACGTGCGCCGTCATCGCCAGATGCGTGGGCGCATCGCCAAGAAACGAGACT
TTGCTACAGCATTCTAATTACCTTCACATACCTATAAAAAAGGCTACGATCACATCCATG
TAAAACGGGGGTCTACAGTTTTGCCCGTTCATAAGAGTTTTTTTTTGCAACGTAGTATTA
GCGCAGTTCTGCTGCAGCAGTAGATTTTTCTTCATCGGAACGGATAAAAAAGAACATAAG
GCTGGTCGTAATG
>TC416577
CCACGCGTCCGCTGGAGTGCTGGATACTACTGGTGCCATTGTTCGGCCGGCGATGGTTGC
TCCTGCTCCTGTTCGTTCTGGACGGCGCCGTCGGGGTCGTCCTCCTGGGATTCGGGCAGC
CGTTATTGCCCGTGTACGCCGTGCCGGCATGCCTATTTCTTCTGCGGATTCCTCGTCGGT
GACGGCAGGCGCTGCTCTGCGTGGTCGGTTGGCTGGGGTCGGTTCAGGACGGCGTTCCCG
CTCCGCGGCGGCTCGACGGCCGCTTAGTTCTCGCCGGGCTGGCTGCCAGCGTTCTGACTC
GCCGGCGACGTGCTCAGCTCTACACGGAGATAACCACGTCTGCTTGGCGGTGGCTCTCCA
CGCCAGCGCCCGTTCCTTCTTCACCCGACGACGATGGCAGCGCCGTGATCGCATAGCCTG
CGGCCTTCCACAGCGAGCGGCCCGCCGATCACGCTCGAGGTCGCCCTGGTAACCGACTTA
TCGCCAACGACGTCGATGATTGCGGCGAGCTCGCCCACGGGAGGGCACCCAGTGCAAGCC
CTACACCGTTCCACGGTCGTGGAGCGACGGCGTCTGCACCAGACCAGCCCAGAATACTGC
TGCTCCTCTAAGTCGCAGTTCCAGTTTCTCAGAGGGGCGCCACAGTGGGGGGAGACGTCG
ACGACGCGGCATGCGGCGCAGAGCAGGGGGGTGCCGCCAGCGGAAGGAGACCGTGTTGCC
GTTGTGGATATGGCGGTCGCACGGCAAGCAGAGCCCCACTGTTTCCGCCCGGAAGTATAC
CACGGCCAGCGCGACGGAGCATTAGCACTCCGTTGTGGGCACCATGTCGGCGGCAACCCC
TGGCACCATGCATGTATTACTCCACGGAGGGAGTATG
>TC416773 similar to UniRef100_Q0ZH66 Cluster: HFR-3; n=1; Triticum aestivum|Rep: HFR-3 - Triticum aestivum (Wheat), partial (98%)
GGCCTCTTTTTGTGCGCACTTGCACTTGCCTTTGCGATGGTGACCACCCACGCCCAGCTG
CAGTACTGTGAGAAGCGCTGCGGCAAGCAGGCCGACGGCATGGAGTGCCCCAACAACCTC
TGTTGCAGCAAGGATGGGTACTGCGGCCTGGGCGTCGACTACTGCAGCGCTGCCGCCGGC
TGCCAGAGCGGCGCCTGCTACGACAACAAGATCTGCGGTGCGCAGGCCGGTGGTGCATTG
TGCCCTAACAACCATTGTTGTAGCTCGGGCGGTCGTTGTGGCTATGGCAGTGAATACTGC
AGTGGCAGCCGCGGCTGCCAGAGCGGTCCTTGCTGGGCTGACCTCAAGTGTGGCCACCTG
GCCAATGGTAAGCAATGCCCCAATAACCTTTGCTGCAGCCAACATGGTTATTGTGGCTTA
GGACCGGAGTTCTGCGGTGCTCGCTGCCAAAACGGCGCCTGCAGCACGGACAAGCCGTGT
GGCAATAAGGCTAATGGTGCACGATGCACCAACAACTATTGTTGCAGCCAGAATGGATCT
TGTGGACTTGGCAAGGATTATTGTGGTACCGGCTGCCAGAGCGGTGCATGCTACACTCCT
TCCTTCCTGGCTAACATACTCAAGTGTGTACCTTGAATTGTTGCCATGGAAGTATGAGTG
TTGCAGTGAGGAGAAATAATCAGTGGCAATAGCTAATACTATTGTCCCAAATTAAGTTTT
ACTTGTACCAGCTACATATCGTTTTCAAGCTGTCGGCAGTTGTCCTAATTAGTACACTAT
TCTGTTTTGTTGCCATCGTGTAATGTTATTGTATGATCTGGTGGTACTATATATCGCCAC
TTGTTTTAGAGCAACTTCCTTTCAATACACAACTGGTGTTGCCATATCTTTAACCGGTTG
TACTCATGGTTATTATTTGCTGAGGAAAAAGAAACAGAAGAAATACAATAGAACTGTGAT
TGG
>TC418634 similar to UniRef100_A9TES1 Cluster: Predicted protein; n=1; Physcomitrella patens subsp. patens|Rep: Predicted protein - Physcomitrella patens subsp. patens, partial (6%)
GTGATCTGGGGCGGCTGGTGTACGGGGTGGCGTTCGTGGCCGTCGCCGGCGTCTTCTTCC
TCACCCTTCACCTCTACCTCGCGCCTCTCCTCTACCTCTGCTCCAGCTAGCGACGGTTGT
GTCTCCGCAATGGTTGTTAGGCCGGATCCAGCGACGGCGATGCGCGCGGGCGTCGCACTC
TTTCCTTGAAGCATCGACCAGGAGCTGTGCTCCTTCCCTCTCCTCACGGCCATGGCTTCG
GAAGTTGTGCTCCTTCCCTCTTCCATGGCCGCCATAGCTTCGGAGGGGAACTTAGATCCG
TTGAATCAGGTGGTGGACACGTCTTCACGTCTTTCTCTTCTTAGGCGCATCGTCTCGAAG
CAGCCTACGATCAAGAGGCTGGCGGATGGCGGCCTCTTGCCCGCGTGCTTTGCTGAGGTG
TGGGTTCTTTCGGCGACGTTGATGGCGTCAGGAGGAGTTGGGGTCGAGGTTCCCTCGGCT
TCGATAGCCGGATTTAGCGTGTTTGATGTGCTTTTACGCGGTTTGCTTTGTTGTTGCAAA
ATCGGAATGCGGTTGGGCAAGTCCAGGTAGAGGTAGTGACAATGACATTGGATCGATTGC
GGAGGGCTCGCGTGCTCTGAACCCTGCATATTTTCCTTACCAATTGTGATACTCATAGTT
AAAGTTGAAGTTGTTTTCCTTTT
>TC418685
AAGCCTTGCTTCCTCTCGACCAAGGCTAGCTTTCGCAATGGCGCCATCGACCAAGCTCTT
CCTCGTGCTCCTCGGCCTGAACTTGATGGTCACCACTGTGCACGGTAGCTGTGAACCTCA
CTGCCCTACCCCGACCCCACCGTCTCCTCCATCGACCAACGGCGGCTCATGCCCTATTGA
CACGCTGAAACTGCATGTGTGCGCCAACGTGCTGAACCTGCTGAAGCTCGGGCTTGGCGT
GCCGCCGAGCGAGCGGTGCTGCCCGCTGCTGGCCGGTCTGGCCGACCTGGACGCCGCGGT
GTGCCTCTGCACCGCCATCAAGGTCAAGGTCCTCGGCGTCATCAACCTCAACGTCCCCGT
CGATCTGGTGCTCCTGCTCAACCACTGCCACAAGACCTGCCCGCCCGGCTTCACCTGCCC
GCACTGATAGATCAACGTACTCGTCCAAGCATGGCATGCTGCGTACATATGCCATGCATG
CAGCTTCCTATACACTACTCCAG
>TC421981 similar to UniRef100_Q4RNW9 Cluster: Chromosome 10 SCAF15009, whole genome shotgun sequence; n=1; Tetraodon nigroviridis|Rep: Chromosome 10 SCAF15009, whole genome shotgun sequence - Tetraodon nigroviridis (Green puffer), partial (3%)
CAGCCCGGCGACGTTCCTGAGGCAGATGCTGCCGCAGGTGGAATACTCCGACGACGAGGA
GGAGGATTCTATGGTCTCCGACGCGTCCTCCGGCCTGCCGCCGCACCTGCGCGGCGAAGA
GGAAGAGCTGCTGCAAGTGCAAGGTCAGACCAGCATGCTTTCACAGCAGCGTCGGTCGGC
CTTCGGCGGCGACCAATGCCACTCCGGCTGGGGTGGCAGTCGTCACAGCGCGAGCCTCTC
TGGCTCCCGTTCCTTCATCTCCACGAGGTCTCGTAGTTCGGGCGATATGAGGAGCAGGAA
GAAGAGGAGGGCCGTCGTCCAACGGCAGGATGAGCCGGCGACGCGTCGCCATGGTGTCTT
CGACGACGACGACGATCTCCACGACACCGCGAGTTCGTCCGACGTCATTGCTCCCGCGGC
AGTGGTGGAAGCTATGAAGGATGGTATGGACCTGCAGCCAAGCTGCGCCTTCTCGGTTCG
AAGCACCGGCATGCAGGGTCTCGCGATGCTGCACCATAACTCATGAAGTAGCTAGCTAGG
GAACGAGAACGGCCTTCTTTTGTCGGCCGCATGTATAACCAGATCGCCCATAGCCTCACA
CGTCACCTAGCTTGTTTGTTTCCAAGTTATATGTACGTATGCAAATCGTCCGTACTCGAG
ACAAGAACCAACAGTTTTGATCGATCTTCTTGTAA
>TC422634
CCACGCACGCCGGGAGCAAATCCGTGAGAAGATGTATGAGGAGGAGCTGAGATGTGATGG
TGAGATCACTAATAGCTTCAAAGAGCTCGAGACATTGTACATTGAATCTTATGAGCAGAT
AGCAAGGAAGAAGGTCTGGACGATCGGGCCAATGTGCCTCTGCCACCGAAACATGCAACA
CAACGGCCGCAAGAGGAAACAAGGCGCCAATGGATGAGGCACAGTGCTTGCAATGGCTTG
ATTCAAGGAAGCCAGGCTCAGTGATCTTTGTGAGTTTTGGAAGCCTTGCTTGCACTACAC
CACAACAAATTGTTGAGCTGGGACTGGGACTCGAAGCCTCCAAGAAACCGTTTATTTGGG
TGATCAAAGCAGGACCTAAGTTTCCAGAAGTCGAGGAATGGCTCGCAGATGGGTTCGAGG
AGCGTGTCAAAGACAGAGGCATGATCATAAGGGGCTGGGCTGCCACAGGTGATGATCCTG
TGGCACCAAGCCATTGGAGGATTTGTGACACACTGTGGGTGGAACTCAACAATAGAGGGC
ATCTGTGCAGGTGTGCCCATGATCACATGGCCACACTTTGCAGAGCAGTTTCTGAATGAG
AAGCTGGGTGGTGGATGTGCTGAACTTGGGGTAAAAAAGGTTGGAGTGCAAGGAGTTCAC
CCAGTGGGGGAAGGGAAACACAAGGAGGGTATGGTTTACCAAAGATGCTGTGGGAGACCG
CAGTGAACCCCCCTGATGGGGTGTAGGGT
>TC424180
ATGGGGGCGATCACAACCGGGTATCCGACTCAAGCCCGTCCGGACAAAACACTGATAATC
AAGGCGTCGAAATCCGGAATGCGACCACGCGTCCGGAAATAAAGTGAGGACATAATAGAA
GAGAGAAGAGGTGCGCCAGTGGGGATGTTGATATGCACCCATGCAAGGGAATAAGAGAAG
AGACGCTGCCCTGACGCAAACAAGAACCAAGCAGAATAAGTAGATTATGCAAAATCGCTG
TACCACGTTTATTCGAGGACTAGCTTGTTGGGATAATATTGATAGGAAGGTTCTACCGAG
GCAAGTAGCTGCTTCGCTAAACTCCCTGATCAAGCCTTATTGTTGTCTCCCTTGAGTATC
TGATTAAATTGTTGCACCCTGCATCTTATTTATCCTCTGTTGATTCCTGTTTTATTTGAG
AAGGACATGTTGTCCTTGAAAATCCATTTGTTGAAGGACATGTTGTCCTTGATAAACCAT
TTGTTGATGGAAAGTCTGATATGAGAGGAACTCATGTAAAGACATGGGTTTATTGTCTTG
ACTGAAAAANANNNNNNNANANNN
>TC424668 weakly similar to UniRef100_A1VBI0 Cluster: Ribonuclease R; n=1; Desulfovibrio vulgaris subsp. vulgaris DP4|Rep: Ribonuclease R - Desulfovibrio vulgaris subsp. vulgaris (strain DP4), partial (4%)
GCACGAGGACCAGACGCGCGAGAACCTCCGATCGAAGCAATAATCGAGCCGAGTTAGGAT
CCATAACCCATCGTCCATGGAGACCGCCACCGCCACCCAGGACCAAGGCCTCACCCGCCG
CGCCGTCGGGGGCGTGGACGCCGCGCCGGCGCGGATGCCCGGTTCCGGCGCCCGCGCCAC
CAGCCGGGACCCGAAGAGGAAGCTGGGCCGCGCCAAGCGGGGCCTCCGGTCGCTCGCGGC
CGCCGTCACGGTCTCGGCCGCGCTCACCGCGGCCGCCTTCTACGCCTCCGGCGCCGGCTC
GTCGTCGGGGACGACCAAGGCGCCGTCGGCCGCAATGGTGGCCATCGCGCGGGCAGGGTC
GGTGGCGGCGGAGGCCGTGATGGCGCTGGCGGCGTGGATGGTGTGGGCGGAGGGCGGGCT
CCACGGGCGTGCCGCCGCGACGCTGGCGCCGTTCGCGGCGCNNNTCCT
>TC425019 similar to UniRef100_A5E282 Cluster: Cytochrome c heme lyase; n=1; Lodderomyces elongisporus NRRL YB-4239|Rep: Cytochrome c heme lyase - Lodderomyces elongisporus (Yeast) (Saccharomyces elongisporus), partial (6%)
CATGGATATACCTAGAGCTGGTATTAGATAGGTGGCTTCTGTTTTTATTTTTTTTCTTTG
GGCTGTACATAAACTGGCTTTATTTGAATGAAAGTTACGGTAGAACTATTGTTCTATGGT
CTTCGGTCCAAAAAAAAAGAAAGATCTACTGCTGCAACAGAACTCGCTAATACTACGTTA
CAAGAAAAGCTCTATGAACAGGCAAAACTGTAGACCCCCGTTTTACATGGATGTGATGGT
AGCTTTTTCGATAGGGATGTGAAGGTAATTAGAAGGGTGCTGTAGCAAAGTCTCGTTTCT
TGGCGATGCGCCCACGCATCCGGCGATTACGGCGCACGTCGACATCGTCGACGAGCAGGT
CCAGGATCAAACACGTCCCCTTCCTCGTCATCGTCCGAGTCAGAGTCCGGGGAGTTCCTC
CTGACGCCGAGCACCGGCTTCAGACCCTCGGTGAAGATTCGGGCTGCGTCACTGCGAGGA
GCGCGTGGTCAGCACGTACAGCGCTGCGGACGCGTGG
>TC425478 similar to UniRef100_Q43666 Cluster: Wali6 protein; n=1; Triticum aestivum|Rep: Wali6 protein - Triticum aestivum (Wheat), partial (80%)
CTGCACGAGGCAAATCATCACTCCACGAGCAGACAGGACTGGGAAGAGCTTTGCTCCACA
GTTTAGGACCAACCAACGATGAAGAGCAGCACGCTGGTGGCGATCCTAGTCCTCCAGGCC
GTCATGGTCATGGGGATCCTCTCACACTCACTGGCCGCGGACGACAATTTCCCGAAGTGC
TGCGACAACTGCAACTCCTGGTCAGGGGCCCAATTCTGTGACGACGTGGGCCCCAAGTGC
CGCGACGGCTGCGTGAACTGCCACGTGGTGCAGACGAGGCCCGTGAAGACGTTCCGGTGT
GGGGATGGACGCGCCGCCCTCCCAGAGAATCCCTGCCCGCCGCCGTGCAAAAAGAACTGA
TCGCTCGCTCCAACGAGATGAGCAGAAAATAAATAAGAAAGCTCCGACGAGATGAGCAGA
ACCGGCCGGTGTGGTGTACATGCACGTGGCCCACGCCCAGCAACACTTGAGAGATAGTTG
ATGTTGCTCCGTAAATAAACACGTGTATCAGTTTATATATGCGTCTCTGCTCAATCAAAT
AAACAGTCAGTTTGTTTGTACGAT
>TC426021
GTCCTCCATTAGAGAAATTCAATTACGTGCAGTGAAATCAAACTGCTGCTCAACAGTGAA
CCCCGCACATGGCCTGCATTCAGCAAGCAAGATTTACTTCTCCCTAACACAATTCATTAA
GAATCTGAGTCATGTGGCGTAGCTAGCAGGCTAAAACCAACCCTTCCAACAAACTGCAGT
TGGGCATGGCATCACAGGAACATGCTATATGTTCTAGCATGCTGCATCTAGTCAGTCTCA
TTTGGCACGATGCCATGGAGGTGCTCACGCAGTTCGTCGCGGCAGCGCAGGTGGCTCGCA
GGTCGACAGTGGGCGGCGGGCATCCAGCGTGTGGTCGACTGGTTGGAGCAGTGCACGGCC
ACGCAGACCTCACGGCGCGCACTGACACAGCAGCAACATGCAAGCAGCACGCATGGCACA
CAACATAGAGGTGAGGAAGAGGCAACCGCCCGGGTGCTCGCCATCCCGCAGTTGACGACG
ATCGAGGTGGGCAAGGAACAGGAGTGCGTCGTCACGTCCGCTTGGGCTCTAGTATAGCCG
AGGCAGCACCTCTCCAGTCTCATGACGACGACACGGGGGAAAGACTCCGATGGCGCTGGA
TGGCAAGGCGACGGCAACCTGGGCGAACGCAACGTCCAGCCGGGGAGACGTGACAAGGAT
CGGCGGGCCTTCAGCCTGAGAGGTCGCTAGCTCGGGGCCTCGGCAGGTAGGCCGGGCTCG
AGGTCAAGATGGGAGGCGCAA
>TC428031 similar to UniRef100_Q67TL8 Cluster: BKRF1 encodes EBNA-1 protein-like; n=1; Oryza sativa Japonica Group|Rep: BKRF1 encodes EBNA-1 protein-like - Oryza sativa subsp. japonica (Rice), partial (12%)
GTTTTTTATTTGATTAAGCAGAGACGTATATACAAACTGATACCCGTGTTTATTTATTTA
AAGCAACATCAACTATATTATCTCTCAAAGGAAAGAGAACGCTGGGAGTGGCTCTGCTCA
TCTCATCGGAGCCTTTTTATTTTATGTTTTAGGCGCAACATCGATCTCACTGTCTGAGCT
CTAGCGATCAATGCTTTTTGCACGGTGGTGGGCAGGGCGTGGGCGTGCCTTGCCCGCCGA
GGACGGGGCGTCCATCTCCACACCGGAACGTCTTCACGGGGCTCCGTCTCCACCACGTGG
CAGTTGACGCAGCCGTCCGCGGCACCTGGGGGCCGACGTCCGTCACAGAATGGGTACCCC
GACCAAGGAGTTGCAGTGGGCCCAGCACTTGGGGAAATTGTCATCGGCGGCGTGTGAGAG
GATCCTATGACCATGATGGCCTGGAGGACGACAAGATCGCCACAGCGTGCTGTCTCAACC
TTGGGTGGGCTGACTGGGAGCAATCCTCCAGCCGGGCGACTACCGTGATGGGTTCGACCC
GGGTCACCGGATCCGACGGACGGGGGGCCACTCCAAAGGANGTTAAGGGGGAAGGCAAGG
TCGGGAAGTCCCCAACCCAAAAACGAAAAGACGGGAAGAAACAATGGCCCCCCCGGACGG
CGTAAAGCGGGGGGGGGTTAAAACCC
>TC428515 weakly similar to UniRef100_UPI0000ECA9F4 Cluster: POZ-, AT hook-, and zinc finger-containing protein 1 (Zinc finger protein 278) (Zinc finger sarcoma gene protein) (BTB-POZ domain zinc finger transcription factor) (Protein kinase A RI-subunit alpha- associated protein) (Zinc finger and BTB domain-contain; n=1; Gallus gallus|Rep: POZ-, AT hook-, and zinc finger-containing protein 1 (Zinc finger protein 278) (Zinc finger sarcoma gene protein) (BTB-POZ domain zinc finger transcription factor) (Protein kinase A RI-subunit alpha- associated protein) (Zinc finger and BTB domain-contain - Gallus gallus, partial (5%)
ATTTGGGACTGCATTTAGTGATAGAATTTAGAGATGGTTACTTCTACTGTTGTTCCGTCT
GGTCAAGGCCGGTGGGGGCGTCCTCCTGGAATCCGGCCGGCGGTCATCGCGAGATCGACG
GAATGGCCGCGGGCTCGAGCAGCTGCCGTGTGGAACCCTGTGTTGCAGGGGTGGACGCAT
CTAGGCGGTAGGTTGTGCGGGGAGGACAGACAGCGGTGGCCGGAGTGTGGGGCCCTGTGG
ACTGTGGTGCAGGCGGCGGCCTCTCGATACTTCTGCCACGCCGAGCCAACGTGTTCCTGT
TGGAGATTCCTTCGCGGCCTTTGGCGTCCGTCCTCCACTGGTTCATCGCCGTCGTCGGTA
TCGTCTGTTCGGCCGCCCAAGCCGCCACTGTCGTCCCGCGGCCTGCTTTACCGGGCGAAC
GGCCCGTCGCTTCTCTTGCGGCCGCCGGCAATCGGAAAGCAAGGAGAATAGGAAGACCAG
GTGGTGGAAGAGAACTACGTCGGCACCGCATTCCTGC
>TC428716 similar to UniRef100_Q7XAM7 Cluster: Phosphatidylinositol-4-phosphate 5-kinase-like protein; n=1; Oryza sativa Japonica Group|Rep: Phosphatidylinositol-4-phosphate 5-kinase-like protein - Oryza sativa subsp. japonica (Rice), partial (14%)
AGGCACGCGCCCCGGGTTGGAGGAGGCTTGGCAGGAGATGGTTGTTTTGCTGCAGGTACG
TGAACGGGGGTGGCTAGGTTGACAAGCTGGCCTCCTCCGGCATCCTCTTTTCGCCCCGCT
CCGGCTCCAGCCCCTCGCTTGCCGCCTCCTGCGACGCCGATGTTGAGCTCGCTTGCGAGG
TGTTCTATCAATTGACCAAACTAAGCCAAGTCTGAGTACGGACGATGGTCATGCACTTTC
CTTCTTCAAGTACTCCTCCTCCTCGGCGTTCTCCTCCGCAGGCGTGTTTCGCCCCAGCCA
GGAGTTCGTCGAGCGCGGCCTCCCCCAACGGGGAGTTCTACATCTGACAGTGGCGCGTCG
GCGTGGCGCACGGCGCTGGGATGTACTTGTGGACGGACGGGTGGATGTACGAGGGGGAGT
GGTGGCACGGGCCGGGGCAAGTTCTCCTGGCCGTCGGGCCGGGAGTCACCTTAGAGGGCG
AGTTCAAGGACGGCTTCATGGATGGCGACGACACCTACACCGCCGCCGCCGGGGATAGGT
ACAAGGGCTCCTGGTCCATGAAACTTAAGCACGGCAACGACAGGAAGAACTACGTCAACG
GCGACCAGTAAGACGGCGAGTGGCACTCCGGGCTACAAGACGGCGCCGACCGCTACATCT
TGTGCTCAGCCCTGCAGGCTGCAGCATAGAGAATTCTCTTGTGTATTCAGTTCGGTTAGG
TTCAGTTAAGTTGAGTTGAGTGGAGGCATGCAGCTGTTGTCGGCAGGCCTTGTTCTTCTG
GTTCTCGTCCCACGCCTTCACCGACGACAACTTCCGATTCATCTCCACCTTCACAAGCAC
CACGTCTATACGCGAGTTCATTCATTTCGTGTGTTTTTGTATTCATACCAA
>TC429403 similar to UniRef100_O06292 Cluster: ISONIAZID INDUCTIBLE GENE PROTEIN INIB; n=8; Mycobacterium tuberculosis complex|Rep: ISONIAZID INDUCTIBLE GENE PROTEIN INIB - Mycobacterium tuberculosis, partial (6%)
CTTTCTCTATACGGGCGCGCAGCCTCATCCTCCCCCAACCTGGTCGCCGGCAGCCCCTGC
GTCAGGCCCTCTGTTCCCCCCAGCGAGGCCGAGATGGTAGCACGGCGCGCAGCCCCATCC
TCCCCAGCCTGGTCGCCGGCCAGCCCCTAGCGCTAGGCCCTCCGTTTATCGGTGGCGGTG
TTGGCGTTGAAGGATGGGGCGATGATGCCGTCGGACTCTTGGAAAAGCAACGCAGGCAGA
GGAAGAGCACGCGCCCCGGCGTCGGAGGAGGCTTGGCAGGAGATGGTTGTTCTGCTGCAG
GTACGTGAACGGGGTGGCTAGGTTGACAAGCTGGCCTCCTCCGGCATCCTCTCTTCGCCC
CGCTCCGGCTCCAGCCCCTCGCTTGCCGCCTCCTGCGACGCCGATGTTGAGCTCTCTTGC
GAGGTGTTCTATCAATTGACCAAACTAAGCCAAGTCTGAGTACGGACGATGGTCATGTAC
TTTCCTTCTTCAAGTACTCCTCCTCCTCGGTGTTCTCCTCCGCAGGCGTGTTCCGCCCGA
GCCAGGAGTTCGTCGAGCGCGGCCTCCCCCAACGGGGAGTTCTACATCTGGCAGTGGCGC
GTTGGCGTGCCGCACGACGCTGGGATGTACTTGTGGATGGACGGGTGGATGTACGATGGG
GGAGTGCTNACAACCACCCTGGTGTGCTCCTCCAGGAGATTGAGGGTGACAGGCCCACGA
CCCCCGCCCTCTTCCTTGCTCACCCAAGTTATGAACTCTCTGCGAATCCGTCTGCCCCCA
GGGGTGCTCCCCCAAATCGCCGGCCTGGTTTCTACATTTGATCCCACCCAGCATCCCGGA
AGGCTTCCGCCGCCGGCCCACACCCCCTGGCCCCACAAACAGACCACCCTTCTACCAACC
ACCTGGCTCTGCTCCAACCACCGCACGCTACAGGAGTAAATACCTTTCTTCTCCACCCTA
TCTTTCCGCAACCCTCT
>TC429888 similar to UniRef100_A7PNH8 Cluster: Chromosome chr1 scaffold_22, whole genome shotgun sequence; n=1; Vitis vinifera|Rep: Chromosome chr1 scaffold_22, whole genome shotgun sequence - Vitis vinifera (Grape), partial (23%)
GTTTCAGGCGTGGAGCAACAACAGGTACAAGAGCGTGGAGCACAAAGTGGTGGCCAACGC
CAAGGCGGAGCGCCTCTCCGTCGCCTACTTCCTGTGCCCGTCGTACGACTCGCCGGTCGG
CACATGCGGCGAGCCGTCCCCGTACAGGCCGTTCACCTTCGGGGAGTACCGGAGGAAGGT
GCAGGACGATGTCAAGAGAACCGGCAAAAAGATTGGGCTCCCCAACTTTCTCAAACAGTC
TCCCGTTGACGCCATGAATCACGGCCTCTGTTTTTAACACGTACTCAAATCTCACCGTAG
AAGCGTCGTGCGCCCGCAGTATGGAATCGGAGATAATTTCCCTTTTTTTTAGTTCTTTCT
ATTTCTATTCTAGTTTTGTTTCGCCCCTTTTGGGCCTAGGTGATAGGTACTATACCACGA
GATAATGATGGAGGAATCAATGGAATATATAACATGATGCTATGGTGATANNA
>TC431593 homologue to UniRef100_Q5QFC3 Cluster: Glutamine-dependent asparagine synthetase; n=1; Triticum aestivum|Rep: Glutamine-dependent asparagine synthetase - Triticum aestivum (Wheat), partial (13%)
CGTATGTTCCCGGCCNNCCATGGCGGCCGNGGGGAATTCGATTAGCGTGGTCGCGGCCGA
GGTTTTTTGGATTAGAAATCATCCGGTCTCCGATTTCATAAGAACAATAGATACATTAAT
GCACAATCTTCACTCAAACCTTAGGTCTGCACCACTCTAATGGCAAGACCAGGTACATCT
TATTTCTTATCAGAAACGGCACGCAGGACAGGACACCATCAACTCTCAATTGCGACACCA
GGCGCTGCAACCTCGATCATCCTCGGCTTCTTGCTGGTTCCTGTCAAGATGGTTGCTGGG
AGATGCTCCTGTTCATAGGCCGAGAGATGGACTCCAAGTGCTGCTCTCCCTGAGGGATCC
AGGTTCCCCGACCACTGAGCATCCCACTCTACCGCCTTTGCCGTGCTGCATGCAACGCTT
GGCCCGCCTGGCACCGTCAGGATCGCCGACCTGCCCGGGCGGGCCGCTCGAAATCGAATT
CCCCGCGGGCGCCATGGGGGCCGGGGAGCATCGACNTCGGGGCCAAATT
>TC431827
GGTACCGGTCCGGAATTCCCGGGATATCGTCGACCCACGCGTCCGCGACTGGAGCACGAG
GACACTGACATGGACTGAAGGAGTAGAAAACACACTCACACTCACACTCAAGAAGAAGAA
GAAGAAGAAGAAGAAGCAAGAAGAGGAGGAAGGACGACAGAGAAAGAAGAGCCATGGAGC
ACTCCTACAGCAGCTACAGCGGCATCAGCAACTACGGCAGCGCAAAGGAGAGGAGGCCTG
CGCTGAAGAGGGGGCAGCTGAAGCGGCAGATCGTGAGGACCATCAGCAACCTCATGGCGC
CGAGGAACGACGGCGCCGGCGCGGACAAGAGGGCATCAGGTCGCACCAGCATCGGCGCCT
ACAACTGACGCTGAGGACGCCATCGAGTGTCAGATGCACTCGCACGGACGCCCGCTTCCT
TCAGACCTGATTAGCTTTTTTACTTTGTAGCTTCATACTGGACTAGTACTGTTTTTTCTT
CCCAAGTCTTCTCCGATTGTACAGAGTTCTGCGATTGTACAGATGCCTAGCGCGGTTATA
GCAAAATTTCCGTGCCGAGTACTATCACTTTGTG
>TC432408 similar to UniRef100_A7Q6E1 Cluster: Chromosome chr11 scaffold_56, whole genome shotgun sequence; n=1; Vitis vinifera|Rep: Chromosome chr11 scaffold_56, whole genome shotgun sequence - Vitis vinifera (Grape), partial (23%)
TGAAGATGCACCATCAGGTGTAGCAGCAGCTAAGAATGCAGGAATGCATGTGGTGATGGT
CCCAGATCCGAAGCTGGATGTTTCATATCACAAAGAAGCCGACCAAGTTCTCGGTTCCCT
GTTGGATTTCGAACCGACCGAATGGGGCTTGCCACCTTTTAAAGAGGAGTGAAAATTAGT
TTGATGACTGTGAGGTTCGAGAGTGAGTAACCAAAACTTTGCAAGGTGATTTACCTATAC
AAATAGTACTATGTACGAGATAATAGAACTCTCGTAGCTCTCCTTGTTTGCACGGTGGAC
ACCGAAGCTTAGCACTTTGGCTGAGTTCCTACAGTCCTGTAACAATAAGAACAACGGTAT
AGACACTACTGGCTATATGTGTATCACCTGATGCAGAAGCCGGGGGTTATCCTCCTTTTC
AAGAAAAAAATACATTGAAAAACTGC
>TC432909 similar to UniRef100_Q2QWP2 Cluster: Expressed protein; n=1; Oryza sativa Japonica Group|Rep: Expressed protein - Oryza sativa subsp. japonica (Rice), partial (48%)
GCAAATTCTTCCAGNTGATAATCAAACCGCACTCGCCCACATTCCACGTACAAAGAAGAG
CAGCAGTGAGACACGTACGTGTCGTGTATTTGTGGTGCATAGCATACGGTGAAAGCTGTC
TAGGGGCATATATACACGGCGCCGGAGATGGGGACGGTGCAGGTACAAGGTGTGGCGGCG
TCGGGGAGGATGCCGTCCATGGAGGCGGAGCCAAAGACGCTCACCCTCGAGCAGCTCAAG
TACGCAAGGGAGGCGGCGCTGTACGTGGTGAGCACGAGGACGACTGAGGAAGCCATCAGG
ATCTTCACGGAAGGGCTCAAGCCAGTGCGGGGCGTGCGGAAGATGGGCTCCTCCATGACT
GACTCGTCGGACGACGACGTTGAGCTCGGCTCGTCGGAGGATTCGACGCCGCGCGGTGGC
GGCGGCACGGGTTGCCGCCCCCACGGACGCTCCATCAAGAGAGACATTGCCACTGCACCG
TTCTAGTTTGCGTGTGTTAGTTTGAACTTCTACCTTTTCTACGGTCATTTTTCCCTTGGC
CTAGTACTTTAGCTTTAGCAGCGGCTGGTTTAGCGCGGCAAATTTTGGGGGGCGTCCTGG
CCTAGAGAGGGCTACAAGAGACGTGAAGCTGGCCCGCGCGGCTAGAATGCCGTTGTTGCG
TGCGTGTGTGTACATAGCAGCAGACTACTTCAGTTCTTTGGCTTCAAATTCTCCTCGCGT
CCTTTCATGCATGTGGATTCTCACGGGGCATCCAAAGTTCTCTGTT
>TC433148 weakly similar to UniRef100_Q5GMM0 Cluster: Extensin-like protein; n=1; Capsicum chinense|Rep: Extensin-like protein - Capsicum chinense (Scotch bonnet) (Bonnet pepper), partial (49%)
GCTGAACCTGCTGAAGCTCGGGCTTGGCGTGCCGCCCAGCGAGCGGTGTTGCCCGCTGCT
GGCCGATCTGGCCGACCTGGACGCTGCGGTGTGCCTCTGCACCGCCATCAGGGCCAAGGT
CCTCGGCGTCATCAAGCTCAATGTCCCCATCGACCTGGTGCTCCTGCTCAACCACTGCCA
CAAGACCTGCCCGCCTGGCTTCACCTGCCCGCACTGATCGAACAAAGTACTCGGCCAAGC
ATGGCATGCTGCGTACACATGCCATGCATGCAGCCGTCTATACACCACTCCAGTTTGTGT
TTGAGTTCATCTATATGTCTTGTGCATGCCTAGGTTCTCTGTCATGCATTAGCATTATGC
ATGCATGCAGTGATCACTAGGTAGGTACGTAAACATAATGCATGAAAGTGTGTCAATTTG
TGGTGTCCAAATAAATGACCACGTAACCGGGATTTGTATCATCATCTGAAATACTGTACG
GGCGCCTATATGCCCTAGCTTGTACATCTGAAATCTGATGAATTGTGTNAAAAAAAAANA
AANAANTCCAGGGGGCCGTACCAATCGCCTAAGTGATCNTATACCGCGCCACTGGCGTCG
TTTAAANTCGGACGGGAAACCTGCGTACCACTAACGCTGCAGAAACCCCTTCCAGG
>TC435190 weakly similar to UniRef100_A1TYD1 Cluster: Toprim domain; n=1; Marinobacter aquaeolei VT8|Rep: Toprim domain - Marinobacter aquaeolei (strain ATCC 700491 / DSM 11845 / VT8)(Marinobacter hydrocarbonoclasticus (strain DSM 11845)), partial (7%)
GCTGGCCATGATTCTTCCGGTGCTTTTTTGTCGCAGGCGGGTGCGCCTGTGCACCGTAGG
AGTACTTCCTGGCGAGCATCGCGAAGATGATCACGGCGAATGCCCGTGTGCTACGTGCTA
CCTCGCCCTCGACGCCGCCAAGCACCACCGTGGCATGGTCGCCGCGTTCCGCGGCATCGC
TTCCTCGTCGTCTTGGCGCCGCATCGCTTCTTCTCCGCCTTGGCGCCGCACACCAGGAGA
ACCCGGCGCTGCTGCGTGGGCCGCGCGAGCCATCCAAAAGGGAGCTCGCCGCACGCATGA
GCATGATCCAGGCATCCAACAGCACGTCCGCCCTGCGGCCACAAAGCGGGGCTCTGTCGC
CGCCACCAGGTGCCCGTACCGGGCAGGAGCTGCCTCGAGCCGATGCCGCAGCTGCTCTGC
GGAGCGTGAAGCGCCTGTCGCTGTGCCGGCTAATCACGCGTACAAGCTGTCCGCCTGGCG
GCGGCGCACACCGCCAGCAGTCAGATTAAATATGATTAGGGGTTAGTAATCAGATTGTAA
TTCTGACCAT
>TC437853 weakly similar to UniRef100_A3IDP2 Cluster: 2-nitropropane dioxygenase; n=1; Bacillus sp. B14905|Rep: 2-nitropropane dioxygenase - Bacillus sp. B14905, partial (6%)
AGGGTCGCTCAGAAATAGACTTAGAATGAAAGTAGAGCGAGGAGGAGATGCTGGTATGCA
TCGCTGCAAGCAAATAGGAGGAGAGACGCTACCTTGATATAGAGAAAGGACCAAGCAGAA
TATGTAGATCATACAATATCGTTATACGAAGGCGAGCCCGGTCAGTGGGGATACTATTGA
GTATTGATAGCATGGTTTCTATGGAGGCAAGTAGCTGCTTTGCTAAACTCCCTGATTGTT
CCTTATTGTTGTCTTCCTTGATTATCTGATTTTATTGTCGCACCTTGATCTTTATTGATA
CTCTGCTTGATCCTTTAAAGAGGGATGTGTTGTCCCCATAGTCCATTTGTTGATGGAATT
AAAGTAGTTTGGAGGAACTCCTAAAAGGTTATGAGTGTATTGTCTTGGCTGACATTTTAG
TAATCTTGTCATTGATCCAGTCACATATCATACTCTGTCCATCTTTATTGGTGTCACAAC
GGCAAACGTATTGTACCTGTCACAGTTTAGGTATGGGACTGCCTGAGTTCTCCGTTAAGG
ACGGACCTTGTTCGGGAACGTGTCGGTGATGGATCCGTAGGAGCGATCGACATCAGTAGG
TCCAGGTGTCCGGGTCTTAGTGGGTTCAAGAGCTCTGCTCTTCTGAAACCTGTGTGTTTC
TGGTCAAGGCTGTTGACGTCGGAGTACCCCTCTTAAGAGCGTAAAAGTGTGAAATTTCAC
CCCTGTGACTCCCGGGTTGGGAAGCTTGCGGTCATGTGTGACGCCAATAATTCCCTTGTT
CATTTTCGCCATTGAAACATGTCTCGAGTATTATTACCTTGTTTATCCTTTGAATTCAAT
TCATCTGTTGATCTACATCCTCATACTACTCATTTTGTTGAATACGTGAAGTATCTACTT
GCTGAGTATGATTTATCGTACTCATCCTTGCTTCCAATGTTTTTTAGATGCAGACGATGA
TTAAATTAACATGTCTTGAAGACGTCGTCATTCAAGTTAGGCCTGACCAGTGGGCGGGAA
GCGACTAGAGAATTTAATGTATTTTGGCTCTTCGTAAATGAAAGGAATTG
>TC437888
GTTTTAGATCGGCCACTGTTTAGTCCGTAGTTTCTGGAGATCTCTGATATTTTACATGGT
TGCAGGCATAAGGATTTGCGGCTATTTAAGGCGCCCATTCGTTCTGGTTTAATTCGTTCT
TCTTCTTTTTTACGAAGAGTTTAATTCGTTCTTCGTCTGTACTGGATTCTATCTTTTCAT
ATGGCGAGGTTCTGCTGGACATTGCTGTGGTCCACCGATCCAGCCCATGTTGGTGACGTC
ATGTCATAGTTGCAAAGTTACTCTTTATTAGCCATTAGGATTTGAGAACACCCCATGGTT
CCATCTCTAGGCAAGTAGTAGTTAATTTCTCTCACCTTAAACTGTTAAAATAAG
>TC438291 homologue to UniRef100_Q40009 Cluster: 18,9 kDa ABA-induced protein; n=1; Hordeum vulgare|Rep: 18,9 kDa ABA-induced protein - Hordeum vulgare (Barley), partial (45%)
CTTCATCAGAGCCATGATGGCTCGATTGTGAGCAGTTCTAGCAACTTCACATGTTGCTTG
CACTCTATAAATAGGAAATCAAGTTCATCCATCCAAGCATGCCTCAGAAAATAGAGATTC
CAATTCGAGCTCCATAGACACCATTAGCATTAGAGGGAGGGTGCAACAGCAGGATTGGAG
GGTTCTCTTCTCCAAAGGCGCCGAAGTTCTTCAGCTTGGCAAGTAAGTGATAATCAATGG
CTTACAGGCTTCCACTGGCAGGAGTTAGGGCTTCCAATTATGAGGCTAGAGAGCTTCCAT
CAAACAGCTACCTAGATCTGGGTGGGCCTTATGGAAAATTTGTGCCTTTCATAAGCGCGG
GAGAAGGGGGCTTTGGGGAGCATAAGCAGCTCAACTGGGACAAACTTGTTTTTACTGAAC
AAGCTTGGGCAGTGACATAGACAGGGATCATCAAGAAGTGATCGATTAAGATAAAGGCAG
AGAAAGATGTTGAAAAGATAAAAGATTGATANAGCGACGCCTCNTGAAATTGCCGANCAT
TTGGAAGGCATGNNACCATGAACAGGCCNAATCCTGGNAATTTTNNCANGAAATGGTNNA
AGGAGTCTTACCCACAA
>TC438608 similar to UniRef100_Q58A33 Cluster: P450; n=1; Triticum aestivum|Rep: P450 - Triticum aestivum (Wheat), partial (22%)
GACCTAAGCGGCATGTCATATCTCAAGGCCGTTGTGAAGGAGACGCTCCGGCTACACCCG
CCGGCGCCGCTCCTCCTCCCACACCTCTCCATGGCCGAGTGCGACAACGTCAACGGTTAC
ATGGTCCCGGCCGGGACACGCGTCATCATCAACGCGTGGGCTCTCGGAAGAGACACCGAG
TCCCGGGGGGAGAAAGCGGAGGAGTTCTGGCCGGAGAGGTTCATGGACGAGGCCAAAGCA
GCAGCCGACTTCAAAGGGAGGGATTTCCAGTTCCTGCCGTTTGGAACCGGGCGGAGGATT
TGCCCCGGGATGGGCTTCGGGCTGGCCACTGTTGAGGTCATGCTCGCCAACCTTGTCTAT
TGCTTCGACTGGGAGCTCCCCGACGGGATGCAGGAGGAGGATGTTGACATGGCTGACATG
TTTGGGGTGACGATGCGACGGAAGGAGAAACTCGTTCTTGTCCCAAGGATACCACAGGAT
GCAAACATATAGTGCATGTGCATACTACTCCCTTCGTCCCAAAATAAGTGCAAGACACTT
ATTTTGGGACGGAGGGAGTATCAGTTAGTAAGAGGCAATGAAAATTTAGACCAACTCAAA
TATGAGCATTGCCTAGTTATGCTTCCCTCCTACAGAATGTTTATTTAGGAGAGATAAAGA
CACATGTTGCATTGGACTTCTCAAAAGAAGGACAATAAAGTA
>TC439076 weakly similar to UniRef100_UPI0000EB2C9C Cluster: Sperm acrosome membrane-associated protein 1 precursor (Sperm acrosomal membrane-associated protein 32).; n=1; Canis lupus familiaris|Rep: Sperm acrosome membrane-associated protein 1 precursor (Sperm acrosomal membrane-associated protein 32). - Canis familiaris, partial (7%)
AAAGATGAAAAAAAGAAGACAATATATATGAAAGATACATATTACATAGCCACATGGTAG
CACAAATACACACATCTCCCATACACATGTCATTTATTTATTCCCCAAACATAGGTATAG
TAGCAGAACACCACCCTTACCCACATCTCCCCATACATAATTCACACTCGGAGTATGTCT
CGAGAGAGAAAGCAACCATGACGTACCTCGTTCCAACATTCATATTTCCTTAGGGTCCCA
TGGATGGAAGAGTTGATCAAGTAGCTTCAAGCAGGAACCACTGATGGCCTCATACAGAGA
GGGTAGGTACAATAGCAACCAGGGGTGTAGCACGGACTAATATAACATGTTCCCTGCCGC
AACTGCGGCTTCTACGGTGTTCAANATGAGGGTCAATTGCATCTTCTGTGCGCGCATCTC
TCAAAGCCGGCGGTAACGGGCATGGCATCGGAGCTGCATAACACTGAGAACACAATGCAN
AACAACGATACTCTCTGCATCTCATCCGTGAATNAGCTCGTTGCA
>TC439755 weakly similar to UniRef100_P17816 Cluster: Glycine-rich cell wall structural protein precursor; n=1; Hordeum vulgare|Rep: Glycine-rich cell wall structural protein precursor - Hordeum vulgare (Barley), partial (44%)
CCACGCGTCCGCCGATACAATCTCATGATACAGTGTTCGACTAAGACACATAGCGTGGAG
AAGAGGGTTCGACCGGCGTCAATGGCGACGTTCAAGGGTTTCCTCCTCGTGTTTGCTCTC
CTGCTTGCTGCTGCTTTCCTCGTCGCCTCGGCCGAAGAAACTCAGGCCAAGAAGGAGGAG
CCGACGGCCGACGTGCAGGACTACTACCGTGGCGGCGGCGGCTACCCGGGCCGTGGTTAT
CCCGGGCGTGGTCGCGGAGGAGGGTACTACCCGTACCCTGGCCGCGGAGGAGGCGGGTAC
CCAGGCCGCGGCGGCGGCGGGTACTGCCGGTGGGGCTGCTGCGGCCGCGGGTACTACGGC
GGCTGCCGGTGCTGCTCGCGCGCNACNAGGTCCCGGAGCCCATGTACCGCCCTGAGGCGG
ANGTGCACCATGNATCCNANCATGCCATNCNACCGGGNTCCNGCAANCGTTTTACNGCCT
GCCACCTNCCCAGTTAAACC
>TC443002 similar to UniRef100_Q8L685 Cluster: Pherophorin-dz1 protein precursor; n=1; Volvox carteri f. nagariensis|Rep: Pherophorin-dz1 protein precursor - Volvox carteri f. nagariensis, partial (6%)
CCACGCGTCCGGGAAGGGTGGAGGTGGAGGCAGCGGTGGCAAGGGCGGAGGGGGAGGTGG
AGGCGGCGCGAGGAGCGGCGGAGGAGGTGGAAAAGGTGGTGGAACCGGAGGAGGGTCTGC
CAAGTCCGGCGGCGGGGGCGGGCACGTTGGGATGGGGAAGTCAGGCGGCGGCGGCGGGGG
AGACGGCATGATGAGGGCCCCCGGCGTGGACGGCTACATCGCCCGCTCCGGCTTCGAGGC
CAACCCCCAGGGCTACTTCGCGGGTCTCCACCACGGAGAGGCCGCCAAGTAGAGACGTTC
TACTGCATCAGCTCCTGTCTCAGCTAGGCTGCCGCCCCTGGTCACTAGTGTTGACCAATG
TTTGTAGCTACTCCAATAATGTATAGACTGCCCGCGTGAGAACAGCCTAGCAAGCTACTT
TTATCTTGTAATCCAAGTCGATCGATCTGACCGTTAGCTAGTAACGCAATGCATGATGGG
GTCGACGCTTGTACCTCTAATATAAGTGAATGTACGTCCCTGTTAATT
>TC444223
AAATATGTATCTGGNGCCATGAACAATAATTTCTNATATCTANGCAAGTACCTGCTTTGC
TAAACTTTCTGGTCTCACATTATTGTTGGCTTCTTTGATTATCTGATAATATTATTGNAC
GNTGATCNTTATTGATCCTCTTGATCCCTTGAGAAAGGGATATGTTGTCCTCGTAATCCA
TTTGTTGATGAAATCAGAGTATTTTGGAGAAACTCATGTAAAGGCATGAGCGTGTCGTCT
TGACTAATATTTCAGTGATCCTATTGCTGATCCATCTACATGTCATATTCTATCCATCCT
TGCTATATTGGTGTCACGACGGCAAACGTATTGTACCGGTCACAGTTAAGGTATGGGACT
GTCTGGGTTCTCCGCTAAGGACAGACCTTGTTCGGGAACATGTCGGTGATGGATCCGTAG
GAGCGACCGACATCAGTAGGTCCAGGTGTCCGGGTCTTAGTGGGTAAAAGAGCTCTGCTC
TTCTGGAACCTGTGTGGTTCTAGTCGAGGCTGTTGATGTCGGAGTACCCCTCTTAAGAGC
GTAAAAGTGTGAAATTTCACCCCTGTGACTCCCGGGTTGGGAAGCTTGCGGTCATATGTG
ACGCCAATAAATTCCTNGTTGTATTCACTAAATCTACTATTTTTTGTTCTTTTGCCCATT
TATATTAAGGTACAATTCCAATGGTTATCACCTTGTTATCCTTTGAATTCAGTTCGTCTG
TTGATCTACACCATCATACCGTTGCTCCTTGTNGAATAGTGAACTATCTGCTTGCTGAGT
ATGACTTGTCATACTCATCCTTGCTTCCTTTGTTTTTTTAGATGCAAACGATGCAAATTA
AGTATGCCTAGAAGATGTCACAGAAGAATAGACGATGATTAAAGTAACATGTCTTGAAGA
CGTCGTCATTCAAGTTAGGCCTGACCAGTGGGTGGGAAACGACTAGAGAATTCTAATGTA
TTTTGGCTATTCG
>TC445334 similar to UniRef100_Q0DET4 Cluster: Os06g0136300 protein; n=2; Oryza sativa|Rep: Os06g0136300 protein - Oryza sativa subsp. japonica (Rice), partial (51%)
AATCAACAGCACGTATTACAGACTTCAGTTTCCTGTGCCTCACTGACAAGATGGTCCCTC
ATGGCACTAGGTACATACATATACGTTGCAACTTGCAGCTGTATACATACAGCGTCTCCA
CGTACTTATCTCGAGCTCGTAAATACGCCGGACATGTATCAATATATGTATCGTTCCTTC
GCCGAACTGTACGTACCTAAGGTTACACTACTTACACACTGATCCAGAGGATCTGACAGA
CCGATCAACCAAGAGAAGGATCGAACTTCAGTTATATATACTGGACACATGCCGATATGC
CAACTCGTTTTACAGGGCAAACGCTACTTTCCTTCAGACATAAGGCATGGCAGGGATGAG
TGAAGAAGCAGATGATGATCTGATCTCAGCGTCAACCTGGGGGCGCAGAGGAAGAAGTTG
CGAGAGCCCAAGTCCACCACCTTCGCCTCCGGGTCGAGAGCGTCGAGGGCGTATTTGGAG
AGGTGCAGCTCGAACCCGTGCGGCCTTGTCGATTGCGCCGTCTTCGGCCGGGAGCGGCGG
CCTGCGACCCTCGGCGGCATACGCGTCGACGGCGGCACGTGCCAGGTCAGGCCACCGTGG
CGTCGGCGCCCAGCAGCACGTGCACCGGCCACAGGCTCCGCTCCACCGTCACGTTCACCA
GCAGCCGCGTCAGCCGCGGCGCCGGCCTCTCCGACAGGGCCGCCACCGGGTGGCCCAGCA
GCGCCTCTATCGCGGCTGGCATGTGCACGGAGCTCCTCATGGCTGGCCGGGACGGAGAGA
GAAATCAATCAAGATTGATCGACCCCACGCGTCCGCGGACGCGTGG
>TC445659 similar to UniRef100_A8NTE3 Cluster: HMG box family protein; n=1; Brugia malayi|Rep: HMG box family protein - Brugia malayi (Filarial nematode worm), partial (5%)
TGGTGGTGTTGGTGTGTTTTTTGCAAGTCGAAACCGGCTGCACCGTATATGGAAAAGCTA
AAACAGCTAAGCACCGAGCTACCAACACACCTGAACCAAGGCTTGCATGCGATCTCTTTT
TTGGTTCTGCCTTTTTCCTTGCTAGCTAGCTAGCTAGTTGAACTAACGGATGTATACACC
CGGTCATGCATGGTCTATTCATATATTCTAAATTCAGAGAGGCAGTGATCATGAAACATA
TGCATAGCTCCTATAGCAAAGAGGCAGATGGCGAACAAATTACTCTTACCCGGATCGATT
GAGATGCGAGGTGGCGCAGCTGCCGCACGCGTAGAGTGCAATGAACCTGCATGAAAATAC
AGGATCGCCGCATCTCTCCGGGAAGTGGCATCTAGCCAAGAACCACATGCACATGCCATT
CTTCATCTGTTTACTATAAAAACTACTCCTATTACATACTCCCTCCGGGGAGTAATACAT
GCATGGTGCTAGGGGTTGCCGCCGACATGGTGCCCACAACGGAGTGCTAATGCTCCCGCG
CGCGGGCCGGGGTATACTTCCGGGCGGACACAGGGGGGCTCTGCTGGCTGGGCGACCGCC
ATATCCACGACGCCAACACGGTCTCCTTCCGCTGGCGCCACGCCCCCGGCTCG
>TC447860
CCACGCGTCCGGAGGCACCTCTGGAGACGAAGGTTCTTAGGTAAGAACAGCTTATCCAAT
CAGACTTCCTCGCCGGTGCGAACCGAGCTTGCCATGGGATGGCATATTGGCATCTGTGTT
GGGCGTTGGCCGACCGCCGACGAACAAGTGCAGCTGTGCAAGTCTGGGCCACCGCCATGC
GAGTGCTCTTTTAGCTCCACTCTCTTAGGCCTCAGCCATCTCCCGGGCATGTCATCGCTT
GGGGTATGGCAGCATGCAGTGATGCGTTCTCCGTTGTTGTTTGAAGTCAGTTGGCCACCG
AGTGGTGTTTGTAACGGCGTCGCATATTTCGTTGTTCAAACATATCACGATTTCCTTTCC
CCCTTTTTTCTTCTTGTGTTTATTGTTGTCTCAACCACGTCCTCTGCATCTCAATTCCGG
TGTTCATTGGTGCTGCTAGGATGCTGAGATGCAACGGACTGTTCACATGTTGTTGATTAC
ATCACAGTTAGTGATTGTGGGCTCATTTAATATTCTGACTATGATATGACGGTGGGTGAT
TTATTGTCGATCTTCCAAAGATTAGCCAAAGATGTAAATTTGCAACTGATTGATGTTGGG
CTGTACTAC
>TC449763 homologue to UniRef100_Q1G167 Cluster: MADS-box transcription factor TaAGL42; n=1; Triticum aestivum|Rep: MADS-box transcription factor TaAGL42 - Triticum aestivum (Wheat), partial (96%)
GAGGATGGCGCGGCGCGGGACGGGTTGAGCTGCGGCGGATCGAGGACCGGACGAGCCGGC
AGGTGCGCTTCTCCAAGCGCCGCGCGGGGCTCTTCAAGAAGGCCTTCGAGCTCTCGCTCC
TCTGCGATGCCGAGGTCGCGCTGCTCGTCTTCTCCCCCGCCGGCAAGCTCTACGAGTACG
CCTCCTCCAGCATTGAAGGTACATATGACCGGTATCAGCAATTTGCGGTGCCCGGAAGGA
ACTTGATTCAAGAAGATGCAACTGATGAAGATCCTTCAAATATGCAGTCAAGGCTTAGCG
AGATTGCTGCCTGGTCTCTCGATAATAATGCTGACAATTCAGATGCCAGTAGTTTGGAGA
AACTGGAGAAACTACTAAAGGATGCTCTGAGAATTACAGAATCTAAGAAGACTTTGGTGA
AACAAAATAGTGGCGGGAGCACGAGCGGAGAGAGCTCCTACGGACCTACGGGGCAGGAGA
ATGGGAGGAAGGCTTGAGCAGAGCAAAGTTCCCCTGTGCTGTGTATGCATTTGGTACTAT
GTTGCTTCCCCCAACACACTGTTCCCCAGTTAGGCTGTTAATGGGCAAGAATTAGTTGCC
AGGGCTGCTACTTGTAAGTTGTAAGGGAGGAAATTTTAGCGAAAGCGGGCTTAATAATAC
TAATAATAATACAGTGTCCGTGCTATAAAGAGACCCCGTTGA
>TC450601 weakly similar to UniRef100_A8NP07 Cluster: Predicted protein; n=1; Coprinopsis cinerea okayama7#130|Rep: Predicted protein - Coprinopsis cinerea okayama7#130, partial (3%)
CTCGTCCATGGCAAAGAGAAAGATGCAGAAAGAATGGTGTGCGTACAGAGCATGGGACGG
TCGCAGCCGGGTACCCAAGGTGCCGGCGCTACTGGCTGACAAAGCCGCGCTATGCTGCAC
ATGAGGAGGATTGGAGGAACACCCAATCAATCGGAGGGCGGGTGGGCTGAGCAGCCGGAC
GGCGCTGCCATGGGGGCAAGCGGTGAGCACGTGACATGTATCTGCCACTGCTGGCGAACG
CTCCCGGCGCTGGAGACGGCCGTTCTTTTCCGCAGGTACGTGAAACCCAGCTGCATACAC
AACCTATCCCTCCAACCTCGCCCCATCTCTGTTGTGCTTCCTCGGTGGAACTCAGACCGT
GGCATGCCATTCCTATCGCCGTCGTCACACCGATGGCCCGGGCGGGATCCGCCATCCCCA
CGGCCGGGCCCCTCCTCGGAGGGCGCCCCTCCCTCATCGCCGCCAACAACAGCGGAAGGT
GCCGAGTCTGCACCGAATGCCACGCCGTTTCCGACGTGGCGGAGCACAGCCACACGGCCA
AGGCGCTCGGACTCCGCCCGCTCTTCGGAGCACCCTCCGGATCAACCTGCGCGGTAGGCG
GCTCCGGCGCAACAGCCCCCCGCG
>TC451445
AGACCGCGCTGAGAGCTCTGGAGACCGCCTCTGCGGAGATGGCCGAGTTCATCGCGCTCC
TAGCAGGCTGCGAGGGCATGCTCCGCAGCCCGTACAGCTGCTACCTTCACATCGACAACT
TCATGTTCGGGCGCCGGGTCGAGAGGCAGCGGGTCATCAACGTCTTGATGCAGGACGGCC
AGCCGCCGCCCGGGGCTCCGACCGTGCTGCCCATCATTGGCGGCCGCAGGGTGGGCAAGA
AGACGCTGGTGTGGAGCGTCTGCTCCGACGACCGGATCCGCTCTCGCTTCCCTTCCATCG
TCCACGTCGACGGATGCGAGATTCAGAGCATCGACCGTGGACTTTGATCGTCGTCGAGTT
CCGGTCGGACGTGGATGGCAGCGAATGGCGCGGGTTCCACTCGCTGCTCCGAGCTCTCAC
CGGCGCAGGGAGCAAGGTGGTGATCATAAGCCGGCTCGAGAGGCTAGCAAGGTTTGGAAC
CGTGAACCTCGTCCGGATCAACAGCTTCTCACGAGAGGAATACGGCTACCTTTTCAAGGT
CCTCGCGTTCGGGAGCTCCGACCCGGCGGACCACCCGCGGCTGGCCCTGATAGGGAAGGA
GCTGGCGGCGATGATGGAGGGGTCGCTCGTGCATCTGAACGTCTACTCAAGCATGCTGAG
GAACAACCTGAATGTCCAGTTCTGGAGCCGCGTTCTGAAGCTGTACAGAACGGTCATGGA
GGCGAACCTGTCCGTCTTCGGTGAGCATCCGAGAGCTCTTCTTGACAAAGGCAGCACCGT
GGACATCACCAGGTTTTCGCCGTCGGCGGCGGCGGCTGCCCCGCTTCGGTTCATGTTGCT
GATCGGTGGAAGGGGCTCTTCCGGACCAGGACCAGGTGAGTTCCCCAGGATGACATTTGG
AGATATAATATCAGGCTCTGTTGTTCTGCCCATGAAGTTTGAGCTGGTGTGGGAGTCACG
GTTGCCCCCGTACACCGTTATTTCTGGCACCTGTGTCGCAGAGAAGCCTCAACACTCGGC
TTCACCGAGGAAGAAACGCCGTACATAATGTATGTTTCTGACGGCCATTAATGTGTCAGG
ACATCTGCCTCGTGATGTGAAAATCAGGGGGAGGTTAGTTAGAAAGAAAGAATCCTAGTT
AGGATGTAATTGCGTGTAAATT
>TC452219
TCCTCTCTGCCTGACCCTACCGCCGGCACCCAAATCCTCTCCGAGCGCCGGCCTTCCCGT
CTTCCCTCCCGAGGCCGAGGTGGTGGCGCTCGCAGCCGTCGCACCTCCTTCCGCTTCGGC
TGCACCAACCTCCCTCATCATCTAGCCGGCTGCACAAGGGAGGCGACCGGGCACCTGCAA
AGGAAGACGAGGCGGGCGACCACCGGGACAGCCAACCCATGGTGGTGGATGGCGGAGAGG
GGCGATGGTGACGCCGCTCGGCCAAGAGGTGGCGATGGCAGGGCGTTTGTGGTGGTCAGG
TCGCGGATGGCATGGCCATGGAACGGCCACTGGGCAGAGGAGCGGCGACGCGCGGCACCA
GGCGGTGGGAGTTCGCGGGGAGGAGGCGACCGCGTCAAGCTCGCCAGCATCCTCAGTTCC
TCACGGATGGGTTCCCATCGCATCCATCGCCACGCAAGAGTGGCCGTGCGCCCCTGAAGC
GAAGACTGAGAGTGTGCANCGCCGTCATCGGCACATCCCGGCGAGCGCCACCCCANGAAG
TTGCGTCACCGCCATGCATCCTCCGTGCCCCAAGTGACGTTTCACTTGATGTTTCTCCCC
ACNGCANCNCNAAAGGGAACCAACGCGTCNTCTGCCANTACNGNCNANCGCNANGATGAT
GCTGACNGACCTGATCTTCTTTCTTCCNGCNTTNATCTCANTTTGNTCCCA
>TC452471
ATCTCAGCGTCTGTATATGCATGAATTACTCGGCTACAGGTTACAGCAGGGGCAGGTTTC
CGCAGGAATCATTCTTGCTATGATCCGCTAGAGAAACTCCTACAGTAGTTATCTACTGTA
TTATATTACGCTACGCCTACACGTCACATCTGAGTGAGACGACCTAGCAGGCTACGCTAG
AAGCACGAACACAAAACACCGCACGTCTGTCTGTCTGATAACACGACGACACGTTTNGCG
GTAAGTAAGTATGGCCGACGGAACCAAACAATCAAGACGACCCGAGGCGAGCTGGAGTGG
CCATTTCGCACTCCGGCGGGCGGCCAAGTTCCAAGGGGCTNCNCATTATNCACNACCATT
TATTGTCCGCNCNCCACNCAACGGCGTCGCGTTTGGCCCCACCGCCNGCATCACNACAGN
NTCCCCNGGAACAAATCCAAGGCCCTCCG
>TC452582
TATATTTGATTTACAAATTCCTTTACATTTACAAATAGACAGAATACATTAAACTCTCTA
ATTGTTTCCCACCCACTAGTCCAGCCTATTCTTAGATGGCATCTTCTGGACATACTTAAG
TTACATCGGCTCGATAACAAGATTTCTCTTCTAGAATAGTAATCGGCCACCAGATAATAC
CCCATCGTATATGCTAATATTTTCTAGACATATGGCTCAACTCTTCCCTCAGCAACACCT
ACATGCTCCNTATATATTTCCTCCATGCCTTGTCTC
>TC452760 similar to UniRef100_O82714 Cluster: Pathogenisis-related protein 1.1 precursor; n=1; Triticum aestivum|Rep: Pathogenisis-related protein 1.1 precursor - Triticum aestivum (Wheat), partial (21%)
AAGGTACCGTAAAAAGGCTCATTATTTATTGTAGTCCATGACGGAGAATACATACATAGC
TTGTTACGGCATTCCTTTTATCTACTCGCCCAGCCCCTCTAGCTAGTTATACAGTAGATA
GGATCATAGGAACGTGCATGAATCCTTGCATGGGTGCTGCCATGCAAGGAACGAGGGACT
ATTGGACTATGTATGTACTGCGAAGCGATCACAGTTAGTATGGTTCTGTCCAACGACATT
CCCGGCGGGCTCCGTANTGCANGTGATGAAANACCCGCGGTTGTTGTTGCANACGACGCG
AGCGCAGCCGATGCTGGTCGAAGNGCGCACACAACTGCGTGTATGCCGCANACTTCCCGC
CCGCCAAGTGTTGGCCCTANCCNATCCTCCTTTCTCAANCAAANTNACGCTNCGCGCTTC
ATCC
>TC454319
GATTTGCATCGTTGGAGTTAATATTGTCTTGTCAAAGTATGGTTGTTTTGAAATGTATCT
CCAGTGCCACGTATACATATGTGTTGCATGCGTGCGTGTATGCATGCACTACGTGTGGTA
CTATGGTAAAGGAGTATGGGTTAGAAGTATGGACAAATTTAATGTGTTTGTCTCTCTGGT
AAGTTGTCGCTAGATATAACTGAATAAAATACAACAAGT
>TC455718 similar to UniRef100_O82579 Cluster: Ribosomal protein L26; n=1; Zea mays|Rep: Ribosomal protein L26 - Zea mays (Maize), partial (15%)
AGACGCATAGAACCTGAGTTCACATGAGAGGGCAGAGCGAGGAGGAGACGCTGCATCCAC
TGCATAGAAGGGATAATCGAGGTGTATATGCTATGTGTAGAACATACATATACTATGATG
ACTGGAGCGGCGTTATATACCGGCGGTCGATCGGAGGAAATATGTATCTGGTGCCATGAA
GAATAATTTCTAATATCTAGGCAAGTAGCTGCTTTGCTAAACTTTCTGGTCTCGCATTAC
TGTTGGCTTCTTTGATTATCTGATAATATTATTGCACGTTGATCTTTATTGATCCTCTTG
ATCCTTGAGAAAGGGATATGTTGTCCTCCGTAATCCATTTGTTGATGAAATCAGAGTATT
TTGGGGAAACTCACACGAGCTCCCCGCCGGAAGTGCCGCAANGNGCACTTCACGGGGCCG
TCCTCCGTCCGCCGCGTTGCTCAAGTTCGCGGGCCTCTCCTCCGAGCTCAAGGCACAAAT
TCAATGTTCGCTC
>TC456528 similar to UniRef100_Q43212 Cluster: Peroxidase precursor; n=1; Triticum aestivum|Rep: Peroxidase precursor - Triticum aestivum (Wheat), partial (45%)
AGCTAGCTAACCATGGCCGCCTCTGCCTCTTGCATTTCTCTGGTGGTGCTCGTGGCCCTG
GCCACGGCGGCGTCGGCGCAGCTGTCCCCGACGTTCTACAATTCGTCGTGCCCCGGGGCG
CTGGCCGCCATCAAGAGCGCCGTGACGGCCGCCGTGAGCAGCGACCCCCGCATGGGCGCG
TCGCTGCTCCGGCTGCACTTCCACGACTGCTTTGTCCANGGCTGCGACGCCTCTGTTCTG
CTGTCCGGCAACGAAGCAAAACGCGGGTCCAAACGCGGGGTCGCTGAGGGGCTTCGGTGT
CATCGACGGCATCAAGGCCCANGTCGAGGCCGTGTGCAAGCAAACCGTCTCCTGCGCTGA
AATCCTCGCCGTCGCCGCCCGCGAATCGGTCGTCCCCCTCGGAGGTTCGTCATGGACAGT
TCCTTCTGGGGANAANNGACTCCNACAAGGTNNAAACGNCGGGCTTGG
>TC458068
CCACGCGTCCGCGTCGTTCGAACTTCTAATCAATCTTCTCAGAGATATAGCTTGTAGCCT
TGAGCTGCCCTGCTTGCCGCTCGATCCATCTTCAGGTCAGGTGAGGATGGGCATCCTGGA
CGCGGTGTCGGACATGTGCGCGTGCCCGACGGTGCGCACGC
>TC460823 UniRef100_Q8S9E6 Cluster: P450; n=1; Triticum aestivum|Rep: P450 - Triticum aestivum (Wheat), partial (30%)
AACGCATCTTTGATGAGGGCCCATTGNANGAANTTTCCTTCAGNTTGAAAANTTGNTTGT
CCCTCACCCTTGTAATTGCCACTACANTCATAGGCTTGTCTTGCTTGGGCCCAGGGAATA
ACCCTTGTAACGGCCACATCTTTAATATCACTCTTGACAGGAGCATCACAAAACCTTTTG
CCGATAAGACGCTTCGCATCGAAGACGTTGTTGATGGGGTTCATGGCGACCTGGTTCTTG
GCGGCATCGCCGATGAGGCGCTCCGAGTCGGTGAAGGCGACGTACGAGGGCGTGGTGCGG
TTGCCCTGGTCGTTGGCGATGATCTCGACCCGGTCGTGCTGCCACACGCCGACGCACGAG
TAGGTGGTGCCGAGGTCGATGCCGATGGCCGGCCCCTCGCCCTTGGTCGGCGCCATGGCT
CTAGCTAGATCGAGAAGATGGAAGCTAAGCTTGGAGCTAGGGTTAGGGTTTGTGGAGCCT
TTGCGCAGCTGCTGGCGGCGCCTCGTGCCGAATTCGGCACGAGGGTCGCCGAAGACGATC
TCCCCAACATGACCTACCTCAAGGCTGTCATCAAGGAGACACTCCGGCTGCACCCGCCGG
TACCTCTCATGATTCCACACTTCTCCCTAGACGCCTGCACCGTTGATGGCTACACGATCC
CAGCAAACACTCGTGTCGTTATCAACGCCTGGGCACTCGGCAGGCACAGTAGCTACTGGG
AAAATGAAAATGAATTCCAACCTGAGAGATTTATGAATGGAGCCGGCGTTGATCTGAAGC
CAAATGAGTTCCATTACTTGCCATTTGGGTTTGGACGTAGAATGTGCCCTGGGGTTCACT
CGGCATCAGCAACGGTCGAGACAATGCTGGCAAACCTCATGTACCGTTTCGATTGGAAGC
TTCCACCCGGATTGAAGGAAGAGGACATAGATATGACTGAAGTGTTTGGAATAACAGTTT
CAAGAAAGGAAAAGCTCATCTTAGTCCCCGTGACCGCATGAGTGCATGTAGCTTGCAGCT
CAAAAAGTTGAGCCATCATGGTATTTGGTGCGCCCATATATGAATGTATTCAGAACTTCT
TTTTATTTCAAAAATAAGGTTGAAATCCTCGACCTCTGCATCA
>NP234662 GB|X73228.1|CAB59731.1 Em H5 protein
ATGGCTTCCGGTCAGCAGGAGAGGTCGGAGCTGGACCGCATGGCCCGCGAGGGGGAGACC
GTCGTCCCCGGCGGCACCGGTGGGAAGAGCCTCGAGGCGCAGGAGCACCTCGCCGACGGG
CGCAGCCGCGGCGGGGAGACTCGGAAGGAGCAGCTCGGGGAGGAGGGGTACCGCGAGATG
GGGCGCAAGGGCGGGCTGAGCACCATGGAGGAGTCTGGTGGCGAGCGCGCCGCCAGGGAG
GGGATCGAGATCGATGAGTCCAAGTTCAAGACCAAGTCCTAA
>AJ601697 similar to UniRef100_P56164 Cluster: Major pollen allergen Pha a 5.1 precursor; n=1; Phalaris aquatica|Rep: Major pollen allergen Pha a 5.1 precursor - Phalaris aquatica (Canary grass), partial (5%)
TTCTTCCTCCAATCAGTGCTAGCGTGGCGATGGTTCCGCCGCCGTCGGGGCCGCCACCAA
GGGCCTGTACCGGGCAGGAGCTGCGTCGAGTCTGATGCCGCTGCTGCTCTGGGGAGCGAG
ATCCTGCATCGCCGTCGCCACCCTACCAGGCTTACTCCGGTCTGCCTCTCGTCGTTCGAG
CAAAAGTGGTGCCAGGGCCGTCGTCGGGTATCTAAGGCGAAGGAGCAGCAGGCACCACCA
CGGATGAGCCGGCTGGGCCTTCGCGCGAGCCGCCCGTACCCCACACGCCCCCGCTCCTCC
CACACCCGCGCGCTACCTACGGCCCGAGGGAACAAGCGCTGCCCACGC
>AL818618
CGGCGCCTTTCATTGCCGCAGCGGAGCAAGATCGCTAGGCTCGCGTTGCCCGCCGGCGTG
ACGGCGAATGCGGCCGGCACAGGGGTGGAACGCGGTGCAAGGCGCGCACGAGGAGTTCGA
TTGGCATGGACGAACTCGGCGCCTTCGTCGCCGTAGCGGAGCGAGATCGTCAGGCCTGTG
CTGCCCGTCGGCGCGACGGCAAAGGGGCCGGAAAGGAGGTGGAAGCGGCCCAAGGCGCGT
GCGAAGGACGACGCGCGCTGTTCGACCGGGCGGAGGCTTGCGCAGGAGGACGCCATTCTG
GCTGTAGCCCAT
>BE419446
GGCACGAGGGATGACTCTTCTGCTGATAAGGTTACCATCAAGGCCGACACCGGTCTGTCT
GACACTCATGATGCGGCCGTGTTCGCTCTTGGGGAATAGGGAGCTACTAGATGAAAAGGC
CAGAAAAATAAAGTCGTGAATGGTTCGGCACTGCAGTTCACATGTTATGCACAAGTATAT
GTTTCCGTTTTCTTTGTAATCTAATAAGGGCTGTTGCATGGATGTAGCTTCCTTTCCGCC
CATGTTATGCAGAAATTTATGTTTCCATTTTCTTTGTAATGTAATAGAGGATGTTGCATG
AACGTTGCTTCCTTTCAGCATGTAAGCGTTCGTCAAATGTAATGAATAACACTTATAACG
CCTCCT
>BE517439
CGTTAGTTCAACTAGCTAGCTAGCAAGGGAAAAAGGCAGAACCAAGAAAGAGATCGCATG
CAAGCCTTTGTTCAGGTGTGTCTGTAGCTCGGTGCTTAGCACTTTTGGCTTTCTATATAC
GGTGCAGCCGGTTTCGACTTGCATGTGTATTCTGAATTTAGAATATATGAATGTTTGTCT
TC
>BM137490 similar to UniRef100_Q43666 Cluster: Wali6 protein; n=1; Triticum aestivum|Rep: Wali6 protein - Triticum aestivum (Wheat), partial (80%)
TTTGCTCGACAAGTTCAGGAGTTAGGACCAACCAACGATGAAGAGCAGCACGCTGGTGGC
GATCCTAGTCCTCCAGGCCGTCATGGTCATGGGAATCCTCTCACACTCACTGGCCGCCGA
CGGTACGTACGTTGCTGATCCTCATCGTCCGTCCTTGTAGTTAATTTATCTATCTCGGCC
GCAACAAGGTCTGACTGCATCTTTGTGATGGCGTTAAGACAATTTCCCGAAGTGCTGCGA
CAACTGCAACTCCTGGTCGGGGGCCCAATTCTGTGACGACGTGGGCCCCAAGTGCCGCGA
CGGCTGCGTGAACTGCCACGTGGTGCAGACGAGGCCCGTGAAGACGTTCCGGTGTGGCGA
TGGACGCGCCGCCCTCCCAGAGAATCCCTGCCCGCCGCCGTGCGAAAAGAACTGATCGCT
CGCTCGAGCTCACCACA
>BQ294953
TCTAGTACTTAAGCCAGTACTCCATTCTTTCCGAATCATTGAAGTTTTAGGTTTGTCCTA
AGTCAAATTTGTTTAAATTTGGCCAAGTCTATAGAAAAATATGCTGAGATATACAACATC
AAATATATATAATATGAAACATATTTCATAAATTATCTAATGAAACTAATATGATGTTCT
ATATTTTTCTATGGACTTGAACAAAAGTAAACATGTTTGACTTAGGACAGAGCTAGAACT
TTTAATTAATGTGAAACGGAGGGAGTATACAAGGTTTGTAGGATGTGCCTGTAAATTCTC
TTATCCACATTAGCTATTCTGATGTGATGACTTTATATATGAATTACACACATGTAATAA
TAGCGTTATTCTATTCTGGAAGCTTTGCTTTGCTGCTTCGGCGAGCATGAATAAGTGTGT
GGTCAGTAAACGGGGACCTACTGTCA
>CA613904 similar to UniRef100_A9V1S4 Cluster: Predicted protein; n=1; Monosiga brevicollis MX1|Rep: Predicted protein - Monosiga brevicollis MX1, partial (6%)
AGCCTCCTTCGCCTTTGTCGTCCTTTGATCCCTAAGCACCCTGCCTANCTTGGGCCGCCA
CTCTCTTTCTCTCTCTCTCTCTGTCTCTCTCATATTTATGATCCAATTCTTACCTTTTGA
TGTGTTACTTCTGTTCATGTGGATGAGTCGCTGATTCAAATCCTCCTATTTGAAGTGTGG
TTGTACAAAAATATGAATCCTTTTTTTTCAGTGCACAAATGCACAATANGTGTTTGTGTT
AATGCGTAGGAAGAGAAACCAAGCTGATTGTGTTTTGAAAATTTGATATTAAGATGTTCT
GCAACATTT
>CA662217 weakly similar to UniRef100_Q43527 Cluster: Xyloglucan endo-transglycosylase precursor; n=1; Solanum lycopersicum|Rep: Xyloglucan endo-transglycosylase precursor - Solanum lycopersicum (Tomato) (Lycopersicon esculentum), partial (27%)
CGAACACGTATAGAAAACATGTCGAGTCCTCTGCTTGTTGCAATGGCCGCGGCGGCGATC
GTCGTCGTGTGCTGTTTCGCGGCGTGTCCGGTGAGCGCGGGCGCGAGCGCTGGTGGCTTC
TACGACAACTTCGTGGTGAAGTGGGGCACCGACCCGGACCCTGACCGGCGGGTCGAGATC
GTCGACGGCGGCCGGCTGGTGACGCTCACCCTCAACAACGTCTCCGGCGCCGGGTTCCAG
TCCCGGGACGCCTTCCTCTTCGGCGAGTTCACCATGGAGATGAAGCTCGTGCCCGGCGAC
TCGGCCGGCACGGTCACCACCTTCTACCTGACATCCAAGGACCCGACGGCGGCGGGGGAC
GGGCACGACGAGATCGACTTCGAGTTCCTGGGCAACGTCAGCGGGGAGCCGTACTGATCA
GACAACTGTTCACGCAAGGGGTCGGGGGCANGAACAACGGTCCTACCTCTGGTTCAACCG
ACAGAGGACTCACACTACACATCTCTGGAACCTCNAAATATCTCTCGTGGACGCTGCCGT
NCCTGTCCGGAACACACCAACGGTCCTACTACAAGAAGCATAAGNCATCACATTGACGAA
ACTGGCACCCGGGCGGTAA
>CA676148
GCAAACTAAACAAGATTTCACTAAAAGCATGGCGTCATCATGCCATTTGCCAAGGATACA
ACATGAAACATTTAACAAGAAATGATGATCGAGCACTATACATCCTTGCAGGAAGATGCA
TCATACAGCTCATGATCCTTATTGGATTTGGCACCAATTATTGAAGGCAACATAAACACT
CCTTGGCGGGCTTGTCAGATGCAGCTCTTTGGATAACTAAGTTAAGCCATGACGACTTGC
GCAATTTCGGCATTGTTCTTGGGGCACAGATCGTGGCATCCACTAGTGCAGCGTTCCGTG
GATCTTCCAGATGGAGTTACTTTGTTGCACAAGGAACTGTGCANCCCANTTGCAATANTT
GACGGCTTGCAGTGCGTCNCAAATCTAAAAACCGGGCTTGNATCAAATCAACGGGTCTGA
ATGTNCCAGCAAAGCACGAACAATCTGAGACGGGCNACANATTTTGGGGACGG
>CJ730971
GGCACGAGGGCCATATGCTACCTACGGATGTTGCTACTTGCCTGCACGTAGTAACTACTC
GTATATGTGTGCATGTATGTGTGTACGCGTACGTACAGATTGCACAGTTATGTTTATCCN
C
>CJ724316
CCTGCGCTTTTCCTTCTCTAATCAGCTGTGCGGTTTCTCCAGTGATGGTTGCTTCCGCTG
CTGCTCGGTCCGGCTGCCGTCGTCGGGGCCGCTCTGCTGGTATTCGAGCCGCTGTTATTG
CCCGTGTCCGCCATGCTGCTGGCCGTCTTTCTTCGCCGGATTTTCCGTCGCCGGCAAACG
CTGGTGCGCGTGGCCGGCTGGCTGATTCGGGATGCCGTGTCCGGTCCGGGGCTCACCGGC
CGTTTCATTCTTTCCGGACTGGTGTGCACCGATTAGATTCGCGGCGAGATGTTAATGTGG
ACGTTGATAGTCGCCGTCGGGAGATTTCATTAGGGAAGCGGCCTGTGGATTGTACCATTG
ACACTTCGCCTGTCGAAGTGGTTGACGGATCGAGTATTTGTGTTTCTGGTTTTCCTGCTG
GTGTTCATCTTTATGGCTCTTTGGTTGGTGCTACGACTTTCCGTTGCCGTCCAANAGTGG
TGCCCGTATGTGCCGCCGGTACCTTTGGTCGGCCTACTTCTCTTGTGATGCCTACTCCTG
TTACANAGCACTCTCGTGTTGTGTGTGCTCACCGTAANCGGACTTTGGTGTGATCGTACT
GTACNTGNNATGCAACCTCCNTTTTCTAAANATTACATCCAACTGCTTAANGCTACTTTT
ANGGNNCNTTCNTATTATNNNGNACCNNATTTNTGCTGCCA
>CJ722580 similar to UniRef100_Q0J9E3 Cluster: Os04g0658700 protein; n=1; Oryza sativa Japonica Group|Rep: Os04g0658700 protein - Oryza, partial (3%)
GATGGTTACTCTTGTTGCTGTCCGGTCTGGTCGGGGATGGCAGGCCGTCGTCCGCCTGGG
AGGTCGTGAGCTCGANGCAACCCCGTGGTAGACCGGGCAGGTTGTCGGAGGCTCCGACGC
GGTCCTCTGCGGCGCACGACTTGCANCTTGGGAGTGTCCTGGCAGTANTCNGCGACCTGG
ANGAGGA
>CD912642 similar to UniRef100_A7HRA2 Cluster: TonB-dependent receptor plug precursor; n=1; Parvibaculum lavamentivorans DS-1|Rep:, partial (2%)
CTCGCGTTCGCATCTCATCAAGGCACCACCGAGAAATTCAGAAACCATGGAGGAACTACA
GCGGTGCTCTCCCCTTCTCTGGGCTCTCCCCCACGATGCACCTCCAAACTGCCACTAGGG
GGCTTTGCCAGAGGGGAGCTGCGTCCAGACGCCATCGCTGCTACTCTGCCGAGCGAGCAA
GTGCATCACCGTCATCGCTACCATGTTGTTGTCGACACGGCCACCGAGGGGACGGCGAGG
TGTTCAACACGGTCCCCTGGGCACGAGGGCGAGGTGGTTCCATACATGCGCATCAGAGGC
GTCGGCGGTCGGTGGCAACGTGTAGACCACGTACCGACCTGGAGGCGTCGGTGGCAGTGC
GTCAGATCGGCCACCTGCTTGGGTTCGGCAACTTCTCGGTGGAGGCGCCATAGTCTAACC
ACGCATGGCGGGCTCGACCTGGACGCTATAACGATGCGCAGGAAGAATTGGAGCTGGAAA
ACAACGACGCCGTCAAGATTGCATCAAGACCGAAGGAATAGAAGGGCGTACGCTCATGAA
GGAGGAGGTGCATGGAGGACCATGACCA
>CD907518
CCACGCGTCCGAAAGGAAAGCGGCAGGACACTAGAAACAACGGTACGGTCTTTGCCCATA
TAGGCCGGCAACAAAGACACCACTCCACAGAACTCAAAAGTTTTCGTCGTGCTTGGTGGG
GTGGGAATTCTTGACACTGCTCCACTCGGAGTCGCGTAAATCCTCGACAGATTTTTGGCT
ACATGCAACTTAATCACATATATTTTAGGAAGTTCAACTAATTAAGTTATACATTTACCA
ACTTAATATAGCTTACAAGAAATGGAGCAATGCGGGTGACAATCTTCATGCAAGAGGTAG
CCCGTCCTCGGGTAACCTTATTCGGCTGACGTTGCATACTTGCATTCATGCACTTGTTCA
TCTCTGTCTATCTATATGCGTGTGGCAATGCACTATTTAACTCACCTGCTCCGATCAGTA
GTGAGATCATCCATGGGGAACAGATGTCTCATGGTGGTGACCAGCATCCTCGCTGTGATG
ACGATCGTGTTCGGAATAATCAGCGCGGTTCTCTTGGCGATGGTATGCACACATCACACG
AGATATTATGTCTTCCTCATTGTAACCTGCTAGATGCTATCTCTTTCTCACCCTAACCTT
CGGCCAAGATGTAACAAAAAAAACCTTCGGCCAAGCATAATCTAGTTGATAATATATTGT
TGATTCTTCTTAACGTGTGCATCATTCATGCAGAAACATCATCAGATGACATGGCGAGTC
TCTAATACCGGCGATCGCGGCGATGCATGC
>CD924007
ACTATCATCACGGGTGAACATTAAGTTAGGCAATTGATTACACTGGTAATGGAGTAGCGT
CGACACGTCGGGACTACACAAAAGGGTCAGCTGTGTGAGAAAGTTTCGCCCACGATTCAC
TTTATAATTTAAACATGTCAAAAAAATC
>CK193822
ATCCGAAAATCCAAGCATATATGGCTGTCGTCATTTTTTCATCAGTGTGATTGGGATTGA
GCAACAGCAAGTAGCTAGCTAGCAACCAAAACTTGCAAACCTGTGGCTGAGAAATCCTCG
TCGCCATGCATGCACGCATCTATAAGCTGATCATGCATGCATGCATGCACTGATGCACAC
CATCGTAACGAGGAATTCCTCACCATGAATTTATCTCTCAATTTTCAGAATATAAAATCA
TCCAAGGAAAGGCTCGATCCATCGACTTGCATGAGCTAGCTAATTAAGCTTAGCATTCTC
TCTTGGTGGCACTATTTCGATCATCAGAATTATGTCGTTGCGTGCCTC
>BE424122 weakly similar to UniRef100_P04399 Cluster: Protein synthesis inhibitor II; n=1; Hordeum vulgare|Rep: Protein synthesis inhibitor II - Hordeum vulgare (Barley), partial (20%)
AACACTAGGACATGTTTATTTATCTCATATCGTTCACTGACTCTGGGACATTTATTGATT
TATATCATTCACACACTCTGGGACATGTTTTATTCGACTTGCACAATACCCATGCAGATT
TTCCTGCACAACTACTACCTATTTCCCCCCACTCTTATGAAACAGCTGCAGCGCCCGGGC
CACCGTTATTCCACCGGGCACCTGGACGAACAGCAGGATCCCCGAGGTGGGGGTCGACTG
CTCCGCCGTGCTAACGCGCATATTGTCAAACGGAGTGAACGTCATTGGCGCCTTTCCCGG
GGGGGGCTTCTCG
>BE403082 UniRef100_A3SH48 Cluster: Sensor histidine kinase of two-component; n=1; Roseovarius nubinhibens ISM|Rep: Sensor, partial (2%)
CAAGCAATGCAGATAAACTTTTGAATTCTTTCTCACGACTTGAGTGGAGCCATAACAAAC
ACACAAAACACGCAAGATGGTTGCATGGGTCGTAGCCTACGCCTTTCACCTACCGCAGTT
CATACAACGTGATCCTCCTTTGGAAGGGAAAGACAACCATTGCCATGGATGGCAGTGCTA
ACCATTGACTTGATTTGGCGGTGGAGGAGCAGAACCGTAGGGTGCTGTCTTAGATGGACA
TAAGGTAGAGTTACTGCAACAGTCTGCTTGGCTGTGGTCGTTCTTCGAACGAGGGCGGTA
TGGGCAACTTCAGGGCATGGCATCCATTACCAATAACGCAAGAGTATCAAAGTTGGGTAC
GTCAGCAGCCGTGCAGTCCAGCCTGTTTCTTGCCCACCTCCAAATGTAGCTGGTCAGACG
ACCTTCTGCCTGATATC
>AJ440557 similar to UniRef100_A5ATQ7 Cluster: Peptidyl-prolyl cis-trans isomerase; n=1; Vitis vinifera|Rep: Peptidyl-prolyl cis-trans isomerase - Vitis vinifera (Grape), partial (5%)
AAGGTTTGGTTGGGGGTTCCCCCAGACTGCATCTTGGATGTAATTTCGGATGACATTCCG
AGCTACACTTAGTTAATAAAGCGGCGATCTTTCCCCTCAAAAAAAAAAAAAGATCACGCC
GTGGCCGTTGAGAAGGCTCACGACGCGTAGCACCAGCGCGTGCTCATTTGGAGGGCTCAG
TCGTGAACTATACTGCTGCAGCCGCATGCCCACCTGGTGACCACGTCCTGGACGCATGCA
CCAGCCGGCATCCATCACCTCCAGCGAACCTCCACCGGCTGCCTGGCTTCTTTGC
>AL817268 similar to UniRef100_Q94DA6 Cluster: Acid phosphatase-like; n=2; Oryza sativa|Rep: Acid phosphatase-like - Oryza sativa subsp. japonica (Rice), partial (23%)
GCAGTGCTCATTGCTGTGCTCAAGCTGACAGTGTGGTGAGCAAGACGGCGGCATCGACGT
CAGTCCGGTGGGCGGGTCCAGCCGTCGACGGCGGCGGCGTCTCTTTCCTTGAACACGGCC
GCAAGGTTCGCCGTGGCCATGGTGGTGCTGGACGCGTGGCAGTACTTCATGCACCGTGGT
GATGCACTCGAGCCGGTACATGTACCGGCGGTTCCACTCGTGGCACCACCGCGTCGTCGC
GCCATACGCGTTCGCGGCGCAGTACAACCACC
>CJ649563 similar to UniRef100_Q2R0I3 Cluster: Transferase family protein, expressed; n=1; Oryza sativa Japonica Group|Rep: Transferase family protein, expressed - Oryza sativa subsp. japonica (Rice), partial (16%)
GCCCTCGCAACCCGCCGTCATACAGAGCCTCGCTCGCCACCGACCTAACGACGTTCGACC
CGCGCCGGCTGGTAAACGTCCTGACGGCCCACGACAGCTTCGTCGACCGCCTCTACTACA
TCGACGCGGCCGACATCGCCAGGCTGCGCGAGATGGCGAGCACCAAGCTGCAGCGCTCGT
CACGCGTCCAGGCCGTGTCCGCGTACCTGTGGAAGGTCCTCGCCGGCGTGGTTGCCGCTT
CCCGCGTGCCCGAGGAGCGCTGCCGCATGGGGTGGTGGGTGAGCNC
>BI480318
GCGCGGCAAAGTGGGTCAATGCGTGTGTTCGAGTTCTTTGCCGCTTTGGTTGATACTGTT
GCTCGTCTCATGGACAAGTGTTGTTGTTGATTTTTCATGATATGCACGAGCGGGGGTTTG
ATTTCCGTCGCCGCGGCCTGAGACGAGGGTAGAGCGGATGTGTGTTTCCGTGCAAGGTGA
GATCAACCTGTCAACATTAGCCAGGGCGTACGTGCATGCGCTTGTGCGTCCC
>BE516282
CTACCAAACCCACAGTTTCAAAGCAAAGCGCCCACCACCTTCAGCGTCTATCCACACATC
AAACCCCTAGCTATCTATAACCATGAAGCCATCCCGTGCGGCGGCGCTTGTGCTGGTGCT
GGTAGCGGCGCTCGTGCTGGCGCTGGCGCCGGTGACAGAGGAGGCATCGCCCTGCGACCC
CTATCCGATGGGAGTTTACTGTGAGCAAGGGGTCGATGCTGGTCTTTATGGAGAGGATAT
GAAGCCGTGCTGCGCATTTATATCCCCAGGCTACATTGACTGCCTGTGTGCGATCAGTGA
GCGGATCCCGACGGGCCATGTCCTCTGCCCCGATATTTCATGCCCGTCGCCGCCGTGATC
AGTTTCTTCGTTCCCCTGCAGCTATCTAGGTACTGGTAGCTAGCTAGCTCGGTTTGTAGT
GAGTCTTGCTGG
>BE591054 similar to UniRef100_Q1M2M1 Cluster: Gly d Mal d 3-like protein; n=1; Glycyphagus domesticus|Rep: Gly d Mal d 3-like protein - Glycyphagus domesticus (House itch mite), partial (94%)
AATGACTCATGGCCGTCGCCTTGGTGCTGATGCTCTCGGAGGGGCCTCGCGCTGCCGTGG
CCATCCACTGCAGGCACATTGACAACTTGGGGAGACCCTGCCTGAGCTACCTTCAAGGCG
GCCCCAGACCGTCTGGGCAGTGCTGCAGCAGCGTCCAATAGCCTCCATAGCCAAGCGCAA
TCCAAGAACGATCACCAAACCGCTTGCAACTGCCTCAAGGGGATCGCTCGTGGCATACAC
AATCTCAACTATGACAACTCCCGCATCCTGGCCCCCAACTGCGGCGTCAACCTCCCATAC
CACATCACTCTCGACATCGACTGCAACAGTGTGTAATGAGCGACGATCCGTCAAGCTGGT
GCTCAGCTCATCCATCCACGTGGAGTTGAAGCGCGCAGCCTCTATCCCTATGTAGTATGG
GCACTACTTATGCGAGTTTATACTGAATATGAATAAGAACTCTCTCCTGC
>BE637466 similar to UniRef100_Q10SF2 Cluster: Expressed protein; n=1; Oryza sativa Japonica Group|Rep: Expressed protein - Oryza sativa subsp. japonica (Rice), partial (13%)
GCTGCCTTTGTGGCACCCGTCCACTCGTCAAGCTCCCACGCTGAGCCTGAGCGCATGGAG
AGTAGCAGGTCGTTGCGGCACCTCGCCGAGTACGATGACTTCTTCTTCGGGTGGCTCGAC
GACAGCGCACGGCACTCGCCGCCGTCCTTGGACCACCTCGTCCACGGCGTCGGTCATTCC
TTCCAAATCTCAACGTCGTCCTCCTTCATCGACTTGTACCCCCGCGACGATCTCTTCTCC
ATCGACTTAACCACGGCGGCGAGTGACTTCGACTTCGACCTGCCGGTAGTAGACGATGCC
GCGCCGTCCCCGATGATGCCGCAGATCAGCGCGAGCCGCCTCCTCCCCTGCGAGCCCGGA
GGCGGCTCCGGCGCGCAAGAAGACGGCGACGAGTCGGTGTCGGTGATCACCAGTCGGTAT
CATCACTCTGCGGACGCCCCGAGCGCGCCGTGGTTGTCAGCCTTCTCGTCGCCGGTCTCC
CACTCGGCGCGGAGCACGCTAGTCTCGCTGAGTGCGTGCTCCATCGCGACGAGCAAGCAC
GCC
>BE420127 similar to UniRef100_Q0DET4 Cluster: Os06g0136300 protein; n=2; Oryza sativa|Rep: Os06g0136300 protein - Oryza sativa subsp. japonica (Rice), partial (37%)
GCACGAGCGGACCACTCTCTCGCGCCTTTAGAAACCACGAGTACGTAGATCAATCTTGAT
TGATTTCTCTCTCCGTCCCGGCCGGCCATGAGGAGCTCAGTGCACGTGCCAGCCGCGGTA
GAGGCGCTGCTGGGCCACCCGGTGGCGGCACTGTCGGAGAGGCCGGCGCCGCGGCTAACG
CGGCTGCTGGTGAACGTGACGGTGGAGCGGAGCCTGTGGCCGGTGCACGTGCTGCTGGGC
GCCGATGCCACGGTGGCCGACCTGGCGCGCGCCGCCGTCGACGCCTATGCCGCCGAGGGG
CGCAGGCCG
>BE429513 weakly similar to UniRef100_Q6FRC0 Cluster: Similarities with sp|P40317 Saccharomyces cerevisiae YDR006c SOK1; n=1; Candida glabrata|Rep: Similarities with sp|P40317 Saccharomyces cerevisiae YDR006c SOK1 - Candida glabrata (Yeast) (Torulopsis glabrata), partial (3%)
CAGAGACATGTGCAGTGAGCATAGGAGAAACAGAAAGAGTGAGAAGAAGAGAGCGTGTGA
GTGAGAGAGAGACAAGACATGGAGGAGTTATATGGGGCGTATAGGTGCTGCTGGAGTGAA
GAACTGAGCCGTGTGTCCGGAGAATATTAGTACAGTATATGTACGGCTTTTGGATTATAC
ATTGATGGGTTTATTTGCTAGGAGAATATTATCTCCAAGGAGAAATCTTGTTATCTAAGA
TGCAGATGATGTAACTTAAGTATACCCAGAAGATGTCGTCGGAGAATAGGCTGGACCAGT
GGGTGGGGAAACGAGTAGAGAATTTAATGTATTTTGGCTATTTTGTAAATATAAAGAAAT
TTGTATAGTCAATATATGAGCTTATGTG
>BQ171635
AGAGTTTCAGACAGGAAATCAACACATAATCACAATATTACACCAAACCAACAAGCGCAA
TGTCATCATAAACGCAAAGCCTTAAATATACAAATTGTGATGGATACACATAGACTGAGT
GTAGCTCCTTGCAGCCTCGCCTTGAGACCTTGGTCTAGGGGATTATTGTAGTACTGGGAC
GCTCAAAATACCGGCATGCATGAGCAAAGCCCAGACGTGAGTCACAAACTCGCCTCCTTC
CGCAAGAAGTTCTATGTGACCAGCTACATTGTTAGATGGGGCAATATACACCATCAACTC
GGCCCAGAAATCTGCCAGTAGGTCCCACCGGTTCGCATGATTGTCCATGCTCTCCAGCGC
TTTCCCCAGCACAGCACCATAGGTGAACAATTTTCTTCCACCACCTACGACATACTCTAG
TTCACTAAGTTTTTCATACTTTTCCCTTGGAGAGACGAGGTCATGTAGCATTTCTTTTGC
TTCTTTTACCATCTCATCGAGAGCAACTTTGTTTCTGGTGCACTGCCTGGAAGCACGTTG
GTG
>BQ166500 similar to UniRef100_A1WD18 Cluster: FimB precursor; n=1; Acidovorax sp. JS42|Rep: FimB precursor - Acidovorax sp. (strain JS42), partial (9%)
GTAACAAATCACAATGTCATTTAAGATTTCATTCTGCAAACTGAATTGGCATGTGCTTAC
AAGTAAAAATCGTTGATGTGTGAAGACATTGTTTAAAAGCTGCCACCAACACAGATAAAT
AGTTAGAACATATCAGAATTTTGATCCATCACTGGGTTGCTGAAATCAGAAAAAGGACCG
GGCTTGCTTCAAAGTCTGCTGCTTGGATAATGTCATAACTTGGGTATACAGTGTGATGAG
GCATATAAGCCGCATTGGTCTTTCTCAAAGAAAAAGCAGAGCAAGGTGATCAGCAAAAGA
AATAATGAATGCAAGCCTGAAATTATCCAGTGTGTGTTCAAGCCAAGAAGGAGATGGCTG
CACCAAGGTGAAGACGACGACGGCGACGCTGCCGGCTGCCGTCCGAGATGGAGGCAAGGA
AGGAATGTGAGATGTCAGGGCATAATCGGGGAAGGTCGCGGACCGCAGCCGCCACTGGCA
GTTTGGGCG
>BQ166463
ACAGAAGCATGCAAGCACTTTATTGCTGCCTTTGTGGCATCTGTCCCCTAAGTTTTTACA
ACTATAGGTTACAAGCATTTTATTTCTCTTTGACCCTACCCAAAGTGGTAGTAGTTGGCA
AGCCTTGTAAATGTGTACATTGTTCTTTGATTCATTAATACATATTTTTCAATCAAGGCT
TCCAATACCATTTTCATCAAAAATAAATAACATTTTGTTATACAGATTAGAAATTGAAAA
AAAATCATATGTATAATCTTACCTCAAAAAAATATTGTTAGGATATTTTATTTTCCTTTT
TTGTTACATGCTACCTCCATCTTAAAATATAAGATGTTTTTGTAGGCTAAAACATCGTGT
TAATATTTTGAGACCGAGGTACAGTATAGAAACCTCCAAAACGTCGTGTTTTTGCGATAC
A
>BJ293043 similar to UniRef100_A0L617 Cluster: AMP-dependent synthetase and ligase; n=1; Magnetococcus sp. MC-1|Rep: AMP-dependent synthetase and ligase - Magnetococcus sp. (strain MC-1), partial (4%)
GCTGGTGCCTTCTCCTAGCTCGATGTAGAGTTGCCATCAGACTACAGATACAGGATTTCC
TCAAGTTGCGTTTCATGGCCTGCGACATGCAGCATTCCATGCCTTTCTGCACCGTCGGCG
TTCATGCCATCGTCGGCGGCCGGGGCGACGGAGCAGGCACTGTCAGGCAGCAAGTTGCAT
CCGACCCCCAGCACGTGATGTGGTTCTCAACGACTTTATATGCGGCTGATCGGCGAGGCC
TTCGGATGAGCTGAAGTTCAGGGCATGACGACGACATATGGGGAGGCCTCCGGCCAGTGG
GGCCGAACGCGATGGTGCTGACAGTCATGGTGACGGCCAGCGCAGGGCACACACGACTCT
GAGGCGGCGAGCACGAGGCAGGTGGCTTGCAGGTCTACCATGCGCGGTGGGCGTTGGCAG
GGCTCAGTGTGCTTGCACGCGGAGGCCGTGAGAGCACGCCTCAGCAAGCTGAGGAACCGG
TTGCAGGCGGATGCGTAGATGTGTAGGATAGACACGACCTGTTGCGACGCAAGGAACTCG
CCGAGCTCCGGCAAGATCATGCCGGAGAGCAACACCATGTGGATGGCCAGCATGTCCAGG
TTCTCGAGTCTGTCCGAGCTCGCCGCGAGGGGGCAGAGATGCTGGTCTCTGCGAGGCCGG
GCATGCT
>BJ296897
CACGCTCCCACGTTCCCTAGTTTCAGCCTCCTTTTTTTTAACTTTGCATGCATGGTGGAC
TGATTTACCGCTGATTTCGAGGAAAGGCTAGGGAAACCTGTTAGTGCTGATTTACCGCTG
ATTTTGAATGTATCTGATCCATAGATCGGAATAATTTGCATGCAGCTGATAAGCTCGCAT
GCAGGGGAGCGCAGCCGCCGTGGCTACTCCAGCGAAGCCACTCGACGGCGTGCAGAACGC
GGCCGCCGCACAGCTGTTGATTTCATAGCTGCTCCTCGTTTCCGACTGCATGACTCCCTT
AAAGCTCGGGTTGCCCGCGTACATGCTCTGGATCCCGACGACGTCTCCGTTGGCTAGCCC
CACCTTCTGGGTGCGCGACGTGATTCCTGGTACATGACGGCATCCTCCACGGCTCCACCG
AAGATCGGCAACTGTTCCAACCACACCATGCTCGGCCTCGCGGAGACCAACATCTCTGGC
CCCCTCCCGGCGAGCTTAGCCGACTCCAGAACCTGGACACACTGGCCATCAACACGGCAC
TGCTCTCCGGCTCGAT
>BJ299432
TCGTATGTTGTATTCNTTTAAAATGTCTAAAAAGACTTATATTTAGGAACGGAGGGAGTA
GCAGTGAGTATGGATAGGAGGTTAGACATGGGCGCGTACGTGCGGAATGTGTCAACAACG
ATGATGGCGTACTTTTTTTAGGGGAATGATGGCGTACTTGAGTCTCTTCTTAGAGCGGCC
AACACGGCGACCCCGGGAAGTAGGAGTAGAGGTTCGTTCAGTGGACCGCCGTCTTTGGCC
ATCTTCTCCATGACGGAAGTGTCGTTGATGATATCCTCGACGCTGCAACATGGGACCATC
ATCTTGGTGACGGTGGTTGCGGTCAGCTAACCGGTGACCTCCAGGCCGAAGTTCTGCTGG
TGGATTCTAGTGGCCAGCTCCATGCCTGAGCTAGCCCTTGAGCTTTTCATGAAAAGGAGC
TGCCGCTCCTCCCCAAACTGGCAGCCAGAGACCTCTTGCACTTTGCTGCGTGTTTTTGTC
TGCGCAGACAAAAACACAACCAACACCACAAGTGCATGATTCGGTCTATGCATACATGTA
AAAGATCACGTATCTAGTTTACAACAGAAACCCTATATAGCAAAGTAAATGCTCAAAAGT
AAAAGAAAGACAGAAAAAAGGGGCTGTCCATAAACTATCAGGAGAACGCTGGCGCCGGCT
GCGCCAAAAATCTGCTCCATGGTATGGAGCGCGCGCCCGCGGTGCCTATGTGGATTTCCT
TGATGCTCGTCAGCAGCGTCATGA
>BQ806174 similar to UniRef100_UPI00004F6F94 Cluster: heterogeneous nuclear ribonucleoprotein R; n=2; Gallus gallus|Rep: heterogeneous nuclear ribonucleoprotein R - Gallus gallus, partial (4%)
CGGCACGAGGCAGAATATTGGCGCGCCGCCCGCGCGCGTCCCCAGCCCATGCCGCCATGC
GTGGCGCGCCGCGGCTGGCGAAGGCGCGAGTCCGCTGCCCACGCGGCGGCCATGCGCGCC
CGCCCCGTCCGCCCGCCCCGCGTCACCGGATAAGGGAGCCCGGCCCACCCCTCCCCCGCT
CCCGGATCGCCGCGAGTTCCCTTTTGACTTTGCCTCCCGCCCGCCCGCGCGCCCATCCCT
CCGGCGCCAGCAAAAATGTGGACGAGGGCGTCGTGATCCGATCGCCCTGAACTCAACGGA
AGGAGGGCGTCGTGATCCGCGCGGCCTTGCTAGCCTGACAAGAGCCTCTCCGCGGCAAGG
CCTAAAACGAATCAGCAAGAGTGATGCTCGCCATTATTTACCATCTGGAACTCAAATGGA
GGACTATTTTGAGCGCATCGTAAACCTTGCTTGGCAGTTACGACAACACTTGACACAATT
CATAGAAAATGTGTTTGGGTGCATTGATTGGATTCCTCAATGTCATGAAGTCCAATTCTC
TGCTTACTATGGAGGATCATTGCCTGACACTGAAAGATATGTTCATGGACAGAGTTCTGC
GTTGTCCATTAGCAATACTACAGAAGAGTTATCCATTAGTAGTACTACAGAAGAACAGAC
TGCACATAGGATATCTGAGATCACAATTTTCAGAAATGGCGTAT
>CA612879 similar to UniRef100_Q4PR43 Cluster: Expansin-A23 precursor; n=1; Oryza sativa Japonica Group|Rep: Expansin-A23 precursor - Oryza sativa subsp. japonica (Rice), partial (28%)
GGATAAAATTAATTATTGAACACCAGGGCACAAATAAATTTAATTCAACAATATTGCTAC
GATGTAAATATGGTATGTTCATGAACCGGTCATATTCTAAATTGATCACCGGAGAATGAT
CACTTGAACTGTTGTTTGCTTGCAAATGTTTGCCCGAACTTCCATCCACCAGGCACAATA
TTGTTGAACTCAACCGTCTGCCCATCCGTGTCAGTCAACCTGAACGAGAGCATTTTCCCG
GTAAGATTTGCTAGAGAGTGCCAGTTGGGCACCCCAGTTACGGGACATTGACATCCAGTC
GTTTGAATCAAGAGCTCTTGACATCCATCGATTTGATCGAGCCAGCGGCTGCGACATTCA
TCACGGTAACTANGTTGAAGTAATCCGTGGCTTCGATCTTGAACCGCACCCACCTTCTTC
ACCATGGGACCTCTGGTACATGACGGGGATGATGCCGCCTTGTAAACCAATCTCTCCAAG
CCGGTGCGCCAGTAAAGTGTGGCCTGGCGGGTGCACAGCCGCAATGTGCNCGGAGTCGTT
GTTAGCGGCAAANTCNGGCGTCACGTCACNANACNCTGGTTGACANATCGNTNGCAANTG
CGNCCATGCATTNTGACATGCAANCCGACAACTAAANACGTGTAAGTNCTCGGACGNCCC
CCATNGNTCANCCGAG
>CA619525 similar to UniRef100_A1RGP2 Cluster: Cobalamin synthase; n=3; Shewanella|Rep: Cobalamin synthase - Shewanella sp. (strain W3-18-1), partial (6%)
CTGAATTTGCTCTCAGCTGCAGCCACCTCTCCCCGTGCCGTCGTCGCAGGCCAATGAGCA
CTAGCACCTCAGCTCAGACAGCTCATACCCAAGAGTACACTGCTCATGTCACTGGGATGT
GAAGTGATGTGAGCCAGTATGGTTGCATGTGGGAGCTGGATCTCAGGAGGAAGTGTGCTC
AAGGCTGCAAGTGTGCTAAATTTGGTGTACAACTGTATATCACCTTGCCTGGGTCTGAAA
TGTTGCAGGCACATAACCCTGGGTGGTTATAGGGTTTAACTAATTNAGTCCTTACATTAG
ATCAANTTGTTGCACCATCAATCCCACTACTTTTGTGGGTTGTTAACCAGTACCACAACT
GTCCCCNGATTTGGCCGCATTTGCTC
>CA614798 similar to UniRef100_Q43662 Cluster: Wali2 protein; n=1; Triticum aestivum|Rep: Wali2 protein - Triticum aestivum (Wheat), partial (26%)
GAAGCAACAGGAGGAGTGGTTGATGTCCCAATGGTGGTGGTGCAGCATGAGGCTGCTGCA
GGTGCACTGTCACGGGGCAACTGCGATGAGTATTGCCGCAAACACTATGATGAAGGCTCC
CCCGGGTATAGGCACTGCCAGTATATGTGCCCACATCTGAGGGTCCACGGGGTAGCAGAA
GGAGAAGAAGCAAGAGGAGGAGCTGTTTGATGGGCTGACGTTGTGGGGGAAACCCACTGC
GACTGGNTCCCCCACTGTTANTGTNACCCATGCTCTGGAATNTGGGAAGAGGTGCAAGAG
AAGGCCATTGAAGGACAAGGACAAGGCNNCCATTTCCTGNCGGTTCCCNAATAAGGTTCC
TGNAAGANATNTCCCCAACTGTTTCCTTAAANCAAGCTATCCTT
>CA718310 UniRef100_Q07810 Cluster: rRNA N-glycosidase; n=1; Triticum aestivum|Rep: rRNA N-glycosidase - Triticum aestivum (Wheat), partial (31%)
TCGTATCCATGGCGGCAAAGATGGCGAAGAACGTGGACAAGCCGCTCTTCACGGCGACGT
TCAACGTCCAGGCCAGCTCTGCCGACTATGTCACCTTCATCAACGGCATCCGCAACAAGC
TCCGCAACCCGGGGCACTCCTCCCACAACCGCCCCGTGCTGCCGCCGATCGAGCCCAACG
TCCCGCCGAGCAGGTGGTTCCACATCGTGCTCAAGACATCGCCGGCAAGCACCGGGCTCA
CGCTCGCCACCCCGCGCCGACAACCTCTACTGGGAGGGTTCAAGAGCAGCGACGGACCTG
GGTGGGAGTCACCCCCGGATCATCCCGGNGCACCACTTGGGTTCGGGGAACTTTCCGACT
CCTCGGGGACACGACAAGTGACAATCGTCTTCGGCGGCACAAATGCNGACCCGTTACCGC
GTCCTAACGGGGCACAAAGGCGACAAACTTCCGGCCGAACAAAACAGCNAGGAAGCGGTA
CAACCTCTC
>CA718332 similar to UniRef100_Q2QQX2 Cluster: DHHC zinc finger domain containing protein  expressed; n=1; Oryza sativa Japonica Group|, partial (5%)
GAAAGAATGGTGTGCGTACAGAGCATGGGACGGTCGCAGCCGGGTACCCAAGGTGCCGGC
GCTACTGGCTGACAAAGCCGCGCTATGCTGCACATGAGGAGGATTGGAGGAACACCCAAT
CAATCGGAGGGCGGGTGGGCTGAGCAGCCGGACGGCGCTGCCATGGGGGCAAGCGGTGAG
CACGTGACATGTATCTGCCACTGCTGGCGAACGCTCCCGGCGCTGGAGACGGCCGTTCTT
TTCCGCAGAGCTCTCACAAATCAGTCAACCTACGAAGTGGCCAGATGGAAGGGGCTATTC
TACTTGAGGTATGTGCTATCAAGAACAACGCAGGCTCCAGTGTGCTCTGATTTTATGATT
CCTCACTACTATATTGTTAGACTTGGGTACTGGAGCTGTANCACTTTCAAGGTAATTCTG
GACAAACTCATCCATTCAGTAAATGCATATATAGAAACATCTGTGACTTCTGCCTCACTA
TGGNATGAANTGCTCCCGAATCATGTNAGGCTAAANTATANTTN
>CA717970 similar to UniRef100_Q07810 Cluster: rRNA N-glycosidase; n=1; Triticum aestivum|Rep: rRNA N-glycosidase - Triticum aestivum (Wheat), partial (28%)
GATAGTACGTCTCATCTAAGCCTCGTATCCATGGCGGCAAAGATGGCGAAGAACGTGGAC
AAGCCGCTCTTCACGGCGACGTTCAACGTCCAGGCCAGCTCTGCCGACTATGTCACCTTC
ATCAACGGCATCCGCAACAAGCTCCGCAACCCGGGGCACTCCTCCCACAACCGCCCCGTG
CTGCCGCCGATTGNAAGCCCAACGTCCCGCCGAGCAAGTGGTTCCACATCGTGCTCAAGA
CATCGNCCGGGAANNACCGGTTNAAGCTCNCAACCGCGCCGACAACTTTAATGGGAANGG
TTNAAAGANCAA
>CA700045 similar to UniRef100_Q40009 Cluster: 18,9 kDa ABA-induced protein; n=1; Hordeum vulgare|Rep: 18,9 kDa ABA-induced protein - Hordeum vulgare (Barley), partial (37%)
TGCACTCTATAAATAGGAAATCAAGTTCATCCATCCAAGCATGCCTCAGAAAATAGAGAT
TCCAATTCGAGCTCCATAGACACCATTAGCATTAGAGGGAGGGTGCAACAGCAGGATTGG
AGGGTTCTCTTCTCCAAAGGCGCCGAAGTTCTTCAGCTTGGCAAGTAAGTGATAATCAAT
GGCTTACAGGCTTCCACTGGCAGGAGTTAGGGCTTCCAATTATGAGGCTAGAGAGCTTCC
ATCAAACAGCTACCTGGGATCTGGGTGGGCCTTATGGAAAATTGTGCCTTTCAAGNNCNG
GGAAAAAGGGGGCTTGGGGGAACATAAGCAGCTCAAACTGGGACAAACTGGTTTTACTGA
ACAAGCTTGGCAAGTGACATAGACAGGGATNATCCAAGAGGTGATCGATTAAGATTAAAG
GCAGAGAAAGATGTTGGAAAAGATAAAAGAGTTGATAAAACGACGCCTCCTGAAATNGCT
GAACATTGGGAAGGCATGAGACCATGAACANGCNAAACCTGGNAATNTGAACAAGACATG
GATTAAAGGGTGTCTATCCAACAGAGAGATCCGGAACCAAGGATGACTGGANAGTGATCA
NGNATCGNGAAATCCCAACATTGC
>CA700054 homologue to UniRef100_Q8S9E7 Cluster: P450; n=1; Triticum aestivum|Rep: P450 - Triticum aestivum (Wheat), partial (27%)
CTACAGCAAGAGTACGGTCTCACCAACGATAACGTCAAGTCCCTCTTGATGAACATATTT
GAGGCAGCCATAGAAACATCGTATTTGGTGCTGGAATACGCCATGGCTGAGCTTATCAAC
AACAGACATGTTATGAAGAAACTTCAAACCGAGGTAAGGACGTTTGCATCATCCAAGGGC
AAAAGGTTGGACATGATTACGGAGGAGGACCTCAGCAGCCTGCCCTACCTAAAGGCAACC
ATGAAAGAGGCCCTGCGCTTGCACCCACCAGGGCCTTTACTCCTCCCACACTACTCCACC
GCTGACTGCAACATCGACGGATACGACATACCCGCCAAAACACGTATCCTTGTGAACGGT
TGGGCCATCGGGAGAGACCAAAAGCTTGGGAANAGACCAGAGGATTCATGCCGGAGANGT
CCTACAAGATGTCAGGAGAATCTACAACTGGTCAAGATTTAAGTATCTGCATTGGTTCNG
ACCAAGATTTCCCCGGGNAATTCCACTNCACATGGNGTNATCTATAATCCAAGTTCANTT
GATT
>CA730795 weakly similar to UniRef100_Q6H884 Cluster: Aspartic acid-rich protein aspolin1-like protein; n=1; Oryza sativa Japonica Group|Rep: Aspartic acid-rich protein aspolin1-like protein - Oryza sativa subsp. japonica (Rice), partial (15%)
TTTAAACAACTAATCTACTCGTCGTCTCTTGCGTCATCCAGCATGACGAAGTCGAGCTCG
CAGCCATCGTCGTCGTCGCTGCCGCCCGCGCCGAGGAGTCGAGGTTGTTTAAAAAAGTTC
TATTTCAAAATTCGTTCCAATCTTTGTAAAAGATCCTAAAATATGAATTATGTCCAAATT
TGTTCGTTTGAAATATGTTGGATCTCTTAGAAAATGGTGCGTTTGAAATGTATATATGAA
ATTCTTTTAAATAAAAATGCCCGCCAAGCTGGCCGAAGATT
>CA741856
GCACGAGGGTGCCCTCGTAGACAAGCTCATTGCCGAGTGGAAGACGCACGCGACGTAGCA
TCCGCATGGCACGCCAACGGATGCTACGTCATGTGCCTCACCGACAACACCTTCAAGAAC
CTCCCCGTCGGTGCCCTCGTAGACAAGCTCATTGCCGAGTGGAAGACGCACGCGACGTCT
GCCACCACCGACGCCAATGGGCTCGTCGAGCTCGACCTCGCCCACGGCGACTATAAGTTG
ACGGTGAACCACCCTTCTTCGCTAGCCGCGTCCCACACCATCACGGTGGATGCAGCGTCA
TCCGAGCACACCGTCAGTTTGAAGGTGTAGGAATTAATTAGGCGTATAGAGTCGTTCATT
CTCTTTCTTCCCTTCTCTTCTTTCTCTAGGGATTTTTTTCTGCCTTTTTCCTCGGCGGCT
TCAAGGGGCTAAATTTTATGAGTCGTGTAGAGAGATGGAATATATCAATAATTTAAGAGG
CAGCAACTTCAAAGATCCANNNN
>CA693450 homologue to UniRef100_Q5QFC3 Cluster: Glutamine-dependent asparagine synthetase; n=1; Triticum aestivum|Rep: Glutamine-dependent asparagine synthetase - Triticum aestivum (Wheat), partial (18%)
CTCCGATTTCATAAGAACAATAGATACATTAATGCACAATCTTCACTCAAACCTTAGGTC
TGCACCACTCTAATGGCAAGACCAGGTACATCTTATTTCTTATCAGAAACGGCAAGCAGG
ACAGGACACCATCAACTCTCAATTGCGACACCAGGCGCTGCAACCTCGATCATCCTCGGC
TTCTTGCTGGTTCCTGTCAAGATGGTTGCTGGGAGATGCTCCTGTTCATAGGCCGAGAGA
TGGACTCCAAGTGCTGCTCTCCCTGAGGGATCCAGGTTCCCCGACCACTGGAGCATCCCA
CTCTACCGCCTTTGCCGTGCTGCATGCAACGCTTGGCCGCCTGGGCACCGTCAGGATCGC
CGAGTCTGGGGGAAAGAACTCTCAAATATCATCCTGTAACAGTAGGCTCCTTTGTAGNCG
GGTGTTGTGCGGGTAGATGAACTTTGCATTTGACGTCCCCATCCGATNTCNCCGGGGAAA
CTCCGATCAAGCGAAGCAAAGNTTCTCGGTCCTCTCCTCAAAGATGCAAATCTTTGTGAA
GACCTGACGGCAAGACATCACCTCGAGGTNAATCCCGGNCACATCANAAGTCAAGGNAAG
NTCAGACAGGNGGNTCCTCGGTTAGAAGTCNAACTCCNGGAAAAATCAGGATGCCGACCT
GNTGCTAAAATCAAAGGGTCAACNCACTTGGNAGG
>CA701957 similar to UniRef100_Q43666 Cluster: Wali6 protein; n=1; Triticum aestivum|Rep: Wali6 protein - Triticum aestivum (Wheat), partial (85%)
CATCACTCCACGAGCAGACAGGACTGGGAAGAGCTTTGCTCGACAAGTTCAGGAGTTAGG
ACCAACCAACGATGAAGAGCAGCACGCTGGTGGCGATCCTAGTCCTCCAGGCCGTCATGG
TCATGGGAATCCTCTCACACTCACTGGCCGCCGACGACAATTTCCCGAAGTGCTGCGACA
ACTGCAACTCCTGGTCGGGGGCCCAATTCTGTGACGACGTGGGCCCCAAGTGCCGCGACG
GCTGCGTGAACTGCCACGTGGTGCAGACGAGGCCCGTGAAGACGTTCCGGTGTGGCGATG
GACGCGCCGCCCTCCCAGAGAATCCCTGCCCGCCGCCGTGCAAAAAGAACTGATCGCTCG
CTCGAGCTCACCACACAGGGAGATNGACGTTCGCCGAAAATAAATTAGAAAGCTCCGACG
AGATNAGCAAGAAACGGGCCGGGTGTGGTGTANATGCACGTGGGCCAAGCCCANCAACAA
CTTGAGAANTAATTNAATGGTTCCNCCGTTAAATAAACAACCTGGGATCAANTGGTNNAC
ATTTGCG
>CA700505 homologue to UniRef100_Q58A28 Cluster: P450; n=1; Triticum aestivum|Rep: P450 - Triticum aestivum (Wheat), partial (15%)
GTTGGACATGATTACGGAGGAGGACCTCAACAGCCTGCCCTACCTAAAGGCAACTATGAA
AGAGGCCTCCGCTTGCACCCACCAAGGCCTTTACTCCTCCCACACTACTCCACTGCTGAC
TGCAACATTGACGGATACGACATACCCGCCAAAACACGTATCCTTGTGAACGGTTGGGCC
ATTGGAAGAAAACCAACAGCTTGGGAAAAGGCAAAAGGATTTCATGCCGGAGAAGTTCCT
ACAAAGATGGGCAAGAGAAATCTAACAACCTGGGTCAAAGATTTTAAGTATCTGCCAATT
GGGATTCGGACNTAAGGATTGCCCCNGGGCAAATTTTTGCCCCTCNCCAAAATGGGNGAT
TATGCNAATAAAATCCTCAAGTTCCAATTTTGACCTGGGGAAAGGTTCCAATGAGAAAAA
AGGGTACTGGTGGGAAAGGGTNATAATNGGCCCAANACCTTCCNGGCTGAAGCCTCCCCC
CAAATGAGAAAATCCTAACCNTGGTCCAAAAAATGTCCTAAAAACNAATAATGGCCCCCN
ATTTCCAANTGTTAACCCTAT
>CA695261 similar to UniRef100_Q946Z1 Cluster: Thaumatin-like protein TLP4; n=1; Hordeum vulgare|Rep: Thaumatin-like protein TLP4 - Hordeum vulgare (Barley), partial (53%)
CAGCAATCAAGCAAGCAAGCAACAATGGCCGCCTCGTCGTCGGCGCTCATCCTCCTCCTG
GCCGTGGGGCTCGTCGCCGGTGCCAGCGCCACCAGCTTCTCCATCACCAACCGCTGCTCC
TTCACGGTGTGGCCGGCGGCCACCCCCGTGGGCGGTGGCCGGCAGCTCAACAGAGGCGAA
ACGTGGAACCTCGATATCCCCGGCGGCACCAGTCCGGCAGGATCTGGGGCCGCACGGGCT
GCAGTTCAANGGCAANAGCGGGAGATGNAACACCGGCGACTGCGGCGGCGCGCTGTCNTG
CACCCTGTCCGGAATCCCCNTTGACNCTGGCGGATTNACNTCGGTCCANAGATTTCTANA
ATCTCGGGTGATCGAGGTAACTCCCAATGGATNTCTGANACGGGTAAACCATCCG
>CA686335 similar to UniRef100_O82714 Cluster: Pathogenisis-related protein 1.1 precursor; n=1; Triticum aestivum|Rep: Pathogenisis-related protein 1.1 precursor - Triticum aestivum (Wheat), partial (58%)
ATGACGGAGAATACATACATAGCTTGTTACGGCATTCCTTTTATCTACTCGCCCAGCCCC
TCTAGCTAGTTATACAGTAGATAGGATCATAGGAACGTGCATGAATCCTTGCATGGGTGC
TGCCATGCAAGGAACGAGGGACTATTGGACTATGTATGTACTGCGAAGCGATCACAGTTA
GTATGGTTTCTGTCCAACGACATTCCCGGCGGGCTCGTAGTTGCAGGTGATGAAGACGCC
GCGGTTGTTGTTGCAAGACGACGCGAGCGCAACCGATGCTGGGTCGAGGCGCGCCACCCC
ACCTGCGTGTAGTGCCCGCACACCTTCCCGCCCGCGCAAGTGTTGGACCCGTAGTCGTAA
GNCCTTCTTCTCGTCCAACCAAAAGCTTCAACGGGTCCGGCGGCTTTCAATCCGCGCCGG
GCGACCCCCAAGAGATGTTCTCCCCGTAAGGGCCGNCNGAGTGCTGGAGCNTTGAATCCG
TGATNCTCCCGGGTGGGGTAACTCCTGGGGAANCCN
>CA687367 UniRef100_Q3S4I3 Cluster: Pathogenesis-related 1b; n=1; Triticum monococcum|Rep: Pathogenesis-related 1b - Triticum monococcum (Einkorn wheat) (Small spelt), partial (73%)
CTCGTGCCGAATTCGGCACGAGAATTCGGCACGAGCCAAGCCCAGAACTCGCCTCAGGAC
TACCTCTCACCTCACAACGCCGCCCGCGCCGCCGTCGGTGTGGGCGCGGTGAGCTGGAGC
ACGAAGCTGCAGGGGTTCGCCCAGAGCTACGCCAACCAGAGGATCAACGACTGCAAGCTC
CAGCACTCCGGCGGGCCCTACGGGGAGAACATCTTCTGGGGGTCGGCCGGCGCGGACTGG
AAGGCGGCGGACGCGGTGAAGCTGTGGGTGGACGAGAAGAAGGACTACGACTACGGGTCC
AACACCTGCGCGGGCGGGAAGGTGTGCGGGCACTACACGCAGGTGGTGTGGCGCGCCTCG
ACCAGCATCGGCTGCGCTCGCGTCGTCTGCAAACAACAACCGCCGGGGGTCTTTCATCAA
CCTGGCAACTACCANCCCCGCCCGGGAAATGTCGTTTGGACAAGAAAACCAN
>CA698989 similar to UniRef100_Q98RT9 Cluster: 60S ribosomal protein L19; n=1; Guillardia theta|Rep: 60S ribosomal protein L19 - Guillardia theta (Cryptomonas phi), partial (8%)
GAAATAACAAACCAGCATCTCTCAAATAAAAGTATACAAAAATGGAAAGCGACTAATATG
TTCCGTTTTGGTCAGAAGATGAGAAAGCTAGTAAGATTCAAGATTTTCGTCCAAATTAAA
CAACCATTTTTATAGGAGCCTTCCACTGTCGGTTTGGAGTAGCGAACTTGAACAGCAACT
TGCTACTCTGGCCATCCGGGAGACCGATTTTCTCGACACTCTGCATTCAAATCATTCTAA
AGCTGCTCTGAAAGAGGGCCTAGTTTAGCCGCGTCGGCATATTTGGAGGCACGAGAACAC
CACCTGTCCCAACCAAGTTGCTGTTTTAAACGAAGAANGGACCGAGAAAACGTGAGGAGG
CACATGAGGTGCCTGCGTAGGTAACATGCACGTCAACTTAGCCCCTAAATAAACCAGCTA
ATGATGCAAAATCGTACNATGCGCGGAGTCAATGCAAGATCTGCAAACANATTTTTTACC
AGCACTGATCAAATCTCGGAANTATACCAAGCATTGGCCACCANGATCAGCANCACGNGN
CTGATGATTAGCACGGNTNCNAACGTCAAATTTTGTCTTGAGCCGTTNANTCCGGGANGG
GNGG
>CA700171 homologue to UniRef100_Q1M2M1 Cluster: Gly d Mal d 3-like protein; n=1; Glycyphagus domesticus|Rep: Gly d Mal d 3-like protein - Glycyphagus domesticus (House itch mite), complete
CGGTGCACTGTTAGCTACAGACCAAGAAGTGATCATGGCCCGCGCTCAGGTAATGCTCAT
GGCCGTCGCCTTGGTGCTGATGCTCGCGGCGGTCCCGCGCGCTGCCGTGGCCATCGACTG
CGGCCACGTTGACAGCTTGGTGAGACCCTGCCTGAGCTACGTTCAGGGCGGCCCCAGCCC
GTCTGGGCAGTGCTGCGGCGGCGTCCAGAGCCTCCATAACCAGGCGCAATCCAAGAGCGA
TCGCCAAGCCGCTTGCAACTGCCTCAAGGGGATCGCTCGTGGCATCCACAATCTCAACGA
GGACAACGCCCGCAACCTCGCCCCCAAGTGCNGTGTCNANCTCCCATACACATCAATCTC
GACATCGACTGCAACAATGTGTAATGAGCGACGATTCGTCAAGCTGGTGCTCAACTCANC
ATCCACGTGGAGTTTAAGCGCGCAACCTCTATCCTATGTATAAGGGCACTAGTTATCGAG
TTATACTGAATATGAATAAGAATCTCTCTGCTGGCTTGCTGGACNCTCTGAGGANATAAT
ACNGTGTACTANATTAAATTGNCATGGCATCCATGTTAAGGCTTTAAAAAAACTCTCTTA
TTTAAAAAAAAANNN
>CA700206 similar to UniRef100_Q1M2M1 Cluster: Gly d Mal d 3-like protein; n=1; Glycyphagus domesticus|Rep: Gly d Mal d 3-like protein - Glycyphagus domesticus (House itch mite), partial (67%)
CTCATCTCTCCACCCAATCATCACTAGCTAATACGGTGCACTGTTAGCTACAGACCAAGA
AGTGATCATGGCCCGCGCTCAGGTAATGCTCATGGCCGTCGCCTTGGTGCTGATGCTCGC
GGCGGTCCCGCGCGCTGCCGTGGCCATCGACTGCGGCCACGTTGACAGCTTGGGTGAGAC
CCTGCCTGAGCTACGTTCAGGGCGGCCCAGCCCGTCTGGGCAATTGCTGCGGCGGCGTCC
AAAGCTCCATAACCAAGGCGCAATCCAAAGAGCGATTTGCCAAGCCCGCTTGCAACTGCC
TCAAGGGGATTTNTCCTGGATCCACAATCTCAACGANGACAACGCCGCAGCTTCGNCCCC
AAANGCGTGTCAACTCCCATACAATCATCTCGAATCGACGGAACATGTTTAATGACGACA
TCGTCAACTGGNGTNATNACANCANGTTGGTT
>CA635349 similar to UniRef100_Q00YJ0 Cluster: Chromosome 11 contig 1, DNA sequence; n=1; Ostreococcus tauri|Rep: Chromosome 11 contig 1, DNA sequence - Ostreococcus tauri, partial (7%)
ATAAAACACTTTTTAACCATCAGATTCAGGCTCTTTCATCCCTATCATGCCATTTCTTTT
TTTCTTTTCCCTTGCAAATCATGCGAGCATGAACAGGGGCGCAAGCGCCATGGACGAACG
ACAGAACCTGCCCGCTGGCTCGCCGCCTCTCTCCACTGCTCGAATTCACCGTCGTCGCAC
GCCCTCCTCATCTCGTCGTGGTTCCAGCATCACCCTTGCCGGATGCAGCTCTGTCAAACG
TGGGTTTCAAGCAATTCGCGCCGCACAACATATACATCTTAGTTAAAAAGAACTCTGGTG
GTCAGTTGTAGCAAAACCAAAAACTGGTTCCAGCAAAAAAAATACAGTAGTTCGAGCAAC
TAGAAAACCACTAAATCGCCTGAAGCAAAAAAATTCCTTGGATCAAGCAAAAATTAACTA
CGGGTCCAGCAAANAAAATGATGCAGCTCCCCANCGCGTTGTTCAATCGACGGTTCAACA
AAAAATTGCANGTTGTACAAATCAACACATGTCAGCAAAATACTCTACCCCGCGCCTC
>CA664652 similar to UniRef100_Q2IMJ3 Cluster: LigA; n=1; Anaeromyxobacter dehalogenans 2CP-C|Rep: LigA - Anaeromyxobacter dehalogenans (strain 2CP-C), partial (4%)
CCCAGAACTCCAGATCGACCTCGCGATTACGTTTCTTTCCACGCGTGCGCGCACATCCAT
GGCGGTTGCCGCCGGAGGAGGGGTGGTGCTGAGCCTGCGCGGCCCGTCGTCTTCGGCGTG
GCCGGCGGTGGGGCGGCGGCGTAGGGCGTCGTCGTCAGCGGCGGTGAGGTGCGGGGCGAC
GCGGGAAAAGAGGCCGNCGGAGACCCCGGGCGTGNCTCTGGAGGGAGGGACCACTACCGA
ACACTGCGGNTGGTGCCGGNGGGTCANCAGGGGGAGANGNCAAGAAGTNCTTC
>CA635040 similar to UniRef100_Q8GVD4 Cluster: Glycine-rich protein; n=1; Lilium hybrid cv. 'Star Gazer'|Rep: Glycine-rich protein - Lilium hybrid cv. 'Star Gazer', partial (20%)
TCTTTTTATTCCATAAACACAACGCGGGTGCAGTACAATACATCCGTACACTGACCAGTA
CGTCTTTGGAACAAGCACACCATAAACACACATCAACACATACGTAGCTTGCAAGAACAC
AGGGCTAGCTGCGTTCCTCAAGAACACACACTATAAGCAGATTAACTAGGCACGTGCAGG
CGTACACGCTGCTGCATCCGGTGGATGCATGGTCGGCTCAGTGGTGCACCTCCGCCTCAG
CGCGGTACATGGGCTCCGGGACCTCGTCNGCGCGCGAGCAACACCGGCAGCCGCCGTAGT
ACCCGCGGCCGCAGCAACCCCACCGGCAGTACCGCCGCCGCCGCGGCCTGGGTACCGCCT
CCTCCGCGGCAAGGTACGGGTAGTACCTCCTCCGCGACAACGCCCGGGGATAACACGGNC
CGGGTANCCGCCGCCGCAACGTANTATCCTGCACGTCGGCGTCGGTCCTCCTTCTTGGGC
TGAGTTTCTCCGGCGAAGGGACAGGAAACACACAANCAGGAAACAACACAAGGGGGGCCG
GTACCAANTCCCNAATGANCGATANCCNCTCATGGCNCGTTTAACTCTNACGGGAAACTG
GGTNCCAATTANNCTNAAAATCCCT
>CA701590
CTTCTAAGTAGTACTAGTACGTGAGCTTCTCTATCACTAGTGCACGTGTGCGTGTGTCCA
CTGATTCAACTACATATATGTGCAGCAGCTGCATCTTCTCTCTTTGCTGCTCTCCAATTC
TCTTCGCTTGATCCTGGGAAGCTAGATACCCTGTAGTCTAGCTAACAGGCTGGACCATCG
TGATGCATCCAATCCGAGGTGGTGGTGGTGTTAATGGAGAGTTCCGATCCAATCATTCCG
ACGACGGCTGGTGCAAAGTGACGGGCGAACACACGCGTGGACGGTGGTTGTTACCGGCCG
CCGCATGTCGCGCTAGTTGGTCGTGTGGGACTAGGGACCTGTGTAGTTGACGCCGAAGTC
GAAGTANAGGTGCGCAAAGGTGAAAGGACGGCGGCCGACCATGCAAATCAAATTTTCTTG
GGGACTTACAAGGTCAGAATCTAACATGCAACACCTTCCAGAACCATTCTGTTAGTAAAC
TGAACCAAAATACTAAATACACTGACCATGCTAGGAATCCAGACTTTAATAGTGCGCAAA
AGCTCCTTGTTTCTTGTGCATCAAGCA
>CA696021 homologue to UniRef100_Q946Z1 Cluster: Thaumatin-like protein TLP4; n=1; Hordeum vulgare|Rep: Thaumatin-like protein TLP4 - Hordeum vulgare (Barley), partial (12%)
TTTTTTTTTAATCAGAAATGAGATATTCCTTACCTGTATTTATTGACTTTATCGGGCACT
CGTACATATTCGCACGGCCATTATTACATGGAAAATGGAAGTACAAATAGTTTAGCTTTC
GCGCGGACATAGTATTACACTTCAGATAGTATTATGGTCGTCCGTGGCATGGCACGCATG
CATATGATAGAGTAGCTCATCATGGGCAGAAGACGACATTGAACCTCCTGTTGCCGCTGC
AAGCTTTGGGCCTGACGTCCGTTGGGCTGGGTGGTAGGCGTCCGGGGCAGCTGGGGGTCC
CCGGCACTGGGATGTTTGACGCCGGTGCTGCAGGAGAATCCATGGGGAAGTTGTACCCGT
CGATNACCGAATTCGTANAATCCTGCGACCNANGGTGAATCCGCCANCGTCAACGGGACT
GGGCCGACAAGGTCAAGACACGCCCGCACGNGGNGGGGGGCCCGGTNCAATNCCCCAAAT
GATCCTATTANCCCGCCAANGGCGTCGTTT
>CA676566 homologue to UniRef100_Q5QFC3 Cluster: Glutamine-dependent asparagine synthetase; n=1; Triticum aestivum|Rep: Glutamine-dependent asparagine synthetase - Triticum aestivum (Wheat), partial (9%)
GGATTAGAAATCATCCGGTCTCCGATTTCATAAGAACAATAGATACATTAATGCACAATC
TTCACTCAAACCTTAGGTCTGCACCACTCTAATGGCAAGACCAGGTACATCTTATTTCTT
ATCAGAAACGGCAAGCAGGACAGGACACCATCAACTCTCAATTGCGACACCAGGCGCTGC
AACCTCGATCATCCTCGGCTTCTTGCTGGTTCCTGTCAAGATGGTTGCTGGGAGATGCTC
CTGTTCATAGGCCGAGAGATGGACTCCAAGTGCTGCTCTCCCTGAGGGATCCAGTTCCCC
CGACCACTGACATCCCACCTACGCCTTTGCCGTGCTGCATCAACCTTGGCCGCCTGGNAC
GTCAGGTCCCGATTCTGGGGGAAGACTCTCANTACACCTGTAACGTAGGCCCTTGTATCC
GGGTGTTGTCGGTAATAACTTGCATTGCACATCTACGGCAATTGATCGCTNAACTGCCGG
GCGGCGTCAATNAATCCGCGGCGCANGCGGNCGGAGATCACTNGG
>CA673890 homologue to UniRef100_Q5QFC3 Cluster: Glutamine-dependent asparagine synthetase; n=1; Triticum aestivum|Rep: Glutamine-dependent asparagine synthetase - Triticum aestivum (Wheat), partial (5%)
GAATTCACTAGTGATTAGCGTTGGTCGCGGCCGAGGTTTTTTGGATTAGAAATCATCCGG
TCTCCGATTTCATAAGAACAATAGATACATTAATGCACAATCTTCACTCAAACCTTAGGT
CTGCACCACTCTAATGGCAAGACCAGGTACATCTTATTTCTTATCAGAAACGGCACGCAG
GACAGGACACCATCAACTCTCAATTGCGACACCAGGCGCTGCAACCTCGATCATCCTCGG
CTTCTTGCTGGTTCCTGTCAAGATGGTTGCTGGGAGATGCTCCTGGTTCATAGGCCGAGA
AGATGGACTCCAAAGTGGCTGGCCTCCCTGGAGGGATTCAAGTTCCCCGAACAACTGGAG
CAATCCCAATCTAACCGNCCTTTGGCCGTGGCTGGCAATNGCAAANGCTTGGGCCGGCCT
GGGGAACCGTCAAGGATCNCCGACCTGTTT
>CA670411 similar to UniRef100_Q946Z1 Cluster: Thaumatin-like protein TLP4; n=1; Hordeum vulgare|Rep: Thaumatin-like protein TLP4 - Hordeum vulgare (Barley), partial (35%)
AGAAATCAGAAATGAGATATTCCTTACCTGTATTTATTGACTTTATCGGGCACTCGTACA
TATTCGCACGGCCATTATTACATGGAAAATGGAAGTACAAATAGTTTAGCTTTCGCGCGG
ACATAGTATTACACTTCAGATAGTATTATGGTCGTCCGTGGCATGGCACGCATGCATATG
ATAGAGTAGCTCATCATGGGCAGAAGACGACATTGAACCTCCTGTTGCCGCTGCAAGCTT
TGGTCCTGACGTCGTTGGGCTGGTGGTAGGCGTCGGGGCAGCTGGGGTCGCGGCACTGGA
TGTTGACCCCGGTGCTGCAGGAGAATCATGGGGANGTTGTACCCGTCATTACCGAAATGT
CTAAAAGTCCTGCGAGCCGAGGGTGAACTCCGNCAAGGTNAACGGGGACTGGCCCGGACA
AGGTGCAAGNCAGCNCCCNCCCAATCCNCCGGTGCTGGNTNCCCCNCTGTTNCCGTTTNA
ACCNNAAC
>CA670817 UniRef100_O82714 Cluster: Pathogenisis-related protein 1.1 precursor; n=1; Triticum aestivum|Rep: Pathogenisis-related protein 1.1 precursor - Triticum aestivum (Wheat), partial (12%)
TCATTATTTATTGTAGTCCATGACGGAGAATACATACATAGCTTGTTACGGCATTCCTTT
TATCTACTCGCCCAGCCCCTCTAGCTAGTTATACAGTAGATAGGATCATAGGAACGTGCA
TGAATCCTTGCATGGGTGCTGCCATGCAAGGAACGAGGGACTATTGGACTATGTATGTAC
TGCGAAGCGATCACAGTTAGTATGGTTTCTGTCCAACGACATTCCCGGCGGGCTCGTAGT
TGCAGGTGATGAAAACGCCCGCGGTTGTTGTTGCAAACGAACGCGAGCCGCANCCGATGC
TGGTCGACCGCGCGACCTGCCCGGGGCGGGCNGCNCGAAATTCAATTTCCCGCCGGCCCC
CATNGGCNGGCCGGGAAGCATGCAAN
>CA667167 similar to UniRef100_A8JMD5 Cluster: CG34356-PC; n=2; Drosophila melanogaster|Rep: CG34356-PC - Drosophila melanogaster, partial (1%)
AAAAATGCACATTATTTATTATAGTCCATGATGGACAATACATGCTTGTTACGGCATTCC
TTTTATTATAGCCCCTCTAGCTAGTTACAGTAGATAGGAACGTGCATGAATCCTTGCATG
GGTGCTGCCATGCAAGGAACGAGGGACTACTGGGACTATATGTACTGCGAAGCAATCCGC
AGTTAAGTATGGTTTCTGTCCNAACAACATTCCCCGGCGGGCTCCTAAGTTGCCAGGTGA
TGAAAGACGCCCGCGGTTGGTTGTTGCCAAGACGACGCCGAGCCGCAAGCCCGATGCTGG
TCGAACGCCGCGCCCACACCACCTGCCGTTGTTAATGCCCCGCACACCTTCCCCCCGGAC
CGCAAAGTGTTTGGACCCCGTTAANTGGTANCCCTTCCTTCTCNGTCCAACCCAACAGTT
TCAACCGGCGTNCNGGCCGGCCTTCCAATNCCGNCGCCCCGGGCCGGCCCCCCAANAAAA
TTTTCTCCCCC
>CA682213 UniRef100_Q4J0D1 Cluster: Extracellular solute-binding protein  family 5 precursor; n=1; Azotobacter vinelandii AvOP|, partial (2%)
GCGAAGCCTAAACGGCGCCTTGACTCACGCCCGTCGGCCTTCTCGCTCGATCCGTCGCTC
GCCGTCGCCGCCACAGCAGTCCGGCAGGCAAGCGGTAGCCCGGCCAATCAGCCATCCGGC
ATCCGGCACCGATCGGAAGTCAAGAAGTCAAGAAGTCAAGAAGTACGGCAAGAAGTACCG
AGACATTAGCCTGCCATATTACCAAAGAAGAAGCAAAAGTCGGGTGCTG
>CA631901 UniRef100_Q76CZ3 Cluster: Cysteine protease; n=1; Triticum aestivum|Rep: Cysteine protease - Triticum aestivum (Wheat), partial (32%)
TATTAAATAAGGTCCCTGTACAATTTTGCAATGTTATACATCAAAAAACCTAAATTGCTT
TCATTATTTTCCTGTTTAAGCATTGCATGAGATACGATCCATGAGGAGGCCCCCTTTTGA
TTTGATCCATGCGAGTGCGCTCTTGGGCCACCCGTAGCCGCATGGCGAGCTGAACACGCC
CGTGCTGCAGTCCACCAGCTCCTGCACGGACAGGTCAACCAGCTCCCCGCCCTTTATCTT
GTTCAAGCTCTCCACCGTCGCCGCTGCAGCAAATGCCCAGCAGCATCCACATGCTCCTTG
TTGCTTAGCAGGCGTGACGACACCATGTTCCCTCCAGTCGAACTGCCGGGGAGGGTCAGA
GGCAGTCATCGTCAAATTACGATCCTCCTCGATGGCGTTCTTGGATGATGCCGCCCCCTC
GGGCAACATCTCCAGCTAAAGTAATGATGAGACCACCACAATCACNGGCTCCACATAAAG
CGCCACGAAAATACNGGCCATGAAANCCCNTTAGTGAGGCCGTGAACTCGTTCTCGCCGA
GCTCATAACCGAGCCTCTCNGNGTCCCTGTT
>CA655787 weakly similar to UniRef100_O82086 Cluster: Pathogenesis related protein-1; n=3; Zea mays|Rep: Pathogenesis related protein-1 - Zea mays (Maize), partial (22%)
CAAGGTACCGTAAAAAGGCTCATTATTTATTGTAGTCCATGACGGAGAATACATACATAG
CTTGTTACGGCATTCCTTTTATCTACTCGCCCAGCCCCTCTAGCTAGTTATACAGTAGAT
AGGATCATAGGAACGTGCATGAATCCTTGCATGGGTGCTGCCATGCAAGGAACGAGGGAC
TATTGGGACTATGTATGTACTGCGAAGCGATCACAGTAAGTANGGTTCCTGTCCAACGAC
ATTCCCGGNGGGCTCGTANTTGCAAGGGGANGGAANACCCGCGGTTTTTTTGCAAACGAC
GCCAACGCAACCGANCCTGGCCCAAGNGCGNCANACAACGGCGTGTAATGCCCGCAAACT
TCCCGCCCNGCAGTGTTNGCCGTATCCTAACCTCCTCTCCNCCAACCANAGTTCACGCTC
CGCCGCTTCAATCCGCGCCGGCGACCCAAGAAGAGTCCCCCTTAGGCCGCCGGATCTGGA
CTGCACNTTATCTCGGGTGGGTACCTGGCAACCTGAACTCTGCCACTACGCGCAACGACG
NGGCCGCGNTTTAGTAAAGATC
>CJ734457 homologue to UniRef100_Q5QFC3 Cluster: Glutamine-dependent asparagine synthetase; n=1; Triticum aestivum|Rep: Glutamine-dependent asparagine synthetase - Triticum aestivum (Wheat), partial (8%)
CGGTCTCCGATTTCTAAGAACAATAGATACATTAATGCACAATCTTCACTCAAACCTTAG
GTCTGCACCACTCTAATGGCAAGACCAGGTACATCTTATTTCTTATCAGAAACGGCAAGC
AGGACAGGACACCATCAACTCTCAATTGCGACACCAGGCGCTGCAACCTCGATCATCCTC
GGCTTCTTGCTGGTTCCTGTCAAGATGGTTGCTGGGAGATGCTCCTGTTCATAGGCCGAG
AGATGGACTCCAAGTGCTGCTCTCCCTGAGGGATCCAGCCTCGTGCCGAATTCGGCACGA
GGGAGAGAGAGAGAGAGAGAGAGAGAGAGAGAGAGAGAGAGAGAGAGAGAGAGAGAGAGA
GAGAGAGAGAGAGAGAGATC
>AJ874018 similar to UniRef100_O82087 Cluster: Pathogenesis related protein-5; n=2; Zea mays|Rep: Pathogenesis related protein-5 - Zea mays (Maize), partial (31%)
GATCACCGAGATGTCGTAGAAGTCCTGCGAGCCGAGGGTGAACTCCGCCAGCGTCAACGG
GGACTGGCCGGACAGGGTGCAGGACAGCGCGCCGCCGCAGTCGCCGGTGCTGCATCTCCC
GCTGTTGCCGTTGAAGCTGCAGCCCGTGCGGCCCCAGATCCTCAGGACTCATACTGTAGA
CTGCGGACACCATGG
>CV761330 weakly similar to UniRef100_A7QAL1 Cluster: Chromosome undetermined scaffold_71, whole genome shotgun sequence; n=1; Vitis vinifera|Rep: Chromosome undetermined scaffold_71, whole genome shotgun sequence - Vitis vinifera (Grape), partial (25%)
CGCCTATTTAGGTGACATACTAGAACAAGTTTGTACGAAAAAGCAGGTTCGTACCGGGCC
GGAATTCCCGGGATATCGTCGACCCACGCGTCCGGCGAGCGGAGTCAAAGAGCCATGTCG
GTCCTGGGCGGCATTGCACCGCCCCGGCCGCTTCCTCTGCTCTCCGAGGAAGATGGGCAA
AGATGGCGGCGGCGACGGGCTGGAGGTGCCGCTGCTGAAGCGGACGTACTACCACGGCAA
CTGCCCCGGGTGCAGGCTGGAGAAGAGGAACGAGACGCGGAGGGGGGTGCCCTACACAGA
GTTCGCCTGCATGTGGCTCGTCACCGTCTGCTCCACCTTGCCGATTCAATCATTGTTTCC
CTTCTTGTATTTTATGATAAGGGACTTGCACATTGCTAAGCAAGTAGAAGATATTGGATT
TTATGCTGGTTTTGTTGGCGCTTCATATATGCTTGGTAGAGCACTCACCTCTACAATATG
GGGAATTGTGGCCGATAAGCATGGGAGGAAACCTGTTCTTGTAATTACCCTTATTGCGGT
AATTACTTTGAATACACTATTTGGACTCACCTCTAGTTATTGGATGGCATTAACCACCAA
AGGTTTGCCTTGGGTTGTTTGCCTGGTATGCCTGGGGACCAATTAAGGCCTTATGCTACA
GAAGGGTGGCCGAAAAGAACCCCGGCCCCCTCCCCATTATTCATTTATTTCCTTCCTCAC
CGGGGCCCTTGGGTCCTCTTTGGTTGGCCCCAGCCTTTGGGTGGGTTATCCTTGGCCACG
CCCACCAAGAATAAATTACCCCAGGGTCATGTCTCCTTCCCCAGGGGAATTCTATATATG
>CV775371 homologue to UniRef100_Q946Z1 Cluster: Thaumatin-like protein TLP4; n=1; Hordeum vulgare|Rep: Thaumatin-like protein TLP4 - Hordeum vulgare (Barley), partial (85%)
CCACGCGTCCGGGCTCGTCGCCGGTGCCAGCGCCACCAGCTTCTCCATCACCAACCGCTG
CTCCTTCACGGTGTGGCCGGCGGCCACCCCCGTGGGCGGTGGCCGGCAGCTCAACAGAGG
CGAAACGTGGAACCTCGATATCCCCGGCGGCACCAGCTCCGGCAGGATCTGGGGCCGCAC
GGGCTGCAGCTTCAACGGCAACAGCGGGAGATGCAGCACCGGCGACTGCGGCGGCGCGCT
GTCCTGCACCCTGTCCGGCCAGTCCCCGTTGACGCTGGCGGAGTTCACCCTCGGCTCGCA
GGACTTCTACGACATCTCGGTGATCGACGGGTACAACCTCCCCATGGACTTCTCCTGCAG
CACCGGCGTCAACATCCAGTGCCGCGACCCCAGCTGCCCCGACGCCTACACCAGCCCAAC
GACGTCAGGACCAAAGCTTGCAGCGGCAACAGGAGGTTCAATGTCGTCTTCTGCCCATGA
TGAGCTACTCTATCATATGCATGCGTGCCCTGGCACGAACGACCATATACTATCTGAAGT
GTATACTATGTCCGCGCNGAAGCTAAACTATTTGTACTTCCATTTTCCATGTAATAAATG
GCCGTGCGAAATATGTACCAAGTGGCCGATAAAAGTCAATAAATACCGGTAAAGGAATAT
CTCCAANNNNNNAANNAANNNANANANANNANNANGTGG
>CV778622 weakly similar to UniRef100_P17816 Cluster: Glycine-rich cell wall structural protein precursor; n=1; Hordeum vulgare|Rep: Glycine-rich cell wall structural protein precursor - Hordeum vulgare (Barley), partial (36%)
CCACGCGTCCGCGGTCGATGAGGGTGTCAAGCATGGCGTCCAAGGGTCTCGTTGTGTTTG
CTGTCCTGCTTGCTGCGGCTTTCCTCGTGGCCACAGCTGAACAAACTCAGGCCAAGAAGG
AAGAAACTAAGGCCGGTGTTCAGGGTTACCACGGCGGCGGCAGCGGAGGCGGTGGCTACC
ATGGCGGCGGCGGCGGCGGGGGGTACCCTGGCCACGGAGGCGGCGGCGGCGGCGGGGGGT
ACCCTGGCCACGGTGGCGGCGGATGCGGCGGCGGCTACCCTGGGGACGGTGGCGGCTGCT
TCGGCGGCGGCTACCCTGGCCACCGGTGGCGGCGGCGGCCGCGGCGGCAACGGCTTGCAG
TACCAGTGCTGTGGGCACGGACATGGTGGCTGCCCGTGCCTGCCAAGCCCCAACAAGATC
CCGGAACCCATGTATCCGGCGGAAGTCCGCAACTAATTGCCAGATGCTCCACACGGACGT
TGCTACTTGCCCGCACGTATTAACCACTCCTATAAGTGGGCAATAAAAAAGAAGGTGCCA
TGTAAGTATGTAACCCAACCTACAAATTGTACAATTATGTTTACCCAATAATACCTAAAC
TCGTTTCTCGATGGGGACTCACCCTGGAAAAATTCTCTTCTCTGGCCAATATCATAAACC
TGGCAAGTGGAAATGATGGGTGTCCCCCACATAAGAACAACAAACACACACCTCCCGCGG
GGGGGCCCCCACCA
>CJ619311 similar to UniRef100_A9SEL1 Cluster: Predicted protein; n=1; Physcomitrella patens subsp. patens|Rep: Predicted protein -, partial (3%)
TCATGATGGACACATACAGAGTCAGGCTATAGCGATTAATCAGGCGTGTAACTGAACGGA
ATTATAGCAAAACGAATTCGCCGCGGTGGAATCTTGTAGCGAAATTGTTCTCCGGCCTCT
CCTTCGTCATGCTGCTCAACGTCTCTGCCAACAAACACATAGGAGAAATACCGCAGCACA
GGTAGATCAACACGCTGCCGGGGAGCCAGTACGCCAACGACACTGACCTATGCTACGTAT
CGGTGCTGCCATGCAGCAAGCCAGGCGGCTGATCGCGGGCACGGCTAGGCGGCGTGCTTT
CCCGCGCCCGAGATGGTTGCGTACAGGCGAGCGCTACATGACGCGACTCCGGCGTCATGG
AAACGACCAAGAGCCCTGGGGTGGCGAGGTGGCGCATGAGCATGGGCACATATATAGTAC
CTCTGGCTTCTGGTCGCCTCACGACACGAACGACGAGGCCTGCAGTGTCACAGTTCCCTC
CGTCCGCACTCAGGATCCACCCATCATCGAAGCGGGGGGCCATGGGGGGCGGTCGCAGCC
AGCATGAAGGGGCCACAGGAGTCAAGGGCCATGGTGCTGACGCTGTTTTGTTACCGAANC
GTGAGGCGGAGGACGACATCCGACGGCCGTGCTGCANGTCTTCNAANCGTCCGCGGNGAA
NATGACNCGCCACAANCTCTCNTCCNCACCNCCATGTCCCTGCACCCCTTCTGCTTCTAC
CGNNANAAACCNAANGCCTGGANGNCNTCNNGNTGTGTTCATGTNCT
>CJ724825 similar to UniRef100_Q5FTJ6 Cluster: Transcriptional regulator LysR family; n=1; Gluconobacter oxydans|Rep: Transcriptional regulator LysR family - Gluconobacter oxydans (Gluconobacter suboxydans), partial (5%)
GCTGGTTTTGCTCGGTTTCTTCCTGCTCTCCGTTTTCTCCGCGTGTCCCGTGCTCTCTCG
ATCCTCTCATCTCTTCTCGAGGGCTCCCGTCGAATCCGGTGCCACCGCCCACCGTCGTAG
GTGACTATAAATGATCCTTCTCCCCGACGGTCCCTACCTCAACTCCTTCCCACCCATCCC
TATGCTCCGCCCCGCCATCTTCTCTCGGTGTGGCCATATGGCATATGGGAAGCGGGCATG
GAGGGCACGGCTGGGGCGGGGCCACCAGCGGCAGCCATCTCCATCACCGCATCATGATTC
CGTCTCGGAGCAGCAGCGGAGGCGATGTCCTGGCATCCTCTTTCCCAACCGTCGAGGAGG
ACTGCCGCGACTCTTTCCATGGGGCTTCCGAGATGTTGACCGGGTTCTTGCACCGGCGGC
TGCCTGAGAGGGACGCCCAGAGATACATGGCCTTGAATTGGACCATCACCAGCATCTGAT
CCTCTTCGTGGTGGCCATGAGGTAGGGCGTCGTCAAGACCCAGTCCCGCAAGTTGCAGTT
CACCTGTCACTATATCTGTTGGTTATGTAAGTGCATATGGACTACAAAAGGTGAACTCAC
ATGAGGTCTTTTGCTCTTCCCTCTTCTGCAGCTATTTTTCTAGGGTTTTTTTGGTAATCT
TAACATCCATGAAATGGCANCAAGATGCATGTTAATGGTACTCTTAACCATATATTTATT
TTAAATTGTTAANAATTT
>CJ723234 weakly similar to UniRef100_A7NMK0 Cluster: 3-hydroxyisobutyrate dehydrogenase; n=1; Roseiflexus castenholzii DSM 13941|Rep: 3-hydroxyisobutyrate dehydrogenase - Roseiflexus castenholzii DSM 13941, partial (11%)
CGTGGAGTAGCGGTAGCCCATCCAACCAGTCTGCGCTTGAAGCTCGCGGCTGCTGTGATC
GACCACGTGTTAGCCGTCTTCACCTTGACCCTCTCTCCTCTACCCCGTCTTCCGTCTTGT
TTGGCCCTTTCAGTCCCTGCTCCACCGATCAGAGGTGTCATGGAGTCTCAGCTAGCGAGG
CCGTCGGGTACGCGGTGGTGGCATATGTGCGCACGCCGGCTAGGGCAGAGGCCCTGATCG
CCGCTGGAGTGTGCCTAGCGGACACGGCGGCCTCCATCGCCGCTACCTCCGACATGGTCT
TCACGGTGGTCGACGATCTCCGGAAGATCATGGTCGGCAACCCTGGCGACGTCCGTGCCG
TCGGCGGCGGTGCCGCCCACAAGAAGGTGCCTGGAGGGAGGTGTATGCAGAATTGCAGAC
TATGGCGGCGGTCATGAACACGACAATGGTGTGTGGGCACGTGAGTTCCATCGGGCCGTT
GTTGCCGGACACCACCGGCGTCGACAATCTTCGGAAGGCTTGCAGCACATGAACACAA
>CD903885 similar to UniRef100_A7SPU8 Cluster: Predicted protein; n=1; Nematostella vectensis|Rep: Predicted protein - Nematostella vectensis (Starlet sea anemone), partial (12%)
CCACGCGTCCGTCAGTGTCGCATGCGTTAATCCATGGTCCGCGGCGTCCGGGGCGGCCTT
CTCGCTCGCGGGGTGCTGTGGTTGGCCGACGTGGTGGTTCGGGCCATTCTGCTGCCTCGG
CTGCTGTGTCTGGTCGATCCGTACGTATGGAGGATGCTCCTGCCTCTCATCATCGGTCGT
TCTGTCGGGGTGGCCGTTCTGTAGGATCTTCTGGTTCTGCATGTGGCCGCTCCTTGCCGT
TTTCTGGTTCTGGATGCACGGCGGATTTTGCGTCGTGATTTGGGTCTTCTCTCACCGCTC
GAGCTTTGGGCACGACCAGCAGAGGAAGACGACCGGCCATCGGCAACGGAAGACGAGGTG
GGCAGCCGCTCCAAGCACGATATCATGTTCCAAGTGAGCGGATGTCCACGGAGGCGCGCG
CGATGATGAGGGTGTTCGCGTCTGGAGGTGATGGCTGCAGGAGTCTCCCGGACAGTGAGA
CTGGACGTGATGGTGCCAGCGATCGGTGAGGTCCCGACGGCGCGCAGCGTGGCTTGCACC
GGAGCTGGCGAGGCCATGGCGACGGTGAGCACGGGGCACGCTGACACAGCAAGGCCATGG
AGTGGCTCATGAAACGTGTCGATCGGTGCGGGTCGGCCGTGGGCGGTGTGCTTCGGCAAA
GCTCACGTCGCTACT
>CD911373 similar to UniRef100_UPI0000EB32CB Cluster: SH2B adapter protein 2 (SH2 and PH domain-containing adapter protein APS) (Adapter protein with pleckstrin homology and Src homology 2 domains).; n=1; Canis lupus familiaris|Rep: SH2B adapter protein 2 (SH2 and PH domain-containing adapter protein APS) (Adapter protein with pleckstrin homology and Src homology 2 domains). - Canis familiaris, partial (4%)
TCGTGATTGGGGTCTTCTCTCACCGCTCGAGCTTGGGGCACGACCAGCAGAGGAAGACGA
CCGGCCATCGGCAACGGAAGACGAGGTGGGCAGCCGCTCCAAGCACGATATCATGTTCCA
AGTGAGGTGAGTCTCCGTGGCCTCTGGCTGATCACCGATAAGGCCTTGGCAGCGGAATTC
CAAGTGAGGTTGATTACTTGATTGGGCCAGCGGATGTCCACGGAGGCGCGCGCGATGATG
AGGGTGTTCGCGTCTGGAGGTGATGGCTGCAGGAGTCTCCCGGACAGTGAGACTGGACGT
GATGGTGCCAGCGATCGGTGAGGTCCCGACGGCGCGCAGCGTGGCTTGCACCGGAGCTGG
CGAGGCCATGGCGACGGTGAGCACGGGGCACGCTGACACAGCAAGGCCATGGAGTGGCTC
ATGAAACGTGTCGATCGGTGCGGGTCGGCCGTGGGCGGTGTGCTTCGGCAAAGCTCACGT
CGCTACTGTGGCGGGTAATCTCCGTTTGCGCCGTCTGTGCATGAT
>CD911920
CGGACGCGTGGGCTACTAACTTACATAACTTACATAATAAGATCCTTAATGGTAAAAAAA
AAGCAAGCAATGGCAAGGAATTAGCACTCTATTTGTCTCATGTTGCTTACTGAAGCTGAA
CAACACGGTGCATTTTAATGGCTCTCTTGACATGCTACTTATTTTAGATTCAGGTTGGGC
CAGATTTTATTCATATGAAAAATGTGAAGATTGTGCTATCATGTTCTAGCTGTGTTAAAA
TGCTTACCATGTCAACAAGACATTCCAAGGTGTTGTTGTGAGTAGTCATTTTCAGTATTC
ATTATTTTCTGCAGCAAACCAACTTTATAGAGATGGTTTACATTTTTCTCCGAGTGCATG
TTTTGGAAAGCTTACCTTTCTTTGCTGGTGCATATTTTGGACAGAAGCAAACTTAGTTCG
TGAGTCAAGCTTTGTATGCGCAGTCTACTGGGTTTATACTGCGGTCACTGTACATTTTCT
TTGTGCGTGTTTCCATCGCGCTAGCTATGTCTCTGTTGTATTTTGTTTTCCCT
>CV772679 homologue to UniRef100_Q0JAL2 Cluster: Os04g0591100 protein; n=1; Oryza sativa Japonica Group|Rep: Os04g0591100 protein - Oryza sativa subsp. japonica (Rice), partial (62%)
CCACGCGTCCGCTCGTTCCCTCCCAAGCAAATCCTCTGCGCTCCCCACGCCTCCTTCTTC
TTCCTCCGCCGCTTGCCGTGTTTGGTTCGGGACCGAAATGGCATTCCACGACGAGGCGCC
GCTGCTGCTCAGGATCAACACCGCCAGAGGCGGCCACATGGGCGGAGGCGAGTGCGACGA
GGCCGAGAACCAGCGGTGGCCGCCGTGGCTCAAGCCGCTGCTGGCGACCAGCTTCTTCGG
GCAATGCAAGATGCACGCGGACGCCCACAAGTGCGAGTGCAACATGTACTGCCTCGACTG
CATCAACGGCGCCCTCTGCTCCCAGTGCCTCGCCTACCACCACGGCCACCACGCCATCCA
GATAAGGAGGTCCTCCTACCACGACGTGATCCGCGTGTCGGAGATCCAGAAGGTGCTGGA
CATAACCGGCGTGCAGACCTACATCATCAACAGCGCGCGCGTCGTGTTCCTCAACGAGCG
CCCGCAGCCCAGGCCCGGCAAGGGCGTCACCAACACCTGCGACGTCTGCGAGCGCAGCCT
CCTCGACACCTTCCGCTTCTGCTCCCTCGGATGCAAGATCGTTGGGACCTCCGGCGAGTT
CCGCGGCCGGAAGAGGCACCCCGGCCGGCAGAAAGATGAAGCTGAACCTTAAAGAAGGGG
GCGGCCGTCCGGACTCCGGACGACTTCTCCCACCATCCCCAGGCGGGGGGAAAGCGACAA
GAGAGAAGCGGGGGTGGGAGGATGTTTCTCTCCCCGTCCCACCCCCGCCCGGGCCCCCCG
CCCAA
>CD913743
ATCCATAAACACTAGGAGTACTGTTTAATTTTAAGAACATAATACAGATCAGAATTTACA
GCATAGTAGTAGAACGACAAAATGAACTTCTCCTATTCAGCCGAATAAAAATTTAACAGA
CCTGTTTAGTCTTTCAGATATATATTCTTAAAAAAGCAAAATAAATTCATCAATTAACCA
AACAATAATTATATTCTTGATTGTCCTGTAGTTTTTATTTAATACAGCGTTGCCAGGGTC
TTGAACTCAAGATCTCTTTGCTCGGATACCATATTGAACTCATGCATCAGCCAGTTGCTC
CAAAAGTCCAAACTGATGGAGAAAGATGGGCAATATATTTTAACACATATAATCATGCAA
GTTAGCACCTAGGCATGCCCGCAGGACGGCGCATCATTTTAGCTTCGGGGGTCTTGCCAT
CCTTTACGATGAACACAGTATCCATCCCCCATACCTGATGACGATCGAAGTGACAGTGCA
TAAACCACACACCTAGCATAAACCATTCATTTCAATTTCAACTAAGTGACAAGGAGATTC
ATAACCAAAATTAAGTCTAAAGCACTCACCGGGATTGGTAGCACGGAAGCGAACGGCCGC
CCAGCCAGCCTGGGGCACGGAGACGGGTTCTGGTACGGCGGGTCGATCAAGTGGATGTGC
CCGGATCCTGGGCATGTCGAAGTTCCAAACCCTCTTCCCACCACGTA
>CD913897
GGCACTAATAGAGGTTTAAATGAATCTGAAGCCACAGATGTTTTGAACATATGCCTTCAC
TGAATGGATGAACTCTGTCTGGAATTCCCCGGCAAGTAGTACAACTCTAGTGTTTCAGAC
AGTGATAAATCATTAAATCAAACCAAACTAAAATTTGAGACGCTTAAAAAACCACATACC
TTAAGTAGAATGGAAAAAATGTAAAGGCACATATAGTGTACTTGTGAAACTATTTTCAGC
TCACCTGTCCTACCTAAACCACAAACGTAAAAATGTAATGAAAATCCACCTTCCATTAGA
AAGAATAGGATGTAGATGAAAATTCTAAATCTATAGTGAAAACATAAATAGACGAAAGTT
CCTCACAACAACCGAGCAAGATTGCAAGTATGCATCATGAAATTCAGCTTGTGTACTTGT
GCCAACAAATAAACTACAATACACAACCAAAACTTGGGTGGTACCGTGGTAATATACCAT
GTCGATACAAACTTGCATCAATTTAGTCTAGATAACCAGAAGTAACAATGCAGGGCTCCT
AATAGAACCGGGGAAGCCAGACTATATGG
>CK198454 similar to UniRef100_Q1H0C2 Cluster: Twin-arginine translocation pathway signal; n=1; Methylobacillus flagellatus KT|Rep: Twin-arginine translocation pathway signal - Methylobacillus flagellatus (strain KT / ATCC 51484 / DSM 6875), partial (5%)
CCACGCGTCCGATAATGTACTGCCATTTATTTTACCCAACTGCTACATTCAAGATCGAGG
AGTACAAGTGTCTATTGATCTGAACACAAAGTGTTACAATAGATTATCTCTGCAAGTGGA
TAAGGTGGTCATATGTTAGCCTACACTTTTGGACCAAAACAGTTTTACATGGGCTTCTCC
GGAGGAAAAGGAAACCCCACTTGAACTTTTAGCTTCCCGTATATGTCTGGGAGTATTATG
CCGAGCCTCCCCAGCAAGGTTTTCAATATTAAGGGGGAAATCTGAAGGTGTATAAGACTG
AACTTGTTATTCTGCGAACTTACGTTGACACAAACTATTGACTGGGTCTCTGGCTTGGCG
CTACCTGTATGAGGGATGGGTTCAAGTGGTTCTGGGACATGTATAGAGAAGGAGCTCATT
ATATATGGAGACAAGTTTTGAATTGGGGCGTGTTGCTTCCTACCTGATGGTGTAGACGTT
AGATGAGGGATCTCCATATAAGTAGAATATCACACATATGGATGTTGTATCTTGGATGAT
TCATAGAANAGAAGCCAAAGAACGATTCATCAGTTGCATATCTTTTTTACCTTCTACATG
TTATTTTTTTCTCCATAAGTTGGTCTGCACTTCANAAAAGCTGAGAATGTGACTATATGA
GAAGCGTANNTTAGTGTGTTC
>CD919634 UniRef100_Q74GH3 Cluster: Radical SAM domain protein; n=1; Geobacter sulfurreducens|Rep: Radical SAM domain protein, partial (2%)
GGGAAACACAGGAAATACCTTACTTATAATTTACACACATGACTGCGTACATGGATAGAT
AAGAAATACATGAAATGGAAGAGATCTATGGCAGCTGCCTTGGTGCTGCGATCCAGCGAG
CCGTGGGCGAATGCATCGGCATTGAGATTTACGGTGCATCATCATGTTGCCGGAGATGGC
GCGCATCGTCGGCGCCCTTGATCTTCTAGTCATCCTCGGTCATTTTTGTCGAACTCGTTG
GCCATGTCGGTATACTCCACAACAGGCGCCGCCGCCGCCTTTGCCACACTGATGACCGCA
GCGGCGTCAGGGCCGCTGCCGCACCATTGATCTACGACTGCAAAGGCATGACCTTCGAGC
AGGGCACCAAGGAGGAATCATCTTGTACACCGGCCTTTGGCTGCGTCAGGTTCTCTAGTG
CGGACACGCCCGACCAATAATGATACACGAATTCCAGGAGGTCGACCCACGCAACTGGCA
CCCCCATGACGGAAATCATTACGAACCATTATCAGGTAACCTGTTGATGCATATCAAGAC
GCATGCACCCATATTTATAGAGGAAGAAACACTCCAGAAATTTCAGAAGAAGCGGTATCG
AGAAACAACCACACCTTA
>CD922547 homologue to UniRef100_Q8PME8 Cluster: Dehydrogenase; n=1; Xanthomonas axonopodis pv. citri|Rep: Dehydrogenase - Xanthomonas axonopodis pv. citri, partial (5%)
CTCGCGCCGAGCTCCGGTTCGCCTCCTAGCGCCGTCCTCATGCAGCCATCTGCCAGCAGA
CAAGCTTTGCGAGATGCATGGAGAGATGGACCTCGAGCTGCACGCGATGGCGCCGGGCTA
GCACAAGGCAGAGCACCCTGGCCGTGGCCGGCAAGGAGGCGCGCAAGATGGGCGCTTCGG
TGCCCACTGGTTGCCATCCGAACTGCAACCGCCATCCCCGTCTCCCCTTCTTAGGTGCTC
CCCTCCGCGTTTTAACTTTTACCCCGAGGTGCTACAGAAGAGACGCCCTATGGGGAGCTA
ACGTGGAGGAGC
>CK212894 similar to UniRef100_Q40048 Cluster: ORF1 protein; n=1; Hordeum vulgare|Rep: ORF1 protein - Hordeum vulgare (Barley), complete
CGTTATTATTACTAGCTCCGAATAAAAGTTGAAGGTACAAGGGCTGGTCGACGAGAGATA
CATCTGATCTGAGCACACCAGGACTATAGCAGGGCATCCAAGCCCAGACGAACGCACGCA
CACAATGGGAAACATCCAACCCGCACCTCCCCAGTAGTATAGGATCGATCATGATGATGA
TCCGTCGTTAAGCCGCGTCGCGCGCAGCGCTCGGCGAACGAGCGCCGCCTGCCTCTTCCC
GGGGGAGGGGGGGTATCATTTTTCCTTCCATGGCGGGGCCAGGAGGGTCGTCGAGCGGGG
CTTCAAGCCCGTGCGTAGGTCTGTCCGAGGTGCGCGGCGCGGAGGTCGGCGGGGTCGGAG
CCGGCGGCGCGGTTGGCGGGGCGGTAGTGGCCGGTGACGGGGTCGGGCACCCACGAGGCG
TCGGTCGCGGCCTTCTCAGACTCCCCGGCCGCCTTTCCGTCCGCGGTCGCCGCGGTGCCG
CGCCTCATCGGCCCGGAGGAGGCCGGCGTCGCGTAGCCCCTGGCGGTGGGTGGGGCCAGC
CGCCTGGGCGAGCGCGCGGGCAGCAGCGGACCCGCACAGAGCGAGGGCCATCTGATCTGT
CTGTGTAGGACGATCCGACGGCTGGAGGGCTCGGGCTCTCCGCTGCTGCTACTGCTCCAC
GGGGCGGTTTGGGTCTGGGTGGCTTAGGTGGCGTCTCCGACCCTCCAGCCCCATGTAGGG
GTGCTCCCCCTCCAATCGACCAAGCGTTCGGGGCGCGGCGGGCTCGAGGAAATGCCGCGC
ATCTCCCGAGGGGTACCCGCCGGCGCTTGAGGCAAAACCTGGTTCTAGGCGCGCCTCCTA
CAAGAGGGGCCCATGGGGCCGAGCCGGAACTCCGGGGGGGAAACAGGTAACGCCGCCCCC
GCAGGCCATACCTGCCAAACGAGGGCGAGTCAGGTGCCGTGCCGCGCGCGCCCTTCTGCC
GCACGGAAACCTACCTGAGTGTCCACGGCGCTCTCAGCGGCGAACGCGAGGGGCACTAGA
CACAGGCTCGCCCGCCTCAAATCACACACCACCCTCCCCGCTACACCTCATCAGCGAGAN
>CD902958 similar to UniRef100_Q8LLA7 Cluster: CI2C; n=1; Hordeum vulgare|Rep: CI2C - Hordeum vulgare (Barley), complete
CCACGCGTCCGCAATAAGTTTCTCTGTATGCATCGTCCGCGTGGAGAGGCCGGGGTTATC
CTCCTTTTCGAAAAAAACTATATGACCAGCATTATGTTATTTTGATCCGTAGTCTGAACC
AATAAAAGAAAGATGATTTGGTGAACTATTTGGGCCAACTGTTATTGTATTTGTAGTCTG
AATTGAACTATTTTGATCAATTGTTTGCAGCTCACGGAATCGAGGATGAGCTGCGTCGCC
CCAAAAGCCCCCGCCGGAGAGGAGAAGAAGACGTCATGGCCTGAGGTAGTGGGAAAGTCA
ATCGAGGAGGCCAAGGAGATCATCCTTAAGGACATGCCTGACGCCGACATCGATGTCCTT
CCTGCTGGCTCGGCGATGACCCTCGACTTCAGGACCAACCGTGTCCGCATCATCGTCGAC
ACTGTAGCGACCACCCCTTCCATTGGTTAGCAAGCTTTGCGAGCGAGAGACAAAATGGAT
GCACTTATGCATGCTGATGAATAAGTTGTTTCAATAATGATGGATGAATAAATACACGCT
GACCAATGGCGTGTGTCGATGTACTTATTGTAAATGGACTTGACCAGTTATTTTTAATTT
>CD924087 homologue to UniRef100_Q8WSZ3 Cluster: Dragline silk protein spidroin 2; n=1; Nephila clavata|Rep: Dragline silk protein spidroin 2 - Nephila clavata (Joro spider), partial (5%)
CCACGCGTCCGTGCTTACTCATTTTCGTTGATGGTTCCTCCTAGCGTCATGCGTTCTGGT
CGAGGCCGGCAGGGTCATCCTCCTGGAATACAGGCAGCCTTCATCAATCACGTGCGCAAC
GGCCATGGCCGTGTTCCTGCTGCAGATCGCTCTCCGGCCTCATGTCGCCTTCCGCCGGTC
TAATCTTCTGCAAGCAAGAAGTGTCGTCTCTGGTCGACCGCGTGTTTCTAAGCAGGACTC
AGCCACGAAGGACGACCTGTCGCTCGACGCGATTAGCGTGGTGGACGCCGCACTACGGGA
CATCAGGACCTGGGAGCGCGAAAGACGAACCGGGTGATGAAGCAGCACCGGCTGCTCATG
CCGTGCAAGAGAGAGCTAGCGCCGCGGCTAGCCGTTCCCGCTGGACAAGGCACTGACGGC
GGAGGAGAACGCCGTGCATGCGAGTGCAGGCCTACGACCGCCATGACGGGCCCGTGCTCG
GCTGCAA
>CD923417
CCCACGCGTCCGAGGCGAGTCCACGTCCGGCCTCGCCGCCGGACCGCGTCTTGCCGGAGC
TCCCACCGTCGGGACTCCATCTCCGCTGCCATCGGCCCTAGGATGGCGTCCCACAGCATG
GCGAGGCTCGCGTGGAGGGCACGACGGAGAGGAGGCAATGGTGGCGTGCATGTGGGGGTG
ACGCAGACCTCAGGCTGCGGCGTCTCTGCTCAAGCTCGCCCCCGCCCAACAGTCCATCGG
ACCCCTGTCGTCGCATGTCGGCTGGGCGTACGTCGGTCCGAGCAGCTTGGCAGGTGTGCA
CAGCCAAGTGTTGTGCGCCTGACATGGCGATGGCGTATGTAGGACGCTGGTGGCTGCGAG
TACCAACATGACCATGGCGTCCACGGCGACTCTGGTGATCCCGTAGTGCGTGGAGGCGTC
AGGATCCATGGGCGCCTGAACCAATATCGCGATGGCGTCCACGGCGAGGTGGACCTGTAG
TGCGTCGGACGG
>CD923637 weakly similar to UniRef100_A7P3K7 Cluster: Chromosome chr1 scaffold_5, whole genome shotgun sequence; n=1; Vitis vinifera|Rep: Chromosome chr1 scaffold_5, whole genome shotgun sequence - Vitis vinifera (Grape), partial (29%)
CAAGGGAAGGTTCCAGAAGATACACGAGGCATACCAGGTGTTGTCGGATCAGAAGCGGAG
GGAGCTCTATGACGCCGGGATGTACGACCCCCTCGACGACGACCAAGAAGAGGTCGAGGG
CTTCCATGATTTCCTTCAGGAGATGCTCTCGCTCATGGCCACCGTTGGTAGAGAGGAGCC
CGTATATTCCCTGGGCGAACTCCAATCCATGCTTGACGGGATGATGCAGGATTTCACCTC
CCCCCAGCCGCCGCCACCAAGCAGCTTCTTCAGCAGCACCAGTTCGTCGACGCGGTTCGG
CGCACCCAGCGGCGGAGCGCAGCAGCAGCGTCGACCCCCCTCACGCGTACGGCCTCAGGG
GTTCGGCAGCTCGGCATGCTTCAGCCAGACGGCTTTCTCCGGCTGCTAAGCACCTGCGCG
ATCTGCATCGCAGTTCATGCGTCCGTGGGGATCACCGGCGTGAAGACGCTGAGTTGCAGA
GACTGCGAGAGACAGGCAACGTCGAGGCGC
>CD925280 homologue to UniRef100_Q4T6U1 Cluster: Chromosome 21 SCAF8611, whole genome shotgun sequence; n=1; Tetraodon nigroviridis|Rep: Chromosome 21 SCAF8611, whole genome shotgun sequence - Tetraodon nigroviridis (Green puffer), partial (3%)
CCACGCGTCGGTCGATGGAGTCGAGGAAGCCACATGGAGACGCCGAACACTGCGCCGACG
TGCATGCCGGATCTCAAGCTGCGGCTGATGCTCACCAGCCCTGCTGTCAGCACCGCAAAG
TAGGTCGACGGGGAGGAGGAGGCCTCGGGCAGCGGCAGGTCGTCGCCGACGGGCAACGGC
CAAGGAGCGGTGGCGGCGCCTATACATGAAGCCAAGCGGCGGGCGCCAGCATATGCGCAG
ACTCCGACCGCGACCACAGAGCCGTAGAGGCTACGCATGAGGCACCAGCTCTGGCTGCAG
GAGAGCCTCATGATTTCCGATACGTGTTATATATTTTTCTAATACATGTGAAACACTTTT
TTGATACATGTTGAACATTTCCAAATACAGGATCATT
>CJ637387 homologue to UniRef100_Q41579 Cluster: Rab protein; n=1; Triticum aestivum|Rep: Rab protein - Triticum aestivum (Wheat), partial (80%)
ACAGCAGCATACTAGATTTTGATTCCCCCTGTGACAAGCTCAGCTCAGCGCAGCGCAAGA
TGGAGTACCAGGGACAGCAGCAGCGTGGCCGCGTCGACGAGTACGGCAACCCGGTGGCCG
GACATGGCGTCGGCACCGGCATGGAGACGCACGGCGGCGTCGGCACCGGCGCGGCCGCCG
GTGGGCATTTCCAGCCCATGAGGGACGAGCACCAGACCGGCCGTGGGATCCTGCACCGCT
CCGGCAGCTCCAGCTCCAGCTCGTCTGAGGATGATGGCATGGGCGGGAGGAGGAAGAAGG
GCATCAAGGAGAAGATCAAGGAGAAGCTCCCCGGTGGCCACGGTGACCAGCAGCACACCG
GTGGCACCTACAGACAGCAGGGTACTGGCATGGTCGGCACCGGCGGCACCTACGGGCAGA
AGGGTCACACTGGGATGACCGGCACCGGCGGCACCTACGGGCAGCAGGGTCACACTGGGA
TGACCGGCACCGGCGGCACCTACGGGCANCCGGGCCACACCGGGATGACAGGCACGGGGG
CGCACGGCACCGGAGGCACCTACGGGCANCACGGCACTGACACCGGCNANAANAAGGGCA
TCATGGACAANATCAANGANAACTCCCANG
>CJ533602
ANCAAACATAAATAATTTGTGGNGAANATATAAATANAATAGGTTAAATCAATCTCGCAA
CAACTTCATGCGGGTGTCAGTAGTCATATACATGTGAGTGCCGAGGCCGGANAGAGATGT
CCATAAAAATTGGTACCTGGAAGTGCACTATTGTTGGCTTGACATGTCTTGTATTCAGTG
AAATCGTANAAGGCGTCTCTTCTCTCCGCTCGTTGG
>CJ899806
TGACGGTCGGGCGATGGTTGGGCCTGCTGCTGTTCGATCCGGCGGACGCCGTCGGGGCCG
CCCTCCTGGGATTCGGGCGGCCGTTATTGCCCGTGTGTGCCCGCTGGTGATCGCCTTTCT
TCCGTGGATTCGTCGTCGGCGATGGCAGCCGCTGGTGGGTGTGGCCGGCCAGCTACAGTT
GATTCGGGTTGCCGCTTCCGGTATGGTCCTCGTCGGCCGTTCCGTTCTTCTCGGATTGGT
GCCCACCGATTCGATTCGCTGGAAGATTTTAATGTGGACGTTGATAGTCGCCGTCGGGAG
ATTTCATTAGGGAAGCGGCCTGTAGATTGTATCATTGGTTCTGCTATTAGTGTGGGTTCT
TCTTCAGCGGTCGACGGGTTTGCTTCGGCTGTTCGGTCTGTCAGTGTGCGACCTGATAGT
CTGTCTGTCCAAGTTGTTGACGGATCGAATGTTTGTCCTGCCGGTTTTCCTGCTGGTGTT
TGCCTTCATGGTTCATTGGGCGGCAGTACATTTTCCCGCTGTCATCCAAGAGTGGTGCCC
CTATGTGCTGGTGGTGCCTTCGGTCGGCCTACTCCTCTTGGTAATGTGTTGCCTACTCCT
ATTATGGAACACTTTCGTGTTTTGCATGCCCGCCGTAAGCGGACGTTGGTGCGATCGTAC
TGGTCGGGTCGGAAAANAATGTGTGGGA
>GH727333
TGATAATGGAGGTGAACATGGTCAAGTGTTGAGCATTTGGGGGTCAGAGATTGAGAATGA
GTTTTTTCCACCAAAAAGAAAACTTTGTACTAATTACTCTTGTCTATTTTCCACTCTGAT
GCTCTAGATGTTTAATGATTTCATAGTTTTTGGTCTATATGGTTAGTGTATTGGCTATTT
TCAAGTTGGTACAGGTTTGGAAAAAACGTTTAATCCCTTGCTGCGCATAATTTGTATAGG
CAAAAGTAGCAATCTCATTGGTTGGTTCTATGGTCAGAATGACAGATGGTGCATGTCATT
CAGTTGGGTAATATGGTTGTACTCTATAGGAGTTACCTTATTTTGTTTCATTCTATTCAG
GTTGGTAATGCGTGTCTTGCACAAGATAATTACCGTGTGGATGGATCATATAGCAGGTTC
AATGTGCAGTTTTAAATTTCTTTAGCACATGTGTGTGTGTGTGTGTGTGTGTANATGTGC
TTCTTCTCCGACCAGACAATGCATGTCTGGATGTGGATGAACGGNTGCACTTGTTTA
>GH728617 similar to UniRef100_Q94IB3 Cluster: WRKY DNA-binding protein; n=1; Nicotiana tabacum|Rep: WRKY DNA-binding protein - Nicotiana tabacum (Common tobacco), partial (8%)
TGGGAAGAAGCAAGTGAAGAACAGTGAACATCCAACAAGCTACTACAAATGCAGTCACCA
AAATTGCCCCGTCAAGAAAAAGGTGGAGCGTTGTCAAGATGGCGATATAACAGAGATAGT
CTACAAAGGTTCTCACAATCACCCTTTACCGCCCCCCGACAGACGGCCAAGCGTCCCCTT
CTCACACTCCAACGATCTGCAAGCCGATGGCGAAGAGAATGCTTTTGGATGACCACTTCC
AACATGCACATGGTGAAGTTCCTGCGACAAACTTGTCTGCTTCTCTTAACAGAGAAGGAT
TTGCAGACAGATCAGCTATCCGAGAAGCTATTGATGTCTCGCCGCCGACACTCTCCGGTG
AGGACAATAACAGGGAAGCACATGGTACTGTATCTTCGGGCATTTGACAGGGACCAAGAT
GTGACTGACTCGAAGAGAAGGATGATGGATTATGTCACTCCAGCCACCGCCATCGGTACT
ATAGA
>FL646209 weakly similar to UniRef100_A1TIU0 Cluster: 2-nitropropane dioxygenase, NPD; n=1; Acidovorax avenae subsp. citrulli AAC00-1|Rep: 2-nitropropane dioxygenase, NPD - Acidovorax avenae subsp. citrulli (strain AAC00-1), partial (6%)
GGCTGCAATGTGGACCCTAATCCAGATTGGAACAAACTGCCCATAGCCCATGTGATCCAT
GCAAGCTCCTTCCAACATCGTCCTCTCCCTCGCTCCAACGCTGCCGCGTTTGTCCAGCCG
CGTCTGTACGCCGTCCTGCGACGAACTTCCAGCGCCGCCTTCGCGCTCGCGCCTGGACAC
CGCGTGCCCTGTCCACTACTGGGCACCATCGGAGCGCCTCACGCCTCAGCGGCTCGGTAC
GCAGTCTAC
>CJ953335 homologue to UniRef100_Q9AXI9 Cluster: Aminotransferase-like protein; n=1; Oryza sativa|Rep: Aminotransferase-like protein - Oryza sativa (Rice), partial (45%)
TGGCACCGNTTCACAGCCGGATGGCAGACCGCAATCTCGCCGACATTGATTATCGAGAGA
TCTGAGGGCTGTTATATTTATGATGCCAACGGAAACAAGTATCTGGATGCCCTTGCAGGA
TTATTGTCTACAGCTTTAGGTGGTAGTGAGCCTCGATTAGTCAAAGCTGCAACAGAGCAA
TTGAACAAGCTGCCTTTCTACCACTCCTTTTATAATCATACAACAAGACCCTCTTTGGAT
CTTGCGAACGAACTTATTAGCATTTTCACTGCCAGGCAAATGGGGAAAGTGTTCTTTACC
TGCAGTGGTTCGGAAGCAAATGACTCTCAGGTCAAGCTAGTATGGTATTATAACAATGCA
TTGGGGAGGCCAAAGAAGAAGAAAATCATTGCACGATCACAATCGTATCATGGGACAACA
TACATATCAGCTAGTCTATCTGGTCTTCCTACGTTGCACCAAGACTTTGATCTGCCAGGA
AATTTTGTTCTACACACAGACTGCCCTCACTACTGGCGTTTTCACCTCCCTGGTGAGACG
GAAGAAGAATTTGCAACTAGACTTGCCAATAATTTAGAGAATCTTATCCTCAAAGAAGGA
CCAGACACGGTAGAGCTCTCTCAAATCTTATAACTGATATCACACTTTGCTAATCATATC
TATTTTCCCCTTAGATTGCTGCCTTCATTGCTGAACCTGTGATTGGTGCTGGTGGTGTCA
TCCTGCCTCCN
>CJ643775 weakly similar to UniRef100_Q2R4E7 Cluster: HAT family dimerisation domain containing protein; n=1; Oryza sativa Japonica Group|Rep: HAT family dimerisation domain containing protein - Oryza sativa subsp. japonica (Rice), partial (3%)
GCCAGCGGGAAGCATTGCGGGTGCGGCCACCGCCCACCGGACGCCACTCGCCAAATCCCG
AATCCCGCCTCGGCCGTGCCGTATCAAAGATTTAGAGGTTCAGCGGGACTCTGAGAAATG
AAGAAGAGCATGGATTTGAAAACGTTGTGGGATAGAGCTTCCAAGAAAAGCAAGATTGCC
TCCACCTCGACGACAAAACCCGCACCGATTGGAGTTGAAAGCCGGTCTCGGAACCAAGGC
AGCCCTTCCCCATCAGATGGGCTGCAGGTGGTACCGGAGGATGATGAATCTGGTGACGAC
GAGTCCATTGCTTCAAATGCTAAGCAGTTGCAGGCCGAGGCTGAGGCTCTATATCTGTCC
CGTTTGAAAACTTCAGTCCAGTGCCTGAGGTTCATCTTGCAGCAAGGCTTGCCAGTCCAT
GGACATCTTGAAAATGAAGGTAATGCAGGGAATTTTCTTGAGCTTGTGGATTGGCTGGCA
NAGAGTGTTGAAGAAGTTANAAGGGTGGGTCTGAAGGATGCTCCAAGAAGCANCGAGCTG
TTGGACCNA
>CJ792397
GCCGAAGCTGTCATACATGTAATTACACACATCATGATATGAATGCATCTCACAAAAAAA
ATGTCACACACACCACTACTGGGTAAAGTCATGACGCCAATCACAAAATAATCATGTGCA
TGCAGGAAATGAATCAACTCATTTAACTCTACGATTTGTTCATCATGGGTCGTCATCGTT
GAGGAGAGACCTGGCTGAACACTTGCTTCTGTATCCTGGTGCTATTCCCTTGCTTTGCAT
TTTCATCTGCAAGGAGAACGTCATCTATCCAGGAGACAATGCTGTAGGCCAAACTTTCGA
GCACCCTTGAGTAGCTTTCAAGTATTGCCTGTCCAATGTCCTTATTGTAGTGAATCTTGC
TTGTGTCNAGGGTGGTCTGTGANA
>GH730606 similar to UniRef100_Q0J0V4 Cluster: Os09g0481700 protein; n=2; Oryza sativa Japonica Group|Rep: Os09g0481700 protein - Oryza sativa subsp. japonica (Rice), partial (9%)
CATACAAAAGCATAAGATAATGCATGTCTTATCTTACAAGAGACCTGAATATTTACATGT
TAGGACCCTGAGACAACCTGCTCATCAGCTGCTGGTAAGCTGCCGGACCAGTTCCACTCT
GGTCTGCTGGCCGTGCTGCCGGATTCCCCTTCACCTCCCTTGCCTGCAGCACAAGCCTTG
GGGTCCCCTGCATAGCCGATGGATGGCCAGCCATCATCTGCGCCGGCACCGGAACAAGCG
CCAGGCCGCGGGGCAGCATTCCAAAGGGGAAGCCGCCTGCTACACCGAGCTGCGCAAGTG
AGCCATAAGCAGCAGCGCCACTGTACTGAGGGATGATACCTCCTTGTGCTGGTCCTGACC
TCCAGTGGAGGCCATTAGCTTGTGGCAGTGGCGCAACATGACCATGACCTGAGCTTGGGT
AGCCATTGTTTCTGTCAGCTGGAACCTCATGGGTGTGCTTGCCCTCGTACGTTTGATGAC
CGATTTCAGGTCATTCG
>CJ649952
GTCGGCTCCTAGTCCTAGTGCGCCATGGATGAGCTCTCCCTCCGACTCAAACGCCTCCTT
ATGCAGCGTGACGCCATGGTACTTGGGAGCTGCATGCCCCTCGCGAGCCTTGTGCTGTTG
CGGGCAGGGGTCGACATGTGCGTGGAAGTGGAACGACGCGCCACGCTCTGCTGCGGCCGA
GCGCCTTCGCTCACGCGGTCGCGCCCTTGTCTTGTCCACCGTGCACCCCGCCGCCGCCTC
CTAGCCTTGCACATCAACTGCTCCTTGTAAGTTGTAAGTACTGTACGCCAACACCCTGTC
CTTGCAGGTCGCTGATCTGCTCTCGGCGGTGGCTTGGGTGTTCCCGGTGATGTTGATGAG
ACAGCGGCCCTAGGCCTCCCCGCCGGCTACCCANTCGCACGGCCCTGGAGACGACCCTTG
TA
>GH728769 similar to UniRef100_A1L020 Cluster: RNA-binding protein MEX3A; n=1; Homo sapiens|Rep: RNA-binding protein MEX3A - Homo sapiens (Human), partial (5%)
CGCCAATCCCACGCTGCTCAAAAAGAGAGTGAAGAAGGAGCAAAACTGCAAAAGAAAACA
AGAAAGGTGGAGAGGGACGCCGCCACGCCGGCCGGACACATAGGGGAGAATGCTCTCGCT
TGGGCCACGGATGGGATCCAGCGGACAGCGAGGCGTGCATGCGCCTTCATCCTCTCGCTA
AACTGACGACGCACCACGCCGGCGGCAGGAGCCGGAGCAACGCCGGTGGGCGTCGAGGCA
ACCACCAGGAGCTCGGGAAGGCCGACGTTGCAGAACGGGTCTCCAGTGCCTTTGAGCTCC
ATACGGGGGCTTGCCGGGGGCCGGTATTGAGGAGGAGGACGATGCCGCCGACGGCAGCTG
GACCTGATGCAGGAGAGAGAGGTGGCCGAACTTGTACACCCCGGCCAGCCGGTCGTCCAT
CGCGGTGGCCTTCTCCTGTACGTGGTACGCCATGACCGTCGCGACAGCACCGCCAAAAAT
CTCGCCTCGGGTTCGCTCAAGGGATGAAGAGTCCTCAAGAGATCCCGGCAGTGGTTCTCC
GCAAGGATGGCAGCGCAGGAAGTCGGGAAGACGACGCCCACGGGGGCCCCCCCCAATGAC
CC
>GH729039 homologue to UniRef100_Q5CAQ2 Cluster: Dehydrin; n=1; Triticum turgidum subsp. durum|Rep: Dehydrin - Triticum turgidum subsp. durum (durum wheat), partial (44%)
GTAGCGCACTGCTCGAACAGGTTCTGGAGTAAACCCATCTGCTTATTTTATTCACGTAAA
AGTCTAAAAATACAACACGCATTGCATCATTATTACGCCGTGCACACAGCACACCCACAC
CGCGATCCGAAGTAAAAACAGAGCTAGGTAGCGATCGATCGTCCCGCTCGCCCAGCCCAG
TACTACCCATCACCCGTACGGCCGATGGAGAGCGCAGCGCCTAGTACGGCACAGTCGAAC
TTACTAGCTGGGTGCGGCGGTAAGTTTAAAAGAGGTCGGAGAGCGTGGGGAGCTTGAGCT
CGCCGGCCTTGGTGAGCGGCAGCGTGAAGTTGCCGACGATGGGGAGGTCGACGGTGAGGC
CGATGCCCATCTCGTAGTCGAGGTCCCAGTCCTGCCGGCGTCCTCACCAGGCTCATCAGG
AAGTCGTACGGCACCTTCACCGGTATGTCGAGGCTGGTGTGTCCTGGCCACCAGCGACCC
CGGGTCCGCATGGTCCCGAAGCACTCCCGGCCGCGCTTTGAGGAATAACTGATCTCCAAA
TGGGATGTGTGCGAATAGGGTTGGCCACGTCAAGCGGCCGAAAGGTGGGCCGCCGGCCAA
GGTGGCCCAAAGCCAAAGGCCCTCCGTTTGNCCCCAATTTTCCCCAAAACCCTGGCTTTC
AAAATGCAGGNGGTAGAGTTAAAAAGTTTGGTGG
>CJ652562 similar to UniRef100_A4X636 Cluster: 5-amino-6-(5-phosphoribosylamino)uracil reductase / diaminohydroxyphosphoribosylaminopyrimidine deaminase; n=1; Salinispora tropica CNB-440|Rep: 5-amino-6-(5-phosphoribosylamino)uracil reductase / diaminohydroxyphosphoribosylaminopyrimidine deaminase - Salinispora tropica CNB-440, partial (6%)
GGCTGGGGTTGATTTAGTGCGGCGTTTCCACTCCGCGTCTCGCCGGCATCTTCGTTCTCG
CCGGGCTGGTAGCCAGCGTTCTGACTCGCCGGCGACGTGCTCAGCTCTACACGGAGATAA
CCACGTCTGCTTGGCGGTGGCTCTCCACGCCAGCGCCCGTTCCTTCTTCACCCGACGACG
ATGGTAGCGCCGTGATCGCATAGCCTGCGGCCTTCCACAGCGAGCGGCGCGCCGATCACG
CTCGAGGTCGCCCTGCTAACCGTCTTATCGCCAACGACGTCGATGATCGCGGCGAGCTCG
CCCATGGAGGGCACCCAGTGCAGCCCTACACCGTTCCACGTTCGTGCAGCGACAGCGGCT
GCACCAGACCAGCCCAGAATACTGCTGCTCCTCGAAGTCACAGTTC
>GH729105 homologue to UniRef100_Q2IIH7 Cluster: PE-PGRS family protein; n=1; Anaeromyxobacter dehalogenans 2CP-C|Rep: PE-PGRS family protein - Anaeromyxobacter dehalogenans (strain 2CP-C), partial (5%)
GGCCCAATTCTTACGTCCTCTCCTTATATATAAAAAAATTCTTCTAAAAAAATATATAAA
AAAAAGGTGCAGACTGCGATCGGAAAAAGCAAGGCAGCCATGGAGGCCCGACCCAGCAAA
ACCTTGGATGATCCCACGGCCGTCGTGCCCCGCCCTCCCTGGGTGCTGCTCGATCGGCTC
GGCCACCGCGAGGACCAGGCCGACGCCGACGCGGCCACCGGGGCGTCGTCCCGCACCTCC
ACCGGCACGGTCATCAGCGTGTCGTTCCGGTTCGCCGCGCCACCGGCGACCTCCCGCCTC
TACCTCCGTTGGCCGTCTGGACCGAGCAGGGAGGACTCGTCTTTCGCGTACCCCCGCGTC
GTCGCCGCGCACGACGACTCCGTTCTCCTCCAGCTCACCGTTTCCTCCCGCAGCATCGAT
TACTTCCTCTACAAGGCGAGGGGCGCCCGGCCGCCGTCTCTGTCGCTGCTTCCCCGGTCC
GCGCTCACCAGGAAGGGCATCGGCATCCTGCGCCGCCGCGGCGAGGGCGCGTTCGCCGGG
GCCGAGCTCCGCACGGCTGGCGGCGACGGCACGCCGGTGGCGTTCGACCTCTGCGTGCTG
CTCTCGCCGGGCCCCGGGCCCTCCGAGTCCGACAAGTGGGAGGTGAGGCGCGTGA
>GH730328
GATGCAATGATGCACTCCTGGGTTTCTCGTTGTTCTTAGCGACTCCAGGTCGGCAAACTT
GCCCTATACATACATGTCCGAACTCACAACCGTTAGAGTGAGCATTGCGTACCGTCGACA
GTGCGTGCGGTAGGTGAGCCGTGAGCGCATTCACCGTCCCAGGATCCAGCGCGCCGTTGA
ACCTGGCGACGATGCTCTCCCACAGCCCTGCTACCTCTGACGCGGCAAGCGTCTTCGGGA
CCCGCGGAGCTCGCAGCCTCCAGCATGGCCGTCACGCTGCCACATAGGAACACCAAAATA
CCGCCGTAGGTGATGGAGGAGCTAGAAGCAGAGGCGACATGGCAGTGGTGCGAGGTGAGC
CCGGGGCGAAGCCAGTTTTGCAGCGAGACCCCTAGACCGACACTGGGAAGAGGAGATGAC
GCGAGCGAAAGAGCCTCGCCGGCGCAACCCACCTCGCTTGGATCTAGCCTCTCGTCAGAG
GCCGTCAAGATCGGCCTGGAAAAAACTGGTGGTTTCTCG
>CJ911593 weakly similar to UniRef100_Q5VR06 Cluster: Helicase-like protein; n=1; Oryza sativa Japonica Group|Rep: Helicase-like protein - Oryza sativa subsp. japonica (Rice), partial (7%)
ATATTATACACTCCACAAGGGACCATGCACCATAAACTCATCAACAAGAGCATAACCTAA
TGGATCAACTAAAGGATCCGGCAGCTCTGCAGAAATTAGTCCATCTATAAACGAAGGAGA
AGGATCTTTGGTATCCGCCTTCAACCACACCAACGTGTGCGTATGTGGCAGCCCTCTCTT
TTGGAACTCCACAACATATAAGTATGCTTGAACGGCACCAAAAAAGGTACCATCTTTAAC
CCCATCAAGAAATTCCTCATACTTCATACTGAAAACTCGAGTAGTAATATCAGGACGATC
AGCCGTAGTCTGTCCAGGTTCGGCAGCGAGAGCATCAGCAATGTCTTGCCACCTAGGATT
ACATGTAAAAGTAATAAACAGATCAGGTGCACCATACTGCCGACAGATTGCCATCCCGTC
ATGATAATTCAGAAGCATATACCGCGGGCCGCCTGTAAAACTGCCATGCAGTATAAACTG
CACACCAACATTTTNGCCAGTTGAATTACCCTCACCAT
>CJ530797 similar to UniRef100_A3XLK7 Cluster: Folate hydrolase-like protein; n=1; Leeuwenhoekiella blandensis MED217|Rep: Folate hydrolase-like protein - Leeuwenhoekiella blandensis MED217, partial (3%)
ATATTAGTCACAAATATAATCGACGATCTACCCGTTTATCGCAGCGCAACCTAAAAAGCT
AGAGCTCTGATACCACTTTAACTGTCACGCCCCGAGACCGGGCCTAGGCGAGACAGCCGC
CGCGCGCCTATAGACAAGAGGCCTATAGTCACACAAGGCATGATAAAGCAGGCATAAACC
AGAAGTGGATCACAAAAGCTAATATATTTACTATACAAATTCCTTGACATCTACAAATAG
TTGAGTAAAGACATCATATTCTCTAGTCGCTTCCCACCCGCTGGTCAAGCCTAATCTTGG
ATGAAGACATCTTCTGAACATACTTAAGTTGAACATACTTAAGTTACCTCATTCGCATCT
AAAAAAACAGAGGAAGCAAGGGTGAGTACGACAAATCATACTCAGCAAGCAGATACTTCA
CTATTCAACAAGGAGCGATGGTATGATGGTGTAGATCAACAGATGAAATGAACAAGGAAA
TTATTAGCATCACACATGACCGCAAGCTTCCCAACCCGGGAGTCACATGGGTGAAATTTC
ACACTTTTACGCTCTTAAGAGGGGTACTCCGACGTCGACAGCCTCGACTAGAACCACACA
GGTTCCAGAAGAGCAGAGCTCTTTTACCCACTAAGACCCGGACACCTGTACCTACTTATG
TCGGTCGCTCCTACGGATCCATCACCGACACGTTCCCGA
