# Supplementary material for: The transcriptome of the developing grain: a resource for understanding seed development and the molecular control of the functional and nutritional properties of wheat
Source: BMC Genomics. 2017 Oct 11;18:766. doi: 10.1186/s12864-017-4154-z (PMC5637334; doi:10.1186/s12864-017-4154-z)
Supplement: Supplementary file 10 — Gene Ontology categorization and description for annotated transcripts (191) from 319 transcripts that are uniquely differentially expressed at the 14dpa. (XLSX 51 kb) [file 12864_2017_4154_MOESM10_ESM.xlsx]

## Sheet: U14 annotation 191seq
Transcript IDs	GO IDs	GO category	GO term	Sequence Description	Unique IDs list
TC369256	GO:0005737	C	cytoplasm	proline-rich protein	TC369256
TC372452	GO:0016020	C	membrane	probable mannan synthase 11-like	TC372452	GO category description: C: Cellular component; F: Molecular Function; P: Biological Process
TC372452	GO:0008152	P	metabolic process	probable mannan synthase 11-like	TC374206
TC372452	GO:0016043	P	cellular component organization	probable mannan synthase 11-like	TC375931
TC372452	GO:0005794	C	Golgi apparatus	probable mannan synthase 11-like	TC381423
TC372452	GO:0016740	F	transferase activity	probable mannan synthase 11-like	TC381576
TC374206	GO:0006091	P	generation of precursor metabolites and energy	chlorophyll a-b binding chloroplastic	TC381772
TC374206	GO:0016020	C	membrane	chlorophyll a-b binding chloroplastic	TC382754
TC374206	GO:0006464	P	cellular protein modification process	chlorophyll a-b binding chloroplastic	TC384478
TC374206	GO:0015979	P	photosynthesis	chlorophyll a-b binding chloroplastic	TC384631
TC374206	GO:0005488	F	binding	chlorophyll a-b binding chloroplastic	TC385735
TC374206	GO:0009536	C	plastid	chlorophyll a-b binding chloroplastic	TC387126
TC374206	GO:0009579	C	thylakoid	chlorophyll a-b binding chloroplastic	TC389009
TC375931	GO:0005975	P	carbohydrate metabolic process	tpa: protochlorophyllide reductase-like protein	TC389348
TC375931	GO:0003824	F	catalytic activity	tpa: protochlorophyllide reductase-like protein	TC389918
TC375931	GO:0008152	P	metabolic process	tpa: protochlorophyllide reductase-like protein	TC390965
TC375931	GO:0015979	P	photosynthesis	tpa: protochlorophyllide reductase-like protein	TC391285
TC375931	GO:0009058	P	biosynthetic process	tpa: protochlorophyllide reductase-like protein	TC391345
TC375931	GO:0009536	C	plastid	tpa: protochlorophyllide reductase-like protein	TC391361
TC375931	GO:0009987	P	cellular process	tpa: protochlorophyllide reductase-like protein	TC391846
TC381423	GO:0008289	F	lipid binding	type 1 non specific lipid transfer protein precursor	TC391949
TC381423	GO:0006810	P	transport	type 1 non specific lipid transfer protein precursor	TC392272
TC381576	GO:0005737	C	cytoplasm	ac084884_15 proline-rich protein	TC392484
TC381772	GO:0005515	F	protein binding	o-methyltransferase zrp4	TC392531
TC381772	GO:0008152	P	metabolic process	o-methyltransferase zrp4	TC392624
TC381772	GO:0016740	F	transferase activity	o-methyltransferase zrp4	TC395245
TC382754	GO:0005975	P	carbohydrate metabolic process	beta-glucosidase isozyme 2 precursor	TC396830
TC382754	GO:0005737	C	cytoplasm	beta-glucosidase isozyme 2 precursor	TC396906
TC382754	GO:0005739	C	mitochondrion	beta-glucosidase isozyme 2 precursor	TC397899
TC382754	GO:0016787	F	hydrolase activity	beta-glucosidase isozyme 2 precursor	TC398098
TC384478	GO:0005515	F	protein binding	o-methyltransferase zrp4-like	TC398793
TC384478	GO:0008152	P	metabolic process	o-methyltransferase zrp4-like	TC399875
TC384478	GO:0016740	F	transferase activity	o-methyltransferase zrp4-like	TC400241
TC384631	GO:0005737	C	cytoplasm	ac084884_15 proline-rich protein	TC400874
TC385735	GO:0005737	C	cytoplasm	expansin os-expa2	TC401553
TC385735	GO:0005618	C	cell wall	expansin os-expa2	TC401711
TC385735	GO:0016020	C	membrane	expansin os-expa2	TC401814
TC385735	GO:0016043	P	cellular component organization	expansin os-expa2	TC401923
TC385735	GO:0005576	C	extracellular region	expansin os-expa2	TC402071
TC387126	GO:0005737	C	cytoplasm	tpd1 precursor	TC402209
TC389009	GO:0005737	C	cytoplasm	li-tolerant lipase 1 isoform 1	TC402490
TC389009	GO:0006629	P	lipid metabolic process	li-tolerant lipase 1 isoform 1	TC402746
TC389009	GO:0009536	C	plastid	li-tolerant lipase 1 isoform 1	TC402900
TC389009	GO:0016787	F	hydrolase activity	li-tolerant lipase 1 isoform 1	TC402977
TC389348	GO:0006091	P	generation of precursor metabolites and energy	plastoquinol-plastocyanin reductase	TC403070
TC389348	GO:0016020	C	membrane	plastoquinol-plastocyanin reductase	TC403872
TC389348	GO:0016043	P	cellular component organization	plastoquinol-plastocyanin reductase	TC405420
TC389348	GO:0015979	P	photosynthesis	plastoquinol-plastocyanin reductase	TC406054
TC389348	GO:0006139	P	nucleobase-containing compound metabolic process	plastoquinol-plastocyanin reductase	TC407988
TC389348	GO:0009536	C	plastid	plastoquinol-plastocyanin reductase	TC408508
TC389348	GO:0009579	C	thylakoid	plastoquinol-plastocyanin reductase	TC409851
TC389918	GO:0005515	F	protein binding	o-methyltransferase zrp4	TC409998
TC389918	GO:0008152	P	metabolic process	o-methyltransferase zrp4	TC410086
TC389918	GO:0016043	P	cellular component organization	o-methyltransferase zrp4	TC411677
TC389918	GO:0016740	F	transferase activity	o-methyltransferase zrp4	TC411841
TC390965	GO:0005737	C	cytoplasm	disease resistance response	TC413504
TC391285	GO:0009628	P	response to abiotic stimulus	somatic embryogenesis receptor kinase 2-like	TC414195
TC391285	GO:0005737	C	cytoplasm	somatic embryogenesis receptor kinase 2-like	TC414859
TC391285	GO:0007165	P	signal transduction	somatic embryogenesis receptor kinase 2-like	TC415606
TC391285	GO:0009056	P	catabolic process	somatic embryogenesis receptor kinase 2-like	TC415700
TC391285	GO:0008152	P	metabolic process	somatic embryogenesis receptor kinase 2-like	TC415986
TC391285	GO:0016301	F	kinase activity	somatic embryogenesis receptor kinase 2-like	TC416427
TC391285	GO:0006950	P	response to stress	somatic embryogenesis receptor kinase 2-like	TC416485
TC391285	GO:0009987	P	cellular process	somatic embryogenesis receptor kinase 2-like	TC416708
TC391345	GO:0019538	P	protein metabolic process	alpha amylase inhibitor	TC416882
TC391345	GO:0030234	F	enzyme regulator activity	alpha amylase inhibitor	TC417774
TC391345	GO:0009987	P	cellular process	alpha amylase inhibitor	TC418708
TC391361	GO:0005634	C	nucleus	histone h3	TC419871
TC391361	GO:0003677	F	DNA binding	histone h3	TC421709
TC391361	GO:0008150	P	biological_process	histone h3	TC421972
TC391361	GO:0005515	F	protein binding	histone h3	TC422436
TC391361	GO:0016043	P	cellular component organization	histone h3	TC422738
TC391361	GO:0005622	C	intracellular	histone h3	TC423343
TC391361	GO:0009536	C	plastid	histone h3	TC423636
TC391846	GO:0016020	C	membrane	threonine endopeptidase	TC423743
TC391846	GO:0009536	C	plastid	threonine endopeptidase	TC423971
TC391846	GO:0009579	C	thylakoid	threonine endopeptidase	TC424441
TC391949	GO:0005975	P	carbohydrate metabolic process	hypothetical protein F775_29667	TC424939
TC391949	GO:0008152	P	metabolic process	hypothetical protein F775_29667	TC425199
TC391949	GO:0030234	F	enzyme regulator activity	hypothetical protein F775_29667	TC425949
TC391949	GO:0009987	P	cellular process	hypothetical protein F775_29667	TC425956
TC391949	GO:0016787	F	hydrolase activity	hypothetical protein F775_29667	TC426082
TC392272	GO:0005634	C	nucleus	histone h3	TC426354
TC392272	GO:0003677	F	DNA binding	histone h3	TC427067
TC392272	GO:0008150	P	biological_process	histone h3	TC427555
TC392272	GO:0005515	F	protein binding	histone h3	TC428201
TC392272	GO:0016043	P	cellular component organization	histone h3	TC430053
TC392272	GO:0005622	C	intracellular	histone h3	TC431295
TC392272	GO:0009536	C	plastid	histone h3	TC431620
TC392484	GO:0005975	P	carbohydrate metabolic process	hypothetical protein TRIUR3_16780	TC431700
TC392484	GO:0008152	P	metabolic process	hypothetical protein TRIUR3_16780	TC432078
TC392484	GO:0030234	F	enzyme regulator activity	hypothetical protein TRIUR3_16780	TC435045
TC392484	GO:0009987	P	cellular process	hypothetical protein TRIUR3_16780	TC435102
TC392484	GO:0016787	F	hydrolase activity	hypothetical protein TRIUR3_16780	TC435213
TC392531	GO:0005737	C	cytoplasm	brassinosteroid insensitive 1-associated receptor kinase 1 precursor	TC435454
TC392531	GO:0003824	F	catalytic activity	brassinosteroid insensitive 1-associated receptor kinase 1 precursor	TC435665
TC392531	GO:0008152	P	metabolic process	brassinosteroid insensitive 1-associated receptor kinase 1 precursor	TC436009
TC392531	GO:0016301	F	kinase activity	brassinosteroid insensitive 1-associated receptor kinase 1 precursor	TC436225
TC392531	GO:0009987	P	cellular process	brassinosteroid insensitive 1-associated receptor kinase 1 precursor	TC436627
TC392624	GO:0005975	P	carbohydrate metabolic process	pectinesterase inhibitor	TC436816
TC392624	GO:0008152	P	metabolic process	pectinesterase inhibitor	TC437522
TC392624	GO:0030234	F	enzyme regulator activity	pectinesterase inhibitor	TC441408
TC392624	GO:0009987	P	cellular process	pectinesterase inhibitor	TC441447
TC392624	GO:0016787	F	hydrolase activity	pectinesterase inhibitor	TC443132
TC395245	GO:0009058	P	biosynthetic process	chalcone synthase	TC443551
TC395245	GO:0016740	F	transferase activity	chalcone synthase	TC444341
TC396830	GO:0005975	P	carbohydrate metabolic process	tpa: protochlorophyllide reductase-like protein	TC448171
TC396830	GO:0003824	F	catalytic activity	tpa: protochlorophyllide reductase-like protein	TC449843
TC396830	GO:0008152	P	metabolic process	tpa: protochlorophyllide reductase-like protein	TC450074
TC396830	GO:0015979	P	photosynthesis	tpa: protochlorophyllide reductase-like protein	TC450127
TC396830	GO:0009058	P	biosynthetic process	tpa: protochlorophyllide reductase-like protein	TC454014
TC396830	GO:0009536	C	plastid	tpa: protochlorophyllide reductase-like protein	TC454556
TC396830	GO:0009987	P	cellular process	tpa: protochlorophyllide reductase-like protein	TC455236
TC396906	GO:0005737	C	cytoplasm	-1 protein	TC456916
TC396906	GO:0005622	C	intracellular	-1 protein	TC457312
TC397899	GO:0019538	P	protein metabolic process	non-specific lipid-transfer protein ap10-like	TC457810
TC397899	GO:0005737	C	cytoplasm	non-specific lipid-transfer protein ap10-like	TC459386
TC397899	GO:0008289	F	lipid binding	non-specific lipid-transfer protein ap10-like	TC460669
TC397899	GO:0016740	F	transferase activity	non-specific lipid-transfer protein ap10-like	TC460753
TC397899	GO:0006810	P	transport	non-specific lipid-transfer protein ap10-like	BQ238284
TC397899	GO:0016787	F	hydrolase activity	non-specific lipid-transfer protein ap10-like	BQ237419
TC398098	GO:0005975	P	carbohydrate metabolic process	hypothetical protein TRIUR3_10731	CA712979
TC398098	GO:0008152	P	metabolic process	hypothetical protein TRIUR3_10731	CA710772
TC398098	GO:0030234	F	enzyme regulator activity	hypothetical protein TRIUR3_10731	CK211784
TC398098	GO:0009987	P	cellular process	hypothetical protein TRIUR3_10731	CK168987
TC398098	GO:0016787	F	hydrolase activity	hypothetical protein TRIUR3_10731	CK160128
TC398793	GO:0005975	P	carbohydrate metabolic process	tpa: protochlorophyllide reductase-like protein	BE399389
TC398793	GO:0003824	F	catalytic activity	tpa: protochlorophyllide reductase-like protein	BE404935
TC398793	GO:0008152	P	metabolic process	tpa: protochlorophyllide reductase-like protein	CJ679744
TC398793	GO:0015979	P	photosynthesis	tpa: protochlorophyllide reductase-like protein	AL810425
TC398793	GO:0009058	P	biosynthetic process	tpa: protochlorophyllide reductase-like protein	BJ243270
TC398793	GO:0009536	C	plastid	tpa: protochlorophyllide reductase-like protein	BE606983
TC398793	GO:0009987	P	cellular process	tpa: protochlorophyllide reductase-like protein	BE424921
TC399875	GO:0008150	P	biological_process	mlp-like protein 423-like	BE517957
TC400241	GO:0005737	C	cytoplasm	proline-rich protein	BE446669
TC400874	GO:0005737	C	cytoplasm	gdsl esterase lipase at5g33370-like	BE427632
TC400874	GO:0006629	P	lipid metabolic process	gdsl esterase lipase at5g33370-like	BQ170551
TC400874	GO:0009536	C	plastid	gdsl esterase lipase at5g33370-like	BQ170589
TC400874	GO:0016787	F	hydrolase activity	gdsl esterase lipase at5g33370-like	BQ168141
TC401553	GO:0005634	C	nucleus	histone h2a	CA483974
TC401553	GO:0003677	F	DNA binding	histone h2a	BQ839264
TC401553	GO:0005515	F	protein binding	histone h2a	BQ608379
TC401553	GO:0005622	C	intracellular	histone h2a	BQ240752
TC401711	GO:0005975	P	carbohydrate metabolic process	pectinesterase inhibitor	CA600562
TC401711	GO:0008152	P	metabolic process	pectinesterase inhibitor	CA608089
TC401711	GO:0030234	F	enzyme regulator activity	pectinesterase inhibitor	CA598152
TC401711	GO:0009987	P	cellular process	pectinesterase inhibitor	CA709987
TC401711	GO:0016787	F	hydrolase activity	pectinesterase inhibitor	CA733851
TC401814	GO:0016787	F	hydrolase activity	invertase inhibitor	CA734406
TC401923	GO:0005634	C	nucleus	protein radialis-like 3-like	CA741179
TC401923	GO:0003677	F	DNA binding	protein radialis-like 3-like	CA731048
TC401923	GO:0003682	F	chromatin binding	protein radialis-like 3-like	CA727356
TC401923	GO:0005622	C	intracellular	protein radialis-like 3-like	CA728357
TC402071	GO:0019538	P	protein metabolic process	aspartic proteinase nepenthesin-1	CA708481
TC402071	GO:0016787	F	hydrolase activity	aspartic proteinase nepenthesin-1	CA712028
TC402209	GO:0005975	P	carbohydrate metabolic process	hypothetical protein F775_09917	CA711010
TC402209	GO:0008152	P	metabolic process	hypothetical protein F775_09917	CA696547
TC402209	GO:0030234	F	enzyme regulator activity	hypothetical protein F775_09917	CA634332
TC402209	GO:0009987	P	cellular process	hypothetical protein F775_09917	CA702589
TC402209	GO:0016787	F	hydrolase activity	hypothetical protein F775_09917	CA676813
TC402490	GO:0005975	P	carbohydrate metabolic process	beta glucanase	CA678220
TC402490	GO:0005737	C	cytoplasm	beta glucanase	CA632722
TC402490	GO:0016787	F	hydrolase activity	beta glucanase	CV767127
TC402746	GO:0005975	P	carbohydrate metabolic process	tpa: protochlorophyllide reductase-like protein	CA647871
TC402746	GO:0003824	F	catalytic activity	tpa: protochlorophyllide reductase-like protein	CK215806
TC402746	GO:0008152	P	metabolic process	tpa: protochlorophyllide reductase-like protein	CJ654169
TC402746	GO:0015979	P	photosynthesis	tpa: protochlorophyllide reductase-like protein	CJ610907
TC402746	GO:0009058	P	biosynthetic process	tpa: protochlorophyllide reductase-like protein	CV780630
TC402746	GO:0009536	C	plastid	tpa: protochlorophyllide reductase-like protein	CK169855
TC402746	GO:0009987	P	cellular process	tpa: protochlorophyllide reductase-like protein	CK201765
TC402900	GO:0005975	P	carbohydrate metabolic process	alpha-galactosidase a	CD898757
TC402900	GO:0005618	C	cell wall	alpha-galactosidase a	CK215845
TC402900	GO:0005739	C	mitochondrion	alpha-galactosidase a	CK215985
TC402900	GO:0016787	F	hydrolase activity	alpha-galactosidase a	CK213113
TC402977	GO:0009058	P	biosynthetic process	chalcone synthase-like	CK213371
TC402977	GO:0016740	F	transferase activity	chalcone synthase-like	CK212000
TC403070	GO:0003824	F	catalytic activity	prolyl 4- expressed	CD932459
TC403070	GO:0008152	P	metabolic process	prolyl 4- expressed	CD885900
TC403070	GO:0005488	F	binding	prolyl 4- expressed	CK164325
TC403070	GO:0030246	F	carbohydrate binding	prolyl 4- expressed	CK166279
TC403872	GO:0005634	C	nucleus	histone h3	CD885321
TC403872	GO:0003677	F	DNA binding	histone h3	CD928170
TC403872	GO:0008150	P	biological_process	histone h3	CD896870
TC403872	GO:0005515	F	protein binding	histone h3	CD887287
TC403872	GO:0016043	P	cellular component organization	histone h3	CD888515
TC403872	GO:0005622	C	intracellular	histone h3	GH726589
TC403872	GO:0009536	C	plastid	histone h3	GH730995
TC405420	GO:0005634	C	nucleus	tpa_exp: homeodomain leucine zipper family iv protein	CK170647
TC405420	GO:0003677	F	DNA binding	tpa_exp: homeodomain leucine zipper family iv protein	CJ799091
TC406054	GO:0005737	C	cytoplasm	proline-rich protein 4-like	GH725584
TC407988	GO:0008150	P	biological_process	chemocyanin precursor	GH731510
TC407988	GO:0005737	C	cytoplasm	chemocyanin precursor
TC407988	GO:0007275	P	multicellular organismal development	chemocyanin precursor
TC407988	GO:0009791	P	post-embryonic development	chemocyanin precursor
TC407988	GO:0005576	C	extracellular region	chemocyanin precursor
TC407988	GO:0005488	F	binding	chemocyanin precursor
TC407988	GO:0003674	F	molecular_function	chemocyanin precursor
TC408508	GO:0005975	P	carbohydrate metabolic process	hypothetical protein TRIUR3_06879
TC408508	GO:0008152	P	metabolic process	hypothetical protein TRIUR3_06879
TC408508	GO:0030234	F	enzyme regulator activity	hypothetical protein TRIUR3_06879
TC408508	GO:0009987	P	cellular process	hypothetical protein TRIUR3_06879
TC408508	GO:0016787	F	hydrolase activity	hypothetical protein TRIUR3_06879
TC409851	GO:0005737	C	cytoplasm	hypothetical protein TRIUR3_07252
TC409998	GO:0019538	P	protein metabolic process	aspartic proteinase nepenthesin-2
TC409998	GO:0016787	F	hydrolase activity	aspartic proteinase nepenthesin-2
TC410086	GO:0005975	P	carbohydrate metabolic process	antifreeze protein maxi-like
TC410086	GO:0008152	P	metabolic process	antifreeze protein maxi-like
TC410086	GO:0030234	F	enzyme regulator activity	antifreeze protein maxi-like
TC410086	GO:0009987	P	cellular process	antifreeze protein maxi-like
TC410086	GO:0016787	F	hydrolase activity	antifreeze protein maxi-like
TC411677	GO:0019538	P	protein metabolic process	aspartic proteinase nepenthesin-2
TC411677	GO:0005737	C	cytoplasm	aspartic proteinase nepenthesin-2
TC411677	GO:0016787	F	hydrolase activity	aspartic proteinase nepenthesin-2
TC411841	GO:0005737	C	cytoplasm	tuliposide a-converting enzyme chloroplastic-like
TC411841	GO:0008152	P	metabolic process	tuliposide a-converting enzyme chloroplastic-like
TC411841	GO:0016787	F	hydrolase activity	tuliposide a-converting enzyme chloroplastic-like
TC413504	GO:0005737	C	cytoplasm	peroxidase 4
TC413504	GO:0003824	F	catalytic activity	peroxidase 4
TC413504	GO:0008152	P	metabolic process	peroxidase 4
TC413504	GO:0005576	C	extracellular region	peroxidase 4
TC413504	GO:0005488	F	binding	peroxidase 4
TC413504	GO:0006950	P	response to stress	peroxidase 4
TC414195	GO:0008150	P	biological_process	peroxidase 21
TC414195	GO:0009607	P	response to biotic stimulus	peroxidase 21
TC414195	GO:0009605	P	response to external stimulus	peroxidase 21
TC414195	GO:0003824	F	catalytic activity	peroxidase 21
TC414195	GO:0009056	P	catabolic process	peroxidase 21
TC414195	GO:0008152	P	metabolic process	peroxidase 21
TC414195	GO:0005829	C	cytosol	peroxidase 21
TC414195	GO:0005488	F	binding	peroxidase 21
TC414195	GO:0006950	P	response to stress	peroxidase 21
TC414195	GO:0009987	P	cellular process	peroxidase 21
TC414859	GO:0005975	P	carbohydrate metabolic process	beta-glucosidase isozyme 2 precursor
TC414859	GO:0005737	C	cytoplasm	beta-glucosidase isozyme 2 precursor
TC414859	GO:0005739	C	mitochondrion	beta-glucosidase isozyme 2 precursor
TC414859	GO:0016787	F	hydrolase activity	beta-glucosidase isozyme 2 precursor
TC415606	GO:0005737	C	cytoplasm	chemocyanin precursor
TC415606	GO:0005488	F	binding	chemocyanin precursor
TC415606	GO:0003674	F	molecular_function	chemocyanin precursor
TC415700	GO:0000166	F	nucleotide binding	protein hothead-like
TC415700	GO:0005737	C	cytoplasm	protein hothead-like
TC415700	GO:0003824	F	catalytic activity	protein hothead-like
TC415700	GO:0008152	P	metabolic process	protein hothead-like
TC415700	GO:0009987	P	cellular process	protein hothead-like
TC415986	GO:0019538	P	protein metabolic process	aspartic proteinase nepenthesin-2
TC415986	GO:0016787	F	hydrolase activity	aspartic proteinase nepenthesin-2
TC416427	GO:0005975	P	carbohydrate metabolic process	udp-glucuronate 4-epimerase 6-like
TC416427	GO:0003824	F	catalytic activity	udp-glucuronate 4-epimerase 6-like
TC416427	GO:0005739	C	mitochondrion	udp-glucuronate 4-epimerase 6-like
TC416427	GO:0005488	F	binding	udp-glucuronate 4-epimerase 6-like
TC416485	GO:0005737	C	cytoplasm	udp-n-acetylmuramoyl-l-alanyl-d-glutamate-- 6-diaminopimelate ligase
TC416485	GO:0003824	F	catalytic activity	udp-n-acetylmuramoyl-l-alanyl-d-glutamate-- 6-diaminopimelate ligase
TC416485	GO:0016043	P	cellular component organization	udp-n-acetylmuramoyl-l-alanyl-d-glutamate-- 6-diaminopimelate ligase
TC416485	GO:0006139	P	nucleobase-containing compound metabolic process	udp-n-acetylmuramoyl-l-alanyl-d-glutamate-- 6-diaminopimelate ligase
TC416485	GO:0009987	P	cellular process	udp-n-acetylmuramoyl-l-alanyl-d-glutamate-- 6-diaminopimelate ligase
TC416708	GO:0005975	P	carbohydrate metabolic process	endoglucanase 11
TC416708	GO:0005737	C	cytoplasm	endoglucanase 11
TC416708	GO:0009056	P	catabolic process	endoglucanase 11
TC416708	GO:0016043	P	cellular component organization	endoglucanase 11
TC416708	GO:0005576	C	extracellular region	endoglucanase 11
TC416708	GO:0009987	P	cellular process	endoglucanase 11
TC416708	GO:0016787	F	hydrolase activity	endoglucanase 11
TC416882	GO:0006091	P	generation of precursor metabolites and energy	chlorophyll a-b binding chloroplastic
TC416882	GO:0016020	C	membrane	chlorophyll a-b binding chloroplastic
TC416882	GO:0006464	P	cellular protein modification process	chlorophyll a-b binding chloroplastic
TC416882	GO:0015979	P	photosynthesis	chlorophyll a-b binding chloroplastic
TC416882	GO:0005488	F	binding	chlorophyll a-b binding chloroplastic
TC416882	GO:0009536	C	plastid	chlorophyll a-b binding chloroplastic
TC416882	GO:0009579	C	thylakoid	chlorophyll a-b binding chloroplastic
TC417774	GO:0005737	C	cytoplasm	kda proline-rich protein
TC418708	GO:0005975	P	carbohydrate metabolic process	tpa: protochlorophyllide reductase-like protein
TC418708	GO:0003824	F	catalytic activity	tpa: protochlorophyllide reductase-like protein
TC418708	GO:0008152	P	metabolic process	tpa: protochlorophyllide reductase-like protein
TC418708	GO:0015979	P	photosynthesis	tpa: protochlorophyllide reductase-like protein
TC418708	GO:0009058	P	biosynthetic process	tpa: protochlorophyllide reductase-like protein
TC418708	GO:0009536	C	plastid	tpa: protochlorophyllide reductase-like protein
TC418708	GO:0009987	P	cellular process	tpa: protochlorophyllide reductase-like protein
TC419871	GO:0005737	C	cytoplasm	germin-like protein 1-3
TC419871	GO:0005576	C	extracellular region	germin-like protein 1-3
TC419871	GO:0005488	F	binding	germin-like protein 1-3
TC419871	GO:0003674	F	molecular_function	germin-like protein 1-3
TC421709	GO:0005737	C	cytoplasm	exb15_orysj ame: full=expansin-b15 ame: full=beta-expansin-15 ame: full= 15 ame: full= flags: precursor
TC421709	GO:0005618	C	cell wall	exb15_orysj ame: full=expansin-b15 ame: full=beta-expansin-15 ame: full= 15 ame: full= flags: precursor
TC421709	GO:0016020	C	membrane	exb15_orysj ame: full=expansin-b15 ame: full=beta-expansin-15 ame: full= 15 ame: full= flags: precursor
TC421709	GO:0016043	P	cellular component organization	exb15_orysj ame: full=expansin-b15 ame: full=beta-expansin-15 ame: full= 15 ame: full= flags: precursor
TC421709	GO:0005576	C	extracellular region	exb15_orysj ame: full=expansin-b15 ame: full=beta-expansin-15 ame: full= 15 ame: full= flags: precursor
TC421709	GO:0000003	P	reproduction	exb15_orysj ame: full=expansin-b15 ame: full=beta-expansin-15 ame: full= 15 ame: full= flags: precursor
TC421972	GO:0005634	C	nucleus	histone-like protein
TC421972	GO:0003677	F	DNA binding	histone-like protein
TC421972	GO:0016043	P	cellular component organization	histone-like protein
TC421972	GO:0005622	C	intracellular	histone-like protein
TC422436	GO:0008150	P	biological_process	basic blue
TC422436	GO:0007275	P	multicellular organismal development	basic blue
TC422436	GO:0009791	P	post-embryonic development	basic blue
TC422436	GO:0005488	F	binding	basic blue
TC422436	GO:0003674	F	molecular_function	basic blue
TC422738	GO:0009058	P	biosynthetic process	chalcone synthase
TC422738	GO:0016740	F	transferase activity	chalcone synthase
TC423343	GO:0005975	P	carbohydrate metabolic process	pectinesterase inhibitor
TC423343	GO:0008152	P	metabolic process	pectinesterase inhibitor
TC423343	GO:0030234	F	enzyme regulator activity	pectinesterase inhibitor
TC423343	GO:0009987	P	cellular process	pectinesterase inhibitor
TC423343	GO:0016787	F	hydrolase activity	pectinesterase inhibitor
TC423636	GO:0005737	C	cytoplasm	ac084884_15 proline-rich protein
TC423743	GO:0003677	F	DNA binding	family transcriptional regulator
TC423743	GO:0003682	F	chromatin binding	family transcriptional regulator
TC423743	GO:0005622	C	intracellular	family transcriptional regulator
TC423971	GO:0005737	C	cytoplasm	-1 protein
TC423971	GO:0005622	C	intracellular	-1 protein
TC424441	GO:0008150	P	biological_process	peroxidase 21-like
TC424441	GO:0009607	P	response to biotic stimulus	peroxidase 21-like
TC424441	GO:0009605	P	response to external stimulus	peroxidase 21-like
TC424441	GO:0003824	F	catalytic activity	peroxidase 21-like
TC424441	GO:0009056	P	catabolic process	peroxidase 21-like
TC424441	GO:0008152	P	metabolic process	peroxidase 21-like
TC424441	GO:0005829	C	cytosol	peroxidase 21-like
TC424441	GO:0005488	F	binding	peroxidase 21-like
TC424441	GO:0006950	P	response to stress	peroxidase 21-like
TC424441	GO:0009987	P	cellular process	peroxidase 21-like
TC424939	GO:0019538	P	protein metabolic process	aspartic proteinase nepenthesin-2
TC424939	GO:0016787	F	hydrolase activity	aspartic proteinase nepenthesin-2
TC425199	GO:0005488	F	binding	metallothionein-like protein
TC425199	GO:0009536	C	plastid	metallothionein-like protein
TC425949	GO:0003677	F	DNA binding	unnamed protein product
TC425949	GO:0003682	F	chromatin binding	unnamed protein product
TC425949	GO:0005622	C	intracellular	unnamed protein product
TC425956	GO:0005975	P	carbohydrate metabolic process	beta-fructofuranosidase 1
TC425956	GO:0005737	C	cytoplasm	beta-fructofuranosidase 1
TC425956	GO:0005783	C	endoplasmic reticulum	beta-fructofuranosidase 1
TC425956	GO:0016740	F	transferase activity	beta-fructofuranosidase 1
TC425956	GO:0009987	P	cellular process	beta-fructofuranosidase 1
TC425956	GO:0016787	F	hydrolase activity	beta-fructofuranosidase 1
TC426082	GO:0019538	P	protein metabolic process	aspartic proteinase nepenthesin-2
TC426082	GO:0016787	F	hydrolase activity	aspartic proteinase nepenthesin-2
TC426354	GO:0019538	P	protein metabolic process	aspartic proteinase nepenthesin-2
TC426354	GO:0005737	C	cytoplasm	aspartic proteinase nepenthesin-2
TC426354	GO:0016787	F	hydrolase activity	aspartic proteinase nepenthesin-2
TC427067	GO:0005634	C	nucleus	histone h3
TC427067	GO:0003677	F	DNA binding	histone h3
TC427067	GO:0008150	P	biological_process	histone h3
TC427067	GO:0005515	F	protein binding	histone h3
TC427067	GO:0016043	P	cellular component organization	histone h3
TC427067	GO:0005622	C	intracellular	histone h3
TC427067	GO:0009536	C	plastid	histone h3
TC427555	GO:0005975	P	carbohydrate metabolic process	ribulose- -bisphosphate carboxylase oxygenase large subunit
TC427555	GO:0003824	F	catalytic activity	ribulose- -bisphosphate carboxylase oxygenase large subunit
TC427555	GO:0008152	P	metabolic process	ribulose- -bisphosphate carboxylase oxygenase large subunit
TC427555	GO:0015979	P	photosynthesis	ribulose- -bisphosphate carboxylase oxygenase large subunit
TC427555	GO:0009058	P	biosynthetic process	ribulose- -bisphosphate carboxylase oxygenase large subunit
TC427555	GO:0005488	F	binding	ribulose- -bisphosphate carboxylase oxygenase large subunit
TC427555	GO:0009987	P	cellular process	ribulose- -bisphosphate carboxylase oxygenase large subunit
TC427555	GO:0009536	C	plastid	ribulose- -bisphosphate carboxylase oxygenase large subunit
TC428201	GO:0005737	C	cytoplasm	gdsl esterase lipase at1g28600-like
TC428201	GO:0009056	P	catabolic process	gdsl esterase lipase at1g28600-like
TC428201	GO:0006629	P	lipid metabolic process	gdsl esterase lipase at1g28600-like
TC428201	GO:0016787	F	hydrolase activity	gdsl esterase lipase at1g28600-like
TC430053	GO:0005975	P	carbohydrate metabolic process	hypothetical protein TRIUR3_10731
TC430053	GO:0008152	P	metabolic process	hypothetical protein TRIUR3_10731
TC430053	GO:0030234	F	enzyme regulator activity	hypothetical protein TRIUR3_10731
TC430053	GO:0009987	P	cellular process	hypothetical protein TRIUR3_10731
TC430053	GO:0016787	F	hydrolase activity	hypothetical protein TRIUR3_10731
TC431295	GO:0019538	P	protein metabolic process	subtilisin-like protease
TC431295	GO:0016787	F	hydrolase activity	subtilisin-like protease
TC431620	GO:0008150	P	biological_process	peroxidase 21-like
TC431620	GO:0009607	P	response to biotic stimulus	peroxidase 21-like
TC431620	GO:0009605	P	response to external stimulus	peroxidase 21-like
TC431620	GO:0003824	F	catalytic activity	peroxidase 21-like
TC431620	GO:0009056	P	catabolic process	peroxidase 21-like
TC431620	GO:0008152	P	metabolic process	peroxidase 21-like
TC431620	GO:0005829	C	cytosol	peroxidase 21-like
TC431620	GO:0005488	F	binding	peroxidase 21-like
TC431620	GO:0006950	P	response to stress	peroxidase 21-like
TC431620	GO:0009987	P	cellular process	peroxidase 21-like
TC431700	GO:0005975	P	carbohydrate metabolic process	beta-glucosidase isozyme 2 precursor
TC431700	GO:0005737	C	cytoplasm	beta-glucosidase isozyme 2 precursor
TC431700	GO:0005739	C	mitochondrion	beta-glucosidase isozyme 2 precursor
TC431700	GO:0016787	F	hydrolase activity	beta-glucosidase isozyme 2 precursor
TC432078	GO:0008152	P	metabolic process	agmatine coumaroyltransferase-2-like
TC432078	GO:0016740	F	transferase activity	agmatine coumaroyltransferase-2-like
TC435045	GO:0005975	P	carbohydrate metabolic process	hypothetical protein F775_09917
TC435045	GO:0008152	P	metabolic process	hypothetical protein F775_09917
TC435045	GO:0030234	F	enzyme regulator activity	hypothetical protein F775_09917
TC435045	GO:0009987	P	cellular process	hypothetical protein F775_09917
TC435045	GO:0016787	F	hydrolase activity	hypothetical protein F775_09917
TC435102	GO:0019538	P	protein metabolic process	nonspecific lipid-transfer protein precursor
TC435102	GO:0005737	C	cytoplasm	nonspecific lipid-transfer protein precursor
TC435102	GO:0008289	F	lipid binding	nonspecific lipid-transfer protein precursor
TC435102	GO:0006810	P	transport	nonspecific lipid-transfer protein precursor
TC435102	GO:0016787	F	hydrolase activity	nonspecific lipid-transfer protein precursor
TC435213	GO:0005737	C	cytoplasm	gibberellin-regulated family protein
TC435213	GO:0007165	P	signal transduction	gibberellin-regulated family protein
TC435213	GO:0009719	P	response to endogenous stimulus	gibberellin-regulated family protein
TC435213	GO:0005576	C	extracellular region	gibberellin-regulated family protein
TC435454	GO:0019538	P	protein metabolic process	aspartic proteinase nepenthesin-2
TC435454	GO:0005737	C	cytoplasm	aspartic proteinase nepenthesin-2
TC435454	GO:0016787	F	hydrolase activity	aspartic proteinase nepenthesin-2
TC435665	GO:0005975	P	carbohydrate metabolic process	endoglucanase 9-like
TC435665	GO:0005737	C	cytoplasm	endoglucanase 9-like
TC435665	GO:0009056	P	catabolic process	endoglucanase 9-like
TC435665	GO:0016043	P	cellular component organization	endoglucanase 9-like
TC435665	GO:0005576	C	extracellular region	endoglucanase 9-like
TC435665	GO:0009987	P	cellular process	endoglucanase 9-like
TC435665	GO:0016787	F	hydrolase activity	endoglucanase 9-like
TC436009	GO:0005975	P	carbohydrate metabolic process	endo- -beta-glucanase
TC436009	GO:0005737	C	cytoplasm	endo- -beta-glucanase
TC436009	GO:0005773	C	vacuole	endo- -beta-glucanase
TC436009	GO:0006950	P	response to stress	endo- -beta-glucanase
TC436009	GO:0009987	P	cellular process	endo- -beta-glucanase
TC436009	GO:0016787	F	hydrolase activity	endo- -beta-glucanase
TC436225	GO:0009607	P	response to biotic stimulus	mlp-like protein 423
TC436225	GO:0006950	P	response to stress	mlp-like protein 423
TC436627	GO:0005737	C	cytoplasm	disease resistance response protein 206-like
TC436816	GO:0006950	P	response to stress	defensin-like protein 10-like
TC437522	GO:0003677	F	DNA binding	nac domain-containing protein 94
TC437522	GO:0009058	P	biosynthetic process	nac domain-containing protein 94
TC437522	GO:0006139	P	nucleobase-containing compound metabolic process	nac domain-containing protein 94
TC441408	GO:0005634	C	nucleus	protein
TC441408	GO:0003677	F	DNA binding	protein
TC441408	GO:0005515	F	protein binding	protein
TC441408	GO:0005622	C	intracellular	protein
TC441447	GO:0006950	P	response to stress	cfem domain-containing protein
TC443132	GO:0003824	F	catalytic activity	protein
TC443132	GO:0008152	P	metabolic process	protein
TC443551	GO:0005975	P	carbohydrate metabolic process	ribulose bisphosphate carboxylase small chain chloroplastic
TC443551	GO:0003824	F	catalytic activity	ribulose bisphosphate carboxylase small chain chloroplastic
TC443551	GO:0008152	P	metabolic process	ribulose bisphosphate carboxylase small chain chloroplastic
TC443551	GO:0015979	P	photosynthesis	ribulose bisphosphate carboxylase small chain chloroplastic
TC443551	GO:0009058	P	biosynthetic process	ribulose bisphosphate carboxylase small chain chloroplastic
TC443551	GO:0009987	P	cellular process	ribulose bisphosphate carboxylase small chain chloroplastic
TC443551	GO:0009536	C	plastid	ribulose bisphosphate carboxylase small chain chloroplastic
TC444341	GO:0005737	C	cytoplasm	leucine-rich repeat family protein
TC448171	GO:0005975	P	carbohydrate metabolic process	chlorophyll a-b binding protein chloroplastic-like
TC448171	GO:0006091	P	generation of precursor metabolites and energy	chlorophyll a-b binding protein chloroplastic-like
TC448171	GO:0003824	F	catalytic activity	chlorophyll a-b binding protein chloroplastic-like
TC448171	GO:0016020	C	membrane	chlorophyll a-b binding protein chloroplastic-like
TC448171	GO:0006464	P	cellular protein modification process	chlorophyll a-b binding protein chloroplastic-like
TC448171	GO:0015979	P	photosynthesis	chlorophyll a-b binding protein chloroplastic-like
TC448171	GO:0005488	F	binding	chlorophyll a-b binding protein chloroplastic-like
TC448171	GO:0030246	F	carbohydrate binding	chlorophyll a-b binding protein chloroplastic-like
TC448171	GO:0009536	C	plastid	chlorophyll a-b binding protein chloroplastic-like
TC448171	GO:0009579	C	thylakoid	chlorophyll a-b binding protein chloroplastic-like
TC449843	GO:0005737	C	cytoplasm	disease resistance response protein 206-like
TC450074	GO:0005515	F	protein binding	photosystem i reaction center subunit chloroplastic-like
TC450074	GO:0005739	C	mitochondrion	photosystem i reaction center subunit chloroplastic-like
TC450074	GO:0016020	C	membrane	photosystem i reaction center subunit chloroplastic-like
TC450074	GO:0015979	P	photosynthesis	photosystem i reaction center subunit chloroplastic-like
TC450074	GO:0009579	C	thylakoid	photosystem i reaction center subunit chloroplastic-like
TC450127	GO:0005737	C	cytoplasm	pectinacetylesterase family protein
TC450127	GO:0005739	C	mitochondrion	pectinacetylesterase family protein
TC450127	GO:0016020	C	membrane	pectinacetylesterase family protein
TC454014	GO:0003824	F	catalytic activity	filament-like plant protein 3 isoform x1
TC454014	GO:0008152	P	metabolic process	filament-like plant protein 3 isoform x1
TC454556	GO:0005975	P	carbohydrate metabolic process	beta-fructofuranosidase 1
TC454556	GO:0005737	C	cytoplasm	beta-fructofuranosidase 1
TC454556	GO:0005783	C	endoplasmic reticulum	beta-fructofuranosidase 1
TC454556	GO:0016740	F	transferase activity	beta-fructofuranosidase 1
TC454556	GO:0009987	P	cellular process	beta-fructofuranosidase 1
TC454556	GO:0016787	F	hydrolase activity	beta-fructofuranosidase 1
TC455236	GO:0005737	C	cytoplasm	gdsl esterase lipase at5g45670-like
TC455236	GO:0006629	P	lipid metabolic process	gdsl esterase lipase at5g45670-like
TC455236	GO:0016787	F	hydrolase activity	gdsl esterase lipase at5g45670-like
TC456916	GO:0007275	P	multicellular organismal development	myb domain protein 101
TC456916	GO:0007165	P	signal transduction	myb domain protein 101
TC456916	GO:0003682	F	chromatin binding	myb domain protein 101
TC456916	GO:0009058	P	biosynthetic process	myb domain protein 101
TC456916	GO:0006139	P	nucleobase-containing compound metabolic process	myb domain protein 101
TC456916	GO:0009987	P	cellular process	myb domain protein 101
TC456916	GO:0005622	C	intracellular	myb domain protein 101
TC456916	GO:0005634	C	nucleus	myb domain protein 101
TC456916	GO:0005623	C	cell	myb domain protein 101
TC456916	GO:0003677	F	DNA binding	myb domain protein 101
TC456916	GO:0003700	F	sequence-specific DNA binding transcription factor activity	myb domain protein 101
TC456916	GO:0008219	P	cell death	myb domain protein 101
TC456916	GO:0006629	P	lipid metabolic process	myb domain protein 101
TC456916	GO:0009719	P	response to endogenous stimulus	myb domain protein 101
TC457312	GO:0006091	P	generation of precursor metabolites and energy	chlorophyll a-b binding chloroplastic
TC457312	GO:0016020	C	membrane	chlorophyll a-b binding chloroplastic
TC457312	GO:0006464	P	cellular protein modification process	chlorophyll a-b binding chloroplastic
TC457312	GO:0015979	P	photosynthesis	chlorophyll a-b binding chloroplastic
TC457312	GO:0005488	F	binding	chlorophyll a-b binding chloroplastic
TC457312	GO:0009536	C	plastid	chlorophyll a-b binding chloroplastic
TC457312	GO:0009579	C	thylakoid	chlorophyll a-b binding chloroplastic
TC457810	GO:0005737	C	cytoplasm	tpd1 precursor
TC459386	GO:0005634	C	nucleus	histone
TC459386	GO:0003677	F	DNA binding	histone
TC459386	GO:0005515	F	protein binding	histone
TC459386	GO:0005622	C	intracellular	histone
TC460669	GO:0009058	P	biosynthetic process	chalcone synthase
TC460669	GO:0016740	F	transferase activity	chalcone synthase
TC460753	GO:0005634	C	nucleus	histone h3
TC460753	GO:0003677	F	DNA binding	histone h3
TC460753	GO:0008150	P	biological_process	histone h3
TC460753	GO:0005515	F	protein binding	histone h3
TC460753	GO:0016043	P	cellular component organization	histone h3
TC460753	GO:0005622	C	intracellular	histone h3
TC460753	GO:0009536	C	plastid	histone h3
BQ238284	GO:0006629	P	lipid metabolic process	hypothetical protein F775_29216
BQ238284	GO:0016787	F	hydrolase activity	hypothetical protein F775_29216
BQ237419	GO:0005739	C	mitochondrion	adenine nucleotide transporter chloroplastic amyloplastic mitochondrial-like
BQ237419	GO:0016020	C	membrane	adenine nucleotide transporter chloroplastic amyloplastic mitochondrial-like
BQ237419	GO:0006810	P	transport	adenine nucleotide transporter chloroplastic amyloplastic mitochondrial-like
BQ237419	GO:0009536	C	plastid	adenine nucleotide transporter chloroplastic amyloplastic mitochondrial-like
BQ237419	GO:0009987	P	cellular process	adenine nucleotide transporter chloroplastic amyloplastic mitochondrial-like
CA712979	GO:0019538	P	protein metabolic process	aspartic proteinase nepenthesin-1
CA712979	GO:0016787	F	hydrolase activity	aspartic proteinase nepenthesin-1
CA710772	GO:0005737	C	cytoplasm	-1 protein
CK211784	GO:0005737	C	cytoplasm	unnamed protein product
CK211784	GO:0005773	C	vacuole	unnamed protein product
CK168987	GO:0008150	P	biological_process	gdsl esterase lipase at5g33370-like
CK168987	GO:0009628	P	response to abiotic stimulus	gdsl esterase lipase at5g33370-like
CK168987	GO:0005737	C	cytoplasm	gdsl esterase lipase at5g33370-like
CK168987	GO:0009056	P	catabolic process	gdsl esterase lipase at5g33370-like
CK168987	GO:0009791	P	post-embryonic development	gdsl esterase lipase at5g33370-like
CK168987	GO:0006629	P	lipid metabolic process	gdsl esterase lipase at5g33370-like
CK168987	GO:0009653	P	anatomical structure morphogenesis	gdsl esterase lipase at5g33370-like
CK168987	GO:0005576	C	extracellular region	gdsl esterase lipase at5g33370-like
CK168987	GO:0006950	P	response to stress	gdsl esterase lipase at5g33370-like
CK168987	GO:0016787	F	hydrolase activity	gdsl esterase lipase at5g33370-like
CK160128	GO:0005634	C	nucleus	hypothetical protein F775_18252
CK160128	GO:0016043	P	cellular component organization	hypothetical protein F775_18252
CK160128	GO:0006139	P	nucleobase-containing compound metabolic process	hypothetical protein F775_18252
BE399389	GO:0005975	P	carbohydrate metabolic process	hypothetical protein F775_11653
BE399389	GO:0008152	P	metabolic process	hypothetical protein F775_11653
BE399389	GO:0030234	F	enzyme regulator activity	hypothetical protein F775_11653
BE399389	GO:0009987	P	cellular process	hypothetical protein F775_11653
BE399389	GO:0016787	F	hydrolase activity	hypothetical protein F775_11653
BE404935	GO:0000166	F	nucleotide binding	protein stichel-like isoform x1
BE404935	GO:0003677	F	DNA binding	protein stichel-like isoform x1
BE404935	GO:0009058	P	biosynthetic process	protein stichel-like isoform x1
BE404935	GO:0016740	F	transferase activity	protein stichel-like isoform x1
BE404935	GO:0006259	P	DNA metabolic process	protein stichel-like isoform x1
BE404935	GO:0005622	C	intracellular	protein stichel-like isoform x1
CJ679744	GO:0000166	F	nucleotide binding	abc transporter b family member 2-like
CJ679744	GO:0007165	P	signal transduction	abc transporter b family member 2-like
CJ679744	GO:0016020	C	membrane	abc transporter b family member 2-like
CJ679744	GO:0009719	P	response to endogenous stimulus	abc transporter b family member 2-like
CJ679744	GO:0006810	P	transport	abc transporter b family member 2-like
CJ679744	GO:0005215	F	transporter activity	abc transporter b family member 2-like
CJ679744	GO:0009987	P	cellular process	abc transporter b family member 2-like
CJ679744	GO:0016787	F	hydrolase activity	abc transporter b family member 2-like
AL810425	GO:0005794	C	Golgi apparatus	histone h4
AL810425	GO:0009058	P	biosynthetic process	histone h4
AL810425	GO:0005730	C	nucleolus	histone h4
AL810425	GO:0005773	C	vacuole	histone h4
AL810425	GO:0005575	C	cellular_component	histone h4
AL810425	GO:0006139	P	nucleobase-containing compound metabolic process	histone h4
AL810425	GO:0005622	C	intracellular	histone h4
AL810425	GO:0005886	C	plasma membrane	histone h4
AL810425	GO:0009536	C	plastid	histone h4
AL810425	GO:0009579	C	thylakoid	histone h4
AL810425	GO:0003677	F	DNA binding	histone h4
AL810425	GO:0005515	F	protein binding	histone h4
AL810425	GO:0016020	C	membrane	histone h4
AL810425	GO:0016043	P	cellular component organization	histone h4
AL810425	GO:0005829	C	cytosol	histone h4
BJ243270	GO:0005975	P	carbohydrate metabolic process	endoglucanase 20-like
BJ243270	GO:0005737	C	cytoplasm	endoglucanase 20-like
BJ243270	GO:0009056	P	catabolic process	endoglucanase 20-like
BJ243270	GO:0016043	P	cellular component organization	endoglucanase 20-like
BJ243270	GO:0005576	C	extracellular region	endoglucanase 20-like
BJ243270	GO:0009835	P	fruit ripening	endoglucanase 20-like
BJ243270	GO:0009987	P	cellular process	endoglucanase 20-like
BJ243270	GO:0016787	F	hydrolase activity	endoglucanase 20-like
BE606983	GO:0007165	P	signal transduction	histidine-containing phosphotransfer protein 1
BE606983	GO:0004871	F	signal transducer activity	histidine-containing phosphotransfer protein 1
BE424921	GO:0019538	P	protein metabolic process	cysteine proteinase inhibitor 8-like
BE424921	GO:0030234	F	enzyme regulator activity	cysteine proteinase inhibitor 8-like
BE424921	GO:0009987	P	cellular process	cysteine proteinase inhibitor 8-like
BE517957	GO:0016740	F	transferase activity	sulfotransferase 16
BE446669	GO:0019538	P	protein metabolic process	membrane protein
BE446669	GO:0016020	C	membrane	membrane protein
BE446669	GO:0016787	F	hydrolase activity	membrane protein
BE427632	GO:0005737	C	cytoplasm	proline-rich protein 4-like
BQ170551	GO:0005975	P	carbohydrate metabolic process	pyruvate decarboxylase
BQ170551	GO:0006091	P	generation of precursor metabolites and energy	pyruvate decarboxylase
BQ170551	GO:0003824	F	catalytic activity	pyruvate decarboxylase
BQ170551	GO:0009056	P	catabolic process	pyruvate decarboxylase
BQ170551	GO:0009058	P	biosynthetic process	pyruvate decarboxylase
BQ170551	GO:0005488	F	binding	pyruvate decarboxylase
BQ170551	GO:0006950	P	response to stress	pyruvate decarboxylase
BQ170589	GO:0005737	C	cytoplasm	peroxidase 15-like
BQ170589	GO:0003824	F	catalytic activity	peroxidase 15-like
BQ170589	GO:0008152	P	metabolic process	peroxidase 15-like
BQ170589	GO:0005488	F	binding	peroxidase 15-like
BQ170589	GO:0006950	P	response to stress	peroxidase 15-like
BQ168141	GO:0005975	P	carbohydrate metabolic process	malate dehydrogenase
BQ168141	GO:0008152	P	metabolic process	malate dehydrogenase
BQ168141	GO:0030234	F	enzyme regulator activity	malate dehydrogenase
BQ168141	GO:0009987	P	cellular process	malate dehydrogenase
BQ168141	GO:0016787	F	hydrolase activity	malate dehydrogenase
CA483974	GO:0000166	F	nucleotide binding	transcription factor with ap2 domain
CA483974	GO:0003677	F	DNA binding	transcription factor with ap2 domain
CA483974	GO:0005856	C	cytoskeleton	transcription factor with ap2 domain
CA483974	GO:0005515	F	protein binding	transcription factor with ap2 domain
CA483974	GO:0006259	P	DNA metabolic process	transcription factor with ap2 domain
CA483974	GO:0006950	P	response to stress	transcription factor with ap2 domain
CA483974	GO:0009987	P	cellular process	transcription factor with ap2 domain
CA483974	GO:0003774	F	motor activity	transcription factor with ap2 domain
BQ839264	GO:0005737	C	cytoplasm	anthocyanin 3 -o-beta-glucosyltransferase
BQ839264	GO:0008152	P	metabolic process	anthocyanin 3 -o-beta-glucosyltransferase
BQ839264	GO:0016740	F	transferase activity	anthocyanin 3 -o-beta-glucosyltransferase
BQ608379	GO:0019538	P	protein metabolic process	aspartic proteinase nepenthesin-1
BQ608379	GO:0016787	F	hydrolase activity	aspartic proteinase nepenthesin-1
BQ240752	GO:0005975	P	carbohydrate metabolic process	alpha-galactosidase b
BQ240752	GO:0005618	C	cell wall	alpha-galactosidase b
BQ240752	GO:0005739	C	mitochondrion	alpha-galactosidase b
BQ240752	GO:0016787	F	hydrolase activity	alpha-galactosidase b
CA600562	GO:0005737	C	cytoplasm	gdsl esterase lipase exl3-like
CA600562	GO:0006629	P	lipid metabolic process	gdsl esterase lipase exl3-like
CA600562	GO:0016787	F	hydrolase activity	gdsl esterase lipase exl3-like
CA608089	GO:0009058	P	biosynthetic process	histone h4
CA608089	GO:0005730	C	nucleolus	histone h4
CA608089	GO:0005773	C	vacuole	histone h4
CA608089	GO:0005575	C	cellular_component	histone h4
CA608089	GO:0006139	P	nucleobase-containing compound metabolic process	histone h4
CA608089	GO:0005622	C	intracellular	histone h4
CA608089	GO:0005886	C	plasma membrane	histone h4
CA608089	GO:0009536	C	plastid	histone h4
CA608089	GO:0009579	C	thylakoid	histone h4
CA608089	GO:0003677	F	DNA binding	histone h4
CA608089	GO:0005515	F	protein binding	histone h4
CA608089	GO:0016020	C	membrane	histone h4
CA608089	GO:0016043	P	cellular component organization	histone h4
CA608089	GO:0005829	C	cytosol	histone h4
CA598152	GO:0016020	C	membrane	chlorophyll a-b binding protein chloroplastic-like
CA598152	GO:0015979	P	photosynthesis	chlorophyll a-b binding protein chloroplastic-like
CA598152	GO:0005488	F	binding	chlorophyll a-b binding protein chloroplastic-like
CA598152	GO:0009579	C	thylakoid	chlorophyll a-b binding protein chloroplastic-like
CA709987	GO:0006091	P	generation of precursor metabolites and energy	chlorophyll a-b binding chloroplastic
CA709987	GO:0016020	C	membrane	chlorophyll a-b binding chloroplastic
CA709987	GO:0006464	P	cellular protein modification process	chlorophyll a-b binding chloroplastic
CA709987	GO:0015979	P	photosynthesis	chlorophyll a-b binding chloroplastic
CA709987	GO:0005488	F	binding	chlorophyll a-b binding chloroplastic
CA709987	GO:0009536	C	plastid	chlorophyll a-b binding chloroplastic
CA709987	GO:0009579	C	thylakoid	chlorophyll a-b binding chloroplastic
CA733851	GO:0005975	P	carbohydrate metabolic process	hypothetical protein F775_21223
CA733851	GO:0008152	P	metabolic process	hypothetical protein F775_21223
CA733851	GO:0030234	F	enzyme regulator activity	hypothetical protein F775_21223
CA733851	GO:0009987	P	cellular process	hypothetical protein F775_21223
CA733851	GO:0016787	F	hydrolase activity	hypothetical protein F775_21223
CA734406	GO:0005975	P	carbohydrate metabolic process	hypothetical protein TRIUR3_16780
CA734406	GO:0008152	P	metabolic process	hypothetical protein TRIUR3_16780
CA734406	GO:0030234	F	enzyme regulator activity	hypothetical protein TRIUR3_16780
CA734406	GO:0009987	P	cellular process	hypothetical protein TRIUR3_16780
CA734406	GO:0016787	F	hydrolase activity	hypothetical protein TRIUR3_16780
CA741179	GO:0008150	P	biological_process	bahd acyltransferase dcr-like
CA741179	GO:0005737	C	cytoplasm	bahd acyltransferase dcr-like
CA741179	GO:0008152	P	metabolic process	bahd acyltransferase dcr-like
CA741179	GO:0009653	P	anatomical structure morphogenesis	bahd acyltransferase dcr-like
CA741179	GO:0016740	F	transferase activity	bahd acyltransferase dcr-like
CA731048	GO:0005975	P	carbohydrate metabolic process	protein yls9-like
CA731048	GO:0005739	C	mitochondrion	protein yls9-like
CA727356	GO:0000166	F	nucleotide binding	protein hothead-like
CA727356	GO:0005737	C	cytoplasm	protein hothead-like
CA727356	GO:0003824	F	catalytic activity	protein hothead-like
CA727356	GO:0008152	P	metabolic process	protein hothead-like
CA727356	GO:0009987	P	cellular process	protein hothead-like
CA728357	GO:0005737	C	cytoplasm	gdsl esterase lipase at5g45670-like
CA728357	GO:0006629	P	lipid metabolic process	gdsl esterase lipase at5g45670-like
CA728357	GO:0016787	F	hydrolase activity	gdsl esterase lipase at5g45670-like
CA708481	GO:0019538	P	protein metabolic process	aspartic proteinase nepenthesin-1
CA708481	GO:0016787	F	hydrolase activity	aspartic proteinase nepenthesin-1
CA712028	GO:0005737	C	cytoplasm	dd1a protein
CA711010	GO:0006629	P	lipid metabolic process	gdsl esterase lipase
CA711010	GO:0016787	F	hydrolase activity	gdsl esterase lipase
CA696547	GO:0003676	F	nucleic acid binding	PREDICTED: uncharacterized protein LOC100836458
CA696547	GO:0005737	C	cytoplasm	PREDICTED: uncharacterized protein LOC100836458
CA696547	GO:0016020	C	membrane	PREDICTED: uncharacterized protein LOC100836458
CA696547	GO:0005488	F	binding	PREDICTED: uncharacterized protein LOC100836458
CA634332	GO:0006629	P	lipid metabolic process	hypothetical protein F775_29216
CA634332	GO:0016787	F	hydrolase activity	hypothetical protein F775_29216
CA702589	GO:0008152	P	metabolic process	gdsl esterase lipase at5g33370-like
CA702589	GO:0016787	F	hydrolase activity	gdsl esterase lipase at5g33370-like
CA676813	GO:0003824	F	catalytic activity	ribulose bisphosphate carboxylase small chain chloroplastic
CA676813	GO:0008152	P	metabolic process	ribulose bisphosphate carboxylase small chain chloroplastic
CA676813	GO:0009987	P	cellular process	ribulose bisphosphate carboxylase small chain chloroplastic
CA678220	GO:0016020	C	membrane	photosystem i reaction center subunit iii
CA678220	GO:0009536	C	plastid	photosystem i reaction center subunit iii
CA678220	GO:0009579	C	thylakoid	photosystem i reaction center subunit iii
CA632722	GO:0005975	P	carbohydrate metabolic process	protochlorophyllide reductase chloroplastic
CA632722	GO:0003824	F	catalytic activity	protochlorophyllide reductase chloroplastic
CA632722	GO:0008152	P	metabolic process	protochlorophyllide reductase chloroplastic
CA632722	GO:0015979	P	photosynthesis	protochlorophyllide reductase chloroplastic
CA632722	GO:0009058	P	biosynthetic process	protochlorophyllide reductase chloroplastic
CA632722	GO:0009536	C	plastid	protochlorophyllide reductase chloroplastic
CA632722	GO:0009987	P	cellular process	protochlorophyllide reductase chloroplastic
CV767127	GO:0005737	C	cytoplasm	peroxidase 56
CV767127	GO:0003824	F	catalytic activity	peroxidase 56
CV767127	GO:0009056	P	catabolic process	peroxidase 56
CV767127	GO:0008152	P	metabolic process	peroxidase 56
CV767127	GO:0005576	C	extracellular region	peroxidase 56
CV767127	GO:0005488	F	binding	peroxidase 56
CV767127	GO:0006950	P	response to stress	peroxidase 56
CV767127	GO:0009987	P	cellular process	peroxidase 56
CA647871	GO:0005737	C	cytoplasm	disease resistance response
CA647871	GO:0016020	C	membrane	disease resistance response
CK215806	GO:0003677	F	DNA binding	histone h3
CK215806	GO:0008150	P	biological_process	histone h3
CK215806	GO:0005515	F	protein binding	histone h3
CK215806	GO:0016043	P	cellular component organization	histone h3
CK215806	GO:0005730	C	nucleolus	histone h3
CK215806	GO:0005622	C	intracellular	histone h3
CK215806	GO:0009536	C	plastid	histone h3
CJ654169	GO:0005737	C	cytoplasm	gdsl esterase lipase
CJ654169	GO:0009056	P	catabolic process	gdsl esterase lipase
CJ654169	GO:0006629	P	lipid metabolic process	gdsl esterase lipase
CJ654169	GO:0016787	F	hydrolase activity	gdsl esterase lipase
CJ610907	GO:0000166	F	nucleotide binding	disease resistance rpp13-like protein 1
CJ610907	GO:0008152	P	metabolic process	disease resistance rpp13-like protein 1
CJ610907	GO:0006464	P	cellular protein modification process	disease resistance rpp13-like protein 1
CJ610907	GO:0030246	F	carbohydrate binding	disease resistance rpp13-like protein 1
CJ610907	GO:0016301	F	kinase activity	disease resistance rpp13-like protein 1
CJ610907	GO:0009987	P	cellular process	disease resistance rpp13-like protein 1
CV780630	GO:0003677	F	DNA binding	aspartyl protease
CV780630	GO:0019538	P	protein metabolic process	aspartyl protease
CV780630	GO:0005737	C	cytoplasm	aspartyl protease
CV780630	GO:0005618	C	cell wall	aspartyl protease
CV780630	GO:0005576	C	extracellular region	aspartyl protease
CV780630	GO:0016787	F	hydrolase activity	aspartyl protease
CK169855	GO:0005975	P	carbohydrate metabolic process	tpa: protochlorophyllide reductase-like protein
CK169855	GO:0003824	F	catalytic activity	tpa: protochlorophyllide reductase-like protein
CK169855	GO:0008152	P	metabolic process	tpa: protochlorophyllide reductase-like protein
CK169855	GO:0015979	P	photosynthesis	tpa: protochlorophyllide reductase-like protein
CK169855	GO:0009058	P	biosynthetic process	tpa: protochlorophyllide reductase-like protein
CK169855	GO:0009536	C	plastid	tpa: protochlorophyllide reductase-like protein
CK169855	GO:0009987	P	cellular process	tpa: protochlorophyllide reductase-like protein
CK201765	GO:0019725	P	cellular homeostasis	probable nucleoredoxin 1-1-like
CK201765	GO:0009605	P	response to external stimulus	probable nucleoredoxin 1-1-like
CK201765	GO:0003824	F	catalytic activity	probable nucleoredoxin 1-1-like
CK201765	GO:0008152	P	metabolic process	probable nucleoredoxin 1-1-like
CK201765	GO:0016043	P	cellular component organization	probable nucleoredoxin 1-1-like
CK201765	GO:0030154	P	cell differentiation	probable nucleoredoxin 1-1-like
CK201765	GO:0005829	C	cytosol	probable nucleoredoxin 1-1-like
CK201765	GO:0009653	P	anatomical structure morphogenesis	probable nucleoredoxin 1-1-like
CK201765	GO:0009856	P	pollination	probable nucleoredoxin 1-1-like
CK201765	GO:0003674	F	molecular_function	probable nucleoredoxin 1-1-like
CK201765	GO:0016049	P	cell growth	probable nucleoredoxin 1-1-like
CD898757	GO:0019538	P	protein metabolic process	cysteine proteinase inhibitor 8
CD898757	GO:0030234	F	enzyme regulator activity	cysteine proteinase inhibitor 8
CD898757	GO:0009987	P	cellular process	cysteine proteinase inhibitor 8
CK215845	GO:0005975	P	carbohydrate metabolic process	protein
CK215845	GO:0003824	F	catalytic activity	protein
CK215845	GO:0008152	P	metabolic process	protein
CK215845	GO:0015979	P	photosynthesis	protein
CK215845	GO:0009058	P	biosynthetic process	protein
CK215845	GO:0009987	P	cellular process	protein
CK215845	GO:0009536	C	plastid	protein
CK215985	GO:0005975	P	carbohydrate metabolic process	ribulose- -bisphosphate carboxylase oxygenase small subunit
CK215985	GO:0003824	F	catalytic activity	ribulose- -bisphosphate carboxylase oxygenase small subunit
CK215985	GO:0008152	P	metabolic process	ribulose- -bisphosphate carboxylase oxygenase small subunit
CK215985	GO:0015979	P	photosynthesis	ribulose- -bisphosphate carboxylase oxygenase small subunit
CK215985	GO:0009058	P	biosynthetic process	ribulose- -bisphosphate carboxylase oxygenase small subunit
CK215985	GO:0009987	P	cellular process	ribulose- -bisphosphate carboxylase oxygenase small subunit
CK215985	GO:0009536	C	plastid	ribulose- -bisphosphate carboxylase oxygenase small subunit
CK213113	GO:0005975	P	carbohydrate metabolic process	tpa: protochlorophyllide reductase-like protein
CK213113	GO:0003824	F	catalytic activity	tpa: protochlorophyllide reductase-like protein
CK213113	GO:0008152	P	metabolic process	tpa: protochlorophyllide reductase-like protein
CK213113	GO:0015979	P	photosynthesis	tpa: protochlorophyllide reductase-like protein
CK213113	GO:0009058	P	biosynthetic process	tpa: protochlorophyllide reductase-like protein
CK213113	GO:0009536	C	plastid	tpa: protochlorophyllide reductase-like protein
CK213113	GO:0009987	P	cellular process	tpa: protochlorophyllide reductase-like protein
CK213371	GO:0009607	P	response to biotic stimulus	mlp-like protein 423-like
CK213371	GO:0006950	P	response to stress	mlp-like protein 423-like
CK212000	GO:0008152	P	metabolic process	chalcone synthase
CK212000	GO:0016740	F	transferase activity	chalcone synthase
CD932459	GO:0005737	C	cytoplasm	hypothetical protein TRIUR3_07252
CD885900	GO:0005975	P	carbohydrate metabolic process	hypothetical protein F775_30815
CD885900	GO:0008152	P	metabolic process	hypothetical protein F775_30815
CD885900	GO:0030234	F	enzyme regulator activity	hypothetical protein F775_30815
CD885900	GO:0009987	P	cellular process	hypothetical protein F775_30815
CD885900	GO:0016787	F	hydrolase activity	hypothetical protein F775_30815
CK164325	GO:0009607	P	response to biotic stimulus	mlp-like protein 423-like
CK164325	GO:0006950	P	response to stress	mlp-like protein 423-like
CK166279	GO:0005975	P	carbohydrate metabolic process	tpa: protochlorophyllide reductase-like protein
CK166279	GO:0003824	F	catalytic activity	tpa: protochlorophyllide reductase-like protein
CK166279	GO:0008152	P	metabolic process	tpa: protochlorophyllide reductase-like protein
CK166279	GO:0015979	P	photosynthesis	tpa: protochlorophyllide reductase-like protein
CK166279	GO:0009058	P	biosynthetic process	tpa: protochlorophyllide reductase-like protein
CK166279	GO:0009536	C	plastid	tpa: protochlorophyllide reductase-like protein
CK166279	GO:0009987	P	cellular process	tpa: protochlorophyllide reductase-like protein
CD885321	GO:0003824	F	catalytic activity	unnamed protein product
CD885321	GO:0008152	P	metabolic process	unnamed protein product
CD885321	GO:0005488	F	binding	unnamed protein product
CD928170	GO:0016787	F	hydrolase activity	aspartic proteinase nepenthesin-1
CD896870	GO:0000166	F	nucleotide binding	protein hothead-like
CD896870	GO:0005737	C	cytoplasm	protein hothead-like
CD896870	GO:0003824	F	catalytic activity	protein hothead-like
CD896870	GO:0008152	P	metabolic process	protein hothead-like
CD896870	GO:0009987	P	cellular process	protein hothead-like
CD887287	GO:0019538	P	protein metabolic process	aspartic proteinase nepenthesin-1
CD887287	GO:0016787	F	hydrolase activity	aspartic proteinase nepenthesin-1
CD888515	GO:0006950	P	response to stress	defensin protein
GH726589	GO:0019538	P	protein metabolic process	aspartic proteinase nepenthesin-2
GH726589	GO:0005737	C	cytoplasm	aspartic proteinase nepenthesin-2
GH726589	GO:0005622	C	intracellular	aspartic proteinase nepenthesin-2
GH726589	GO:0016787	F	hydrolase activity	aspartic proteinase nepenthesin-2
GH730995	GO:0019538	P	protein metabolic process	serine carboxypeptidase-like 34
GH730995	GO:0005737	C	cytoplasm	serine carboxypeptidase-like 34
GH730995	GO:0005618	C	cell wall	serine carboxypeptidase-like 34
GH730995	GO:0005576	C	extracellular region	serine carboxypeptidase-like 34
GH730995	GO:0005773	C	vacuole	serine carboxypeptidase-like 34
GH730995	GO:0016787	F	hydrolase activity	serine carboxypeptidase-like 34
CK170647	GO:0005737	C	cytoplasm	ac084884_15 proline-rich protein
CJ799091	GO:0005634	C	nucleus	squamosa promoter-binding-like protein 3
CJ799091	GO:0003677	F	DNA binding	squamosa promoter-binding-like protein 3
GH725584	GO:0003824	F	catalytic activity	peroxidase 52-like
GH725584	GO:0008152	P	metabolic process	peroxidase 52-like
GH725584	GO:0005576	C	extracellular region	peroxidase 52-like
GH725584	GO:0005488	F	binding	peroxidase 52-like
GH725584	GO:0006950	P	response to stress	peroxidase 52-like
GH731510	GO:0016787	F	hydrolase activity	invertase inhibitor

## Sheet: EC details
TC369256	GO:0005737	proline-rich protein
TC372452	GO:0016020	probable mannan synthase 11-like
TC372452	GO:0008152
TC372452	GO:0016043
TC372452	GO:0005794
TC372452	GO:0016740
TC374206	GO:0006091	chlorophyll a-b binding chloroplastic
TC374206	GO:0016020
TC374206	GO:0006464
TC374206	GO:0015979
TC374206	GO:0005488
TC374206	GO:0009536
TC374206	GO:0009579
TC375931	GO:0005975	tpa: protochlorophyllide reductase-like protein
TC375931	GO:0003824
TC375931	GO:0008152
TC375931	GO:0015979
TC375931	GO:0009058
TC375931	GO:0009536
TC375931	GO:0009987
TC375931	EC:1.3.1.33
TC381423	GO:0008289	type 1 non specific lipid transfer protein precursor
TC381423	GO:0006810
TC381576	GO:0005737	ac084884_15 proline-rich protein
TC381772	GO:0005515	o-methyltransferase zrp4
TC381772	GO:0008152
TC381772	GO:0016740
TC381772	EC:2.1.1
TC382754	GO:0005975	beta-glucosidase isozyme 2 precursor
TC382754	GO:0005737
TC382754	GO:0005739
TC382754	GO:0016787
TC384478	GO:0005515	o-methyltransferase zrp4-like
TC384478	GO:0008152
TC384478	GO:0016740
TC384478	EC:2.1.1
TC384631	GO:0005737	ac084884_15 proline-rich protein
TC385735	GO:0005737	expansin os-expa2
TC385735	GO:0005618
TC385735	GO:0016020
TC385735	GO:0016043
TC385735	GO:0005576
TC387126	GO:0005737	tpd1 precursor
TC389009	GO:0005737	li-tolerant lipase 1 isoform 1
TC389009	GO:0006629
TC389009	GO:0009536
TC389009	GO:0016787
TC389348	GO:0006091	plastoquinol-plastocyanin reductase
TC389348	GO:0016020
TC389348	GO:0016043
TC389348	GO:0015979
TC389348	GO:0006139
TC389348	GO:0009536
TC389348	GO:0009579
TC389918	GO:0005515	o-methyltransferase zrp4
TC389918	GO:0008152
TC389918	GO:0016043
TC389918	GO:0016740
TC389918	EC:2.1.1
TC390965	GO:0005737	disease resistance response
TC391285	GO:0009628	somatic embryogenesis receptor kinase 2-like
TC391285	GO:0005737
TC391285	GO:0007165
TC391285	GO:0009056
TC391285	GO:0008152
TC391285	GO:0016301
TC391285	GO:0006950
TC391285	GO:0009987
TC391345	GO:0019538	alpha amylase inhibitor
TC391345	GO:0030234
TC391345	GO:0009987
TC391361	GO:0005634	histone h3
TC391361	GO:0003677
TC391361	GO:0008150
TC391361	GO:0005515
TC391361	GO:0016043
TC391361	GO:0005622
TC391361	GO:0009536
TC391846	GO:0016020	threonine endopeptidase
TC391846	GO:0009536
TC391846	GO:0009579
TC391949	GO:0005975	hypothetical protein F775_29667
TC391949	GO:0008152
TC391949	GO:0030234
TC391949	GO:0009987
TC391949	GO:0016787
TC391949	EC:3.1.1.11
TC391949	EC:3.1.1.1
TC392272	GO:0005634	histone h3
TC392272	GO:0003677
TC392272	GO:0008150
TC392272	GO:0005515
TC392272	GO:0016043
TC392272	GO:0005622
TC392272	GO:0009536
TC392484	GO:0005975	hypothetical protein TRIUR3_16780
TC392484	GO:0008152
TC392484	GO:0030234
TC392484	GO:0009987
TC392484	GO:0016787
TC392484	EC:3.1.1.11
TC392484	EC:3.1.1.1
TC392531	GO:0005737	brassinosteroid insensitive 1-associated receptor kinase 1 precursor
TC392531	GO:0003824
TC392531	GO:0008152
TC392531	GO:0016301
TC392531	GO:0009987
TC392624	GO:0005975	pectinesterase inhibitor
TC392624	GO:0008152
TC392624	GO:0030234
TC392624	GO:0009987
TC392624	GO:0016787
TC392624	EC:3.1.1.11
TC392624	EC:3.1.1.1
TC395245	GO:0009058	chalcone synthase
TC395245	GO:0016740
TC396830	GO:0005975	tpa: protochlorophyllide reductase-like protein
TC396830	GO:0003824
TC396830	GO:0008152
TC396830	GO:0015979
TC396830	GO:0009058
TC396830	GO:0009536
TC396830	GO:0009987
TC396830	EC:1.8.99
TC396830	EC:1.6.99.1
TC396830	EC:1.3.1.33
TC396906	GO:0005737	-1 protein
TC396906	GO:0005622
TC397899	GO:0019538	non-specific lipid-transfer protein ap10-like
TC397899	GO:0005737
TC397899	GO:0008289
TC397899	GO:0016740
TC397899	GO:0006810
TC397899	GO:0016787
TC398098	GO:0005975	hypothetical protein TRIUR3_10731
TC398098	GO:0008152
TC398098	GO:0030234
TC398098	GO:0009987
TC398098	GO:0016787
TC398098	EC:3.1.1.11
TC398098	EC:3.1.1.1
TC398793	GO:0005975	tpa: protochlorophyllide reductase-like protein
TC398793	GO:0003824
TC398793	GO:0008152
TC398793	GO:0015979
TC398793	GO:0009058
TC398793	GO:0009536
TC398793	GO:0009987
TC398793	EC:1.3.1.33
TC399875	GO:0008150	mlp-like protein 423-like
TC400241	GO:0005737	proline-rich protein
TC400874	GO:0005737	gdsl esterase lipase at5g33370-like
TC400874	GO:0006629
TC400874	GO:0009536
TC400874	GO:0016787
TC401553	GO:0005634	histone h2a
TC401553	GO:0003677
TC401553	GO:0005515
TC401553	GO:0005622
TC401711	GO:0005975	pectinesterase inhibitor
TC401711	GO:0008152
TC401711	GO:0030234
TC401711	GO:0009987
TC401711	GO:0016787
TC401711	EC:3.1.1.11
TC401711	EC:3.1.1.1
TC401814	GO:0016787	invertase inhibitor
TC401923	GO:0005634	protein radialis-like 3-like
TC401923	GO:0003677
TC401923	GO:0003682
TC401923	GO:0005622
TC402071	GO:0019538	aspartic proteinase nepenthesin-1
TC402071	GO:0016787
TC402071	EC:3.4.23
TC402209	GO:0005975	hypothetical protein F775_09917
TC402209	GO:0008152
TC402209	GO:0030234
TC402209	GO:0009987
TC402209	GO:0016787
TC402209	EC:3.1.1.11
TC402209	EC:3.1.1.1
TC402490	GO:0005975	beta glucanase
TC402490	GO:0005737
TC402490	GO:0016787
TC402746	GO:0005975	tpa: protochlorophyllide reductase-like protein
TC402746	GO:0003824
TC402746	GO:0008152
TC402746	GO:0015979
TC402746	GO:0009058
TC402746	GO:0009536
TC402746	GO:0009987
TC402746	EC:1.3.1.33
TC402900	GO:0005975	alpha-galactosidase a
TC402900	GO:0005618
TC402900	GO:0005739
TC402900	GO:0016787
TC402977	GO:0009058	chalcone synthase-like
TC402977	GO:0016740
TC403070	GO:0003824	prolyl 4- expressed
TC403070	GO:0008152
TC403070	GO:0005488
TC403070	GO:0030246
TC403070	EC:1.14.11
TC403872	GO:0005634	histone h3
TC403872	GO:0003677
TC403872	GO:0008150
TC403872	GO:0005515
TC403872	GO:0016043
TC403872	GO:0005622
TC403872	GO:0009536
TC405420	GO:0005634	tpa_exp: homeodomain leucine zipper family iv protein
TC405420	GO:0003677
TC406054	GO:0005737	proline-rich protein 4-like
TC407988	GO:0008150	chemocyanin precursor
TC407988	GO:0005737
TC407988	GO:0007275
TC407988	GO:0009791
TC407988	GO:0005576
TC407988	GO:0005488
TC407988	GO:0003674
TC408508	GO:0005975	hypothetical protein TRIUR3_06879
TC408508	GO:0008152
TC408508	GO:0030234
TC408508	GO:0009987
TC408508	GO:0016787
TC408508	EC:3.1.1.11
TC408508	EC:3.1.1.1
TC409851	GO:0005737	hypothetical protein TRIUR3_07252
TC409998	GO:0019538	aspartic proteinase nepenthesin-2
TC409998	GO:0016787
TC409998	EC:3.4.23
TC410086	GO:0005975	antifreeze protein maxi-like
TC410086	GO:0008152
TC410086	GO:0030234
TC410086	GO:0009987
TC410086	GO:0016787
TC410086	EC:3.1.1.11
TC410086	EC:3.1.1.1
TC411677	GO:0019538	aspartic proteinase nepenthesin-2
TC411677	GO:0005737
TC411677	GO:0016787
TC411677	EC:3.4.23
TC411841	GO:0005737	tuliposide a-converting enzyme chloroplastic-like
TC411841	GO:0008152
TC411841	GO:0016787
TC413504	GO:0005737	peroxidase 4
TC413504	GO:0003824
TC413504	GO:0008152
TC413504	GO:0005576
TC413504	GO:0005488
TC413504	GO:0006950
TC413504	EC:1.11.1.7
TC414195	GO:0008150	peroxidase 21
TC414195	GO:0009607
TC414195	GO:0009605
TC414195	GO:0003824
TC414195	GO:0009056
TC414195	GO:0008152
TC414195	GO:0005829
TC414195	GO:0005488
TC414195	GO:0006950
TC414195	GO:0009987
TC414195	EC:1.11.1.7
TC414859	GO:0005975	beta-glucosidase isozyme 2 precursor
TC414859	GO:0005737
TC414859	GO:0005739
TC414859	GO:0016787
TC414859	EC:3.2.1.21
TC414859	EC:3.2.1
TC415606	GO:0005737	chemocyanin precursor
TC415606	GO:0005488
TC415606	GO:0003674
TC415700	GO:0000166	protein hothead-like
TC415700	GO:0005737
TC415700	GO:0003824
TC415700	GO:0008152
TC415700	GO:0009987
TC415700	EC:1.1.99.1
TC415986	GO:0019538	aspartic proteinase nepenthesin-2
TC415986	GO:0016787
TC415986	EC:3.4.23
TC416427	GO:0005975	udp-glucuronate 4-epimerase 6-like
TC416427	GO:0003824
TC416427	GO:0005739
TC416427	GO:0005488
TC416485	GO:0005737	udp-n-acetylmuramoyl-l-alanyl-d-glutamate-- 6-diaminopimelate ligase
TC416485	GO:0003824
TC416485	GO:0016043
TC416485	GO:0006139
TC416485	GO:0009987
TC416708	GO:0005975	endoglucanase 11
TC416708	GO:0005737
TC416708	GO:0009056
TC416708	GO:0016043
TC416708	GO:0005576
TC416708	GO:0009987
TC416708	GO:0016787
TC416708	EC:3.2.1.4
TC416882	GO:0006091	chlorophyll a-b binding chloroplastic
TC416882	GO:0016020
TC416882	GO:0006464
TC416882	GO:0015979
TC416882	GO:0005488
TC416882	GO:0009536
TC416882	GO:0009579
TC417774	GO:0005737	kda proline-rich protein
TC418708	GO:0005975	tpa: protochlorophyllide reductase-like protein
TC418708	GO:0003824
TC418708	GO:0008152
TC418708	GO:0015979
TC418708	GO:0009058
TC418708	GO:0009536
TC418708	GO:0009987
TC418708	EC:1.3.1.33
TC419871	GO:0005737	germin-like protein 1-3
TC419871	GO:0005576
TC419871	GO:0005488
TC419871	GO:0003674
TC421709	GO:0005737	exb15_orysj ame: full=expansin-b15 ame: full=beta-expansin-15 ame: full= 15 ame: full= flags: precursor
TC421709	GO:0005618
TC421709	GO:0016020
TC421709	GO:0016043
TC421709	GO:0005576
TC421709	GO:0000003
TC421972	GO:0005634	histone-like protein
TC421972	GO:0003677
TC421972	GO:0016043
TC421972	GO:0005622
TC422436	GO:0008150	basic blue
TC422436	GO:0007275
TC422436	GO:0009791
TC422436	GO:0005488
TC422436	GO:0003674
TC422738	GO:0009058	chalcone synthase
TC422738	GO:0016740
TC423343	GO:0005975	pectinesterase inhibitor
TC423343	GO:0008152
TC423343	GO:0030234
TC423343	GO:0009987
TC423343	GO:0016787
TC423343	EC:3.1.1.11
TC423343	EC:3.1.1.1
TC423636	GO:0005737	ac084884_15 proline-rich protein
TC423743	GO:0003677	family transcriptional regulator
TC423743	GO:0003682
TC423743	GO:0005622
TC423971	GO:0005737	-1 protein
TC423971	GO:0005622
TC424441	GO:0008150	peroxidase 21-like
TC424441	GO:0009607
TC424441	GO:0009605
TC424441	GO:0003824
TC424441	GO:0009056
TC424441	GO:0008152
TC424441	GO:0005829
TC424441	GO:0005488
TC424441	GO:0006950
TC424441	GO:0009987
TC424441	EC:1.11.1.7
TC424939	GO:0019538	aspartic proteinase nepenthesin-2
TC424939	GO:0016787
TC424939	EC:3.4.23
TC425199	GO:0005488	metallothionein-like protein
TC425199	GO:0009536
TC425949	GO:0003677	unnamed protein product
TC425949	GO:0003682
TC425949	GO:0005622
TC425956	GO:0005975	beta-fructofuranosidase 1
TC425956	GO:0005737
TC425956	GO:0005783
TC425956	GO:0016740
TC425956	GO:0009987
TC425956	GO:0016787
TC425956	EC:3.2.1.26
TC425956	EC:3.2.1
TC425956	EC:3.2.1.48
TC426082	GO:0019538	aspartic proteinase nepenthesin-2
TC426082	GO:0016787
TC426082	EC:3.4.23
TC426354	GO:0019538	aspartic proteinase nepenthesin-2
TC426354	GO:0005737
TC426354	GO:0016787
TC426354	EC:3.4.23
TC427067	GO:0005634	histone h3
TC427067	GO:0003677
TC427067	GO:0008150
TC427067	GO:0005515
TC427067	GO:0016043
TC427067	GO:0005622
TC427067	GO:0009536
TC427555	GO:0005975	ribulose- -bisphosphate carboxylase oxygenase large subunit
TC427555	GO:0003824
TC427555	GO:0008152
TC427555	GO:0015979
TC427555	GO:0009058
TC427555	GO:0005488
TC427555	GO:0009987
TC427555	GO:0009536
TC427555	EC:4.1.1.39
TC428201	GO:0005737	gdsl esterase lipase at1g28600-like
TC428201	GO:0009056
TC428201	GO:0006629
TC428201	GO:0016787
TC428201	EC:3.1.1
TC430053	GO:0005975	hypothetical protein TRIUR3_10731
TC430053	GO:0008152
TC430053	GO:0030234
TC430053	GO:0009987
TC430053	GO:0016787
TC430053	EC:3.1.1.11
TC430053	EC:3.1.1.1
TC431295	GO:0019538	subtilisin-like protease
TC431295	GO:0016787
TC431295	EC:3.4.21
TC431620	GO:0008150	peroxidase 21-like
TC431620	GO:0009607
TC431620	GO:0009605
TC431620	GO:0003824
TC431620	GO:0009056
TC431620	GO:0008152
TC431620	GO:0005829
TC431620	GO:0005488
TC431620	GO:0006950
TC431620	GO:0009987
TC431620	EC:1.11.1.7
TC431700	GO:0005975	beta-glucosidase isozyme 2 precursor
TC431700	GO:0005737
TC431700	GO:0005739
TC431700	GO:0016787
TC431700	EC:3.2.1.21
TC431700	EC:3.2.1
TC432078	GO:0008152	agmatine coumaroyltransferase-2-like
TC432078	GO:0016740
TC435045	GO:0005975	hypothetical protein F775_09917
TC435045	GO:0008152
TC435045	GO:0030234
TC435045	GO:0009987
TC435045	GO:0016787
TC435045	EC:3.1.1.11
TC435045	EC:3.1.1.1
TC435102	GO:0019538	nonspecific lipid-transfer protein precursor
TC435102	GO:0005737
TC435102	GO:0008289
TC435102	GO:0006810
TC435102	GO:0016787
TC435213	GO:0005737	gibberellin-regulated family protein
TC435213	GO:0007165
TC435213	GO:0009719
TC435213	GO:0005576
TC435454	GO:0019538	aspartic proteinase nepenthesin-2
TC435454	GO:0005737
TC435454	GO:0016787
TC435454	EC:3.4.23
TC435665	GO:0005975	endoglucanase 9-like
TC435665	GO:0005737
TC435665	GO:0009056
TC435665	GO:0016043
TC435665	GO:0005576
TC435665	GO:0009987
TC435665	GO:0016787
TC435665	EC:3.2.1.4
TC436009	GO:0005975	endo- -beta-glucanase
TC436009	GO:0005737
TC436009	GO:0005773
TC436009	GO:0006950
TC436009	GO:0009987
TC436009	GO:0016787
TC436009	EC:3.2.1.21
TC436009	EC:3.2.1.39
TC436009	EC:3.2.1
TC436225	GO:0009607	mlp-like protein 423
TC436225	GO:0006950
TC436627	GO:0005737	disease resistance response protein 206-like
TC436816	GO:0006950	defensin-like protein 10-like
TC437522	GO:0003677	nac domain-containing protein 94
TC437522	GO:0009058
TC437522	GO:0006139
TC441408	GO:0005634	protein
TC441408	GO:0003677
TC441408	GO:0005515
TC441408	GO:0005622
TC441447	GO:0006950	cfem domain-containing protein
TC443132	GO:0003824	protein
TC443132	GO:0008152
TC443551	GO:0005975	ribulose bisphosphate carboxylase small chain chloroplastic
TC443551	GO:0003824
TC443551	GO:0008152
TC443551	GO:0015979
TC443551	GO:0009058
TC443551	GO:0009987
TC443551	GO:0009536
TC443551	EC:4.1.1.39
TC444341	GO:0005737	leucine-rich repeat family protein
TC448171	GO:0005975	chlorophyll a-b binding protein chloroplastic-like
TC448171	GO:0006091
TC448171	GO:0003824
TC448171	GO:0016020
TC448171	GO:0006464
TC448171	GO:0015979
TC448171	GO:0005488
TC448171	GO:0030246
TC448171	GO:0009536
TC448171	GO:0009579
TC449843	GO:0005737	disease resistance response protein 206-like
TC450074	GO:0005515	photosystem i reaction center subunit chloroplastic-like
TC450074	GO:0005739
TC450074	GO:0016020
TC450074	GO:0015979
TC450074	GO:0009579
TC450127	GO:0005737	pectinacetylesterase family protein
TC450127	GO:0005739
TC450127	GO:0016020
TC454014	GO:0003824	filament-like plant protein 3 isoform x1
TC454014	GO:0008152
TC454556	GO:0005975	beta-fructofuranosidase 1
TC454556	GO:0005737
TC454556	GO:0005783
TC454556	GO:0016740
TC454556	GO:0009987
TC454556	GO:0016787
TC454556	EC:3.2.1.26
TC454556	EC:3.2.1
TC454556	EC:3.2.1.48
TC455236	GO:0005737	gdsl esterase lipase at5g45670-like
TC455236	GO:0006629
TC455236	GO:0016787
TC456916	GO:0007275	myb domain protein 101
TC456916	GO:0007165
TC456916	GO:0003682
TC456916	GO:0009058
TC456916	GO:0006139
TC456916	GO:0009987
TC456916	GO:0005622
TC456916	GO:0005634
TC456916	GO:0005623
TC456916	GO:0003677
TC456916	GO:0003700
TC456916	GO:0008219
TC456916	GO:0006629
TC456916	GO:0009719
TC457312	GO:0006091	chlorophyll a-b binding chloroplastic
TC457312	GO:0016020
TC457312	GO:0006464
TC457312	GO:0015979
TC457312	GO:0005488
TC457312	GO:0009536
TC457312	GO:0009579
TC457810	GO:0005737	tpd1 precursor
TC459386	GO:0005634	histone
TC459386	GO:0003677
TC459386	GO:0005515
TC459386	GO:0005622
TC460669	GO:0009058	chalcone synthase
TC460669	GO:0016740
TC460753	GO:0005634	histone h3
TC460753	GO:0003677
TC460753	GO:0008150
TC460753	GO:0005515
TC460753	GO:0016043
TC460753	GO:0005622
TC460753	GO:0009536
BQ238284	GO:0006629	hypothetical protein F775_29216
BQ238284	GO:0016787
BQ237419	GO:0005739	adenine nucleotide transporter chloroplastic amyloplastic mitochondrial-like
BQ237419	GO:0016020
BQ237419	GO:0006810
BQ237419	GO:0009536
BQ237419	GO:0009987
CA712979	GO:0019538	aspartic proteinase nepenthesin-1
CA712979	GO:0016787
CA712979	EC:3.4.23
CA710772	GO:0005737	-1 protein
CK211784	GO:0005737	unnamed protein product
CK211784	GO:0005773
CK168987	GO:0008150	gdsl esterase lipase at5g33370-like
CK168987	GO:0009628
CK168987	GO:0005737
CK168987	GO:0009056
CK168987	GO:0009791
CK168987	GO:0006629
CK168987	GO:0009653
CK168987	GO:0005576
CK168987	GO:0006950
CK168987	GO:0016787
CK168987	EC:3.1.1
CK160128	GO:0005634	hypothetical protein F775_18252
CK160128	GO:0016043
CK160128	GO:0006139
BE399389	GO:0005975	hypothetical protein F775_11653
BE399389	GO:0008152
BE399389	GO:0030234
BE399389	GO:0009987
BE399389	GO:0016787
BE399389	EC:3.1.1.11
BE399389	EC:3.1.1.1
BE404935	GO:0000166	protein stichel-like isoform x1
BE404935	GO:0003677
BE404935	GO:0009058
BE404935	GO:0016740
BE404935	GO:0006259
BE404935	GO:0005622
BE404935	EC:2.7.7.7
CJ679744	GO:0000166	abc transporter b family member 2-like
CJ679744	GO:0007165
CJ679744	GO:0016020
CJ679744	GO:0009719
CJ679744	GO:0006810
CJ679744	GO:0005215
CJ679744	GO:0009987
CJ679744	GO:0016787
CJ679744	EC:3.6.1
CJ679744	EC:3.6.1.3
CJ679744	EC:3.6.1.15
AL810425	GO:0005794	histone h4
AL810425	GO:0009058
AL810425	GO:0005730
AL810425	GO:0005773
AL810425	GO:0005575
AL810425	GO:0006139
AL810425	GO:0005622
AL810425	GO:0005886
AL810425	GO:0009536
AL810425	GO:0009579
AL810425	GO:0003677
AL810425	GO:0005515
AL810425	GO:0016020
AL810425	GO:0016043
AL810425	GO:0005829
BJ243270	GO:0005975	endoglucanase 20-like
BJ243270	GO:0005737
BJ243270	GO:0009056
BJ243270	GO:0016043
BJ243270	GO:0005576
BJ243270	GO:0009835
BJ243270	GO:0009987
BJ243270	GO:0016787
BJ243270	EC:3.2.1.4
BE606983	GO:0007165	histidine-containing phosphotransfer protein 1
BE606983	GO:0004871
BE424921	GO:0019538	cysteine proteinase inhibitor 8-like
BE424921	GO:0030234
BE424921	GO:0009987
BE517957	GO:0016740	sulfotransferase 16
BE446669	GO:0019538	membrane protein
BE446669	GO:0016020
BE446669	GO:0016787
BE446669	EC:3.4.21
BE427632	GO:0005737	proline-rich protein 4-like
BQ170551	GO:0005975	pyruvate decarboxylase
BQ170551	GO:0006091
BQ170551	GO:0003824
BQ170551	GO:0009056
BQ170551	GO:0009058
BQ170551	GO:0005488
BQ170551	GO:0006950
BQ170551	EC:4.1.1.1
BQ170589	GO:0005737	peroxidase 15-like
BQ170589	GO:0003824
BQ170589	GO:0008152
BQ170589	GO:0005488
BQ170589	GO:0006950
BQ170589	EC:1.11.1.7
BQ168141	GO:0005975	malate dehydrogenase
BQ168141	GO:0008152
BQ168141	GO:0030234
BQ168141	GO:0009987
BQ168141	GO:0016787
BQ168141	EC:3.1.1.11
BQ168141	EC:3.1.1.1
CA483974	GO:0000166	transcription factor with ap2 domain
CA483974	GO:0003677
CA483974	GO:0005856
CA483974	GO:0005515
CA483974	GO:0006259
CA483974	GO:0006950
CA483974	GO:0009987
CA483974	GO:0003774
CA483974	EC:3.6.1
CA483974	EC:3.6.1.15
BQ839264	GO:0005737	anthocyanin 3 -o-beta-glucosyltransferase
BQ839264	GO:0008152
BQ839264	GO:0016740
BQ608379	GO:0019538	aspartic proteinase nepenthesin-1
BQ608379	GO:0016787
BQ608379	EC:3.4.23
BQ240752	GO:0005975	alpha-galactosidase b
BQ240752	GO:0005618
BQ240752	GO:0005739
BQ240752	GO:0016787
BQ240752	EC:3.2.1.22
BQ240752	EC:3.2.1
CA600562	GO:0005737	gdsl esterase lipase exl3-like
CA600562	GO:0006629
CA600562	GO:0016787
CA608089	GO:0009058	histone h4
CA608089	GO:0005730
CA608089	GO:0005773
CA608089	GO:0005575
CA608089	GO:0006139
CA608089	GO:0005622
CA608089	GO:0005886
CA608089	GO:0009536
CA608089	GO:0009579
CA608089	GO:0003677
CA608089	GO:0005515
CA608089	GO:0016020
CA608089	GO:0016043
CA608089	GO:0005829
CA598152	GO:0016020	chlorophyll a-b binding protein chloroplastic-like
CA598152	GO:0015979
CA598152	GO:0005488
CA598152	GO:0009579
CA709987	GO:0006091	chlorophyll a-b binding chloroplastic
CA709987	GO:0016020
CA709987	GO:0006464
CA709987	GO:0015979
CA709987	GO:0005488
CA709987	GO:0009536
CA709987	GO:0009579
CA733851	GO:0005975	hypothetical protein F775_21223
CA733851	GO:0008152
CA733851	GO:0030234
CA733851	GO:0009987
CA733851	GO:0016787
CA733851	EC:3.1.1.11
CA733851	EC:3.1.1.1
CA734406	GO:0005975	hypothetical protein TRIUR3_16780
CA734406	GO:0008152
CA734406	GO:0030234
CA734406	GO:0009987
CA734406	GO:0016787
CA734406	EC:3.1.1.11
CA734406	EC:3.1.1.1
CA741179	GO:0008150	bahd acyltransferase dcr-like
CA741179	GO:0005737
CA741179	GO:0008152
CA741179	GO:0009653
CA741179	GO:0016740
CA731048	GO:0005975	protein yls9-like
CA731048	GO:0005739
CA727356	GO:0000166	protein hothead-like
CA727356	GO:0005737
CA727356	GO:0003824
CA727356	GO:0008152
CA727356	GO:0009987
CA727356	EC:1.1.99.1
CA728357	GO:0005737	gdsl esterase lipase at5g45670-like
CA728357	GO:0006629
CA728357	GO:0016787
CA708481	GO:0019538	aspartic proteinase nepenthesin-1
CA708481	GO:0016787
CA708481	EC:3.4.23
CA712028	GO:0005737	dd1a protein
CA711010	GO:0006629	gdsl esterase lipase
CA711010	GO:0016787
CA696547	GO:0003676	PREDICTED: uncharacterized protein LOC100836458
CA696547	GO:0005737
CA696547	GO:0016020
CA696547	GO:0005488
CA634332	GO:0006629	hypothetical protein F775_29216
CA634332	GO:0016787
CA702589	GO:0008152	gdsl esterase lipase at5g33370-like
CA702589	GO:0016787
CA676813	GO:0003824	ribulose bisphosphate carboxylase small chain chloroplastic
CA676813	GO:0008152
CA676813	GO:0009987
CA678220	GO:0016020	photosystem i reaction center subunit iii
CA678220	GO:0009536
CA678220	GO:0009579
CA632722	GO:0005975	protochlorophyllide reductase chloroplastic
CA632722	GO:0003824
CA632722	GO:0008152
CA632722	GO:0015979
CA632722	GO:0009058
CA632722	GO:0009536
CA632722	GO:0009987
CA632722	EC:1.3.1.33
CV767127	GO:0005737	peroxidase 56
CV767127	GO:0003824
CV767127	GO:0009056
CV767127	GO:0008152
CV767127	GO:0005576
CV767127	GO:0005488
CV767127	GO:0006950
CV767127	GO:0009987
CV767127	EC:1.11.1.7
CA647871	GO:0005737	disease resistance response
CA647871	GO:0016020
CK215806	GO:0003677	histone h3
CK215806	GO:0008150
CK215806	GO:0005515
CK215806	GO:0016043
CK215806	GO:0005730
CK215806	GO:0005622
CK215806	GO:0009536
CJ654169	GO:0005737	gdsl esterase lipase
CJ654169	GO:0009056
CJ654169	GO:0006629
CJ654169	GO:0016787
CJ654169	EC:3.1.1
CJ610907	GO:0000166	disease resistance rpp13-like protein 1
CJ610907	GO:0008152
CJ610907	GO:0006464
CJ610907	GO:0030246
CJ610907	GO:0016301
CJ610907	GO:0009987
CJ610907	EC:2.7.11
CV780630	GO:0003677	aspartyl protease
CV780630	GO:0019538
CV780630	GO:0005737
CV780630	GO:0005618
CV780630	GO:0005576
CV780630	GO:0016787
CV780630	EC:3.4.23
CK169855	GO:0005975	tpa: protochlorophyllide reductase-like protein
CK169855	GO:0003824
CK169855	GO:0008152
CK169855	GO:0015979
CK169855	GO:0009058
CK169855	GO:0009536
CK169855	GO:0009987
CK169855	EC:1.3.1.33
CK201765	GO:0019725	probable nucleoredoxin 1-1-like
CK201765	GO:0009605
CK201765	GO:0003824
CK201765	GO:0008152
CK201765	GO:0016043
CK201765	GO:0030154
CK201765	GO:0005829
CK201765	GO:0009653
CK201765	GO:0009856
CK201765	GO:0003674
CK201765	GO:0016049
CK201765	EC:1.8.1.8
CD898757	GO:0019538	cysteine proteinase inhibitor 8
CD898757	GO:0030234
CD898757	GO:0009987
CK215845	GO:0005975	protein
CK215845	GO:0003824
CK215845	GO:0008152
CK215845	GO:0015979
CK215845	GO:0009058
CK215845	GO:0009987
CK215845	GO:0009536
CK215845	EC:4.1.1.39
CK215985	GO:0005975	ribulose- -bisphosphate carboxylase oxygenase small subunit
CK215985	GO:0003824
CK215985	GO:0008152
CK215985	GO:0015979
CK215985	GO:0009058
CK215985	GO:0009987
CK215985	GO:0009536
CK215985	EC:4.1.1.39
CK213113	GO:0005975	tpa: protochlorophyllide reductase-like protein
CK213113	GO:0003824
CK213113	GO:0008152
CK213113	GO:0015979
CK213113	GO:0009058
CK213113	GO:0009536
CK213113	GO:0009987
CK213113	EC:1.3.1.33
CK213371	GO:0009607	mlp-like protein 423-like
CK213371	GO:0006950
CK212000	GO:0008152	chalcone synthase
CK212000	GO:0016740
CD932459	GO:0005737	hypothetical protein TRIUR3_07252
CD885900	GO:0005975	hypothetical protein F775_30815
CD885900	GO:0008152
CD885900	GO:0030234
CD885900	GO:0009987
CD885900	GO:0016787
CD885900	EC:3.1.1.11
CD885900	EC:3.1.1.1
CK164325	GO:0009607	mlp-like protein 423-like
CK164325	GO:0006950
CK166279	GO:0005975	tpa: protochlorophyllide reductase-like protein
CK166279	GO:0003824
CK166279	GO:0008152
CK166279	GO:0015979
CK166279	GO:0009058
CK166279	GO:0009536
CK166279	GO:0009987
CK166279	EC:1.3.1.33
CD885321	GO:0003824	unnamed protein product
CD885321	GO:0008152
CD885321	GO:0005488
CD928170	GO:0016787	aspartic proteinase nepenthesin-1
CD896870	GO:0000166	protein hothead-like
CD896870	GO:0005737
CD896870	GO:0003824
CD896870	GO:0008152
CD896870	GO:0009987
CD896870	EC:1.1.99.1
CD887287	GO:0019538	aspartic proteinase nepenthesin-1
CD887287	GO:0016787
CD887287	EC:3.4.23
CD888515	GO:0006950	defensin protein
GH726589	GO:0019538	aspartic proteinase nepenthesin-2
GH726589	GO:0005737
GH726589	GO:0005622
GH726589	GO:0016787
GH726589	EC:3.4.23
GH730995	GO:0019538	serine carboxypeptidase-like 34
GH730995	GO:0005737
GH730995	GO:0005618
GH730995	GO:0005576
GH730995	GO:0005773
GH730995	GO:0016787
GH730995	EC:3.4.21
GH730995	EC:3.4.16
CK170647	GO:0005737	ac084884_15 proline-rich protein
CJ799091	GO:0005634	squamosa promoter-binding-like protein 3
CJ799091	GO:0003677
GH725584	GO:0003824	peroxidase 52-like
GH725584	GO:0008152
GH725584	GO:0005576
GH725584	GO:0005488
GH725584	GO:0006950
GH725584	EC:1.11.1.7
GH731510	GO:0016787	invertase inhibitor
