# Supplementary material for: The transcriptome of the developing grain: a resource for understanding seed development and the molecular control of the functional and nutritional properties of wheat
Source: BMC Genomics. 2017 Oct 11;18:766. doi: 10.1186/s12864-017-4154-z (PMC5637334; doi:10.1186/s12864-017-4154-z)
Supplement: Supplementary file 11 — Gene Ontology categorization and description for annotated transcripts (12792) from 16,237 transcripts that are differentially upregulated at 14dpa. (XLSX 3692 kb) [file 12864_2017_4154_MOESM11_ESM.xlsx]

## Sheet: D14 annotation 12792seq
Transcript IDs	GO IDs	GO category	GO term	Sequence Description	Unique IDs list
TC368547	GO:0005975	P	carbohydrate metabolic process	probable sucrose-phosphate synthase 4	TC368547
TC368547	GO:0008150	P	biological_process	probable sucrose-phosphate synthase 4	TC368550	GO category description: C: Cellular component; F: Molecular Function; P: Biological Process
TC368547	GO:0009628	P	response to abiotic stimulus	probable sucrose-phosphate synthase 4	TC368552
TC368547	GO:0005618	C	cell wall	probable sucrose-phosphate synthase 4	TC368553
TC368547	GO:0006629	P	lipid metabolic process	probable sucrose-phosphate synthase 4	TC368556
TC368547	GO:0009058	P	biosynthetic process	probable sucrose-phosphate synthase 4	TC368563
TC368547	GO:0005576	C	extracellular region	probable sucrose-phosphate synthase 4	TC368564
TC368547	GO:0016740	F	transferase activity	probable sucrose-phosphate synthase 4	TC368565
TC368547	GO:0006950	P	response to stress	probable sucrose-phosphate synthase 4	TC368569
TC368547	GO:0009987	P	cellular process	probable sucrose-phosphate synthase 4	TC368570
TC368550	GO:0005975	P	carbohydrate metabolic process	starch branching enzyme 4	TC368571
TC368550	GO:0006091	P	generation of precursor metabolites and energy	starch branching enzyme 4	TC368574
TC368550	GO:0009058	P	biosynthetic process	starch branching enzyme 4	TC368581
TC368550	GO:0016740	F	transferase activity	starch branching enzyme 4	TC368583
TC368550	GO:0005488	F	binding	starch branching enzyme 4	TC368584
TC368550	GO:0009536	C	plastid	starch branching enzyme 4	TC368586
TC368550	GO:0009987	P	cellular process	starch branching enzyme 4	TC368593
TC368550	GO:0016787	F	hydrolase activity	starch branching enzyme 4	TC368594
TC368552	GO:0005975	P	carbohydrate metabolic process	starch branching enzyme 1	TC368595
TC368552	GO:0006091	P	generation of precursor metabolites and energy	starch branching enzyme 1	TC368596
TC368552	GO:0009058	P	biosynthetic process	starch branching enzyme 1	TC368600
TC368552	GO:0016740	F	transferase activity	starch branching enzyme 1	TC368604
TC368552	GO:0005488	F	binding	starch branching enzyme 1	TC368606
TC368552	GO:0009536	C	plastid	starch branching enzyme 1	TC368607
TC368552	GO:0009987	P	cellular process	starch branching enzyme 1	TC368613
TC368552	GO:0016787	F	hydrolase activity	starch branching enzyme 1	TC368615
TC368553	GO:0005975	P	carbohydrate metabolic process	soluble starch synthase ii-3	TC368620
TC368553	GO:0009058	P	biosynthetic process	soluble starch synthase ii-3	TC368621
TC368553	GO:0016740	F	transferase activity	soluble starch synthase ii-3	TC368630
TC368553	GO:0009536	C	plastid	soluble starch synthase ii-3	TC368647
TC368553	GO:0009987	P	cellular process	soluble starch synthase ii-3	TC368649
TC368556	GO:0005975	P	carbohydrate metabolic process	soluble starch synthase i	TC368650
TC368556	GO:0009628	P	response to abiotic stimulus	soluble starch synthase i	TC368651
TC368556	GO:0006629	P	lipid metabolic process	soluble starch synthase i	TC368662
TC368556	GO:0008152	P	metabolic process	soluble starch synthase i	TC368678
TC368556	GO:0009058	P	biosynthetic process	soluble starch synthase i	TC368679
TC368556	GO:0016740	F	transferase activity	soluble starch synthase i	TC368681
TC368556	GO:0009536	C	plastid	soluble starch synthase i	TC368685
TC368556	GO:0009987	P	cellular process	soluble starch synthase i	TC368698
TC368556	GO:0006950	P	response to stress	soluble starch synthase i	TC368701
TC368563	GO:0005975	P	carbohydrate metabolic process	isoamylase	TC368702
TC368563	GO:0006091	P	generation of precursor metabolites and energy	isoamylase	TC368703
TC368563	GO:0005737	C	cytoplasm	isoamylase	TC368720
TC368563	GO:0016020	C	membrane	isoamylase	TC368721
TC368563	GO:0008152	P	metabolic process	isoamylase	TC368730
TC368563	GO:0005783	C	endoplasmic reticulum	isoamylase	TC368748
TC368563	GO:0009058	P	biosynthetic process	isoamylase	TC368755
TC368563	GO:0016740	F	transferase activity	isoamylase	TC368756
TC368563	GO:0005488	F	binding	isoamylase	TC368761
TC368563	GO:0009536	C	plastid	isoamylase	TC368764
TC368563	GO:0009987	P	cellular process	isoamylase	TC368781
TC368563	GO:0016787	F	hydrolase activity	isoamylase	TC368783
TC368564	GO:0005975	P	carbohydrate metabolic process	starch synthase ii	TC368788
TC368564	GO:0009058	P	biosynthetic process	starch synthase ii	TC368792
TC368564	GO:0016740	F	transferase activity	starch synthase ii	TC368811
TC368564	GO:0009536	C	plastid	starch synthase ii	TC368817
TC368564	GO:0009987	P	cellular process	starch synthase ii	TC368828
TC368565	GO:0005975	P	carbohydrate metabolic process	soluble starch synthase ii-3	TC368857
TC368565	GO:0009058	P	biosynthetic process	soluble starch synthase ii-3	TC368858
TC368565	GO:0016740	F	transferase activity	soluble starch synthase ii-3	TC368881
TC368565	GO:0009536	C	plastid	soluble starch synthase ii-3	TC368882
TC368565	GO:0009987	P	cellular process	soluble starch synthase ii-3	TC368887
TC368569	GO:0005975	P	carbohydrate metabolic process	alpha- glucan phosphorylase l chloroplastic amyloplastic	TC368904
TC368569	GO:0009607	P	response to biotic stimulus	alpha- glucan phosphorylase l chloroplastic amyloplastic	TC368922
TC368569	GO:0009628	P	response to abiotic stimulus	alpha- glucan phosphorylase l chloroplastic amyloplastic	TC368923
TC368569	GO:0009605	P	response to external stimulus	alpha- glucan phosphorylase l chloroplastic amyloplastic	TC368937
TC368569	GO:0009058	P	biosynthetic process	alpha- glucan phosphorylase l chloroplastic amyloplastic	TC368940
TC368569	GO:0016740	F	transferase activity	alpha- glucan phosphorylase l chloroplastic amyloplastic	TC368943
TC368569	GO:0005488	F	binding	alpha- glucan phosphorylase l chloroplastic amyloplastic	TC368950
TC368569	GO:0009536	C	plastid	alpha- glucan phosphorylase l chloroplastic amyloplastic	TC368958
TC368569	GO:0006950	P	response to stress	alpha- glucan phosphorylase l chloroplastic amyloplastic	TC368959
TC368569	GO:0009987	P	cellular process	alpha- glucan phosphorylase l chloroplastic amyloplastic	TC368970
TC368570	GO:0005975	P	carbohydrate metabolic process	waxy	TC368972
TC368570	GO:0009628	P	response to abiotic stimulus	waxy	TC368977
TC368570	GO:0006629	P	lipid metabolic process	waxy	TC368987
TC368570	GO:0009058	P	biosynthetic process	waxy	TC368990
TC368570	GO:0016740	F	transferase activity	waxy	TC368992
TC368570	GO:0009536	C	plastid	waxy	TC369005
TC368570	GO:0006950	P	response to stress	waxy	TC369009
TC368570	GO:0009987	P	cellular process	waxy	TC369033
TC368571	GO:0003674	F	molecular_function	high molecular weight glutenin subunit	TC369038
TC368574	GO:0003674	F	molecular_function	high molecular weight glutenin subunit y	TC369042
TC368581	GO:0019748	P	secondary metabolic process	glycosyltransferase ago61	TC369044
TC368581	GO:0003824	F	catalytic activity	glycosyltransferase ago61	TC369045
TC368581	GO:0005739	C	mitochondrion	glycosyltransferase ago61	TC369063
TC368581	GO:0008152	P	metabolic process	glycosyltransferase ago61	TC369081
TC368581	GO:0016043	P	cellular component organization	glycosyltransferase ago61	TC369095
TC368581	GO:0009058	P	biosynthetic process	glycosyltransferase ago61	TC369099
TC368581	GO:0016740	F	transferase activity	glycosyltransferase ago61	TC369101
TC368581	GO:0030246	F	carbohydrate binding	glycosyltransferase ago61	TC369118
TC368581	GO:0005488	F	binding	glycosyltransferase ago61	TC369133
TC368581	GO:0009987	P	cellular process	glycosyltransferase ago61	TC369137
TC368583	GO:0005975	P	carbohydrate metabolic process	soluble starch synthase i	TC369153
TC368583	GO:0009628	P	response to abiotic stimulus	soluble starch synthase i	TC369171
TC368583	GO:0006629	P	lipid metabolic process	soluble starch synthase i	TC369174
TC368583	GO:0008152	P	metabolic process	soluble starch synthase i	TC369196
TC368583	GO:0009058	P	biosynthetic process	soluble starch synthase i	TC369223
TC368583	GO:0016740	F	transferase activity	soluble starch synthase i	TC369236
TC368583	GO:0009536	C	plastid	soluble starch synthase i	TC369243
TC368583	GO:0009987	P	cellular process	soluble starch synthase i	TC369254
TC368583	GO:0006950	P	response to stress	soluble starch synthase i	TC369259
TC368584	GO:0005975	P	carbohydrate metabolic process	sucrose:sucrose 1-fructosyltransferase	TC369278
TC368584	GO:0005737	C	cytoplasm	sucrose:sucrose 1-fructosyltransferase	TC369279
TC368584	GO:0005783	C	endoplasmic reticulum	sucrose:sucrose 1-fructosyltransferase	TC369280
TC368584	GO:0016740	F	transferase activity	sucrose:sucrose 1-fructosyltransferase	TC369286
TC368584	GO:0009987	P	cellular process	sucrose:sucrose 1-fructosyltransferase	TC369288
TC368584	GO:0016787	F	hydrolase activity	sucrose:sucrose 1-fructosyltransferase	TC369308
TC368586	GO:0003674	F	molecular_function	high molecular weight glutenin subunit	TC369312
TC368593	GO:0003674	F	molecular_function	hmw glutenin partial	TC369319
TC368594	GO:0008152	P	metabolic process	glycosyltransferase ago61	TC369320
TC368594	GO:0016740	F	transferase activity	glycosyltransferase ago61	TC369326
TC368595	GO:0008150	P	biological_process	na+ h+ antiporter	TC369336
TC368595	GO:0009628	P	response to abiotic stimulus	na+ h+ antiporter	TC369341
TC368595	GO:0016020	C	membrane	na+ h+ antiporter	TC369353
TC368595	GO:0005773	C	vacuole	na+ h+ antiporter	TC369365
TC368595	GO:0006810	P	transport	na+ h+ antiporter	TC369371
TC368595	GO:0005886	C	plasma membrane	na+ h+ antiporter	TC369373
TC368595	GO:0005215	F	transporter activity	na+ h+ antiporter	TC369377
TC368595	GO:0006950	P	response to stress	na+ h+ antiporter	TC369382
TC368595	GO:0009987	P	cellular process	na+ h+ antiporter	TC369385
TC368596	GO:0005975	P	carbohydrate metabolic process	waxy protein	TC369389
TC368596	GO:0009628	P	response to abiotic stimulus	waxy protein	TC369390
TC368596	GO:0006629	P	lipid metabolic process	waxy protein	TC369392
TC368596	GO:0009058	P	biosynthetic process	waxy protein	TC369406
TC368596	GO:0016740	F	transferase activity	waxy protein	TC369414
TC368596	GO:0009536	C	plastid	waxy protein	TC369423
TC368596	GO:0006950	P	response to stress	waxy protein	TC369426
TC368596	GO:0009987	P	cellular process	waxy protein	TC369431
TC368600	GO:0005737	C	cytoplasm	iaa-amino acid hydrolase ilr1-like 1-like	TC369439
TC368600	GO:0008152	P	metabolic process	iaa-amino acid hydrolase ilr1-like 1-like	TC369441
TC368600	GO:0005783	C	endoplasmic reticulum	iaa-amino acid hydrolase ilr1-like 1-like	TC369453
TC368600	GO:0016787	F	hydrolase activity	iaa-amino acid hydrolase ilr1-like 1-like	TC369456
TC368604	GO:0008152	P	metabolic process	hga1-like protein	TC369464
TC368604	GO:0016740	F	transferase activity	hga1-like protein	TC369465
TC368606	GO:0019538	P	protein metabolic process	protein disulfide isomerase	TC369468
TC368606	GO:0019725	P	cellular homeostasis	protein disulfide isomerase	TC369476
TC368606	GO:0005737	C	cytoplasm	protein disulfide isomerase	TC369481
TC368606	GO:0003824	F	catalytic activity	protein disulfide isomerase	TC369500
TC368606	GO:0005783	C	endoplasmic reticulum	protein disulfide isomerase	TC369502
TC368606	GO:0009987	P	cellular process	protein disulfide isomerase	TC369505
TC368607	GO:0019538	P	protein metabolic process	glycylpeptide n-tetradecanoyltransferase 1	TC369515
TC368607	GO:0006464	P	cellular protein modification process	glycylpeptide n-tetradecanoyltransferase 1	TC369527
TC368607	GO:0003682	F	chromatin binding	glycylpeptide n-tetradecanoyltransferase 1	TC369529
TC368607	GO:0009058	P	biosynthetic process	glycylpeptide n-tetradecanoyltransferase 1	TC369531
TC368607	GO:0005730	C	nucleolus	glycylpeptide n-tetradecanoyltransferase 1	TC369535
TC368607	GO:0006139	P	nucleobase-containing compound metabolic process	glycylpeptide n-tetradecanoyltransferase 1	TC369540
TC368607	GO:0005622	C	intracellular	glycylpeptide n-tetradecanoyltransferase 1	TC369548
TC368607	GO:0009536	C	plastid	glycylpeptide n-tetradecanoyltransferase 1	TC369552
TC368607	GO:0009987	P	cellular process	glycylpeptide n-tetradecanoyltransferase 1	TC369556
TC368607	GO:0003677	F	DNA binding	glycylpeptide n-tetradecanoyltransferase 1	TC369569
TC368607	GO:0005515	F	protein binding	glycylpeptide n-tetradecanoyltransferase 1	TC369577
TC368607	GO:0016043	P	cellular component organization	glycylpeptide n-tetradecanoyltransferase 1	TC369583
TC368607	GO:0016740	F	transferase activity	glycylpeptide n-tetradecanoyltransferase 1	TC369616
TC368613	GO:0019748	P	secondary metabolic process	glycosyltransferase ago61	TC369653
TC368613	GO:0003824	F	catalytic activity	glycosyltransferase ago61	TC369670
TC368613	GO:0005739	C	mitochondrion	glycosyltransferase ago61	TC369671
TC368613	GO:0008152	P	metabolic process	glycosyltransferase ago61	TC369677
TC368613	GO:0016043	P	cellular component organization	glycosyltransferase ago61	TC369679
TC368613	GO:0009058	P	biosynthetic process	glycosyltransferase ago61	TC369681
TC368613	GO:0016740	F	transferase activity	glycosyltransferase ago61	TC369691
TC368613	GO:0030246	F	carbohydrate binding	glycosyltransferase ago61	TC369694
TC368613	GO:0005488	F	binding	glycosyltransferase ago61	TC369703
TC368613	GO:0009987	P	cellular process	glycosyltransferase ago61	TC369739
TC368615	GO:0000166	F	nucleotide binding	adp-glucose pyrophosphorylase	TC369743
TC368615	GO:0005975	P	carbohydrate metabolic process	adp-glucose pyrophosphorylase	TC369757
TC368615	GO:0006091	P	generation of precursor metabolites and energy	adp-glucose pyrophosphorylase	TC369766
TC368615	GO:0005829	C	cytosol	adp-glucose pyrophosphorylase	TC369771
TC368615	GO:0009058	P	biosynthetic process	adp-glucose pyrophosphorylase	TC369774
TC368615	GO:0016740	F	transferase activity	adp-glucose pyrophosphorylase	TC369780
TC368615	GO:0009536	C	plastid	adp-glucose pyrophosphorylase	TC369784
TC368615	GO:0009987	P	cellular process	adp-glucose pyrophosphorylase	TC369786
TC368620	GO:0005975	P	carbohydrate metabolic process	sucrose transporter	TC369790
TC368620	GO:0005737	C	cytoplasm	sucrose transporter	TC369795
TC368620	GO:0009856	P	pollination	sucrose transporter	TC369801
TC368620	GO:0006810	P	transport	sucrose transporter	TC369808
TC368620	GO:0005886	C	plasma membrane	sucrose transporter	TC369815
TC368620	GO:0005215	F	transporter activity	sucrose transporter	TC369816
TC368620	GO:0009987	P	cellular process	sucrose transporter	TC369833
TC368621	GO:0005634	C	nucleus	transcription factor hbp-1a-like	TC369836
TC368621	GO:0003677	F	DNA binding	transcription factor hbp-1a-like	TC369841
TC368621	GO:0003700	F	sequence-specific DNA binding transcription factor activity	transcription factor hbp-1a-like	TC369844
TC368621	GO:0009058	P	biosynthetic process	transcription factor hbp-1a-like	TC369850
TC368621	GO:0006139	P	nucleobase-containing compound metabolic process	transcription factor hbp-1a-like	TC369852
TC368621	GO:0005622	C	intracellular	transcription factor hbp-1a-like	TC369853
TC368630	GO:0005634	C	nucleus	transcription factor	TC369856
TC368630	GO:0003677	F	DNA binding	transcription factor	TC369859
TC368630	GO:0009908	P	flower development	transcription factor	TC369874
TC368630	GO:0030154	P	cell differentiation	transcription factor	TC369879
TC368630	GO:0003682	F	chromatin binding	transcription factor	TC369895
TC368630	GO:0009058	P	biosynthetic process	transcription factor	TC369899
TC368630	GO:0006139	P	nucleobase-containing compound metabolic process	transcription factor	TC369906
TC368630	GO:0005622	C	intracellular	transcription factor	TC369911
TC368647	GO:0019725	P	cellular homeostasis	fructose- -bisphosphatase	TC369919
TC368647	GO:0008150	P	biological_process	fructose- -bisphosphatase	TC369924
TC368647	GO:0006091	P	generation of precursor metabolites and energy	fructose- -bisphosphatase	TC369925
TC368647	GO:0009056	P	catabolic process	fructose- -bisphosphatase	TC369928
TC368647	GO:0008152	P	metabolic process	fructose- -bisphosphatase	TC369932
TC368647	GO:0006464	P	cellular protein modification process	fructose- -bisphosphatase	TC369951
TC368647	GO:0009058	P	biosynthetic process	fructose- -bisphosphatase	TC369952
TC368647	GO:0005576	C	extracellular region	fructose- -bisphosphatase	TC369955
TC368647	GO:0005488	F	binding	fructose- -bisphosphatase	TC369966
TC368647	GO:0006139	P	nucleobase-containing compound metabolic process	fructose- -bisphosphatase	TC369983
TC368647	GO:0006810	P	transport	fructose- -bisphosphatase	TC370003
TC368647	GO:0009536	C	plastid	fructose- -bisphosphatase	TC370007
TC368647	GO:0009987	P	cellular process	fructose- -bisphosphatase	TC370026
TC368647	GO:0006950	P	response to stress	fructose- -bisphosphatase	TC370030
TC368647	GO:0005975	P	carbohydrate metabolic process	fructose- -bisphosphatase	TC370031
TC368647	GO:0009607	P	response to biotic stimulus	fructose- -bisphosphatase	TC370033
TC368647	GO:0009628	P	response to abiotic stimulus	fructose- -bisphosphatase	TC370046
TC368647	GO:0009605	P	response to external stimulus	fructose- -bisphosphatase	TC370049
TC368647	GO:0003824	F	catalytic activity	fructose- -bisphosphatase	TC370056
TC368647	GO:0006629	P	lipid metabolic process	fructose- -bisphosphatase	TC370066
TC368647	GO:0016043	P	cellular component organization	fructose- -bisphosphatase	TC370070
TC368647	GO:0015979	P	photosynthesis	fructose- -bisphosphatase	TC370071
TC368647	GO:0016787	F	hydrolase activity	fructose- -bisphosphatase	TC370089
TC368649	GO:0005975	P	carbohydrate metabolic process	thylakoid-bound ascorbate peroxidase	TC370090
TC368649	GO:0003824	F	catalytic activity	thylakoid-bound ascorbate peroxidase	TC370095
TC368649	GO:0009056	P	catabolic process	thylakoid-bound ascorbate peroxidase	TC370097
TC368649	GO:0016020	C	membrane	thylakoid-bound ascorbate peroxidase	TC370098
TC368649	GO:0008152	P	metabolic process	thylakoid-bound ascorbate peroxidase	TC370108
TC368649	GO:0005488	F	binding	thylakoid-bound ascorbate peroxidase	TC370112
TC368649	GO:0009536	C	plastid	thylakoid-bound ascorbate peroxidase	TC370120
TC368649	GO:0006950	P	response to stress	thylakoid-bound ascorbate peroxidase	TC370122
TC368649	GO:0009987	P	cellular process	thylakoid-bound ascorbate peroxidase	TC370125
TC368650	GO:0000166	F	nucleotide binding	histidyl-trna synthetase	TC370132
TC368650	GO:0003824	F	catalytic activity	histidyl-trna synthetase	TC370133
TC368650	GO:0009908	P	flower development	histidyl-trna synthetase	TC370143
TC368650	GO:0008152	P	metabolic process	histidyl-trna synthetase	TC370145
TC368650	GO:0005829	C	cytosol	histidyl-trna synthetase	TC370160
TC368650	GO:0006139	P	nucleobase-containing compound metabolic process	histidyl-trna synthetase	TC370169
TC368650	GO:0009536	C	plastid	histidyl-trna synthetase	TC370177
TC368650	GO:0009987	P	cellular process	histidyl-trna synthetase	TC370196
TC368650	GO:0006412	P	translation	histidyl-trna synthetase	TC370198
TC368651	GO:0008135	F	translation factor activity, nucleic acid binding	eukaryotic translation initiation factor 4b	TC370202
TC368651	GO:0005840	C	ribosome	eukaryotic translation initiation factor 4b	TC370207
TC368651	GO:0006412	P	translation	eukaryotic translation initiation factor 4b	TC370222
TC368662	GO:0005634	C	nucleus	ethylene-responsive transcription factor 1-like	TC370227
TC368662	GO:0003677	F	DNA binding	ethylene-responsive transcription factor 1-like	TC370230
TC368662	GO:0009607	P	response to biotic stimulus	ethylene-responsive transcription factor 1-like	TC370256
TC368662	GO:0003700	F	sequence-specific DNA binding transcription factor activity	ethylene-responsive transcription factor 1-like	TC370257
TC368662	GO:0009605	P	response to external stimulus	ethylene-responsive transcription factor 1-like	TC370264
TC368662	GO:0009058	P	biosynthetic process	ethylene-responsive transcription factor 1-like	TC370267
TC368662	GO:0006139	P	nucleobase-containing compound metabolic process	ethylene-responsive transcription factor 1-like	TC370272
TC368662	GO:0005622	C	intracellular	ethylene-responsive transcription factor 1-like	TC370284
TC368678	GO:0005634	C	nucleus	ethylene-responsive transcription factor 1-like	TC370288
TC368678	GO:0003677	F	DNA binding	ethylene-responsive transcription factor 1-like	TC370293
TC368678	GO:0009607	P	response to biotic stimulus	ethylene-responsive transcription factor 1-like	TC370312
TC368678	GO:0003700	F	sequence-specific DNA binding transcription factor activity	ethylene-responsive transcription factor 1-like	TC370322
TC368678	GO:0009605	P	response to external stimulus	ethylene-responsive transcription factor 1-like	TC370338
TC368678	GO:0009058	P	biosynthetic process	ethylene-responsive transcription factor 1-like	TC370340
TC368678	GO:0006139	P	nucleobase-containing compound metabolic process	ethylene-responsive transcription factor 1-like	TC370343
TC368678	GO:0005622	C	intracellular	ethylene-responsive transcription factor 1-like	TC370344
TC368679	GO:0008152	P	metabolic process	gamma-tocopherol methyltransferase	TC370347
TC368679	GO:0009058	P	biosynthetic process	gamma-tocopherol methyltransferase	TC370348
TC368679	GO:0016740	F	transferase activity	gamma-tocopherol methyltransferase	TC370350
TC368679	GO:0009536	C	plastid	gamma-tocopherol methyltransferase	TC370354
TC368679	GO:0009987	P	cellular process	gamma-tocopherol methyltransferase	TC370355
TC368681	GO:0008152	P	metabolic process	3 -n-debenzoyl-2 -deoxytaxol n-benzoyltransferase-like	TC370361
TC368681	GO:0016740	F	transferase activity	3 -n-debenzoyl-2 -deoxytaxol n-benzoyltransferase-like	TC370364
TC368685	GO:0005634	C	nucleus	mads box protein	TC370373
TC368685	GO:0003677	F	DNA binding	mads box protein	TC370381
TC368685	GO:0003700	F	sequence-specific DNA binding transcription factor activity	mads box protein	TC370384
TC368685	GO:0005515	F	protein binding	mads box protein	TC370397
TC368685	GO:0009908	P	flower development	mads box protein	TC370398
TC368685	GO:0007275	P	multicellular organismal development	mads box protein	TC370401
TC368685	GO:0030154	P	cell differentiation	mads box protein	TC370407
TC368685	GO:0009653	P	anatomical structure morphogenesis	mads box protein	TC370408
TC368685	GO:0009058	P	biosynthetic process	mads box protein	TC370409
TC368685	GO:0006139	P	nucleobase-containing compound metabolic process	mads box protein	TC370423
TC368685	GO:0005622	C	intracellular	mads box protein	TC370431
TC368698	GO:0005634	C	nucleus	chalcone synthase	TC370434
TC368698	GO:0008150	P	biological_process	chalcone synthase	TC370443
TC368698	GO:0009628	P	response to abiotic stimulus	chalcone synthase	TC370469
TC368698	GO:0016020	C	membrane	chalcone synthase	TC370472
TC368698	GO:0005783	C	endoplasmic reticulum	chalcone synthase	TC370476
TC368698	GO:0009058	P	biosynthetic process	chalcone synthase	TC370485
TC368698	GO:0016740	F	transferase activity	chalcone synthase	TC370486
TC368698	GO:0005773	C	vacuole	chalcone synthase	TC370507
TC368698	GO:0006810	P	transport	chalcone synthase	TC370514
TC368701	GO:0003674	F	molecular_function	alpha-gliadin	TC370518
TC368702	GO:0019748	P	secondary metabolic process	polyphenol oxidase	TC370519
TC368702	GO:0003824	F	catalytic activity	polyphenol oxidase	TC370523
TC368702	GO:0008152	P	metabolic process	polyphenol oxidase	TC370533
TC368702	GO:0009058	P	biosynthetic process	polyphenol oxidase	TC370538
TC368702	GO:0005488	F	binding	polyphenol oxidase	TC370540
TC368702	GO:0009987	P	cellular process	polyphenol oxidase	TC370544
TC368703	GO:0006091	P	generation of precursor metabolites and energy	obtusifoliol 14alpha-demethylase	TC370554
TC368703	GO:0008152	P	metabolic process	obtusifoliol 14alpha-demethylase	TC370561
TC368703	GO:0005783	C	endoplasmic reticulum	obtusifoliol 14alpha-demethylase	TC370571
TC368703	GO:0005794	C	Golgi apparatus	obtusifoliol 14alpha-demethylase	TC370578
TC368703	GO:0009058	P	biosynthetic process	obtusifoliol 14alpha-demethylase	TC370586
TC368703	GO:0005488	F	binding	obtusifoliol 14alpha-demethylase	TC370604
TC368703	GO:0006139	P	nucleobase-containing compound metabolic process	obtusifoliol 14alpha-demethylase	TC370605
TC368703	GO:0005886	C	plasma membrane	obtusifoliol 14alpha-demethylase	TC370607
TC368703	GO:0003674	F	molecular_function	obtusifoliol 14alpha-demethylase	TC370609
TC368703	GO:0009987	P	cellular process	obtusifoliol 14alpha-demethylase	TC370620
TC368703	GO:0003824	F	catalytic activity	obtusifoliol 14alpha-demethylase	TC370634
TC368703	GO:0016020	C	membrane	obtusifoliol 14alpha-demethylase	TC370644
TC368703	GO:0006629	P	lipid metabolic process	obtusifoliol 14alpha-demethylase	TC370653
TC368703	GO:0016740	F	transferase activity	obtusifoliol 14alpha-demethylase	TC370658
TC368720	GO:0005737	C	cytoplasm	expansin os-expa2	TC370663
TC368720	GO:0005618	C	cell wall	expansin os-expa2	TC370673
TC368720	GO:0016020	C	membrane	expansin os-expa2	TC370678
TC368720	GO:0016043	P	cellular component organization	expansin os-expa2	TC370684
TC368720	GO:0005576	C	extracellular region	expansin os-expa2	TC370686
TC368721	GO:0009790	P	embryo development	cycloartenol-c-24-methyltransferase 1-like	TC370704
TC368721	GO:0019748	P	secondary metabolic process	cycloartenol-c-24-methyltransferase 1-like	TC370707
TC368721	GO:0009056	P	catabolic process	cycloartenol-c-24-methyltransferase 1-like	TC370711
TC368721	GO:0008152	P	metabolic process	cycloartenol-c-24-methyltransferase 1-like	TC370713
TC368721	GO:0009791	P	post-embryonic development	cycloartenol-c-24-methyltransferase 1-like	TC370715
TC368721	GO:0005783	C	endoplasmic reticulum	cycloartenol-c-24-methyltransferase 1-like	TC370727
TC368721	GO:0009058	P	biosynthetic process	cycloartenol-c-24-methyltransferase 1-like	TC370734
TC368721	GO:0005773	C	vacuole	cycloartenol-c-24-methyltransferase 1-like	TC370738
TC368721	GO:0005575	C	cellular_component	cycloartenol-c-24-methyltransferase 1-like	TC370744
TC368721	GO:0009987	P	cellular process	cycloartenol-c-24-methyltransferase 1-like	TC370746
TC368721	GO:0006950	P	response to stress	cycloartenol-c-24-methyltransferase 1-like	TC370752
TC368721	GO:0006629	P	lipid metabolic process	cycloartenol-c-24-methyltransferase 1-like	TC370754
TC368721	GO:0016740	F	transferase activity	cycloartenol-c-24-methyltransferase 1-like	TC370768
TC368730	GO:0005634	C	nucleus	mads-box transcription factor 25	TC370770
TC368730	GO:0003677	F	DNA binding	mads-box transcription factor 25	TC370784
TC368730	GO:0003700	F	sequence-specific DNA binding transcription factor activity	mads-box transcription factor 25	TC370787
TC368730	GO:0005515	F	protein binding	mads-box transcription factor 25	TC370788
TC368730	GO:0009058	P	biosynthetic process	mads-box transcription factor 25	TC370791
TC368730	GO:0006139	P	nucleobase-containing compound metabolic process	mads-box transcription factor 25	TC370795
TC368730	GO:0005622	C	intracellular	mads-box transcription factor 25	TC370796
TC368748	GO:0008150	P	biological_process	zinc transporter zip1	TC370801
TC368748	GO:0005737	C	cytoplasm	zinc transporter zip1	TC370806
TC368748	GO:0016020	C	membrane	zinc transporter zip1	TC370811
TC368748	GO:0005488	F	binding	zinc transporter zip1	TC370814
TC368748	GO:0006810	P	transport	zinc transporter zip1	TC370816
TC368748	GO:0005886	C	plasma membrane	zinc transporter zip1	TC370829
TC368748	GO:0005215	F	transporter activity	zinc transporter zip1	TC370830
TC368748	GO:0009987	P	cellular process	zinc transporter zip1	TC370831
TC368755	GO:0005975	P	carbohydrate metabolic process	thylakoid-bound ascorbate peroxidase	TC370832
TC368755	GO:0003824	F	catalytic activity	thylakoid-bound ascorbate peroxidase	TC370838
TC368755	GO:0009056	P	catabolic process	thylakoid-bound ascorbate peroxidase	TC370839
TC368755	GO:0016020	C	membrane	thylakoid-bound ascorbate peroxidase	TC370841
TC368755	GO:0008152	P	metabolic process	thylakoid-bound ascorbate peroxidase	TC370850
TC368755	GO:0005488	F	binding	thylakoid-bound ascorbate peroxidase	TC370852
TC368755	GO:0009536	C	plastid	thylakoid-bound ascorbate peroxidase	TC370875
TC368755	GO:0006950	P	response to stress	thylakoid-bound ascorbate peroxidase	TC370894
TC368755	GO:0009987	P	cellular process	thylakoid-bound ascorbate peroxidase	TC370896
TC368756	GO:0005634	C	nucleus	mads-box transcription factor 50-like	TC370898
TC368756	GO:0003677	F	DNA binding	mads-box transcription factor 50-like	TC370901
TC368756	GO:0003700	F	sequence-specific DNA binding transcription factor activity	mads-box transcription factor 50-like	TC370904
TC368756	GO:0005515	F	protein binding	mads-box transcription factor 50-like	TC370912
TC368756	GO:0007275	P	multicellular organismal development	mads-box transcription factor 50-like	TC370918
TC368756	GO:0009058	P	biosynthetic process	mads-box transcription factor 50-like	TC370923
TC368756	GO:0006139	P	nucleobase-containing compound metabolic process	mads-box transcription factor 50-like	TC370924
TC368756	GO:0005622	C	intracellular	mads-box transcription factor 50-like	TC370932
TC368761	GO:0000166	F	nucleotide binding	tubulin alpha-1 chain	TC370937
TC368761	GO:0008150	P	biological_process	tubulin alpha-1 chain	TC370940
TC368761	GO:0005856	C	cytoskeleton	tubulin alpha-1 chain	TC370950
TC368761	GO:0005737	C	cytoplasm	tubulin alpha-1 chain	TC370954
TC368761	GO:0005198	F	structural molecule activity	tubulin alpha-1 chain	TC370962
TC368761	GO:0016043	P	cellular component organization	tubulin alpha-1 chain	TC370963
TC368761	GO:0009987	P	cellular process	tubulin alpha-1 chain	TC370965
TC368761	GO:0016787	F	hydrolase activity	tubulin alpha-1 chain	TC370974
TC368764	GO:0000166	F	nucleotide binding	tubulin alpha-1 chain-like	TC370977
TC368764	GO:0008150	P	biological_process	tubulin alpha-1 chain-like	TC370987
TC368764	GO:0005856	C	cytoskeleton	tubulin alpha-1 chain-like	TC370988
TC368764	GO:0005737	C	cytoplasm	tubulin alpha-1 chain-like	TC370994
TC368764	GO:0005198	F	structural molecule activity	tubulin alpha-1 chain-like	TC370997
TC368764	GO:0016043	P	cellular component organization	tubulin alpha-1 chain-like	TC371001
TC368764	GO:0009987	P	cellular process	tubulin alpha-1 chain-like	TC371003
TC368764	GO:0016787	F	hydrolase activity	tubulin alpha-1 chain-like	TC371006
TC368781	GO:0000166	F	nucleotide binding	ras-related protein rabb1c-like	TC371010
TC368781	GO:0005737	C	cytoplasm	ras-related protein rabb1c-like	TC371011
TC368781	GO:0007165	P	signal transduction	ras-related protein rabb1c-like	TC371019
TC368781	GO:0016020	C	membrane	ras-related protein rabb1c-like	TC371030
TC368781	GO:0016043	P	cellular component organization	ras-related protein rabb1c-like	TC371031
TC368781	GO:0009653	P	anatomical structure morphogenesis	ras-related protein rabb1c-like	TC371034
TC368781	GO:0005773	C	vacuole	ras-related protein rabb1c-like	TC371037
TC368781	GO:0006810	P	transport	ras-related protein rabb1c-like	TC371046
TC368781	GO:0005886	C	plasma membrane	ras-related protein rabb1c-like	TC371058
TC368781	GO:0016049	P	cell growth	ras-related protein rabb1c-like	TC371060
TC368781	GO:0016787	F	hydrolase activity	ras-related protein rabb1c-like	TC371062
TC368783	GO:0000166	F	nucleotide binding	tpa: tubulin alpha-1 chain	TC371077
TC368783	GO:0008150	P	biological_process	tpa: tubulin alpha-1 chain	TC371093
TC368783	GO:0005856	C	cytoskeleton	tpa: tubulin alpha-1 chain	TC371110
TC368783	GO:0005737	C	cytoplasm	tpa: tubulin alpha-1 chain	TC371113
TC368783	GO:0005198	F	structural molecule activity	tpa: tubulin alpha-1 chain	TC371120
TC368783	GO:0016043	P	cellular component organization	tpa: tubulin alpha-1 chain	TC371121
TC368783	GO:0009987	P	cellular process	tpa: tubulin alpha-1 chain	TC371126
TC368783	GO:0016787	F	hydrolase activity	tpa: tubulin alpha-1 chain	TC371134
TC368788	GO:0005515	F	protein binding	villin- expressed	TC371139
TC368788	GO:0016043	P	cellular component organization	villin- expressed	TC371144
TC368792	GO:0007275	P	multicellular organismal development	dynamin-related protein 1c	TC371149
TC368792	GO:0009058	P	biosynthetic process	dynamin-related protein 1c	TC371150
TC368792	GO:0005575	C	cellular_component	dynamin-related protein 1c	TC371162
TC368792	GO:0006139	P	nucleobase-containing compound metabolic process	dynamin-related protein 1c	TC371165
TC368792	GO:0005886	C	plasma membrane	dynamin-related protein 1c	TC371166
TC368792	GO:0007049	P	cell cycle	dynamin-related protein 1c	TC371168
TC368792	GO:0009987	P	cellular process	dynamin-related protein 1c	TC371169
TC368792	GO:0000166	F	nucleotide binding	dynamin-related protein 1c	TC371177
TC368792	GO:0005634	C	nucleus	dynamin-related protein 1c	TC371187
TC368792	GO:0003677	F	DNA binding	dynamin-related protein 1c	TC371190
TC368792	GO:0005975	P	carbohydrate metabolic process	dynamin-related protein 1c	TC371191
TC368792	GO:0005856	C	cytoskeleton	dynamin-related protein 1c	TC371195
TC368792	GO:0005737	C	cytoplasm	dynamin-related protein 1c	TC371205
TC368792	GO:0016043	P	cellular component organization	dynamin-related protein 1c	TC371210
TC368792	GO:0016787	F	hydrolase activity	dynamin-related protein 1c	TC371211
TC368811	GO:0005634	C	nucleus	cenpca protein	TC371214
TC368811	GO:0008150	P	biological_process	cenpca protein	TC371215
TC368811	GO:0016043	P	cellular component organization	cenpca protein	TC371218
TC368811	GO:0006464	P	cellular protein modification process	cenpca protein	TC371222
TC368811	GO:0009058	P	biosynthetic process	cenpca protein	TC371227
TC368811	GO:0006259	P	DNA metabolic process	cenpca protein	TC371229
TC368811	GO:0006139	P	nucleobase-containing compound metabolic process	cenpca protein	TC371230
TC368811	GO:0005622	C	intracellular	cenpca protein	TC371239
TC368811	GO:0007049	P	cell cycle	cenpca protein	TC371249
TC368811	GO:0040029	P	regulation of gene expression, epigenetic	cenpca protein	TC371257
TC368817	GO:0000166	F	nucleotide binding	ras-related protein rabb1c-like	TC371273
TC368817	GO:0005737	C	cytoplasm	ras-related protein rabb1c-like	TC371275
TC368817	GO:0007165	P	signal transduction	ras-related protein rabb1c-like	TC371284
TC368817	GO:0016020	C	membrane	ras-related protein rabb1c-like	TC371298
TC368817	GO:0016043	P	cellular component organization	ras-related protein rabb1c-like	TC371299
TC368817	GO:0009653	P	anatomical structure morphogenesis	ras-related protein rabb1c-like	TC371302
TC368817	GO:0005773	C	vacuole	ras-related protein rabb1c-like	TC371303
TC368817	GO:0006810	P	transport	ras-related protein rabb1c-like	TC371306
TC368817	GO:0005886	C	plasma membrane	ras-related protein rabb1c-like	TC371309
TC368817	GO:0016049	P	cell growth	ras-related protein rabb1c-like	TC371312
TC368828	GO:0016020	C	membrane	e3 ubiquitin protein ligase rin2-like	TC371323
TC368828	GO:0005488	F	binding	e3 ubiquitin protein ligase rin2-like	TC371325
TC368857	GO:0000166	F	nucleotide binding	shaggy-related protein kinase alpha	TC371336
TC368857	GO:0008152	P	metabolic process	shaggy-related protein kinase alpha	TC371352
TC368857	GO:0006464	P	cellular protein modification process	shaggy-related protein kinase alpha	TC371357
TC368857	GO:0016301	F	kinase activity	shaggy-related protein kinase alpha	TC371366
TC368857	GO:0009987	P	cellular process	shaggy-related protein kinase alpha	TC371367
TC368858	GO:0006629	P	lipid metabolic process	3-oxoacyl-	TC371371
TC368858	GO:0009058	P	biosynthetic process	3-oxoacyl-	TC371375
TC368858	GO:0016740	F	transferase activity	3-oxoacyl-	TC371385
TC368858	GO:0009536	C	plastid	3-oxoacyl-	TC371386
TC368858	GO:0009987	P	cellular process	3-oxoacyl-	TC371388
TC368881	GO:0003676	F	nucleic acid binding	vegetative cell wall protein gp1-like	TC371393
TC368882	GO:0003677	F	DNA binding	prolamin bindng factor	TC371401
TC368882	GO:0009058	P	biosynthetic process	prolamin bindng factor	TC371402
TC368882	GO:0006139	P	nucleobase-containing compound metabolic process	prolamin bindng factor	TC371405
TC368887	GO:0019538	P	protein metabolic process	calreticulin precursor	TC371408
TC368887	GO:0019725	P	cellular homeostasis	calreticulin precursor	TC371413
TC368887	GO:0005515	F	protein binding	calreticulin precursor	TC371425
TC368887	GO:0005737	C	cytoplasm	calreticulin precursor	TC371426
TC368887	GO:0007275	P	multicellular organismal development	calreticulin precursor	TC371430
TC368887	GO:0005783	C	endoplasmic reticulum	calreticulin precursor	TC371431
TC368887	GO:0005488	F	binding	calreticulin precursor	TC371435
TC368887	GO:0030246	F	carbohydrate binding	calreticulin precursor	TC371452
TC368887	GO:0009987	P	cellular process	calreticulin precursor	TC371455
TC368904	GO:0016020	C	membrane	aquaporin	TC371461
TC368904	GO:0006810	P	transport	aquaporin	TC371468
TC368904	GO:0005886	C	plasma membrane	aquaporin	TC371470
TC368904	GO:0005215	F	transporter activity	aquaporin	TC371472
TC368922	GO:0009790	P	embryo development	dna replication licensing factor mcm2-like	TC371473
TC368922	GO:0007275	P	multicellular organismal development	dna replication licensing factor mcm2-like	TC371475
TC368922	GO:0008152	P	metabolic process	dna replication licensing factor mcm2-like	TC371485
TC368922	GO:0006464	P	cellular protein modification process	dna replication licensing factor mcm2-like	TC371499
TC368922	GO:0009653	P	anatomical structure morphogenesis	dna replication licensing factor mcm2-like	TC371505
TC368922	GO:0009058	P	biosynthetic process	dna replication licensing factor mcm2-like	TC371510
TC368922	GO:0005488	F	binding	dna replication licensing factor mcm2-like	TC371517
TC368922	GO:0006259	P	DNA metabolic process	dna replication licensing factor mcm2-like	TC371518
TC368922	GO:0005575	C	cellular_component	dna replication licensing factor mcm2-like	TC371530
TC368922	GO:0006139	P	nucleobase-containing compound metabolic process	dna replication licensing factor mcm2-like	TC371535
TC368922	GO:0007049	P	cell cycle	dna replication licensing factor mcm2-like	TC371536
TC368922	GO:0009987	P	cellular process	dna replication licensing factor mcm2-like	TC371538
TC368922	GO:0040029	P	regulation of gene expression, epigenetic	dna replication licensing factor mcm2-like	TC371552
TC368922	GO:0040007	P	growth	dna replication licensing factor mcm2-like	TC371553
TC368922	GO:0005622	C	intracellular	dna replication licensing factor mcm2-like	TC371557
TC368922	GO:0000166	F	nucleotide binding	dna replication licensing factor mcm2-like	TC371561
TC368922	GO:0005634	C	nucleus	dna replication licensing factor mcm2-like	TC371573
TC368922	GO:0003677	F	DNA binding	dna replication licensing factor mcm2-like	TC371578
TC368922	GO:0009908	P	flower development	dna replication licensing factor mcm2-like	TC371580
TC368922	GO:0016043	P	cellular component organization	dna replication licensing factor mcm2-like	TC371587
TC368922	GO:0005829	C	cytosol	dna replication licensing factor mcm2-like	TC371591
TC368922	GO:0016787	F	hydrolase activity	dna replication licensing factor mcm2-like	TC371594
TC368923	GO:0005975	P	carbohydrate metabolic process	#NAME?	TC371595
TC368923	GO:0006091	P	generation of precursor metabolites and energy	#NAME?	TC371598
TC368923	GO:0005737	C	cytoplasm	#NAME?	TC371601
TC368923	GO:0003824	F	catalytic activity	#NAME?	TC371607
TC368923	GO:0009056	P	catabolic process	#NAME?	TC371608
TC368923	GO:0009058	P	biosynthetic process	#NAME?	TC371627
TC368923	GO:0005488	F	binding	#NAME?	TC371639
TC368937	GO:0016020	C	membrane	amino acid permease 3-like	TC371645
TC368940	GO:0005634	C	nucleus	ccaat-box transcription factor complex whap4	TC371648
TC368940	GO:0003677	F	DNA binding	ccaat-box transcription factor complex whap4	TC371653
TC368940	GO:0003700	F	sequence-specific DNA binding transcription factor activity	ccaat-box transcription factor complex whap4	TC371654
TC368940	GO:0005737	C	cytoplasm	ccaat-box transcription factor complex whap4	TC371655
TC368940	GO:0009058	P	biosynthetic process	ccaat-box transcription factor complex whap4	TC371656
TC368940	GO:0006139	P	nucleobase-containing compound metabolic process	ccaat-box transcription factor complex whap4	TC371663
TC368943	GO:0006629	P	lipid metabolic process	neutral ceramidase-like	TC371668
TC368943	GO:0005783	C	endoplasmic reticulum	neutral ceramidase-like	TC371669
TC368943	GO:0005794	C	Golgi apparatus	neutral ceramidase-like	TC371672
TC368943	GO:0005576	C	extracellular region	neutral ceramidase-like	TC371673
TC368943	GO:0009987	P	cellular process	neutral ceramidase-like	TC371682
TC368943	GO:0016787	F	hydrolase activity	neutral ceramidase-like	TC371697
TC368950	GO:0005975	P	carbohydrate metabolic process	protein	TC371700
TC368950	GO:0003824	F	catalytic activity	protein	TC371703
TC368950	GO:0008152	P	metabolic process	protein	TC371721
TC368950	GO:0015979	P	photosynthesis	protein	TC371724
TC368950	GO:0009058	P	biosynthetic process	protein	TC371729
TC368950	GO:0009987	P	cellular process	protein	TC371731
TC368950	GO:0009536	C	plastid	protein	TC371766
TC368958	GO:0005737	C	cytoplasm	fasciclin-like arabinogalactan protein 11-like	TC371772
TC368959	GO:0009790	P	embryo development	dna replication licensing factor mcm2	TC371773
TC368959	GO:0007275	P	multicellular organismal development	dna replication licensing factor mcm2	TC371776
TC368959	GO:0008152	P	metabolic process	dna replication licensing factor mcm2	TC371788
TC368959	GO:0006464	P	cellular protein modification process	dna replication licensing factor mcm2	TC371790
TC368959	GO:0009653	P	anatomical structure morphogenesis	dna replication licensing factor mcm2	TC371791
TC368959	GO:0009058	P	biosynthetic process	dna replication licensing factor mcm2	TC371793
TC368959	GO:0005488	F	binding	dna replication licensing factor mcm2	TC371796
TC368959	GO:0006259	P	DNA metabolic process	dna replication licensing factor mcm2	TC371801
TC368959	GO:0005575	C	cellular_component	dna replication licensing factor mcm2	TC371802
TC368959	GO:0006139	P	nucleobase-containing compound metabolic process	dna replication licensing factor mcm2	TC371805
TC368959	GO:0007049	P	cell cycle	dna replication licensing factor mcm2	TC371810
TC368959	GO:0009987	P	cellular process	dna replication licensing factor mcm2	TC371829
TC368959	GO:0040029	P	regulation of gene expression, epigenetic	dna replication licensing factor mcm2	TC371832
TC368959	GO:0040007	P	growth	dna replication licensing factor mcm2	TC371834
TC368959	GO:0005622	C	intracellular	dna replication licensing factor mcm2	TC371847
TC368959	GO:0000166	F	nucleotide binding	dna replication licensing factor mcm2	TC371848
TC368959	GO:0005634	C	nucleus	dna replication licensing factor mcm2	TC371855
TC368959	GO:0003677	F	DNA binding	dna replication licensing factor mcm2	TC371868
TC368959	GO:0009908	P	flower development	dna replication licensing factor mcm2	TC371870
TC368959	GO:0016043	P	cellular component organization	dna replication licensing factor mcm2	TC371873
TC368959	GO:0005829	C	cytosol	dna replication licensing factor mcm2	TC371878
TC368959	GO:0016787	F	hydrolase activity	dna replication licensing factor mcm2	TC371886
TC368970	GO:0005634	C	nucleus	mads-box transcription factor 56-like	TC371889
TC368970	GO:0003677	F	DNA binding	mads-box transcription factor 56-like	TC371891
TC368970	GO:0003700	F	sequence-specific DNA binding transcription factor activity	mads-box transcription factor 56-like	TC371892
TC368970	GO:0005515	F	protein binding	mads-box transcription factor 56-like	TC371895
TC368970	GO:0007275	P	multicellular organismal development	mads-box transcription factor 56-like	TC371896
TC368970	GO:0009058	P	biosynthetic process	mads-box transcription factor 56-like	TC371897
TC368970	GO:0006139	P	nucleobase-containing compound metabolic process	mads-box transcription factor 56-like	TC371910
TC368970	GO:0005622	C	intracellular	mads-box transcription factor 56-like	TC371911
TC368972	GO:0005634	C	nucleus	mads-box transcription factor 6-like	TC371921
TC368972	GO:0003677	F	DNA binding	mads-box transcription factor 6-like	TC371926
TC368972	GO:0003700	F	sequence-specific DNA binding transcription factor activity	mads-box transcription factor 6-like	TC371930
TC368972	GO:0005515	F	protein binding	mads-box transcription factor 6-like	TC371940
TC368972	GO:0007275	P	multicellular organismal development	mads-box transcription factor 6-like	TC371952
TC368972	GO:0009908	P	flower development	mads-box transcription factor 6-like	TC371955
TC368972	GO:0030154	P	cell differentiation	mads-box transcription factor 6-like	TC371963
TC368972	GO:0009653	P	anatomical structure morphogenesis	mads-box transcription factor 6-like	TC371986
TC368972	GO:0009058	P	biosynthetic process	mads-box transcription factor 6-like	TC371990
TC368972	GO:0006139	P	nucleobase-containing compound metabolic process	mads-box transcription factor 6-like	TC371997
TC368972	GO:0005622	C	intracellular	mads-box transcription factor 6-like	TC372005
TC368977	GO:0019538	P	protein metabolic process	calreticulin precursor	TC372006
TC368977	GO:0019725	P	cellular homeostasis	calreticulin precursor	TC372016
TC368977	GO:0005515	F	protein binding	calreticulin precursor	TC372019
TC368977	GO:0005737	C	cytoplasm	calreticulin precursor	TC372024
TC368977	GO:0007275	P	multicellular organismal development	calreticulin precursor	TC372028
TC368977	GO:0005783	C	endoplasmic reticulum	calreticulin precursor	TC372029
TC368977	GO:0005488	F	binding	calreticulin precursor	TC372031
TC368977	GO:0030246	F	carbohydrate binding	calreticulin precursor	TC372039
TC368977	GO:0009987	P	cellular process	calreticulin precursor	TC372046
TC368987	GO:0005739	C	mitochondrion	er lumen protein retaining receptor -like	TC372048
TC368987	GO:0016020	C	membrane	er lumen protein retaining receptor -like	TC372059
TC368987	GO:0005783	C	endoplasmic reticulum	er lumen protein retaining receptor -like	TC372065
TC368987	GO:0005488	F	binding	er lumen protein retaining receptor -like	TC372068
TC368987	GO:0009987	P	cellular process	er lumen protein retaining receptor -like	TC372069
TC368990	GO:0005634	C	nucleus	mads-box transcription factor 56-like	TC372086
TC368990	GO:0003677	F	DNA binding	mads-box transcription factor 56-like	TC372099
TC368990	GO:0003700	F	sequence-specific DNA binding transcription factor activity	mads-box transcription factor 56-like	TC372100
TC368990	GO:0005515	F	protein binding	mads-box transcription factor 56-like	TC372102
TC368990	GO:0009058	P	biosynthetic process	mads-box transcription factor 56-like	TC372104
TC368990	GO:0006139	P	nucleobase-containing compound metabolic process	mads-box transcription factor 56-like	TC372147
TC368990	GO:0005622	C	intracellular	mads-box transcription factor 56-like	TC372167
TC368992	GO:0005515	F	protein binding	ring u-box superfamily protein isoform 1	TC372168
TC368992	GO:0005488	F	binding	ring u-box superfamily protein isoform 1	TC372175
TC369005	GO:0005737	C	cytoplasm	fasciclin-like arabinogalactan protein 11-like	TC372183
TC369005	GO:0009536	C	plastid	fasciclin-like arabinogalactan protein 11-like	TC372187
TC369009	GO:0000166	F	nucleotide binding	elongation factor 1-alpha	TC372200
TC369009	GO:0008152	P	metabolic process	elongation factor 1-alpha	TC372204
TC369009	GO:0008135	F	translation factor activity, nucleic acid binding	elongation factor 1-alpha	TC372206
TC369009	GO:0016740	F	transferase activity	elongation factor 1-alpha	TC372222
TC369009	GO:0005840	C	ribosome	elongation factor 1-alpha	TC372235
TC369009	GO:0006139	P	nucleobase-containing compound metabolic process	elongation factor 1-alpha	TC372238
TC369009	GO:0009987	P	cellular process	elongation factor 1-alpha	TC372240
TC369009	GO:0016787	F	hydrolase activity	elongation factor 1-alpha	TC372245
TC369009	GO:0006412	P	translation	elongation factor 1-alpha	TC372251
TC369033	GO:0005576	C	extracellular region	beta-expansin 4 precursor	TC372253
TC369033	GO:0000003	P	reproduction	beta-expansin 4 precursor	TC372254
TC369038	GO:0000166	F	nucleotide binding	tubulin alpha-1 chain	TC372268
TC369038	GO:0008150	P	biological_process	tubulin alpha-1 chain	TC372269
TC369038	GO:0005856	C	cytoskeleton	tubulin alpha-1 chain	TC372273
TC369038	GO:0005737	C	cytoplasm	tubulin alpha-1 chain	TC372287
TC369038	GO:0005198	F	structural molecule activity	tubulin alpha-1 chain	TC372301
TC369038	GO:0016043	P	cellular component organization	tubulin alpha-1 chain	TC372311
TC369038	GO:0009987	P	cellular process	tubulin alpha-1 chain	TC372317
TC369038	GO:0016787	F	hydrolase activity	tubulin alpha-1 chain	TC372357
TC369042	GO:0005739	C	mitochondrion	hypothetical protein F775_06788	TC372364
TC369044	GO:0005975	P	carbohydrate metabolic process	beta- insoluble isoenzyme 4	TC372365
TC369044	GO:0005737	C	cytoplasm	beta- insoluble isoenzyme 4	TC372370
TC369044	GO:0003824	F	catalytic activity	beta- insoluble isoenzyme 4	TC372386
TC369044	GO:0005618	C	cell wall	beta- insoluble isoenzyme 4	TC372392
TC369044	GO:0008152	P	metabolic process	beta- insoluble isoenzyme 4	TC372402
TC369044	GO:0005783	C	endoplasmic reticulum	beta- insoluble isoenzyme 4	TC372405
TC369044	GO:0005576	C	extracellular region	beta- insoluble isoenzyme 4	TC372406
TC369044	GO:0009987	P	cellular process	beta- insoluble isoenzyme 4	TC372408
TC369044	GO:0016787	F	hydrolase activity	beta- insoluble isoenzyme 4	TC372410
TC369045	GO:0005634	C	nucleus	c-repeat binding factor 9	TC372413
TC369045	GO:0003677	F	DNA binding	c-repeat binding factor 9	TC372416
TC369045	GO:0003700	F	sequence-specific DNA binding transcription factor activity	c-repeat binding factor 9	TC372417
TC369045	GO:0009058	P	biosynthetic process	c-repeat binding factor 9	TC372424
TC369045	GO:0006139	P	nucleobase-containing compound metabolic process	c-repeat binding factor 9	TC372453
TC369045	GO:0005622	C	intracellular	c-repeat binding factor 9	TC372455
TC369063	GO:0005737	C	cytoplasm	udp-glucuronic acid decarboxylase 1	TC372461
TC369063	GO:0003824	F	catalytic activity	udp-glucuronic acid decarboxylase 1	TC372466
TC369063	GO:0005488	F	binding	udp-glucuronic acid decarboxylase 1	TC372469
TC369081	GO:0005975	P	carbohydrate metabolic process	beta-fructofuranosidase 1	TC372470
TC369081	GO:0005737	C	cytoplasm	beta-fructofuranosidase 1	TC372473
TC369081	GO:0005783	C	endoplasmic reticulum	beta-fructofuranosidase 1	TC372474
TC369081	GO:0016740	F	transferase activity	beta-fructofuranosidase 1	TC372475
TC369081	GO:0009987	P	cellular process	beta-fructofuranosidase 1	TC372481
TC369081	GO:0016787	F	hydrolase activity	beta-fructofuranosidase 1	TC372518
TC369095	GO:0005634	C	nucleus	ethylene-responsive transcription factor win1-like	TC372527
TC369095	GO:0003677	F	DNA binding	ethylene-responsive transcription factor win1-like	TC372535
TC369095	GO:0003700	F	sequence-specific DNA binding transcription factor activity	ethylene-responsive transcription factor win1-like	TC372558
TC369095	GO:0005739	C	mitochondrion	ethylene-responsive transcription factor win1-like	TC372560
TC369095	GO:0009058	P	biosynthetic process	ethylene-responsive transcription factor win1-like	TC372563
TC369095	GO:0006139	P	nucleobase-containing compound metabolic process	ethylene-responsive transcription factor win1-like	TC372571
TC369095	GO:0005622	C	intracellular	ethylene-responsive transcription factor win1-like	TC372584
TC369099	GO:0019538	P	protein metabolic process	ubiquitin fusion degradation protein 1 homolog isoform x1	TC372593
TC369099	GO:0009056	P	catabolic process	ubiquitin fusion degradation protein 1 homolog isoform x1	TC372599
TC369099	GO:0009987	P	cellular process	ubiquitin fusion degradation protein 1 homolog isoform x1	TC372600
TC369101	GO:0008150	P	biological_process	plastid glutamine synthetase 2	TC372607
TC369101	GO:0006091	P	generation of precursor metabolites and energy	plastid glutamine synthetase 2	TC372611
TC369101	GO:0009056	P	catabolic process	plastid glutamine synthetase 2	TC372617
TC369101	GO:0008152	P	metabolic process	plastid glutamine synthetase 2	TC372623
TC369101	GO:0009058	P	biosynthetic process	plastid glutamine synthetase 2	TC372628
TC369101	GO:0005840	C	ribosome	plastid glutamine synthetase 2	TC372629
TC369101	GO:0005576	C	extracellular region	plastid glutamine synthetase 2	TC372631
TC369101	GO:0005488	F	binding	plastid glutamine synthetase 2	TC372640
TC369101	GO:0006139	P	nucleobase-containing compound metabolic process	plastid glutamine synthetase 2	TC372651
TC369101	GO:0006810	P	transport	plastid glutamine synthetase 2	TC372653
TC369101	GO:0009536	C	plastid	plastid glutamine synthetase 2	TC372655
TC369101	GO:0009987	P	cellular process	plastid glutamine synthetase 2	TC372662
TC369101	GO:0006950	P	response to stress	plastid glutamine synthetase 2	TC372665
TC369101	GO:0009579	C	thylakoid	plastid glutamine synthetase 2	TC372666
TC369101	GO:0000166	F	nucleotide binding	plastid glutamine synthetase 2	TC372673
TC369101	GO:0005975	P	carbohydrate metabolic process	plastid glutamine synthetase 2	TC372676
TC369101	GO:0009628	P	response to abiotic stimulus	plastid glutamine synthetase 2	TC372681
TC369101	GO:0003824	F	catalytic activity	plastid glutamine synthetase 2	TC372688
TC369101	GO:0005739	C	mitochondrion	plastid glutamine synthetase 2	TC372689
TC369101	GO:0016020	C	membrane	plastid glutamine synthetase 2	TC372691
TC369101	GO:0016043	P	cellular component organization	plastid glutamine synthetase 2	TC372703
TC369101	GO:0005829	C	cytosol	plastid glutamine synthetase 2	TC372705
TC369118	GO:0000166	F	nucleotide binding	ras-related protein rab-2-a	TC372707
TC369118	GO:0005737	C	cytoplasm	ras-related protein rab-2-a	TC372712
TC369118	GO:0007165	P	signal transduction	ras-related protein rab-2-a	TC372713
TC369118	GO:0016020	C	membrane	ras-related protein rab-2-a	TC372717
TC369118	GO:0006810	P	transport	ras-related protein rab-2-a	TC372725
TC369118	GO:0005886	C	plasma membrane	ras-related protein rab-2-a	TC372736
TC369118	GO:0016787	F	hydrolase activity	ras-related protein rab-2-a	TC372746
TC369133	GO:0006091	P	generation of precursor metabolites and energy	chlorophyll a-b binding protein chloroplastic-like	TC372759
TC369133	GO:0016020	C	membrane	chlorophyll a-b binding protein chloroplastic-like	TC372761
TC369133	GO:0006464	P	cellular protein modification process	chlorophyll a-b binding protein chloroplastic-like	TC372762
TC369133	GO:0015979	P	photosynthesis	chlorophyll a-b binding protein chloroplastic-like	TC372764
TC369133	GO:0005488	F	binding	chlorophyll a-b binding protein chloroplastic-like	TC372768
TC369133	GO:0009536	C	plastid	chlorophyll a-b binding protein chloroplastic-like	TC372778
TC369133	GO:0009579	C	thylakoid	chlorophyll a-b binding protein chloroplastic-like	TC372786
TC369137	GO:0008152	P	metabolic process	epoxide hydrolase 3-like	TC372789
TC369137	GO:0016787	F	hydrolase activity	epoxide hydrolase 3-like	TC372790
TC369153	GO:0016020	C	membrane	tonoplast intrinsic protein	TC372793
TC369153	GO:0005773	C	vacuole	tonoplast intrinsic protein	TC372810
TC369153	GO:0006810	P	transport	tonoplast intrinsic protein	TC372813
TC369153	GO:0005215	F	transporter activity	tonoplast intrinsic protein	TC372826
TC369171	GO:0006091	P	generation of precursor metabolites and energy	chlorophyll a-b binding chloroplastic	TC372840
TC369171	GO:0016020	C	membrane	chlorophyll a-b binding chloroplastic	TC372844
TC369171	GO:0006464	P	cellular protein modification process	chlorophyll a-b binding chloroplastic	TC372848
TC369171	GO:0015979	P	photosynthesis	chlorophyll a-b binding chloroplastic	TC372853
TC369171	GO:0005488	F	binding	chlorophyll a-b binding chloroplastic	TC372854
TC369171	GO:0009536	C	plastid	chlorophyll a-b binding chloroplastic	TC372862
TC369171	GO:0009579	C	thylakoid	chlorophyll a-b binding chloroplastic	TC372864
TC369174	GO:0009790	P	embryo development	dna replication licensing factor mcm2-like	TC372873
TC369174	GO:0007275	P	multicellular organismal development	dna replication licensing factor mcm2-like	TC372874
TC369174	GO:0008152	P	metabolic process	dna replication licensing factor mcm2-like	TC372878
TC369174	GO:0006464	P	cellular protein modification process	dna replication licensing factor mcm2-like	TC372880
TC369174	GO:0009653	P	anatomical structure morphogenesis	dna replication licensing factor mcm2-like	TC372887
TC369174	GO:0009058	P	biosynthetic process	dna replication licensing factor mcm2-like	TC372893
TC369174	GO:0005488	F	binding	dna replication licensing factor mcm2-like	TC372895
TC369174	GO:0006259	P	DNA metabolic process	dna replication licensing factor mcm2-like	TC372906
TC369174	GO:0005575	C	cellular_component	dna replication licensing factor mcm2-like	TC372909
TC369174	GO:0006139	P	nucleobase-containing compound metabolic process	dna replication licensing factor mcm2-like	TC372918
TC369174	GO:0007049	P	cell cycle	dna replication licensing factor mcm2-like	TC372926
TC369174	GO:0009987	P	cellular process	dna replication licensing factor mcm2-like	TC372932
TC369174	GO:0040029	P	regulation of gene expression, epigenetic	dna replication licensing factor mcm2-like	TC372933
TC369174	GO:0040007	P	growth	dna replication licensing factor mcm2-like	TC372944
TC369174	GO:0005622	C	intracellular	dna replication licensing factor mcm2-like	TC372950
TC369174	GO:0000166	F	nucleotide binding	dna replication licensing factor mcm2-like	TC372951
TC369174	GO:0005634	C	nucleus	dna replication licensing factor mcm2-like	TC372953
TC369174	GO:0003677	F	DNA binding	dna replication licensing factor mcm2-like	TC372956
TC369174	GO:0009908	P	flower development	dna replication licensing factor mcm2-like	TC372982
TC369174	GO:0016043	P	cellular component organization	dna replication licensing factor mcm2-like	TC372984
TC369174	GO:0005829	C	cytosol	dna replication licensing factor mcm2-like	TC372995
TC369174	GO:0016787	F	hydrolase activity	dna replication licensing factor mcm2-like	TC372996
TC369196	GO:0019538	P	protein metabolic process	xylem cysteine proteinase 2-like	TC372998
TC369196	GO:0016787	F	hydrolase activity	xylem cysteine proteinase 2-like	TC373001
TC369223	GO:0006091	P	generation of precursor metabolites and energy	chlorophyll a-b binding chloroplastic	TC373010
TC369223	GO:0016020	C	membrane	chlorophyll a-b binding chloroplastic	TC373011
TC369223	GO:0006464	P	cellular protein modification process	chlorophyll a-b binding chloroplastic	TC373014
TC369223	GO:0015979	P	photosynthesis	chlorophyll a-b binding chloroplastic	TC373016
TC369223	GO:0005488	F	binding	chlorophyll a-b binding chloroplastic	TC373039
TC369223	GO:0009536	C	plastid	chlorophyll a-b binding chloroplastic	TC373042
TC369223	GO:0009579	C	thylakoid	chlorophyll a-b binding chloroplastic	TC373047
TC369236	GO:0016020	C	membrane	tonoplast intrinsic protein	TC373055
TC369236	GO:0005773	C	vacuole	tonoplast intrinsic protein	TC373057
TC369236	GO:0006810	P	transport	tonoplast intrinsic protein	TC373059
TC369236	GO:0005215	F	transporter activity	tonoplast intrinsic protein	TC373060
TC369243	GO:0019748	P	secondary metabolic process	glutathione gamma-glutamylcysteinyltransferase 1-like	TC373074
TC369243	GO:0008150	P	biological_process	glutathione gamma-glutamylcysteinyltransferase 1-like	TC373086
TC369243	GO:0009058	P	biosynthetic process	glutathione gamma-glutamylcysteinyltransferase 1-like	TC373091
TC369243	GO:0016740	F	transferase activity	glutathione gamma-glutamylcysteinyltransferase 1-like	TC373099
TC369243	GO:0005488	F	binding	glutathione gamma-glutamylcysteinyltransferase 1-like	TC373103
TC369243	GO:0009987	P	cellular process	glutathione gamma-glutamylcysteinyltransferase 1-like	TC373111
TC369254	GO:0006091	P	generation of precursor metabolites and energy	chlorophyll a-b binding protein 2	TC373116
TC369254	GO:0016020	C	membrane	chlorophyll a-b binding protein 2	TC373123
TC369254	GO:0006464	P	cellular protein modification process	chlorophyll a-b binding protein 2	TC373124
TC369254	GO:0015979	P	photosynthesis	chlorophyll a-b binding protein 2	TC373135
TC369254	GO:0005488	F	binding	chlorophyll a-b binding protein 2	TC373137
TC369254	GO:0009536	C	plastid	chlorophyll a-b binding protein 2	TC373139
TC369254	GO:0009579	C	thylakoid	chlorophyll a-b binding protein 2	TC373141
TC369259	GO:0006091	P	generation of precursor metabolites and energy	chlorophyll a-b binding chloroplastic	TC373142
TC369259	GO:0016020	C	membrane	chlorophyll a-b binding chloroplastic	TC373145
TC369259	GO:0006464	P	cellular protein modification process	chlorophyll a-b binding chloroplastic	TC373146
TC369259	GO:0015979	P	photosynthesis	chlorophyll a-b binding chloroplastic	TC373152
TC369259	GO:0005488	F	binding	chlorophyll a-b binding chloroplastic	TC373158
TC369259	GO:0009536	C	plastid	chlorophyll a-b binding chloroplastic	TC373170
TC369259	GO:0009579	C	thylakoid	chlorophyll a-b binding chloroplastic	TC373187
TC369278	GO:0005975	P	carbohydrate metabolic process	probable alpha-mannosidase i mns5-like	TC373194
TC369278	GO:0005737	C	cytoplasm	probable alpha-mannosidase i mns5-like	TC373203
TC369278	GO:0016020	C	membrane	probable alpha-mannosidase i mns5-like	TC373218
TC369278	GO:0006464	P	cellular protein modification process	probable alpha-mannosidase i mns5-like	TC373222
TC369278	GO:0005783	C	endoplasmic reticulum	probable alpha-mannosidase i mns5-like	TC373223
TC369278	GO:0009058	P	biosynthetic process	probable alpha-mannosidase i mns5-like	TC373240
TC369278	GO:0005488	F	binding	probable alpha-mannosidase i mns5-like	TC373242
TC369278	GO:0007049	P	cell cycle	probable alpha-mannosidase i mns5-like	TC373256
TC369278	GO:0016787	F	hydrolase activity	probable alpha-mannosidase i mns5-like	TC373274
TC369279	GO:0019538	P	protein metabolic process	oryzain beta chain precursor	TC373291
TC369279	GO:0005737	C	cytoplasm	oryzain beta chain precursor	TC373292
TC369279	GO:0009056	P	catabolic process	oryzain beta chain precursor	TC373307
TC369279	GO:0006629	P	lipid metabolic process	oryzain beta chain precursor	TC373309
TC369279	GO:0009987	P	cellular process	oryzain beta chain precursor	TC373326
TC369279	GO:0016787	F	hydrolase activity	oryzain beta chain precursor	TC373327
TC369280	GO:0005634	C	nucleus	histone h1	TC373337
TC369280	GO:0003677	F	DNA binding	histone h1	TC373347
TC369280	GO:0016043	P	cellular component organization	histone h1	TC373352
TC369280	GO:0005622	C	intracellular	histone h1	TC373364
TC369286	GO:0005737	C	cytoplasm	cold-regulated 413 inner membrane protein chloroplastic-like	TC373367
TC369286	GO:0016020	C	membrane	cold-regulated 413 inner membrane protein chloroplastic-like	TC373373
TC369286	GO:0016043	P	cellular component organization	cold-regulated 413 inner membrane protein chloroplastic-like	TC373390
TC369286	GO:0008135	F	translation factor activity, nucleic acid binding	cold-regulated 413 inner membrane protein chloroplastic-like	TC373399
TC369286	GO:0005840	C	ribosome	cold-regulated 413 inner membrane protein chloroplastic-like	TC373400
TC369286	GO:0009536	C	plastid	cold-regulated 413 inner membrane protein chloroplastic-like	TC373423
TC369286	GO:0006412	P	translation	cold-regulated 413 inner membrane protein chloroplastic-like	TC373430
TC369288	GO:0006091	P	generation of precursor metabolites and energy	protein	TC373432
TC369288	GO:0016020	C	membrane	protein	TC373438
TC369288	GO:0006464	P	cellular protein modification process	protein	TC373441
TC369288	GO:0015979	P	photosynthesis	protein	TC373443
TC369288	GO:0005488	F	binding	protein	TC373450
TC369288	GO:0009536	C	plastid	protein	TC373456
TC369288	GO:0009579	C	thylakoid	protein	TC373457
TC369308	GO:0000166	F	nucleotide binding	lysosomal beta glucosidase	TC373460
TC369308	GO:0005975	P	carbohydrate metabolic process	lysosomal beta glucosidase	TC373461
TC369308	GO:0005737	C	cytoplasm	lysosomal beta glucosidase	TC373464
TC369308	GO:0003824	F	catalytic activity	lysosomal beta glucosidase	TC373473
TC369308	GO:0006139	P	nucleobase-containing compound metabolic process	lysosomal beta glucosidase	TC373484
TC369308	GO:0009987	P	cellular process	lysosomal beta glucosidase	TC373489
TC369308	GO:0016787	F	hydrolase activity	lysosomal beta glucosidase	TC373492
TC369308	GO:0006412	P	translation	lysosomal beta glucosidase	TC373500
TC369312	GO:0008150	P	biological_process	calmodulin	TC373504
TC369312	GO:0007165	P	signal transduction	calmodulin	TC373505
TC369312	GO:0008152	P	metabolic process	calmodulin	TC373507
TC369312	GO:0009791	P	post-embryonic development	calmodulin	TC373508
TC369312	GO:0005488	F	binding	calmodulin	TC373516
TC369312	GO:0005773	C	vacuole	calmodulin	TC373521
TC369312	GO:0006810	P	transport	calmodulin	TC373524
TC369312	GO:0005886	C	plasma membrane	calmodulin	TC373526
TC369312	GO:0009987	P	cellular process	calmodulin	TC373533
TC369312	GO:0005634	C	nucleus	calmodulin	TC373534
TC369312	GO:0009628	P	response to abiotic stimulus	calmodulin	TC373540
TC369312	GO:0005515	F	protein binding	calmodulin	TC373573
TC369312	GO:0009605	P	response to external stimulus	calmodulin	TC373575
TC369312	GO:0003824	F	catalytic activity	calmodulin	TC373577
TC369312	GO:0016020	C	membrane	calmodulin	TC373589
TC369312	GO:0005829	C	cytosol	calmodulin	TC373600
TC369319	GO:0005975	P	carbohydrate metabolic process	pyruvate dehydrogenase e1 component subunit beta	TC373602
TC369319	GO:0006091	P	generation of precursor metabolites and energy	pyruvate dehydrogenase e1 component subunit beta	TC373604
TC369319	GO:0003824	F	catalytic activity	pyruvate dehydrogenase e1 component subunit beta	TC373615
TC369319	GO:0009056	P	catabolic process	pyruvate dehydrogenase e1 component subunit beta	TC373617
TC369319	GO:0005737	C	cytoplasm	pyruvate dehydrogenase e1 component subunit beta	TC373620
TC369319	GO:0005739	C	mitochondrion	pyruvate dehydrogenase e1 component subunit beta	TC373622
TC369319	GO:0008152	P	metabolic process	pyruvate dehydrogenase e1 component subunit beta	TC373639
TC369319	GO:0009058	P	biosynthetic process	pyruvate dehydrogenase e1 component subunit beta	TC373643
TC369319	GO:0009536	C	plastid	pyruvate dehydrogenase e1 component subunit beta	TC373644
TC369319	GO:0009987	P	cellular process	pyruvate dehydrogenase e1 component subunit beta	TC373654
TC369320	GO:0019538	P	protein metabolic process	probable histone acetyltransferase hac-like 1 isoform x1	TC373659
TC369320	GO:0005739	C	mitochondrion	probable histone acetyltransferase hac-like 1 isoform x1	TC373663
TC369320	GO:0016043	P	cellular component organization	probable histone acetyltransferase hac-like 1 isoform x1	TC373671
TC369320	GO:0006464	P	cellular protein modification process	probable histone acetyltransferase hac-like 1 isoform x1	TC373678
TC369320	GO:0009058	P	biosynthetic process	probable histone acetyltransferase hac-like 1 isoform x1	TC373684
TC369320	GO:0016740	F	transferase activity	probable histone acetyltransferase hac-like 1 isoform x1	TC373686
TC369320	GO:0005488	F	binding	probable histone acetyltransferase hac-like 1 isoform x1	TC373690
TC369320	GO:0006139	P	nucleobase-containing compound metabolic process	probable histone acetyltransferase hac-like 1 isoform x1	TC373692
TC369320	GO:0003674	F	molecular_function	probable histone acetyltransferase hac-like 1 isoform x1	TC373696
TC369320	GO:0005622	C	intracellular	probable histone acetyltransferase hac-like 1 isoform x1	TC373705
TC369320	GO:0009987	P	cellular process	probable histone acetyltransferase hac-like 1 isoform x1	TC373708
TC369320	GO:0005654	C	nucleoplasm	probable histone acetyltransferase hac-like 1 isoform x1	TC373718
TC369326	GO:0006091	P	generation of precursor metabolites and energy	chlorophyll a-b binding chloroplastic	TC373720
TC369326	GO:0016020	C	membrane	chlorophyll a-b binding chloroplastic	TC373721
TC369326	GO:0006464	P	cellular protein modification process	chlorophyll a-b binding chloroplastic	TC373736
TC369326	GO:0015979	P	photosynthesis	chlorophyll a-b binding chloroplastic	TC373738
TC369326	GO:0005488	F	binding	chlorophyll a-b binding chloroplastic	TC373742
TC369326	GO:0009536	C	plastid	chlorophyll a-b binding chloroplastic	TC373748
TC369326	GO:0009579	C	thylakoid	chlorophyll a-b binding chloroplastic	TC373762
TC369336	GO:0008150	P	biological_process	chlorophyll a-b binding protein chloroplastic-like	TC373763
TC369336	GO:0009628	P	response to abiotic stimulus	chlorophyll a-b binding protein chloroplastic-like	TC373783
TC369336	GO:0006091	P	generation of precursor metabolites and energy	chlorophyll a-b binding protein chloroplastic-like	TC373784
TC369336	GO:0016020	C	membrane	chlorophyll a-b binding protein chloroplastic-like	TC373806
TC369336	GO:0006464	P	cellular protein modification process	chlorophyll a-b binding protein chloroplastic-like	TC373809
TC369336	GO:0015979	P	photosynthesis	chlorophyll a-b binding protein chloroplastic-like	TC373810
TC369336	GO:0005488	F	binding	chlorophyll a-b binding protein chloroplastic-like	TC373818
TC369336	GO:0006139	P	nucleobase-containing compound metabolic process	chlorophyll a-b binding protein chloroplastic-like	TC373820
TC369336	GO:0006810	P	transport	chlorophyll a-b binding protein chloroplastic-like	TC373829
TC369336	GO:0009536	C	plastid	chlorophyll a-b binding protein chloroplastic-like	TC373830
TC369336	GO:0009579	C	thylakoid	chlorophyll a-b binding protein chloroplastic-like	TC373835
TC369341	GO:0000166	F	nucleotide binding	sumo-activating enzyme subunit 2-like	TC373837
TC369341	GO:0009790	P	embryo development	sumo-activating enzyme subunit 2-like	TC373840
TC369341	GO:0005634	C	nucleus	sumo-activating enzyme subunit 2-like	TC373859
TC369341	GO:0003824	F	catalytic activity	sumo-activating enzyme subunit 2-like	TC373860
TC369341	GO:0009791	P	post-embryonic development	sumo-activating enzyme subunit 2-like	TC373865
TC369341	GO:0006464	P	cellular protein modification process	sumo-activating enzyme subunit 2-like	TC373872
TC369341	GO:0005829	C	cytosol	sumo-activating enzyme subunit 2-like	TC373882
TC369341	GO:0005488	F	binding	sumo-activating enzyme subunit 2-like	TC373888
TC369341	GO:0005575	C	cellular_component	sumo-activating enzyme subunit 2-like	TC373889
TC369353	GO:0005975	P	carbohydrate metabolic process	cytosolic malate dehydrogenase	TC373893
TC369353	GO:0006091	P	generation of precursor metabolites and energy	cytosolic malate dehydrogenase	TC373903
TC369353	GO:0003824	F	catalytic activity	cytosolic malate dehydrogenase	TC373909
TC369353	GO:0008152	P	metabolic process	cytosolic malate dehydrogenase	TC373913
TC369353	GO:0005829	C	cytosol	cytosolic malate dehydrogenase	TC373914
TC369353	GO:0005576	C	extracellular region	cytosolic malate dehydrogenase	TC373918
TC369353	GO:0005575	C	cellular_component	cytosolic malate dehydrogenase	TC373920
TC369353	GO:0005886	C	plasma membrane	cytosolic malate dehydrogenase	TC373924
TC369353	GO:0009987	P	cellular process	cytosolic malate dehydrogenase	TC373927
TC369365	GO:0005737	C	cytoplasm	ferredoxin-like protein	TC373931
TC369371	GO:0005737	C	cytoplasm	fasciclin-like arabinogalactan protein 16-like	TC373932
TC369373	GO:0019748	P	secondary metabolic process	beta-galactosidase 5-like	TC373955
TC369373	GO:0009056	P	catabolic process	beta-galactosidase 5-like	TC373965
TC369373	GO:0007275	P	multicellular organismal development	beta-galactosidase 5-like	TC373981
TC369373	GO:0009058	P	biosynthetic process	beta-galactosidase 5-like	TC373983
TC369373	GO:0005576	C	extracellular region	beta-galactosidase 5-like	TC373985
TC369373	GO:0005575	C	cellular_component	beta-galactosidase 5-like	TC373997
TC369373	GO:0009987	P	cellular process	beta-galactosidase 5-like	TC373999
TC369373	GO:0040007	P	growth	beta-galactosidase 5-like	TC374000
TC369373	GO:0005975	P	carbohydrate metabolic process	beta-galactosidase 5-like	TC374004
TC369373	GO:0005737	C	cytoplasm	beta-galactosidase 5-like	TC374008
TC369373	GO:0006629	P	lipid metabolic process	beta-galactosidase 5-like	TC374011
TC369373	GO:0016043	P	cellular component organization	beta-galactosidase 5-like	TC374014
TC369373	GO:0030246	F	carbohydrate binding	beta-galactosidase 5-like	TC374017
TC369373	GO:0016787	F	hydrolase activity	beta-galactosidase 5-like	TC374027
TC369377	GO:0016020	C	membrane	magnesium proton exchanger isoform 1	TC374032
TC369377	GO:0005773	C	vacuole	magnesium proton exchanger isoform 1	TC374035
TC369377	GO:0006810	P	transport	magnesium proton exchanger isoform 1	TC374044
TC369377	GO:0009987	P	cellular process	magnesium proton exchanger isoform 1	TC374059
TC369382	GO:0006091	P	generation of precursor metabolites and energy	chlorophyll a-b binding protein 2	TC374062
TC369382	GO:0016020	C	membrane	chlorophyll a-b binding protein 2	TC374065
TC369382	GO:0006464	P	cellular protein modification process	chlorophyll a-b binding protein 2	TC374092
TC369382	GO:0015979	P	photosynthesis	chlorophyll a-b binding protein 2	TC374094
TC369382	GO:0005488	F	binding	chlorophyll a-b binding protein 2	TC374100
TC369382	GO:0009536	C	plastid	chlorophyll a-b binding protein 2	TC374104
TC369382	GO:0009579	C	thylakoid	chlorophyll a-b binding protein 2	TC374113
TC369385	GO:0005737	C	cytoplasm	ac084884_15 proline-rich protein	TC374122
TC369389	GO:0000166	F	nucleotide binding	ribonucleoside-diphosphate reductase large subunit-like	TC374126
TC369389	GO:0003824	F	catalytic activity	ribonucleoside-diphosphate reductase large subunit-like	TC374127
TC369389	GO:0005737	C	cytoplasm	ribonucleoside-diphosphate reductase large subunit-like	TC374137
TC369389	GO:0008152	P	metabolic process	ribonucleoside-diphosphate reductase large subunit-like	TC374139
TC369389	GO:0009058	P	biosynthetic process	ribonucleoside-diphosphate reductase large subunit-like	TC374146
TC369389	GO:0006259	P	DNA metabolic process	ribonucleoside-diphosphate reductase large subunit-like	TC374148
TC369389	GO:0006139	P	nucleobase-containing compound metabolic process	ribonucleoside-diphosphate reductase large subunit-like	TC374157
TC369390	GO:0009536	C	plastid	yt521-b-like family expressed	TC374160
TC369392	GO:0008150	P	biological_process	chlorophyll a-b binding protein chloroplastic-like	TC374168
TC369392	GO:0006091	P	generation of precursor metabolites and energy	chlorophyll a-b binding protein chloroplastic-like	TC374170
TC369392	GO:0006464	P	cellular protein modification process	chlorophyll a-b binding protein chloroplastic-like	TC374176
TC369392	GO:0009058	P	biosynthetic process	chlorophyll a-b binding protein chloroplastic-like	TC374177
TC369392	GO:0005488	F	binding	chlorophyll a-b binding protein chloroplastic-like	TC374179
TC369392	GO:0006139	P	nucleobase-containing compound metabolic process	chlorophyll a-b binding protein chloroplastic-like	TC374186
TC369392	GO:0006810	P	transport	chlorophyll a-b binding protein chloroplastic-like	TC374200
TC369392	GO:0009536	C	plastid	chlorophyll a-b binding protein chloroplastic-like	TC374202
TC369392	GO:0009987	P	cellular process	chlorophyll a-b binding protein chloroplastic-like	TC374205
TC369392	GO:0009579	C	thylakoid	chlorophyll a-b binding protein chloroplastic-like	TC374207
TC369392	GO:0009628	P	response to abiotic stimulus	chlorophyll a-b binding protein chloroplastic-like	TC374208
TC369392	GO:0005739	C	mitochondrion	chlorophyll a-b binding protein chloroplastic-like	TC374210
TC369392	GO:0016020	C	membrane	chlorophyll a-b binding protein chloroplastic-like	TC374230
TC369392	GO:0015979	P	photosynthesis	chlorophyll a-b binding protein chloroplastic-like	TC374232
TC369406	GO:0000166	F	nucleotide binding	ap2-associated protein kinase 1-like	TC374239
TC369406	GO:0008152	P	metabolic process	ap2-associated protein kinase 1-like	TC374240
TC369406	GO:0006464	P	cellular protein modification process	ap2-associated protein kinase 1-like	TC374241
TC369406	GO:0016301	F	kinase activity	ap2-associated protein kinase 1-like	TC374242
TC369406	GO:0009987	P	cellular process	ap2-associated protein kinase 1-like	TC374243
TC369414	GO:0005975	P	carbohydrate metabolic process	protease do-like 7-like	TC374245
TC369414	GO:0019538	P	protein metabolic process	protease do-like 7-like	TC374246
TC369414	GO:0009628	P	response to abiotic stimulus	protease do-like 7-like	TC374255
TC369414	GO:0006091	P	generation of precursor metabolites and energy	protease do-like 7-like	TC374258
TC369414	GO:0005515	F	protein binding	protease do-like 7-like	TC374263
TC369414	GO:0006464	P	cellular protein modification process	protease do-like 7-like	TC374272
TC369414	GO:0005829	C	cytosol	protease do-like 7-like	TC374276
TC369414	GO:0015979	P	photosynthesis	protease do-like 7-like	TC374286
TC369414	GO:0009058	P	biosynthetic process	protease do-like 7-like	TC374293
TC369414	GO:0009536	C	plastid	protease do-like 7-like	TC374298
TC369414	GO:0016787	F	hydrolase activity	protease do-like 7-like	TC374306
TC369423	GO:0000166	F	nucleotide binding	tubulin beta-7 chain	TC374319
TC369423	GO:0005856	C	cytoskeleton	tubulin beta-7 chain	TC374321
TC369423	GO:0005198	F	structural molecule activity	tubulin beta-7 chain	TC374343
TC369423	GO:0009987	P	cellular process	tubulin beta-7 chain	TC374344
TC369423	GO:0016787	F	hydrolase activity	tubulin beta-7 chain	TC374347
TC369426	GO:0008150	P	biological_process	calcium-dependent protein kinase	TC374352
TC369426	GO:0007165	P	signal transduction	calcium-dependent protein kinase	TC374353
TC369426	GO:0008152	P	metabolic process	calcium-dependent protein kinase	TC374354
TC369426	GO:0006464	P	cellular protein modification process	calcium-dependent protein kinase	TC374356
TC369426	GO:0005488	F	binding	calcium-dependent protein kinase	TC374360
TC369426	GO:0005773	C	vacuole	calcium-dependent protein kinase	TC374362
TC369426	GO:0006810	P	transport	calcium-dependent protein kinase	TC374389
TC369426	GO:0005886	C	plasma membrane	calcium-dependent protein kinase	TC374401
TC369426	GO:0006950	P	response to stress	calcium-dependent protein kinase	TC374406
TC369426	GO:0009987	P	cellular process	calcium-dependent protein kinase	TC374409
TC369426	GO:0000166	F	nucleotide binding	calcium-dependent protein kinase	TC374419
TC369426	GO:0005634	C	nucleus	calcium-dependent protein kinase	TC374420
TC369426	GO:0009628	P	response to abiotic stimulus	calcium-dependent protein kinase	TC374422
TC369426	GO:0009719	P	response to endogenous stimulus	calcium-dependent protein kinase	TC374430
TC369426	GO:0005829	C	cytosol	calcium-dependent protein kinase	TC374435
TC369426	GO:0016301	F	kinase activity	calcium-dependent protein kinase	TC374436
TC369431	GO:0000166	F	nucleotide binding	udp-glucose 6-dehydrogenase	TC374446
TC369431	GO:0005975	P	carbohydrate metabolic process	udp-glucose 6-dehydrogenase	TC374448
TC369431	GO:0003824	F	catalytic activity	udp-glucose 6-dehydrogenase	TC374477
TC369431	GO:0008152	P	metabolic process	udp-glucose 6-dehydrogenase	TC374481
TC369431	GO:0009058	P	biosynthetic process	udp-glucose 6-dehydrogenase	TC374495
TC369431	GO:0006139	P	nucleobase-containing compound metabolic process	udp-glucose 6-dehydrogenase	TC374498
TC369431	GO:0009987	P	cellular process	udp-glucose 6-dehydrogenase	TC374506
TC369439	GO:0000166	F	nucleotide binding	lrr receptor-like serine threonine-protein kinase fei 1	TC374515
TC369439	GO:0005737	C	cytoplasm	lrr receptor-like serine threonine-protein kinase fei 1	TC374519
TC369439	GO:0007165	P	signal transduction	lrr receptor-like serine threonine-protein kinase fei 1	TC374545
TC369439	GO:0016020	C	membrane	lrr receptor-like serine threonine-protein kinase fei 1	TC374562
TC369439	GO:0008152	P	metabolic process	lrr receptor-like serine threonine-protein kinase fei 1	TC374570
TC369439	GO:0006464	P	cellular protein modification process	lrr receptor-like serine threonine-protein kinase fei 1	TC374577
TC369439	GO:0004872	F	receptor activity	lrr receptor-like serine threonine-protein kinase fei 1	TC374578
TC369439	GO:0016301	F	kinase activity	lrr receptor-like serine threonine-protein kinase fei 1	TC374580
TC369439	GO:0004871	F	signal transducer activity	lrr receptor-like serine threonine-protein kinase fei 1	TC374581
TC369439	GO:0009987	P	cellular process	lrr receptor-like serine threonine-protein kinase fei 1	TC374587
TC369441	GO:0000166	F	nucleotide binding	brown planthopper-induced resistance protein 1	TC374589
TC369441	GO:0003824	F	catalytic activity	brown planthopper-induced resistance protein 1	TC374606
TC369441	GO:0008152	P	metabolic process	brown planthopper-induced resistance protein 1	TC374619
TC369441	GO:0009536	C	plastid	brown planthopper-induced resistance protein 1	TC374621
TC369453	GO:0005975	P	carbohydrate metabolic process	cellulose synthase	TC374631
TC369453	GO:0016020	C	membrane	cellulose synthase	TC374636
TC369453	GO:0016043	P	cellular component organization	cellulose synthase	TC374640
TC369453	GO:0009058	P	biosynthetic process	cellulose synthase	TC374642
TC369453	GO:0005488	F	binding	cellulose synthase	TC374644
TC369453	GO:0016740	F	transferase activity	cellulose synthase	TC374646
TC369453	GO:0006139	P	nucleobase-containing compound metabolic process	cellulose synthase	TC374651
TC369453	GO:0005886	C	plasma membrane	cellulose synthase	TC374654
TC369453	GO:0009987	P	cellular process	cellulose synthase	TC374660
TC369456	GO:0005634	C	nucleus	peptide-n -(n-acetyl-beta-glucosaminyl)asparagine amidase	TC374663
TC369456	GO:0003677	F	DNA binding	peptide-n -(n-acetyl-beta-glucosaminyl)asparagine amidase	TC374668
TC369456	GO:0005737	C	cytoplasm	peptide-n -(n-acetyl-beta-glucosaminyl)asparagine amidase	TC374672
TC369456	GO:0006464	P	cellular protein modification process	peptide-n -(n-acetyl-beta-glucosaminyl)asparagine amidase	TC374675
TC369456	GO:0005829	C	cytosol	peptide-n -(n-acetyl-beta-glucosaminyl)asparagine amidase	TC374698
TC369456	GO:0009058	P	biosynthetic process	peptide-n -(n-acetyl-beta-glucosaminyl)asparagine amidase	TC374703
TC369456	GO:0016740	F	transferase activity	peptide-n -(n-acetyl-beta-glucosaminyl)asparagine amidase	TC374706
TC369456	GO:0005488	F	binding	peptide-n -(n-acetyl-beta-glucosaminyl)asparagine amidase	TC374712
TC369456	GO:0006259	P	DNA metabolic process	peptide-n -(n-acetyl-beta-glucosaminyl)asparagine amidase	TC374724
TC369456	GO:0006950	P	response to stress	peptide-n -(n-acetyl-beta-glucosaminyl)asparagine amidase	TC374756
TC369456	GO:0016787	F	hydrolase activity	peptide-n -(n-acetyl-beta-glucosaminyl)asparagine amidase	TC374758
TC369464	GO:0005737	C	cytoplasm	fasciclin-like arabinogalactan protein 11-like	TC374774
TC369465	GO:0000166	F	nucleotide binding	snf1-related protein kinase regulatory subunit gamma-1-like	TC374782
TC369465	GO:0006629	P	lipid metabolic process	snf1-related protein kinase regulatory subunit gamma-1-like	TC374784
TC369465	GO:0008152	P	metabolic process	snf1-related protein kinase regulatory subunit gamma-1-like	TC374791
TC369465	GO:0016301	F	kinase activity	snf1-related protein kinase regulatory subunit gamma-1-like	TC374797
TC369465	GO:0009987	P	cellular process	snf1-related protein kinase regulatory subunit gamma-1-like	TC374803
TC369468	GO:0007165	P	signal transduction	atp binding protein	TC374804
TC369468	GO:0008152	P	metabolic process	atp binding protein	TC374808
TC369468	GO:0006464	P	cellular protein modification process	atp binding protein	TC374814
TC369468	GO:0009653	P	anatomical structure morphogenesis	atp binding protein	TC374815
TC369468	GO:0006810	P	transport	atp binding protein	TC374817
TC369468	GO:0009987	P	cellular process	atp binding protein	TC374820
TC369468	GO:0000166	F	nucleotide binding	atp binding protein	TC374821
TC369468	GO:0005634	C	nucleus	atp binding protein	TC374822
TC369468	GO:0005515	F	protein binding	atp binding protein	TC374827
TC369468	GO:0005737	C	cytoplasm	atp binding protein	TC374832
TC369468	GO:0016043	P	cellular component organization	atp binding protein	TC374843
TC369468	GO:0016301	F	kinase activity	atp binding protein	TC374844
TC369468	GO:0016787	F	hydrolase activity	atp binding protein	TC374845
TC369476	GO:0019748	P	secondary metabolic process	aldehyde dehydrogenase family 2 member c4	TC374847
TC369476	GO:0008150	P	biological_process	aldehyde dehydrogenase family 2 member c4	TC374855
TC369476	GO:0006091	P	generation of precursor metabolites and energy	aldehyde dehydrogenase family 2 member c4	TC374861
TC369476	GO:0009056	P	catabolic process	aldehyde dehydrogenase family 2 member c4	TC374868
TC369476	GO:0008152	P	metabolic process	aldehyde dehydrogenase family 2 member c4	TC374872
TC369476	GO:0009058	P	biosynthetic process	aldehyde dehydrogenase family 2 member c4	TC374873
TC369476	GO:0006810	P	transport	aldehyde dehydrogenase family 2 member c4	TC374877
TC369476	GO:0006950	P	response to stress	aldehyde dehydrogenase family 2 member c4	TC374884
TC369476	GO:0009987	P	cellular process	aldehyde dehydrogenase family 2 member c4	TC374898
TC369476	GO:0009607	P	response to biotic stimulus	aldehyde dehydrogenase family 2 member c4	TC374905
TC369476	GO:0005975	P	carbohydrate metabolic process	aldehyde dehydrogenase family 2 member c4	TC374931
TC369476	GO:0009605	P	response to external stimulus	aldehyde dehydrogenase family 2 member c4	TC374942
TC369476	GO:0003824	F	catalytic activity	aldehyde dehydrogenase family 2 member c4	TC374948
TC369476	GO:0006629	P	lipid metabolic process	aldehyde dehydrogenase family 2 member c4	TC374949
TC369476	GO:0005829	C	cytosol	aldehyde dehydrogenase family 2 member c4	TC374952
TC369481	GO:0005975	P	carbohydrate metabolic process	udp-glucose pyrophosphorylase	TC374962
TC369481	GO:0005737	C	cytoplasm	udp-glucose pyrophosphorylase	TC374964
TC369481	GO:0016740	F	transferase activity	udp-glucose pyrophosphorylase	TC374965
TC369481	GO:0006139	P	nucleobase-containing compound metabolic process	udp-glucose pyrophosphorylase	TC374971
TC369481	GO:0009987	P	cellular process	udp-glucose pyrophosphorylase	TC374973
TC369500	GO:0000166	F	nucleotide binding	brown planthopper-induced resistance protein 1	TC374976
TC369500	GO:0003824	F	catalytic activity	brown planthopper-induced resistance protein 1	TC374977
TC369500	GO:0008152	P	metabolic process	brown planthopper-induced resistance protein 1	TC374982
TC369500	GO:0009536	C	plastid	brown planthopper-induced resistance protein 1	TC374983
TC369502	GO:0005634	C	nucleus	tpa: homeodomain-like transcription factor superfamily protein	TC374987
TC369502	GO:0003677	F	DNA binding	tpa: homeodomain-like transcription factor superfamily protein	TC374991
TC369502	GO:0016020	C	membrane	tpa: homeodomain-like transcription factor superfamily protein	TC374996
TC369502	GO:0006810	P	transport	tpa: homeodomain-like transcription factor superfamily protein	TC375012
TC369502	GO:0005215	F	transporter activity	tpa: homeodomain-like transcription factor superfamily protein	TC375017
TC369502	GO:0009987	P	cellular process	tpa: homeodomain-like transcription factor superfamily protein	TC375019
TC369505	GO:0005634	C	nucleus	mads-box transcription factor 50-like	TC375027
TC369505	GO:0003677	F	DNA binding	mads-box transcription factor 50-like	TC375039
TC369505	GO:0003700	F	sequence-specific DNA binding transcription factor activity	mads-box transcription factor 50-like	TC375044
TC369505	GO:0005515	F	protein binding	mads-box transcription factor 50-like	TC375047
TC369505	GO:0007275	P	multicellular organismal development	mads-box transcription factor 50-like	TC375070
TC369505	GO:0009058	P	biosynthetic process	mads-box transcription factor 50-like	TC375075
TC369505	GO:0006139	P	nucleobase-containing compound metabolic process	mads-box transcription factor 50-like	TC375077
TC369505	GO:0005622	C	intracellular	mads-box transcription factor 50-like	TC375081
TC369515	GO:0005737	C	cytoplasm	solute carrier family facilitated glucose transporter member 8	TC375087
TC369515	GO:0016020	C	membrane	solute carrier family facilitated glucose transporter member 8	TC375089
TC369515	GO:0006810	P	transport	solute carrier family facilitated glucose transporter member 8	TC375093
TC369515	GO:0005215	F	transporter activity	solute carrier family facilitated glucose transporter member 8	TC375094
TC369515	GO:0009987	P	cellular process	solute carrier family facilitated glucose transporter member 8	TC375107
TC369527	GO:0005975	P	carbohydrate metabolic process	malate cytoplasmic-like	TC375110
TC369527	GO:0006091	P	generation of precursor metabolites and energy	malate cytoplasmic-like	TC375118
TC369527	GO:0005737	C	cytoplasm	malate cytoplasmic-like	TC375136
TC369527	GO:0003824	F	catalytic activity	malate cytoplasmic-like	TC375144
TC369527	GO:0008152	P	metabolic process	malate cytoplasmic-like	TC375146
TC369527	GO:0009987	P	cellular process	malate cytoplasmic-like	TC375152
TC369529	GO:0009058	P	biosynthetic process	dna primase large subunit	TC375169
TC369529	GO:0016740	F	transferase activity	dna primase large subunit	TC375178
TC369529	GO:0006259	P	DNA metabolic process	dna primase large subunit	TC375188
TC369529	GO:0005730	C	nucleolus	dna primase large subunit	TC375203
TC369529	GO:0006139	P	nucleobase-containing compound metabolic process	dna primase large subunit	TC375211
TC369529	GO:0005622	C	intracellular	dna primase large subunit	TC375214
TC369531	GO:0000166	F	nucleotide binding	protein strubbelig-receptor family 3-like	TC375221
TC369531	GO:0005737	C	cytoplasm	protein strubbelig-receptor family 3-like	TC375225
TC369531	GO:0005739	C	mitochondrion	protein strubbelig-receptor family 3-like	TC375226
TC369531	GO:0016020	C	membrane	protein strubbelig-receptor family 3-like	TC375229
TC369531	GO:0006464	P	cellular protein modification process	protein strubbelig-receptor family 3-like	TC375230
TC369531	GO:0016301	F	kinase activity	protein strubbelig-receptor family 3-like	TC375231
TC369535	GO:0005634	C	nucleus	replication protein a 70 kda dna-binding subunit	TC375234
TC369535	GO:0003677	F	DNA binding	replication protein a 70 kda dna-binding subunit	TC375239
TC369535	GO:0005515	F	protein binding	replication protein a 70 kda dna-binding subunit	TC375245
TC369535	GO:0009058	P	biosynthetic process	replication protein a 70 kda dna-binding subunit	TC375249
TC369535	GO:0005488	F	binding	replication protein a 70 kda dna-binding subunit	TC375253
TC369535	GO:0006259	P	DNA metabolic process	replication protein a 70 kda dna-binding subunit	TC375265
TC369535	GO:0006950	P	response to stress	replication protein a 70 kda dna-binding subunit	TC375286
TC369540	GO:0003824	F	catalytic activity	allene oxide cyclase 4	TC375287
TC369540	GO:0009058	P	biosynthetic process	allene oxide cyclase 4	TC375290
TC369540	GO:0009536	C	plastid	allene oxide cyclase 4	TC375302
TC369540	GO:0009987	P	cellular process	allene oxide cyclase 4	TC375306
TC369548	GO:0008150	P	biological_process	dna polymerase alpha subunit b	TC375307
TC369548	GO:0008152	P	metabolic process	dna polymerase alpha subunit b	TC375312
TC369548	GO:0006464	P	cellular protein modification process	dna polymerase alpha subunit b	TC375318
TC369548	GO:0009058	P	biosynthetic process	dna polymerase alpha subunit b	TC375325
TC369548	GO:0006259	P	DNA metabolic process	dna polymerase alpha subunit b	TC375338
TC369548	GO:0006950	P	response to stress	dna polymerase alpha subunit b	TC375342
TC369548	GO:0040029	P	regulation of gene expression, epigenetic	dna polymerase alpha subunit b	TC375359
TC369548	GO:0007049	P	cell cycle	dna polymerase alpha subunit b	TC375364
TC369548	GO:0009987	P	cellular process	dna polymerase alpha subunit b	TC375368
TC369548	GO:0005622	C	intracellular	dna polymerase alpha subunit b	TC375375
TC369548	GO:0005634	C	nucleus	dna polymerase alpha subunit b	TC375379
TC369548	GO:0003677	F	DNA binding	dna polymerase alpha subunit b	TC375382
TC369548	GO:0009908	P	flower development	dna polymerase alpha subunit b	TC375383
TC369548	GO:0005739	C	mitochondrion	dna polymerase alpha subunit b	TC375385
TC369548	GO:0016043	P	cellular component organization	dna polymerase alpha subunit b	TC375393
TC369548	GO:0016740	F	transferase activity	dna polymerase alpha subunit b	TC375398
TC369552	GO:0005634	C	nucleus	e3 ubiquitin-protein ligase upl1-like	TC375411
TC369552	GO:0005737	C	cytoplasm	e3 ubiquitin-protein ligase upl1-like	TC375416
TC369552	GO:0003824	F	catalytic activity	e3 ubiquitin-protein ligase upl1-like	TC375419
TC369552	GO:0009056	P	catabolic process	e3 ubiquitin-protein ligase upl1-like	TC375422
TC369552	GO:0006464	P	cellular protein modification process	e3 ubiquitin-protein ligase upl1-like	TC375424
TC369552	GO:0016740	F	transferase activity	e3 ubiquitin-protein ligase upl1-like	TC375426
TC369556	GO:0005737	C	cytoplasm	-1 protein	TC375427
TC369569	GO:0006091	P	generation of precursor metabolites and energy	chlorophyll a-b binding protein cp24	TC375430
TC369569	GO:0006464	P	cellular protein modification process	chlorophyll a-b binding protein cp24	TC375433
TC369569	GO:0009058	P	biosynthetic process	chlorophyll a-b binding protein cp24	TC375449
TC369569	GO:0005488	F	binding	chlorophyll a-b binding protein cp24	TC375451
TC369569	GO:0006810	P	transport	chlorophyll a-b binding protein cp24	TC375464
TC369569	GO:0009536	C	plastid	chlorophyll a-b binding protein cp24	TC375466
TC369569	GO:0006950	P	response to stress	chlorophyll a-b binding protein cp24	TC375483
TC369569	GO:0009987	P	cellular process	chlorophyll a-b binding protein cp24	TC375486
TC369569	GO:0009579	C	thylakoid	chlorophyll a-b binding protein cp24	TC375497
TC369569	GO:0009628	P	response to abiotic stimulus	chlorophyll a-b binding protein cp24	TC375499
TC369569	GO:0016020	C	membrane	chlorophyll a-b binding protein cp24	TC375505
TC369569	GO:0016043	P	cellular component organization	chlorophyll a-b binding protein cp24	TC375507
TC369569	GO:0015979	P	photosynthesis	chlorophyll a-b binding protein cp24	TC375516
TC369577	GO:0003824	F	catalytic activity	glutamate decarboxylase 1-like	TC375521
TC369577	GO:0008152	P	metabolic process	glutamate decarboxylase 1-like	TC375525
TC369577	GO:0005488	F	binding	glutamate decarboxylase 1-like	TC375534
TC369577	GO:0009536	C	plastid	glutamate decarboxylase 1-like	TC375538
TC369577	GO:0009987	P	cellular process	glutamate decarboxylase 1-like	TC375546
TC369583	GO:0016020	C	membrane	outer envelope pore protein chloroplastic-like	TC375558
TC369583	GO:0006810	P	transport	outer envelope pore protein chloroplastic-like	TC375564
TC369583	GO:0009536	C	plastid	outer envelope pore protein chloroplastic-like	TC375577
TC369583	GO:0005215	F	transporter activity	outer envelope pore protein chloroplastic-like	TC375581
TC369583	GO:0009987	P	cellular process	outer envelope pore protein chloroplastic-like	TC375587
TC369616	GO:0006091	P	generation of precursor metabolites and energy	chlorophyll a-b binding chloroplastic	TC375591
TC369616	GO:0016020	C	membrane	chlorophyll a-b binding chloroplastic	TC375599
TC369616	GO:0006464	P	cellular protein modification process	chlorophyll a-b binding chloroplastic	TC375609
TC369616	GO:0015979	P	photosynthesis	chlorophyll a-b binding chloroplastic	TC375612
TC369616	GO:0005488	F	binding	chlorophyll a-b binding chloroplastic	TC375613
TC369616	GO:0009536	C	plastid	chlorophyll a-b binding chloroplastic	TC375616
TC369616	GO:0009579	C	thylakoid	chlorophyll a-b binding chloroplastic	TC375622
TC369653	GO:0005737	C	cytoplasm	fasciclin-like arabinogalactan protein 1-like	TC375623
TC369670	GO:0000166	F	nucleotide binding	tubulin beta-4 chain	TC375625
TC369670	GO:0008150	P	biological_process	tubulin beta-4 chain	TC375630
TC369670	GO:0005856	C	cytoskeleton	tubulin beta-4 chain	TC375639
TC369670	GO:0005737	C	cytoplasm	tubulin beta-4 chain	TC375650
TC369670	GO:0005198	F	structural molecule activity	tubulin beta-4 chain	TC375681
TC369670	GO:0016043	P	cellular component organization	tubulin beta-4 chain	TC375685
TC369670	GO:0009987	P	cellular process	tubulin beta-4 chain	TC375699
TC369670	GO:0016787	F	hydrolase activity	tubulin beta-4 chain	TC375707
TC369671	GO:0005515	F	protein binding	clathrin heavy chain 1-like	TC375709
TC369671	GO:0005737	C	cytoplasm	clathrin heavy chain 1-like	TC375711
TC369671	GO:0016020	C	membrane	clathrin heavy chain 1-like	TC375718
TC369671	GO:0005198	F	structural molecule activity	clathrin heavy chain 1-like	TC375719
TC369671	GO:0005794	C	Golgi apparatus	clathrin heavy chain 1-like	TC375724
TC369671	GO:0006810	P	transport	clathrin heavy chain 1-like	TC375728
TC369671	GO:0005886	C	plasma membrane	clathrin heavy chain 1-like	TC375733
TC369671	GO:0006950	P	response to stress	clathrin heavy chain 1-like	TC375738
TC369677	GO:0005737	C	cytoplasm	stress response protein nst1-like	TC375739
TC369679	GO:0000166	F	nucleotide binding	dna replication licensing factor mcm6-like	TC375740
TC369679	GO:0005634	C	nucleus	dna replication licensing factor mcm6-like	TC375749
TC369679	GO:0003677	F	DNA binding	dna replication licensing factor mcm6-like	TC375750
TC369679	GO:0016043	P	cellular component organization	dna replication licensing factor mcm6-like	TC375753
TC369679	GO:0009058	P	biosynthetic process	dna replication licensing factor mcm6-like	TC375758
TC369679	GO:0005488	F	binding	dna replication licensing factor mcm6-like	TC375775
TC369679	GO:0006259	P	DNA metabolic process	dna replication licensing factor mcm6-like	TC375778
TC369679	GO:0005575	C	cellular_component	dna replication licensing factor mcm6-like	TC375780
TC369679	GO:0007049	P	cell cycle	dna replication licensing factor mcm6-like	TC375789
TC369679	GO:0005622	C	intracellular	dna replication licensing factor mcm6-like	TC375790
TC369679	GO:0016787	F	hydrolase activity	dna replication licensing factor mcm6-like	TC375792
TC369681	GO:0019538	P	protein metabolic process	triosephosphate isomerase	TC375794
TC369681	GO:0008150	P	biological_process	triosephosphate isomerase	TC375809
TC369681	GO:0006091	P	generation of precursor metabolites and energy	triosephosphate isomerase	TC375821
TC369681	GO:0009056	P	catabolic process	triosephosphate isomerase	TC375825
TC369681	GO:0009058	P	biosynthetic process	triosephosphate isomerase	TC375827
TC369681	GO:0005576	C	extracellular region	triosephosphate isomerase	TC375834
TC369681	GO:0005488	F	binding	triosephosphate isomerase	TC375844
TC369681	GO:0005773	C	vacuole	triosephosphate isomerase	TC375860
TC369681	GO:0005575	C	cellular_component	triosephosphate isomerase	TC375881
TC369681	GO:0006139	P	nucleobase-containing compound metabolic process	triosephosphate isomerase	TC375897
TC369681	GO:0006810	P	transport	triosephosphate isomerase	TC375907
TC369681	GO:0005886	C	plasma membrane	triosephosphate isomerase	TC375910
TC369681	GO:0009536	C	plastid	triosephosphate isomerase	TC375915
TC369681	GO:0006950	P	response to stress	triosephosphate isomerase	TC375921
TC369681	GO:0009987	P	cellular process	triosephosphate isomerase	TC375923
TC369681	GO:0005975	P	carbohydrate metabolic process	triosephosphate isomerase	TC375926
TC369681	GO:0009628	P	response to abiotic stimulus	triosephosphate isomerase	TC375936
TC369681	GO:0003824	F	catalytic activity	triosephosphate isomerase	TC375941
TC369681	GO:0005618	C	cell wall	triosephosphate isomerase	TC375942
TC369681	GO:0005739	C	mitochondrion	triosephosphate isomerase	TC375945
TC369681	GO:0016020	C	membrane	triosephosphate isomerase	TC375947
TC369681	GO:0006629	P	lipid metabolic process	triosephosphate isomerase	TC375949
TC369681	GO:0016043	P	cellular component organization	triosephosphate isomerase	TC375953
TC369681	GO:0005829	C	cytosol	triosephosphate isomerase	TC375958
TC369691	GO:0000166	F	nucleotide binding	tubulin alpha-1 chain	TC375961
TC369691	GO:0008150	P	biological_process	tubulin alpha-1 chain	TC375966
TC369691	GO:0005856	C	cytoskeleton	tubulin alpha-1 chain	TC375967
TC369691	GO:0005737	C	cytoplasm	tubulin alpha-1 chain	TC375971
TC369691	GO:0005198	F	structural molecule activity	tubulin alpha-1 chain	TC375983
TC369691	GO:0016043	P	cellular component organization	tubulin alpha-1 chain	TC375984
TC369691	GO:0009987	P	cellular process	tubulin alpha-1 chain	TC375986
TC369691	GO:0016787	F	hydrolase activity	tubulin alpha-1 chain	TC375988
TC369694	GO:0005975	P	carbohydrate metabolic process	callose synthase 3-like	TC375989
TC369694	GO:0009058	P	biosynthetic process	callose synthase 3-like	TC375993
TC369694	GO:0016740	F	transferase activity	callose synthase 3-like	TC376006
TC369694	GO:0005886	C	plasma membrane	callose synthase 3-like	TC376017
TC369694	GO:0009987	P	cellular process	callose synthase 3-like	TC376024
TC369703	GO:0005634	C	nucleus	proteasome subunit alpha type	TC376025
TC369703	GO:0019538	P	protein metabolic process	proteasome subunit alpha type	TC376038
TC369703	GO:0005737	C	cytoplasm	proteasome subunit alpha type	TC376042
TC369703	GO:0009056	P	catabolic process	proteasome subunit alpha type	TC376044
TC369703	GO:0005622	C	intracellular	proteasome subunit alpha type	TC376050
TC369703	GO:0009987	P	cellular process	proteasome subunit alpha type	TC376060
TC369703	GO:0016787	F	hydrolase activity	proteasome subunit alpha type	TC376065
TC369739	GO:0005634	C	nucleus	light-inducible protein cprf2-like	TC376075
TC369739	GO:0003677	F	DNA binding	light-inducible protein cprf2-like	TC376077
TC369739	GO:0003700	F	sequence-specific DNA binding transcription factor activity	light-inducible protein cprf2-like	TC376089
TC369739	GO:0009058	P	biosynthetic process	light-inducible protein cprf2-like	TC376096
TC369739	GO:0006139	P	nucleobase-containing compound metabolic process	light-inducible protein cprf2-like	TC376097
TC369739	GO:0005622	C	intracellular	light-inducible protein cprf2-like	TC376109
TC369743	GO:0005737	C	cytoplasm	probable glucuronosyltransferase os04g0398600-like	TC376115
TC369743	GO:0016020	C	membrane	probable glucuronosyltransferase os04g0398600-like	TC376123
TC369743	GO:0008152	P	metabolic process	probable glucuronosyltransferase os04g0398600-like	TC376128
TC369743	GO:0016043	P	cellular component organization	probable glucuronosyltransferase os04g0398600-like	TC376132
TC369743	GO:0005794	C	Golgi apparatus	probable glucuronosyltransferase os04g0398600-like	TC376145
TC369743	GO:0016740	F	transferase activity	probable glucuronosyltransferase os04g0398600-like	TC376149
TC369757	GO:0005737	C	cytoplasm	gdsl esterase lipase at5g45910-like	TC376150
TC369757	GO:0006629	P	lipid metabolic process	gdsl esterase lipase at5g45910-like	TC376151
TC369757	GO:0016787	F	hydrolase activity	gdsl esterase lipase at5g45910-like	TC376171
TC369766	GO:0008150	P	biological_process	14-3-3 protein	TC376182
TC369766	GO:0019538	P	protein metabolic process	14-3-3 protein	TC376194
TC369766	GO:0007165	P	signal transduction	14-3-3 protein	TC376195
TC369766	GO:0009056	P	catabolic process	14-3-3 protein	TC376198
TC369766	GO:0006464	P	cellular protein modification process	14-3-3 protein	TC376208
TC369766	GO:0009058	P	biosynthetic process	14-3-3 protein	TC376212
TC369766	GO:0006139	P	nucleobase-containing compound metabolic process	14-3-3 protein	TC376228
TC369766	GO:0005622	C	intracellular	14-3-3 protein	TC376235
TC369766	GO:0009987	P	cellular process	14-3-3 protein	TC376240
TC369766	GO:0003676	F	nucleic acid binding	14-3-3 protein	TC376241
TC369766	GO:0000166	F	nucleotide binding	14-3-3 protein	TC376260
TC369766	GO:0005634	C	nucleus	14-3-3 protein	TC376270
TC369766	GO:0005515	F	protein binding	14-3-3 protein	TC376276
TC369766	GO:0005737	C	cytoplasm	14-3-3 protein	TC376278
TC369766	GO:0009719	P	response to endogenous stimulus	14-3-3 protein	TC376294
TC369766	GO:0016043	P	cellular component organization	14-3-3 protein	TC376296
TC369766	GO:0016787	F	hydrolase activity	14-3-3 protein	TC376307
TC369771	GO:0005634	C	nucleus	double-strand-break repair protein rad21-like protein 1	TC376318
TC369771	GO:0016043	P	cellular component organization	double-strand-break repair protein rad21-like protein 1	TC376323
TC369771	GO:0009058	P	biosynthetic process	double-strand-break repair protein rad21-like protein 1	TC376326
TC369771	GO:0006139	P	nucleobase-containing compound metabolic process	double-strand-break repair protein rad21-like protein 1	TC376329
TC369771	GO:0040029	P	regulation of gene expression, epigenetic	double-strand-break repair protein rad21-like protein 1	TC376343
TC369771	GO:0007049	P	cell cycle	double-strand-break repair protein rad21-like protein 1	TC376349
TC369771	GO:0009987	P	cellular process	double-strand-break repair protein rad21-like protein 1	TC376354
TC369774	GO:0008150	P	biological_process	2-oxoglutarate malate translocator	TC376365
TC369774	GO:0006091	P	generation of precursor metabolites and energy	2-oxoglutarate malate translocator	TC376366
TC369774	GO:0009056	P	catabolic process	2-oxoglutarate malate translocator	TC376386
TC369774	GO:0005773	C	vacuole	2-oxoglutarate malate translocator	TC376391
TC369774	GO:0005575	C	cellular_component	2-oxoglutarate malate translocator	TC376426
TC369774	GO:0006810	P	transport	2-oxoglutarate malate translocator	TC376429
TC369774	GO:0009536	C	plastid	2-oxoglutarate malate translocator	TC376437
TC369774	GO:0005215	F	transporter activity	2-oxoglutarate malate translocator	TC376446
TC369774	GO:0009987	P	cellular process	2-oxoglutarate malate translocator	TC376453
TC369774	GO:0005975	P	carbohydrate metabolic process	2-oxoglutarate malate translocator	TC376460
TC369774	GO:0005618	C	cell wall	2-oxoglutarate malate translocator	TC376476
TC369774	GO:0005739	C	mitochondrion	2-oxoglutarate malate translocator	TC376477
TC369774	GO:0016020	C	membrane	2-oxoglutarate malate translocator	TC376487
TC369780	GO:0006464	P	cellular protein modification process	probable protein phosphatase 2c 44-like	TC376491
TC369780	GO:0005488	F	binding	probable protein phosphatase 2c 44-like	TC376496
TC369780	GO:0009536	C	plastid	probable protein phosphatase 2c 44-like	TC376502
TC369780	GO:0016787	F	hydrolase activity	probable protein phosphatase 2c 44-like	TC376508
TC369784	GO:0005777	C	peroxisome	catalase	TC376526
TC369784	GO:0003824	F	catalytic activity	catalase	TC376545
TC369784	GO:0009056	P	catabolic process	catalase	TC376551
TC369784	GO:0008152	P	metabolic process	catalase	TC376554
TC369784	GO:0005488	F	binding	catalase	TC376561
TC369784	GO:0006950	P	response to stress	catalase	TC376568
TC369784	GO:0009987	P	cellular process	catalase	TC376571
TC369786	GO:0005975	P	carbohydrate metabolic process	aldose 1-epimerase	TC376581
TC369786	GO:0006091	P	generation of precursor metabolites and energy	aldose 1-epimerase	TC376585
TC369786	GO:0005737	C	cytoplasm	aldose 1-epimerase	TC376592
TC369786	GO:0003824	F	catalytic activity	aldose 1-epimerase	TC376604
TC369786	GO:0009056	P	catabolic process	aldose 1-epimerase	TC376606
TC369786	GO:0009058	P	biosynthetic process	aldose 1-epimerase	TC376607
TC369786	GO:0030246	F	carbohydrate binding	aldose 1-epimerase	TC376615
TC369790	GO:0005739	C	mitochondrion	mitochondrial outer membrane protein porin 5-like	TC376616
TC369790	GO:0016020	C	membrane	mitochondrial outer membrane protein porin 5-like	TC376622
TC369790	GO:0006810	P	transport	mitochondrial outer membrane protein porin 5-like	TC376638
TC369790	GO:0005215	F	transporter activity	mitochondrial outer membrane protein porin 5-like	TC376653
TC369790	GO:0009987	P	cellular process	mitochondrial outer membrane protein porin 5-like	TC376670
TC369795	GO:0019725	P	cellular homeostasis	auxin-regulated protein	TC376672
TC369795	GO:0006091	P	generation of precursor metabolites and energy	auxin-regulated protein	TC376681
TC369795	GO:0008152	P	metabolic process	auxin-regulated protein	TC376687
TC369795	GO:0006464	P	cellular protein modification process	auxin-regulated protein	TC376703
TC369795	GO:0009536	C	plastid	auxin-regulated protein	TC376708
TC369795	GO:0003674	F	molecular_function	auxin-regulated protein	TC376723
TC369795	GO:0009579	C	thylakoid	auxin-regulated protein	TC376728
TC369795	GO:0005515	F	protein binding	auxin-regulated protein	TC376735
TC369795	GO:0003824	F	catalytic activity	auxin-regulated protein	TC376738
TC369795	GO:0005739	C	mitochondrion	auxin-regulated protein	TC376742
TC369795	GO:0016020	C	membrane	auxin-regulated protein	TC376744
TC369795	GO:0015979	P	photosynthesis	auxin-regulated protein	TC376747
TC369795	GO:0016740	F	transferase activity	auxin-regulated protein	TC376748
TC369801	GO:0016020	C	membrane	protein yipf1 homolog	TC376749
TC369808	GO:0005975	P	carbohydrate metabolic process	rhodanese-like domain-containing protein chloroplastic-like	TC376756
TC369808	GO:0009056	P	catabolic process	rhodanese-like domain-containing protein chloroplastic-like	TC376762
TC369808	GO:0016020	C	membrane	rhodanese-like domain-containing protein chloroplastic-like	TC376768
TC369808	GO:0008152	P	metabolic process	rhodanese-like domain-containing protein chloroplastic-like	TC376772
TC369808	GO:0009058	P	biosynthetic process	rhodanese-like domain-containing protein chloroplastic-like	TC376773
TC369808	GO:0006139	P	nucleobase-containing compound metabolic process	rhodanese-like domain-containing protein chloroplastic-like	TC376774
TC369808	GO:0009536	C	plastid	rhodanese-like domain-containing protein chloroplastic-like	TC376787
TC369808	GO:0009987	P	cellular process	rhodanese-like domain-containing protein chloroplastic-like	TC376802
TC369808	GO:0009579	C	thylakoid	rhodanese-like domain-containing protein chloroplastic-like	TC376806
TC369815	GO:0008152	P	metabolic process	catalytic hydrolase	TC376815
TC369815	GO:0016787	F	hydrolase activity	catalytic hydrolase	TC376820
TC369816	GO:0019538	P	protein metabolic process	heat shock 70 kda protein 17-like	TC376821
TC369816	GO:0008152	P	metabolic process	heat shock 70 kda protein 17-like	TC376838
TC369816	GO:0005783	C	endoplasmic reticulum	heat shock 70 kda protein 17-like	TC376839
TC369816	GO:0005794	C	Golgi apparatus	heat shock 70 kda protein 17-like	TC376840
TC369816	GO:0009058	P	biosynthetic process	heat shock 70 kda protein 17-like	TC376842
TC369816	GO:0005773	C	vacuole	heat shock 70 kda protein 17-like	TC376844
TC369816	GO:0006810	P	transport	heat shock 70 kda protein 17-like	TC376859
TC369816	GO:0009536	C	plastid	heat shock 70 kda protein 17-like	TC376862
TC369816	GO:0009987	P	cellular process	heat shock 70 kda protein 17-like	TC376868
TC369816	GO:0006950	P	response to stress	heat shock 70 kda protein 17-like	TC376876
TC369816	GO:0000166	F	nucleotide binding	heat shock 70 kda protein 17-like	TC376878
TC369816	GO:0009607	P	response to biotic stimulus	heat shock 70 kda protein 17-like	TC376890
TC369816	GO:0005975	P	carbohydrate metabolic process	heat shock 70 kda protein 17-like	TC376895
TC369816	GO:0009628	P	response to abiotic stimulus	heat shock 70 kda protein 17-like	TC376901
TC369816	GO:0009605	P	response to external stimulus	heat shock 70 kda protein 17-like	TC376922
TC369816	GO:0005737	C	cytoplasm	heat shock 70 kda protein 17-like	TC376926
TC369816	GO:0003824	F	catalytic activity	heat shock 70 kda protein 17-like	TC376933
TC369816	GO:0016020	C	membrane	heat shock 70 kda protein 17-like	TC376936
TC369833	GO:0016020	C	membrane	at1g31330 t19e23_1	TC376944
TC369833	GO:0015979	P	photosynthesis	at1g31330 t19e23_1	TC376950
TC369833	GO:0009058	P	biosynthetic process	at1g31330 t19e23_1	TC376956
TC369833	GO:0009536	C	plastid	at1g31330 t19e23_1	TC376969
TC369833	GO:0009987	P	cellular process	at1g31330 t19e23_1	TC376972
TC369833	GO:0009579	C	thylakoid	at1g31330 t19e23_1	TC376974
TC369836	GO:0000166	F	nucleotide binding	ribulose bisphosphate carboxylase oxygenase chloroplast expressed	TC376977
TC369836	GO:0003700	F	sequence-specific DNA binding transcription factor activity	ribulose bisphosphate carboxylase oxygenase chloroplast expressed	TC376986
TC369836	GO:0003824	F	catalytic activity	ribulose bisphosphate carboxylase oxygenase chloroplast expressed	TC377002
TC369836	GO:0009058	P	biosynthetic process	ribulose bisphosphate carboxylase oxygenase chloroplast expressed	TC377022
TC369836	GO:0006139	P	nucleobase-containing compound metabolic process	ribulose bisphosphate carboxylase oxygenase chloroplast expressed	TC377026
TC369836	GO:0009536	C	plastid	ribulose bisphosphate carboxylase oxygenase chloroplast expressed	TC377049
TC369836	GO:0005622	C	intracellular	ribulose bisphosphate carboxylase oxygenase chloroplast expressed	TC377054
TC369836	GO:0009987	P	cellular process	ribulose bisphosphate carboxylase oxygenase chloroplast expressed	TC377061
TC369841	GO:0000166	F	nucleotide binding	glycerate dehydrogenase peroxisomal-like	TC377070
TC369841	GO:0019538	P	protein metabolic process	glycerate dehydrogenase peroxisomal-like	TC377074
TC369841	GO:0003824	F	catalytic activity	glycerate dehydrogenase peroxisomal-like	TC377078
TC369841	GO:0009056	P	catabolic process	glycerate dehydrogenase peroxisomal-like	TC377082
TC369841	GO:0008152	P	metabolic process	glycerate dehydrogenase peroxisomal-like	TC377095
TC369841	GO:0009987	P	cellular process	glycerate dehydrogenase peroxisomal-like	TC377096
TC369844	GO:0005975	P	carbohydrate metabolic process	beta-hexosaminidase 3-like	TC377114
TC369844	GO:0005737	C	cytoplasm	beta-hexosaminidase 3-like	TC377123
TC369844	GO:0009056	P	catabolic process	beta-hexosaminidase 3-like	TC377128
TC369844	GO:0006629	P	lipid metabolic process	beta-hexosaminidase 3-like	TC377149
TC369844	GO:0008152	P	metabolic process	beta-hexosaminidase 3-like	TC377167
TC369844	GO:0009987	P	cellular process	beta-hexosaminidase 3-like	TC377172
TC369844	GO:0016787	F	hydrolase activity	beta-hexosaminidase 3-like	TC377176
TC369850	GO:0005737	C	cytoplasm	3 (2 ) -bisphosphate nucleotidase-like	TC377194
TC369850	GO:0008152	P	metabolic process	3 (2 ) -bisphosphate nucleotidase-like	TC377218
TC369850	GO:0006629	P	lipid metabolic process	3 (2 ) -bisphosphate nucleotidase-like	TC377220
TC369850	GO:0009987	P	cellular process	3 (2 ) -bisphosphate nucleotidase-like	TC377221
TC369850	GO:0016787	F	hydrolase activity	3 (2 ) -bisphosphate nucleotidase-like	TC377223
TC369852	GO:0006091	P	generation of precursor metabolites and energy	chlorophyll a-b binding protein chloroplastic-like	TC377225
TC369852	GO:0016020	C	membrane	chlorophyll a-b binding protein chloroplastic-like	TC377252
TC369852	GO:0006464	P	cellular protein modification process	chlorophyll a-b binding protein chloroplastic-like	TC377258
TC369852	GO:0015979	P	photosynthesis	chlorophyll a-b binding protein chloroplastic-like	TC377269
TC369852	GO:0005488	F	binding	chlorophyll a-b binding protein chloroplastic-like	TC377273
TC369852	GO:0009536	C	plastid	chlorophyll a-b binding protein chloroplastic-like	TC377280
TC369852	GO:0009579	C	thylakoid	chlorophyll a-b binding protein chloroplastic-like	TC377281
TC369853	GO:0007165	P	signal transduction	ethylene receptor	TC377291
TC369853	GO:0008152	P	metabolic process	ethylene receptor	TC377295
TC369853	GO:0016301	F	kinase activity	ethylene receptor	TC377303
TC369853	GO:0004871	F	signal transducer activity	ethylene receptor	TC377318
TC369853	GO:0005575	C	cellular_component	ethylene receptor	TC377324
TC369853	GO:0009987	P	cellular process	ethylene receptor	TC377328
TC369856	GO:0005975	P	carbohydrate metabolic process	soluble starch synthase iii-2	TC377333
TC369856	GO:0009058	P	biosynthetic process	soluble starch synthase iii-2	TC377335
TC369856	GO:0016740	F	transferase activity	soluble starch synthase iii-2	TC377345
TC369856	GO:0030246	F	carbohydrate binding	soluble starch synthase iii-2	TC377347
TC369856	GO:0009987	P	cellular process	soluble starch synthase iii-2	TC377349
TC369859	GO:0008150	P	biological_process	fructose- - cytosolic-like	TC377352
TC369859	GO:0006091	P	generation of precursor metabolites and energy	fructose- - cytosolic-like	TC377360
TC369859	GO:0009056	P	catabolic process	fructose- - cytosolic-like	TC377373
TC369859	GO:0008152	P	metabolic process	fructose- - cytosolic-like	TC377376
TC369859	GO:0009058	P	biosynthetic process	fructose- - cytosolic-like	TC377377
TC369859	GO:0005488	F	binding	fructose- - cytosolic-like	TC377380
TC369859	GO:0006810	P	transport	fructose- - cytosolic-like	TC377389
TC369859	GO:0006139	P	nucleobase-containing compound metabolic process	fructose- - cytosolic-like	TC377391
TC369859	GO:0009987	P	cellular process	fructose- - cytosolic-like	TC377392
TC369859	GO:0005634	C	nucleus	fructose- - cytosolic-like	TC377397
TC369859	GO:0005975	P	carbohydrate metabolic process	fructose- - cytosolic-like	TC377403
TC369859	GO:0016020	C	membrane	fructose- - cytosolic-like	TC377406
TC369859	GO:0009719	P	response to endogenous stimulus	fructose- - cytosolic-like	TC377410
TC369859	GO:0005829	C	cytosol	fructose- - cytosolic-like	TC377411
TC369859	GO:0015979	P	photosynthesis	fructose- - cytosolic-like	TC377414
TC369859	GO:0016787	F	hydrolase activity	fructose- - cytosolic-like	TC377427
TC369874	GO:0016020	C	membrane	solute carrier family 40 member chloroplastic isoform x1	TC377440
TC369874	GO:0006810	P	transport	solute carrier family 40 member chloroplastic isoform x1	TC377444
TC369874	GO:0009536	C	plastid	solute carrier family 40 member chloroplastic isoform x1	TC377458
TC369874	GO:0005215	F	transporter activity	solute carrier family 40 member chloroplastic isoform x1	TC377462
TC369874	GO:0009987	P	cellular process	solute carrier family 40 member chloroplastic isoform x1	TC377472
TC369879	GO:0003677	F	DNA binding	phage minor structural protein	TC377476
TC369879	GO:0003723	F	RNA binding	phage minor structural protein	TC377482
TC369879	GO:0004518	F	nuclease activity	phage minor structural protein	TC377496
TC369879	GO:0005488	F	binding	phage minor structural protein	TC377505
TC369879	GO:0006139	P	nucleobase-containing compound metabolic process	phage minor structural protein	TC377517
TC369895	GO:0005975	P	carbohydrate metabolic process	ribophorin i isoform 1	TC377534
TC369895	GO:0005737	C	cytoplasm	ribophorin i isoform 1	TC377538
TC369895	GO:0016020	C	membrane	ribophorin i isoform 1	TC377539
TC369895	GO:0006464	P	cellular protein modification process	ribophorin i isoform 1	TC377540
TC369895	GO:0005794	C	Golgi apparatus	ribophorin i isoform 1	TC377545
TC369895	GO:0005783	C	endoplasmic reticulum	ribophorin i isoform 1	TC377549
TC369895	GO:0009058	P	biosynthetic process	ribophorin i isoform 1	TC377550
TC369895	GO:0016740	F	transferase activity	ribophorin i isoform 1	TC377556
TC369895	GO:0006139	P	nucleobase-containing compound metabolic process	ribophorin i isoform 1	TC377560
TC369895	GO:0009536	C	plastid	ribophorin i isoform 1	TC377574
TC369895	GO:0009987	P	cellular process	ribophorin i isoform 1	TC377578
TC369899	GO:0005515	F	protein binding	atp sulfurylase	TC377585
TC369899	GO:0008152	P	metabolic process	atp sulfurylase	TC377608
TC369899	GO:0016740	F	transferase activity	atp sulfurylase	TC377613
TC369899	GO:0006139	P	nucleobase-containing compound metabolic process	atp sulfurylase	TC377625
TC369899	GO:0009536	C	plastid	atp sulfurylase	TC377630
TC369899	GO:0009987	P	cellular process	atp sulfurylase	TC377631
TC369906	GO:0008150	P	biological_process	magnesium-protoporphyrin ix monomethyl ester	TC377632
TC369906	GO:0006091	P	generation of precursor metabolites and energy	magnesium-protoporphyrin ix monomethyl ester	TC377634
TC369906	GO:0007154	P	cell communication	magnesium-protoporphyrin ix monomethyl ester	TC377637
TC369906	GO:0009991	P	response to extracellular stimulus	magnesium-protoporphyrin ix monomethyl ester	TC377639
TC369906	GO:0008152	P	metabolic process	magnesium-protoporphyrin ix monomethyl ester	TC377644
TC369906	GO:0009058	P	biosynthetic process	magnesium-protoporphyrin ix monomethyl ester	TC377652
TC369906	GO:0005488	F	binding	magnesium-protoporphyrin ix monomethyl ester	TC377653
TC369906	GO:0006139	P	nucleobase-containing compound metabolic process	magnesium-protoporphyrin ix monomethyl ester	TC377658
TC369906	GO:0006810	P	transport	magnesium-protoporphyrin ix monomethyl ester	TC377660
TC369906	GO:0005886	C	plasma membrane	magnesium-protoporphyrin ix monomethyl ester	TC377662
TC369906	GO:0009536	C	plastid	magnesium-protoporphyrin ix monomethyl ester	TC377674
TC369906	GO:0005215	F	transporter activity	magnesium-protoporphyrin ix monomethyl ester	TC377682
TC369906	GO:0009987	P	cellular process	magnesium-protoporphyrin ix monomethyl ester	TC377692
TC369906	GO:0006950	P	response to stress	magnesium-protoporphyrin ix monomethyl ester	TC377713
TC369906	GO:0009579	C	thylakoid	magnesium-protoporphyrin ix monomethyl ester	TC377727
TC369906	GO:0003677	F	DNA binding	magnesium-protoporphyrin ix monomethyl ester	TC377742
TC369906	GO:0009628	P	response to abiotic stimulus	magnesium-protoporphyrin ix monomethyl ester	TC377760
TC369906	GO:0003824	F	catalytic activity	magnesium-protoporphyrin ix monomethyl ester	TC377761
TC369906	GO:0016020	C	membrane	magnesium-protoporphyrin ix monomethyl ester	TC377766
TC369906	GO:0006629	P	lipid metabolic process	magnesium-protoporphyrin ix monomethyl ester	TC377771
TC369906	GO:0016043	P	cellular component organization	magnesium-protoporphyrin ix monomethyl ester	TC377778
TC369906	GO:0015979	P	photosynthesis	magnesium-protoporphyrin ix monomethyl ester	TC377791
TC369911	GO:0008150	P	biological_process	cytosolic orthophosphate dikinase	TC377804
TC369911	GO:0008152	P	metabolic process	cytosolic orthophosphate dikinase	TC377806
TC369911	GO:0006464	P	cellular protein modification process	cytosolic orthophosphate dikinase	TC377809
TC369911	GO:0009058	P	biosynthetic process	cytosolic orthophosphate dikinase	TC377814
TC369911	GO:0005488	F	binding	cytosolic orthophosphate dikinase	TC377817
TC369911	GO:0009536	C	plastid	cytosolic orthophosphate dikinase	TC377823
TC369911	GO:0009987	P	cellular process	cytosolic orthophosphate dikinase	TC377827
TC369911	GO:0000166	F	nucleotide binding	cytosolic orthophosphate dikinase	TC377830
TC369911	GO:0005634	C	nucleus	cytosolic orthophosphate dikinase	TC377834
TC369911	GO:0005975	P	carbohydrate metabolic process	cytosolic orthophosphate dikinase	TC377841
TC369911	GO:0009628	P	response to abiotic stimulus	cytosolic orthophosphate dikinase	TC377855
TC369911	GO:0006629	P	lipid metabolic process	cytosolic orthophosphate dikinase	TC377858
TC369911	GO:0005829	C	cytosol	cytosolic orthophosphate dikinase	TC377859
TC369911	GO:0015979	P	photosynthesis	cytosolic orthophosphate dikinase	TC377864
TC369911	GO:0016740	F	transferase activity	cytosolic orthophosphate dikinase	TC377868
TC369911	GO:0016301	F	kinase activity	cytosolic orthophosphate dikinase	TC377883
TC369919	GO:0000166	F	nucleotide binding	ribonucleoside-diphosphate reductase large subunit-like	TC377901
TC369919	GO:0003824	F	catalytic activity	ribonucleoside-diphosphate reductase large subunit-like	TC377902
TC369919	GO:0005737	C	cytoplasm	ribonucleoside-diphosphate reductase large subunit-like	TC377905
TC369919	GO:0008152	P	metabolic process	ribonucleoside-diphosphate reductase large subunit-like	TC377913
TC369919	GO:0009058	P	biosynthetic process	ribonucleoside-diphosphate reductase large subunit-like	TC377922
TC369919	GO:0006259	P	DNA metabolic process	ribonucleoside-diphosphate reductase large subunit-like	TC377941
TC369919	GO:0006139	P	nucleobase-containing compound metabolic process	ribonucleoside-diphosphate reductase large subunit-like	TC377943
TC369924	GO:0019748	P	secondary metabolic process	probable rhamnose biosynthetic enzyme 1-like	TC377946
TC369924	GO:0005975	P	carbohydrate metabolic process	probable rhamnose biosynthetic enzyme 1-like	TC377952
TC369924	GO:0003824	F	catalytic activity	probable rhamnose biosynthetic enzyme 1-like	TC377957
TC369924	GO:0008152	P	metabolic process	probable rhamnose biosynthetic enzyme 1-like	TC377959
TC369924	GO:0009058	P	biosynthetic process	probable rhamnose biosynthetic enzyme 1-like	TC377967
TC369924	GO:0005488	F	binding	probable rhamnose biosynthetic enzyme 1-like	TC377968
TC369924	GO:0006139	P	nucleobase-containing compound metabolic process	probable rhamnose biosynthetic enzyme 1-like	TC377975
TC369924	GO:0009987	P	cellular process	probable rhamnose biosynthetic enzyme 1-like	TC377993
TC369925	GO:0005739	C	mitochondrion	non-green plastid inner envelope membrane protein	TC378021
TC369925	GO:0016020	C	membrane	non-green plastid inner envelope membrane protein	TC378023
TC369925	GO:0009536	C	plastid	non-green plastid inner envelope membrane protein	TC378029
TC369928	GO:0000166	F	nucleotide binding	atp-citrate synthase alpha chain protein 2-like	TC378030
TC369928	GO:0006091	P	generation of precursor metabolites and energy	atp-citrate synthase alpha chain protein 2-like	TC378032
TC369928	GO:0003824	F	catalytic activity	atp-citrate synthase alpha chain protein 2-like	TC378047
TC369928	GO:0005737	C	cytoplasm	atp-citrate synthase alpha chain protein 2-like	TC378054
TC369928	GO:0006629	P	lipid metabolic process	atp-citrate synthase alpha chain protein 2-like	TC378061
TC369928	GO:0005829	C	cytosol	atp-citrate synthase alpha chain protein 2-like	TC378072
TC369928	GO:0016740	F	transferase activity	atp-citrate synthase alpha chain protein 2-like	TC378075
TC369932	GO:0005975	P	carbohydrate metabolic process	protein	TC378078
TC369932	GO:0003824	F	catalytic activity	protein	TC378086
TC369932	GO:0008152	P	metabolic process	protein	TC378088
TC369932	GO:0015979	P	photosynthesis	protein	TC378105
TC369932	GO:0009058	P	biosynthetic process	protein	TC378114
TC369932	GO:0009987	P	cellular process	protein	TC378116
TC369932	GO:0009536	C	plastid	protein	TC378138
TC369951	GO:0005737	C	cytoplasm	delta-1-pyrroline-5-carboxylate synthetase	TC378144
TC369951	GO:0003824	F	catalytic activity	delta-1-pyrroline-5-carboxylate synthetase	TC378178
TC369951	GO:0008152	P	metabolic process	delta-1-pyrroline-5-carboxylate synthetase	TC378186
TC369951	GO:0009058	P	biosynthetic process	delta-1-pyrroline-5-carboxylate synthetase	TC378193
TC369951	GO:0016301	F	kinase activity	delta-1-pyrroline-5-carboxylate synthetase	TC378198
TC369951	GO:0009987	P	cellular process	delta-1-pyrroline-5-carboxylate synthetase	TC378218
TC369952	GO:0005975	P	carbohydrate metabolic process	probable udp-arabinose 4-epimerase 3-like	TC378238
TC369952	GO:0005737	C	cytoplasm	probable udp-arabinose 4-epimerase 3-like	TC378240
TC369952	GO:0003824	F	catalytic activity	probable udp-arabinose 4-epimerase 3-like	TC378244
TC369952	GO:0005739	C	mitochondrion	probable udp-arabinose 4-epimerase 3-like	TC378245
TC369952	GO:0016020	C	membrane	probable udp-arabinose 4-epimerase 3-like	TC378249
TC369952	GO:0016043	P	cellular component organization	probable udp-arabinose 4-epimerase 3-like	TC378253
TC369952	GO:0005794	C	Golgi apparatus	probable udp-arabinose 4-epimerase 3-like	TC378261
TC369952	GO:0009058	P	biosynthetic process	probable udp-arabinose 4-epimerase 3-like	TC378274
TC369952	GO:0005488	F	binding	probable udp-arabinose 4-epimerase 3-like	TC378291
TC369952	GO:0006139	P	nucleobase-containing compound metabolic process	probable udp-arabinose 4-epimerase 3-like	TC378292
TC369955	GO:0005515	F	protein binding	65-kda microtubule-associated protein 6-like	TC378299
TC369955	GO:0005856	C	cytoskeleton	65-kda microtubule-associated protein 6-like	TC378313
TC369955	GO:0016043	P	cellular component organization	65-kda microtubule-associated protein 6-like	TC378314
TC369955	GO:0007049	P	cell cycle	65-kda microtubule-associated protein 6-like	TC378323
TC369966	GO:0009908	P	flower development	glycerol-3-phosphate 2-o-acyltransferase 6-like	TC378325
TC369966	GO:0016020	C	membrane	glycerol-3-phosphate 2-o-acyltransferase 6-like	TC378331
TC369966	GO:0006629	P	lipid metabolic process	glycerol-3-phosphate 2-o-acyltransferase 6-like	TC378343
TC369966	GO:0008152	P	metabolic process	glycerol-3-phosphate 2-o-acyltransferase 6-like	TC378362
TC369966	GO:0009058	P	biosynthetic process	glycerol-3-phosphate 2-o-acyltransferase 6-like	TC378386
TC369966	GO:0016740	F	transferase activity	glycerol-3-phosphate 2-o-acyltransferase 6-like	TC378393
TC369966	GO:0009987	P	cellular process	glycerol-3-phosphate 2-o-acyltransferase 6-like	TC378410
TC369966	GO:0016787	F	hydrolase activity	glycerol-3-phosphate 2-o-acyltransferase 6-like	TC378412
TC369983	GO:0005737	C	cytoplasm	protein transport protein sec23-like	TC378422
TC369983	GO:0016020	C	membrane	protein transport protein sec23-like	TC378427
TC369983	GO:0005488	F	binding	protein transport protein sec23-like	TC378432
TC369983	GO:0006810	P	transport	protein transport protein sec23-like	TC378435
TC370003	GO:0006091	P	generation of precursor metabolites and energy	pyrophosphate-energized vacuolar membrane proton pump	TC378439
TC370003	GO:0007275	P	multicellular organismal development	pyrophosphate-energized vacuolar membrane proton pump	TC378443
TC370003	GO:0005794	C	Golgi apparatus	pyrophosphate-energized vacuolar membrane proton pump	TC378444
TC370003	GO:0005488	F	binding	pyrophosphate-energized vacuolar membrane proton pump	TC378456
TC370003	GO:0005773	C	vacuole	pyrophosphate-energized vacuolar membrane proton pump	TC378460
TC370003	GO:0006810	P	transport	pyrophosphate-energized vacuolar membrane proton pump	TC378465
TC370003	GO:0006139	P	nucleobase-containing compound metabolic process	pyrophosphate-energized vacuolar membrane proton pump	TC378479
TC370003	GO:0005886	C	plasma membrane	pyrophosphate-energized vacuolar membrane proton pump	TC378485
TC370003	GO:0009536	C	plastid	pyrophosphate-energized vacuolar membrane proton pump	TC378490
TC370003	GO:0005215	F	transporter activity	pyrophosphate-energized vacuolar membrane proton pump	TC378505
TC370003	GO:0006950	P	response to stress	pyrophosphate-energized vacuolar membrane proton pump	TC378507
TC370003	GO:0009987	P	cellular process	pyrophosphate-energized vacuolar membrane proton pump	TC378516
TC370003	GO:0009628	P	response to abiotic stimulus	pyrophosphate-energized vacuolar membrane proton pump	TC378522
TC370003	GO:0005768	C	endosome	pyrophosphate-energized vacuolar membrane proton pump	TC378525
TC370003	GO:0005737	C	cytoplasm	pyrophosphate-energized vacuolar membrane proton pump	TC378542
TC370003	GO:0005739	C	mitochondrion	pyrophosphate-energized vacuolar membrane proton pump	TC378544
TC370003	GO:0016020	C	membrane	pyrophosphate-energized vacuolar membrane proton pump	TC378545
TC370003	GO:0016787	F	hydrolase activity	pyrophosphate-energized vacuolar membrane proton pump	TC378546
TC370007	GO:0019748	P	secondary metabolic process	2-cys peroxiredoxin bas1	TC378550
TC370007	GO:0008150	P	biological_process	2-cys peroxiredoxin bas1	TC378559
TC370007	GO:0006091	P	generation of precursor metabolites and energy	2-cys peroxiredoxin bas1	TC378560
TC370007	GO:0007165	P	signal transduction	2-cys peroxiredoxin bas1	TC378581
TC370007	GO:0009056	P	catabolic process	2-cys peroxiredoxin bas1	TC378583
TC370007	GO:0008152	P	metabolic process	2-cys peroxiredoxin bas1	TC378590
TC370007	GO:0009058	P	biosynthetic process	2-cys peroxiredoxin bas1	TC378594
TC370007	GO:0005576	C	extracellular region	2-cys peroxiredoxin bas1	TC378608
TC370007	GO:0006139	P	nucleobase-containing compound metabolic process	2-cys peroxiredoxin bas1	TC378625
TC370007	GO:0006810	P	transport	2-cys peroxiredoxin bas1	TC378631
TC370007	GO:0009536	C	plastid	2-cys peroxiredoxin bas1	TC378633
TC370007	GO:0006950	P	response to stress	2-cys peroxiredoxin bas1	TC378634
TC370007	GO:0009987	P	cellular process	2-cys peroxiredoxin bas1	TC378637
TC370007	GO:0009607	P	response to biotic stimulus	2-cys peroxiredoxin bas1	TC378650
TC370007	GO:0009628	P	response to abiotic stimulus	2-cys peroxiredoxin bas1	TC378653
TC370007	GO:0005515	F	protein binding	2-cys peroxiredoxin bas1	TC378657
TC370007	GO:0009605	P	response to external stimulus	2-cys peroxiredoxin bas1	TC378659
TC370007	GO:0008219	P	cell death	2-cys peroxiredoxin bas1	TC378672
TC370007	GO:0003824	F	catalytic activity	2-cys peroxiredoxin bas1	TC378675
TC370007	GO:0009719	P	response to endogenous stimulus	2-cys peroxiredoxin bas1	TC378676
TC370007	GO:0016043	P	cellular component organization	2-cys peroxiredoxin bas1	TC378678
TC370007	GO:0015979	P	photosynthesis	2-cys peroxiredoxin bas1	TC378679
TC370026	GO:0008150	P	biological_process	magnesium-protoporphyrin ix monomethyl ester	TC378683
TC370026	GO:0006091	P	generation of precursor metabolites and energy	magnesium-protoporphyrin ix monomethyl ester	TC378700
TC370026	GO:0007154	P	cell communication	magnesium-protoporphyrin ix monomethyl ester	TC378724
TC370026	GO:0009991	P	response to extracellular stimulus	magnesium-protoporphyrin ix monomethyl ester	TC378730
TC370026	GO:0008152	P	metabolic process	magnesium-protoporphyrin ix monomethyl ester	TC378742
TC370026	GO:0009058	P	biosynthetic process	magnesium-protoporphyrin ix monomethyl ester	TC378748
TC370026	GO:0005488	F	binding	magnesium-protoporphyrin ix monomethyl ester	TC378752
TC370026	GO:0006139	P	nucleobase-containing compound metabolic process	magnesium-protoporphyrin ix monomethyl ester	TC378754
TC370026	GO:0006810	P	transport	magnesium-protoporphyrin ix monomethyl ester	TC378767
TC370026	GO:0005886	C	plasma membrane	magnesium-protoporphyrin ix monomethyl ester	TC378768
TC370026	GO:0009536	C	plastid	magnesium-protoporphyrin ix monomethyl ester	TC378781
TC370026	GO:0005215	F	transporter activity	magnesium-protoporphyrin ix monomethyl ester	TC378787
TC370026	GO:0009987	P	cellular process	magnesium-protoporphyrin ix monomethyl ester	TC378790
TC370026	GO:0006950	P	response to stress	magnesium-protoporphyrin ix monomethyl ester	TC378792
TC370026	GO:0009579	C	thylakoid	magnesium-protoporphyrin ix monomethyl ester	TC378794
TC370026	GO:0003677	F	DNA binding	magnesium-protoporphyrin ix monomethyl ester	TC378795
TC370026	GO:0009628	P	response to abiotic stimulus	magnesium-protoporphyrin ix monomethyl ester	TC378801
TC370026	GO:0003824	F	catalytic activity	magnesium-protoporphyrin ix monomethyl ester	TC378802
TC370026	GO:0016020	C	membrane	magnesium-protoporphyrin ix monomethyl ester	TC378812
TC370026	GO:0006629	P	lipid metabolic process	magnesium-protoporphyrin ix monomethyl ester	TC378817
TC370026	GO:0016043	P	cellular component organization	magnesium-protoporphyrin ix monomethyl ester	TC378818
TC370026	GO:0015979	P	photosynthesis	magnesium-protoporphyrin ix monomethyl ester	TC378824
TC370030	GO:0006091	P	generation of precursor metabolites and energy	chlorophyll a-b binding chloroplastic	TC378826
TC370030	GO:0016020	C	membrane	chlorophyll a-b binding chloroplastic	TC378830
TC370030	GO:0006464	P	cellular protein modification process	chlorophyll a-b binding chloroplastic	TC378839
TC370030	GO:0015979	P	photosynthesis	chlorophyll a-b binding chloroplastic	TC378845
TC370030	GO:0005488	F	binding	chlorophyll a-b binding chloroplastic	TC378846
TC370030	GO:0009536	C	plastid	chlorophyll a-b binding chloroplastic	TC378848
TC370030	GO:0009579	C	thylakoid	chlorophyll a-b binding chloroplastic	TC378855
TC370031	GO:0005515	F	protein binding	integral membrane single c2 domain protein	TC378856
TC370031	GO:0016020	C	membrane	integral membrane single c2 domain protein	TC378862
TC370033	GO:0005737	C	cytoplasm	pistil-specific extensin-like	TC378874
TC370033	GO:0005618	C	cell wall	pistil-specific extensin-like	TC378880
TC370033	GO:0005198	F	structural molecule activity	pistil-specific extensin-like	TC378883
TC370033	GO:0009987	P	cellular process	pistil-specific extensin-like	TC378900
TC370046	GO:0005829	C	cytosol	phospholipase a-2-activating	TC378902
TC370046	GO:0005575	C	cellular_component	phospholipase a-2-activating	TC378903
TC370049	GO:0005783	C	endoplasmic reticulum	neutral alpha-glucosidase ab-like	TC378911
TC370049	GO:0009653	P	anatomical structure morphogenesis	neutral alpha-glucosidase ab-like	TC378913
TC370049	GO:0009058	P	biosynthetic process	neutral alpha-glucosidase ab-like	TC378917
TC370049	GO:0006810	P	transport	neutral alpha-glucosidase ab-like	TC378926
TC370049	GO:0009536	C	plastid	neutral alpha-glucosidase ab-like	TC378937
TC370049	GO:0009987	P	cellular process	neutral alpha-glucosidase ab-like	TC378938
TC370049	GO:0006950	P	response to stress	neutral alpha-glucosidase ab-like	TC378939
TC370049	GO:0005975	P	carbohydrate metabolic process	neutral alpha-glucosidase ab-like	TC378941
TC370049	GO:0009607	P	response to biotic stimulus	neutral alpha-glucosidase ab-like	TC378944
TC370049	GO:0009605	P	response to external stimulus	neutral alpha-glucosidase ab-like	TC378947
TC370049	GO:0016043	P	cellular component organization	neutral alpha-glucosidase ab-like	TC378975
TC370049	GO:0030246	F	carbohydrate binding	neutral alpha-glucosidase ab-like	TC378976
TC370049	GO:0016049	P	cell growth	neutral alpha-glucosidase ab-like	TC378978
TC370049	GO:0016787	F	hydrolase activity	neutral alpha-glucosidase ab-like	TC378981
TC370056	GO:0003676	F	nucleic acid binding	staphylococcal nuclease domain-containing protein 1-like	TC378992
TC370056	GO:0008152	P	metabolic process	staphylococcal nuclease domain-containing protein 1-like	TC378994
TC370056	GO:0005622	C	intracellular	staphylococcal nuclease domain-containing protein 1-like	TC379010
TC370056	GO:0009987	P	cellular process	staphylococcal nuclease domain-containing protein 1-like	TC379016
TC370056	GO:0016787	F	hydrolase activity	staphylococcal nuclease domain-containing protein 1-like	TC379023
TC370066	GO:0008150	P	biological_process	cytochrome c-type biogenesis ccda-like chloroplastic protein 2-like	TC379027
TC370066	GO:0016020	C	membrane	cytochrome c-type biogenesis ccda-like chloroplastic protein 2-like	TC379033
TC370066	GO:0008152	P	metabolic process	cytochrome c-type biogenesis ccda-like chloroplastic protein 2-like	TC379042
TC370066	GO:0016043	P	cellular component organization	cytochrome c-type biogenesis ccda-like chloroplastic protein 2-like	TC379045
TC370066	GO:0009536	C	plastid	cytochrome c-type biogenesis ccda-like chloroplastic protein 2-like	TC379049
TC370066	GO:0009579	C	thylakoid	cytochrome c-type biogenesis ccda-like chloroplastic protein 2-like	TC379052
TC370070	GO:0000166	F	nucleotide binding	oligopeptidase a	TC379053
TC370070	GO:0019538	P	protein metabolic process	oligopeptidase a	TC379054
TC370070	GO:0006464	P	cellular protein modification process	oligopeptidase a	TC379058
TC370070	GO:0005488	F	binding	oligopeptidase a	TC379061
TC370070	GO:0016301	F	kinase activity	oligopeptidase a	TC379069
TC370070	GO:0009536	C	plastid	oligopeptidase a	TC379089
TC370070	GO:0016787	F	hydrolase activity	oligopeptidase a	TC379090
TC370071	GO:0005975	P	carbohydrate metabolic process	sucrose-phosphatase 2-like	TC379097
TC370071	GO:0008152	P	metabolic process	sucrose-phosphatase 2-like	TC379103
TC370071	GO:0009058	P	biosynthetic process	sucrose-phosphatase 2-like	TC379110
TC370071	GO:0005488	F	binding	sucrose-phosphatase 2-like	TC379124
TC370071	GO:0009536	C	plastid	sucrose-phosphatase 2-like	TC379125
TC370071	GO:0009987	P	cellular process	sucrose-phosphatase 2-like	TC379129
TC370071	GO:0016787	F	hydrolase activity	sucrose-phosphatase 2-like	TC379133
TC370089	GO:0005737	C	cytoplasm	cystinosin homolog	TC379153
TC370089	GO:0016020	C	membrane	cystinosin homolog	TC379157
TC370089	GO:0006810	P	transport	cystinosin homolog	TC379164
TC370089	GO:0005764	C	lysosome	cystinosin homolog	TC379169
TC370090	GO:0005515	F	protein binding	coatomer subunit beta -2-like isoform x2	TC379170
TC370090	GO:0005737	C	cytoplasm	coatomer subunit beta -2-like isoform x2	TC379173
TC370090	GO:0016020	C	membrane	coatomer subunit beta -2-like isoform x2	TC379176
TC370090	GO:0005198	F	structural molecule activity	coatomer subunit beta -2-like isoform x2	TC379186
TC370090	GO:0005794	C	Golgi apparatus	coatomer subunit beta -2-like isoform x2	TC379193
TC370090	GO:0006810	P	transport	coatomer subunit beta -2-like isoform x2	TC379196
TC370095	GO:0003723	F	RNA binding	kh domain-containing protein at4g18375-like	TC379207
TC370097	GO:0019538	P	protein metabolic process	protein disulfide isomerase	TC379211
TC370097	GO:0019725	P	cellular homeostasis	protein disulfide isomerase	TC379215
TC370097	GO:0005737	C	cytoplasm	protein disulfide isomerase	TC379217
TC370097	GO:0003824	F	catalytic activity	protein disulfide isomerase	TC379226
TC370097	GO:0005783	C	endoplasmic reticulum	protein disulfide isomerase	TC379230
TC370097	GO:0009987	P	cellular process	protein disulfide isomerase	TC379235
TC370098	GO:0005975	P	carbohydrate metabolic process	udp-glucose pyrophosphorylase	TC379246
TC370098	GO:0005737	C	cytoplasm	udp-glucose pyrophosphorylase	TC379250
TC370098	GO:0016740	F	transferase activity	udp-glucose pyrophosphorylase	TC379258
TC370098	GO:0006139	P	nucleobase-containing compound metabolic process	udp-glucose pyrophosphorylase	TC379262
TC370098	GO:0009987	P	cellular process	udp-glucose pyrophosphorylase	TC379269
TC370108	GO:0006091	P	generation of precursor metabolites and energy	serine mitochondrial	TC379295
TC370108	GO:0008152	P	metabolic process	serine mitochondrial	TC379298
TC370108	GO:0009058	P	biosynthetic process	serine mitochondrial	TC379306
TC370108	GO:0005840	C	ribosome	serine mitochondrial	TC379313
TC370108	GO:0005576	C	extracellular region	serine mitochondrial	TC379334
TC370108	GO:0005488	F	binding	serine mitochondrial	TC379336
TC370108	GO:0005886	C	plasma membrane	serine mitochondrial	TC379350
TC370108	GO:0009536	C	plastid	serine mitochondrial	TC379352
TC370108	GO:0009987	P	cellular process	serine mitochondrial	TC379354
TC370108	GO:0006950	P	response to stress	serine mitochondrial	TC379357
TC370108	GO:0009579	C	thylakoid	serine mitochondrial	TC379361
TC370108	GO:0005634	C	nucleus	serine mitochondrial	TC379366
TC370108	GO:0009607	P	response to biotic stimulus	serine mitochondrial	TC379379
TC370108	GO:0003723	F	RNA binding	serine mitochondrial	TC379389
TC370108	GO:0008219	P	cell death	serine mitochondrial	TC379423
TC370108	GO:0009605	P	response to external stimulus	serine mitochondrial	TC379428
TC370108	GO:0005739	C	mitochondrion	serine mitochondrial	TC379434
TC370108	GO:0005829	C	cytosol	serine mitochondrial	TC379436
TC370108	GO:0015979	P	photosynthesis	serine mitochondrial	TC379451
TC370108	GO:0016740	F	transferase activity	serine mitochondrial	TC379452
TC370112	GO:0016020	C	membrane	plasma membrane intrinsic protein	TC379453
TC370112	GO:0006810	P	transport	plasma membrane intrinsic protein	TC379464
TC370112	GO:0005886	C	plasma membrane	plasma membrane intrinsic protein	TC379469
TC370112	GO:0005215	F	transporter activity	plasma membrane intrinsic protein	TC379470
TC370120	GO:0005515	F	protein binding	novel plant snare 13-like	TC379474
TC370122	GO:0005737	C	cytoplasm	coatomer subunit epsilon-1-like	TC379478
TC370122	GO:0016020	C	membrane	coatomer subunit epsilon-1-like	TC379482
TC370122	GO:0005198	F	structural molecule activity	coatomer subunit epsilon-1-like	TC379485
TC370122	GO:0005794	C	Golgi apparatus	coatomer subunit epsilon-1-like	TC379490
TC370122	GO:0006810	P	transport	coatomer subunit epsilon-1-like	TC379506
TC370125	GO:0005634	C	nucleus	transposon protein	TC379511
TC370125	GO:0003677	F	DNA binding	transposon protein	TC379525
TC370125	GO:0005515	F	protein binding	transposon protein	TC379535
TC370125	GO:0009791	P	post-embryonic development	transposon protein	TC379537
TC370125	GO:0009058	P	biosynthetic process	transposon protein	TC379543
TC370125	GO:0005488	F	binding	transposon protein	TC379573
TC370125	GO:0006139	P	nucleobase-containing compound metabolic process	transposon protein	TC379581
TC370132	GO:0005515	F	protein binding	serine threonine protein phosphatase 2a 55 kda regulatory subunit b beta isoform-like	TC379585
TC370132	GO:0007165	P	signal transduction	serine threonine protein phosphatase 2a 55 kda regulatory subunit b beta isoform-like	TC379591
TC370132	GO:0008152	P	metabolic process	serine threonine protein phosphatase 2a 55 kda regulatory subunit b beta isoform-like	TC379606
TC370132	GO:0030234	F	enzyme regulator activity	serine threonine protein phosphatase 2a 55 kda regulatory subunit b beta isoform-like	TC379608
TC370132	GO:0005622	C	intracellular	serine threonine protein phosphatase 2a 55 kda regulatory subunit b beta isoform-like	TC379623
TC370133	GO:0006091	P	generation of precursor metabolites and energy	chlorophyll a-b binding protein chloroplastic	TC379624
TC370133	GO:0016020	C	membrane	chlorophyll a-b binding protein chloroplastic	TC379632
TC370133	GO:0016043	P	cellular component organization	chlorophyll a-b binding protein chloroplastic	TC379639
TC370133	GO:0006464	P	cellular protein modification process	chlorophyll a-b binding protein chloroplastic	TC379642
TC370133	GO:0015979	P	photosynthesis	chlorophyll a-b binding protein chloroplastic	TC379645
TC370133	GO:0005488	F	binding	chlorophyll a-b binding protein chloroplastic	TC379650
TC370133	GO:0006139	P	nucleobase-containing compound metabolic process	chlorophyll a-b binding protein chloroplastic	TC379651
TC370133	GO:0009536	C	plastid	chlorophyll a-b binding protein chloroplastic	TC379661
TC370133	GO:0009579	C	thylakoid	chlorophyll a-b binding protein chloroplastic	TC379668
TC370143	GO:0005737	C	cytoplasm	coatomer subunit beta-1-like	TC379675
TC370143	GO:0016020	C	membrane	coatomer subunit beta-1-like	TC379683
TC370143	GO:0005198	F	structural molecule activity	coatomer subunit beta-1-like	TC379708
TC370143	GO:0005794	C	Golgi apparatus	coatomer subunit beta-1-like	TC379712
TC370143	GO:0006810	P	transport	coatomer subunit beta-1-like	TC379719
TC370145	GO:0006091	P	generation of precursor metabolites and energy	chlorophyll a-b binding chloroplastic	TC379732
TC370145	GO:0016020	C	membrane	chlorophyll a-b binding chloroplastic	TC379748
TC370145	GO:0006464	P	cellular protein modification process	chlorophyll a-b binding chloroplastic	TC379749
TC370145	GO:0015979	P	photosynthesis	chlorophyll a-b binding chloroplastic	TC379752
TC370145	GO:0005488	F	binding	chlorophyll a-b binding chloroplastic	TC379753
TC370145	GO:0009536	C	plastid	chlorophyll a-b binding chloroplastic	TC379770
TC370145	GO:0009579	C	thylakoid	chlorophyll a-b binding chloroplastic	TC379781
TC370160	GO:0003723	F	RNA binding	30s ribosomal protein chloroplastic-like	TC379786
TC370160	GO:0016020	C	membrane	30s ribosomal protein chloroplastic-like	TC379788
TC370160	GO:0005198	F	structural molecule activity	30s ribosomal protein chloroplastic-like	TC379791
TC370160	GO:0009058	P	biosynthetic process	30s ribosomal protein chloroplastic-like	TC379794
TC370160	GO:0005840	C	ribosome	30s ribosomal protein chloroplastic-like	TC379808
TC370160	GO:0006139	P	nucleobase-containing compound metabolic process	30s ribosomal protein chloroplastic-like	TC379809
TC370160	GO:0009536	C	plastid	30s ribosomal protein chloroplastic-like	TC379815
TC370160	GO:0009987	P	cellular process	30s ribosomal protein chloroplastic-like	TC379816
TC370160	GO:0006412	P	translation	30s ribosomal protein chloroplastic-like	TC379817
TC370169	GO:0019538	P	protein metabolic process	otu-like cysteine protease-like	TC379820
TC370169	GO:0016787	F	hydrolase activity	otu-like cysteine protease-like	TC379824
TC370177	GO:0005975	P	carbohydrate metabolic process	probable transaldolase	TC379847
TC370177	GO:0003824	F	catalytic activity	probable transaldolase	TC379848
TC370177	GO:0009536	C	plastid	probable transaldolase	TC379853
TC370196	GO:0005777	C	peroxisome	catalase	TC379869
TC370196	GO:0003824	F	catalytic activity	catalase	TC379870
TC370196	GO:0009056	P	catabolic process	catalase	TC379874
TC370196	GO:0008152	P	metabolic process	catalase	TC379892
TC370196	GO:0005488	F	binding	catalase	TC379894
TC370196	GO:0006950	P	response to stress	catalase	TC379903
TC370196	GO:0009987	P	cellular process	catalase	TC379904
TC370198	GO:0005975	P	carbohydrate metabolic process	vacuolar protein sorting-associated protein 16 homolog	TC379916
TC370198	GO:0016020	C	membrane	vacuolar protein sorting-associated protein 16 homolog	TC379933
TC370198	GO:0009791	P	post-embryonic development	vacuolar protein sorting-associated protein 16 homolog	TC379936
TC370198	GO:0006464	P	cellular protein modification process	vacuolar protein sorting-associated protein 16 homolog	TC379939
TC370198	GO:0016043	P	cellular component organization	vacuolar protein sorting-associated protein 16 homolog	TC379944
TC370198	GO:0009058	P	biosynthetic process	vacuolar protein sorting-associated protein 16 homolog	TC379946
TC370198	GO:0005773	C	vacuole	vacuolar protein sorting-associated protein 16 homolog	TC379949
TC370198	GO:0006810	P	transport	vacuolar protein sorting-associated protein 16 homolog	TC379950
TC370198	GO:0009987	P	cellular process	vacuolar protein sorting-associated protein 16 homolog	TC379956
TC370202	GO:0003824	F	catalytic activity	auxin-induced protein	TC379957
TC370202	GO:0008152	P	metabolic process	auxin-induced protein	TC379968
TC370207	GO:0005975	P	carbohydrate metabolic process	glucose-6-phosphate 1-epimerase-like	TC379978
TC370207	GO:0003824	F	catalytic activity	glucose-6-phosphate 1-epimerase-like	TC379982
TC370207	GO:0016020	C	membrane	glucose-6-phosphate 1-epimerase-like	TC379985
TC370207	GO:0030246	F	carbohydrate binding	glucose-6-phosphate 1-epimerase-like	TC380009
TC370222	GO:0007165	P	signal transduction	phospholipase c	TC380018
TC370222	GO:0009056	P	catabolic process	phospholipase c	TC380020
TC370222	GO:0016020	C	membrane	phospholipase c	TC380030
TC370222	GO:0006629	P	lipid metabolic process	phospholipase c	TC380033
TC370222	GO:0005488	F	binding	phospholipase c	TC380037
TC370222	GO:0004871	F	signal transducer activity	phospholipase c	TC380043
TC370222	GO:0006810	P	transport	phospholipase c	TC380050
TC370222	GO:0009987	P	cellular process	phospholipase c	TC380054
TC370222	GO:0016787	F	hydrolase activity	phospholipase c	TC380056
TC370227	GO:0000166	F	nucleotide binding	protein kinase	TC380059
TC370227	GO:0007165	P	signal transduction	protein kinase	TC380063
TC370227	GO:0008152	P	metabolic process	protein kinase	TC380069
TC370227	GO:0006464	P	cellular protein modification process	protein kinase	TC380085
TC370227	GO:0016301	F	kinase activity	protein kinase	TC380087
TC370227	GO:0009987	P	cellular process	protein kinase	TC380090
TC370230	GO:0019538	P	protein metabolic process	acyl- n-acyltransferases superfamily	TC380095
TC370230	GO:0009058	P	biosynthetic process	acyl- n-acyltransferases superfamily	TC380097
TC370230	GO:0016740	F	transferase activity	acyl- n-acyltransferases superfamily	TC380099
TC370230	GO:0009536	C	plastid	acyl- n-acyltransferases superfamily	TC380105
TC370230	GO:0009987	P	cellular process	acyl- n-acyltransferases superfamily	TC380141
TC370256	GO:0000166	F	nucleotide binding	serine threonine-protein kinase yaka	TC380145
TC370256	GO:0003824	F	catalytic activity	serine threonine-protein kinase yaka	TC380158
TC370256	GO:0008152	P	metabolic process	serine threonine-protein kinase yaka	TC380160
TC370256	GO:0006464	P	cellular protein modification process	serine threonine-protein kinase yaka	TC380165
TC370256	GO:0016301	F	kinase activity	serine threonine-protein kinase yaka	TC380166
TC370256	GO:0009536	C	plastid	serine threonine-protein kinase yaka	TC380171
TC370256	GO:0009987	P	cellular process	serine threonine-protein kinase yaka	TC380176
TC370257	GO:0005634	C	nucleus	nuclear transcription factor y subunit a-9	TC380184
TC370257	GO:0003677	F	DNA binding	nuclear transcription factor y subunit a-9	TC380188
TC370257	GO:0003700	F	sequence-specific DNA binding transcription factor activity	nuclear transcription factor y subunit a-9	TC380202
TC370257	GO:0009058	P	biosynthetic process	nuclear transcription factor y subunit a-9	TC380205
TC370257	GO:0006139	P	nucleobase-containing compound metabolic process	nuclear transcription factor y subunit a-9	TC380219
TC370264	GO:0005975	P	carbohydrate metabolic process	nadp-dependent glyceraldehyde-3-phosphate dehydrogenase	TC380228
TC370264	GO:0006091	P	generation of precursor metabolites and energy	nadp-dependent glyceraldehyde-3-phosphate dehydrogenase	TC380229
TC370264	GO:0005737	C	cytoplasm	nadp-dependent glyceraldehyde-3-phosphate dehydrogenase	TC380233
TC370264	GO:0003824	F	catalytic activity	nadp-dependent glyceraldehyde-3-phosphate dehydrogenase	TC380239
TC370264	GO:0009056	P	catabolic process	nadp-dependent glyceraldehyde-3-phosphate dehydrogenase	TC380262
TC370264	GO:0008152	P	metabolic process	nadp-dependent glyceraldehyde-3-phosphate dehydrogenase	TC380271
TC370267	GO:0019748	P	secondary metabolic process	sodium-dependent transporter yocs	TC380282
TC370267	GO:0005975	P	carbohydrate metabolic process	sodium-dependent transporter yocs	TC380286
TC370267	GO:0016020	C	membrane	sodium-dependent transporter yocs	TC380289
TC370267	GO:0008152	P	metabolic process	sodium-dependent transporter yocs	TC380296
TC370267	GO:0009058	P	biosynthetic process	sodium-dependent transporter yocs	TC380300
TC370267	GO:0006810	P	transport	sodium-dependent transporter yocs	TC380304
TC370267	GO:0009536	C	plastid	sodium-dependent transporter yocs	TC380320
TC370267	GO:0005215	F	transporter activity	sodium-dependent transporter yocs	TC380324
TC370267	GO:0009987	P	cellular process	sodium-dependent transporter yocs	TC380335
TC370267	GO:0009579	C	thylakoid	sodium-dependent transporter yocs	TC380336
TC370272	GO:0019538	P	protein metabolic process	endoplasmic oxidoreductin-1-like	TC380338
TC370272	GO:0009628	P	response to abiotic stimulus	endoplasmic oxidoreductin-1-like	TC380339
TC370272	GO:0003824	F	catalytic activity	endoplasmic oxidoreductin-1-like	TC380341
TC370272	GO:0008152	P	metabolic process	endoplasmic oxidoreductin-1-like	TC380358
TC370272	GO:0005783	C	endoplasmic reticulum	endoplasmic oxidoreductin-1-like	TC380359
TC370272	GO:0009536	C	plastid	endoplasmic oxidoreductin-1-like	TC380364
TC370272	GO:0009987	P	cellular process	endoplasmic oxidoreductin-1-like	TC380376
TC370272	GO:0006950	P	response to stress	endoplasmic oxidoreductin-1-like	TC380384
TC370284	GO:0016020	C	membrane	sodium-coupled neutral amino acid transporter 4-like	TC380389
TC370288	GO:0000166	F	nucleotide binding	atp-citrate synthase beta chain protein 1-like	TC380390
TC370288	GO:0005975	P	carbohydrate metabolic process	atp-citrate synthase beta chain protein 1-like	TC380391
TC370288	GO:0006091	P	generation of precursor metabolites and energy	atp-citrate synthase beta chain protein 1-like	TC380393
TC370288	GO:0003824	F	catalytic activity	atp-citrate synthase beta chain protein 1-like	TC380399
TC370288	GO:0005737	C	cytoplasm	atp-citrate synthase beta chain protein 1-like	TC380403
TC370288	GO:0006629	P	lipid metabolic process	atp-citrate synthase beta chain protein 1-like	TC380421
TC370288	GO:0005829	C	cytosol	atp-citrate synthase beta chain protein 1-like	TC380425
TC370288	GO:0016740	F	transferase activity	atp-citrate synthase beta chain protein 1-like	TC380437
TC370288	GO:0005488	F	binding	atp-citrate synthase beta chain protein 1-like	TC380438
TC370288	GO:0009987	P	cellular process	atp-citrate synthase beta chain protein 1-like	TC380450
TC370293	GO:0016020	C	membrane	aquaporin	TC380451
TC370293	GO:0006810	P	transport	aquaporin	TC380456
TC370293	GO:0005886	C	plasma membrane	aquaporin	TC380460
TC370293	GO:0005215	F	transporter activity	aquaporin	TC380467
TC370312	GO:0005737	C	cytoplasm	e3 ubiquitin-protein ligase at1g63170-like	TC380474
TC370312	GO:0003824	F	catalytic activity	e3 ubiquitin-protein ligase at1g63170-like	TC380498
TC370312	GO:0016020	C	membrane	e3 ubiquitin-protein ligase at1g63170-like	TC380500
TC370312	GO:0008152	P	metabolic process	e3 ubiquitin-protein ligase at1g63170-like	TC380501
TC370312	GO:0005488	F	binding	e3 ubiquitin-protein ligase at1g63170-like	TC380503
TC370322	GO:0005634	C	nucleus	telomere-binding protein 1-like	TC380508
TC370322	GO:0003677	F	DNA binding	telomere-binding protein 1-like	TC380509
TC370322	GO:0008150	P	biological_process	telomere-binding protein 1-like	TC380519
TC370322	GO:0005515	F	protein binding	telomere-binding protein 1-like	TC380521
TC370322	GO:0016043	P	cellular component organization	telomere-binding protein 1-like	TC380537
TC370322	GO:0003682	F	chromatin binding	telomere-binding protein 1-like	TC380549
TC370322	GO:0006259	P	DNA metabolic process	telomere-binding protein 1-like	TC380553
TC370322	GO:0005622	C	intracellular	telomere-binding protein 1-like	TC380556
TC370338	GO:0000166	F	nucleotide binding	sucrose nonfermenting 4-like	TC380565
TC370338	GO:0005739	C	mitochondrion	sucrose nonfermenting 4-like	TC380584
TC370340	GO:0005737	C	cytoplasm	uncharacterized membrane	TC380585
TC370340	GO:0016020	C	membrane	uncharacterized membrane	TC380594
TC370340	GO:0005773	C	vacuole	uncharacterized membrane	TC380609
TC370340	GO:0005575	C	cellular_component	uncharacterized membrane	TC380612
TC370340	GO:0005886	C	plasma membrane	uncharacterized membrane	TC380626
TC370340	GO:0009536	C	plastid	uncharacterized membrane	TC380636
TC370343	GO:0008152	P	metabolic process	calmodulin-related protein	TC380652
TC370343	GO:0005488	F	binding	calmodulin-related protein	TC380660
TC370343	GO:0016787	F	hydrolase activity	calmodulin-related protein	TC380662
TC370344	GO:0008150	P	biological_process	dna replication licensing factor mcm4	TC380664
TC370344	GO:0006464	P	cellular protein modification process	dna replication licensing factor mcm4	TC380670
TC370344	GO:0009058	P	biosynthetic process	dna replication licensing factor mcm4	TC380672
TC370344	GO:0005488	F	binding	dna replication licensing factor mcm4	TC380674
TC370344	GO:0006259	P	DNA metabolic process	dna replication licensing factor mcm4	TC380678
TC370344	GO:0005575	C	cellular_component	dna replication licensing factor mcm4	TC380679
TC370344	GO:0006139	P	nucleobase-containing compound metabolic process	dna replication licensing factor mcm4	TC380700
TC370344	GO:0009536	C	plastid	dna replication licensing factor mcm4	TC380701
TC370344	GO:0007049	P	cell cycle	dna replication licensing factor mcm4	TC380702
TC370344	GO:0040029	P	regulation of gene expression, epigenetic	dna replication licensing factor mcm4	TC380705
TC370344	GO:0005622	C	intracellular	dna replication licensing factor mcm4	TC380709
TC370344	GO:0000166	F	nucleotide binding	dna replication licensing factor mcm4	TC380712
TC370344	GO:0005634	C	nucleus	dna replication licensing factor mcm4	TC380724
TC370344	GO:0003677	F	DNA binding	dna replication licensing factor mcm4	TC380725
TC370344	GO:0009908	P	flower development	dna replication licensing factor mcm4	TC380731
TC370344	GO:0016043	P	cellular component organization	dna replication licensing factor mcm4	TC380739
TC370344	GO:0005829	C	cytosol	dna replication licensing factor mcm4	TC380747
TC370344	GO:0016787	F	hydrolase activity	dna replication licensing factor mcm4	TC380752
TC370347	GO:0005975	P	carbohydrate metabolic process	sucrose synthase	TC380761
TC370347	GO:0005739	C	mitochondrion	sucrose synthase	TC380762
TC370347	GO:0009058	P	biosynthetic process	sucrose synthase	TC380788
TC370347	GO:0016740	F	transferase activity	sucrose synthase	TC380790
TC370347	GO:0009987	P	cellular process	sucrose synthase	TC380802
TC370348	GO:0005975	P	carbohydrate metabolic process	starch branching enzyme 4	TC380808
TC370348	GO:0006091	P	generation of precursor metabolites and energy	starch branching enzyme 4	TC380809
TC370348	GO:0009058	P	biosynthetic process	starch branching enzyme 4	TC380813
TC370348	GO:0016740	F	transferase activity	starch branching enzyme 4	TC380819
TC370348	GO:0005488	F	binding	starch branching enzyme 4	TC380826
TC370348	GO:0009536	C	plastid	starch branching enzyme 4	TC380830
TC370348	GO:0009987	P	cellular process	starch branching enzyme 4	TC380836
TC370348	GO:0016787	F	hydrolase activity	starch branching enzyme 4	TC380842
TC370350	GO:0005739	C	mitochondrion	aminotransferase y4ub	TC380845
TC370350	GO:0008152	P	metabolic process	aminotransferase y4ub	TC380846
TC370350	GO:0016740	F	transferase activity	aminotransferase y4ub	TC380847
TC370350	GO:0005488	F	binding	aminotransferase y4ub	TC380853
TC370354	GO:0005739	C	mitochondrion	calcium ion-binding protein	TC380870
TC370355	GO:0005777	C	peroxisome	copper amine oxidase	TC380872
TC370355	GO:0003824	F	catalytic activity	copper amine oxidase	TC380879
TC370355	GO:0008152	P	metabolic process	copper amine oxidase	TC380880
TC370355	GO:0005488	F	binding	copper amine oxidase	TC380889
TC370355	GO:0009536	C	plastid	copper amine oxidase	TC380900
TC370361	GO:0005634	C	nucleus	polyubiquitin	TC380914
TC370361	GO:0019538	P	protein metabolic process	polyubiquitin	TC380928
TC370361	GO:0003824	F	catalytic activity	polyubiquitin	TC380933
TC370361	GO:0009056	P	catabolic process	polyubiquitin	TC380934
TC370361	GO:0006464	P	cellular protein modification process	polyubiquitin	TC380941
TC370361	GO:0005773	C	vacuole	polyubiquitin	TC380943
TC370361	GO:0006810	P	transport	polyubiquitin	TC380948
TC370361	GO:0009987	P	cellular process	polyubiquitin	TC380954
TC370364	GO:0019748	P	secondary metabolic process	transaldolase 2	TC380960
TC370364	GO:0005975	P	carbohydrate metabolic process	transaldolase 2	TC380971
TC370364	GO:0006091	P	generation of precursor metabolites and energy	transaldolase 2	TC380973
TC370364	GO:0009056	P	catabolic process	transaldolase 2	TC380979
TC370364	GO:0005739	C	mitochondrion	transaldolase 2	TC380984
TC370364	GO:0009058	P	biosynthetic process	transaldolase 2	TC380988
TC370364	GO:0016740	F	transferase activity	transaldolase 2	TC381008
TC370364	GO:0006139	P	nucleobase-containing compound metabolic process	transaldolase 2	TC381016
TC370364	GO:0009536	C	plastid	transaldolase 2	TC381021
TC370364	GO:0009987	P	cellular process	transaldolase 2	TC381040
TC370373	GO:0000166	F	nucleotide binding	peroxisomal -2-hydroxy-acid oxidase glo5-like	TC381046
TC370373	GO:0005777	C	peroxisome	peroxisomal -2-hydroxy-acid oxidase glo5-like	TC381052
TC370373	GO:0003824	F	catalytic activity	peroxisomal -2-hydroxy-acid oxidase glo5-like	TC381054
TC370373	GO:0005737	C	cytoplasm	peroxisomal -2-hydroxy-acid oxidase glo5-like	TC381067
TC370373	GO:0008152	P	metabolic process	peroxisomal -2-hydroxy-acid oxidase glo5-like	TC381073
TC370373	GO:0015979	P	photosynthesis	peroxisomal -2-hydroxy-acid oxidase glo5-like	TC381074
TC370373	GO:0009058	P	biosynthetic process	peroxisomal -2-hydroxy-acid oxidase glo5-like	TC381082
TC370373	GO:0009987	P	cellular process	peroxisomal -2-hydroxy-acid oxidase glo5-like	TC381103
TC370381	GO:0008152	P	metabolic process	3beta-hydroxysteroid-dehydrogenase decarboxylase isoform 3-like	TC381104
TC370381	GO:0005783	C	endoplasmic reticulum	3beta-hydroxysteroid-dehydrogenase decarboxylase isoform 3-like	TC381107
TC370381	GO:0009058	P	biosynthetic process	3beta-hydroxysteroid-dehydrogenase decarboxylase isoform 3-like	TC381110
TC370381	GO:0005488	F	binding	3beta-hydroxysteroid-dehydrogenase decarboxylase isoform 3-like	TC381120
TC370381	GO:0005575	C	cellular_component	3beta-hydroxysteroid-dehydrogenase decarboxylase isoform 3-like	TC381121
TC370381	GO:0005886	C	plasma membrane	3beta-hydroxysteroid-dehydrogenase decarboxylase isoform 3-like	TC381150
TC370381	GO:0009536	C	plastid	3beta-hydroxysteroid-dehydrogenase decarboxylase isoform 3-like	TC381155
TC370381	GO:0009987	P	cellular process	3beta-hydroxysteroid-dehydrogenase decarboxylase isoform 3-like	TC381159
TC370381	GO:0005737	C	cytoplasm	3beta-hydroxysteroid-dehydrogenase decarboxylase isoform 3-like	TC381163
TC370381	GO:0003824	F	catalytic activity	3beta-hydroxysteroid-dehydrogenase decarboxylase isoform 3-like	TC381166
TC370381	GO:0016020	C	membrane	3beta-hydroxysteroid-dehydrogenase decarboxylase isoform 3-like	TC381171
TC370381	GO:0006629	P	lipid metabolic process	3beta-hydroxysteroid-dehydrogenase decarboxylase isoform 3-like	TC381173
TC370381	GO:0016787	F	hydrolase activity	3beta-hydroxysteroid-dehydrogenase decarboxylase isoform 3-like	TC381175
TC370384	GO:0006091	P	generation of precursor metabolites and energy	glucose-6-phosphate isomerase	TC381196
TC370384	GO:0009056	P	catabolic process	glucose-6-phosphate isomerase	TC381197
TC370384	GO:0008152	P	metabolic process	glucose-6-phosphate isomerase	TC381205
TC370384	GO:0009058	P	biosynthetic process	glucose-6-phosphate isomerase	TC381216
TC370384	GO:0006139	P	nucleobase-containing compound metabolic process	glucose-6-phosphate isomerase	TC381218
TC370384	GO:0009536	C	plastid	glucose-6-phosphate isomerase	TC381229
TC370384	GO:0009987	P	cellular process	glucose-6-phosphate isomerase	TC381245
TC370384	GO:0005975	P	carbohydrate metabolic process	glucose-6-phosphate isomerase	TC381253
TC370384	GO:0003824	F	catalytic activity	glucose-6-phosphate isomerase	TC381261
TC370384	GO:0009908	P	flower development	glucose-6-phosphate isomerase	TC381278
TC370384	GO:0006629	P	lipid metabolic process	glucose-6-phosphate isomerase	TC381285
TC370384	GO:0016043	P	cellular component organization	glucose-6-phosphate isomerase	TC381286
TC370384	GO:0005829	C	cytosol	glucose-6-phosphate isomerase	TC381292
TC370397	GO:0005975	P	carbohydrate metabolic process	b chain semi-active e176q mutant of rice a plant - glucosidase	TC381306
TC370397	GO:0005515	F	protein binding	b chain semi-active e176q mutant of rice a plant - glucosidase	TC381309
TC370397	GO:0005737	C	cytoplasm	b chain semi-active e176q mutant of rice a plant - glucosidase	TC381311
TC370397	GO:0009056	P	catabolic process	b chain semi-active e176q mutant of rice a plant - glucosidase	TC381312
TC370397	GO:0006629	P	lipid metabolic process	b chain semi-active e176q mutant of rice a plant - glucosidase	TC381325
TC370397	GO:0005576	C	extracellular region	b chain semi-active e176q mutant of rice a plant - glucosidase	TC381331
TC370397	GO:0005488	F	binding	b chain semi-active e176q mutant of rice a plant - glucosidase	TC381335
TC370397	GO:0030246	F	carbohydrate binding	b chain semi-active e176q mutant of rice a plant - glucosidase	TC381341
TC370397	GO:0005575	C	cellular_component	b chain semi-active e176q mutant of rice a plant - glucosidase	TC381369
TC370397	GO:0009987	P	cellular process	b chain semi-active e176q mutant of rice a plant - glucosidase	TC381388
TC370397	GO:0016787	F	hydrolase activity	b chain semi-active e176q mutant of rice a plant - glucosidase	TC381392
TC370398	GO:0006091	P	generation of precursor metabolites and energy	chlorophyll a-b binding chloroplastic	TC381393
TC370398	GO:0016020	C	membrane	chlorophyll a-b binding chloroplastic	TC381409
TC370398	GO:0006464	P	cellular protein modification process	chlorophyll a-b binding chloroplastic	TC381435
TC370398	GO:0015979	P	photosynthesis	chlorophyll a-b binding chloroplastic	TC381436
TC370398	GO:0005488	F	binding	chlorophyll a-b binding chloroplastic	TC381445
TC370398	GO:0009536	C	plastid	chlorophyll a-b binding chloroplastic	TC381451
TC370398	GO:0009579	C	thylakoid	chlorophyll a-b binding chloroplastic	TC381457
TC370401	GO:0000166	F	nucleotide binding	protein kinase	TC381462
TC370401	GO:0008152	P	metabolic process	protein kinase	TC381464
TC370401	GO:0006464	P	cellular protein modification process	protein kinase	TC381466
TC370401	GO:0016301	F	kinase activity	protein kinase	TC381490
TC370401	GO:0009987	P	cellular process	protein kinase	TC381496
TC370407	GO:0019538	P	protein metabolic process	protein fizzy-related 3-like	TC381514
TC370407	GO:0008150	P	biological_process	protein fizzy-related 3-like	TC381520
TC370407	GO:0009056	P	catabolic process	protein fizzy-related 3-like	TC381544
TC370407	GO:0008152	P	metabolic process	protein fizzy-related 3-like	TC381561
TC370407	GO:0006464	P	cellular protein modification process	protein fizzy-related 3-like	TC381563
TC370407	GO:0009653	P	anatomical structure morphogenesis	protein fizzy-related 3-like	TC381569
TC370407	GO:0009058	P	biosynthetic process	protein fizzy-related 3-like	TC381571
TC370407	GO:0006259	P	DNA metabolic process	protein fizzy-related 3-like	TC381575
TC370407	GO:0006139	P	nucleobase-containing compound metabolic process	protein fizzy-related 3-like	TC381578
TC370407	GO:0009536	C	plastid	protein fizzy-related 3-like	TC381603
TC370407	GO:0007049	P	cell cycle	protein fizzy-related 3-like	TC381613
TC370407	GO:0040029	P	regulation of gene expression, epigenetic	protein fizzy-related 3-like	TC381623
TC370407	GO:0000003	P	reproduction	protein fizzy-related 3-like	TC381628
TC370407	GO:0009987	P	cellular process	protein fizzy-related 3-like	TC381637
TC370407	GO:0006950	P	response to stress	protein fizzy-related 3-like	TC381641
TC370407	GO:0016043	P	cellular component organization	protein fizzy-related 3-like	TC381651
TC370407	GO:0016049	P	cell growth	protein fizzy-related 3-like	TC381667
TC370408	GO:0003824	F	catalytic activity	protein ros1-like	TC381688
TC370408	GO:0005488	F	binding	protein ros1-like	TC381691
TC370408	GO:0006259	P	DNA metabolic process	protein ros1-like	TC381695
TC370408	GO:0009536	C	plastid	protein ros1-like	TC381702
TC370408	GO:0006950	P	response to stress	protein ros1-like	TC381715
TC370409	GO:0019748	P	secondary metabolic process	omega-6 fatty acid chloroplastic-like	TC381719
TC370409	GO:0006091	P	generation of precursor metabolites and energy	omega-6 fatty acid chloroplastic-like	TC381720
TC370409	GO:0009056	P	catabolic process	omega-6 fatty acid chloroplastic-like	TC381728
TC370409	GO:0008152	P	metabolic process	omega-6 fatty acid chloroplastic-like	TC381734
TC370409	GO:0006464	P	cellular protein modification process	omega-6 fatty acid chloroplastic-like	TC381736
TC370409	GO:0009058	P	biosynthetic process	omega-6 fatty acid chloroplastic-like	TC381741
TC370409	GO:0006139	P	nucleobase-containing compound metabolic process	omega-6 fatty acid chloroplastic-like	TC381751
TC370409	GO:0009536	C	plastid	omega-6 fatty acid chloroplastic-like	TC381752
TC370409	GO:0009987	P	cellular process	omega-6 fatty acid chloroplastic-like	TC381757
TC370409	GO:0009628	P	response to abiotic stimulus	omega-6 fatty acid chloroplastic-like	TC381770
TC370409	GO:0003824	F	catalytic activity	omega-6 fatty acid chloroplastic-like	TC381771
TC370409	GO:0016020	C	membrane	omega-6 fatty acid chloroplastic-like	TC381773
TC370409	GO:0006629	P	lipid metabolic process	omega-6 fatty acid chloroplastic-like	TC381774
TC370409	GO:0015979	P	photosynthesis	omega-6 fatty acid chloroplastic-like	TC381799
TC370423	GO:0005975	P	carbohydrate metabolic process	glucose-6-phosphate 1-epimerase-like	TC381804
TC370423	GO:0003824	F	catalytic activity	glucose-6-phosphate 1-epimerase-like	TC381807
TC370423	GO:0005576	C	extracellular region	glucose-6-phosphate 1-epimerase-like	TC381813
TC370423	GO:0030246	F	carbohydrate binding	glucose-6-phosphate 1-epimerase-like	TC381824
TC370423	GO:0009536	C	plastid	glucose-6-phosphate 1-epimerase-like	TC381830
TC370431	GO:0000166	F	nucleotide binding	atp-citrate synthase beta chain protein 1-like	TC381831
TC370431	GO:0005975	P	carbohydrate metabolic process	atp-citrate synthase beta chain protein 1-like	TC381845
TC370431	GO:0006091	P	generation of precursor metabolites and energy	atp-citrate synthase beta chain protein 1-like	TC381864
TC370431	GO:0003824	F	catalytic activity	atp-citrate synthase beta chain protein 1-like	TC381888
TC370431	GO:0005737	C	cytoplasm	atp-citrate synthase beta chain protein 1-like	TC381896
TC370431	GO:0006629	P	lipid metabolic process	atp-citrate synthase beta chain protein 1-like	TC381919
TC370431	GO:0005829	C	cytosol	atp-citrate synthase beta chain protein 1-like	TC381920
TC370431	GO:0016740	F	transferase activity	atp-citrate synthase beta chain protein 1-like	TC381927
TC370431	GO:0005488	F	binding	atp-citrate synthase beta chain protein 1-like	TC381932
TC370431	GO:0009987	P	cellular process	atp-citrate synthase beta chain protein 1-like	TC381934
TC370434	GO:0003677	F	DNA binding	ribonuclease j-like	TC381940
TC370434	GO:0006091	P	generation of precursor metabolites and energy	ribonuclease j-like	TC381943
[truncated: 78,955 more rows]

## Sheet: EC details
TC368547	GO:0005975	probable sucrose-phosphate synthase 4
TC368547	GO:0008150
TC368547	GO:0009628
TC368547	GO:0005618
TC368547	GO:0006629
TC368547	GO:0009058
TC368547	GO:0005576
TC368547	GO:0016740
TC368547	GO:0006950
TC368547	GO:0009987
TC368547	EC:2.4.1.14
TC368547	EC:2.4.1.13
TC368547	EC:2.4.1
TC368550	GO:0005975	starch branching enzyme 4
TC368550	GO:0006091
TC368550	GO:0009058
TC368550	GO:0016740
TC368550	GO:0005488
TC368550	GO:0009536
TC368550	GO:0009987
TC368550	GO:0016787
TC368550	EC:2.4.1.18
TC368552	GO:0005975	starch branching enzyme 1
TC368552	GO:0006091
TC368552	GO:0009058
TC368552	GO:0016740
TC368552	GO:0005488
TC368552	GO:0009536
TC368552	GO:0009987
TC368552	GO:0016787
TC368552	EC:2.4.1.18
TC368553	GO:0005975	soluble starch synthase ii-3
TC368553	GO:0009058
TC368553	GO:0016740
TC368553	GO:0009536
TC368553	GO:0009987
TC368553	EC:2.4.1.21
TC368553	EC:2.4.1
TC368556	GO:0005975	soluble starch synthase i
TC368556	GO:0009628
TC368556	GO:0006629
TC368556	GO:0008152
TC368556	GO:0009058
TC368556	GO:0016740
TC368556	GO:0009536
TC368556	GO:0009987
TC368556	GO:0006950
TC368556	EC:2.4.1.21
TC368556	EC:2.4.1
TC368563	GO:0005975	isoamylase
TC368563	GO:0006091
TC368563	GO:0005737
TC368563	GO:0016020
TC368563	GO:0008152
TC368563	GO:0005783
TC368563	GO:0009058
TC368563	GO:0016740
TC368563	GO:0005488
TC368563	GO:0009536
TC368563	GO:0009987
TC368563	GO:0016787
TC368563	EC:3.2.1.68
TC368564	GO:0005975	starch synthase ii
TC368564	GO:0009058
TC368564	GO:0016740
TC368564	GO:0009536
TC368564	GO:0009987
TC368564	EC:2.4.1.21
TC368564	EC:2.4.1
TC368565	GO:0005975	soluble starch synthase ii-3
TC368565	GO:0009058
TC368565	GO:0016740
TC368565	GO:0009536
TC368565	GO:0009987
TC368565	EC:2.4.1.21
TC368565	EC:2.4.1
TC368569	GO:0005975	alpha- glucan phosphorylase l chloroplastic amyloplastic
TC368569	GO:0009607
TC368569	GO:0009628
TC368569	GO:0009605
TC368569	GO:0009058
TC368569	GO:0016740
TC368569	GO:0005488
TC368569	GO:0009536
TC368569	GO:0006950
TC368569	GO:0009987
TC368569	EC:2.4.1.1
TC368570	GO:0005975	waxy
TC368570	GO:0009628
TC368570	GO:0006629
TC368570	GO:0009058
TC368570	GO:0016740
TC368570	GO:0009536
TC368570	GO:0006950
TC368570	GO:0009987
TC368570	EC:2.4.1.21
TC368570	EC:2.4.1.11
TC368570	EC:2.4.1
TC368570	EC:2.4.1.242
TC368571	GO:0003674	high molecular weight glutenin subunit
TC368574	GO:0003674	high molecular weight glutenin subunit y
TC368581	GO:0019748	glycosyltransferase ago61
TC368581	GO:0003824
TC368581	GO:0005739
TC368581	GO:0008152
TC368581	GO:0016043
TC368581	GO:0009058
TC368581	GO:0016740
TC368581	GO:0030246
TC368581	GO:0005488
TC368581	GO:0009987
TC368581	EC:1.14.11
TC368581	EC:1.14.11.19
TC368583	GO:0005975	soluble starch synthase i
TC368583	GO:0009628
TC368583	GO:0006629
TC368583	GO:0008152
TC368583	GO:0009058
TC368583	GO:0016740
TC368583	GO:0009536
TC368583	GO:0009987
TC368583	GO:0006950
TC368583	EC:2.4.1.21
TC368583	EC:2.4.1
TC368584	GO:0005975	sucrose:sucrose 1-fructosyltransferase
TC368584	GO:0005737
TC368584	GO:0005783
TC368584	GO:0016740
TC368584	GO:0009987
TC368584	GO:0016787
TC368584	EC:2.4.1.100
TC368584	EC:2.4.1.99
TC368584	EC:3.2.1.26
TC368584	EC:3.2.1
TC368584	EC:3.2.1.48
TC368586	GO:0003674	high molecular weight glutenin subunit
TC368593	GO:0003674	hmw glutenin partial
TC368594	GO:0008152	glycosyltransferase ago61
TC368594	GO:0016740
TC368595	GO:0008150	na+ h+ antiporter
TC368595	GO:0009628
TC368595	GO:0016020
TC368595	GO:0005773
TC368595	GO:0006810
TC368595	GO:0005886
TC368595	GO:0005215
TC368595	GO:0006950
TC368595	GO:0009987
TC368596	GO:0005975	waxy protein
TC368596	GO:0009628
TC368596	GO:0006629
TC368596	GO:0009058
TC368596	GO:0016740
TC368596	GO:0009536
TC368596	GO:0006950
TC368596	GO:0009987
TC368596	EC:2.4.1.21
TC368596	EC:2.4.1
TC368596	EC:2.4.1.242
TC368600	GO:0005737	iaa-amino acid hydrolase ilr1-like 1-like
TC368600	GO:0008152
TC368600	GO:0005783
TC368600	GO:0016787
TC368604	GO:0008152	hga1-like protein
TC368604	GO:0016740
TC368606	GO:0019538	protein disulfide isomerase
TC368606	GO:0019725
TC368606	GO:0005737
TC368606	GO:0003824
TC368606	GO:0005783
TC368606	GO:0009987
TC368606	EC:5.3.4.1
TC368607	GO:0019538	glycylpeptide n-tetradecanoyltransferase 1
TC368607	GO:0006464
TC368607	GO:0003682
TC368607	GO:0009058
TC368607	GO:0005730
TC368607	GO:0006139
TC368607	GO:0005622
TC368607	GO:0009536
TC368607	GO:0009987
TC368607	GO:0003677
TC368607	GO:0005515
TC368607	GO:0016043
TC368607	GO:0016740
TC368607	EC:2.3.1.97
TC368607	EC:2.3.1
TC368613	GO:0019748	glycosyltransferase ago61
TC368613	GO:0003824
TC368613	GO:0005739
TC368613	GO:0008152
TC368613	GO:0016043
TC368613	GO:0009058
TC368613	GO:0016740
TC368613	GO:0030246
TC368613	GO:0005488
TC368613	GO:0009987
TC368613	EC:1.14.11
TC368613	EC:1.14.11.19
TC368615	GO:0000166	adp-glucose pyrophosphorylase
TC368615	GO:0005975
TC368615	GO:0006091
TC368615	GO:0005829
TC368615	GO:0009058
TC368615	GO:0016740
TC368615	GO:0009536
TC368615	GO:0009987
TC368615	EC:2.7.7.27
TC368620	GO:0005975	sucrose transporter
TC368620	GO:0005737
TC368620	GO:0009856
TC368620	GO:0006810
TC368620	GO:0005886
TC368620	GO:0005215
TC368620	GO:0009987
TC368621	GO:0005634	transcription factor hbp-1a-like
TC368621	GO:0003677
TC368621	GO:0003700
TC368621	GO:0009058
TC368621	GO:0006139
TC368621	GO:0005622
TC368630	GO:0005634	transcription factor
TC368630	GO:0003677
TC368630	GO:0009908
TC368630	GO:0030154
TC368630	GO:0003682
TC368630	GO:0009058
TC368630	GO:0006139
TC368630	GO:0005622
TC368647	GO:0019725	fructose- -bisphosphatase
TC368647	GO:0008150
TC368647	GO:0006091
TC368647	GO:0009056
TC368647	GO:0008152
TC368647	GO:0006464
TC368647	GO:0009058
TC368647	GO:0005576
TC368647	GO:0005488
TC368647	GO:0006139
TC368647	GO:0006810
TC368647	GO:0009536
TC368647	GO:0009987
TC368647	GO:0006950
TC368647	GO:0005975
TC368647	GO:0009607
TC368647	GO:0009628
TC368647	GO:0009605
TC368647	GO:0003824
TC368647	GO:0006629
TC368647	GO:0016043
TC368647	GO:0015979
TC368647	GO:0016787
TC368647	EC:1.3.1.74
TC368647	EC:3.1
TC368647	EC:3.1.3.23
TC368647	EC:3.1.3.46
TC368647	EC:3.1.3.11
TC368647	EC:3.1.3.41
TC368649	GO:0005975	thylakoid-bound ascorbate peroxidase
TC368649	GO:0003824
TC368649	GO:0009056
TC368649	GO:0016020
TC368649	GO:0008152
TC368649	GO:0005488
TC368649	GO:0009536
TC368649	GO:0006950
TC368649	GO:0009987
TC368649	EC:1.11.1.7
TC368649	EC:1.11.1.11
TC368650	GO:0000166	histidyl-trna synthetase
TC368650	GO:0003824
TC368650	GO:0009908
TC368650	GO:0008152
TC368650	GO:0005829
TC368650	GO:0006139
TC368650	GO:0009536
TC368650	GO:0009987
TC368650	GO:0006412
TC368650	EC:6.1.1.21
TC368650	EC:6.1.1
TC368651	GO:0008135	eukaryotic translation initiation factor 4b
TC368651	GO:0005840
TC368651	GO:0006412
TC368662	GO:0005634	ethylene-responsive transcription factor 1-like
TC368662	GO:0003677
TC368662	GO:0009607
TC368662	GO:0003700
TC368662	GO:0009605
TC368662	GO:0009058
TC368662	GO:0006139
TC368662	GO:0005622
TC368678	GO:0005634	ethylene-responsive transcription factor 1-like
TC368678	GO:0003677
TC368678	GO:0009607
TC368678	GO:0003700
TC368678	GO:0009605
TC368678	GO:0009058
TC368678	GO:0006139
TC368678	GO:0005622
TC368679	GO:0008152	gamma-tocopherol methyltransferase
TC368679	GO:0009058
TC368679	GO:0016740
TC368679	GO:0009536
TC368679	GO:0009987
TC368679	EC:2.1.1.95
TC368679	EC:2.1.1
TC368681	GO:0008152	3 -n-debenzoyl-2 -deoxytaxol n-benzoyltransferase-like
TC368681	GO:0016740
TC368685	GO:0005634	mads box protein
TC368685	GO:0003677
TC368685	GO:0003700
TC368685	GO:0005515
TC368685	GO:0009908
TC368685	GO:0007275
TC368685	GO:0030154
TC368685	GO:0009653
TC368685	GO:0009058
TC368685	GO:0006139
TC368685	GO:0005622
TC368698	GO:0005634	chalcone synthase
TC368698	GO:0008150
TC368698	GO:0009628
TC368698	GO:0016020
TC368698	GO:0005783
TC368698	GO:0009058
TC368698	GO:0016740
TC368698	GO:0005773
TC368698	GO:0006810
TC368698	EC:2.3.1.74
TC368701	GO:0003674	alpha-gliadin
TC368702	GO:0019748	polyphenol oxidase
TC368702	GO:0003824
TC368702	GO:0008152
TC368702	GO:0009058
TC368702	GO:0005488
TC368702	GO:0009987
TC368702	EC:1.14.18.1
TC368702	EC:1.14.18
TC368702	EC:1.10.3
TC368702	EC:1.10.3.1
TC368703	GO:0006091	obtusifoliol 14alpha-demethylase
TC368703	GO:0008152
TC368703	GO:0005783
TC368703	GO:0005794
TC368703	GO:0009058
TC368703	GO:0005488
TC368703	GO:0006139
TC368703	GO:0005886
TC368703	GO:0003674
TC368703	GO:0009987
TC368703	GO:0003824
TC368703	GO:0016020
TC368703	GO:0006629
TC368703	GO:0016740
TC368703	EC:1.14.13.70
TC368703	EC:1.14.13
TC368720	GO:0005737	expansin os-expa2
TC368720	GO:0005618
TC368720	GO:0016020
TC368720	GO:0016043
TC368720	GO:0005576
TC368721	GO:0009790	cycloartenol-c-24-methyltransferase 1-like
TC368721	GO:0019748
TC368721	GO:0009056
TC368721	GO:0008152
TC368721	GO:0009791
TC368721	GO:0005783
TC368721	GO:0009058
TC368721	GO:0005773
TC368721	GO:0005575
TC368721	GO:0009987
TC368721	GO:0006950
TC368721	GO:0006629
TC368721	GO:0016740
TC368721	EC:2.1.1.41
TC368721	EC:2.1.1
TC368730	GO:0005634	mads-box transcription factor 25
TC368730	GO:0003677
TC368730	GO:0003700
TC368730	GO:0005515
TC368730	GO:0009058
TC368730	GO:0006139
TC368730	GO:0005622
TC368748	GO:0008150	zinc transporter zip1
TC368748	GO:0005737
TC368748	GO:0016020
TC368748	GO:0005488
TC368748	GO:0006810
TC368748	GO:0005886
TC368748	GO:0005215
TC368748	GO:0009987
TC368755	GO:0005975	thylakoid-bound ascorbate peroxidase
TC368755	GO:0003824
TC368755	GO:0009056
TC368755	GO:0016020
TC368755	GO:0008152
TC368755	GO:0005488
TC368755	GO:0009536
TC368755	GO:0006950
TC368755	GO:0009987
TC368755	EC:1.11.1.7
TC368755	EC:1.11.1.11
TC368756	GO:0005634	mads-box transcription factor 50-like
TC368756	GO:0003677
TC368756	GO:0003700
TC368756	GO:0005515
TC368756	GO:0007275
TC368756	GO:0009058
TC368756	GO:0006139
TC368756	GO:0005622
TC368761	GO:0000166	tubulin alpha-1 chain
TC368761	GO:0008150
TC368761	GO:0005856
TC368761	GO:0005737
TC368761	GO:0005198
TC368761	GO:0016043
TC368761	GO:0009987
TC368761	GO:0016787
TC368761	EC:3.6.1
TC368761	EC:3.6.1.15
TC368764	GO:0000166	tubulin alpha-1 chain-like
TC368764	GO:0008150
TC368764	GO:0005856
TC368764	GO:0005737
TC368764	GO:0005198
TC368764	GO:0016043
TC368764	GO:0009987
TC368764	GO:0016787
TC368764	EC:3.6.1
TC368764	EC:3.6.1.15
TC368781	GO:0000166	ras-related protein rabb1c-like
TC368781	GO:0005737
TC368781	GO:0007165
TC368781	GO:0016020
TC368781	GO:0016043
TC368781	GO:0009653
TC368781	GO:0005773
TC368781	GO:0006810
TC368781	GO:0005886
TC368781	GO:0016049
TC368781	GO:0016787
TC368781	EC:3.6.1
TC368781	EC:3.6.1.15
TC368783	GO:0000166	tpa: tubulin alpha-1 chain
TC368783	GO:0008150
TC368783	GO:0005856
TC368783	GO:0005737
TC368783	GO:0005198
TC368783	GO:0016043
TC368783	GO:0009987
TC368783	GO:0016787
TC368783	EC:3.6.1
TC368783	EC:3.6.1.15
TC368788	GO:0005515	villin- expressed
TC368788	GO:0016043
TC368792	GO:0007275	dynamin-related protein 1c
TC368792	GO:0009058
TC368792	GO:0005575
TC368792	GO:0006139
TC368792	GO:0005886
TC368792	GO:0007049
TC368792	GO:0009987
TC368792	GO:0000166
TC368792	GO:0005634
TC368792	GO:0003677
TC368792	GO:0005975
TC368792	GO:0005856
TC368792	GO:0005737
TC368792	GO:0016043
TC368792	GO:0016787
TC368792	EC:3.6.1
TC368792	EC:3.6.1.15
TC368811	GO:0005634	cenpca protein
TC368811	GO:0008150
TC368811	GO:0016043
TC368811	GO:0006464
TC368811	GO:0009058
TC368811	GO:0006259
TC368811	GO:0006139
TC368811	GO:0005622
TC368811	GO:0007049
TC368811	GO:0040029
TC368817	GO:0000166	ras-related protein rabb1c-like
TC368817	GO:0005737
TC368817	GO:0007165
TC368817	GO:0016020
TC368817	GO:0016043
TC368817	GO:0009653
TC368817	GO:0005773
TC368817	GO:0006810
TC368817	GO:0005886
TC368817	GO:0016049
TC368828	GO:0016020	e3 ubiquitin protein ligase rin2-like
TC368828	GO:0005488
TC368857	GO:0000166	shaggy-related protein kinase alpha
TC368857	GO:0008152
TC368857	GO:0006464
TC368857	GO:0016301
TC368857	GO:0009987
TC368857	EC:2.7.11
TC368858	GO:0006629	3-oxoacyl-
TC368858	GO:0009058
TC368858	GO:0016740
TC368858	GO:0009536
TC368858	GO:0009987
TC368881	GO:0003676	vegetative cell wall protein gp1-like
TC368882	GO:0003677	prolamin bindng factor
TC368882	GO:0009058
TC368882	GO:0006139
TC368887	GO:0019538	calreticulin precursor
TC368887	GO:0019725
TC368887	GO:0005515
TC368887	GO:0005737
TC368887	GO:0007275
TC368887	GO:0005783
TC368887	GO:0005488
TC368887	GO:0030246
TC368887	GO:0009987
TC368904	GO:0016020	aquaporin
TC368904	GO:0006810
TC368904	GO:0005886
TC368904	GO:0005215
TC368922	GO:0009790	dna replication licensing factor mcm2-like
TC368922	GO:0007275
TC368922	GO:0008152
TC368922	GO:0006464
TC368922	GO:0009653
TC368922	GO:0009058
TC368922	GO:0005488
TC368922	GO:0006259
TC368922	GO:0005575
TC368922	GO:0006139
TC368922	GO:0007049
TC368922	GO:0009987
TC368922	GO:0040029
TC368922	GO:0040007
TC368922	GO:0005622
TC368922	GO:0000166
TC368922	GO:0005634
TC368922	GO:0003677
TC368922	GO:0009908
TC368922	GO:0016043
TC368922	GO:0005829
TC368922	GO:0016787
TC368922	EC:3.6.1
TC368922	EC:3.6.1.15
TC368923	GO:0005975	#NAME?
TC368923	GO:0006091
TC368923	GO:0005737
TC368923	GO:0003824
TC368923	GO:0009056
TC368923	GO:0009058
TC368923	GO:0005488
TC368923	EC:5.4.2.1
TC368937	GO:0016020	amino acid permease 3-like
TC368940	GO:0005634	ccaat-box transcription factor complex whap4
TC368940	GO:0003677
TC368940	GO:0003700
TC368940	GO:0005737
TC368940	GO:0009058
TC368940	GO:0006139
TC368943	GO:0006629	neutral ceramidase-like
TC368943	GO:0005783
TC368943	GO:0005794
TC368943	GO:0005576
TC368943	GO:0009987
TC368943	GO:0016787
TC368943	EC:3.5.1.23
TC368950	GO:0005975	protein
TC368950	GO:0003824
TC368950	GO:0008152
TC368950	GO:0015979
TC368950	GO:0009058
TC368950	GO:0009987
TC368950	GO:0009536
TC368950	EC:4.1.1.39
TC368958	GO:0005737	fasciclin-like arabinogalactan protein 11-like
TC368959	GO:0009790	dna replication licensing factor mcm2
TC368959	GO:0007275
TC368959	GO:0008152
TC368959	GO:0006464
TC368959	GO:0009653
TC368959	GO:0009058
TC368959	GO:0005488
TC368959	GO:0006259
TC368959	GO:0005575
TC368959	GO:0006139
TC368959	GO:0007049
TC368959	GO:0009987
TC368959	GO:0040029
TC368959	GO:0040007
TC368959	GO:0005622
TC368959	GO:0000166
TC368959	GO:0005634
TC368959	GO:0003677
TC368959	GO:0009908
TC368959	GO:0016043
TC368959	GO:0005829
TC368959	GO:0016787
TC368959	EC:3.6.1
TC368959	EC:3.6.1.15
TC368970	GO:0005634	mads-box transcription factor 56-like
TC368970	GO:0003677
TC368970	GO:0003700
TC368970	GO:0005515
TC368970	GO:0007275
TC368970	GO:0009058
TC368970	GO:0006139
TC368970	GO:0005622
TC368972	GO:0005634	mads-box transcription factor 6-like
TC368972	GO:0003677
TC368972	GO:0003700
TC368972	GO:0005515
TC368972	GO:0007275
TC368972	GO:0009908
TC368972	GO:0030154
TC368972	GO:0009653
TC368972	GO:0009058
TC368972	GO:0006139
TC368972	GO:0005622
TC368977	GO:0019538	calreticulin precursor
TC368977	GO:0019725
TC368977	GO:0005515
TC368977	GO:0005737
TC368977	GO:0007275
TC368977	GO:0005783
TC368977	GO:0005488
TC368977	GO:0030246
TC368977	GO:0009987
TC368987	GO:0005739	er lumen protein retaining receptor -like
TC368987	GO:0016020
TC368987	GO:0005783
TC368987	GO:0005488
TC368987	GO:0009987
TC368990	GO:0005634	mads-box transcription factor 56-like
TC368990	GO:0003677
TC368990	GO:0003700
TC368990	GO:0005515
TC368990	GO:0009058
TC368990	GO:0006139
TC368990	GO:0005622
TC368992	GO:0005515	ring u-box superfamily protein isoform 1
TC368992	GO:0005488
TC369005	GO:0005737	fasciclin-like arabinogalactan protein 11-like
TC369005	GO:0009536
TC369009	GO:0000166	elongation factor 1-alpha
TC369009	GO:0008152
TC369009	GO:0008135
TC369009	GO:0016740
TC369009	GO:0005840
TC369009	GO:0006139
TC369009	GO:0009987
TC369009	GO:0016787
TC369009	GO:0006412
TC369009	EC:3.6.1
TC369009	EC:2.7.7.4
TC369009	EC:2.7.7
TC369009	EC:3.6.1.15
TC369033	GO:0005576	beta-expansin 4 precursor
TC369033	GO:0000003
TC369038	GO:0000166	tubulin alpha-1 chain
TC369038	GO:0008150
TC369038	GO:0005856
TC369038	GO:0005737
TC369038	GO:0005198
TC369038	GO:0016043
TC369038	GO:0009987
TC369038	GO:0016787
TC369038	EC:3.6.1
TC369038	EC:3.6.1.15
TC369042	GO:0005739	hypothetical protein F775_06788
TC369044	GO:0005975	beta- insoluble isoenzyme 4
TC369044	GO:0005737
TC369044	GO:0003824
TC369044	GO:0005618
TC369044	GO:0008152
TC369044	GO:0005783
TC369044	GO:0005576
TC369044	GO:0009987
TC369044	GO:0016787
TC369044	EC:3.2.1.26
TC369044	EC:3.2.1
TC369044	EC:3.2.1.48
TC369045	GO:0005634	c-repeat binding factor 9
TC369045	GO:0003677
TC369045	GO:0003700
TC369045	GO:0009058
TC369045	GO:0006139
TC369045	GO:0005622
TC369063	GO:0005737	udp-glucuronic acid decarboxylase 1
TC369063	GO:0003824
TC369063	GO:0005488
TC369081	GO:0005975	beta-fructofuranosidase 1
TC369081	GO:0005737
TC369081	GO:0005783
TC369081	GO:0016740
TC369081	GO:0009987
TC369081	GO:0016787
TC369081	EC:3.2.1.26
TC369081	EC:3.2.1
TC369081	EC:3.2.1.48
TC369095	GO:0005634	ethylene-responsive transcription factor win1-like
TC369095	GO:0003677
TC369095	GO:0003700
TC369095	GO:0005739
TC369095	GO:0009058
TC369095	GO:0006139
TC369095	GO:0005622
TC369099	GO:0019538	ubiquitin fusion degradation protein 1 homolog isoform x1
TC369099	GO:0009056
TC369099	GO:0009987
TC369101	GO:0008150	plastid glutamine synthetase 2
TC369101	GO:0006091
TC369101	GO:0009056
TC369101	GO:0008152
TC369101	GO:0009058
TC369101	GO:0005840
TC369101	GO:0005576
TC369101	GO:0005488
TC369101	GO:0006139
TC369101	GO:0006810
TC369101	GO:0009536
TC369101	GO:0009987
TC369101	GO:0006950
TC369101	GO:0009579
TC369101	GO:0000166
TC369101	GO:0005975
TC369101	GO:0009628
TC369101	GO:0003824
TC369101	GO:0005739
TC369101	GO:0016020
TC369101	GO:0016043
TC369101	GO:0005829
TC369101	EC:6.3.2.3
TC369101	EC:6.3.1
TC369101	EC:6.3.1.2
TC369118	GO:0000166	ras-related protein rab-2-a
TC369118	GO:0005737
TC369118	GO:0007165
TC369118	GO:0016020
TC369118	GO:0006810
TC369118	GO:0005886
TC369118	GO:0016787
TC369118	EC:3.6.1
TC369118	EC:3.6.1.15
TC369133	GO:0006091	chlorophyll a-b binding protein chloroplastic-like
TC369133	GO:0016020
TC369133	GO:0006464
TC369133	GO:0015979
TC369133	GO:0005488
TC369133	GO:0009536
TC369133	GO:0009579
TC369137	GO:0008152	epoxide hydrolase 3-like
TC369137	GO:0016787
TC369153	GO:0016020	tonoplast intrinsic protein
TC369153	GO:0005773
TC369153	GO:0006810
TC369153	GO:0005215
TC369171	GO:0006091	chlorophyll a-b binding chloroplastic
TC369171	GO:0016020
TC369171	GO:0006464
TC369171	GO:0015979
TC369171	GO:0005488
TC369171	GO:0009536
TC369171	GO:0009579
TC369174	GO:0009790	dna replication licensing factor mcm2-like
TC369174	GO:0007275
TC369174	GO:0008152
TC369174	GO:0006464
TC369174	GO:0009653
TC369174	GO:0009058
TC369174	GO:0005488
TC369174	GO:0006259
TC369174	GO:0005575
TC369174	GO:0006139
TC369174	GO:0007049
TC369174	GO:0009987
TC369174	GO:0040029
TC369174	GO:0040007
TC369174	GO:0005622
TC369174	GO:0000166
TC369174	GO:0005634
TC369174	GO:0003677
TC369174	GO:0009908
TC369174	GO:0016043
TC369174	GO:0005829
TC369174	GO:0016787
TC369174	EC:3.6.1
TC369174	EC:3.6.1.15
TC369196	GO:0019538	xylem cysteine proteinase 2-like
TC369196	GO:0016787
TC369196	EC:3.4
TC369223	GO:0006091	chlorophyll a-b binding chloroplastic
TC369223	GO:0016020
TC369223	GO:0006464
TC369223	GO:0015979
TC369223	GO:0005488
TC369223	GO:0009536
TC369223	GO:0009579
TC369236	GO:0016020	tonoplast intrinsic protein
TC369236	GO:0005773
TC369236	GO:0006810
TC369236	GO:0005215
TC369243	GO:0019748	glutathione gamma-glutamylcysteinyltransferase 1-like
TC369243	GO:0008150
TC369243	GO:0009058
TC369243	GO:0016740
TC369243	GO:0005488
TC369243	GO:0009987
TC369243	EC:2.3.2.15
TC369254	GO:0006091	chlorophyll a-b binding protein 2
TC369254	GO:0016020
TC369254	GO:0006464
TC369254	GO:0015979
TC369254	GO:0005488
TC369254	GO:0009536
TC369254	GO:0009579
TC369259	GO:0006091	chlorophyll a-b binding chloroplastic
TC369259	GO:0016020
TC369259	GO:0006464
TC369259	GO:0015979
TC369259	GO:0005488
TC369259	GO:0009536
TC369259	GO:0009579
TC369278	GO:0005975	probable alpha-mannosidase i mns5-like
TC369278	GO:0005737
TC369278	GO:0016020
TC369278	GO:0006464
TC369278	GO:0005783
TC369278	GO:0009058
TC369278	GO:0005488
TC369278	GO:0007049
TC369278	GO:0016787
TC369278	EC:3.2.1.113
TC369278	EC:3.2.1.24
TC369278	EC:3.2.1
TC369279	GO:0019538	oryzain beta chain precursor
TC369279	GO:0005737
TC369279	GO:0009056
TC369279	GO:0006629
TC369279	GO:0009987
TC369279	GO:0016787
TC369279	EC:3.4.22
TC369279	EC:3.4
TC369279	EC:3.1.1
TC369279	EC:3.1.1.1
TC369279	EC:3.1.1.4
TC369280	GO:0005634	histone h1
TC369280	GO:0003677
TC369280	GO:0016043
TC369280	GO:0005622
TC369286	GO:0005737	cold-regulated 413 inner membrane protein chloroplastic-like
TC369286	GO:0016020
TC369286	GO:0016043
TC369286	GO:0008135
TC369286	GO:0005840
TC369286	GO:0009536
TC369286	GO:0006412
TC369288	GO:0006091	protein
TC369288	GO:0016020
TC369288	GO:0006464
TC369288	GO:0015979
TC369288	GO:0005488
TC369288	GO:0009536
TC369288	GO:0009579
TC369308	GO:0000166	lysosomal beta glucosidase
TC369308	GO:0005975
TC369308	GO:0005737
TC369308	GO:0003824
TC369308	GO:0006139
TC369308	GO:0009987
TC369308	GO:0016787
TC369308	GO:0006412
TC369308	EC:3.2.1.21
TC369308	EC:3.2.1.58
TC369308	EC:6.1.1
TC369308	EC:3.2.1
TC369312	GO:0008150	calmodulin
TC369312	GO:0007165
TC369312	GO:0008152
TC369312	GO:0009791
TC369312	GO:0005488
TC369312	GO:0005773
TC369312	GO:0006810
TC369312	GO:0005886
TC369312	GO:0009987
TC369312	GO:0005634
TC369312	GO:0009628
TC369312	GO:0005515
TC369312	GO:0009605
TC369312	GO:0003824
TC369312	GO:0016020
TC369312	GO:0005829
TC369312	EC:1.3.1.74
TC369319	GO:0005975	pyruvate dehydrogenase e1 component subunit beta
TC369319	GO:0006091
TC369319	GO:0003824
TC369319	GO:0009056
TC369319	GO:0005737
TC369319	GO:0005739
TC369319	GO:0008152
TC369319	GO:0009058
TC369319	GO:0009536
TC369319	GO:0009987
TC369319	EC:1.2.4.1
TC369320	GO:0019538	probable histone acetyltransferase hac-like 1 isoform x1
TC369320	GO:0005739
TC369320	GO:0016043
TC369320	GO:0006464
TC369320	GO:0009058
TC369320	GO:0016740
TC369320	GO:0005488
TC369320	GO:0006139
TC369320	GO:0003674
TC369320	GO:0005622
TC369320	GO:0009987
TC369320	GO:0005654
TC369320	EC:2.3.1.48
TC369320	EC:2.3.1
TC369326	GO:0006091	chlorophyll a-b binding chloroplastic
TC369326	GO:0016020
TC369326	GO:0006464
TC369326	GO:0015979
TC369326	GO:0005488
TC369326	GO:0009536
TC369326	GO:0009579
TC369336	GO:0008150	chlorophyll a-b binding protein chloroplastic-like
TC369336	GO:0009628
TC369336	GO:0006091
TC369336	GO:0016020
TC369336	GO:0006464
TC369336	GO:0015979
TC369336	GO:0005488
TC369336	GO:0006139
TC369336	GO:0006810
TC369336	GO:0009536
TC369336	GO:0009579
TC369341	GO:0000166	sumo-activating enzyme subunit 2-like
TC369341	GO:0009790
TC369341	GO:0005634
TC369341	GO:0003824
TC369341	GO:0009791
TC369341	GO:0006464
TC369341	GO:0005829
TC369341	GO:0005488
TC369341	GO:0005575
TC369353	GO:0005975	cytosolic malate dehydrogenase
TC369353	GO:0006091
TC369353	GO:0003824
TC369353	GO:0008152
TC369353	GO:0005829
TC369353	GO:0005576
TC369353	GO:0005575
TC369353	GO:0005886
TC369353	GO:0009987
TC369353	EC:1.1.1.37
TC369365	GO:0005737	ferredoxin-like protein
TC369371	GO:0005737	fasciclin-like arabinogalactan protein 16-like
TC369373	GO:0019748	beta-galactosidase 5-like
TC369373	GO:0009056
TC369373	GO:0007275
TC369373	GO:0009058
TC369373	GO:0005576
TC369373	GO:0005575
TC369373	GO:0009987
TC369373	GO:0040007
TC369373	GO:0005975
TC369373	GO:0005737
TC369373	GO:0006629
TC369373	GO:0016043
TC369373	GO:0030246
TC369373	GO:0016787
TC369373	EC:3.2.1.23
TC369373	EC:3.2.1
TC369377	GO:0016020	magnesium proton exchanger isoform 1
TC369377	GO:0005773
TC369377	GO:0006810
TC369377	GO:0009987
TC369382	GO:0006091	chlorophyll a-b binding protein 2
TC369382	GO:0016020
TC369382	GO:0006464
TC369382	GO:0015979
TC369382	GO:0005488
TC369382	GO:0009536
TC369382	GO:0009579
TC369385	GO:0005737	ac084884_15 proline-rich protein
TC369389	GO:0000166	ribonucleoside-diphosphate reductase large subunit-like
TC369389	GO:0003824
TC369389	GO:0005737
TC369389	GO:0008152
TC369389	GO:0009058
TC369389	GO:0006259
TC369389	GO:0006139
TC369389	EC:1.17.4
TC369389	EC:1.17.4.1
TC369390	GO:0009536	yt521-b-like family expressed
TC369392	GO:0008150	chlorophyll a-b binding protein chloroplastic-like
TC369392	GO:0006091
TC369392	GO:0006464
TC369392	GO:0009058
TC369392	GO:0005488
TC369392	GO:0006139
TC369392	GO:0006810
TC369392	GO:0009536
TC369392	GO:0009987
TC369392	GO:0009579
TC369392	GO:0009628
TC369392	GO:0005739
TC369392	GO:0016020
TC369392	GO:0015979
TC369406	GO:0000166	ap2-associated protein kinase 1-like
TC369406	GO:0008152
TC369406	GO:0006464
TC369406	GO:0016301
TC369406	GO:0009987
TC369406	EC:2.7.11
TC369414	GO:0005975	protease do-like 7-like
TC369414	GO:0019538
TC369414	GO:0009628
TC369414	GO:0006091
TC369414	GO:0005515
TC369414	GO:0006464
TC369414	GO:0005829
TC369414	GO:0015979
TC369414	GO:0009058
TC369414	GO:0009536
TC369414	GO:0016787
TC369414	EC:3.4.21
TC369423	GO:0000166	tubulin beta-7 chain
TC369423	GO:0005856
TC369423	GO:0005198
TC369423	GO:0009987
TC369423	GO:0016787
TC369423	EC:3.6.1
TC369423	EC:3.6.1.15
TC369426	GO:0008150	calcium-dependent protein kinase
TC369426	GO:0007165
TC369426	GO:0008152
TC369426	GO:0006464
TC369426	GO:0005488
TC369426	GO:0005773
TC369426	GO:0006810
TC369426	GO:0005886
TC369426	GO:0006950
TC369426	GO:0009987
TC369426	GO:0000166
TC369426	GO:0005634
TC369426	GO:0009628
TC369426	GO:0009719
TC369426	GO:0005829
TC369426	GO:0016301
TC369426	EC:2.7.11
TC369431	GO:0000166	udp-glucose 6-dehydrogenase
TC369431	GO:0005975
TC369431	GO:0003824
TC369431	GO:0008152
TC369431	GO:0009058
TC369431	GO:0006139
TC369431	GO:0009987
TC369431	EC:1.1.1.22
TC369439	GO:0000166	lrr receptor-like serine threonine-protein kinase fei 1
TC369439	GO:0005737
TC369439	GO:0007165
TC369439	GO:0016020
TC369439	GO:0008152
TC369439	GO:0006464
TC369439	GO:0004872
TC369439	GO:0016301
TC369439	GO:0004871
TC369439	GO:0009987
TC369439	EC:2.7.10
TC369439	EC:2.7.10.1
TC369439	EC:2.7.11
TC369441	GO:0000166	brown planthopper-induced resistance protein 1
TC369441	GO:0003824
TC369441	GO:0008152
TC369441	GO:0009536
TC369453	GO:0005975	cellulose synthase
TC369453	GO:0016020
TC369453	GO:0016043
TC369453	GO:0009058
TC369453	GO:0005488
TC369453	GO:0016740
TC369453	GO:0006139
TC369453	GO:0005886
TC369453	GO:0009987
TC369453	EC:2.4.1.12
TC369453	EC:2.4.1
TC369456	GO:0005634	peptide-n -(n-acetyl-beta-glucosaminyl)asparagine amidase
TC369456	GO:0003677
TC369456	GO:0005737
TC369456	GO:0006464
TC369456	GO:0005829
TC369456	GO:0009058
TC369456	GO:0016740
TC369456	GO:0005488
TC369456	GO:0006259
TC369456	GO:0006950
TC369456	GO:0016787
TC369456	EC:3.5.1.52
TC369456	EC:2.3.2.13
TC369464	GO:0005737	fasciclin-like arabinogalactan protein 11-like
TC369465	GO:0000166	snf1-related protein kinase regulatory subunit gamma-1-like
TC369465	GO:0006629
TC369465	GO:0008152
TC369465	GO:0016301
TC369465	GO:0009987
TC369468	GO:0007165	atp binding protein
TC369468	GO:0008152
TC369468	GO:0006464
TC369468	GO:0009653
TC369468	GO:0006810
TC369468	GO:0009987
TC369468	GO:0000166
TC369468	GO:0005634
TC369468	GO:0005515
TC369468	GO:0005737
TC369468	GO:0016043
TC369468	GO:0016301
TC369468	GO:0016787
TC369468	EC:2.7.11
TC369476	GO:0019748	aldehyde dehydrogenase family 2 member c4
TC369476	GO:0008150
TC369476	GO:0006091
TC369476	GO:0009056
TC369476	GO:0008152
TC369476	GO:0009058
TC369476	GO:0006810
TC369476	GO:0006950
TC369476	GO:0009987
TC369476	GO:0009607
TC369476	GO:0005975
TC369476	GO:0009605
TC369476	GO:0003824
TC369476	GO:0006629
TC369476	GO:0005829
TC369476	EC:1.2.1.68
TC369476	EC:1.2.1.5
TC369476	EC:1.2.1.3
TC369481	GO:0005975	udp-glucose pyrophosphorylase
TC369481	GO:0005737
TC369481	GO:0016740
TC369481	GO:0006139
TC369481	GO:0009987
TC369481	EC:2.7.7.64
TC369481	EC:2.7.7.9
TC369500	GO:0000166	brown planthopper-induced resistance protein 1
TC369500	GO:0003824
TC369500	GO:0008152
TC369500	GO:0009536
TC369502	GO:0005634	tpa: homeodomain-like transcription factor superfamily protein
TC369502	GO:0003677
TC369502	GO:0016020
TC369502	GO:0006810
TC369502	GO:0005215
TC369502	GO:0009987
TC369505	GO:0005634	mads-box transcription factor 50-like
TC369505	GO:0003677
TC369505	GO:0003700
TC369505	GO:0005515
TC369505	GO:0007275
TC369505	GO:0009058
TC369505	GO:0006139
TC369505	GO:0005622
TC369515	GO:0005737	solute carrier family facilitated glucose transporter member 8
TC369515	GO:0016020
TC369515	GO:0006810
TC369515	GO:0005215
TC369515	GO:0009987
TC369527	GO:0005975	malate cytoplasmic-like
TC369527	GO:0006091
TC369527	GO:0005737
TC369527	GO:0003824
TC369527	GO:0008152
TC369527	GO:0009987
TC369527	EC:1.1.1.37
TC369529	GO:0009058	dna primase large subunit
TC369529	GO:0016740
TC369529	GO:0006259
TC369529	GO:0005730
TC369529	GO:0006139
TC369529	GO:0005622
TC369529	EC:2.7.7
TC369529	EC:2.7.7.6
TC369531	GO:0000166	protein strubbelig-receptor family 3-like
TC369531	GO:0005737
TC369531	GO:0005739
TC369531	GO:0016020
TC369531	GO:0006464
TC369531	GO:0016301
TC369535	GO:0005634	replication protein a 70 kda dna-binding subunit
TC369535	GO:0003677
TC369535	GO:0005515
TC369535	GO:0009058
TC369535	GO:0005488
TC369535	GO:0006259
TC369535	GO:0006950
TC369540	GO:0003824	allene oxide cyclase 4
TC369540	GO:0009058
TC369540	GO:0009536
TC369540	GO:0009987
TC369540	EC:5.3.99.6
TC369548	GO:0008150	dna polymerase alpha subunit b
TC369548	GO:0008152
TC369548	GO:0006464
TC369548	GO:0009058
TC369548	GO:0006259
TC369548	GO:0006950
TC369548	GO:0040029
TC369548	GO:0007049
TC369548	GO:0009987
TC369548	GO:0005622
TC369548	GO:0005634
TC369548	GO:0003677
TC369548	GO:0009908
TC369548	GO:0005739
TC369548	GO:0016043
TC369548	GO:0016740
TC369548	EC:2.7.7.7
TC369552	GO:0005634	e3 ubiquitin-protein ligase upl1-like
TC369552	GO:0005737
TC369552	GO:0003824
TC369552	GO:0009056
TC369552	GO:0006464
TC369552	GO:0016740
TC369556	GO:0005737	-1 protein
TC369569	GO:0006091	chlorophyll a-b binding protein cp24
TC369569	GO:0006464
TC369569	GO:0009058
TC369569	GO:0005488
TC369569	GO:0006810
TC369569	GO:0009536
TC369569	GO:0006950
TC369569	GO:0009987
TC369569	GO:0009579
TC369569	GO:0009628
TC369569	GO:0016020
TC369569	GO:0016043
TC369569	GO:0015979
TC369577	GO:0003824	glutamate decarboxylase 1-like
TC369577	GO:0008152
TC369577	GO:0005488
TC369577	GO:0009536
TC369577	GO:0009987
TC369577	EC:4.1.1.15
TC369583	GO:0016020	outer envelope pore protein chloroplastic-like
TC369583	GO:0006810
TC369583	GO:0009536
TC369583	GO:0005215
TC369583	GO:0009987
TC369616	GO:0006091	chlorophyll a-b binding chloroplastic
TC369616	GO:0016020
TC369616	GO:0006464
TC369616	GO:0015979
TC369616	GO:0005488
TC369616	GO:0009536
TC369616	GO:0009579
TC369653	GO:0005737	fasciclin-like arabinogalactan protein 1-like
TC369670	GO:0000166	tubulin beta-4 chain
TC369670	GO:0008150
TC369670	GO:0005856
TC369670	GO:0005737
TC369670	GO:0005198
TC369670	GO:0016043
TC369670	GO:0009987
TC369670	GO:0016787
TC369670	EC:3.6.1
TC369670	EC:3.6.1.15
TC369671	GO:0005515	clathrin heavy chain 1-like
TC369671	GO:0005737
TC369671	GO:0016020
TC369671	GO:0005198
TC369671	GO:0005794
TC369671	GO:0006810
TC369671	GO:0005886
TC369671	GO:0006950
TC369677	GO:0005737	stress response protein nst1-like
TC369679	GO:0000166	dna replication licensing factor mcm6-like
TC369679	GO:0005634
TC369679	GO:0003677
TC369679	GO:0016043
TC369679	GO:0009058
TC369679	GO:0005488
TC369679	GO:0006259
TC369679	GO:0005575
TC369679	GO:0007049
TC369679	GO:0005622
TC369679	GO:0016787
TC369679	EC:3.6.1
TC369679	EC:3.6.1.15
TC369681	GO:0019538	triosephosphate isomerase
TC369681	GO:0008150
TC369681	GO:0006091
TC369681	GO:0009056
TC369681	GO:0009058
TC369681	GO:0005576
TC369681	GO:0005488
TC369681	GO:0005773
TC369681	GO:0005575
TC369681	GO:0006139
TC369681	GO:0006810
TC369681	GO:0005886
TC369681	GO:0009536
TC369681	GO:0006950
TC369681	GO:0009987
TC369681	GO:0005975
TC369681	GO:0009628
TC369681	GO:0003824
TC369681	GO:0005618
TC369681	GO:0005739
TC369681	GO:0016020
TC369681	GO:0006629
TC369681	GO:0016043
TC369681	GO:0005829
TC369681	EC:5.3.1.1
TC369691	GO:0000166	tubulin alpha-1 chain
TC369691	GO:0008150
TC369691	GO:0005856
TC369691	GO:0005737
TC369691	GO:0005198
TC369691	GO:0016043
TC369691	GO:0009987
TC369691	GO:0016787
TC369691	EC:3.6.1
TC369691	EC:3.6.1.15
TC369694	GO:0005975	callose synthase 3-like
TC369694	GO:0009058
TC369694	GO:0016740
TC369694	GO:0005886
TC369694	GO:0009987
TC369694	EC:2.4.1.34
TC369694	EC:2.4.1
TC369703	GO:0005634	proteasome subunit alpha type
TC369703	GO:0019538
TC369703	GO:0005737
TC369703	GO:0009056
TC369703	GO:0005622
TC369703	GO:0009987
TC369703	GO:0016787
TC369703	EC:3.4.25
TC369739	GO:0005634	light-inducible protein cprf2-like
TC369739	GO:0003677
TC369739	GO:0003700
TC369739	GO:0009058
TC369739	GO:0006139
TC369739	GO:0005622
TC369743	GO:0005737	probable glucuronosyltransferase os04g0398600-like
TC369743	GO:0016020
TC369743	GO:0008152
TC369743	GO:0016043
TC369743	GO:0005794
TC369743	GO:0016740
TC369757	GO:0005737	gdsl esterase lipase at5g45910-like
TC369757	GO:0006629
TC369757	GO:0016787
TC369766	GO:0008150	14-3-3 protein
TC369766	GO:0019538
TC369766	GO:0007165
TC369766	GO:0009056
TC369766	GO:0006464
TC369766	GO:0009058
TC369766	GO:0006139
TC369766	GO:0005622
TC369766	GO:0009987
TC369766	GO:0003676
TC369766	GO:0000166
TC369766	GO:0005634
TC369766	GO:0005515
TC369766	GO:0005737
TC369766	GO:0009719
TC369766	GO:0016043
TC369766	GO:0016787
TC369771	GO:0005634	double-strand-break repair protein rad21-like protein 1
TC369771	GO:0016043
TC369771	GO:0009058
TC369771	GO:0006139
TC369771	GO:0040029
TC369771	GO:0007049
TC369771	GO:0009987
TC369774	GO:0008150	2-oxoglutarate malate translocator
TC369774	GO:0006091
TC369774	GO:0009056
TC369774	GO:0005773
TC369774	GO:0005575
TC369774	GO:0006810
TC369774	GO:0009536
TC369774	GO:0005215
TC369774	GO:0009987
TC369774	GO:0005975
TC369774	GO:0005618
TC369774	GO:0005739
TC369774	GO:0016020
TC369780	GO:0006464	probable protein phosphatase 2c 44-like
TC369780	GO:0005488
TC369780	GO:0009536
TC369780	GO:0016787
TC369780	EC:3.1.3.16
TC369780	EC:3.1
TC369780	EC:3.1.3.41
TC369784	GO:0005777	catalase
TC369784	GO:0003824
TC369784	GO:0009056
TC369784	GO:0008152
TC369784	GO:0005488
TC369784	GO:0006950
TC369784	GO:0009987
TC369784	EC:1.11.1.7
TC369784	EC:1.11.1.6
TC369786	GO:0005975	aldose 1-epimerase
TC369786	GO:0006091
TC369786	GO:0005737
TC369786	GO:0003824
TC369786	GO:0009056
TC369786	GO:0009058
TC369786	GO:0030246
TC369786	EC:5.1.3.3
TC369790	GO:0005739	mitochondrial outer membrane protein porin 5-like
TC369790	GO:0016020
TC369790	GO:0006810
TC369790	GO:0005215
TC369790	GO:0009987
TC369795	GO:0019725	auxin-regulated protein
TC369795	GO:0006091
TC369795	GO:0008152
TC369795	GO:0006464
TC369795	GO:0009536
TC369795	GO:0003674
TC369795	GO:0009579
TC369795	GO:0005515
TC369795	GO:0003824
TC369795	GO:0005739
TC369795	GO:0016020
TC369795	GO:0015979
TC369795	GO:0016740
TC369801	GO:0016020	protein yipf1 homolog
TC369808	GO:0005975	rhodanese-like domain-containing protein chloroplastic-like
TC369808	GO:0009056
TC369808	GO:0016020
TC369808	GO:0008152
TC369808	GO:0009058
TC369808	GO:0006139
TC369808	GO:0009536
TC369808	GO:0009987
TC369808	GO:0009579
TC369815	GO:0008152	catalytic hydrolase
TC369815	GO:0016787
TC369816	GO:0019538	heat shock 70 kda protein 17-like
TC369816	GO:0008152
TC369816	GO:0005783
TC369816	GO:0005794
TC369816	GO:0009058
TC369816	GO:0005773
TC369816	GO:0006810
TC369816	GO:0009536
TC369816	GO:0009987
TC369816	GO:0006950
TC369816	GO:0000166
TC369816	GO:0009607
TC369816	GO:0005975
TC369816	GO:0009628
TC369816	GO:0009605
TC369816	GO:0005737
TC369816	GO:0003824
TC369816	GO:0016020
TC369816	EC:1.3.1.74
TC369833	GO:0016020	at1g31330 t19e23_1
TC369833	GO:0015979
TC369833	GO:0009058
TC369833	GO:0009536
TC369833	GO:0009987
TC369833	GO:0009579
TC369836	GO:0000166	ribulose bisphosphate carboxylase oxygenase chloroplast expressed
TC369836	GO:0003700
TC369836	GO:0003824
TC369836	GO:0009058
TC369836	GO:0006139
TC369836	GO:0009536
TC369836	GO:0005622
TC369836	GO:0009987
TC369836	EC:4.1.1.36
TC369841	GO:0000166	glycerate dehydrogenase peroxisomal-like
TC369841	GO:0019538
TC369841	GO:0003824
TC369841	GO:0009056
TC369841	GO:0008152
TC369841	GO:0009987
TC369841	EC:1.1.1.29
TC369844	GO:0005975	beta-hexosaminidase 3-like
TC369844	GO:0005737
TC369844	GO:0009056
TC369844	GO:0006629
TC369844	GO:0008152
TC369844	GO:0009987
TC369844	GO:0016787
TC369844	EC:3.2.1.52
TC369844	EC:3.2.1
TC369850	GO:0005737	3 (2 ) -bisphosphate nucleotidase-like
TC369850	GO:0008152
TC369850	GO:0006629
TC369850	GO:0009987
TC369850	GO:0016787
TC369850	EC:3.1
TC369850	EC:3.1.3.7
TC369850	EC:3.1.3.41
TC369850	EC:3.1.3.31
TC369852	GO:0006091	chlorophyll a-b binding protein chloroplastic-like
TC369852	GO:0016020
TC369852	GO:0006464
TC369852	GO:0015979
TC369852	GO:0005488
TC369852	GO:0009536
TC369852	GO:0009579
TC369853	GO:0007165	ethylene receptor
TC369853	GO:0008152
TC369853	GO:0016301
TC369853	GO:0004871
TC369853	GO:0005575
TC369853	GO:0009987
TC369853	EC:2.7.13.3
TC369856	GO:0005975	soluble starch synthase iii-2
TC369856	GO:0009058
TC369856	GO:0016740
TC369856	GO:0030246
TC369856	GO:0009987
TC369856	EC:2.4.1.21
TC369856	EC:2.4.1
TC369859	GO:0008150	fructose- - cytosolic-like
TC369859	GO:0006091
TC369859	GO:0009056
TC369859	GO:0008152
TC369859	GO:0009058
TC369859	GO:0005488
TC369859	GO:0006810
TC369859	GO:0006139
TC369859	GO:0009987
TC369859	GO:0005634
TC369859	GO:0005975
TC369859	GO:0016020
TC369859	GO:0009719
TC369859	GO:0005829
TC369859	GO:0015979
TC369859	GO:0016787
TC369859	EC:3.1
TC369859	EC:3.1.3.23
TC369859	EC:3.1.3.11
TC369859	EC:3.1.3.41
TC369874	GO:0016020	solute carrier family 40 member chloroplastic isoform x1
TC369874	GO:0006810
TC369874	GO:0009536
TC369874	GO:0005215
TC369874	GO:0009987
TC369879	GO:0003677	phage minor structural protein
TC369879	GO:0003723
TC369879	GO:0004518
TC369879	GO:0005488
TC369879	GO:0006139
TC369879	EC:3.1
TC369895	GO:0005975	ribophorin i isoform 1
TC369895	GO:0005737
TC369895	GO:0016020
TC369895	GO:0006464
TC369895	GO:0005794
TC369895	GO:0005783
TC369895	GO:0009058
TC369895	GO:0016740
TC369895	GO:0006139
TC369895	GO:0009536
TC369895	GO:0009987
TC369895	EC:2.4.1.119
TC369895	EC:2.4.1
TC369899	GO:0005515	atp sulfurylase
TC369899	GO:0008152
TC369899	GO:0016740
TC369899	GO:0006139
TC369899	GO:0009536
TC369899	GO:0009987
TC369899	EC:2.7.7.4
TC369899	EC:2.7.7
TC369906	GO:0008150	magnesium-protoporphyrin ix monomethyl ester
TC369906	GO:0006091
TC369906	GO:0007154
TC369906	GO:0009991
TC369906	GO:0008152
TC369906	GO:0009058
TC369906	GO:0005488
TC369906	GO:0006139
TC369906	GO:0006810
TC369906	GO:0005886
TC369906	GO:0009536
TC369906	GO:0005215
TC369906	GO:0009987
TC369906	GO:0006950
TC369906	GO:0009579
TC369906	GO:0003677
TC369906	GO:0009628
TC369906	GO:0003824
TC369906	GO:0016020
TC369906	GO:0006629
TC369906	GO:0016043
TC369906	GO:0015979
TC369906	EC:1.14.13.81
TC369906	EC:1.14.13
TC369911	GO:0008150	cytosolic orthophosphate dikinase
TC369911	GO:0008152
TC369911	GO:0006464
TC369911	GO:0009058
TC369911	GO:0005488
TC369911	GO:0009536
TC369911	GO:0009987
TC369911	GO:0000166
TC369911	GO:0005634
TC369911	GO:0005975
TC369911	GO:0009628
TC369911	GO:0006629
TC369911	GO:0005829
TC369911	GO:0015979
TC369911	GO:0016740
TC369911	GO:0016301
TC369911	EC:2.7.11
TC369911	EC:2.7.9.1
TC369919	GO:0000166	ribonucleoside-diphosphate reductase large subunit-like
TC369919	GO:0003824
TC369919	GO:0005737
TC369919	GO:0008152
TC369919	GO:0009058
TC369919	GO:0006259
TC369919	GO:0006139
TC369919	EC:1.17.4
TC369919	EC:1.17.4.1
TC369924	GO:0019748	probable rhamnose biosynthetic enzyme 1-like
TC369924	GO:0005975
TC369924	GO:0003824
TC369924	GO:0008152
TC369924	GO:0009058
TC369924	GO:0005488
TC369924	GO:0006139
TC369924	GO:0009987
TC369924	EC:1.1.1.133
TC369924	EC:4.2.1.46
TC369925	GO:0005739	non-green plastid inner envelope membrane protein
TC369925	GO:0016020
TC369925	GO:0009536
TC369928	GO:0000166	atp-citrate synthase alpha chain protein 2-like
TC369928	GO:0006091
TC369928	GO:0003824
TC369928	GO:0005737
TC369928	GO:0006629
TC369928	GO:0005829
TC369928	GO:0016740
TC369928	EC:6.2.1.5
TC369928	EC:2.3.3.8
TC369928	EC:6.2.1
TC369932	GO:0005975	protein
TC369932	GO:0003824
TC369932	GO:0008152
TC369932	GO:0015979
TC369932	GO:0009058
TC369932	GO:0009987
TC369932	GO:0009536
TC369932	EC:4.1.1.39
TC369951	GO:0005737	delta-1-pyrroline-5-carboxylate synthetase
TC369951	GO:0003824
TC369951	GO:0008152
TC369951	GO:0009058
TC369951	GO:0016301
TC369951	GO:0009987
TC369951	EC:1.2.1.41
TC369951	EC:2.7.2.11
TC369952	GO:0005975	probable udp-arabinose 4-epimerase 3-like
TC369952	GO:0005737
TC369952	GO:0003824
TC369952	GO:0005739
TC369952	GO:0016020
TC369952	GO:0016043
TC369952	GO:0005794
TC369952	GO:0009058
TC369952	GO:0005488
TC369952	GO:0006139
TC369952	EC:5.1.3.5
TC369952	EC:5.1.3.2
TC369955	GO:0005515	65-kda microtubule-associated protein 6-like
TC369955	GO:0005856
TC369955	GO:0016043
TC369955	GO:0007049
TC369966	GO:0009908	glycerol-3-phosphate 2-o-acyltransferase 6-like
TC369966	GO:0016020
TC369966	GO:0006629
TC369966	GO:0008152
TC369966	GO:0009058
TC369966	GO:0016740
TC369966	GO:0009987
TC369966	GO:0016787
TC369966	EC:3.1
TC369966	EC:3.1.3.41
TC369966	EC:2.3.1
TC369983	GO:0005737	protein transport protein sec23-like
TC369983	GO:0016020
TC369983	GO:0005488
TC369983	GO:0006810
TC370003	GO:0006091	pyrophosphate-energized vacuolar membrane proton pump
TC370003	GO:0007275
TC370003	GO:0005794
TC370003	GO:0005488
TC370003	GO:0005773
TC370003	GO:0006810
TC370003	GO:0006139
TC370003	GO:0005886
TC370003	GO:0009536
TC370003	GO:0005215
TC370003	GO:0006950
TC370003	GO:0009987
TC370003	GO:0009628
TC370003	GO:0005768
TC370003	GO:0005737
TC370003	GO:0005739
TC370003	GO:0016020
TC370003	GO:0016787
TC370003	EC:3.6.1.1
TC370003	EC:3.6.1
TC370007	GO:0019748	2-cys peroxiredoxin bas1
TC370007	GO:0008150
TC370007	GO:0006091
TC370007	GO:0007165
TC370007	GO:0009056
TC370007	GO:0008152
TC370007	GO:0009058
TC370007	GO:0005576
TC370007	GO:0006139
TC370007	GO:0006810
TC370007	GO:0009536
TC370007	GO:0006950
TC370007	GO:0009987
TC370007	GO:0009607
TC370007	GO:0009628
TC370007	GO:0005515
TC370007	GO:0009605
TC370007	GO:0008219
TC370007	GO:0003824
TC370007	GO:0009719
TC370007	GO:0016043
TC370007	GO:0015979
TC370007	EC:1.11.1.15
TC370007	EC:1.11.1.7
TC370026	GO:0008150	magnesium-protoporphyrin ix monomethyl ester
TC370026	GO:0006091
TC370026	GO:0007154
TC370026	GO:0009991
TC370026	GO:0008152
TC370026	GO:0009058
TC370026	GO:0005488
TC370026	GO:0006139
TC370026	GO:0006810
TC370026	GO:0005886
TC370026	GO:0009536
TC370026	GO:0005215
TC370026	GO:0009987
TC370026	GO:0006950
TC370026	GO:0009579
TC370026	GO:0003677
TC370026	GO:0009628
TC370026	GO:0003824
TC370026	GO:0016020
TC370026	GO:0006629
TC370026	GO:0016043
TC370026	GO:0015979
TC370026	EC:1.14.13.81
TC370026	EC:1.14.13
TC370030	GO:0006091	chlorophyll a-b binding chloroplastic
TC370030	GO:0016020
TC370030	GO:0006464
TC370030	GO:0015979
TC370030	GO:0005488
TC370030	GO:0009536
TC370030	GO:0009579
TC370031	GO:0005515	integral membrane single c2 domain protein
TC370031	GO:0016020
TC370033	GO:0005737	pistil-specific extensin-like
TC370033	GO:0005618
TC370033	GO:0005198
TC370033	GO:0009987
TC370046	GO:0005829	phospholipase a-2-activating
TC370046	GO:0005575
TC370049	GO:0005783	neutral alpha-glucosidase ab-like
TC370049	GO:0009653
TC370049	GO:0009058
TC370049	GO:0006810
TC370049	GO:0009536
TC370049	GO:0009987
TC370049	GO:0006950
TC370049	GO:0005975
TC370049	GO:0009607
TC370049	GO:0009605
TC370049	GO:0016043
TC370049	GO:0030246
TC370049	GO:0016049
TC370049	GO:0016787
TC370049	EC:3.2.1.84
TC370049	EC:3.2.1
TC370056	GO:0003676	staphylococcal nuclease domain-containing protein 1-like
TC370056	GO:0008152
TC370056	GO:0005622
TC370056	GO:0009987
TC370056	GO:0016787
TC370066	GO:0008150	cytochrome c-type biogenesis ccda-like chloroplastic protein 2-like
TC370066	GO:0016020
TC370066	GO:0008152
TC370066	GO:0016043
TC370066	GO:0009536
TC370066	GO:0009579
TC370070	GO:0000166	oligopeptidase a
TC370070	GO:0019538
TC370070	GO:0006464
TC370070	GO:0005488
TC370070	GO:0016301
TC370070	GO:0009536
TC370070	GO:0016787
TC370070	EC:3.4.24
TC370071	GO:0005975	sucrose-phosphatase 2-like
TC370071	GO:0008152
TC370071	GO:0009058
TC370071	GO:0005488
TC370071	GO:0009536
TC370071	GO:0009987
TC370071	GO:0016787
TC370071	EC:3.1
TC370071	EC:3.1.3.23
TC370071	EC:3.1.3.24
TC370071	EC:3.1.3.41
TC370089	GO:0005737	cystinosin homolog
TC370089	GO:0016020
TC370089	GO:0006810
TC370089	GO:0005764
TC370090	GO:0005515	coatomer subunit beta -2-like isoform x2
TC370090	GO:0005737
TC370090	GO:0016020
TC370090	GO:0005198
TC370090	GO:0005794
TC370090	GO:0006810
TC370095	GO:0003723	kh domain-containing protein at4g18375-like
TC370097	GO:0019538	protein disulfide isomerase
TC370097	GO:0019725
TC370097	GO:0005737
TC370097	GO:0003824
TC370097	GO:0005783
TC370097	GO:0009987
TC370097	EC:5.3.4.1
TC370098	GO:0005975	udp-glucose pyrophosphorylase
TC370098	GO:0005737
TC370098	GO:0016740
TC370098	GO:0006139
TC370098	GO:0009987
TC370098	EC:2.7.7.64
TC370098	EC:2.7.7.9
TC370108	GO:0006091	serine mitochondrial
TC370108	GO:0008152
TC370108	GO:0009058
TC370108	GO:0005840
TC370108	GO:0005576
TC370108	GO:0005488
TC370108	GO:0005886
TC370108	GO:0009536
TC370108	GO:0009987
TC370108	GO:0006950
TC370108	GO:0009579
TC370108	GO:0005634
TC370108	GO:0009607
TC370108	GO:0003723
TC370108	GO:0008219
TC370108	GO:0009605
TC370108	GO:0005739
TC370108	GO:0005829
TC370108	GO:0015979
TC370108	GO:0016740
TC370108	EC:2.1.2.1
TC370112	GO:0016020	plasma membrane intrinsic protein
TC370112	GO:0006810
TC370112	GO:0005886
TC370112	GO:0005215
TC370120	GO:0005515	novel plant snare 13-like
TC370122	GO:0005737	coatomer subunit epsilon-1-like
TC370122	GO:0016020
TC370122	GO:0005198
TC370122	GO:0005794
TC370122	GO:0006810
TC370125	GO:0005634	transposon protein
TC370125	GO:0003677
TC370125	GO:0005515
TC370125	GO:0009791
TC370125	GO:0009058
TC370125	GO:0005488
TC370125	GO:0006139
TC370132	GO:0005515	serine threonine protein phosphatase 2a 55 kda regulatory subunit b beta isoform-like
TC370132	GO:0007165
TC370132	GO:0008152
TC370132	GO:0030234
TC370132	GO:0005622
TC370133	GO:0006091	chlorophyll a-b binding protein chloroplastic
TC370133	GO:0016020
TC370133	GO:0016043
TC370133	GO:0006464
TC370133	GO:0015979
TC370133	GO:0005488
TC370133	GO:0006139
TC370133	GO:0009536
TC370133	GO:0009579
TC370143	GO:0005737	coatomer subunit beta-1-like
TC370143	GO:0016020
TC370143	GO:0005198
TC370143	GO:0005794
TC370143	GO:0006810
TC370145	GO:0006091	chlorophyll a-b binding chloroplastic
TC370145	GO:0016020
TC370145	GO:0006464
TC370145	GO:0015979
TC370145	GO:0005488
TC370145	GO:0009536
TC370145	GO:0009579
TC370160	GO:0003723	30s ribosomal protein chloroplastic-like
TC370160	GO:0016020
TC370160	GO:0005198
TC370160	GO:0009058
TC370160	GO:0005840
TC370160	GO:0006139
TC370160	GO:0009536
TC370160	GO:0009987
TC370160	GO:0006412
TC370169	GO:0019538	otu-like cysteine protease-like
TC370169	GO:0016787
TC370177	GO:0005975	probable transaldolase
TC370177	GO:0003824
TC370177	GO:0009536
TC370196	GO:0005777	catalase
TC370196	GO:0003824
TC370196	GO:0009056
TC370196	GO:0008152
TC370196	GO:0005488
TC370196	GO:0006950
TC370196	GO:0009987
TC370196	EC:1.11.1.7
TC370196	EC:1.11.1.6
TC370198	GO:0005975	vacuolar protein sorting-associated protein 16 homolog
TC370198	GO:0016020
TC370198	GO:0009791
TC370198	GO:0006464
TC370198	GO:0016043
TC370198	GO:0009058
TC370198	GO:0005773
TC370198	GO:0006810
TC370198	GO:0009987
TC370202	GO:0003824	auxin-induced protein
TC370202	GO:0008152
TC370207	GO:0005975	glucose-6-phosphate 1-epimerase-like
TC370207	GO:0003824
TC370207	GO:0016020
TC370207	GO:0030246
TC370222	GO:0007165	phospholipase c
TC370222	GO:0009056
TC370222	GO:0016020
TC370222	GO:0006629
TC370222	GO:0005488
TC370222	GO:0004871
TC370222	GO:0006810
TC370222	GO:0009987
TC370222	GO:0016787
TC370222	EC:3.1
TC370222	EC:3.1.4.11
TC370222	EC:3.1.1
TC370227	GO:0000166	protein kinase
TC370227	GO:0007165
TC370227	GO:0008152
TC370227	GO:0006464
TC370227	GO:0016301
TC370227	GO:0009987
TC370227	EC:2.7.11
TC370230	GO:0019538	acyl- n-acyltransferases superfamily
TC370230	GO:0009058
TC370230	GO:0016740
TC370230	GO:0009536
TC370230	GO:0009987
TC370230	EC:2.3.1
TC370256	GO:0000166	serine threonine-protein kinase yaka
TC370256	GO:0003824
TC370256	GO:0008152
TC370256	GO:0006464
TC370256	GO:0016301
TC370256	GO:0009536
TC370256	GO:0009987
TC370256	EC:2.7.11
TC370256	EC:1.14.11
TC370257	GO:0005634	nuclear transcription factor y subunit a-9
TC370257	GO:0003677
TC370257	GO:0003700
TC370257	GO:0009058
TC370257	GO:0006139
TC370264	GO:0005975	nadp-dependent glyceraldehyde-3-phosphate dehydrogenase
TC370264	GO:0006091
TC370264	GO:0005737
TC370264	GO:0003824
TC370264	GO:0009056
TC370264	GO:0008152
[truncated: 87,798 more rows]
