# Supplementary material for: The transcriptome of the developing grain: a resource for understanding seed development and the molecular control of the functional and nutritional properties of wheat
Source: BMC Genomics. 2017 Oct 11;18:766. doi: 10.1186/s12864-017-4154-z (PMC5637334; doi:10.1186/s12864-017-4154-z)
Supplement: Supplementary file 12 — Gene Ontology categorization and description for annotated transcripts (6513) from 9740 transcripts that are differentially upregulated at 30dpa. (XLSX 1553 kb) [file 12864_2017_4154_MOESM12_ESM.xlsx]

## Sheet: D30 annotation 6513seq
Transcript IDs	GO IDs	GO category	GO term	Sequence Description	Unique IDs list
TC368567	GO:0008150	P	biological_process	phytochrome a	TC368567
TC368567	GO:0007165	P	signal transduction	phytochrome a	TC368572	GO category description: C: Cellular component; F: Molecular Function; P: Biological Process
TC368567	GO:0009791	P	post-embryonic development	phytochrome a	TC368580
TC368567	GO:0008152	P	metabolic process	phytochrome a	TC368582
TC368567	GO:0006464	P	cellular protein modification process	phytochrome a	TC368603
TC368567	GO:0009058	P	biosynthetic process	phytochrome a	TC368611
TC368567	GO:0004872	F	receptor activity	phytochrome a	TC368616
TC368567	GO:0004871	F	signal transducer activity	phytochrome a	TC368617
TC368567	GO:0006139	P	nucleobase-containing compound metabolic process	phytochrome a	TC368619
TC368567	GO:0005575	C	cellular_component	phytochrome a	TC368629
TC368567	GO:0005654	C	nucleoplasm	phytochrome a	TC368643
TC368567	GO:0006412	P	translation	phytochrome a	TC368648
TC368567	GO:0000166	F	nucleotide binding	phytochrome a	TC368653
TC368567	GO:0009628	P	response to abiotic stimulus	phytochrome a	TC368657
TC368567	GO:0009606	P	tropism	phytochrome a	TC368664
TC368567	GO:0005515	F	protein binding	phytochrome a	TC368666
TC368567	GO:0009605	P	response to external stimulus	phytochrome a	TC368673
TC368567	GO:0005737	C	cytoplasm	phytochrome a	TC368688
TC368567	GO:0016020	C	membrane	phytochrome a	TC368696
TC368567	GO:0016301	F	kinase activity	phytochrome a	TC368719
TC368572	GO:0000166	F	nucleotide binding	wall-associated receptor kinase 3	TC368734
TC368572	GO:0005515	F	protein binding	wall-associated receptor kinase 3	TC368738
TC368572	GO:0008152	P	metabolic process	wall-associated receptor kinase 3	TC368740
TC368572	GO:0006464	P	cellular protein modification process	wall-associated receptor kinase 3	TC368744
TC368572	GO:0005488	F	binding	wall-associated receptor kinase 3	TC368747
TC368572	GO:0030246	F	carbohydrate binding	wall-associated receptor kinase 3	TC368750
TC368572	GO:0016301	F	kinase activity	wall-associated receptor kinase 3	TC368753
TC368572	GO:0009987	P	cellular process	wall-associated receptor kinase 3	TC368757
TC368580	GO:0003723	F	RNA binding	maturase-related partial	TC368775
TC368580	GO:0005739	C	mitochondrion	maturase-related partial	TC368797
TC368580	GO:0009058	P	biosynthetic process	maturase-related partial	TC368799
TC368580	GO:0016740	F	transferase activity	maturase-related partial	TC368831
TC368580	GO:0006259	P	DNA metabolic process	maturase-related partial	TC368842
TC368580	GO:0006139	P	nucleobase-containing compound metabolic process	maturase-related partial	TC368856
TC368582	GO:0006091	P	generation of precursor metabolites and energy	nadh dehydrogenase subunit 5	TC368872
TC368582	GO:0003824	F	catalytic activity	nadh dehydrogenase subunit 5	TC368878
TC368582	GO:0016020	C	membrane	nadh dehydrogenase subunit 5	TC368886
TC368582	GO:0005739	C	mitochondrion	nadh dehydrogenase subunit 5	TC368891
TC368582	GO:0009058	P	biosynthetic process	nadh dehydrogenase subunit 5	TC368901
TC368582	GO:0006139	P	nucleobase-containing compound metabolic process	nadh dehydrogenase subunit 5	TC368926
TC368582	GO:0006810	P	transport	nadh dehydrogenase subunit 5	TC368931
TC368582	GO:0009987	P	cellular process	nadh dehydrogenase subunit 5	TC368933
TC368603	GO:0008150	P	biological_process	cytochrome c biogenesis fn	TC368971
TC368603	GO:0005737	C	cytoplasm	cytochrome c biogenesis fn	TC369037
TC368603	GO:0005739	C	mitochondrion	cytochrome c biogenesis fn	TC369050
TC368603	GO:0016020	C	membrane	cytochrome c biogenesis fn	TC369061
TC368603	GO:0016043	P	cellular component organization	cytochrome c biogenesis fn	TC369082
TC368603	GO:0005840	C	ribosome	cytochrome c biogenesis fn	TC369090
TC368603	GO:0005488	F	binding	cytochrome c biogenesis fn	TC369102
TC368603	GO:0006810	P	transport	cytochrome c biogenesis fn	TC369109
TC368603	GO:0005215	F	transporter activity	cytochrome c biogenesis fn	TC369129
TC368611	GO:0003824	F	catalytic activity	p450	TC369148
TC368611	GO:0016020	C	membrane	p450	TC369178
TC368611	GO:0008152	P	metabolic process	p450	TC369200
TC368611	GO:0005488	F	binding	p450	TC369230
TC368616	GO:0005737	C	cytoplasm	multiple inositol polyphosphate phosphatase 1-like	TC369266
TC368616	GO:0016020	C	membrane	multiple inositol polyphosphate phosphatase 1-like	TC369269
TC368616	GO:0008152	P	metabolic process	multiple inositol polyphosphate phosphatase 1-like	TC369281
TC368616	GO:0005783	C	endoplasmic reticulum	multiple inositol polyphosphate phosphatase 1-like	TC369304
TC368616	GO:0005773	C	vacuole	multiple inositol polyphosphate phosphatase 1-like	TC369346
TC368616	GO:0009987	P	cellular process	multiple inositol polyphosphate phosphatase 1-like	TC369372
TC368616	GO:0016787	F	hydrolase activity	multiple inositol polyphosphate phosphatase 1-like	TC369381
TC368617	GO:0003824	F	catalytic activity	cytochrome p450	TC369383
TC368617	GO:0016020	C	membrane	cytochrome p450	TC369395
TC368617	GO:0008152	P	metabolic process	cytochrome p450	TC369396
TC368617	GO:0005488	F	binding	cytochrome p450	TC369428
TC368619	GO:0006091	P	generation of precursor metabolites and energy	cytochrome c oxidase subunit 1	TC369437
TC368619	GO:0003824	F	catalytic activity	cytochrome c oxidase subunit 1	TC369483
TC368619	GO:0016020	C	membrane	cytochrome c oxidase subunit 1	TC369486
TC368619	GO:0005739	C	mitochondrion	cytochrome c oxidase subunit 1	TC369504
TC368619	GO:0005488	F	binding	cytochrome c oxidase subunit 1	TC369509
TC368619	GO:0006139	P	nucleobase-containing compound metabolic process	cytochrome c oxidase subunit 1	TC369516
TC368619	GO:0006810	P	transport	cytochrome c oxidase subunit 1	TC369519
TC368619	GO:0005886	C	plasma membrane	cytochrome c oxidase subunit 1	TC369561
TC368619	GO:0005215	F	transporter activity	cytochrome c oxidase subunit 1	TC369576
TC368619	GO:0009987	P	cellular process	cytochrome c oxidase subunit 1	TC369579
TC368629	GO:0000166	F	nucleotide binding	atpase subunit 1	TC369581
TC368629	GO:0006091	P	generation of precursor metabolites and energy	atpase subunit 1	TC369606
TC368629	GO:0005739	C	mitochondrion	atpase subunit 1	TC369610
TC368629	GO:0016020	C	membrane	atpase subunit 1	TC369628
TC368629	GO:0009058	P	biosynthetic process	atpase subunit 1	TC369635
TC368629	GO:0006139	P	nucleobase-containing compound metabolic process	atpase subunit 1	TC369657
TC368629	GO:0006810	P	transport	atpase subunit 1	TC369682
TC368629	GO:0005622	C	intracellular	atpase subunit 1	TC369702
TC368629	GO:0005215	F	transporter activity	atpase subunit 1	TC369704
TC368629	GO:0009987	P	cellular process	atpase subunit 1	TC369717
TC368629	GO:0016787	F	hydrolase activity	atpase subunit 1	TC369722
TC368643	GO:0016020	C	membrane	nodulin-related partial	TC369726
TC368643	GO:0006810	P	transport	nodulin-related partial	TC369738
TC368643	GO:0009987	P	cellular process	nodulin-related partial	TC369751
TC368648	GO:0006091	P	generation of precursor metabolites and energy	nadh dehydrogenase subunit 2	TC369764
TC368648	GO:0005737	C	cytoplasm	nadh dehydrogenase subunit 2	TC369788
TC368648	GO:0003824	F	catalytic activity	nadh dehydrogenase subunit 2	TC369793
TC368648	GO:0016020	C	membrane	nadh dehydrogenase subunit 2	TC369797
TC368648	GO:0005739	C	mitochondrion	nadh dehydrogenase subunit 2	TC369807
TC368648	GO:0009058	P	biosynthetic process	nadh dehydrogenase subunit 2	TC369814
TC368648	GO:0006139	P	nucleobase-containing compound metabolic process	nadh dehydrogenase subunit 2	TC369819
TC368648	GO:0006810	P	transport	nadh dehydrogenase subunit 2	TC369830
TC368648	GO:0009987	P	cellular process	nadh dehydrogenase subunit 2	TC369840
TC368653	GO:0016020	C	membrane	almt1	TC369842
TC368653	GO:0006810	P	transport	almt1	TC369843
TC368653	GO:0005886	C	plasma membrane	almt1	TC369846
TC368657	GO:0019538	P	protein metabolic process	xylanase inhibitor	TC369847
TC368657	GO:0005975	P	carbohydrate metabolic process	xylanase inhibitor	TC369857
TC368657	GO:0009056	P	catabolic process	xylanase inhibitor	TC369864
TC368657	GO:0009987	P	cellular process	xylanase inhibitor	TC369916
TC368657	GO:0016787	F	hydrolase activity	xylanase inhibitor	TC369926
TC368664	GO:0005634	C	nucleus	ethylene-responsive element binding protein 2	TC369946
TC368664	GO:0003677	F	DNA binding	ethylene-responsive element binding protein 2	TC369972
TC368664	GO:0003700	F	sequence-specific DNA binding transcription factor activity	ethylene-responsive element binding protein 2	TC369979
TC368664	GO:0009628	P	response to abiotic stimulus	ethylene-responsive element binding protein 2	TC370001
TC368664	GO:0007165	P	signal transduction	ethylene-responsive element binding protein 2	TC370009
TC368664	GO:0009719	P	response to endogenous stimulus	ethylene-responsive element binding protein 2	TC370011
TC368664	GO:0009058	P	biosynthetic process	ethylene-responsive element binding protein 2	TC370013
TC368664	GO:0006139	P	nucleobase-containing compound metabolic process	ethylene-responsive element binding protein 2	TC370015
TC368664	GO:0006950	P	response to stress	ethylene-responsive element binding protein 2	TC370020
TC368664	GO:0009987	P	cellular process	ethylene-responsive element binding protein 2	TC370027
TC368664	GO:0005622	C	intracellular	ethylene-responsive element binding protein 2	TC370037
TC368666	GO:0008150	P	biological_process	cytochrome c biogenesis fc	TC370038
TC368666	GO:0005737	C	cytoplasm	cytochrome c biogenesis fc	TC370040
TC368666	GO:0005739	C	mitochondrion	cytochrome c biogenesis fc	TC370044
TC368666	GO:0016020	C	membrane	cytochrome c biogenesis fc	TC370045
TC368666	GO:0016043	P	cellular component organization	cytochrome c biogenesis fc	TC370053
TC368673	GO:0005634	C	nucleus	dre-binding protein 2	TC370058
TC368673	GO:0003677	F	DNA binding	dre-binding protein 2	TC370061
TC368673	GO:0003700	F	sequence-specific DNA binding transcription factor activity	dre-binding protein 2	TC370072
TC368673	GO:0009058	P	biosynthetic process	dre-binding protein 2	TC370079
TC368673	GO:0006139	P	nucleobase-containing compound metabolic process	dre-binding protein 2	TC370114
TC368673	GO:0005622	C	intracellular	dre-binding protein 2	TC370153
TC368688	GO:0000166	F	nucleotide binding	nadh dehydrogenase subunit 7	TC370163
TC368688	GO:0008150	P	biological_process	nadh dehydrogenase subunit 7	TC370164
TC368688	GO:0006091	P	generation of precursor metabolites and energy	nadh dehydrogenase subunit 7	TC370165
TC368688	GO:0003824	F	catalytic activity	nadh dehydrogenase subunit 7	TC370173
TC368688	GO:0016020	C	membrane	nadh dehydrogenase subunit 7	TC370183
TC368688	GO:0005739	C	mitochondrion	nadh dehydrogenase subunit 7	TC370193
TC368688	GO:0009058	P	biosynthetic process	nadh dehydrogenase subunit 7	TC370210
TC368688	GO:0005488	F	binding	nadh dehydrogenase subunit 7	TC370213
TC368688	GO:0006139	P	nucleobase-containing compound metabolic process	nadh dehydrogenase subunit 7	TC370252
TC368688	GO:0006810	P	transport	nadh dehydrogenase subunit 7	TC370255
TC368688	GO:0009987	P	cellular process	nadh dehydrogenase subunit 7	TC370259
TC368696	GO:0000166	F	nucleotide binding	protein kinase 1	TC370260
TC368696	GO:0007165	P	signal transduction	protein kinase 1	TC370266
TC368696	GO:0009719	P	response to endogenous stimulus	protein kinase 1	TC370277
TC368696	GO:0008152	P	metabolic process	protein kinase 1	TC370300
TC368696	GO:0006464	P	cellular protein modification process	protein kinase 1	TC370303
TC368696	GO:0016301	F	kinase activity	protein kinase 1	TC370316
TC368696	GO:0009987	P	cellular process	protein kinase 1	TC370320
TC368719	GO:0008150	P	biological_process	ribosomal protein s2	TC370378
TC368719	GO:0006091	P	generation of precursor metabolites and energy	ribosomal protein s2	TC370379
TC368719	GO:0005198	F	structural molecule activity	ribosomal protein s2	TC370387
TC368719	GO:0009058	P	biosynthetic process	ribosomal protein s2	TC370396
TC368719	GO:0005840	C	ribosome	ribosomal protein s2	TC370458
TC368719	GO:0006810	P	transport	ribosomal protein s2	TC370497
TC368719	GO:0006139	P	nucleobase-containing compound metabolic process	ribosomal protein s2	TC370498
TC368719	GO:0009536	C	plastid	ribosomal protein s2	TC370501
TC368719	GO:0005622	C	intracellular	ribosomal protein s2	TC370528
TC368719	GO:0005215	F	transporter activity	ribosomal protein s2	TC370532
TC368719	GO:0009987	P	cellular process	ribosomal protein s2	TC370588
TC368719	GO:0006412	P	translation	ribosomal protein s2	TC370595
TC368719	GO:0005739	C	mitochondrion	ribosomal protein s2	TC370601
TC368719	GO:0016020	C	membrane	ribosomal protein s2	TC370612
TC368719	GO:0006629	P	lipid metabolic process	ribosomal protein s2	TC370628
TC368719	GO:0016043	P	cellular component organization	ribosomal protein s2	TC370633
TC368719	GO:0016787	F	hydrolase activity	ribosomal protein s2	TC370649
TC368734	GO:0005634	C	nucleus	dre-binding protein 2	TC370651
TC368734	GO:0003677	F	DNA binding	dre-binding protein 2	TC370664
TC368734	GO:0003700	F	sequence-specific DNA binding transcription factor activity	dre-binding protein 2	TC370690
TC368734	GO:0009058	P	biosynthetic process	dre-binding protein 2	TC370710
TC368734	GO:0006139	P	nucleobase-containing compound metabolic process	dre-binding protein 2	TC370723
TC368734	GO:0005622	C	intracellular	dre-binding protein 2	TC370724
TC368738	GO:0005975	P	carbohydrate metabolic process	granule-bound starch synthase ii	TC370732
TC368738	GO:0009628	P	response to abiotic stimulus	granule-bound starch synthase ii	TC370743
TC368738	GO:0006629	P	lipid metabolic process	granule-bound starch synthase ii	TC370756
TC368738	GO:0009058	P	biosynthetic process	granule-bound starch synthase ii	TC370771
TC368738	GO:0016740	F	transferase activity	granule-bound starch synthase ii	TC370776
TC368738	GO:0009536	C	plastid	granule-bound starch synthase ii	TC370777
TC368738	GO:0006950	P	response to stress	granule-bound starch synthase ii	TC370783
TC368738	GO:0009987	P	cellular process	granule-bound starch synthase ii	TC370813
TC368740	GO:0005634	C	nucleus	ethylene-responsive transcription factor erf008-like	TC370818
TC368740	GO:0003677	F	DNA binding	ethylene-responsive transcription factor erf008-like	TC370835
TC368740	GO:0003700	F	sequence-specific DNA binding transcription factor activity	ethylene-responsive transcription factor erf008-like	TC370836
TC368740	GO:0009058	P	biosynthetic process	ethylene-responsive transcription factor erf008-like	TC370851
TC368740	GO:0006139	P	nucleobase-containing compound metabolic process	ethylene-responsive transcription factor erf008-like	TC370860
TC368740	GO:0005622	C	intracellular	ethylene-responsive transcription factor erf008-like	TC370913
TC368744	GO:0019538	P	protein metabolic process	ribosome biogenesis protein bop1 homolog	TC370922
TC368744	GO:0005730	C	nucleolus	ribosome biogenesis protein bop1 homolog	TC370935
TC368744	GO:0005488	F	binding	ribosome biogenesis protein bop1 homolog	TC370938
TC368744	GO:0006139	P	nucleobase-containing compound metabolic process	ribosome biogenesis protein bop1 homolog	TC370971
TC368744	GO:0005622	C	intracellular	ribosome biogenesis protein bop1 homolog	TC370978
TC368744	GO:0005654	C	nucleoplasm	ribosome biogenesis protein bop1 homolog	TC370979
TC368747	GO:0005515	F	protein binding	tetratricopeptide repeat protein 1	TC371008
TC368747	GO:0009536	C	plastid	tetratricopeptide repeat protein 1	TC371012
TC368750	GO:0005739	C	mitochondrion	glioma tumor suppressor-like protein	TC371038
TC368750	GO:0008152	P	metabolic process	glioma tumor suppressor-like protein	TC371053
TC368750	GO:0006810	P	transport	glioma tumor suppressor-like protein	TC371061
TC368753	GO:0005975	P	carbohydrate metabolic process	glucan endo- -beta-d-glucosidase	TC371076
TC368753	GO:0006950	P	response to stress	glucan endo- -beta-d-glucosidase	TC371089
TC368753	GO:0009987	P	cellular process	glucan endo- -beta-d-glucosidase	TC371091
TC368753	GO:0016787	F	hydrolase activity	glucan endo- -beta-d-glucosidase	TC371145
TC368757	GO:0005739	C	mitochondrion	dnl-type zinc finger	TC371146
TC368757	GO:0005488	F	binding	dnl-type zinc finger	TC371147
TC368775	GO:0005634	C	nucleus	sucrose phosphate synthase	TC371203
TC368775	GO:0003677	F	DNA binding	sucrose phosphate synthase	TC371228
TC368775	GO:0005975	P	carbohydrate metabolic process	sucrose phosphate synthase	TC371238
TC368775	GO:0009628	P	response to abiotic stimulus	sucrose phosphate synthase	TC371245
TC368775	GO:0006629	P	lipid metabolic process	sucrose phosphate synthase	TC371248
TC368775	GO:0009058	P	biosynthetic process	sucrose phosphate synthase	TC371271
TC368775	GO:0016740	F	transferase activity	sucrose phosphate synthase	TC371333
TC368775	GO:0006139	P	nucleobase-containing compound metabolic process	sucrose phosphate synthase	TC371337
TC368775	GO:0006950	P	response to stress	sucrose phosphate synthase	TC371343
TC368775	GO:0009987	P	cellular process	sucrose phosphate synthase	TC371344
TC368797	GO:0008150	P	biological_process	ribosomal protein s3	TC371347
TC368797	GO:0005198	F	structural molecule activity	ribosomal protein s3	TC371354
TC368797	GO:0009058	P	biosynthetic process	ribosomal protein s3	TC371376
TC368797	GO:0005840	C	ribosome	ribosomal protein s3	TC371397
TC368797	GO:0006259	P	DNA metabolic process	ribosomal protein s3	TC371400
TC368797	GO:0006139	P	nucleobase-containing compound metabolic process	ribosomal protein s3	TC371411
TC368797	GO:0009536	C	plastid	ribosomal protein s3	TC371416
TC368797	GO:0005622	C	intracellular	ribosomal protein s3	TC371446
TC368797	GO:0006412	P	translation	ribosomal protein s3	TC371459
TC368797	GO:0000166	F	nucleotide binding	ribosomal protein s3	TC371474
TC368797	GO:0003677	F	DNA binding	ribosomal protein s3	TC371477
TC368797	GO:0005737	C	cytoplasm	ribosomal protein s3	TC371481
TC368797	GO:0005739	C	mitochondrion	ribosomal protein s3	TC371519
TC368797	GO:0004518	F	nuclease activity	ribosomal protein s3	TC371537
TC368797	GO:0016740	F	transferase activity	ribosomal protein s3	TC371684
TC368799	GO:0008152	P	metabolic process	acyl-protein thioesterase 2	TC371689
TC368799	GO:0016787	F	hydrolase activity	acyl-protein thioesterase 2	TC371704
TC368831	GO:0009628	P	response to abiotic stimulus	dhn4	TC371712
TC368831	GO:0006950	P	response to stress	dhn4	TC371719
TC368842	GO:0000166	F	nucleotide binding	heat shock cognate 70 kda protein 1	TC371726
TC368842	GO:0003677	F	DNA binding	heat shock cognate 70 kda protein 1	TC371737
TC368856	GO:0005515	F	protein binding	tetratricopeptide repeat protein 1	TC371741
TC368856	GO:0009536	C	plastid	tetratricopeptide repeat protein 1	TC371749
TC368872	GO:0005739	C	mitochondrion	glycosyl transferase (glycosyl transferase family 2)	TC371751
TC368878	GO:0005739	C	mitochondrion	glioma tumor suppressor-like protein	TC371763
TC368878	GO:0008152	P	metabolic process	glioma tumor suppressor-like protein	TC371770
TC368878	GO:0006810	P	transport	glioma tumor suppressor-like protein	TC371775
TC368886	GO:0005634	C	nucleus	dna-binding protein embp-1-like	TC371780
TC368886	GO:0003677	F	DNA binding	dna-binding protein embp-1-like	TC371781
TC368886	GO:0003700	F	sequence-specific DNA binding transcription factor activity	dna-binding protein embp-1-like	TC371798
TC368886	GO:0007165	P	signal transduction	dna-binding protein embp-1-like	TC371817
TC368886	GO:0009719	P	response to endogenous stimulus	dna-binding protein embp-1-like	TC371843
TC368886	GO:0009058	P	biosynthetic process	dna-binding protein embp-1-like	TC371862
TC368886	GO:0006139	P	nucleobase-containing compound metabolic process	dna-binding protein embp-1-like	TC371874
TC368886	GO:0009536	C	plastid	dna-binding protein embp-1-like	TC371903
TC368886	GO:0005622	C	intracellular	dna-binding protein embp-1-like	TC371918
TC368891	GO:0008150	P	biological_process	ribosomal protein s3	TC371929
TC368891	GO:0005198	F	structural molecule activity	ribosomal protein s3	TC371932
TC368891	GO:0009058	P	biosynthetic process	ribosomal protein s3	TC371951
TC368891	GO:0005840	C	ribosome	ribosomal protein s3	TC371966
TC368891	GO:0006259	P	DNA metabolic process	ribosomal protein s3	TC371970
TC368891	GO:0006139	P	nucleobase-containing compound metabolic process	ribosomal protein s3	TC371974
TC368891	GO:0009536	C	plastid	ribosomal protein s3	TC371979
TC368891	GO:0005622	C	intracellular	ribosomal protein s3	TC371982
TC368891	GO:0006412	P	translation	ribosomal protein s3	TC371995
TC368891	GO:0000166	F	nucleotide binding	ribosomal protein s3	TC372009
TC368891	GO:0003677	F	DNA binding	ribosomal protein s3	TC372033
TC368891	GO:0005737	C	cytoplasm	ribosomal protein s3	TC372035
TC368891	GO:0005739	C	mitochondrion	ribosomal protein s3	TC372036
TC368891	GO:0004518	F	nuclease activity	ribosomal protein s3	TC372037
TC368891	GO:0016740	F	transferase activity	ribosomal protein s3	TC372052
TC368901	GO:0000166	F	nucleotide binding	heat shock cognate 70 kda protein 1	TC372063
TC368901	GO:0003677	F	DNA binding	heat shock cognate 70 kda protein 1	TC372093
TC368926	GO:0000166	F	nucleotide binding	atp binding protein	TC372094
TC368926	GO:0008152	P	metabolic process	atp binding protein	TC372125
TC368926	GO:0009058	P	biosynthetic process	atp binding protein	TC372129
TC368926	GO:0016301	F	kinase activity	atp binding protein	TC372130
TC368926	GO:0006139	P	nucleobase-containing compound metabolic process	atp binding protein	TC372139
TC368926	GO:0009987	P	cellular process	atp binding protein	TC372151
TC368931	GO:0005739	C	mitochondrion	glycosyl transferase (glycosyl transferase family 2)	TC372162
TC368933	GO:0009628	P	response to abiotic stimulus	dhn4	TC372172
TC368933	GO:0006950	P	response to stress	dhn4	TC372180
TC368971	GO:0009628	P	response to abiotic stimulus	dhn4	TC372192
TC368971	GO:0006950	P	response to stress	dhn4	TC372212
TC369037	GO:0008150	P	biological_process	60s ribosomal protein l10a-1	TC372255
TC369037	GO:0003723	F	RNA binding	60s ribosomal protein l10a-1	TC372258
TC369037	GO:0005198	F	structural molecule activity	60s ribosomal protein l10a-1	TC372259
TC369037	GO:0005840	C	ribosome	60s ribosomal protein l10a-1	TC372263
TC369037	GO:0006412	P	translation	60s ribosomal protein l10a-1	TC372264
TC369050	GO:0003674	F	molecular_function	11s globulin seed storage protein 2-like	TC372279
TC369061	GO:0006810	P	transport	ran-binding protein 1	TC372282
TC369082	GO:0005739	C	mitochondrion	zinc finger fyve domain-containing protein 26 isoform 1	TC372303
TC369090	GO:0009628	P	response to abiotic stimulus	dhn4	TC372310
TC369090	GO:0006950	P	response to stress	dhn4	TC372314
TC369102	GO:0005975	P	carbohydrate metabolic process	probable polygalacturonase at1g80170-like	TC372321
TC369102	GO:0005737	C	cytoplasm	probable polygalacturonase at1g80170-like	TC372322
TC369102	GO:0016043	P	cellular component organization	probable polygalacturonase at1g80170-like	TC372323
TC369102	GO:0005576	C	extracellular region	probable polygalacturonase at1g80170-like	TC372360
TC369102	GO:0009987	P	cellular process	probable polygalacturonase at1g80170-like	TC372375
TC369102	GO:0016787	F	hydrolase activity	probable polygalacturonase at1g80170-like	TC372388
TC369109	GO:0005515	F	protein binding	tetratricopeptide repeat protein 1-like	TC372398
TC369109	GO:0009536	C	plastid	tetratricopeptide repeat protein 1-like	TC372412
TC369129	GO:0005975	P	carbohydrate metabolic process	chitinase	TC372433
TC369129	GO:0009607	P	response to biotic stimulus	chitinase	TC372438
TC369129	GO:0009605	P	response to external stimulus	chitinase	TC372456
TC369129	GO:0005737	C	cytoplasm	chitinase	TC372472
TC369129	GO:0009056	P	catabolic process	chitinase	TC372476
TC369129	GO:0005488	F	binding	chitinase	TC372495
TC369129	GO:0006950	P	response to stress	chitinase	TC372496
TC369129	GO:0009987	P	cellular process	chitinase	TC372510
TC369129	GO:0016787	F	hydrolase activity	chitinase	TC372546
TC369148	GO:0003677	F	DNA binding	tpa: bzip transcription factor superfamily protein	TC372573
TC369148	GO:0003700	F	sequence-specific DNA binding transcription factor activity	tpa: bzip transcription factor superfamily protein	TC372575
TC369148	GO:0009058	P	biosynthetic process	tpa: bzip transcription factor superfamily protein	TC372595
TC369148	GO:0006139	P	nucleobase-containing compound metabolic process	tpa: bzip transcription factor superfamily protein	TC372603
TC369148	GO:0009536	C	plastid	tpa: bzip transcription factor superfamily protein	TC372648
TC369148	GO:0005622	C	intracellular	tpa: bzip transcription factor superfamily protein	TC372654
TC369178	GO:0000166	F	nucleotide binding	nucleoside diphosphate kinase 1	TC372664
TC369178	GO:0009628	P	response to abiotic stimulus	nucleoside diphosphate kinase 1	TC372667
TC369178	GO:0009605	P	response to external stimulus	nucleoside diphosphate kinase 1	TC372679
TC369178	GO:0007165	P	signal transduction	nucleoside diphosphate kinase 1	TC372683
TC369178	GO:0009058	P	biosynthetic process	nucleoside diphosphate kinase 1	TC372696
TC369178	GO:0005488	F	binding	nucleoside diphosphate kinase 1	TC372711
TC369178	GO:0016301	F	kinase activity	nucleoside diphosphate kinase 1	TC372718
TC369178	GO:0006139	P	nucleobase-containing compound metabolic process	nucleoside diphosphate kinase 1	TC372722
TC369200	GO:0005515	F	protein binding	glutathione transferase	TC372727
TC369200	GO:0008152	P	metabolic process	glutathione transferase	TC372740
TC369200	GO:0016740	F	transferase activity	glutathione transferase	TC372760
TC369200	GO:0009987	P	cellular process	glutathione transferase	TC372767
TC369230	GO:0005739	C	mitochondrion	dehydration responsive protein	TC372780
TC369266	GO:0019538	P	protein metabolic process	probable pyridoxal biosynthesis	TC372781
TC369266	GO:0009628	P	response to abiotic stimulus	probable pyridoxal biosynthesis	TC372785
TC369266	GO:0005515	F	protein binding	probable pyridoxal biosynthesis	TC372802
TC369266	GO:0003824	F	catalytic activity	probable pyridoxal biosynthesis	TC372843
TC369266	GO:0005829	C	cytosol	probable pyridoxal biosynthesis	TC372850
TC369266	GO:0009058	P	biosynthetic process	probable pyridoxal biosynthesis	TC372872
TC369266	GO:0009987	P	cellular process	probable pyridoxal biosynthesis	TC372881
TC369266	GO:0006950	P	response to stress	probable pyridoxal biosynthesis	TC372902
TC369269	GO:0005840	C	ribosome	60s ribosomal protein l7-1	TC372904
TC369281	GO:0005515	F	protein binding	brassinosteroid insensitive 1-associated receptor kinase 1 precursor	TC372915
TC369281	GO:0005737	C	cytoplasm	brassinosteroid insensitive 1-associated receptor kinase 1 precursor	TC372930
TC369281	GO:0003824	F	catalytic activity	brassinosteroid insensitive 1-associated receptor kinase 1 precursor	TC372942
TC369281	GO:0008152	P	metabolic process	brassinosteroid insensitive 1-associated receptor kinase 1 precursor	TC372947
TC369281	GO:0016301	F	kinase activity	brassinosteroid insensitive 1-associated receptor kinase 1 precursor	TC372952
TC369281	GO:0009987	P	cellular process	brassinosteroid insensitive 1-associated receptor kinase 1 precursor	TC372960
TC369304	GO:0003676	F	nucleic acid binding	nucleolin 2-like	TC372985
TC369346	GO:0000166	F	nucleotide binding	asparagine synthetase	TC373009
TC369346	GO:0009628	P	response to abiotic stimulus	asparagine synthetase	TC373015
TC369346	GO:0003824	F	catalytic activity	asparagine synthetase	TC373061
TC369346	GO:0009056	P	catabolic process	asparagine synthetase	TC373075
TC369346	GO:0008152	P	metabolic process	asparagine synthetase	TC373078
TC369346	GO:0009058	P	biosynthetic process	asparagine synthetase	TC373089
TC369346	GO:0009987	P	cellular process	asparagine synthetase	TC373090
TC369372	GO:0000166	F	nucleotide binding	heat shock protein 101	TC373115
TC369372	GO:0005634	C	nucleus	heat shock protein 101	TC373121
TC369372	GO:0019538	P	protein metabolic process	heat shock protein 101	TC373129
TC369372	GO:0009628	P	response to abiotic stimulus	heat shock protein 101	TC373133
TC369372	GO:0005829	C	cytosol	heat shock protein 101	TC373178
TC369372	GO:0006950	P	response to stress	heat shock protein 101	TC373200
TC369372	GO:0009987	P	cellular process	heat shock protein 101	TC373217
TC369381	GO:0006464	P	cellular protein modification process	phosphatase isoform 2	TC373219
TC369381	GO:0005488	F	binding	phosphatase isoform 2	TC373224
TC369381	GO:0016787	F	hydrolase activity	phosphatase isoform 2	TC373245
TC369383	GO:0019538	P	protein metabolic process	heat-shock protein	TC373254
TC369383	GO:0009628	P	response to abiotic stimulus	heat-shock protein	TC373289
TC369383	GO:0009536	C	plastid	heat-shock protein	TC373329
TC369383	GO:0009987	P	cellular process	heat-shock protein	TC373332
TC369383	GO:0006950	P	response to stress	heat-shock protein	TC373336
TC369395	GO:0003677	F	DNA binding	cyanate hydratase	TC373338
TC369395	GO:0009628	P	response to abiotic stimulus	cyanate hydratase	TC373344
TC369395	GO:0005515	F	protein binding	cyanate hydratase	TC373385
TC369395	GO:0003824	F	catalytic activity	cyanate hydratase	TC373408
TC369395	GO:0009056	P	catabolic process	cyanate hydratase	TC373422
TC369395	GO:0005829	C	cytosol	cyanate hydratase	TC373439
TC369395	GO:0009987	P	cellular process	cyanate hydratase	TC373462
TC369395	GO:0006950	P	response to stress	cyanate hydratase	TC373477
TC369396	GO:0008150	P	biological_process	60s ribosomal protein l5-1-like	TC373487
TC369396	GO:0003723	F	RNA binding	60s ribosomal protein l5-1-like	TC373493
TC369396	GO:0005198	F	structural molecule activity	60s ribosomal protein l5-1-like	TC373517
TC369396	GO:0005840	C	ribosome	60s ribosomal protein l5-1-like	TC373531
TC369396	GO:0006412	P	translation	60s ribosomal protein l5-1-like	TC373544
TC369428	GO:0005634	C	nucleus	poly	TC373557
TC369428	GO:0005975	P	carbohydrate metabolic process	poly	TC373564
TC369428	GO:0003824	F	catalytic activity	poly	TC373576
TC369428	GO:0008152	P	metabolic process	poly	TC373603
TC369428	GO:0006464	P	cellular protein modification process	poly	TC373610
TC369428	GO:0009058	P	biosynthetic process	poly	TC373634
TC369428	GO:0016740	F	transferase activity	poly	TC373636
TC369437	GO:0005739	C	mitochondrion	glioma tumor suppressor-like protein	TC373641
TC369437	GO:0008152	P	metabolic process	glioma tumor suppressor-like protein	TC373664
TC369437	GO:0006810	P	transport	glioma tumor suppressor-like protein	TC373677
TC369483	GO:0005634	C	nucleus	protein set	TC373679
TC369483	GO:0005737	C	cytoplasm	protein set	TC373682
TC369483	GO:0016043	P	cellular component organization	protein set	TC373685
TC369486	GO:0000166	F	nucleotide binding	hxk7_orysj ame: full=hexokinase-7 ame: full=hexokinase-6	TC373697
TC369486	GO:0005975	P	carbohydrate metabolic process	hxk7_orysj ame: full=hexokinase-7 ame: full=hexokinase-6	TC373725
TC369486	GO:0006091	P	generation of precursor metabolites and energy	hxk7_orysj ame: full=hexokinase-7 ame: full=hexokinase-6	TC373737
TC369486	GO:0005737	C	cytoplasm	hxk7_orysj ame: full=hexokinase-7 ame: full=hexokinase-6	TC373740
TC369486	GO:0009056	P	catabolic process	hxk7_orysj ame: full=hexokinase-7 ame: full=hexokinase-6	TC373768
TC369486	GO:0008152	P	metabolic process	hxk7_orysj ame: full=hexokinase-7 ame: full=hexokinase-6	TC373769
TC369486	GO:0009058	P	biosynthetic process	hxk7_orysj ame: full=hexokinase-7 ame: full=hexokinase-6	TC373775
TC369486	GO:0016301	F	kinase activity	hxk7_orysj ame: full=hexokinase-7 ame: full=hexokinase-6	TC373779
TC369486	GO:0009987	P	cellular process	hxk7_orysj ame: full=hexokinase-7 ame: full=hexokinase-6	TC373785
TC369504	GO:0003824	F	catalytic activity	dihydrodipicolinate synthase chloroplastic	TC373787
TC369504	GO:0009058	P	biosynthetic process	dihydrodipicolinate synthase chloroplastic	TC373795
TC369504	GO:0009536	C	plastid	dihydrodipicolinate synthase chloroplastic	TC373796
TC369504	GO:0009987	P	cellular process	dihydrodipicolinate synthase chloroplastic	TC373801
TC369509	GO:0005515	F	protein binding	ddb1- and cul4-associated factor 8-like	TC373819
TC369516	GO:0008150	P	biological_process	60s ribosomal protein l10a-1	TC373825
TC369516	GO:0003723	F	RNA binding	60s ribosomal protein l10a-1	TC373828
TC369516	GO:0005198	F	structural molecule activity	60s ribosomal protein l10a-1	TC373856
TC369516	GO:0005840	C	ribosome	60s ribosomal protein l10a-1	TC373874
TC369516	GO:0006412	P	translation	60s ribosomal protein l10a-1	TC373890
TC369519	GO:0005634	C	nucleus	dehydration-responsive element-binding protein 2c-like	TC373902
TC369519	GO:0003677	F	DNA binding	dehydration-responsive element-binding protein 2c-like	TC373912
TC369519	GO:0003700	F	sequence-specific DNA binding transcription factor activity	dehydration-responsive element-binding protein 2c-like	TC373939
TC369519	GO:0009058	P	biosynthetic process	dehydration-responsive element-binding protein 2c-like	TC373940
TC369519	GO:0006139	P	nucleobase-containing compound metabolic process	dehydration-responsive element-binding protein 2c-like	TC373946
TC369519	GO:0005622	C	intracellular	dehydration-responsive element-binding protein 2c-like	TC373986
TC369561	GO:0000166	F	nucleotide binding	cytosolic heat shock 70 protein	TC373987
TC369576	GO:0009838	P	abscission	probable adp-ribosylation factor gtpase-activating protein agd5	TC373994
TC369576	GO:0005768	C	endosome	probable adp-ribosylation factor gtpase-activating protein agd5	TC374024
TC369576	GO:0005737	C	cytoplasm	probable adp-ribosylation factor gtpase-activating protein agd5	TC374026
TC369576	GO:0009908	P	flower development	probable adp-ribosylation factor gtpase-activating protein agd5	TC374036
TC369576	GO:0007165	P	signal transduction	probable adp-ribosylation factor gtpase-activating protein agd5	TC374060
TC369576	GO:0008152	P	metabolic process	probable adp-ribosylation factor gtpase-activating protein agd5	TC374079
TC369576	GO:0006464	P	cellular protein modification process	probable adp-ribosylation factor gtpase-activating protein agd5	TC374091
TC369576	GO:0005829	C	cytosol	probable adp-ribosylation factor gtpase-activating protein agd5	TC374101
TC369576	GO:0005794	C	Golgi apparatus	probable adp-ribosylation factor gtpase-activating protein agd5	TC374102
TC369576	GO:0009058	P	biosynthetic process	probable adp-ribosylation factor gtpase-activating protein agd5	TC374114
TC369576	GO:0005488	F	binding	probable adp-ribosylation factor gtpase-activating protein agd5	TC374142
TC369576	GO:0030234	F	enzyme regulator activity	probable adp-ribosylation factor gtpase-activating protein agd5	TC374156
TC369579	GO:0009790	P	embryo development	arginyl-trna synthetase	TC374162
TC369579	GO:0009791	P	post-embryonic development	arginyl-trna synthetase	TC374169
TC369579	GO:0008152	P	metabolic process	arginyl-trna synthetase	TC374174
TC369579	GO:0009058	P	biosynthetic process	arginyl-trna synthetase	TC374197
TC369579	GO:0006139	P	nucleobase-containing compound metabolic process	arginyl-trna synthetase	TC374221
TC369579	GO:0009536	C	plastid	arginyl-trna synthetase	TC374222
TC369579	GO:0000003	P	reproduction	arginyl-trna synthetase	TC374231
TC369579	GO:0007049	P	cell cycle	arginyl-trna synthetase	TC374248
TC369579	GO:0009987	P	cellular process	arginyl-trna synthetase	TC374260
TC369579	GO:0006412	P	translation	arginyl-trna synthetase	TC374268
TC369579	GO:0000166	F	nucleotide binding	arginyl-trna synthetase	TC374275
TC369579	GO:0003824	F	catalytic activity	arginyl-trna synthetase	TC374300
TC369579	GO:0005739	C	mitochondrion	arginyl-trna synthetase	TC374304
TC369579	GO:0005829	C	cytosol	arginyl-trna synthetase	TC374312
TC369581	GO:0005768	C	endosome	predicted protein	TC374314
TC369581	GO:0005737	C	cytoplasm	predicted protein	TC374328
TC369581	GO:0005829	C	cytosol	predicted protein	TC374330
TC369581	GO:0005794	C	Golgi apparatus	predicted protein	TC374342
TC369606	GO:0005737	C	cytoplasm	elongation factor 1-delta 1	TC374367
TC369606	GO:0008135	F	translation factor activity, nucleic acid binding	elongation factor 1-delta 1	TC374368
TC369606	GO:0005840	C	ribosome	elongation factor 1-delta 1	TC374383
TC369606	GO:0006412	P	translation	elongation factor 1-delta 1	TC374385
TC369610	GO:0000166	F	nucleotide binding	dead-box atp-dependent rna helicase 56-like	TC374394
TC369610	GO:0003677	F	DNA binding	dead-box atp-dependent rna helicase 56-like	TC374397
TC369610	GO:0008150	P	biological_process	dead-box atp-dependent rna helicase 56-like	TC374399
TC369610	GO:0003723	F	RNA binding	dead-box atp-dependent rna helicase 56-like	TC374403
TC369610	GO:0005829	C	cytosol	dead-box atp-dependent rna helicase 56-like	TC374415
TC369610	GO:0005730	C	nucleolus	dead-box atp-dependent rna helicase 56-like	TC374417
TC369610	GO:0005575	C	cellular_component	dead-box atp-dependent rna helicase 56-like	TC374424
TC369610	GO:0006139	P	nucleobase-containing compound metabolic process	dead-box atp-dependent rna helicase 56-like	TC374433
TC369610	GO:0006810	P	transport	dead-box atp-dependent rna helicase 56-like	TC374434
TC369610	GO:0016787	F	hydrolase activity	dead-box atp-dependent rna helicase 56-like	TC374441
TC369628	GO:0000166	F	nucleotide binding	spliceosomal protein	TC374452
TC369628	GO:0005634	C	nucleus	spliceosomal protein	TC374462
TC369628	GO:0003723	F	RNA binding	spliceosomal protein	TC374482
TC369628	GO:0005737	C	cytoplasm	spliceosomal protein	TC374494
TC369628	GO:0005730	C	nucleolus	spliceosomal protein	TC374521
TC369628	GO:0005575	C	cellular_component	spliceosomal protein	TC374524
TC369628	GO:0006139	P	nucleobase-containing compound metabolic process	spliceosomal protein	TC374526
TC369628	GO:0005654	C	nucleoplasm	spliceosomal protein	TC374533
TC369635	GO:0008150	P	biological_process	60s ribosomal protein l15	TC374537
TC369635	GO:0005739	C	mitochondrion	60s ribosomal protein l15	TC374544
TC369635	GO:0005198	F	structural molecule activity	60s ribosomal protein l15	TC374553
TC369635	GO:0005840	C	ribosome	60s ribosomal protein l15	TC374559
TC369635	GO:0009536	C	plastid	60s ribosomal protein l15	TC374563
TC369635	GO:0006412	P	translation	60s ribosomal protein l15	TC374573
TC369657	GO:0003676	F	nucleic acid binding	rna exonuclease 4-like	TC374593
TC369657	GO:0004518	F	nuclease activity	rna exonuclease 4-like	TC374597
TC369657	GO:0009058	P	biosynthetic process	rna exonuclease 4-like	TC374602
TC369657	GO:0016740	F	transferase activity	rna exonuclease 4-like	TC374610
TC369657	GO:0006139	P	nucleobase-containing compound metabolic process	rna exonuclease 4-like	TC374683
TC369657	GO:0009536	C	plastid	rna exonuclease 4-like	TC374730
TC369682	GO:0016020	C	membrane	cold acclimation protein cor413-pm1	TC374734
TC369682	GO:0005773	C	vacuole	cold acclimation protein cor413-pm1	TC374739
TC369682	GO:0005886	C	plasma membrane	cold acclimation protein cor413-pm1	TC374749
TC369702	GO:0003723	F	RNA binding	40s ribosomal protein s8	TC374763
TC369702	GO:0016020	C	membrane	40s ribosomal protein s8	TC374770
TC369702	GO:0005198	F	structural molecule activity	40s ribosomal protein s8	TC374779
TC369702	GO:0005829	C	cytosol	40s ribosomal protein s8	TC374783
TC369702	GO:0009058	P	biosynthetic process	40s ribosomal protein s8	TC374790
TC369702	GO:0005840	C	ribosome	40s ribosomal protein s8	TC374795
TC369702	GO:0006139	P	nucleobase-containing compound metabolic process	40s ribosomal protein s8	TC374799
TC369702	GO:0006810	P	transport	40s ribosomal protein s8	TC374811
TC369702	GO:0009536	C	plastid	40s ribosomal protein s8	TC374836
TC369702	GO:0006412	P	translation	40s ribosomal protein s8	TC374837
TC369704	GO:0006091	P	generation of precursor metabolites and energy	nadh dehydrogenase subunit 9	TC374840
TC369704	GO:0003824	F	catalytic activity	nadh dehydrogenase subunit 9	TC374876
TC369704	GO:0005739	C	mitochondrion	nadh dehydrogenase subunit 9	TC374912
TC369704	GO:0009058	P	biosynthetic process	nadh dehydrogenase subunit 9	TC374927
TC369704	GO:0006139	P	nucleobase-containing compound metabolic process	nadh dehydrogenase subunit 9	TC374932
TC369704	GO:0006810	P	transport	nadh dehydrogenase subunit 9	TC374946
TC369704	GO:0009987	P	cellular process	nadh dehydrogenase subunit 9	TC374954
TC369717	GO:0005634	C	nucleus	c-repeat binding factor	TC374963
TC369717	GO:0003677	F	DNA binding	c-repeat binding factor	TC374969
TC369717	GO:0003700	F	sequence-specific DNA binding transcription factor activity	c-repeat binding factor	TC374975
TC369717	GO:0009058	P	biosynthetic process	c-repeat binding factor	TC374999
TC369717	GO:0006139	P	nucleobase-containing compound metabolic process	c-repeat binding factor	TC375009
TC369717	GO:0005622	C	intracellular	c-repeat binding factor	TC375023
TC369722	GO:0008150	P	biological_process	60s ribosomal protein l18	TC375028
TC369722	GO:0005198	F	structural molecule activity	60s ribosomal protein l18	TC375031
TC369722	GO:0005840	C	ribosome	60s ribosomal protein l18	TC375032
TC369722	GO:0006412	P	translation	60s ribosomal protein l18	TC375049
TC369726	GO:0009628	P	response to abiotic stimulus	eukaryotic translation initiation factor 3 subunit 3	TC375053
TC369726	GO:0005515	F	protein binding	eukaryotic translation initiation factor 3 subunit 3	TC375054
TC369726	GO:0005737	C	cytoplasm	eukaryotic translation initiation factor 3 subunit 3	TC375062
TC369726	GO:0009791	P	post-embryonic development	eukaryotic translation initiation factor 3 subunit 3	TC375074
TC369726	GO:0016043	P	cellular component organization	eukaryotic translation initiation factor 3 subunit 3	TC375109
TC369726	GO:0006464	P	cellular protein modification process	eukaryotic translation initiation factor 3 subunit 3	TC375112
TC369726	GO:0005829	C	cytosol	eukaryotic translation initiation factor 3 subunit 3	TC375125
TC369726	GO:0008135	F	translation factor activity, nucleic acid binding	eukaryotic translation initiation factor 3 subunit 3	TC375143
TC369726	GO:0005840	C	ribosome	eukaryotic translation initiation factor 3 subunit 3	TC375153
TC369726	GO:0006412	P	translation	eukaryotic translation initiation factor 3 subunit 3	TC375154
TC369738	GO:0000166	F	nucleotide binding	splicing factor u2af 38 kda subunit	TC375175
TC369738	GO:0005634	C	nucleus	splicing factor u2af 38 kda subunit	TC375176
TC369738	GO:0003677	F	DNA binding	splicing factor u2af 38 kda subunit	TC375192
TC369738	GO:0003723	F	RNA binding	splicing factor u2af 38 kda subunit	TC375196
TC369738	GO:0005488	F	binding	splicing factor u2af 38 kda subunit	TC375212
TC369738	GO:0006139	P	nucleobase-containing compound metabolic process	splicing factor u2af 38 kda subunit	TC375246
TC369751	GO:0000166	F	nucleotide binding	abc transporter f family member 1-like	TC375260
TC369751	GO:0005739	C	mitochondrion	abc transporter f family member 1-like	TC375295
TC369751	GO:0009536	C	plastid	abc transporter f family member 1-like	TC375315
TC369751	GO:0016787	F	hydrolase activity	abc transporter f family member 1-like	TC375397
TC369764	GO:0003677	F	DNA binding	multiprotein-bridging factor 1a-like	TC375410
TC369764	GO:0009628	P	response to abiotic stimulus	multiprotein-bridging factor 1a-like	TC375417
TC369764	GO:0009719	P	response to endogenous stimulus	multiprotein-bridging factor 1a-like	TC375435
TC369764	GO:0009058	P	biosynthetic process	multiprotein-bridging factor 1a-like	TC375439
TC369764	GO:0005730	C	nucleolus	multiprotein-bridging factor 1a-like	TC375458
TC369764	GO:0006139	P	nucleobase-containing compound metabolic process	multiprotein-bridging factor 1a-like	TC375460
TC369764	GO:0003674	F	molecular_function	multiprotein-bridging factor 1a-like	TC375477
TC369764	GO:0006950	P	response to stress	multiprotein-bridging factor 1a-like	TC375502
TC369764	GO:0005622	C	intracellular	multiprotein-bridging factor 1a-like	TC375511
TC369788	GO:0003824	F	catalytic activity	nad dependent epimerase dehydratase family protein	TC375513
TC369788	GO:0007275	P	multicellular organismal development	nad dependent epimerase dehydratase family protein	TC375514
TC369788	GO:0005739	C	mitochondrion	nad dependent epimerase dehydratase family protein	TC375515
TC369788	GO:0016020	C	membrane	nad dependent epimerase dehydratase family protein	TC375519
TC369788	GO:0006464	P	cellular protein modification process	nad dependent epimerase dehydratase family protein	TC375520
TC369788	GO:0016740	F	transferase activity	nad dependent epimerase dehydratase family protein	TC375540
TC369788	GO:0005488	F	binding	nad dependent epimerase dehydratase family protein	TC375545
TC369788	GO:0005886	C	plasma membrane	nad dependent epimerase dehydratase family protein	TC375569
TC369788	GO:0009987	P	cellular process	nad dependent epimerase dehydratase family protein	TC375570
TC369793	GO:0000166	F	nucleotide binding	nbs-lrr partial	TC375627
TC369793	GO:0005198	F	structural molecule activity	nbs-lrr partial	TC375649
TC369793	GO:0006464	P	cellular protein modification process	nbs-lrr partial	TC375655
TC369793	GO:0016301	F	kinase activity	nbs-lrr partial	TC375662
TC369793	GO:0005622	C	intracellular	nbs-lrr partial	TC375671
TC369793	GO:0016787	F	hydrolase activity	nbs-lrr partial	TC375674
TC369797	GO:0005488	F	binding	coat protein movement protein	TC375682
TC369797	GO:0005575	C	cellular_component	coat protein movement protein	TC375695
TC369807	GO:0005737	C	cytoplasm	b chain angstroms resolution structure analysis of two refined n- acetylneuraminyllactose-wheat germ agglutinin isolectin complexes	TC375702
TC369807	GO:0005488	F	binding	b chain angstroms resolution structure analysis of two refined n- acetylneuraminyllactose-wheat germ agglutinin isolectin complexes	TC375720
TC369807	GO:0030246	F	carbohydrate binding	b chain angstroms resolution structure analysis of two refined n- acetylneuraminyllactose-wheat germ agglutinin isolectin complexes	TC375725
TC369814	GO:0003677	F	DNA binding	fanconi-associated nuclease 1 homolog	TC375726
TC369814	GO:0005739	C	mitochondrion	fanconi-associated nuclease 1 homolog	TC375742
TC369814	GO:0004518	F	nuclease activity	fanconi-associated nuclease 1 homolog	TC375786
TC369814	GO:0005488	F	binding	fanconi-associated nuclease 1 homolog	TC375818
TC369814	GO:0006259	P	DNA metabolic process	fanconi-associated nuclease 1 homolog	TC375831
TC369814	GO:0006139	P	nucleobase-containing compound metabolic process	fanconi-associated nuclease 1 homolog	TC375862
TC369814	GO:0006950	P	response to stress	fanconi-associated nuclease 1 homolog	TC375879
TC369814	GO:0016787	F	hydrolase activity	fanconi-associated nuclease 1 homolog	TC375880
TC369819	GO:0000166	F	nucleotide binding	ras-related protein ara-4	TC375894
TC369819	GO:0007165	P	signal transduction	ras-related protein ara-4	TC375899
TC369819	GO:0007275	P	multicellular organismal development	ras-related protein ara-4	TC375902
TC369819	GO:0008152	P	metabolic process	ras-related protein ara-4	TC375909
TC369819	GO:0009653	P	anatomical structure morphogenesis	ras-related protein ara-4	TC375918
TC369819	GO:0006810	P	transport	ras-related protein ara-4	TC375920
TC369819	GO:0005622	C	intracellular	ras-related protein ara-4	TC375924
TC369819	GO:0005886	C	plasma membrane	ras-related protein ara-4	TC375943
TC369819	GO:0040007	P	growth	ras-related protein ara-4	TC375987
TC369819	GO:0016787	F	hydrolase activity	ras-related protein ara-4	TC375995
TC369830	GO:0009607	P	response to biotic stimulus	hypothetical protein F775_26753	TC376016
TC369830	GO:0009605	P	response to external stimulus	hypothetical protein F775_26753	TC376049
TC369830	GO:0005737	C	cytoplasm	hypothetical protein F775_26753	TC376051
TC369830	GO:0007165	P	signal transduction	hypothetical protein F775_26753	TC376059
TC369830	GO:0009719	P	response to endogenous stimulus	hypothetical protein F775_26753	TC376067
TC369830	GO:0008152	P	metabolic process	hypothetical protein F775_26753	TC376072
TC369830	GO:0005773	C	vacuole	hypothetical protein F775_26753	TC376087
TC369830	GO:0009987	P	cellular process	hypothetical protein F775_26753	TC376126
TC369840	GO:0005515	F	protein binding	plant synaptotagmin	TC376146
TC369840	GO:0016020	C	membrane	plant synaptotagmin	TC376156
TC369840	GO:0006629	P	lipid metabolic process	plant synaptotagmin	TC376157
TC369840	GO:0005783	C	endoplasmic reticulum	plant synaptotagmin	TC376168
TC369840	GO:0008289	F	lipid binding	plant synaptotagmin	TC376173
TC369840	GO:0009058	P	biosynthetic process	plant synaptotagmin	TC376175
TC369840	GO:0005488	F	binding	plant synaptotagmin	TC376189
TC369840	GO:0005575	C	cellular_component	plant synaptotagmin	TC376196
TC369840	GO:0005886	C	plasma membrane	plant synaptotagmin	TC376205
TC369840	GO:0009987	P	cellular process	plant synaptotagmin	TC376213
TC369842	GO:0009628	P	response to abiotic stimulus	hypothetical protein TRIUR3_29282	TC376215
TC369842	GO:0005737	C	cytoplasm	hypothetical protein TRIUR3_29282	TC376244
TC369842	GO:0016043	P	cellular component organization	hypothetical protein TRIUR3_29282	TC376267
TC369842	GO:0005783	C	endoplasmic reticulum	hypothetical protein TRIUR3_29282	TC376269
TC369842	GO:0009653	P	anatomical structure morphogenesis	hypothetical protein TRIUR3_29282	TC376309
TC369842	GO:0006810	P	transport	hypothetical protein TRIUR3_29282	TC376327
TC369842	GO:0006950	P	response to stress	hypothetical protein TRIUR3_29282	TC376336
TC369842	GO:0016049	P	cell growth	hypothetical protein TRIUR3_29282	TC376352
TC369843	GO:0009058	P	biosynthetic process	phospho-2-dehydro-3-deoxyheptonate aldolase chloroplastic-like	TC376357
TC369843	GO:0016740	F	transferase activity	phospho-2-dehydro-3-deoxyheptonate aldolase chloroplastic-like	TC376361
TC369843	GO:0009536	C	plastid	phospho-2-dehydro-3-deoxyheptonate aldolase chloroplastic-like	TC376364
TC369843	GO:0009987	P	cellular process	phospho-2-dehydro-3-deoxyheptonate aldolase chloroplastic-like	TC376373
TC369846	GO:0008150	P	biological_process	40s ribosomal protein s4	TC376388
TC369846	GO:0003723	F	RNA binding	40s ribosomal protein s4	TC376393
TC369846	GO:0005739	C	mitochondrion	40s ribosomal protein s4	TC376396
TC369846	GO:0005198	F	structural molecule activity	40s ribosomal protein s4	TC376413
TC369846	GO:0005840	C	ribosome	40s ribosomal protein s4	TC376414
TC369846	GO:0009536	C	plastid	40s ribosomal protein s4	TC376424
TC369846	GO:0006412	P	translation	40s ribosomal protein s4	TC376436
TC369847	GO:0008150	P	biological_process	60s ribosomal protein l5	TC376451
TC369847	GO:0003723	F	RNA binding	60s ribosomal protein l5	TC376459
TC369847	GO:0005198	F	structural molecule activity	60s ribosomal protein l5	TC376462
TC369847	GO:0005840	C	ribosome	60s ribosomal protein l5	TC376472
TC369847	GO:0006412	P	translation	60s ribosomal protein l5	TC376492
TC369857	GO:0005975	P	carbohydrate metabolic process	invertase inhibitor	TC376497
TC369857	GO:0005737	C	cytoplasm	invertase inhibitor	TC376504
TC369857	GO:0008152	P	metabolic process	invertase inhibitor	TC376515
TC369857	GO:0030234	F	enzyme regulator activity	invertase inhibitor	TC376529
TC369857	GO:0009987	P	cellular process	invertase inhibitor	TC376539
TC369857	GO:0016787	F	hydrolase activity	invertase inhibitor	TC376541
TC369864	GO:0005634	C	nucleus	importin subunit alpha-1b-like	TC376544
TC369864	GO:0005515	F	protein binding	importin subunit alpha-1b-like	TC376549
TC369864	GO:0005737	C	cytoplasm	importin subunit alpha-1b-like	TC376559
TC369864	GO:0006810	P	transport	importin subunit alpha-1b-like	TC376573
TC369864	GO:0005215	F	transporter activity	importin subunit alpha-1b-like	TC376587
TC369864	GO:0009987	P	cellular process	importin subunit alpha-1b-like	TC376600
TC369916	GO:0008150	P	biological_process	mrna turnover protein 4 homolog	TC376609
TC369916	GO:0005198	F	structural molecule activity	mrna turnover protein 4 homolog	TC376623
TC369916	GO:0005829	C	cytosol	mrna turnover protein 4 homolog	TC376627
TC369916	GO:0005840	C	ribosome	mrna turnover protein 4 homolog	TC376629
TC369916	GO:0006139	P	nucleobase-containing compound metabolic process	mrna turnover protein 4 homolog	TC376636
TC369916	GO:0006412	P	translation	mrna turnover protein 4 homolog	TC376643
TC369926	GO:0003824	F	catalytic activity	protein binding protein	TC376650
TC369926	GO:0005739	C	mitochondrion	protein binding protein	TC376661
TC369926	GO:0016020	C	membrane	protein binding protein	TC376691
TC369926	GO:0008152	P	metabolic process	protein binding protein	TC376696
TC369926	GO:0005488	F	binding	protein binding protein	TC376705
TC369946	GO:0005975	P	carbohydrate metabolic process	chitinase 5-like	TC376721
TC369946	GO:0009607	P	response to biotic stimulus	chitinase 5-like	TC376736
TC369946	GO:0009605	P	response to external stimulus	chitinase 5-like	TC376758
TC369946	GO:0005737	C	cytoplasm	chitinase 5-like	TC376810
TC369946	GO:0009056	P	catabolic process	chitinase 5-like	TC376811
TC369946	GO:0005488	F	binding	chitinase 5-like	TC376823
TC369946	GO:0006950	P	response to stress	chitinase 5-like	TC376825
TC369946	GO:0009987	P	cellular process	chitinase 5-like	TC376827
TC369946	GO:0016787	F	hydrolase activity	chitinase 5-like	TC376835
TC369972	GO:0000166	F	nucleotide binding	t-complex protein 1 subunit epsilon	TC376848
TC369972	GO:0019538	P	protein metabolic process	t-complex protein 1 subunit epsilon	TC376870
TC369972	GO:0009987	P	cellular process	t-complex protein 1 subunit epsilon	TC376875
TC369979	GO:0003824	F	catalytic activity	nad dependent epimerase dehydratase family protein	TC376893
TC369979	GO:0007275	P	multicellular organismal development	nad dependent epimerase dehydratase family protein	TC376904
TC369979	GO:0005739	C	mitochondrion	nad dependent epimerase dehydratase family protein	TC376907
TC369979	GO:0016020	C	membrane	nad dependent epimerase dehydratase family protein	TC376917
TC369979	GO:0006464	P	cellular protein modification process	nad dependent epimerase dehydratase family protein	TC376934
TC369979	GO:0016740	F	transferase activity	nad dependent epimerase dehydratase family protein	TC376940
TC369979	GO:0005488	F	binding	nad dependent epimerase dehydratase family protein	TC376948
TC369979	GO:0005886	C	plasma membrane	nad dependent epimerase dehydratase family protein	TC376957
TC369979	GO:0009987	P	cellular process	nad dependent epimerase dehydratase family protein	TC376961
TC370001	GO:0008150	P	biological_process	mitochondrial ribosomal protein s10	TC377004
TC370001	GO:0005739	C	mitochondrion	mitochondrial ribosomal protein s10	TC377012
TC370001	GO:0005198	F	structural molecule activity	mitochondrial ribosomal protein s10	TC377024
TC370001	GO:0009058	P	biosynthetic process	mitochondrial ribosomal protein s10	TC377031
TC370001	GO:0005840	C	ribosome	mitochondrial ribosomal protein s10	TC377047
TC370001	GO:0006139	P	nucleobase-containing compound metabolic process	mitochondrial ribosomal protein s10	TC377055
TC370001	GO:0006412	P	translation	mitochondrial ribosomal protein s10	TC377076
TC370009	GO:0005840	C	ribosome	60s ribosomal protein l7-1	TC377086
TC370011	GO:0000166	F	nucleotide binding	eukaryotic translation initiation factor 3 subunit b-like	TC377154
TC370011	GO:0005515	F	protein binding	eukaryotic translation initiation factor 3 subunit b-like	TC377156
TC370011	GO:0005737	C	cytoplasm	eukaryotic translation initiation factor 3 subunit b-like	TC377177
TC370011	GO:0016043	P	cellular component organization	eukaryotic translation initiation factor 3 subunit b-like	TC377178
TC370011	GO:0008135	F	translation factor activity, nucleic acid binding	eukaryotic translation initiation factor 3 subunit b-like	TC377254
TC370011	GO:0005840	C	ribosome	eukaryotic translation initiation factor 3 subunit b-like	TC377257
TC370011	GO:0006412	P	translation	eukaryotic translation initiation factor 3 subunit b-like	TC377268
TC370013	GO:0000166	F	nucleotide binding	heat shock cognate 70 kda protein 1	TC377308
TC370013	GO:0003677	F	DNA binding	heat shock cognate 70 kda protein 1	TC377332
TC370015	GO:0000166	F	nucleotide binding	eukaryotic translation initiation factor 3 subunit b-like	TC377374
TC370015	GO:0005515	F	protein binding	eukaryotic translation initiation factor 3 subunit b-like	TC377378
TC370015	GO:0005737	C	cytoplasm	eukaryotic translation initiation factor 3 subunit b-like	TC377383
TC370015	GO:0016043	P	cellular component organization	eukaryotic translation initiation factor 3 subunit b-like	TC377401
TC370015	GO:0008135	F	translation factor activity, nucleic acid binding	eukaryotic translation initiation factor 3 subunit b-like	TC377421
TC370015	GO:0005840	C	ribosome	eukaryotic translation initiation factor 3 subunit b-like	TC377428
TC370015	GO:0006412	P	translation	eukaryotic translation initiation factor 3 subunit b-like	TC377431
TC370020	GO:0008150	P	biological_process	v-type proton atpase subunit c -like	TC377477
TC370020	GO:0009628	P	response to abiotic stimulus	v-type proton atpase subunit c -like	TC377508
TC370020	GO:0016020	C	membrane	v-type proton atpase subunit c -like	TC377512
TC370020	GO:0016043	P	cellular component organization	v-type proton atpase subunit c -like	TC377513
TC370020	GO:0005773	C	vacuole	v-type proton atpase subunit c -like	TC377516
TC370020	GO:0006810	P	transport	v-type proton atpase subunit c -like	TC377525
TC370020	GO:0005215	F	transporter activity	v-type proton atpase subunit c -like	TC377526
TC370020	GO:0006950	P	response to stress	v-type proton atpase subunit c -like	TC377531
TC370020	GO:0009987	P	cellular process	v-type proton atpase subunit c -like	TC377541
TC370020	GO:0016787	F	hydrolase activity	v-type proton atpase subunit c -like	TC377551
TC370027	GO:0005634	C	nucleus	cbf protein 4	TC377554
TC370027	GO:0003677	F	DNA binding	cbf protein 4	TC377583
TC370027	GO:0003700	F	sequence-specific DNA binding transcription factor activity	cbf protein 4	TC377598
TC370027	GO:0009058	P	biosynthetic process	cbf protein 4	TC377609
TC370027	GO:0006139	P	nucleobase-containing compound metabolic process	cbf protein 4	TC377620
TC370027	GO:0005622	C	intracellular	cbf protein 4	TC377622
TC370037	GO:0000166	F	nucleotide binding	elongation factor 2	TC377642
TC370037	GO:0008135	F	translation factor activity, nucleic acid binding	elongation factor 2	TC377643
TC370037	GO:0005840	C	ribosome	elongation factor 2	TC377650
TC370037	GO:0016787	F	hydrolase activity	elongation factor 2	TC377661
TC370037	GO:0006412	P	translation	elongation factor 2	TC377685
TC370038	GO:0005737	C	cytoplasm	peroxidase 12	TC377711
TC370038	GO:0003824	F	catalytic activity	peroxidase 12	TC377714
TC370038	GO:0008152	P	metabolic process	peroxidase 12	TC377729
TC370038	GO:0005488	F	binding	peroxidase 12	TC377753
TC370038	GO:0006950	P	response to stress	peroxidase 12	TC377758
TC370040	GO:0005777	C	peroxisome	3-hydroxybutyryl- dehydratase	TC377769
TC370040	GO:0003824	F	catalytic activity	3-hydroxybutyryl- dehydratase	TC377787
TC370040	GO:0009056	P	catabolic process	3-hydroxybutyryl- dehydratase	TC377788
TC370040	GO:0006629	P	lipid metabolic process	3-hydroxybutyryl- dehydratase	TC377794
TC370040	GO:0009536	C	plastid	3-hydroxybutyryl- dehydratase	TC377826
TC370040	GO:0009987	P	cellular process	3-hydroxybutyryl- dehydratase	TC377838
TC370044	GO:0008150	P	biological_process	60s ribosomal protein l19-1-like	TC377869
TC370044	GO:0005739	C	mitochondrion	60s ribosomal protein l19-1-like	TC377893
TC370044	GO:0005198	F	structural molecule activity	60s ribosomal protein l19-1-like	TC377900
TC370044	GO:0005840	C	ribosome	60s ribosomal protein l19-1-like	TC377911
TC370044	GO:0006412	P	translation	60s ribosomal protein l19-1-like	TC377918
TC370045	GO:0000166	F	nucleotide binding	poly -binding protein	TC377924
TC370045	GO:0003723	F	RNA binding	poly -binding protein	TC377948
TC370053	GO:0019538	P	protein metabolic process	predicted protein	TC377953
TC370053	GO:0009628	P	response to abiotic stimulus	predicted protein	TC377961
TC370053	GO:0009987	P	cellular process	predicted protein	TC377977
TC370053	GO:0006950	P	response to stress	predicted protein	TC377983
TC370058	GO:0009790	P	embryo development	maternal effect embryo arrest 14- partial	TC378002
TC370058	GO:0009791	P	post-embryonic development	maternal effect embryo arrest 14- partial	TC378004
TC370058	GO:0009536	C	plastid	maternal effect embryo arrest 14- partial	TC378007
TC370061	GO:0000166	F	nucleotide binding	poly -binding protein	TC378011
TC370061	GO:0003723	F	RNA binding	poly -binding protein	TC378018
TC370072	GO:0005488	F	binding	zinc finger protein 622-like	TC378037
TC370079	GO:0005515	F	protein binding	mitochondrial import receptor subunit tom20	TC378057
TC370079	GO:0016020	C	membrane	mitochondrial import receptor subunit tom20	TC378067
TC370079	GO:0005739	C	mitochondrion	mitochondrial import receptor subunit tom20	TC378074
TC370079	GO:0016043	P	cellular component organization	mitochondrial import receptor subunit tom20	TC378076
TC370079	GO:0006810	P	transport	mitochondrial import receptor subunit tom20	TC378081
TC370114	GO:0008150	P	biological_process	60s ribosomal protein l7a	TC378117
TC370114	GO:0005198	F	structural molecule activity	60s ribosomal protein l7a	TC378119
TC370114	GO:0005840	C	ribosome	60s ribosomal protein l7a	TC378121
TC370114	GO:0006412	P	translation	60s ribosomal protein l7a	TC378143
TC370153	GO:0000166	F	nucleotide binding	nadh dehydrogenase	TC378149
TC370153	GO:0005777	C	peroxisome	nadh dehydrogenase	TC378171
TC370153	GO:0003824	F	catalytic activity	nadh dehydrogenase	TC378173
TC370153	GO:0005739	C	mitochondrion	nadh dehydrogenase	TC378191
TC370153	GO:0016020	C	membrane	nadh dehydrogenase	TC378234
TC370153	GO:0008152	P	metabolic process	nadh dehydrogenase	TC378237
TC370153	GO:0009058	P	biosynthetic process	nadh dehydrogenase	TC378241
TC370153	GO:0009987	P	cellular process	nadh dehydrogenase	TC378242
TC370163	GO:0008150	P	biological_process	60s acidic ribosomal protein p0	TC378258
TC370163	GO:0005198	F	structural molecule activity	60s acidic ribosomal protein p0	TC378266
TC370163	GO:0005840	C	ribosome	60s acidic ribosomal protein p0	TC378272
TC370163	GO:0006412	P	translation	60s acidic ribosomal protein p0	TC378279
TC370164	GO:0009908	P	flower development	39s ribosomal protein mitochondrial-like	TC378283
TC370164	GO:0005739	C	mitochondrion	39s ribosomal protein mitochondrial-like	TC378321
TC370164	GO:0009791	P	post-embryonic development	39s ribosomal protein mitochondrial-like	TC378344
TC370164	GO:0016043	P	cellular component organization	39s ribosomal protein mitochondrial-like	TC378353
TC370164	GO:0006464	P	cellular protein modification process	39s ribosomal protein mitochondrial-like	TC378359
TC370164	GO:0005840	C	ribosome	39s ribosomal protein mitochondrial-like	TC378369
TC370165	GO:0019538	P	protein metabolic process	t-complex protein 1 subunit alpha	TC378407
TC370165	GO:0009056	P	catabolic process	t-complex protein 1 subunit alpha	TC378415
TC370165	GO:0009791	P	post-embryonic development	t-complex protein 1 subunit alpha	TC378417
TC370165	GO:0006464	P	cellular protein modification process	t-complex protein 1 subunit alpha	TC378425
TC370165	GO:0009058	P	biosynthetic process	t-complex protein 1 subunit alpha	TC378436
TC370165	GO:0006139	P	nucleobase-containing compound metabolic process	t-complex protein 1 subunit alpha	TC378445
TC370165	GO:0009987	P	cellular process	t-complex protein 1 subunit alpha	TC378468
TC370165	GO:0000166	F	nucleotide binding	t-complex protein 1 subunit alpha	TC378492
TC370165	GO:0005975	P	carbohydrate metabolic process	t-complex protein 1 subunit alpha	TC378500
TC370165	GO:0009628	P	response to abiotic stimulus	t-complex protein 1 subunit alpha	TC378515
TC370165	GO:0005515	F	protein binding	t-complex protein 1 subunit alpha	TC378530
TC370165	GO:0009908	P	flower development	t-complex protein 1 subunit alpha	TC378543
TC370165	GO:0016043	P	cellular component organization	t-complex protein 1 subunit alpha	TC378549
TC370165	GO:0005829	C	cytosol	t-complex protein 1 subunit alpha	TC378552
TC370173	GO:0000166	F	nucleotide binding	carbamoyl-phosphate synthase small chain	TC378554
TC370173	GO:0005737	C	cytoplasm	carbamoyl-phosphate synthase small chain	TC378558
TC370173	GO:0003824	F	catalytic activity	carbamoyl-phosphate synthase small chain	TC378561
TC370173	GO:0009056	P	catabolic process	carbamoyl-phosphate synthase small chain	TC378579
TC370173	GO:0008152	P	metabolic process	carbamoyl-phosphate synthase small chain	TC378585
TC370173	GO:0009058	P	biosynthetic process	carbamoyl-phosphate synthase small chain	TC378595
TC370173	GO:0006139	P	nucleobase-containing compound metabolic process	carbamoyl-phosphate synthase small chain	TC378597
TC370173	GO:0009536	C	plastid	carbamoyl-phosphate synthase small chain	TC378611
TC370173	GO:0009987	P	cellular process	carbamoyl-phosphate synthase small chain	TC378613
TC370183	GO:0005975	P	carbohydrate metabolic process	beta-glucosidase 6	TC378635
TC370183	GO:0005737	C	cytoplasm	beta-glucosidase 6	TC378641
TC370183	GO:0016787	F	hydrolase activity	beta-glucosidase 6	TC378645
TC370193	GO:0000166	F	nucleotide binding	nucleolin 2-like	TC378680
TC370193	GO:0003723	F	RNA binding	nucleolin 2-like	TC378691
TC370193	GO:0005730	C	nucleolus	nucleolin 2-like	TC378693
TC370193	GO:0006139	P	nucleobase-containing compound metabolic process	nucleolin 2-like	TC378697
TC370210	GO:0005576	C	extracellular region	germin-like protein 8-5	TC378706
TC370210	GO:0005488	F	binding	germin-like protein 8-5	TC378714
TC370210	GO:0003674	F	molecular_function	germin-like protein 8-5	TC378753
TC370213	GO:0005737	C	cytoplasm	acid phosphatase vanadium-dependent haloperoxidase related	TC378762
TC370213	GO:0003824	F	catalytic activity	acid phosphatase vanadium-dependent haloperoxidase related	TC378764
TC370213	GO:0016020	C	membrane	acid phosphatase vanadium-dependent haloperoxidase related	TC378766
TC370213	GO:0008152	P	metabolic process	acid phosphatase vanadium-dependent haloperoxidase related	TC378770
TC370213	GO:0006950	P	response to stress	acid phosphatase vanadium-dependent haloperoxidase related	TC378775
TC370252	GO:0019748	P	secondary metabolic process	glutathione peroxidase 4	TC378783
TC370252	GO:0009056	P	catabolic process	glutathione peroxidase 4	TC378788
TC370252	GO:0008152	P	metabolic process	glutathione peroxidase 4	TC378805
TC370252	GO:0009653	P	anatomical structure morphogenesis	glutathione peroxidase 4	TC378822
TC370252	GO:0009058	P	biosynthetic process	glutathione peroxidase 4	TC378870
TC370252	GO:0009856	P	pollination	glutathione peroxidase 4	TC378882
TC370252	GO:0006950	P	response to stress	glutathione peroxidase 4	TC378893
TC370252	GO:0009987	P	cellular process	glutathione peroxidase 4	TC378895
TC370252	GO:0003824	F	catalytic activity	glutathione peroxidase 4	TC378896
TC370252	GO:0005739	C	mitochondrion	glutathione peroxidase 4	TC378916
TC370252	GO:0006629	P	lipid metabolic process	glutathione peroxidase 4	TC378930
TC370252	GO:0016043	P	cellular component organization	glutathione peroxidase 4	TC378974
TC370252	GO:0030154	P	cell differentiation	glutathione peroxidase 4	TC378986
TC370252	GO:0005829	C	cytosol	glutathione peroxidase 4	TC379002
TC370252	GO:0016049	P	cell growth	glutathione peroxidase 4	TC379003
TC370255	GO:0008152	P	metabolic process	formamidase -like	TC379014
TC370255	GO:0016787	F	hydrolase activity	formamidase -like	TC379015
TC370259	GO:0005515	F	protein binding	probable glutathione s-transferase gstu6-like	TC379108
TC370259	GO:0008152	P	metabolic process	probable glutathione s-transferase gstu6-like	TC379116
TC370259	GO:0016740	F	transferase activity	probable glutathione s-transferase gstu6-like	TC379117
TC370259	GO:0009987	P	cellular process	probable glutathione s-transferase gstu6-like	TC379137
TC370260	GO:0005737	C	cytoplasm	caleosin 2	TC379143
TC370260	GO:0003824	F	catalytic activity	caleosin 2	TC379155
TC370260	GO:0016020	C	membrane	caleosin 2	TC379160
TC370260	GO:0008152	P	metabolic process	caleosin 2	TC379189
TC370260	GO:0005783	C	endoplasmic reticulum	caleosin 2	TC379219
TC370260	GO:0005488	F	binding	caleosin 2	TC379285
TC370260	GO:0005622	C	intracellular	caleosin 2	TC379290
TC370266	GO:0005730	C	nucleolus	ribosome production factor 2 homolog	TC379291
TC370266	GO:0006139	P	nucleobase-containing compound metabolic process	ribosome production factor 2 homolog	TC379297
TC370277	GO:0008150	P	biological_process	60s ribosomal protein l15	TC379321
TC370277	GO:0005739	C	mitochondrion	60s ribosomal protein l15	TC379339
TC370277	GO:0005198	F	structural molecule activity	60s ribosomal protein l15	TC379351
TC370277	GO:0005840	C	ribosome	60s ribosomal protein l15	TC379355
TC370277	GO:0009536	C	plastid	60s ribosomal protein l15	TC379360
TC370277	GO:0006412	P	translation	60s ribosomal protein l15	TC379382
TC370300	GO:0005618	C	cell wall	nucleobase-ascorbate transporter 6-like	TC379391
TC370300	GO:0016020	C	membrane	nucleobase-ascorbate transporter 6-like	TC379401
TC370300	GO:0005783	C	endoplasmic reticulum	nucleobase-ascorbate transporter 6-like	TC379413
TC370300	GO:0005773	C	vacuole	nucleobase-ascorbate transporter 6-like	TC379417
TC370300	GO:0005575	C	cellular_component	nucleobase-ascorbate transporter 6-like	TC379422
TC370300	GO:0006810	P	transport	nucleobase-ascorbate transporter 6-like	TC379427
TC370300	GO:0005215	F	transporter activity	nucleobase-ascorbate transporter 6-like	TC379444
TC370300	GO:0009987	P	cellular process	nucleobase-ascorbate transporter 6-like	TC379463
TC370303	GO:0005829	C	cytosol	co-chaperone protein sba1	TC379467
TC370303	GO:0005575	C	cellular_component	co-chaperone protein sba1	TC379488
TC370303	GO:0005886	C	plasma membrane	co-chaperone protein sba1	TC379498
TC370316	GO:0009056	P	catabolic process	seed maturation protein expressed	TC379500
TC370316	GO:0009536	C	plastid	seed maturation protein expressed	TC379504
TC370316	GO:0009987	P	cellular process	seed maturation protein expressed	TC379533
TC370320	GO:0000166	F	nucleotide binding	ribosome biogenesis protein bms1 homolog	TC379540
TC370320	GO:0005634	C	nucleus	ribosome biogenesis protein bms1 homolog	TC379541
TC370320	GO:0008150	P	biological_process	ribosome biogenesis protein bms1 homolog	TC379549
TC370320	GO:0008152	P	metabolic process	ribosome biogenesis protein bms1 homolog	TC379567
TC370320	GO:0006810	P	transport	ribosome biogenesis protein bms1 homolog	TC379626
TC370320	GO:0016787	F	hydrolase activity	ribosome biogenesis protein bms1 homolog	TC379641
TC370378	GO:0006810	P	transport	ran-binding protein 1	TC379657
TC370379	GO:0005737	C	cytoplasm	elongation factor 1-delta 1	TC379699
TC370379	GO:0008135	F	translation factor activity, nucleic acid binding	elongation factor 1-delta 1	TC379736
TC370379	GO:0005840	C	ribosome	elongation factor 1-delta 1	TC379737
TC370379	GO:0006412	P	translation	elongation factor 1-delta 1	TC379743
TC370387	GO:0008150	P	biological_process	40s ribosomal protein s9	TC379765
TC370387	GO:0003723	F	RNA binding	40s ribosomal protein s9	TC379778
TC370387	GO:0005198	F	structural molecule activity	40s ribosomal protein s9	TC379783
TC370387	GO:0005840	C	ribosome	40s ribosomal protein s9	TC379787
TC370387	GO:0006412	P	translation	40s ribosomal protein s9	TC379801
TC370396	GO:0005975	P	carbohydrate metabolic process	beta-glucosidase 5-like isoform 2	TC379807
TC370396	GO:0005737	C	cytoplasm	beta-glucosidase 5-like isoform 2	TC379840
TC370396	GO:0016787	F	hydrolase activity	beta-glucosidase 5-like isoform 2	TC379860
TC370458	GO:0000166	F	nucleotide binding	rna-binding protein raly-like	TC379862
TC370458	GO:0009536	C	plastid	rna-binding protein raly-like	TC379877
TC370497	GO:0005975	P	carbohydrate metabolic process	probable l-ascorbate peroxidase chloroplastic-like	TC379879
TC370497	GO:0003824	F	catalytic activity	probable l-ascorbate peroxidase chloroplastic-like	TC379882
TC370497	GO:0009056	P	catabolic process	probable l-ascorbate peroxidase chloroplastic-like	TC379883
TC370497	GO:0005739	C	mitochondrion	probable l-ascorbate peroxidase chloroplastic-like	TC379884
TC370497	GO:0008152	P	metabolic process	probable l-ascorbate peroxidase chloroplastic-like	TC379893
TC370497	GO:0005488	F	binding	probable l-ascorbate peroxidase chloroplastic-like	TC379917
TC370497	GO:0009536	C	plastid	probable l-ascorbate peroxidase chloroplastic-like	TC379975
TC370497	GO:0006950	P	response to stress	probable l-ascorbate peroxidase chloroplastic-like	TC379991
TC370497	GO:0009987	P	cellular process	probable l-ascorbate peroxidase chloroplastic-like	TC380005
TC370498	GO:0000166	F	nucleotide binding	obg-like atpase 1-like	TC380011
TC370498	GO:0005975	P	carbohydrate metabolic process	obg-like atpase 1-like	TC380024
TC370498	GO:0006091	P	generation of precursor metabolites and energy	obg-like atpase 1-like	TC380073
TC370498	GO:0009628	P	response to abiotic stimulus	obg-like atpase 1-like	TC380080
TC370498	GO:0009056	P	catabolic process	obg-like atpase 1-like	TC380084
TC370498	GO:0005829	C	cytosol	obg-like atpase 1-like	TC380093
TC370498	GO:0009058	P	biosynthetic process	obg-like atpase 1-like	TC380098
TC370498	GO:0005488	F	binding	obg-like atpase 1-like	TC380103
TC370498	GO:0005575	C	cellular_component	obg-like atpase 1-like	TC380116
TC370498	GO:0006810	P	transport	obg-like atpase 1-like	TC380126
TC370498	GO:0006950	P	response to stress	obg-like atpase 1-like	TC380147
TC370498	GO:0016787	F	hydrolase activity	obg-like atpase 1-like	TC380154
TC370501	GO:0019538	P	protein metabolic process	vacuolar-processing enzyme	TC380212
TC370501	GO:0005737	C	cytoplasm	vacuolar-processing enzyme	TC380243
TC370501	GO:0005739	C	mitochondrion	vacuolar-processing enzyme	TC380246
TC370501	GO:0016787	F	hydrolase activity	vacuolar-processing enzyme	TC380248
TC370528	GO:0005515	F	protein binding	glutathione s-transferase	TC380268
TC370528	GO:0003824	F	catalytic activity	glutathione s-transferase	TC380284
TC370528	GO:0005739	C	mitochondrion	glutathione s-transferase	TC380290
TC370528	GO:0008152	P	metabolic process	glutathione s-transferase	TC380303
TC370528	GO:0016740	F	transferase activity	glutathione s-transferase	TC380308
TC370528	GO:0009987	P	cellular process	glutathione s-transferase	TC380323
TC370532	GO:0005975	P	carbohydrate metabolic process	pyruvate decarboxylase isozyme 2	TC380331
TC370532	GO:0006091	P	generation of precursor metabolites and energy	pyruvate decarboxylase isozyme 2	TC380334
TC370532	GO:0003824	F	catalytic activity	pyruvate decarboxylase isozyme 2	TC380349
TC370532	GO:0009056	P	catabolic process	pyruvate decarboxylase isozyme 2	TC380374
TC370532	GO:0009058	P	biosynthetic process	pyruvate decarboxylase isozyme 2	TC380382
TC370532	GO:0005488	F	binding	pyruvate decarboxylase isozyme 2	TC380394
TC370588	GO:0000166	F	nucleotide binding	myo-inositol 1-phosphate synthase	TC380402
TC370588	GO:0005975	P	carbohydrate metabolic process	myo-inositol 1-phosphate synthase	TC380408
TC370588	GO:0008150	P	biological_process	myo-inositol 1-phosphate synthase	TC380417
TC370588	GO:0003824	F	catalytic activity	myo-inositol 1-phosphate synthase	TC380470
TC370588	GO:0016020	C	membrane	myo-inositol 1-phosphate synthase	TC380479
TC370588	GO:0006629	P	lipid metabolic process	myo-inositol 1-phosphate synthase	TC380497
TC370588	GO:0009058	P	biosynthetic process	myo-inositol 1-phosphate synthase	TC380520
TC370588	GO:0005773	C	vacuole	myo-inositol 1-phosphate synthase	TC380523
TC370588	GO:0006810	P	transport	myo-inositol 1-phosphate synthase	TC380536
TC370588	GO:0005215	F	transporter activity	myo-inositol 1-phosphate synthase	TC380540
TC370588	GO:0009987	P	cellular process	myo-inositol 1-phosphate synthase	TC380543
TC370588	GO:0016787	F	hydrolase activity	myo-inositol 1-phosphate synthase	TC380548
TC370595	GO:0008150	P	biological_process	60s ribosomal protein l19-1-like	TC380555
TC370595	GO:0005739	C	mitochondrion	60s ribosomal protein l19-1-like	TC380557
TC370595	GO:0005198	F	structural molecule activity	60s ribosomal protein l19-1-like	TC380572
TC370595	GO:0005840	C	ribosome	60s ribosomal protein l19-1-like	TC380580
TC370595	GO:0006412	P	translation	60s ribosomal protein l19-1-like	TC380591
TC370601	GO:0009628	P	response to abiotic stimulus	eukaryotic translation initiation factor 3 subunit 3	TC380621
TC370601	GO:0005737	C	cytoplasm	eukaryotic translation initiation factor 3 subunit 3	TC380625
TC370601	GO:0009791	P	post-embryonic development	eukaryotic translation initiation factor 3 subunit 3	TC380655
TC370601	GO:0016043	P	cellular component organization	eukaryotic translation initiation factor 3 subunit 3	TC380668
TC370601	GO:0006464	P	cellular protein modification process	eukaryotic translation initiation factor 3 subunit 3	TC380677
TC370601	GO:0005829	C	cytosol	eukaryotic translation initiation factor 3 subunit 3	TC380692
TC370601	GO:0008135	F	translation factor activity, nucleic acid binding	eukaryotic translation initiation factor 3 subunit 3	TC380694
TC370601	GO:0005840	C	ribosome	eukaryotic translation initiation factor 3 subunit 3	TC380726
TC370601	GO:0006412	P	translation	eukaryotic translation initiation factor 3 subunit 3	TC380733
TC370612	GO:0000166	F	nucleotide binding	glycine-rich rna-binding protein 2	TC380755
TC370612	GO:0003676	F	nucleic acid binding	glycine-rich rna-binding protein 2	TC380757
TC370628	GO:0005739	C	mitochondrion	graves disease carrier protein	TC380794
TC370628	GO:0016020	C	membrane	graves disease carrier protein	TC380797
TC370628	GO:0006810	P	transport	graves disease carrier protein	TC380810
TC370628	GO:0005215	F	transporter activity	graves disease carrier protein	TC380829
TC370628	GO:0009987	P	cellular process	graves disease carrier protein	TC380833
TC370633	GO:0000166	F	nucleotide binding	12-oxophytodienoate reductase 2	TC380874
TC370633	GO:0003824	F	catalytic activity	12-oxophytodienoate reductase 2	TC380903
TC370633	GO:0005739	C	mitochondrion	12-oxophytodienoate reductase 2	TC380905
TC370633	GO:0006629	P	lipid metabolic process	12-oxophytodienoate reductase 2	TC380919
TC370633	GO:0008152	P	metabolic process	12-oxophytodienoate reductase 2	TC380940
TC370633	GO:0009058	P	biosynthetic process	12-oxophytodienoate reductase 2	TC380952
TC370633	GO:0009987	P	cellular process	12-oxophytodienoate reductase 2	TC380959
TC370649	GO:0000166	F	nucleotide binding	glucose-6-phosphate 1- cytoplasmic isoform	TC380962
TC370649	GO:0005975	P	carbohydrate metabolic process	glucose-6-phosphate 1- cytoplasmic isoform	TC380965
TC370649	GO:0003824	F	catalytic activity	glucose-6-phosphate 1- cytoplasmic isoform	TC380974
TC370649	GO:0009056	P	catabolic process	glucose-6-phosphate 1- cytoplasmic isoform	TC380976
TC370649	GO:0008152	P	metabolic process	glucose-6-phosphate 1- cytoplasmic isoform	TC380987
TC370649	GO:0006139	P	nucleobase-containing compound metabolic process	glucose-6-phosphate 1- cytoplasmic isoform	TC380998
TC370649	GO:0009536	C	plastid	glucose-6-phosphate 1- cytoplasmic isoform	TC381034
TC370649	GO:0009987	P	cellular process	glucose-6-phosphate 1- cytoplasmic isoform	TC381051
TC370651	GO:0000166	F	nucleotide binding	polyadenylate-binding protein 2	TC381055
TC370651	GO:0003676	F	nucleic acid binding	polyadenylate-binding protein 2	TC381056
TC370664	GO:0000166	F	nucleotide binding	minor allergen alt a 7-like	TC381062
TC370664	GO:0003824	F	catalytic activity	minor allergen alt a 7-like	TC381068
TC370664	GO:0008152	P	metabolic process	minor allergen alt a 7-like	TC381131
TC370664	GO:0009058	P	biosynthetic process	minor allergen alt a 7-like	TC381139
TC370664	GO:0006139	P	nucleobase-containing compound metabolic process	minor allergen alt a 7-like	TC381148
TC370690	GO:0000166	F	nucleotide binding	serine threonine-protein kinase 2 19-like	TC381157
TC370690	GO:0008152	P	metabolic process	serine threonine-protein kinase 2 19-like	TC381174
TC370690	GO:0006464	P	cellular protein modification process	serine threonine-protein kinase 2 19-like	TC381190
TC370690	GO:0005840	C	ribosome	serine threonine-protein kinase 2 19-like	TC381213
TC370690	GO:0016301	F	kinase activity	serine threonine-protein kinase 2 19-like	TC381214
TC370690	GO:0009987	P	cellular process	serine threonine-protein kinase 2 19-like	TC381215
TC370710	GO:0000166	F	nucleotide binding	glycine-rich rna-binding protein mitochondrial-like	TC381219
TC370710	GO:0003676	F	nucleic acid binding	glycine-rich rna-binding protein mitochondrial-like	TC381220
TC370710	GO:0005739	C	mitochondrion	glycine-rich rna-binding protein mitochondrial-like	TC381250
TC370723	GO:0000166	F	nucleotide binding	abc transporter f family member 1-like	TC381251
TC370723	GO:0009536	C	plastid	abc transporter f family member 1-like	TC381257
TC370723	GO:0016787	F	hydrolase activity	abc transporter f family member 1-like	TC381313
TC370724	GO:0019538	P	protein metabolic process	dnaj homolog subfamily b member 4-like	TC381316
TC370724	GO:0005515	F	protein binding	dnaj homolog subfamily b member 4-like	TC381329
TC370724	GO:0009987	P	cellular process	dnaj homolog subfamily b member 4-like	TC381334
TC370732	GO:0008150	P	biological_process	60s ribosomal protein l5-1-like	TC381365
TC370732	GO:0003723	F	RNA binding	60s ribosomal protein l5-1-like	TC381382
TC370732	GO:0005198	F	structural molecule activity	60s ribosomal protein l5-1-like	TC381385
TC370732	GO:0005840	C	ribosome	60s ribosomal protein l5-1-like	TC381389
TC370732	GO:0006412	P	translation	60s ribosomal protein l5-1-like	TC381416
TC370743	GO:0008150	P	biological_process	60s ribosomal protein l19-1-like	TC381439
TC370743	GO:0005739	C	mitochondrion	60s ribosomal protein l19-1-like	TC381442
TC370743	GO:0005198	F	structural molecule activity	60s ribosomal protein l19-1-like	TC381446
TC370743	GO:0005840	C	ribosome	60s ribosomal protein l19-1-like	TC381452
TC370743	GO:0006412	P	translation	60s ribosomal protein l19-1-like	TC381463
TC370756	GO:0000166	F	nucleotide binding	gtp-binding protein homolog	TC381491
TC370756	GO:0005739	C	mitochondrion	gtp-binding protein homolog	TC381523
TC370756	GO:0008135	F	translation factor activity, nucleic acid binding	gtp-binding protein homolog	TC381539
TC370756	GO:0005840	C	ribosome	gtp-binding protein homolog	TC381549
TC370756	GO:0016787	F	hydrolase activity	gtp-binding protein homolog	TC381557
TC370756	GO:0006412	P	translation	gtp-binding protein homolog	TC381565
TC370771	GO:0000166	F	nucleotide binding	splicing factor u2af 38 kda subunit	TC381583
TC370771	GO:0005634	C	nucleus	splicing factor u2af 38 kda subunit	TC381600
TC370771	GO:0003677	F	DNA binding	splicing factor u2af 38 kda subunit	TC381601
TC370771	GO:0003723	F	RNA binding	splicing factor u2af 38 kda subunit	TC381619
TC370771	GO:0005488	F	binding	splicing factor u2af 38 kda subunit	TC381630
TC370771	GO:0006139	P	nucleobase-containing compound metabolic process	splicing factor u2af 38 kda subunit	TC381636
TC370776	GO:0016043	P	cellular component organization	duf2039 family protein	TC381638
TC370776	GO:0006139	P	nucleobase-containing compound metabolic process	duf2039 family protein	TC381652
TC370777	GO:0009838	P	abscission	probable adp-ribosylation factor gtpase-activating protein agd5	TC381656
TC370777	GO:0005768	C	endosome	probable adp-ribosylation factor gtpase-activating protein agd5	TC381660
TC370777	GO:0005737	C	cytoplasm	probable adp-ribosylation factor gtpase-activating protein agd5	TC381661
TC370777	GO:0009908	P	flower development	probable adp-ribosylation factor gtpase-activating protein agd5	TC381668
TC370777	GO:0007165	P	signal transduction	probable adp-ribosylation factor gtpase-activating protein agd5	TC381672
TC370777	GO:0008152	P	metabolic process	probable adp-ribosylation factor gtpase-activating protein agd5	TC381717
TC370777	GO:0006464	P	cellular protein modification process	probable adp-ribosylation factor gtpase-activating protein agd5	TC381740
TC370777	GO:0005829	C	cytosol	probable adp-ribosylation factor gtpase-activating protein agd5	TC381742
TC370777	GO:0005794	C	Golgi apparatus	probable adp-ribosylation factor gtpase-activating protein agd5	TC381747
TC370777	GO:0009058	P	biosynthetic process	probable adp-ribosylation factor gtpase-activating protein agd5	TC381760
TC370777	GO:0005488	F	binding	probable adp-ribosylation factor gtpase-activating protein agd5	TC381764
TC370777	GO:0030234	F	enzyme regulator activity	probable adp-ribosylation factor gtpase-activating protein agd5	TC381778
TC370783	GO:0016020	C	membrane	cold acclimation protein cor413-pm1	TC381782
TC370783	GO:0005773	C	vacuole	cold acclimation protein cor413-pm1	TC381784
TC370783	GO:0005886	C	plasma membrane	cold acclimation protein cor413-pm1	TC381811
TC370813	GO:0000166	F	nucleotide binding	dead-box atp-dependent rna helicase 27-like	TC381812
TC370813	GO:0008150	P	biological_process	dead-box atp-dependent rna helicase 27-like	TC381826
TC370813	GO:0003723	F	RNA binding	dead-box atp-dependent rna helicase 27-like	TC381842
TC370813	GO:0005198	F	structural molecule activity	dead-box atp-dependent rna helicase 27-like	TC381877
TC370813	GO:0005840	C	ribosome	dead-box atp-dependent rna helicase 27-like	TC381881
TC370813	GO:0016787	F	hydrolase activity	dead-box atp-dependent rna helicase 27-like	TC381885
TC370813	GO:0006412	P	translation	dead-box atp-dependent rna helicase 27-like	TC381929
TC370818	GO:0003824	F	catalytic activity	glutamate decarboxylase	TC381942
TC370818	GO:0008152	P	metabolic process	glutamate decarboxylase	TC381961
TC370818	GO:0005488	F	binding	glutamate decarboxylase	TC381990
TC370818	GO:0009987	P	cellular process	glutamate decarboxylase	TC382027
TC370835	GO:0005488	F	binding	rna-binding protein cabeza	TC382040
TC370836	GO:0008150	P	biological_process	60s ribosomal protein l18a	TC382066
TC370836	GO:0005198	F	structural molecule activity	60s ribosomal protein l18a	TC382068
TC370836	GO:0005840	C	ribosome	60s ribosomal protein l18a	TC382081
TC370836	GO:0006412	P	translation	60s ribosomal protein l18a	TC382094
TC370851	GO:0000166	F	nucleotide binding	asparagine synthetase	TC382144
TC370851	GO:0009628	P	response to abiotic stimulus	asparagine synthetase	TC382150
TC370851	GO:0003824	F	catalytic activity	asparagine synthetase	TC382170
TC370851	GO:0009056	P	catabolic process	asparagine synthetase	TC382173
TC370851	GO:0008152	P	metabolic process	asparagine synthetase	TC382177
TC370851	GO:0009058	P	biosynthetic process	asparagine synthetase	TC382183
TC370851	GO:0009987	P	cellular process	asparagine synthetase	TC382185
TC370860	GO:0008150	P	biological_process	60s ribosomal protein l10a-1	TC382187
TC370860	GO:0003723	F	RNA binding	60s ribosomal protein l10a-1	TC382217
TC370860	GO:0005198	F	structural molecule activity	60s ribosomal protein l10a-1	TC382242
TC370860	GO:0005840	C	ribosome	60s ribosomal protein l10a-1	TC382243
TC370860	GO:0006412	P	translation	60s ribosomal protein l10a-1	TC382253
TC370913	GO:0008150	P	biological_process	60s ribosomal protein l10-3	TC382254
TC370913	GO:0005198	F	structural molecule activity	60s ribosomal protein l10-3	TC382255
TC370913	GO:0005840	C	ribosome	60s ribosomal protein l10-3	TC382259
TC370913	GO:0006412	P	translation	60s ribosomal protein l10-3	TC382271
TC370922	GO:0008152	P	metabolic process	zn-dependent including glyoxylase	TC382273
TC370922	GO:0009536	C	plastid	zn-dependent including glyoxylase	TC382306
TC370922	GO:0016787	F	hydrolase activity	zn-dependent including glyoxylase	TC382311
TC370935	GO:0005515	F	protein binding	glutathione s-transferase	TC382347
TC370935	GO:0003824	F	catalytic activity	glutathione s-transferase	TC382352
TC370935	GO:0009056	P	catabolic process	glutathione s-transferase	TC382357
TC370935	GO:0005739	C	mitochondrion	glutathione s-transferase	TC382363
TC370935	GO:0008152	P	metabolic process	glutathione s-transferase	TC382372
TC370935	GO:0016740	F	transferase activity	glutathione s-transferase	TC382381
TC370935	GO:0009987	P	cellular process	glutathione s-transferase	TC382383
TC370938	GO:0003824	F	catalytic activity	n-(5 -phosphoribosyl)anthranilate isomerase	TC382389
TC370938	GO:0009058	P	biosynthetic process	n-(5 -phosphoribosyl)anthranilate isomerase	TC382418
TC370938	GO:0009536	C	plastid	n-(5 -phosphoribosyl)anthranilate isomerase	TC382425
TC370938	GO:0009987	P	cellular process	n-(5 -phosphoribosyl)anthranilate isomerase	TC382430
TC370971	GO:0005515	F	protein binding	ga-binding protein subunit beta-2-like	TC382431
TC370978	GO:0000166	F	nucleotide binding	protein aig1	TC382451
TC370979	GO:0008150	P	biological_process	60s ribosomal protein l13a-4	TC382456
TC370979	GO:0005198	F	structural molecule activity	60s ribosomal protein l13a-4	TC382493
TC370979	GO:0005840	C	ribosome	60s ribosomal protein l13a-4	TC382504
TC370979	GO:0006412	P	translation	60s ribosomal protein l13a-4	TC382512
TC371008	GO:0009628	P	response to abiotic stimulus	dehydrin dhn3	TC382517
TC371008	GO:0006950	P	response to stress	dehydrin dhn3	TC382532
TC371012	GO:0005634	C	nucleus	kda class i heat shock protein 3	TC382534
TC371012	GO:0009628	P	response to abiotic stimulus	kda class i heat shock protein 3	TC382550
TC371012	GO:0006950	P	response to stress	kda class i heat shock protein 3	TC382579
TC371038	GO:0008152	P	metabolic process	protein plant cadmium resistance 8-like	TC382585
TC371038	GO:0016740	F	transferase activity	protein plant cadmium resistance 8-like	TC382615
TC371053	GO:0019748	P	secondary metabolic process	glutathione peroxidase 4	TC382616
TC371053	GO:0009056	P	catabolic process	glutathione peroxidase 4	TC382622
TC371053	GO:0008152	P	metabolic process	glutathione peroxidase 4	TC382624
TC371053	GO:0009653	P	anatomical structure morphogenesis	glutathione peroxidase 4	TC382646
TC371053	GO:0009058	P	biosynthetic process	glutathione peroxidase 4	TC382647
TC371053	GO:0009856	P	pollination	glutathione peroxidase 4	TC382650
TC371053	GO:0006950	P	response to stress	glutathione peroxidase 4	TC382659
TC371053	GO:0009987	P	cellular process	glutathione peroxidase 4	TC382675
TC371053	GO:0003824	F	catalytic activity	glutathione peroxidase 4	TC382684
TC371053	GO:0005739	C	mitochondrion	glutathione peroxidase 4	TC382705
TC371053	GO:0006629	P	lipid metabolic process	glutathione peroxidase 4	TC382737
TC371053	GO:0016043	P	cellular component organization	glutathione peroxidase 4	TC382742
TC371053	GO:0030154	P	cell differentiation	glutathione peroxidase 4	TC382749
TC371053	GO:0005829	C	cytosol	glutathione peroxidase 4	TC382773
TC371053	GO:0016049	P	cell growth	glutathione peroxidase 4	TC382783
TC371061	GO:0000166	F	nucleotide binding	splicing factor	TC382785
TC371061	GO:0003676	F	nucleic acid binding	splicing factor	TC382786
TC371061	GO:0005488	F	binding	splicing factor	TC382792
TC371061	GO:0009536	C	plastid	splicing factor	TC382793
TC371076	GO:0005737	C	cytoplasm	rna-binding protein nob1-like	TC382794
TC371076	GO:0007275	P	multicellular organismal development	rna-binding protein nob1-like	TC382812
TC371076	GO:0004518	F	nuclease activity	rna-binding protein nob1-like	TC382818
TC371076	GO:0006139	P	nucleobase-containing compound metabolic process	rna-binding protein nob1-like	TC382820
TC371076	GO:0006810	P	transport	rna-binding protein nob1-like	TC382833
TC371089	GO:0006629	P	lipid metabolic process	farnesyl pyrophosphate synthase-like	TC382837
TC371089	GO:0009058	P	biosynthetic process	farnesyl pyrophosphate synthase-like	TC382868
TC371089	GO:0016740	F	transferase activity	farnesyl pyrophosphate synthase-like	TC382891
TC371089	GO:0009987	P	cellular process	farnesyl pyrophosphate synthase-like	TC382903
TC371091	GO:0005515	F	protein binding	mitochondrial import receptor subunit tom20	TC382934
TC371091	GO:0016020	C	membrane	mitochondrial import receptor subunit tom20	TC382948
TC371091	GO:0005739	C	mitochondrion	mitochondrial import receptor subunit tom20	TC382962
TC371091	GO:0016043	P	cellular component organization	mitochondrial import receptor subunit tom20	TC382974
TC371091	GO:0006810	P	transport	mitochondrial import receptor subunit tom20	TC382986
TC371145	GO:0003824	F	catalytic activity	tropinone reductase homolog at1g07440-like	TC383028
TC371145	GO:0008152	P	metabolic process	tropinone reductase homolog at1g07440-like	TC383029
TC371146	GO:0003677	F	DNA binding	ubiquinone biosynthesis protein mitochondrial-like	TC383064
TC371146	GO:0005739	C	mitochondrion	ubiquinone biosynthesis protein mitochondrial-like	TC383087
TC371146	GO:0009058	P	biosynthetic process	ubiquinone biosynthesis protein mitochondrial-like	TC383108
TC371146	GO:0009987	P	cellular process	ubiquinone biosynthesis protein mitochondrial-like	TC383145
TC371147	GO:0007275	P	multicellular organismal development	deoxyhypusine synthase	TC383167
TC371147	GO:0009056	P	catabolic process	deoxyhypusine synthase	TC383182
TC371147	GO:0006464	P	cellular protein modification process	deoxyhypusine synthase	TC383202
TC371147	GO:0009058	P	biosynthetic process	deoxyhypusine synthase	TC383205
TC371147	GO:0016740	F	transferase activity	deoxyhypusine synthase	TC383232
TC371147	GO:0009987	P	cellular process	deoxyhypusine synthase	TC383234
TC371203	GO:0005739	C	mitochondrion	probable mitochondrial adenine nucleotide transporter btl3-like	TC383240
TC371203	GO:0016020	C	membrane	probable mitochondrial adenine nucleotide transporter btl3-like	TC383248
TC371203	GO:0006810	P	transport	probable mitochondrial adenine nucleotide transporter btl3-like	TC383253
TC371203	GO:0009536	C	plastid	probable mitochondrial adenine nucleotide transporter btl3-like	TC383264
TC371203	GO:0009987	P	cellular process	probable mitochondrial adenine nucleotide transporter btl3-like	TC383271
TC371228	GO:0009056	P	catabolic process	tobamovirus multiplication protein 1	TC383286
TC371228	GO:0016020	C	membrane	tobamovirus multiplication protein 1	TC383303
TC371228	GO:0005773	C	vacuole	tobamovirus multiplication protein 1	TC383306
TC371228	GO:0009987	P	cellular process	tobamovirus multiplication protein 1	TC383323
TC371238	GO:0008152	P	metabolic process	hypothetical protein TRIUR3_17822	TC383344
TC371238	GO:0016787	F	hydrolase activity	hypothetical protein TRIUR3_17822	TC383367
TC371245	GO:0006629	P	lipid metabolic process	glucose-induced degradation protein 4 homolog	TC383368
TC371245	GO:0009058	P	biosynthetic process	glucose-induced degradation protein 4 homolog	TC383371
TC371245	GO:0009987	P	cellular process	glucose-induced degradation protein 4 homolog	TC383386
TC371248	GO:0016020	C	membrane	outer envelope pore protein chloroplastic-like isoform x2	TC383431
TC371248	GO:0005575	C	cellular_component	outer envelope pore protein chloroplastic-like isoform x2	TC383463
TC371248	GO:0006810	P	transport	outer envelope pore protein chloroplastic-like isoform x2	TC383494
TC371248	GO:0009536	C	plastid	outer envelope pore protein chloroplastic-like isoform x2	TC383500
TC371248	GO:0005215	F	transporter activity	outer envelope pore protein chloroplastic-like isoform x2	TC383522
TC371248	GO:0009987	P	cellular process	outer envelope pore protein chloroplastic-like isoform x2	TC383533
TC371271	GO:0005737	C	cytoplasm	b chain angstroms resolution structure analysis of two refined n- acetylneuraminyllactose-wheat germ agglutinin isolectin complexes	TC383547
TC371271	GO:0005488	F	binding	b chain angstroms resolution structure analysis of two refined n- acetylneuraminyllactose-wheat germ agglutinin isolectin complexes	TC383549
TC371271	GO:0030246	F	carbohydrate binding	b chain angstroms resolution structure analysis of two refined n- acetylneuraminyllactose-wheat germ agglutinin isolectin complexes	TC383560
TC371333	GO:0005634	C	nucleus	kda class i heat shock	TC383601
TC371333	GO:0009628	P	response to abiotic stimulus	kda class i heat shock	TC383622
TC371333	GO:0006950	P	response to stress	kda class i heat shock	TC383629
TC371337	GO:0006091	P	generation of precursor metabolites and energy	cytochrome c oxidase subunit 3	TC383647
TC371337	GO:0003824	F	catalytic activity	cytochrome c oxidase subunit 3	TC383708
TC371337	GO:0016020	C	membrane	cytochrome c oxidase subunit 3	TC383711
TC371337	GO:0005739	C	mitochondrion	cytochrome c oxidase subunit 3	TC383724
TC371337	GO:0006139	P	nucleobase-containing compound metabolic process	cytochrome c oxidase subunit 3	TC383729
TC371337	GO:0006810	P	transport	cytochrome c oxidase subunit 3	TC383746
TC371337	GO:0005215	F	transporter activity	cytochrome c oxidase subunit 3	TC383754
TC371337	GO:0009987	P	cellular process	cytochrome c oxidase subunit 3	TC383793
TC371343	GO:0000166	F	nucleotide binding	abc transporter f family member 1-like	TC383797
TC371343	GO:0008152	P	metabolic process	abc transporter f family member 1-like	TC383807
TC371343	GO:0006810	P	transport	abc transporter f family member 1-like	TC383811
TC371343	GO:0009536	C	plastid	abc transporter f family member 1-like	TC383813
TC371343	GO:0005215	F	transporter activity	abc transporter f family member 1-like	TC383823
TC371343	GO:0016787	F	hydrolase activity	abc transporter f family member 1-like	TC383859
TC371344	GO:0005737	C	cytoplasm	cation transport protein chac	TC383860
TC371347	GO:0005829	C	cytosol	otu domain-containing protein 6b-like	TC383865
TC371347	GO:0006810	P	transport	otu domain-containing protein 6b-like	TC383881
TC371354	GO:0019538	P	protein metabolic process	lipase-related family protein	TC383898
TC371354	GO:0006629	P	lipid metabolic process	lipase-related family protein	TC383906
TC371354	GO:0009058	P	biosynthetic process	lipase-related family protein	TC383919
TC371354	GO:0016740	F	transferase activity	lipase-related family protein	TC383920
TC371354	GO:0006810	P	transport	lipase-related family protein	TC383924
TC371354	GO:0009987	P	cellular process	lipase-related family protein	TC383936
TC371354	GO:0016787	F	hydrolase activity	lipase-related family protein	TC383949
TC371376	GO:0003677	F	DNA binding	dna binding protein	TC383952
TC371376	GO:0009058	P	biosynthetic process	dna binding protein	TC383966
TC371376	GO:0016740	F	transferase activity	dna binding protein	TC383996
TC371376	GO:0005730	C	nucleolus	dna binding protein	TC384014
TC371376	GO:0006139	P	nucleobase-containing compound metabolic process	dna binding protein	TC384023
TC371376	GO:0005654	C	nucleoplasm	dna binding protein	TC384027
TC371397	GO:0000166	F	nucleotide binding	tpa: beta tubulin6 isoform 1	TC384048
TC371397	GO:0008150	P	biological_process	tpa: beta tubulin6 isoform 1	TC384067
TC371397	GO:0005856	C	cytoskeleton	tpa: beta tubulin6 isoform 1	TC384069
TC371397	GO:0005737	C	cytoplasm	tpa: beta tubulin6 isoform 1	TC384072
TC371397	GO:0005198	F	structural molecule activity	tpa: beta tubulin6 isoform 1	TC384076
TC371397	GO:0016043	P	cellular component organization	tpa: beta tubulin6 isoform 1	TC384084
TC371397	GO:0009987	P	cellular process	tpa: beta tubulin6 isoform 1	TC384092
TC371397	GO:0016787	F	hydrolase activity	tpa: beta tubulin6 isoform 1	TC384097
TC371400	GO:0005975	P	carbohydrate metabolic process	invertase inhibitor	TC384106
TC371400	GO:0005737	C	cytoplasm	invertase inhibitor	TC384132
TC371400	GO:0008152	P	metabolic process	invertase inhibitor	TC384134
TC371400	GO:0030234	F	enzyme regulator activity	invertase inhibitor	TC384160
TC371400	GO:0009987	P	cellular process	invertase inhibitor	TC384181
TC371400	GO:0016787	F	hydrolase activity	invertase inhibitor	TC384185
TC371411	GO:0016020	C	membrane	protein brittle- chloroplastic amyloplastic	TC384212
TC371411	GO:0006810	P	transport	protein brittle- chloroplastic amyloplastic	TC384224
TC371411	GO:0009987	P	cellular process	protein brittle- chloroplastic amyloplastic	TC384232
TC371416	GO:0003676	F	nucleic acid binding	aldose reductase	TC384252
TC371416	GO:0003824	F	catalytic activity	aldose reductase	TC384263
TC371416	GO:0008152	P	metabolic process	aldose reductase	TC384272
TC371446	GO:0000166	F	nucleotide binding	serine threonine-protein kinase sapk10	TC384293
TC371446	GO:0007165	P	signal transduction	serine threonine-protein kinase sapk10	TC384330
TC371446	GO:0009719	P	response to endogenous stimulus	serine threonine-protein kinase sapk10	TC384344
TC371446	GO:0008152	P	metabolic process	serine threonine-protein kinase sapk10	TC384348
TC371446	GO:0006464	P	cellular protein modification process	serine threonine-protein kinase sapk10	TC384362
TC371446	GO:0016301	F	kinase activity	serine threonine-protein kinase sapk10	TC384365
TC371446	GO:0009987	P	cellular process	serine threonine-protein kinase sapk10	TC384373
TC371459	GO:0005634	C	nucleus	kda class i heat shock	TC384406
TC371459	GO:0009628	P	response to abiotic stimulus	kda class i heat shock	TC384419
TC371459	GO:0006950	P	response to stress	kda class i heat shock	TC384422
TC371474	GO:0019538	P	protein metabolic process	peptidase m48-like	TC384447
TC371474	GO:0016020	C	membrane	peptidase m48-like	TC384476
TC371474	GO:0008152	P	metabolic process	peptidase m48-like	TC384477
TC371474	GO:0009058	P	biosynthetic process	peptidase m48-like	TC384483
TC371474	GO:0005488	F	binding	peptidase m48-like	TC384504
TC371474	GO:0009536	C	plastid	peptidase m48-like	TC384505
TC371474	GO:0009987	P	cellular process	peptidase m48-like	TC384556
TC371474	GO:0016787	F	hydrolase activity	peptidase m48-like	TC384574
TC371477	GO:0005634	C	nucleus	protein yabby 4-like	TC384579
TC371477	GO:0030154	P	cell differentiation	protein yabby 4-like	TC384588
TC371477	GO:0005488	F	binding	protein yabby 4-like	TC384594
TC371481	GO:0005739	C	mitochondrion	iron-sulfur cluster assembly protein 1-like	TC384599
TC371481	GO:0016043	P	cellular component organization	iron-sulfur cluster assembly protein 1-like	TC384605
TC371481	GO:0009058	P	biosynthetic process	iron-sulfur cluster assembly protein 1-like	TC384612
TC371481	GO:0005488	F	binding	iron-sulfur cluster assembly protein 1-like	TC384618
TC371519	GO:0005739	C	mitochondrion	conserved domain partial	TC384625
TC371537	GO:0009628	P	response to abiotic stimulus	dehydrin dhn3	TC384627
TC371537	GO:0006950	P	response to stress	dehydrin dhn3	TC384689
TC371684	GO:0005515	F	protein binding	tpa: ring zinc finger domain superfamily protein	TC384710
TC371684	GO:0005737	C	cytoplasm	tpa: ring zinc finger domain superfamily protein	TC384744
TC371684	GO:0003824	F	catalytic activity	tpa: ring zinc finger domain superfamily protein	TC384758
TC371684	GO:0008152	P	metabolic process	tpa: ring zinc finger domain superfamily protein	TC384765
TC371684	GO:0005488	F	binding	tpa: ring zinc finger domain superfamily protein	TC384773
TC371689	GO:0003677	F	DNA binding	nac transcription factor 2b	TC384793
TC371689	GO:0009058	P	biosynthetic process	nac transcription factor 2b	TC384799
TC371689	GO:0006139	P	nucleobase-containing compound metabolic process	nac transcription factor 2b	TC384803
TC371704	GO:0008150	P	biological_process	protein synthesis inhibitor ii	TC384806
TC371704	GO:0009607	P	response to biotic stimulus	protein synthesis inhibitor ii	TC384824
TC371704	GO:0009605	P	response to external stimulus	protein synthesis inhibitor ii	TC384825
TC371704	GO:0005737	C	cytoplasm	protein synthesis inhibitor ii	TC384843
TC371704	GO:0006950	P	response to stress	protein synthesis inhibitor ii	TC384849
TC371704	GO:0016787	F	hydrolase activity	protein synthesis inhibitor ii	TC384869
TC371704	GO:0006412	P	translation	protein synthesis inhibitor ii	TC384873
TC371712	GO:0003677	F	DNA binding	ring finger-like protein	TC384875
TC371712	GO:0005515	F	protein binding	ring finger-like protein	TC384900
TC371712	GO:0005488	F	binding	ring finger-like protein	TC384909
TC371712	GO:0009536	C	plastid	ring finger-like protein	TC384925
TC371719	GO:0009628	P	response to abiotic stimulus	gnat family acetyltransferase	TC384938
TC371719	GO:0009791	P	post-embryonic development	gnat family acetyltransferase	TC384970
TC371726	GO:0019538	P	protein metabolic process	e3 sumo-protein ligase mms21-like	TC384971
TC371726	GO:0008150	P	biological_process	e3 sumo-protein ligase mms21-like	TC384986
TC371726	GO:0007275	P	multicellular organismal development	e3 sumo-protein ligase mms21-like	TC385007
TC371726	GO:0009056	P	catabolic process	e3 sumo-protein ligase mms21-like	TC385012
TC371726	GO:0007165	P	signal transduction	e3 sumo-protein ligase mms21-like	TC385024
TC371726	GO:0006464	P	cellular protein modification process	e3 sumo-protein ligase mms21-like	TC385025
TC371726	GO:0009653	P	anatomical structure morphogenesis	e3 sumo-protein ligase mms21-like	TC385035
TC371726	GO:0009058	P	biosynthetic process	e3 sumo-protein ligase mms21-like	TC385045
TC371726	GO:0005488	F	binding	e3 sumo-protein ligase mms21-like	TC385054
TC371726	GO:0006259	P	DNA metabolic process	e3 sumo-protein ligase mms21-like	TC385061
TC371726	GO:0005622	C	intracellular	e3 sumo-protein ligase mms21-like	TC385074
TC371726	GO:0006950	P	response to stress	e3 sumo-protein ligase mms21-like	TC385078
TC371726	GO:0009987	P	cellular process	e3 sumo-protein ligase mms21-like	TC385109
TC371726	GO:0040007	P	growth	e3 sumo-protein ligase mms21-like	TC385120
TC371726	GO:0007049	P	cell cycle	e3 sumo-protein ligase mms21-like	TC385138
TC371726	GO:0005634	C	nucleus	e3 sumo-protein ligase mms21-like	TC385151
TC371726	GO:0005515	F	protein binding	e3 sumo-protein ligase mms21-like	TC385182
TC371726	GO:0005737	C	cytoplasm	e3 sumo-protein ligase mms21-like	TC385195
TC371726	GO:0003824	F	catalytic activity	e3 sumo-protein ligase mms21-like	TC385251
TC371726	GO:0009719	P	response to endogenous stimulus	e3 sumo-protein ligase mms21-like	TC385278
TC371726	GO:0016043	P	cellular component organization	e3 sumo-protein ligase mms21-like	TC385281
TC371726	GO:0016740	F	transferase activity	e3 sumo-protein ligase mms21-like	TC385285
TC371737	GO:0000166	F	nucleotide binding	hexokinase 1	TC385302
TC371737	GO:0005975	P	carbohydrate metabolic process	hexokinase 1	TC385307
TC371737	GO:0006091	P	generation of precursor metabolites and energy	hexokinase 1	TC385322
TC371737	GO:0005737	C	cytoplasm	hexokinase 1	TC385323
TC371737	GO:0009056	P	catabolic process	hexokinase 1	TC385327
TC371737	GO:0008152	P	metabolic process	hexokinase 1	TC385340
TC371737	GO:0009058	P	biosynthetic process	hexokinase 1	TC385361
TC371737	GO:0016301	F	kinase activity	hexokinase 1	TC385373
TC371737	GO:0009987	P	cellular process	hexokinase 1	TC385389
TC371741	GO:0019538	P	protein metabolic process	ribosome biogenesis protein nsa2 homolog	TC385415
TC371741	GO:0005856	C	cytoskeleton	ribosome biogenesis protein nsa2 homolog	TC385423
TC371741	GO:0005515	F	protein binding	ribosome biogenesis protein nsa2 homolog	TC385443
TC371741	GO:0005737	C	cytoplasm	ribosome biogenesis protein nsa2 homolog	TC385445
TC371741	GO:0016043	P	cellular component organization	ribosome biogenesis protein nsa2 homolog	TC385451
TC371741	GO:0005840	C	ribosome	ribosome biogenesis protein nsa2 homolog	TC385468
TC371741	GO:0006139	P	nucleobase-containing compound metabolic process	ribosome biogenesis protein nsa2 homolog	TC385487
TC371749	GO:0016043	P	cellular component organization	histone deacetylase 8-like	TC385489
TC371749	GO:0006464	P	cellular protein modification process	histone deacetylase 8-like	TC385501
TC371749	GO:0009058	P	biosynthetic process	histone deacetylase 8-like	TC385525
TC371749	GO:0006139	P	nucleobase-containing compound metabolic process	histone deacetylase 8-like	TC385540
TC371749	GO:0016787	F	hydrolase activity	histone deacetylase 8-like	TC385557
TC371749	GO:0005654	C	nucleoplasm	histone deacetylase 8-like	TC385559
TC371751	GO:0005515	F	protein binding	pyridoxal biosynthesis protein pdx2-like	TC385614
TC371751	GO:0009056	P	catabolic process	pyridoxal biosynthesis protein pdx2-like	TC385637
TC371751	GO:0005829	C	cytosol	pyridoxal biosynthesis protein pdx2-like	TC385709
TC371751	GO:0009058	P	biosynthetic process	pyridoxal biosynthesis protein pdx2-like	TC385725
TC371751	GO:0016740	F	transferase activity	pyridoxal biosynthesis protein pdx2-like	TC385731
TC371751	GO:0009987	P	cellular process	pyridoxal biosynthesis protein pdx2-like	TC385742
TC371751	GO:0016787	F	hydrolase activity	pyridoxal biosynthesis protein pdx2-like	TC385749
TC371763	GO:0000166	F	nucleotide binding	receptor-like protein kinase at4g00960 isoform x1	TC385757
TC371763	GO:0005634	C	nucleus	receptor-like protein kinase at4g00960 isoform x1	TC385769
TC371763	GO:0008152	P	metabolic process	receptor-like protein kinase at4g00960 isoform x1	TC385792
TC371763	GO:0006464	P	cellular protein modification process	receptor-like protein kinase at4g00960 isoform x1	TC385799
TC371763	GO:0016301	F	kinase activity	receptor-like protein kinase at4g00960 isoform x1	TC385800
TC371763	GO:0009987	P	cellular process	receptor-like protein kinase at4g00960 isoform x1	TC385820
TC371770	GO:0016020	C	membrane	mitochondrial import inner membrane translocase subunit tim22	TC385823
TC371775	GO:0008150	P	biological_process	kda heat-shock protein	TC385827
TC371775	GO:0005737	C	cytoplasm	kda heat-shock protein	TC385835
TC371775	GO:0016043	P	cellular component organization	kda heat-shock protein	TC385846
TC371780	GO:0009607	P	response to biotic stimulus	fiber protein fb19	TC385847
TC371780	GO:0009605	P	response to external stimulus	fiber protein fb19	TC385849
TC371780	GO:0008152	P	metabolic process	fiber protein fb19	TC385864
TC371780	GO:0005794	C	Golgi apparatus	fiber protein fb19	TC385868
TC371780	GO:0005488	F	binding	fiber protein fb19	TC385921
TC371780	GO:0005773	C	vacuole	fiber protein fb19	TC385929
TC371780	GO:0005886	C	plasma membrane	fiber protein fb19	TC385952
TC371780	GO:0006950	P	response to stress	fiber protein fb19	TC385969
TC371780	GO:0016787	F	hydrolase activity	fiber protein fb19	TC385972
TC371781	GO:0000166	F	nucleotide binding	poly -binding protein	TC386043
TC371781	GO:0003723	F	RNA binding	poly -binding protein	TC386047
TC371798	GO:0005737	C	cytoplasm	rna-binding protein	TC386067
TC371817	GO:0003676	F	nucleic acid binding	dna damage-binding protein 1a-like	TC386077
TC371817	GO:0005634	C	nucleus	dna damage-binding protein 1a-like	TC386152
TC371843	GO:0003824	F	catalytic activity	dehydrogenase reductase sdr family member 7-like	TC386158
TC371843	GO:0008152	P	metabolic process	dehydrogenase reductase sdr family member 7-like	TC386187
TC371843	GO:0009536	C	plastid	dehydrogenase reductase sdr family member 7-like	TC386217
TC371862	GO:0019725	P	cellular homeostasis	cryptochrome 2	TC386232
TC371862	GO:0007165	P	signal transduction	cryptochrome 2	TC386259
TC371862	GO:0007275	P	multicellular organismal development	cryptochrome 2	TC386278
TC371862	GO:0009056	P	catabolic process	cryptochrome 2	TC386305
TC371862	GO:0006464	P	cellular protein modification process	cryptochrome 2	TC386310
TC371862	GO:0004872	F	receptor activity	cryptochrome 2	TC386337
TC371862	GO:0006259	P	DNA metabolic process	cryptochrome 2	TC386349
TC371862	GO:0005773	C	vacuole	cryptochrome 2	TC386353
TC371862	GO:0004871	F	signal transducer activity	cryptochrome 2	TC386360
TC371862	GO:0006950	P	response to stress	cryptochrome 2	TC386364
TC371862	GO:0040007	P	growth	cryptochrome 2	TC386392
TC371862	GO:0009987	P	cellular process	cryptochrome 2	TC386405
TC371862	GO:0000166	F	nucleotide binding	cryptochrome 2	TC386424
TC371862	GO:0005634	C	nucleus	cryptochrome 2	TC386430
TC371862	GO:0009628	P	response to abiotic stimulus	cryptochrome 2	TC386447
TC371862	GO:0009606	P	tropism	cryptochrome 2	TC386448
TC371862	GO:0005515	F	protein binding	cryptochrome 2	TC386501
TC371862	GO:0003824	F	catalytic activity	cryptochrome 2	TC386555
TC371862	GO:0009908	P	flower development	cryptochrome 2	TC386560
TC371862	GO:0016043	P	cellular component organization	cryptochrome 2	TC386585
TC371874	GO:0009719	P	response to endogenous stimulus	trafficking protein particle complex subunit 6b-like	TC386592
TC371874	GO:0006810	P	transport	trafficking protein particle complex subunit 6b-like	TC386598
TC371874	GO:0009856	P	pollination	trafficking protein particle complex subunit 6b-like	TC386606
TC371903	GO:0016020	C	membrane	mitochondrial import receptor subunit tom20	TC386632
TC371903	GO:0005739	C	mitochondrion	mitochondrial import receptor subunit tom20	TC386634
TC371903	GO:0016043	P	cellular component organization	mitochondrial import receptor subunit tom20	TC386646
TC371903	GO:0006810	P	transport	mitochondrial import receptor subunit tom20	TC386649
TC371918	GO:0005975	P	carbohydrate metabolic process	chitinase 5-like	TC386656
TC371918	GO:0009607	P	response to biotic stimulus	chitinase 5-like	TC386662
TC371918	GO:0009605	P	response to external stimulus	chitinase 5-like	TC386688
TC371918	GO:0005737	C	cytoplasm	chitinase 5-like	TC386691
TC371918	GO:0009056	P	catabolic process	chitinase 5-like	TC386697
TC371918	GO:0005488	F	binding	chitinase 5-like	TC386708
TC371918	GO:0009987	P	cellular process	chitinase 5-like	TC386714
TC371918	GO:0016787	F	hydrolase activity	chitinase 5-like	TC386727
TC371929	GO:0008150	P	biological_process	60s ribosomal protein l18	TC386769
TC371929	GO:0005198	F	structural molecule activity	60s ribosomal protein l18	TC386780
TC371929	GO:0005840	C	ribosome	60s ribosomal protein l18	TC386812
TC371929	GO:0006412	P	translation	60s ribosomal protein l18	TC386813
TC371932	GO:0003824	F	catalytic activity	cytochrome p450 71c4	TC386826
TC371932	GO:0008152	P	metabolic process	cytochrome p450 71c4	TC386827
TC371932	GO:0005488	F	binding	cytochrome p450 71c4	TC386836
TC371932	GO:0016787	F	hydrolase activity	cytochrome p450 71c4	TC386837
TC371951	GO:0000166	F	nucleotide binding	polyadenylate-binding protein rbp45-like	TC386839
TC371951	GO:0003723	F	RNA binding	polyadenylate-binding protein rbp45-like	TC386852
TC371951	GO:0006139	P	nucleobase-containing compound metabolic process	polyadenylate-binding protein rbp45-like	TC386864
TC371966	GO:0016020	C	membrane	transmembrane protein 18-like	TC386871
TC371970	GO:0008150	P	biological_process	ribosomal protein s3	TC386933
TC371970	GO:0006091	P	generation of precursor metabolites and energy	ribosomal protein s3	TC386965
TC371970	GO:0005198	F	structural molecule activity	ribosomal protein s3	TC386966
TC371970	GO:0009058	P	biosynthetic process	ribosomal protein s3	TC386986
TC371970	GO:0005840	C	ribosome	ribosomal protein s3	TC387007
TC371970	GO:0006139	P	nucleobase-containing compound metabolic process	ribosomal protein s3	TC387025
TC371970	GO:0006810	P	transport	ribosomal protein s3	TC387034
TC371970	GO:0009536	C	plastid	ribosomal protein s3	TC387042
TC371970	GO:0009987	P	cellular process	ribosomal protein s3	TC387060
TC371970	GO:0006412	P	translation	ribosomal protein s3	TC387065
TC371970	GO:0003723	F	RNA binding	ribosomal protein s3	TC387078
TC371970	GO:0003824	F	catalytic activity	ribosomal protein s3	TC387079
TC371970	GO:0005739	C	mitochondrion	ribosomal protein s3	TC387101
TC371970	GO:0016020	C	membrane	ribosomal protein s3	TC387138
TC371974	GO:0005975	P	carbohydrate metabolic process	sucrose synthase	TC387144
TC371974	GO:0009058	P	biosynthetic process	sucrose synthase	TC387158
TC371974	GO:0016740	F	transferase activity	sucrose synthase	TC387160
TC371974	GO:0009987	P	cellular process	sucrose synthase	TC387169
TC371979	GO:0030246	F	carbohydrate binding	high light protein	TC387191
TC371982	GO:0006091	P	generation of precursor metabolites and energy	cytochrome c oxidase subunit 2	TC387200
TC371982	GO:0005737	C	cytoplasm	cytochrome c oxidase subunit 2	TC387213
TC371982	GO:0003824	F	catalytic activity	cytochrome c oxidase subunit 2	TC387239
TC371982	GO:0016020	C	membrane	cytochrome c oxidase subunit 2	TC387270
TC371982	GO:0005739	C	mitochondrion	cytochrome c oxidase subunit 2	TC387287
TC371982	GO:0005488	F	binding	cytochrome c oxidase subunit 2	TC387314
TC371982	GO:0006139	P	nucleobase-containing compound metabolic process	cytochrome c oxidase subunit 2	TC387347
TC371982	GO:0006810	P	transport	cytochrome c oxidase subunit 2	TC387423
TC371982	GO:0005215	F	transporter activity	cytochrome c oxidase subunit 2	TC387432
TC371982	GO:0009987	P	cellular process	cytochrome c oxidase subunit 2	TC387448
TC371995	GO:0019748	P	secondary metabolic process	glutathione peroxidase	TC387453
TC371995	GO:0008150	P	biological_process	glutathione peroxidase	TC387479
TC371995	GO:0009056	P	catabolic process	glutathione peroxidase	TC387492
TC371995	GO:0008152	P	metabolic process	glutathione peroxidase	TC387540
TC371995	GO:0005576	C	extracellular region	glutathione peroxidase	TC387544
TC371995	GO:0005886	C	plasma membrane	glutathione peroxidase	TC387547
TC371995	GO:0009536	C	plastid	glutathione peroxidase	TC387605
TC371995	GO:0006950	P	response to stress	glutathione peroxidase	TC387618
TC371995	GO:0009987	P	cellular process	glutathione peroxidase	TC387623
TC371995	GO:0003824	F	catalytic activity	glutathione peroxidase	TC387679
TC371995	GO:0005739	C	mitochondrion	glutathione peroxidase	TC387721
TC371995	GO:0016043	P	cellular component organization	glutathione peroxidase	TC387744
TC371995	GO:0005829	C	cytosol	glutathione peroxidase	TC387802
TC372009	GO:0019538	P	protein metabolic process	atp-dependent clp protease proteolytic subunit-related protein chloroplastic-like	TC387812
TC372009	GO:0006091	P	generation of precursor metabolites and energy	atp-dependent clp protease proteolytic subunit-related protein chloroplastic-like	TC387817
TC372009	GO:0016043	P	cellular component organization	atp-dependent clp protease proteolytic subunit-related protein chloroplastic-like	TC387818
TC372009	GO:0006464	P	cellular protein modification process	atp-dependent clp protease proteolytic subunit-related protein chloroplastic-like	TC387848
TC372009	GO:0015979	P	photosynthesis	atp-dependent clp protease proteolytic subunit-related protein chloroplastic-like	TC387853
TC372009	GO:0009058	P	biosynthetic process	atp-dependent clp protease proteolytic subunit-related protein chloroplastic-like	TC387862
TC372009	GO:0006139	P	nucleobase-containing compound metabolic process	atp-dependent clp protease proteolytic subunit-related protein chloroplastic-like	TC387869
TC372009	GO:0009536	C	plastid	atp-dependent clp protease proteolytic subunit-related protein chloroplastic-like	TC387887
TC372009	GO:0009579	C	thylakoid	atp-dependent clp protease proteolytic subunit-related protein chloroplastic-like	TC387888
TC372009	GO:0016787	F	hydrolase activity	atp-dependent clp protease proteolytic subunit-related protein chloroplastic-like	TC387890
TC372033	GO:0005634	C	nucleus	upf0690 protein c1orf52 homolog	TC387916
TC372033	GO:0006259	P	DNA metabolic process	upf0690 protein c1orf52 homolog	TC387936
TC372033	GO:0040029	P	regulation of gene expression, epigenetic	upf0690 protein c1orf52 homolog	TC387937
TC372035	GO:0005515	F	protein binding	chaperone protein dnaj-related-like	TC387958
TC372035	GO:0009536	C	plastid	chaperone protein dnaj-related-like	TC387966
TC372036	GO:0005975	P	carbohydrate metabolic process	galactinol synthase 2-like	TC387984
TC372036	GO:0016740	F	transferase activity	galactinol synthase 2-like	TC388040
TC372037	GO:0016020	C	membrane	mitochondrial import inner membrane translocase subunit tim22	TC388052
TC372052	GO:0000166	F	nucleotide binding	notchless protein homolog	TC388056
TC372052	GO:0008150	P	biological_process	notchless protein homolog	TC388095
TC372052	GO:0019538	P	protein metabolic process	notchless protein homolog	TC388103
TC372052	GO:0005515	F	protein binding	notchless protein homolog	TC388110
TC372052	GO:0005856	C	cytoskeleton	notchless protein homolog	TC388173
TC372052	GO:0007275	P	multicellular organismal development	notchless protein homolog	TC388179
TC372052	GO:0008152	P	metabolic process	notchless protein homolog	TC388194
TC372052	GO:0006464	P	cellular protein modification process	notchless protein homolog	TC388207
TC372052	GO:0005730	C	nucleolus	notchless protein homolog	TC388211
TC372052	GO:0016301	F	kinase activity	notchless protein homolog	TC388217
TC372052	GO:0005622	C	intracellular	notchless protein homolog	TC388236
TC372052	GO:0009987	P	cellular process	notchless protein homolog	TC388287
TC372063	GO:0009056	P	catabolic process	uncharacterized loc101207958	TC388304
TC372063	GO:0007165	P	signal transduction	uncharacterized loc101207958	TC388331
TC372063	GO:0006629	P	lipid metabolic process	uncharacterized loc101207958	TC388332
TC372063	GO:0009719	P	response to endogenous stimulus	uncharacterized loc101207958	TC388333
TC372063	GO:0009987	P	cellular process	uncharacterized loc101207958	TC388334
TC372093	GO:0003723	F	RNA binding	dna-directed rna polymerase ii subunit rpb7-like	TC388360
TC372093	GO:0009058	P	biosynthetic process	dna-directed rna polymerase ii subunit rpb7-like	TC388384
TC372093	GO:0016740	F	transferase activity	dna-directed rna polymerase ii subunit rpb7-like	TC388402
TC372093	GO:0005730	C	nucleolus	dna-directed rna polymerase ii subunit rpb7-like	TC388413
TC372093	GO:0006139	P	nucleobase-containing compound metabolic process	dna-directed rna polymerase ii subunit rpb7-like	TC388425
TC372093	GO:0005654	C	nucleoplasm	dna-directed rna polymerase ii subunit rpb7-like	TC388441
TC372094	GO:0003677	F	DNA binding	nac domain-containing protein 67-like	TC388447
TC372094	GO:0009058	P	biosynthetic process	nac domain-containing protein 67-like	TC388474
TC372094	GO:0006139	P	nucleobase-containing compound metabolic process	nac domain-containing protein 67-like	TC388484
TC372125	GO:0000166	F	nucleotide binding	tyrosine-sulfated glycopeptide receptor 1	TC388529
TC372125	GO:0016020	C	membrane	tyrosine-sulfated glycopeptide receptor 1	TC388582
TC372125	GO:0008152	P	metabolic process	tyrosine-sulfated glycopeptide receptor 1	TC388589
TC372125	GO:0006464	P	cellular protein modification process	tyrosine-sulfated glycopeptide receptor 1	TC388593
TC372125	GO:0016301	F	kinase activity	tyrosine-sulfated glycopeptide receptor 1	TC388595
TC372125	GO:0009987	P	cellular process	tyrosine-sulfated glycopeptide receptor 1	TC388608
TC372129	GO:0000166	F	nucleotide binding	40s ribosomal protein s6	TC388617
TC372129	GO:0008150	P	biological_process	40s ribosomal protein s6	TC388626
TC372129	GO:0008152	P	metabolic process	40s ribosomal protein s6	TC388656
TC372129	GO:0005198	F	structural molecule activity	40s ribosomal protein s6	TC388677
TC372129	GO:0006464	P	cellular protein modification process	40s ribosomal protein s6	TC388718
TC372129	GO:0005829	C	cytosol	40s ribosomal protein s6	TC388723
TC372129	GO:0005840	C	ribosome	40s ribosomal protein s6	TC388751
TC372129	GO:0016301	F	kinase activity	40s ribosomal protein s6	TC388754
TC372129	GO:0006139	P	nucleobase-containing compound metabolic process	40s ribosomal protein s6	TC388767
TC372129	GO:0009987	P	cellular process	40s ribosomal protein s6	TC388769
TC372129	GO:0006412	P	translation	40s ribosomal protein s6	TC388782
TC372130	GO:0008150	P	biological_process	60s ribosomal protein l15	TC388794
TC372130	GO:0005739	C	mitochondrion	60s ribosomal protein l15	TC388796
TC372130	GO:0005198	F	structural molecule activity	60s ribosomal protein l15	TC388797
TC372130	GO:0005840	C	ribosome	60s ribosomal protein l15	TC388821
TC372130	GO:0009536	C	plastid	60s ribosomal protein l15	TC388825
TC372130	GO:0006412	P	translation	60s ribosomal protein l15	TC388829
TC372139	GO:0005515	F	protein binding	rwd domain containing expressed	TC388833
TC372139	GO:0003824	F	catalytic activity	rwd domain containing expressed	TC388851
TC372139	GO:0008152	P	metabolic process	rwd domain containing expressed	TC388853
TC372139	GO:0005488	F	binding	rwd domain containing expressed	TC388860
TC372151	GO:0019538	P	protein metabolic process	atp-dependent clp protease proteolytic subunit-related protein chloroplastic-like	TC388861
TC372151	GO:0006091	P	generation of precursor metabolites and energy	atp-dependent clp protease proteolytic subunit-related protein chloroplastic-like	TC388867
TC372151	GO:0016043	P	cellular component organization	atp-dependent clp protease proteolytic subunit-related protein chloroplastic-like	TC388877
TC372151	GO:0006464	P	cellular protein modification process	atp-dependent clp protease proteolytic subunit-related protein chloroplastic-like	TC388878
TC372151	GO:0015979	P	photosynthesis	atp-dependent clp protease proteolytic subunit-related protein chloroplastic-like	TC388894
TC372151	GO:0009058	P	biosynthetic process	atp-dependent clp protease proteolytic subunit-related protein chloroplastic-like	TC388898
TC372151	GO:0006139	P	nucleobase-containing compound metabolic process	atp-dependent clp protease proteolytic subunit-related protein chloroplastic-like	TC388902
TC372151	GO:0009536	C	plastid	atp-dependent clp protease proteolytic subunit-related protein chloroplastic-like	TC388904
TC372151	GO:0009579	C	thylakoid	atp-dependent clp protease proteolytic subunit-related protein chloroplastic-like	TC388927
TC372151	GO:0016787	F	hydrolase activity	atp-dependent clp protease proteolytic subunit-related protein chloroplastic-like	TC388949
TC372162	GO:0000166	F	nucleotide binding	rna recognition motif family expressed	TC388985
TC372162	GO:0003676	F	nucleic acid binding	rna recognition motif family expressed	TC388997
TC372162	GO:0005634	C	nucleus	rna recognition motif family expressed	TC388998
TC372162	GO:0009628	P	response to abiotic stimulus	rna recognition motif family expressed	TC389001
TC372162	GO:0005829	C	cytosol	rna recognition motif family expressed	TC389024
TC372162	GO:0005488	F	binding	rna recognition motif family expressed	TC389087
TC372162	GO:0006950	P	response to stress	rna recognition motif family expressed	TC389092
TC372172	GO:0000166	F	nucleotide binding	ctp synthase	TC389094
TC372172	GO:0003824	F	catalytic activity	ctp synthase	TC389102
TC372172	GO:0008152	P	metabolic process	ctp synthase	TC389103
TC372172	GO:0009058	P	biosynthetic process	ctp synthase	TC389110
TC372172	GO:0006139	P	nucleobase-containing compound metabolic process	ctp synthase	TC389115
TC372172	GO:0009987	P	cellular process	ctp synthase	TC389117
TC372180	GO:0005515	F	protein binding	glutathione s-transferase gstf2	TC389126
TC372180	GO:0008152	P	metabolic process	glutathione s-transferase gstf2	TC389138
TC372180	GO:0016740	F	transferase activity	glutathione s-transferase gstf2	TC389145
TC372180	GO:0009987	P	cellular process	glutathione s-transferase gstf2	TC389159
TC372192	GO:0008150	P	biological_process	elicitor-responsive protein 1	TC389168
TC372192	GO:0006091	P	generation of precursor metabolites and energy	elicitor-responsive protein 1	TC389171
TC372192	GO:0009056	P	catabolic process	elicitor-responsive protein 1	TC389184
TC372192	GO:0008289	F	lipid binding	elicitor-responsive protein 1	TC389191
TC372192	GO:0009058	P	biosynthetic process	elicitor-responsive protein 1	TC389193
TC372192	GO:0006810	P	transport	elicitor-responsive protein 1	TC389201
TC372192	GO:0005886	C	plasma membrane	elicitor-responsive protein 1	TC389205
TC372192	GO:0006950	P	response to stress	elicitor-responsive protein 1	TC389213
TC372192	GO:0009987	P	cellular process	elicitor-responsive protein 1	TC389222
TC372192	GO:0005975	P	carbohydrate metabolic process	elicitor-responsive protein 1	TC389247
TC372192	GO:0005515	F	protein binding	elicitor-responsive protein 1	TC389249
TC372192	GO:0008219	P	cell death	elicitor-responsive protein 1	TC389281
TC372192	GO:0005737	C	cytoplasm	elicitor-responsive protein 1	TC389327
TC372192	GO:0003824	F	catalytic activity	elicitor-responsive protein 1	TC389342
TC372192	GO:0006629	P	lipid metabolic process	elicitor-responsive protein 1	TC389364
TC372192	GO:0016043	P	cellular component organization	elicitor-responsive protein 1	TC389392
TC372212	GO:0005975	P	carbohydrate metabolic process	alpha-l-arabinofuranosidase 1-like	TC389400
TC372212	GO:0005737	C	cytoplasm	alpha-l-arabinofuranosidase 1-like	TC389402
TC372212	GO:0006139	P	nucleobase-containing compound metabolic process	alpha-l-arabinofuranosidase 1-like	TC389423
TC372212	GO:0016787	F	hydrolase activity	alpha-l-arabinofuranosidase 1-like	TC389424
TC372255	GO:0008150	P	biological_process	60s ribosomal protein l18a	TC389437
TC372255	GO:0005198	F	structural molecule activity	60s ribosomal protein l18a	TC389451
TC372255	GO:0005840	C	ribosome	60s ribosomal protein l18a	TC389462
TC372255	GO:0006412	P	translation	60s ribosomal protein l18a	TC389472
TC372258	GO:0016020	C	membrane	protein transparent testa 12	TC389485
TC372258	GO:0006810	P	transport	protein transparent testa 12	TC389500
TC372258	GO:0005215	F	transporter activity	protein transparent testa 12	TC389503
TC372258	GO:0009987	P	cellular process	protein transparent testa 12	TC389518
TC372259	GO:0005634	C	nucleus	protein translation factor sui1	TC389540
TC372259	GO:0009607	P	response to biotic stimulus	protein translation factor sui1	TC389574
TC372259	GO:0009605	P	response to external stimulus	protein translation factor sui1	TC389576
TC372259	GO:0009791	P	post-embryonic development	protein translation factor sui1	TC389585
TC372259	GO:0008135	F	translation factor activity, nucleic acid binding	protein translation factor sui1	TC389586
TC372259	GO:0006259	P	DNA metabolic process	protein translation factor sui1	TC389592
TC372259	GO:0005840	C	ribosome	protein translation factor sui1	TC389601
TC372259	GO:0006950	P	response to stress	protein translation factor sui1	TC389613
TC372259	GO:0016787	F	hydrolase activity	protein translation factor sui1	TC389652
TC372259	GO:0006412	P	translation	protein translation factor sui1	TC389675
TC372263	GO:0005739	C	mitochondrion	conserved domain partial	TC389678
TC372264	GO:0000166	F	nucleotide binding	heat shock cognate 70 kda protein 2-like	TC389703
TC372279	GO:0000166	F	nucleotide binding	cbl-interacting serine threonine-protein kinase 12-like	TC389729
TC372279	GO:0007165	P	signal transduction	cbl-interacting serine threonine-protein kinase 12-like	TC389748
TC372279	GO:0008152	P	metabolic process	cbl-interacting serine threonine-protein kinase 12-like	TC389753
TC372279	GO:0006464	P	cellular protein modification process	cbl-interacting serine threonine-protein kinase 12-like	TC389756
TC372279	GO:0016301	F	kinase activity	cbl-interacting serine threonine-protein kinase 12-like	TC389767
TC372279	GO:0009987	P	cellular process	cbl-interacting serine threonine-protein kinase 12-like	TC389798
TC372282	GO:0008150	P	biological_process	60s ribosomal protein l10a-1	TC389801
TC372282	GO:0003723	F	RNA binding	60s ribosomal protein l10a-1	TC389803
TC372282	GO:0005198	F	structural molecule activity	60s ribosomal protein l10a-1	TC389819
TC372282	GO:0005840	C	ribosome	60s ribosomal protein l10a-1	TC389829
TC372282	GO:0006412	P	translation	60s ribosomal protein l10a-1	TC389840
TC372303	GO:0007165	P	signal transduction	nuclear pore complex protein nup98-nup96-like	TC389885
TC372303	GO:0007275	P	multicellular organismal development	nuclear pore complex protein nup98-nup96-like	TC389892
TC372303	GO:0008152	P	metabolic process	nuclear pore complex protein nup98-nup96-like	TC389901
TC372303	GO:0009058	P	biosynthetic process	nuclear pore complex protein nup98-nup96-like	TC389902
TC372303	GO:0006139	P	nucleobase-containing compound metabolic process	nuclear pore complex protein nup98-nup96-like	TC389912
TC372303	GO:0006810	P	transport	nuclear pore complex protein nup98-nup96-like	TC389933
TC372303	GO:0005215	F	transporter activity	nuclear pore complex protein nup98-nup96-like	TC389955
TC372303	GO:0009987	P	cellular process	nuclear pore complex protein nup98-nup96-like	TC389957
TC372303	GO:0006950	P	response to stress	nuclear pore complex protein nup98-nup96-like	TC389963
TC372303	GO:0005635	C	nuclear envelope	nuclear pore complex protein nup98-nup96-like	TC389979
TC372303	GO:0009908	P	flower development	nuclear pore complex protein nup98-nup96-like	TC389982
TC372303	GO:0016020	C	membrane	nuclear pore complex protein nup98-nup96-like	TC389984
TC372303	GO:0009719	P	response to endogenous stimulus	nuclear pore complex protein nup98-nup96-like	TC389990
TC372303	GO:0030154	P	cell differentiation	nuclear pore complex protein nup98-nup96-like	TC390024
TC372310	GO:0005737	C	cytoplasm	glutathione transferase	TC390030
TC372310	GO:0008152	P	metabolic process	glutathione transferase	TC390044
TC372310	GO:0016740	F	transferase activity	glutathione transferase	TC390072
TC372310	GO:0009987	P	cellular process	glutathione transferase	TC390100
TC372314	GO:0005739	C	mitochondrion	pentatricopeptide repeat-containing protein mitochondrial-like	TC390103
TC372321	GO:0019538	P	protein metabolic process	molybdenum cofactor sulfurase-like	TC390104
TC372321	GO:0007165	P	signal transduction	molybdenum cofactor sulfurase-like	TC390112
TC372321	GO:0009056	P	catabolic process	molybdenum cofactor sulfurase-like	TC390118
TC372321	GO:0008152	P	metabolic process	molybdenum cofactor sulfurase-like	TC390128
TC372321	GO:0006464	P	cellular protein modification process	molybdenum cofactor sulfurase-like	TC390132
TC372321	GO:0009058	P	biosynthetic process	molybdenum cofactor sulfurase-like	TC390189
TC372321	GO:0005488	F	binding	molybdenum cofactor sulfurase-like	TC390197
TC372321	GO:0006139	P	nucleobase-containing compound metabolic process	molybdenum cofactor sulfurase-like	TC390207
TC372321	GO:0006810	P	transport	molybdenum cofactor sulfurase-like	TC390247
TC372321	GO:0005622	C	intracellular	molybdenum cofactor sulfurase-like	TC390255
TC372321	GO:0006950	P	response to stress	molybdenum cofactor sulfurase-like	TC390268
TC372321	GO:0009987	P	cellular process	molybdenum cofactor sulfurase-like	TC390270
TC372321	GO:0009607	P	response to biotic stimulus	molybdenum cofactor sulfurase-like	TC390284
TC372321	GO:0005623	C	cell	molybdenum cofactor sulfurase-like	TC390285
TC372321	GO:0009628	P	response to abiotic stimulus	molybdenum cofactor sulfurase-like	TC390298
TC372321	GO:0009605	P	response to external stimulus	molybdenum cofactor sulfurase-like	TC390300
TC372321	GO:0008219	P	cell death	molybdenum cofactor sulfurase-like	TC390315
TC372321	GO:0003824	F	catalytic activity	molybdenum cofactor sulfurase-like	TC390336
TC372321	GO:0006629	P	lipid metabolic process	molybdenum cofactor sulfurase-like	TC390344
TC372321	GO:0009719	P	response to endogenous stimulus	molybdenum cofactor sulfurase-like	TC390362
TC372321	GO:0016043	P	cellular component organization	molybdenum cofactor sulfurase-like	TC390368
TC372321	GO:0016740	F	transferase activity	molybdenum cofactor sulfurase-like	TC390402
TC372322	GO:0005737	C	cytoplasm	eukaryotic translation initiation factor 3 subunit k	TC390409
TC372322	GO:0016043	P	cellular component organization	eukaryotic translation initiation factor 3 subunit k	TC390430
TC372322	GO:0005829	C	cytosol	eukaryotic translation initiation factor 3 subunit k	TC390434
TC372322	GO:0008135	F	translation factor activity, nucleic acid binding	eukaryotic translation initiation factor 3 subunit k	TC390439
TC372322	GO:0005488	F	binding	eukaryotic translation initiation factor 3 subunit k	TC390458
TC372322	GO:0005840	C	ribosome	eukaryotic translation initiation factor 3 subunit k	TC390489
TC372322	GO:0006139	P	nucleobase-containing compound metabolic process	eukaryotic translation initiation factor 3 subunit k	TC390508
TC372322	GO:0006412	P	translation	eukaryotic translation initiation factor 3 subunit k	TC390516
TC372323	GO:0000166	F	nucleotide binding	inosine triphosphate pyrophosphatase	TC390523
TC372323	GO:0005737	C	cytoplasm	inosine triphosphate pyrophosphatase	TC390531
TC372323	GO:0009056	P	catabolic process	inosine triphosphate pyrophosphatase	TC390537
TC372323	GO:0005488	F	binding	inosine triphosphate pyrophosphatase	TC390538
TC372323	GO:0006139	P	nucleobase-containing compound metabolic process	inosine triphosphate pyrophosphatase	TC390544
TC372323	GO:0016787	F	hydrolase activity	inosine triphosphate pyrophosphatase	TC390545
TC372360	GO:0009628	P	response to abiotic stimulus	coenzyme q-binding protein coq10 mitochondrial	TC390550
TC372360	GO:0007154	P	cell communication	coenzyme q-binding protein coq10 mitochondrial	TC390551
TC372360	GO:0009991	P	response to extracellular stimulus	coenzyme q-binding protein coq10 mitochondrial	TC390572
TC372360	GO:0009056	P	catabolic process	coenzyme q-binding protein coq10 mitochondrial	TC390586
TC372360	GO:0005739	C	mitochondrion	coenzyme q-binding protein coq10 mitochondrial	TC390589
TC372360	GO:0006629	P	lipid metabolic process	coenzyme q-binding protein coq10 mitochondrial	TC390592
TC372360	GO:0009058	P	biosynthetic process	coenzyme q-binding protein coq10 mitochondrial	TC390620
TC372360	GO:0006810	P	transport	coenzyme q-binding protein coq10 mitochondrial	TC390637
TC372360	GO:0006950	P	response to stress	coenzyme q-binding protein coq10 mitochondrial	TC390653
TC372360	GO:0009987	P	cellular process	coenzyme q-binding protein coq10 mitochondrial	TC390663
TC372375	GO:0019748	P	secondary metabolic process	atp synthase gamma chloroplastic-like	TC390678
TC372375	GO:0006091	P	generation of precursor metabolites and energy	atp synthase gamma chloroplastic-like	TC390707
TC372375	GO:0009056	P	catabolic process	atp synthase gamma chloroplastic-like	TC390755
TC372375	GO:0007275	P	multicellular organismal development	atp synthase gamma chloroplastic-like	TC390768
TC372375	GO:0008152	P	metabolic process	atp synthase gamma chloroplastic-like	TC390771
TC372375	GO:0006464	P	cellular protein modification process	atp synthase gamma chloroplastic-like	TC390778
TC372375	GO:0009653	P	anatomical structure morphogenesis	atp synthase gamma chloroplastic-like	TC390790
TC372375	GO:0009058	P	biosynthetic process	atp synthase gamma chloroplastic-like	TC390800
TC372375	GO:0006139	P	nucleobase-containing compound metabolic process	atp synthase gamma chloroplastic-like	TC390808
TC372375	GO:0006810	P	transport	atp synthase gamma chloroplastic-like	TC390820
TC372375	GO:0009536	C	plastid	atp synthase gamma chloroplastic-like	TC390823
TC372375	GO:0005622	C	intracellular	atp synthase gamma chloroplastic-like	TC390848
TC372375	GO:0005215	F	transporter activity	atp synthase gamma chloroplastic-like	TC390850
TC372375	GO:0009987	P	cellular process	atp synthase gamma chloroplastic-like	TC390854
TC372375	GO:0009579	C	thylakoid	atp synthase gamma chloroplastic-like	TC390875
TC372375	GO:0005975	P	carbohydrate metabolic process	atp synthase gamma chloroplastic-like	TC390878
TC372375	GO:0016020	C	membrane	atp synthase gamma chloroplastic-like	TC390897
TC372375	GO:0006629	P	lipid metabolic process	atp synthase gamma chloroplastic-like	TC390910
TC372375	GO:0016043	P	cellular component organization	atp synthase gamma chloroplastic-like	TC390921
TC372375	GO:0030154	P	cell differentiation	atp synthase gamma chloroplastic-like	TC390923
TC372375	GO:0015979	P	photosynthesis	atp synthase gamma chloroplastic-like	TC390924
TC372375	GO:0030234	F	enzyme regulator activity	atp synthase gamma chloroplastic-like	TC390945
TC372375	GO:0016787	F	hydrolase activity	atp synthase gamma chloroplastic-like	TC390958
TC372388	GO:0008150	P	biological_process	40s ribosomal protein s9	TC390960
TC372388	GO:0003723	F	RNA binding	40s ribosomal protein s9	TC391047
TC372388	GO:0005198	F	structural molecule activity	40s ribosomal protein s9	TC391070
TC372388	GO:0005840	C	ribosome	40s ribosomal protein s9	TC391091
TC372388	GO:0006412	P	translation	40s ribosomal protein s9	TC391101
TC372398	GO:0019538	P	protein metabolic process	serine carboxypeptidase-like 51-like	TC391113
TC372398	GO:0005737	C	cytoplasm	serine carboxypeptidase-like 51-like	TC391127
TC372398	GO:0016787	F	hydrolase activity	serine carboxypeptidase-like 51-like	TC391145
TC372412	GO:0000166	F	nucleotide binding	t-complex protein 1 subunit zeta-like	TC391158
TC372412	GO:0019538	P	protein metabolic process	t-complex protein 1 subunit zeta-like	TC391167
TC372412	GO:0005515	F	protein binding	t-complex protein 1 subunit zeta-like	TC391171
TC372412	GO:0005737	C	cytoplasm	t-complex protein 1 subunit zeta-like	TC391185
TC372412	GO:0009987	P	cellular process	t-complex protein 1 subunit zeta-like	TC391210
TC372433	GO:0008150	P	biological_process	60s ribosomal protein l6	TC391240
TC372433	GO:0005198	F	structural molecule activity	60s ribosomal protein l6	TC391268
TC372433	GO:0005840	C	ribosome	60s ribosomal protein l6	TC391273
TC372433	GO:0006412	P	translation	60s ribosomal protein l6	TC391304
TC372438	GO:0000166	F	nucleotide binding	la-related protein 6	TC391306
TC372438	GO:0005634	C	nucleus	la-related protein 6	TC391307
TC372438	GO:0003723	F	RNA binding	la-related protein 6	TC391343
TC372438	GO:0006139	P	nucleobase-containing compound metabolic process	la-related protein 6	TC391368
TC372438	GO:0006810	P	transport	la-related protein 6	TC391373
TC372438	GO:0005622	C	intracellular	la-related protein 6	TC391405
TC372456	GO:0005739	C	mitochondrion	predicted protein	TC391414
TC372472	GO:0000166	F	nucleotide binding	cytosolic heat shock 70 protein	TC391426
TC372472	GO:0003824	F	catalytic activity	cytosolic heat shock 70 protein	TC391433
TC372472	GO:0008152	P	metabolic process	cytosolic heat shock 70 protein	TC391435
TC372476	GO:0008150	P	biological_process	30s ribosomal protein s6	TC391436
TC372476	GO:0003723	F	RNA binding	30s ribosomal protein s6	TC391456
TC372476	GO:0009056	P	catabolic process	30s ribosomal protein s6	TC391469
TC372476	GO:0005198	F	structural molecule activity	30s ribosomal protein s6	TC391496
TC372476	GO:0008135	F	translation factor activity, nucleic acid binding	30s ribosomal protein s6	TC391497
TC372476	GO:0005840	C	ribosome	30s ribosomal protein s6	TC391570
TC372476	GO:0009987	P	cellular process	30s ribosomal protein s6	TC391577
TC372476	GO:0006412	P	translation	30s ribosomal protein s6	TC391578
TC372495	GO:0005737	C	cytoplasm	alcohol dehydrogenase	TC391612
TC372495	GO:0003824	F	catalytic activity	alcohol dehydrogenase	TC391620
TC372495	GO:0008152	P	metabolic process	alcohol dehydrogenase	TC391623
TC372495	GO:0005488	F	binding	alcohol dehydrogenase	TC391625
TC372496	GO:0008152	P	metabolic process	spermidine synthase 1	TC391627
TC372496	GO:0009058	P	biosynthetic process	spermidine synthase 1	TC391635
TC372496	GO:0016740	F	transferase activity	spermidine synthase 1	TC391648
TC372496	GO:0009987	P	cellular process	spermidine synthase 1	TC391650
TC372510	GO:0005634	C	nucleus	mads box-like protein	TC391666
TC372510	GO:0003677	F	DNA binding	mads box-like protein	TC391676
TC372510	GO:0003700	F	sequence-specific DNA binding transcription factor activity	mads box-like protein	TC391712
TC372510	GO:0005515	F	protein binding	mads box-like protein	TC391713
TC372510	GO:0005739	C	mitochondrion	mads box-like protein	TC391715
TC372510	GO:0009058	P	biosynthetic process	mads box-like protein	TC391727
TC372510	GO:0006139	P	nucleobase-containing compound metabolic process	mads box-like protein	TC391741
TC372510	GO:0005622	C	intracellular	mads box-like protein	TC391749
TC372546	GO:0019748	P	secondary metabolic process	26s proteasome non-atpase regulatory subunit 6	TC391755
TC372546	GO:0019538	P	protein metabolic process	26s proteasome non-atpase regulatory subunit 6	TC391758
TC372546	GO:0008150	P	biological_process	26s proteasome non-atpase regulatory subunit 6	TC391782
TC372546	GO:0009056	P	catabolic process	26s proteasome non-atpase regulatory subunit 6	TC391793
TC372546	GO:0007275	P	multicellular organismal development	26s proteasome non-atpase regulatory subunit 6	TC391794
TC372546	GO:0009791	P	post-embryonic development	26s proteasome non-atpase regulatory subunit 6	TC391809
TC372546	GO:0006464	P	cellular protein modification process	26s proteasome non-atpase regulatory subunit 6	TC391823
TC372546	GO:0009653	P	anatomical structure morphogenesis	26s proteasome non-atpase regulatory subunit 6	TC391864
TC372546	GO:0009058	P	biosynthetic process	26s proteasome non-atpase regulatory subunit 6	TC391938
TC372546	GO:0006259	P	DNA metabolic process	26s proteasome non-atpase regulatory subunit 6	TC391939
TC372546	GO:0006810	P	transport	26s proteasome non-atpase regulatory subunit 6	TC391963
TC372546	GO:0005622	C	intracellular	26s proteasome non-atpase regulatory subunit 6	TC391965
TC372546	GO:0005886	C	plasma membrane	26s proteasome non-atpase regulatory subunit 6	TC391969
TC372546	GO:0009987	P	cellular process	26s proteasome non-atpase regulatory subunit 6	TC391982
TC372546	GO:0007049	P	cell cycle	26s proteasome non-atpase regulatory subunit 6	TC391985
TC372546	GO:0006950	P	response to stress	26s proteasome non-atpase regulatory subunit 6	TC391986
TC372546	GO:0005634	C	nucleus	26s proteasome non-atpase regulatory subunit 6	TC392008
TC372546	GO:0009628	P	response to abiotic stimulus	26s proteasome non-atpase regulatory subunit 6	TC392016
TC372546	GO:0006629	P	lipid metabolic process	26s proteasome non-atpase regulatory subunit 6	TC392026
TC372546	GO:0009719	P	response to endogenous stimulus	26s proteasome non-atpase regulatory subunit 6	TC392028
TC372546	GO:0016043	P	cellular component organization	26s proteasome non-atpase regulatory subunit 6	TC392047
TC372546	GO:0030154	P	cell differentiation	26s proteasome non-atpase regulatory subunit 6	TC392057
TC372546	GO:0005829	C	cytosol	26s proteasome non-atpase regulatory subunit 6	TC392069
TC372546	GO:0016049	P	cell growth	26s proteasome non-atpase regulatory subunit 6	TC392096
TC372573	GO:0005623	C	cell	serine threonine-protein phosphatase pp2a-4 catalytic subunit-like	TC392107
TC372573	GO:0005737	C	cytoplasm	serine threonine-protein phosphatase pp2a-4 catalytic subunit-like	TC392112
TC372573	GO:0006464	P	cellular protein modification process	serine threonine-protein phosphatase pp2a-4 catalytic subunit-like	TC392121
TC372573	GO:0005488	F	binding	serine threonine-protein phosphatase pp2a-4 catalytic subunit-like	TC392151
TC372573	GO:0016787	F	hydrolase activity	serine threonine-protein phosphatase pp2a-4 catalytic subunit-like	TC392153
TC372575	GO:0016020	C	membrane	nucleobase-ascorbate transporter 6-like	TC392166
TC372575	GO:0006810	P	transport	nucleobase-ascorbate transporter 6-like	TC392167
TC372575	GO:0005215	F	transporter activity	nucleobase-ascorbate transporter 6-like	TC392173
TC372575	GO:0009987	P	cellular process	nucleobase-ascorbate transporter 6-like	TC392188
TC372595	GO:0008150	P	biological_process	40s ribosomal protein s12	TC392206
TC372595	GO:0005739	C	mitochondrion	40s ribosomal protein s12	TC392210
TC372595	GO:0005198	F	structural molecule activity	40s ribosomal protein s12	TC392212
TC372595	GO:0005840	C	ribosome	40s ribosomal protein s12	TC392232
TC372595	GO:0006412	P	translation	40s ribosomal protein s12	TC392269
TC372603	GO:0000166	F	nucleotide binding	heat shock cognate 70 kda protein 2-like	TC392328
TC372648	GO:0009628	P	response to abiotic stimulus	tetratricopeptide repeat protein 1-like	TC392352
TC372648	GO:0009908	P	flower development	tetratricopeptide repeat protein 1-like	TC392372
TC372648	GO:0009791	P	post-embryonic development	tetratricopeptide repeat protein 1-like	TC392391
TC372648	GO:0006464	P	cellular protein modification process	tetratricopeptide repeat protein 1-like	TC392429
TC372648	GO:0016043	P	cellular component organization	tetratricopeptide repeat protein 1-like	TC392449
TC372648	GO:0005829	C	cytosol	tetratricopeptide repeat protein 1-like	TC392453
TC372648	GO:0006810	P	transport	tetratricopeptide repeat protein 1-like	TC392481
TC372654	GO:0005975	P	carbohydrate metabolic process	xylose isomerase	TC392511
TC372654	GO:0005737	C	cytoplasm	xylose isomerase	TC392516
TC372654	GO:0003824	F	catalytic activity	xylose isomerase	TC392550
TC372654	GO:0009056	P	catabolic process	xylose isomerase	TC392573
TC372654	GO:0016020	C	membrane	xylose isomerase	TC392577
TC372654	GO:0005783	C	endoplasmic reticulum	xylose isomerase	TC392612
TC372654	GO:0005794	C	Golgi apparatus	xylose isomerase	TC392652
TC372654	GO:0005488	F	binding	xylose isomerase	TC392661
TC372654	GO:0005773	C	vacuole	xylose isomerase	TC392684
TC372654	GO:0006139	P	nucleobase-containing compound metabolic process	xylose isomerase	TC392696
TC372664	GO:0008150	P	biological_process	40s ribosomal protein s14-like	TC392697
TC372664	GO:0005198	F	structural molecule activity	40s ribosomal protein s14-like	TC392712
TC372664	GO:0005840	C	ribosome	40s ribosomal protein s14-like	TC392720
TC372664	GO:0006412	P	translation	40s ribosomal protein s14-like	TC392733
TC372667	GO:0005739	C	mitochondrion	60s ribosomal protein l24	TC392737
TC372667	GO:0005840	C	ribosome	60s ribosomal protein l24	TC392761
TC372679	GO:0008152	P	metabolic process	glutathione transferase	TC392764
TC372679	GO:0016740	F	transferase activity	glutathione transferase	TC392796
TC372679	GO:0009987	P	cellular process	glutathione transferase	TC392800
TC372683	GO:0016020	C	membrane	protein	TC392801
TC372683	GO:0009536	C	plastid	protein	TC392823
TC372696	GO:0003824	F	catalytic activity	ring zinc finger domain superfamily protein	TC392848
TC372696	GO:0008152	P	metabolic process	ring zinc finger domain superfamily protein	TC392856
TC372696	GO:0005488	F	binding	ring zinc finger domain superfamily protein	TC392858
TC372711	GO:0019538	P	protein metabolic process	mitochondrial inner membrane protease subunit 1-like isoform x1	TC392874
TC372711	GO:0016020	C	membrane	mitochondrial inner membrane protease subunit 1-like isoform x1	TC392879
TC372711	GO:0016787	F	hydrolase activity	mitochondrial inner membrane protease subunit 1-like isoform x1	TC392892
TC372718	GO:0003824	F	catalytic activity	ubiquitin-conjugating enzyme e2 w	TC392909
TC372718	GO:0006464	P	cellular protein modification process	ubiquitin-conjugating enzyme e2 w	TC392916
TC372718	GO:0016740	F	transferase activity	ubiquitin-conjugating enzyme e2 w	TC392934
TC372722	GO:0000166	F	nucleotide binding	elongation factor 2	TC392936
TC372722	GO:0008135	F	translation factor activity, nucleic acid binding	elongation factor 2	TC392951
TC372722	GO:0005840	C	ribosome	elongation factor 2	TC392955
TC372722	GO:0016787	F	hydrolase activity	elongation factor 2	TC392968
TC372722	GO:0006412	P	translation	elongation factor 2	TC392986
TC372727	GO:0005829	C	cytosol	co-chaperone protein sba1	TC392988
TC372727	GO:0005575	C	cellular_component	co-chaperone protein sba1	TC392992
TC372727	GO:0005886	C	plasma membrane	co-chaperone protein sba1	TC393013
TC372740	GO:0003723	F	RNA binding	mediator of rna polymerase ii transcription subunit 36a-like	TC393026
TC372740	GO:0008152	P	metabolic process	mediator of rna polymerase ii transcription subunit 36a-like	TC393033
TC372740	GO:0016740	F	transferase activity	mediator of rna polymerase ii transcription subunit 36a-like	TC393034
TC372740	GO:0006139	P	nucleobase-containing compound metabolic process	mediator of rna polymerase ii transcription subunit 36a-like	TC393041
TC372760	GO:0009056	P	catabolic process	uncharacterized loc101207958	TC393047
TC372760	GO:0007165	P	signal transduction	uncharacterized loc101207958	TC393051
TC372760	GO:0006629	P	lipid metabolic process	uncharacterized loc101207958	TC393058
TC372760	GO:0009719	P	response to endogenous stimulus	uncharacterized loc101207958	TC393062
TC372760	GO:0009987	P	cellular process	uncharacterized loc101207958	TC393073
TC372760	GO:0016787	F	hydrolase activity	uncharacterized loc101207958	TC393083
TC372767	GO:0005739	C	mitochondrion	protein dj-1 homolog b-like	TC393087
TC372780	GO:0005634	C	nucleus	mads box-like protein	TC393092
TC372780	GO:0003677	F	DNA binding	mads box-like protein	TC393117
TC372780	GO:0003700	F	sequence-specific DNA binding transcription factor activity	mads box-like protein	TC393132
TC372780	GO:0005515	F	protein binding	mads box-like protein	TC393142
TC372780	GO:0005739	C	mitochondrion	mads box-like protein	TC393154
TC372780	GO:0009058	P	biosynthetic process	mads box-like protein	TC393160
TC372780	GO:0006139	P	nucleobase-containing compound metabolic process	mads box-like protein	TC393162
TC372780	GO:0005622	C	intracellular	mads box-like protein	TC393191
TC372781	GO:0008150	P	biological_process	kda heat-shock protein	TC393195
TC372781	GO:0005737	C	cytoplasm	kda heat-shock protein	TC393213
TC372781	GO:0016043	P	cellular component organization	kda heat-shock protein	TC393223
TC372785	GO:0008150	P	biological_process	nadh dehydrogenase	TC393224
TC372785	GO:0006091	P	generation of precursor metabolites and energy	nadh dehydrogenase	TC393244
TC372785	GO:0009056	P	catabolic process	nadh dehydrogenase	TC393249
TC372785	GO:0009791	P	post-embryonic development	nadh dehydrogenase	TC393253
TC372785	GO:0008152	P	metabolic process	nadh dehydrogenase	TC393264
TC372785	GO:0009058	P	biosynthetic process	nadh dehydrogenase	TC393267
TC372785	GO:0005488	F	binding	nadh dehydrogenase	TC393283
TC372785	GO:0006139	P	nucleobase-containing compound metabolic process	nadh dehydrogenase	TC393286
TC372785	GO:0009536	C	plastid	nadh dehydrogenase	TC393332
TC372785	GO:0009987	P	cellular process	nadh dehydrogenase	TC393359
TC372785	GO:0000003	P	reproduction	nadh dehydrogenase	TC393365
TC372785	GO:0000166	F	nucleotide binding	nadh dehydrogenase	TC393366
TC372785	GO:0005975	P	carbohydrate metabolic process	nadh dehydrogenase	TC393370
TC372785	GO:0005739	C	mitochondrion	nadh dehydrogenase	TC393372
TC372785	GO:0006629	P	lipid metabolic process	nadh dehydrogenase	TC393373
TC372785	GO:0016301	F	kinase activity	nadh dehydrogenase	TC393386
TC372802	GO:0000166	F	nucleotide binding	dead-box atp-dependent rna helicase 56-like	TC393395
TC372802	GO:0003677	F	DNA binding	dead-box atp-dependent rna helicase 56-like	TC393399
TC372802	GO:0008150	P	biological_process	dead-box atp-dependent rna helicase 56-like	TC393419
TC372802	GO:0003723	F	RNA binding	dead-box atp-dependent rna helicase 56-like	TC393427
TC372802	GO:0005829	C	cytosol	dead-box atp-dependent rna helicase 56-like	TC393448
TC372802	GO:0005730	C	nucleolus	dead-box atp-dependent rna helicase 56-like	TC393466
TC372802	GO:0005575	C	cellular_component	dead-box atp-dependent rna helicase 56-like	TC393522
TC372802	GO:0006139	P	nucleobase-containing compound metabolic process	dead-box atp-dependent rna helicase 56-like	TC393533
TC372802	GO:0006810	P	transport	dead-box atp-dependent rna helicase 56-like	TC393562
TC372802	GO:0016787	F	hydrolase activity	dead-box atp-dependent rna helicase 56-like	TC393570
TC372843	GO:0008150	P	biological_process	mrna turnover protein 4 homolog	TC393576
TC372843	GO:0005198	F	structural molecule activity	mrna turnover protein 4 homolog	TC393588
TC372843	GO:0005829	C	cytosol	mrna turnover protein 4 homolog	TC393607
TC372843	GO:0005840	C	ribosome	mrna turnover protein 4 homolog	TC393622
TC372843	GO:0006139	P	nucleobase-containing compound metabolic process	mrna turnover protein 4 homolog	TC393635
TC372843	GO:0006412	P	translation	mrna turnover protein 4 homolog	TC393683
TC372850	GO:0009536	C	plastid	bcl-2 binding anthanogene-1	TC393688
TC372872	GO:0009628	P	response to abiotic stimulus	dehydrin dhn3	TC393716
TC372872	GO:0006950	P	response to stress	dehydrin dhn3	TC393726
TC372881	GO:0008152	P	metabolic process	probable inactive serine threonine-protein kinase bub1-like isoform x2	TC393731
TC372881	GO:0016301	F	kinase activity	probable inactive serine threonine-protein kinase bub1-like isoform x2	TC393750
TC372881	GO:0009987	P	cellular process	probable inactive serine threonine-protein kinase bub1-like isoform x2	TC393752
TC372902	GO:0009058	P	biosynthetic process	probable u3 small nucleolar rna-associated protein 7-like	TC393756
TC372902	GO:0006139	P	nucleobase-containing compound metabolic process	probable u3 small nucleolar rna-associated protein 7-like	TC393765
TC372902	GO:0005622	C	intracellular	probable u3 small nucleolar rna-associated protein 7-like	TC393772
TC372904	GO:0008150	P	biological_process	37s ribosomal protein mitochondrial-like	TC393794
TC372904	GO:0003723	F	RNA binding	37s ribosomal protein mitochondrial-like	TC393796
TC372904	GO:0005198	F	structural molecule activity	37s ribosomal protein mitochondrial-like	TC393831
TC372904	GO:0005840	C	ribosome	37s ribosomal protein mitochondrial-like	TC393842
TC372904	GO:0006412	P	translation	37s ribosomal protein mitochondrial-like	TC393868
TC372915	GO:0000166	F	nucleotide binding	uncharacterized loc103639287	TC393873
TC372915	GO:0005739	C	mitochondrion	uncharacterized loc103639287	TC393899
TC372915	GO:0005840	C	ribosome	uncharacterized loc103639287	TC393929
TC372930	GO:0009536	C	plastid	protein dj-1 homolog b-like	TC393963
TC372942	GO:0016020	C	membrane	cold acclimation protein cor413-pm1	TC393975
TC372942	GO:0005773	C	vacuole	cold acclimation protein cor413-pm1	TC393979
TC372942	GO:0005886	C	plasma membrane	cold acclimation protein cor413-pm1	TC394040
TC372947	GO:0019725	P	cellular homeostasis	outward-rectifying potassium channel	TC394049
TC372947	GO:0008150	P	biological_process	outward-rectifying potassium channel	TC394067
TC372947	GO:0009791	P	post-embryonic development	outward-rectifying potassium channel	TC394084
TC372947	GO:0009058	P	biosynthetic process	outward-rectifying potassium channel	TC394099
TC372947	GO:0005488	F	binding	outward-rectifying potassium channel	TC394110
TC372947	GO:0005773	C	vacuole	outward-rectifying potassium channel	TC394112
TC372947	GO:0006810	P	transport	outward-rectifying potassium channel	TC394118
TC372947	GO:0005215	F	transporter activity	outward-rectifying potassium channel	TC394133
TC372947	GO:0006950	P	response to stress	outward-rectifying potassium channel	TC394144
TC372947	GO:0009987	P	cellular process	outward-rectifying potassium channel	TC394150
TC372947	GO:0005886	C	plasma membrane	outward-rectifying potassium channel	TC394166
TC372947	GO:0005975	P	carbohydrate metabolic process	outward-rectifying potassium channel	TC394175
TC372947	GO:0009628	P	response to abiotic stimulus	outward-rectifying potassium channel	TC394275
TC372947	GO:0016020	C	membrane	outward-rectifying potassium channel	TC394331
TC372947	GO:0016043	P	cellular component organization	outward-rectifying potassium channel	TC394368
TC372952	GO:0005488	F	binding	salt tolerance-like protein	TC394418
TC372952	GO:0005622	C	intracellular	salt tolerance-like protein	TC394437
TC372960	GO:0019538	P	protein metabolic process	bowman-birk type trypsin inhibitor	TC394448
TC372960	GO:0005576	C	extracellular region	bowman-birk type trypsin inhibitor	TC394467
TC372960	GO:0030234	F	enzyme regulator activity	bowman-birk type trypsin inhibitor	TC394470
TC372960	GO:0009987	P	cellular process	bowman-birk type trypsin inhibitor	TC394476
TC372985	GO:0000166	F	nucleotide binding	abc transporter c family member 2-like	TC394487
TC372985	GO:0003824	F	catalytic activity	abc transporter c family member 2-like	TC394520
TC372985	GO:0016020	C	membrane	abc transporter c family member 2-like	TC394539
TC372985	GO:0008152	P	metabolic process	abc transporter c family member 2-like	TC394551
TC372985	GO:0006810	P	transport	abc transporter c family member 2-like	TC394555
TC372985	GO:0005215	F	transporter activity	abc transporter c family member 2-like	TC394561
TC372985	GO:0009987	P	cellular process	abc transporter c family member 2-like	TC394572
TC372985	GO:0016787	F	hydrolase activity	abc transporter c family member 2-like	TC394583
TC373009	GO:0016020	C	membrane	outer envelope pore protein chloroplastic-like isoform x2	TC394588
TC373009	GO:0005575	C	cellular_component	outer envelope pore protein chloroplastic-like isoform x2	TC394602
TC373009	GO:0006810	P	transport	outer envelope pore protein chloroplastic-like isoform x2	TC394605
TC373009	GO:0009536	C	plastid	outer envelope pore protein chloroplastic-like isoform x2	TC394624
TC373009	GO:0005215	F	transporter activity	outer envelope pore protein chloroplastic-like isoform x2	TC394651
TC373009	GO:0009987	P	cellular process	outer envelope pore protein chloroplastic-like isoform x2	TC394670
TC373015	GO:0009628	P	response to abiotic stimulus	late embryogenesis abundant protein lea14-a	TC394672
TC373015	GO:0006950	P	response to stress	late embryogenesis abundant protein lea14-a	TC394682
TC373061	GO:0005634	C	nucleus	protein-l-isoaspartate o-methyltransferase	TC394688
TC373061	GO:0008150	P	biological_process	protein-l-isoaspartate o-methyltransferase	TC394713
TC373061	GO:0009628	P	response to abiotic stimulus	protein-l-isoaspartate o-methyltransferase	TC394714
TC373061	GO:0009791	P	post-embryonic development	protein-l-isoaspartate o-methyltransferase	TC394731
TC373061	GO:0006464	P	cellular protein modification process	protein-l-isoaspartate o-methyltransferase	TC394795
TC373061	GO:0005829	C	cytosol	protein-l-isoaspartate o-methyltransferase	TC394803
TC373061	GO:0016740	F	transferase activity	protein-l-isoaspartate o-methyltransferase	TC394830
TC373061	GO:0006139	P	nucleobase-containing compound metabolic process	protein-l-isoaspartate o-methyltransferase	TC394834
TC373061	GO:0009536	C	plastid	protein-l-isoaspartate o-methyltransferase	TC394839
TC373061	GO:0006950	P	response to stress	protein-l-isoaspartate o-methyltransferase	TC394868
TC373075	GO:0009791	P	post-embryonic development	upf0098 protein mth_273-like	TC394877
TC373075	GO:0009058	P	biosynthetic process	upf0098 protein mth_273-like	TC394878
TC373075	GO:0006139	P	nucleobase-containing compound metabolic process	upf0098 protein mth_273-like	TC394883
TC373075	GO:0000003	P	reproduction	upf0098 protein mth_273-like	TC394901
TC373075	GO:0009987	P	cellular process	upf0098 protein mth_273-like	TC394904
TC373078	GO:0009628	P	response to abiotic stimulus	eukaryotic translation initiation factor 3 subunit 3	TC394907
TC373078	GO:0005737	C	cytoplasm	eukaryotic translation initiation factor 3 subunit 3	TC394912
TC373078	GO:0009791	P	post-embryonic development	eukaryotic translation initiation factor 3 subunit 3	TC394927
TC373078	GO:0016043	P	cellular component organization	eukaryotic translation initiation factor 3 subunit 3	TC394932
TC373078	GO:0006464	P	cellular protein modification process	eukaryotic translation initiation factor 3 subunit 3	TC394938
TC373078	GO:0005829	C	cytosol	eukaryotic translation initiation factor 3 subunit 3	TC394946
TC373078	GO:0008135	F	translation factor activity, nucleic acid binding	eukaryotic translation initiation factor 3 subunit 3	TC394967
TC373078	GO:0005840	C	ribosome	eukaryotic translation initiation factor 3 subunit 3	TC394981
TC373078	GO:0006412	P	translation	eukaryotic translation initiation factor 3 subunit 3	TC394990
TC373089	GO:0006091	P	generation of precursor metabolites and energy	cytochrome b5	TC395004
TC373089	GO:0008152	P	metabolic process	cytochrome b5	TC395014
TC373089	GO:0005783	C	endoplasmic reticulum	cytochrome b5	TC395018
TC373089	GO:0009058	P	biosynthetic process	cytochrome b5	TC395034
TC373089	GO:0005488	F	binding	cytochrome b5	TC395040
TC373089	GO:0005773	C	vacuole	cytochrome b5	TC395052
TC373089	GO:0005886	C	plasma membrane	cytochrome b5	TC395070
TC373089	GO:0009536	C	plastid	cytochrome b5	TC395072
TC373089	GO:0009987	P	cellular process	cytochrome b5	TC395096
TC373089	GO:0009579	C	thylakoid	cytochrome b5	TC395134
TC373089	GO:0005623	C	cell	cytochrome b5	TC395149
TC373089	GO:0005737	C	cytoplasm	cytochrome b5	TC395152
TC373089	GO:0003824	F	catalytic activity	cytochrome b5	TC395158
TC373089	GO:0016020	C	membrane	cytochrome b5	TC395173
TC373089	GO:0006629	P	lipid metabolic process	cytochrome b5	TC395174
TC373090	GO:0006810	P	transport	tom1-like protein 2	TC395186
TC373090	GO:0005622	C	intracellular	tom1-like protein 2	TC395187
TC373115	GO:0005737	C	cytoplasm	hypothetical protein F775_10692	TC395203
TC373115	GO:0006810	P	transport	hypothetical protein F775_10692	TC395208
TC373115	GO:0009987	P	cellular process	hypothetical protein F775_10692	TC395246
TC373121	GO:0000166	F	nucleotide binding	cbl-interacting serine threonine-protein kinase 12-like	TC395252
TC373121	GO:0007165	P	signal transduction	cbl-interacting serine threonine-protein kinase 12-like	TC395256
TC373121	GO:0008152	P	metabolic process	cbl-interacting serine threonine-protein kinase 12-like	TC395259
TC373121	GO:0006464	P	cellular protein modification process	cbl-interacting serine threonine-protein kinase 12-like	TC395273
TC373121	GO:0016301	F	kinase activity	cbl-interacting serine threonine-protein kinase 12-like	TC395278
TC373121	GO:0009987	P	cellular process	cbl-interacting serine threonine-protein kinase 12-like	TC395286
TC373129	GO:0003723	F	RNA binding	mediator of rna polymerase ii transcription subunit 36a-like	TC395296
TC373129	GO:0008152	P	metabolic process	mediator of rna polymerase ii transcription subunit 36a-like	TC395318
TC373129	GO:0016740	F	transferase activity	mediator of rna polymerase ii transcription subunit 36a-like	TC395320
TC373129	GO:0006139	P	nucleobase-containing compound metabolic process	mediator of rna polymerase ii transcription subunit 36a-like	TC395333
TC373133	GO:0005975	P	carbohydrate metabolic process	beta-glucosidase 6	TC395389
TC373133	GO:0005737	C	cytoplasm	beta-glucosidase 6	TC395401
TC373133	GO:0016787	F	hydrolase activity	beta-glucosidase 6	TC395413
TC373178	GO:0005515	F	protein binding	syntaxin-61-like	TC395443
TC373178	GO:0016020	C	membrane	syntaxin-61-like	TC395445
TC373178	GO:0006810	P	transport	syntaxin-61-like	TC395450
TC373178	GO:0005622	C	intracellular	syntaxin-61-like	TC395457
TC373200	GO:0008150	P	biological_process	40s ribosomal protein s12	TC395481
TC373200	GO:0005739	C	mitochondrion	40s ribosomal protein s12	TC395493
TC373200	GO:0005198	F	structural molecule activity	40s ribosomal protein s12	TC395508
TC373200	GO:0005840	C	ribosome	40s ribosomal protein s12	TC395520
TC373200	GO:0006412	P	translation	40s ribosomal protein s12	TC395531
TC373217	GO:0000166	F	nucleotide binding	heat shock cognate 70 kda protein 1	TC395539
TC373217	GO:0003677	F	DNA binding	heat shock cognate 70 kda protein 1	TC395559
TC373219	GO:0005975	P	carbohydrate metabolic process	beta-glucosidase 31	TC395573
TC373219	GO:0005737	C	cytoplasm	beta-glucosidase 31	TC395580
TC373219	GO:0016787	F	hydrolase activity	beta-glucosidase 31	TC395594
TC373224	GO:0019748	P	secondary metabolic process	organic cation carnitine transporter 4-like	TC395598
TC373224	GO:0008150	P	biological_process	organic cation carnitine transporter 4-like	TC395614
TC373224	GO:0009056	P	catabolic process	organic cation carnitine transporter 4-like	TC395627
TC373224	GO:0008152	P	metabolic process	organic cation carnitine transporter 4-like	TC395630
TC373224	GO:0005773	C	vacuole	organic cation carnitine transporter 4-like	TC395644
TC373224	GO:0006810	P	transport	organic cation carnitine transporter 4-like	TC395648
TC373224	GO:0009536	C	plastid	organic cation carnitine transporter 4-like	TC395652
TC373224	GO:0005215	F	transporter activity	organic cation carnitine transporter 4-like	TC395693
TC373224	GO:0009987	P	cellular process	organic cation carnitine transporter 4-like	TC395695
TC373224	GO:0009579	C	thylakoid	organic cation carnitine transporter 4-like	TC395701
TC373224	GO:0000166	F	nucleotide binding	organic cation carnitine transporter 4-like	TC395709
TC373224	GO:0016020	C	membrane	organic cation carnitine transporter 4-like	TC395725
TC373224	GO:0006629	P	lipid metabolic process	organic cation carnitine transporter 4-like	TC395772
TC373245	GO:0016020	C	membrane	pq loop repeat family protein	TC395788
TC373254	GO:0008150	P	biological_process	60s ribosomal protein mitochondrial	TC395812
TC373254	GO:0005198	F	structural molecule activity	60s ribosomal protein mitochondrial	TC395821
TC373254	GO:0016043	P	cellular component organization	60s ribosomal protein mitochondrial	TC395850
TC373254	GO:0009058	P	biosynthetic process	60s ribosomal protein mitochondrial	TC395851
TC373254	GO:0005840	C	ribosome	60s ribosomal protein mitochondrial	TC395861
TC373254	GO:0006139	P	nucleobase-containing compound metabolic process	60s ribosomal protein mitochondrial	TC395863
TC373254	GO:0006810	P	transport	60s ribosomal protein mitochondrial	TC395908
TC373254	GO:0006412	P	translation	60s ribosomal protein mitochondrial	TC395909
TC373289	GO:0008150	P	biological_process	sodium hydrogen exchanger 4	TC395933
TC373289	GO:0009628	P	response to abiotic stimulus	sodium hydrogen exchanger 4	TC395960
TC373289	GO:0016020	C	membrane	sodium hydrogen exchanger 4	TC395978
TC373289	GO:0005773	C	vacuole	sodium hydrogen exchanger 4	TC395980
TC373289	GO:0006810	P	transport	sodium hydrogen exchanger 4	TC395988
TC373289	GO:0005886	C	plasma membrane	sodium hydrogen exchanger 4	TC395993
TC373289	GO:0005215	F	transporter activity	sodium hydrogen exchanger 4	TC395998
TC373289	GO:0006950	P	response to stress	sodium hydrogen exchanger 4	TC396001
TC373289	GO:0009987	P	cellular process	sodium hydrogen exchanger 4	TC396018
TC373329	GO:0005975	P	carbohydrate metabolic process	beta-glucosidase 22-like	TC396019
TC373329	GO:0005737	C	cytoplasm	beta-glucosidase 22-like	TC396020
TC373329	GO:0016787	F	hydrolase activity	beta-glucosidase 22-like	TC396046
TC373332	GO:0019538	P	protein metabolic process	lecithine-cholesterol acyltransferase-like 4-like	TC396057
[truncated: 31,220 more rows]

## Sheet: EC details
TC368567	GO:0008150	phytochrome a
TC368567	GO:0007165
TC368567	GO:0009791
TC368567	GO:0008152
TC368567	GO:0006464
TC368567	GO:0009058
TC368567	GO:0004872
TC368567	GO:0004871
TC368567	GO:0006139
TC368567	GO:0005575
TC368567	GO:0005654
TC368567	GO:0006412
TC368567	GO:0000166
TC368567	GO:0009628
TC368567	GO:0009606
TC368567	GO:0005515
TC368567	GO:0009605
TC368567	GO:0005737
TC368567	GO:0016020
TC368567	GO:0016301
TC368567	EC:2.7.3
TC368567	EC:2.7.13.3
TC368572	GO:0000166	wall-associated receptor kinase 3
TC368572	GO:0005515
TC368572	GO:0008152
TC368572	GO:0006464
TC368572	GO:0005488
TC368572	GO:0030246
TC368572	GO:0016301
TC368572	GO:0009987
TC368572	EC:2.7.11
TC368580	GO:0003723	maturase-related partial
TC368580	GO:0005739
TC368580	GO:0009058
TC368580	GO:0016740
TC368580	GO:0006259
TC368580	GO:0006139
TC368580	EC:2.7.7.49
TC368582	GO:0006091	nadh dehydrogenase subunit 5
TC368582	GO:0003824
TC368582	GO:0016020
TC368582	GO:0005739
TC368582	GO:0009058
TC368582	GO:0006139
TC368582	GO:0006810
TC368582	GO:0009987
TC368582	EC:1.6.99.5
TC368582	EC:1.6.99.3
TC368582	EC:1.6.5.3
TC368603	GO:0008150	cytochrome c biogenesis fn
TC368603	GO:0005737
TC368603	GO:0005739
TC368603	GO:0016020
TC368603	GO:0016043
TC368603	GO:0005840
TC368603	GO:0005488
TC368603	GO:0006810
TC368603	GO:0005215
TC368611	GO:0003824	p450
TC368611	GO:0016020
TC368611	GO:0008152
TC368611	GO:0005488
TC368611	EC:1.14.13
TC368611	EC:1.14.13.138
TC368616	GO:0005737	multiple inositol polyphosphate phosphatase 1-like
TC368616	GO:0016020
TC368616	GO:0008152
TC368616	GO:0005783
TC368616	GO:0005773
TC368616	GO:0009987
TC368616	GO:0016787
TC368616	EC:3.1
TC368616	EC:3.1.3.41
TC368616	EC:3.1.3.2
TC368617	GO:0003824	cytochrome p450
TC368617	GO:0016020
TC368617	GO:0008152
TC368617	GO:0005488
TC368619	GO:0006091	cytochrome c oxidase subunit 1
TC368619	GO:0003824
TC368619	GO:0016020
TC368619	GO:0005739
TC368619	GO:0005488
TC368619	GO:0006139
TC368619	GO:0006810
TC368619	GO:0005886
TC368619	GO:0005215
TC368619	GO:0009987
TC368619	EC:1.9.3.1
TC368629	GO:0000166	atpase subunit 1
TC368629	GO:0006091
TC368629	GO:0005739
TC368629	GO:0016020
TC368629	GO:0009058
TC368629	GO:0006139
TC368629	GO:0006810
TC368629	GO:0005622
TC368629	GO:0005215
TC368629	GO:0009987
TC368629	GO:0016787
TC368629	EC:3.6.1
TC368629	EC:3.6.1.3
TC368629	EC:3.6.1.15
TC368643	GO:0016020	nodulin-related partial
TC368643	GO:0006810
TC368643	GO:0009987
TC368648	GO:0006091	nadh dehydrogenase subunit 2
TC368648	GO:0005737
TC368648	GO:0003824
TC368648	GO:0016020
TC368648	GO:0005739
TC368648	GO:0009058
TC368648	GO:0006139
TC368648	GO:0006810
TC368648	GO:0009987
TC368648	EC:1.6.99.5
TC368648	EC:1.6.99.3
TC368648	EC:1.6.5.3
TC368653	GO:0016020	almt1
TC368653	GO:0006810
TC368653	GO:0005886
TC368657	GO:0019538	xylanase inhibitor
TC368657	GO:0005975
TC368657	GO:0009056
TC368657	GO:0009987
TC368657	GO:0016787
TC368657	EC:3.4.23
TC368664	GO:0005634	ethylene-responsive element binding protein 2
TC368664	GO:0003677
TC368664	GO:0003700
TC368664	GO:0009628
TC368664	GO:0007165
TC368664	GO:0009719
TC368664	GO:0009058
TC368664	GO:0006139
TC368664	GO:0006950
TC368664	GO:0009987
TC368664	GO:0005622
TC368666	GO:0008150	cytochrome c biogenesis fc
TC368666	GO:0005737
TC368666	GO:0005739
TC368666	GO:0016020
TC368666	GO:0016043
TC368673	GO:0005634	dre-binding protein 2
TC368673	GO:0003677
TC368673	GO:0003700
TC368673	GO:0009058
TC368673	GO:0006139
TC368673	GO:0005622
TC368688	GO:0000166	nadh dehydrogenase subunit 7
TC368688	GO:0008150
TC368688	GO:0006091
TC368688	GO:0003824
TC368688	GO:0016020
TC368688	GO:0005739
TC368688	GO:0009058
TC368688	GO:0005488
TC368688	GO:0006139
TC368688	GO:0006810
TC368688	GO:0009987
TC368688	EC:1.6.99.5
TC368688	EC:1.6.99.3
TC368688	EC:1.6.5.3
TC368696	GO:0000166	protein kinase 1
TC368696	GO:0007165
TC368696	GO:0009719
TC368696	GO:0008152
TC368696	GO:0006464
TC368696	GO:0016301
TC368696	GO:0009987
TC368696	EC:2.7.11
TC368719	GO:0008150	ribosomal protein s2
TC368719	GO:0006091
TC368719	GO:0005198
TC368719	GO:0009058
TC368719	GO:0005840
TC368719	GO:0006810
TC368719	GO:0006139
TC368719	GO:0009536
TC368719	GO:0005622
TC368719	GO:0005215
TC368719	GO:0009987
TC368719	GO:0006412
TC368719	GO:0005739
TC368719	GO:0016020
TC368719	GO:0006629
TC368719	GO:0016043
TC368719	GO:0016787
TC368719	EC:3.6.1
TC368719	EC:3.6.1.3
TC368719	EC:3.6.1.15
TC368734	GO:0005634	dre-binding protein 2
TC368734	GO:0003677
TC368734	GO:0003700
TC368734	GO:0009058
TC368734	GO:0006139
TC368734	GO:0005622
TC368738	GO:0005975	granule-bound starch synthase ii
TC368738	GO:0009628
TC368738	GO:0006629
TC368738	GO:0009058
TC368738	GO:0016740
TC368738	GO:0009536
TC368738	GO:0006950
TC368738	GO:0009987
TC368738	EC:2.4.1.21
TC368738	EC:2.4.1
TC368738	EC:2.4.1.242
TC368740	GO:0005634	ethylene-responsive transcription factor erf008-like
TC368740	GO:0003677
TC368740	GO:0003700
TC368740	GO:0009058
TC368740	GO:0006139
TC368740	GO:0005622
TC368744	GO:0019538	ribosome biogenesis protein bop1 homolog
TC368744	GO:0005730
TC368744	GO:0005488
TC368744	GO:0006139
TC368744	GO:0005622
TC368744	GO:0005654
TC368747	GO:0005515	tetratricopeptide repeat protein 1
TC368747	GO:0009536
TC368750	GO:0005739	glioma tumor suppressor-like protein
TC368750	GO:0008152
TC368750	GO:0006810
TC368753	GO:0005975	glucan endo- -beta-d-glucosidase
TC368753	GO:0006950
TC368753	GO:0009987
TC368753	GO:0016787
TC368753	EC:3.2.1.21
TC368753	EC:3.2.1.39
TC368753	EC:3.2.1
TC368757	GO:0005739	dnl-type zinc finger
TC368757	GO:0005488
TC368775	GO:0005634	sucrose phosphate synthase
TC368775	GO:0003677
TC368775	GO:0005975
TC368775	GO:0009628
TC368775	GO:0006629
TC368775	GO:0009058
TC368775	GO:0016740
TC368775	GO:0006139
TC368775	GO:0006950
TC368775	GO:0009987
TC368775	EC:2.4.1.14
TC368775	EC:2.4.1
TC368797	GO:0008150	ribosomal protein s3
TC368797	GO:0005198
TC368797	GO:0009058
TC368797	GO:0005840
TC368797	GO:0006259
TC368797	GO:0006139
TC368797	GO:0009536
TC368797	GO:0005622
TC368797	GO:0006412
TC368797	GO:0000166
TC368797	GO:0003677
TC368797	GO:0005737
TC368797	GO:0005739
TC368797	GO:0004518
TC368797	GO:0016740
TC368797	EC:3.1
TC368797	EC:2.7.7.7
TC368799	GO:0008152	acyl-protein thioesterase 2
TC368799	GO:0016787
TC368831	GO:0009628	dhn4
TC368831	GO:0006950
TC368842	GO:0000166	heat shock cognate 70 kda protein 1
TC368842	GO:0003677
TC368856	GO:0005515	tetratricopeptide repeat protein 1
TC368856	GO:0009536
TC368872	GO:0005739	glycosyl transferase (glycosyl transferase family 2)
TC368878	GO:0005739	glioma tumor suppressor-like protein
TC368878	GO:0008152
TC368878	GO:0006810
TC368886	GO:0005634	dna-binding protein embp-1-like
TC368886	GO:0003677
TC368886	GO:0003700
TC368886	GO:0007165
TC368886	GO:0009719
TC368886	GO:0009058
TC368886	GO:0006139
TC368886	GO:0009536
TC368886	GO:0005622
TC368891	GO:0008150	ribosomal protein s3
TC368891	GO:0005198
TC368891	GO:0009058
TC368891	GO:0005840
TC368891	GO:0006259
TC368891	GO:0006139
TC368891	GO:0009536
TC368891	GO:0005622
TC368891	GO:0006412
TC368891	GO:0000166
TC368891	GO:0003677
TC368891	GO:0005737
TC368891	GO:0005739
TC368891	GO:0004518
TC368891	GO:0016740
TC368891	EC:3.1
TC368891	EC:2.7.7.7
TC368901	GO:0000166	heat shock cognate 70 kda protein 1
TC368901	GO:0003677
TC368926	GO:0000166	atp binding protein
TC368926	GO:0008152
TC368926	GO:0009058
TC368926	GO:0016301
TC368926	GO:0006139
TC368926	GO:0009987
TC368931	GO:0005739	glycosyl transferase (glycosyl transferase family 2)
TC368933	GO:0009628	dhn4
TC368933	GO:0006950
TC368971	GO:0009628	dhn4
TC368971	GO:0006950
TC369037	GO:0008150	60s ribosomal protein l10a-1
TC369037	GO:0003723
TC369037	GO:0005198
TC369037	GO:0005840
TC369037	GO:0006412
TC369050	GO:0003674	11s globulin seed storage protein 2-like
TC369061	GO:0006810	ran-binding protein 1
TC369082	GO:0005739	zinc finger fyve domain-containing protein 26 isoform 1
TC369090	GO:0009628	dhn4
TC369090	GO:0006950
TC369102	GO:0005975	probable polygalacturonase at1g80170-like
TC369102	GO:0005737
TC369102	GO:0016043
TC369102	GO:0005576
TC369102	GO:0009987
TC369102	GO:0016787
TC369102	EC:3.2.1.15
TC369109	GO:0005515	tetratricopeptide repeat protein 1-like
TC369109	GO:0009536
TC369129	GO:0005975	chitinase
TC369129	GO:0009607
TC369129	GO:0009605
TC369129	GO:0005737
TC369129	GO:0009056
TC369129	GO:0005488
TC369129	GO:0006950
TC369129	GO:0009987
TC369129	GO:0016787
TC369129	EC:3.2.1.14
TC369148	GO:0003677	tpa: bzip transcription factor superfamily protein
TC369148	GO:0003700
TC369148	GO:0009058
TC369148	GO:0006139
TC369148	GO:0009536
TC369148	GO:0005622
TC369178	GO:0000166	nucleoside diphosphate kinase 1
TC369178	GO:0009628
TC369178	GO:0009605
TC369178	GO:0007165
TC369178	GO:0009058
TC369178	GO:0005488
TC369178	GO:0016301
TC369178	GO:0006139
TC369178	EC:2.7.4.6
TC369200	GO:0005515	glutathione transferase
TC369200	GO:0008152
TC369200	GO:0016740
TC369200	GO:0009987
TC369200	EC:2.5.1.18
TC369230	GO:0005739	dehydration responsive protein
TC369266	GO:0019538	probable pyridoxal biosynthesis
TC369266	GO:0009628
TC369266	GO:0005515
TC369266	GO:0003824
TC369266	GO:0005829
TC369266	GO:0009058
TC369266	GO:0009987
TC369266	GO:0006950
TC369269	GO:0005840	60s ribosomal protein l7-1
TC369281	GO:0005515	brassinosteroid insensitive 1-associated receptor kinase 1 precursor
TC369281	GO:0005737
TC369281	GO:0003824
TC369281	GO:0008152
TC369281	GO:0016301
TC369281	GO:0009987
TC369281	EC:1.3.1.74
TC369304	GO:0003676	nucleolin 2-like
TC369346	GO:0000166	asparagine synthetase
TC369346	GO:0009628
TC369346	GO:0003824
TC369346	GO:0009056
TC369346	GO:0008152
TC369346	GO:0009058
TC369346	GO:0009987
TC369346	EC:6.3.5.4
TC369372	GO:0000166	heat shock protein 101
TC369372	GO:0005634
TC369372	GO:0019538
TC369372	GO:0009628
TC369372	GO:0005829
TC369372	GO:0006950
TC369372	GO:0009987
TC369381	GO:0006464	phosphatase isoform 2
TC369381	GO:0005488
TC369381	GO:0016787
TC369381	EC:3.1.3.16
TC369381	EC:3.1
TC369381	EC:3.1.3.41
TC369383	GO:0019538	heat-shock protein
TC369383	GO:0009628
TC369383	GO:0009536
TC369383	GO:0009987
TC369383	GO:0006950
TC369395	GO:0003677	cyanate hydratase
TC369395	GO:0009628
TC369395	GO:0005515
TC369395	GO:0003824
TC369395	GO:0009056
TC369395	GO:0005829
TC369395	GO:0009987
TC369395	GO:0006950
TC369395	EC:4.2.1.104
TC369396	GO:0008150	60s ribosomal protein l5-1-like
TC369396	GO:0003723
TC369396	GO:0005198
TC369396	GO:0005840
TC369396	GO:0006412
TC369428	GO:0005634	poly
TC369428	GO:0005975
TC369428	GO:0003824
TC369428	GO:0008152
TC369428	GO:0006464
TC369428	GO:0009058
TC369428	GO:0016740
TC369428	EC:1.3.1.74
TC369428	EC:2.4.2.30
TC369437	GO:0005739	glioma tumor suppressor-like protein
TC369437	GO:0008152
TC369437	GO:0006810
TC369483	GO:0005634	protein set
TC369483	GO:0005737
TC369483	GO:0016043
TC369486	GO:0000166	hxk7_orysj ame: full=hexokinase-7 ame: full=hexokinase-6
TC369486	GO:0005975
TC369486	GO:0006091
TC369486	GO:0005737
TC369486	GO:0009056
TC369486	GO:0008152
TC369486	GO:0009058
TC369486	GO:0016301
TC369486	GO:0009987
TC369486	EC:2.7.1.1
TC369504	GO:0003824	dihydrodipicolinate synthase chloroplastic
TC369504	GO:0009058
TC369504	GO:0009536
TC369504	GO:0009987
TC369504	EC:4.3.3.7
TC369509	GO:0005515	ddb1- and cul4-associated factor 8-like
TC369516	GO:0008150	60s ribosomal protein l10a-1
TC369516	GO:0003723
TC369516	GO:0005198
TC369516	GO:0005840
TC369516	GO:0006412
TC369519	GO:0005634	dehydration-responsive element-binding protein 2c-like
TC369519	GO:0003677
TC369519	GO:0003700
TC369519	GO:0009058
TC369519	GO:0006139
TC369519	GO:0005622
TC369561	GO:0000166	cytosolic heat shock 70 protein
TC369576	GO:0009838	probable adp-ribosylation factor gtpase-activating protein agd5
TC369576	GO:0005768
TC369576	GO:0005737
TC369576	GO:0009908
TC369576	GO:0007165
TC369576	GO:0008152
TC369576	GO:0006464
TC369576	GO:0005829
TC369576	GO:0005794
TC369576	GO:0009058
TC369576	GO:0005488
TC369576	GO:0030234
TC369579	GO:0009790	arginyl-trna synthetase
TC369579	GO:0009791
TC369579	GO:0008152
TC369579	GO:0009058
TC369579	GO:0006139
TC369579	GO:0009536
TC369579	GO:0000003
TC369579	GO:0007049
TC369579	GO:0009987
TC369579	GO:0006412
TC369579	GO:0000166
TC369579	GO:0003824
TC369579	GO:0005739
TC369579	GO:0005829
TC369579	EC:6.1.1
TC369579	EC:6.1.1.19
TC369581	GO:0005768	predicted protein
TC369581	GO:0005737
TC369581	GO:0005829
TC369581	GO:0005794
TC369606	GO:0005737	elongation factor 1-delta 1
TC369606	GO:0008135
TC369606	GO:0005840
TC369606	GO:0006412
TC369610	GO:0000166	dead-box atp-dependent rna helicase 56-like
TC369610	GO:0003677
TC369610	GO:0008150
TC369610	GO:0003723
TC369610	GO:0005829
TC369610	GO:0005730
TC369610	GO:0005575
TC369610	GO:0006139
TC369610	GO:0006810
TC369610	GO:0016787
TC369610	EC:3.6.1
TC369610	EC:3.6.1.3
TC369610	EC:2.7.7
TC369610	EC:3.6.1.15
TC369628	GO:0000166	spliceosomal protein
TC369628	GO:0005634
TC369628	GO:0003723
TC369628	GO:0005737
TC369628	GO:0005730
TC369628	GO:0005575
TC369628	GO:0006139
TC369628	GO:0005654
TC369635	GO:0008150	60s ribosomal protein l15
TC369635	GO:0005739
TC369635	GO:0005198
TC369635	GO:0005840
TC369635	GO:0009536
TC369635	GO:0006412
TC369657	GO:0003676	rna exonuclease 4-like
TC369657	GO:0004518
TC369657	GO:0009058
TC369657	GO:0016740
TC369657	GO:0006139
TC369657	GO:0009536
TC369657	EC:3.1
TC369682	GO:0016020	cold acclimation protein cor413-pm1
TC369682	GO:0005773
TC369682	GO:0005886
TC369702	GO:0003723	40s ribosomal protein s8
TC369702	GO:0016020
TC369702	GO:0005198
TC369702	GO:0005829
TC369702	GO:0009058
TC369702	GO:0005840
TC369702	GO:0006139
TC369702	GO:0006810
TC369702	GO:0009536
TC369702	GO:0006412
TC369704	GO:0006091	nadh dehydrogenase subunit 9
TC369704	GO:0003824
TC369704	GO:0005739
TC369704	GO:0009058
TC369704	GO:0006139
TC369704	GO:0006810
TC369704	GO:0009987
TC369704	EC:1.6.99.5
TC369704	EC:1.6.99.3
TC369704	EC:1.6.5.3
TC369717	GO:0005634	c-repeat binding factor
TC369717	GO:0003677
TC369717	GO:0003700
TC369717	GO:0009058
TC369717	GO:0006139
TC369717	GO:0005622
TC369722	GO:0008150	60s ribosomal protein l18
TC369722	GO:0005198
TC369722	GO:0005840
TC369722	GO:0006412
TC369726	GO:0009628	eukaryotic translation initiation factor 3 subunit 3
TC369726	GO:0005515
TC369726	GO:0005737
TC369726	GO:0009791
TC369726	GO:0016043
TC369726	GO:0006464
TC369726	GO:0005829
TC369726	GO:0008135
TC369726	GO:0005840
TC369726	GO:0006412
TC369738	GO:0000166	splicing factor u2af 38 kda subunit
TC369738	GO:0005634
TC369738	GO:0003677
TC369738	GO:0003723
TC369738	GO:0005488
TC369738	GO:0006139
TC369751	GO:0000166	abc transporter f family member 1-like
TC369751	GO:0005739
TC369751	GO:0009536
TC369751	GO:0016787
TC369751	EC:3.6.1
TC369751	EC:3.6.1.3
TC369751	EC:3.6.1.15
TC369764	GO:0003677	multiprotein-bridging factor 1a-like
TC369764	GO:0009628
TC369764	GO:0009719
TC369764	GO:0009058
TC369764	GO:0005730
TC369764	GO:0006139
TC369764	GO:0003674
TC369764	GO:0006950
TC369764	GO:0005622
TC369788	GO:0003824	nad dependent epimerase dehydratase family protein
TC369788	GO:0007275
TC369788	GO:0005739
TC369788	GO:0016020
TC369788	GO:0006464
TC369788	GO:0016740
TC369788	GO:0005488
TC369788	GO:0005886
TC369788	GO:0009987
TC369793	GO:0000166	nbs-lrr partial
TC369793	GO:0005198
TC369793	GO:0006464
TC369793	GO:0016301
TC369793	GO:0005622
TC369793	GO:0016787
TC369797	GO:0005488	coat protein movement protein
TC369797	GO:0005575
TC369807	GO:0005737	b chain angstroms resolution structure analysis of two refined n- acetylneuraminyllactose-wheat germ agglutinin isolectin complexes
TC369807	GO:0005488
TC369807	GO:0030246
TC369814	GO:0003677	fanconi-associated nuclease 1 homolog
TC369814	GO:0005739
TC369814	GO:0004518
TC369814	GO:0005488
TC369814	GO:0006259
TC369814	GO:0006139
TC369814	GO:0006950
TC369814	GO:0016787
TC369814	EC:3.1
TC369819	GO:0000166	ras-related protein ara-4
TC369819	GO:0007165
TC369819	GO:0007275
TC369819	GO:0008152
TC369819	GO:0009653
TC369819	GO:0006810
TC369819	GO:0005622
TC369819	GO:0005886
TC369819	GO:0040007
TC369819	GO:0016787
TC369819	EC:3.6.1
TC369819	EC:3.6.1.15
TC369830	GO:0009607	hypothetical protein F775_26753
TC369830	GO:0009605
TC369830	GO:0005737
TC369830	GO:0007165
TC369830	GO:0009719
TC369830	GO:0008152
TC369830	GO:0005773
TC369830	GO:0009987
TC369840	GO:0005515	plant synaptotagmin
TC369840	GO:0016020
TC369840	GO:0006629
TC369840	GO:0005783
TC369840	GO:0008289
TC369840	GO:0009058
TC369840	GO:0005488
TC369840	GO:0005575
TC369840	GO:0005886
TC369840	GO:0009987
TC369842	GO:0009628	hypothetical protein TRIUR3_29282
TC369842	GO:0005737
TC369842	GO:0016043
TC369842	GO:0005783
TC369842	GO:0009653
TC369842	GO:0006810
TC369842	GO:0006950
TC369842	GO:0016049
TC369843	GO:0009058	phospho-2-dehydro-3-deoxyheptonate aldolase chloroplastic-like
TC369843	GO:0016740
TC369843	GO:0009536
TC369843	GO:0009987
TC369843	EC:2.5.1.54
TC369846	GO:0008150	40s ribosomal protein s4
TC369846	GO:0003723
TC369846	GO:0005739
TC369846	GO:0005198
TC369846	GO:0005840
TC369846	GO:0009536
TC369846	GO:0006412
TC369847	GO:0008150	60s ribosomal protein l5
TC369847	GO:0003723
TC369847	GO:0005198
TC369847	GO:0005840
TC369847	GO:0006412
TC369857	GO:0005975	invertase inhibitor
TC369857	GO:0005737
TC369857	GO:0008152
TC369857	GO:0030234
TC369857	GO:0009987
TC369857	GO:0016787
TC369857	EC:3.1.1.11
TC369857	EC:3.1.1.1
TC369864	GO:0005634	importin subunit alpha-1b-like
TC369864	GO:0005515
TC369864	GO:0005737
TC369864	GO:0006810
TC369864	GO:0005215
TC369864	GO:0009987
TC369916	GO:0008150	mrna turnover protein 4 homolog
TC369916	GO:0005198
TC369916	GO:0005829
TC369916	GO:0005840
TC369916	GO:0006139
TC369916	GO:0006412
TC369926	GO:0003824	protein binding protein
TC369926	GO:0005739
TC369926	GO:0016020
TC369926	GO:0008152
TC369926	GO:0005488
TC369946	GO:0005975	chitinase 5-like
TC369946	GO:0009607
TC369946	GO:0009605
TC369946	GO:0005737
TC369946	GO:0009056
TC369946	GO:0005488
TC369946	GO:0006950
TC369946	GO:0009987
TC369946	GO:0016787
TC369946	EC:3.2.1.14
TC369972	GO:0000166	t-complex protein 1 subunit epsilon
TC369972	GO:0019538
TC369972	GO:0009987
TC369979	GO:0003824	nad dependent epimerase dehydratase family protein
TC369979	GO:0007275
TC369979	GO:0005739
TC369979	GO:0016020
TC369979	GO:0006464
TC369979	GO:0016740
TC369979	GO:0005488
TC369979	GO:0005886
TC369979	GO:0009987
TC370001	GO:0008150	mitochondrial ribosomal protein s10
TC370001	GO:0005739
TC370001	GO:0005198
TC370001	GO:0009058
TC370001	GO:0005840
TC370001	GO:0006139
TC370001	GO:0006412
TC370009	GO:0005840	60s ribosomal protein l7-1
TC370011	GO:0000166	eukaryotic translation initiation factor 3 subunit b-like
TC370011	GO:0005515
TC370011	GO:0005737
TC370011	GO:0016043
TC370011	GO:0008135
TC370011	GO:0005840
TC370011	GO:0006412
TC370013	GO:0000166	heat shock cognate 70 kda protein 1
TC370013	GO:0003677
TC370015	GO:0000166	eukaryotic translation initiation factor 3 subunit b-like
TC370015	GO:0005515
TC370015	GO:0005737
TC370015	GO:0016043
TC370015	GO:0008135
TC370015	GO:0005840
TC370015	GO:0006412
TC370020	GO:0008150	v-type proton atpase subunit c -like
TC370020	GO:0009628
TC370020	GO:0016020
TC370020	GO:0016043
TC370020	GO:0005773
TC370020	GO:0006810
TC370020	GO:0005215
TC370020	GO:0006950
TC370020	GO:0009987
TC370020	GO:0016787
TC370020	EC:3.6.1
TC370020	EC:3.6.1.3
TC370020	EC:3.6.1.15
TC370027	GO:0005634	cbf protein 4
TC370027	GO:0003677
TC370027	GO:0003700
TC370027	GO:0009058
TC370027	GO:0006139
TC370027	GO:0005622
TC370037	GO:0000166	elongation factor 2
TC370037	GO:0008135
TC370037	GO:0005840
TC370037	GO:0016787
TC370037	GO:0006412
TC370037	EC:3.6.1
TC370037	EC:3.6.1.15
TC370038	GO:0005737	peroxidase 12
TC370038	GO:0003824
TC370038	GO:0008152
TC370038	GO:0005488
TC370038	GO:0006950
TC370038	EC:1.11.1.7
TC370040	GO:0005777	3-hydroxybutyryl- dehydratase
TC370040	GO:0003824
TC370040	GO:0009056
TC370040	GO:0006629
TC370040	GO:0009536
TC370040	GO:0009987
TC370044	GO:0008150	60s ribosomal protein l19-1-like
TC370044	GO:0005739
TC370044	GO:0005198
TC370044	GO:0005840
TC370044	GO:0006412
TC370045	GO:0000166	poly -binding protein
TC370045	GO:0003723
TC370053	GO:0019538	predicted protein
TC370053	GO:0009628
TC370053	GO:0009987
TC370053	GO:0006950
TC370058	GO:0009790	maternal effect embryo arrest 14- partial
TC370058	GO:0009791
TC370058	GO:0009536
TC370061	GO:0000166	poly -binding protein
TC370061	GO:0003723
TC370072	GO:0005488	zinc finger protein 622-like
TC370079	GO:0005515	mitochondrial import receptor subunit tom20
TC370079	GO:0016020
TC370079	GO:0005739
TC370079	GO:0016043
TC370079	GO:0006810
TC370114	GO:0008150	60s ribosomal protein l7a
TC370114	GO:0005198
TC370114	GO:0005840
TC370114	GO:0006412
TC370153	GO:0000166	nadh dehydrogenase
TC370153	GO:0005777
TC370153	GO:0003824
TC370153	GO:0005739
TC370153	GO:0016020
TC370153	GO:0008152
TC370153	GO:0009058
TC370153	GO:0009987
TC370153	EC:1.6.99.3
TC370153	EC:1.6.99.1
TC370163	GO:0008150	60s acidic ribosomal protein p0
TC370163	GO:0005198
TC370163	GO:0005840
TC370163	GO:0006412
TC370164	GO:0009908	39s ribosomal protein mitochondrial-like
TC370164	GO:0005739
TC370164	GO:0009791
TC370164	GO:0016043
TC370164	GO:0006464
TC370164	GO:0005840
TC370165	GO:0019538	t-complex protein 1 subunit alpha
TC370165	GO:0009056
TC370165	GO:0009791
TC370165	GO:0006464
TC370165	GO:0009058
TC370165	GO:0006139
TC370165	GO:0009987
TC370165	GO:0000166
TC370165	GO:0005975
TC370165	GO:0009628
TC370165	GO:0005515
TC370165	GO:0009908
TC370165	GO:0016043
TC370165	GO:0005829
TC370173	GO:0000166	carbamoyl-phosphate synthase small chain
TC370173	GO:0005737
TC370173	GO:0003824
TC370173	GO:0009056
TC370173	GO:0008152
TC370173	GO:0009058
TC370173	GO:0006139
TC370173	GO:0009536
TC370173	GO:0009987
TC370173	EC:6.3.5.5
TC370183	GO:0005975	beta-glucosidase 6
TC370183	GO:0005737
TC370183	GO:0016787
TC370183	EC:3.2.1.21
TC370183	EC:3.2.1
TC370193	GO:0000166	nucleolin 2-like
TC370193	GO:0003723
TC370193	GO:0005730
TC370193	GO:0006139
TC370210	GO:0005576	germin-like protein 8-5
TC370210	GO:0005488
TC370210	GO:0003674
TC370213	GO:0005737	acid phosphatase vanadium-dependent haloperoxidase related
TC370213	GO:0003824
TC370213	GO:0016020
TC370213	GO:0008152
TC370213	GO:0006950
TC370213	EC:1.11.1.7
TC370252	GO:0019748	glutathione peroxidase 4
TC370252	GO:0009056
TC370252	GO:0008152
TC370252	GO:0009653
TC370252	GO:0009058
TC370252	GO:0009856
TC370252	GO:0006950
TC370252	GO:0009987
TC370252	GO:0003824
TC370252	GO:0005739
TC370252	GO:0006629
TC370252	GO:0016043
TC370252	GO:0030154
TC370252	GO:0005829
TC370252	GO:0016049
TC370252	EC:1.11.1.9
TC370252	EC:1.11.1.7
TC370255	GO:0008152	formamidase -like
TC370255	GO:0016787
TC370259	GO:0005515	probable glutathione s-transferase gstu6-like
TC370259	GO:0008152
TC370259	GO:0016740
TC370259	GO:0009987
TC370259	EC:2.5.1.18
TC370260	GO:0005737	caleosin 2
TC370260	GO:0003824
TC370260	GO:0016020
TC370260	GO:0008152
TC370260	GO:0005783
TC370260	GO:0005488
TC370260	GO:0005622
TC370260	EC:1.11.2.3
TC370266	GO:0005730	ribosome production factor 2 homolog
TC370266	GO:0006139
TC370277	GO:0008150	60s ribosomal protein l15
TC370277	GO:0005739
TC370277	GO:0005198
TC370277	GO:0005840
TC370277	GO:0009536
TC370277	GO:0006412
TC370300	GO:0005618	nucleobase-ascorbate transporter 6-like
TC370300	GO:0016020
TC370300	GO:0005783
TC370300	GO:0005773
TC370300	GO:0005575
TC370300	GO:0006810
TC370300	GO:0005215
TC370300	GO:0009987
TC370303	GO:0005829	co-chaperone protein sba1
TC370303	GO:0005575
TC370303	GO:0005886
TC370316	GO:0009056	seed maturation protein expressed
TC370316	GO:0009536
TC370316	GO:0009987
TC370320	GO:0000166	ribosome biogenesis protein bms1 homolog
TC370320	GO:0005634
TC370320	GO:0008150
TC370320	GO:0008152
TC370320	GO:0006810
TC370320	GO:0016787
TC370320	EC:3.6.1
TC370320	EC:3.6.1.15
TC370378	GO:0006810	ran-binding protein 1
TC370379	GO:0005737	elongation factor 1-delta 1
TC370379	GO:0008135
TC370379	GO:0005840
TC370379	GO:0006412
TC370387	GO:0008150	40s ribosomal protein s9
TC370387	GO:0003723
TC370387	GO:0005198
TC370387	GO:0005840
TC370387	GO:0006412
TC370396	GO:0005975	beta-glucosidase 5-like isoform 2
TC370396	GO:0005737
TC370396	GO:0016787
TC370396	EC:3.2.1.21
TC370396	EC:3.2.1
TC370458	GO:0000166	rna-binding protein raly-like
TC370458	GO:0009536
TC370497	GO:0005975	probable l-ascorbate peroxidase chloroplastic-like
TC370497	GO:0003824
TC370497	GO:0009056
TC370497	GO:0005739
TC370497	GO:0008152
TC370497	GO:0005488
TC370497	GO:0009536
TC370497	GO:0006950
TC370497	GO:0009987
TC370497	EC:1.11.1.7
TC370497	EC:1.11.1.11
TC370498	GO:0000166	obg-like atpase 1-like
TC370498	GO:0005975
TC370498	GO:0006091
TC370498	GO:0009628
TC370498	GO:0009056
TC370498	GO:0005829
TC370498	GO:0009058
TC370498	GO:0005488
TC370498	GO:0005575
TC370498	GO:0006810
TC370498	GO:0006950
TC370498	GO:0016787
TC370498	EC:3.6.1
TC370498	EC:3.6.1.3
TC370498	EC:3.6.1.15
TC370501	GO:0019538	vacuolar-processing enzyme
TC370501	GO:0005737
TC370501	GO:0005739
TC370501	GO:0016787
TC370501	EC:3.4.22
TC370501	EC:3.4
TC370528	GO:0005515	glutathione s-transferase
TC370528	GO:0003824
TC370528	GO:0005739
TC370528	GO:0008152
TC370528	GO:0016740
TC370528	GO:0009987
TC370528	EC:2.5.1.18
TC370532	GO:0005975	pyruvate decarboxylase isozyme 2
TC370532	GO:0006091
TC370532	GO:0003824
TC370532	GO:0009056
TC370532	GO:0009058
TC370532	GO:0005488
TC370532	EC:4.1.1.1
TC370588	GO:0000166	myo-inositol 1-phosphate synthase
TC370588	GO:0005975
TC370588	GO:0008150
TC370588	GO:0003824
TC370588	GO:0016020
TC370588	GO:0006629
TC370588	GO:0009058
TC370588	GO:0005773
TC370588	GO:0006810
TC370588	GO:0005215
TC370588	GO:0009987
TC370588	GO:0016787
TC370588	EC:3.6.1
TC370588	EC:3.6.1.3
TC370588	EC:5.5.1.4
TC370588	EC:3.6.1.15
TC370595	GO:0008150	60s ribosomal protein l19-1-like
TC370595	GO:0005739
TC370595	GO:0005198
TC370595	GO:0005840
TC370595	GO:0006412
TC370601	GO:0009628	eukaryotic translation initiation factor 3 subunit 3
TC370601	GO:0005737
TC370601	GO:0009791
TC370601	GO:0016043
TC370601	GO:0006464
TC370601	GO:0005829
TC370601	GO:0008135
TC370601	GO:0005840
TC370601	GO:0006412
TC370612	GO:0000166	glycine-rich rna-binding protein 2
TC370612	GO:0003676
TC370628	GO:0005739	graves disease carrier protein
TC370628	GO:0016020
TC370628	GO:0006810
TC370628	GO:0005215
TC370628	GO:0009987
TC370633	GO:0000166	12-oxophytodienoate reductase 2
TC370633	GO:0003824
TC370633	GO:0005739
TC370633	GO:0006629
TC370633	GO:0008152
TC370633	GO:0009058
TC370633	GO:0009987
TC370649	GO:0000166	glucose-6-phosphate 1- cytoplasmic isoform
TC370649	GO:0005975
TC370649	GO:0003824
TC370649	GO:0009056
TC370649	GO:0008152
TC370649	GO:0006139
TC370649	GO:0009536
TC370649	GO:0009987
TC370649	EC:1.1.1.49
TC370651	GO:0000166	polyadenylate-binding protein 2
TC370651	GO:0003676
TC370664	GO:0000166	minor allergen alt a 7-like
TC370664	GO:0003824
TC370664	GO:0008152
TC370664	GO:0009058
TC370664	GO:0006139
TC370690	GO:0000166	serine threonine-protein kinase 2 19-like
TC370690	GO:0008152
TC370690	GO:0006464
TC370690	GO:0005840
TC370690	GO:0016301
TC370690	GO:0009987
TC370690	EC:2.7.11
TC370710	GO:0000166	glycine-rich rna-binding protein mitochondrial-like
TC370710	GO:0003676
TC370710	GO:0005739
TC370723	GO:0000166	abc transporter f family member 1-like
TC370723	GO:0009536
TC370723	GO:0016787
TC370723	EC:3.6.1
TC370723	EC:3.6.1.3
TC370723	EC:3.6.1.15
TC370724	GO:0019538	dnaj homolog subfamily b member 4-like
TC370724	GO:0005515
TC370724	GO:0009987
TC370732	GO:0008150	60s ribosomal protein l5-1-like
TC370732	GO:0003723
TC370732	GO:0005198
TC370732	GO:0005840
TC370732	GO:0006412
TC370743	GO:0008150	60s ribosomal protein l19-1-like
TC370743	GO:0005739
TC370743	GO:0005198
TC370743	GO:0005840
TC370743	GO:0006412
TC370756	GO:0000166	gtp-binding protein homolog
TC370756	GO:0005739
TC370756	GO:0008135
TC370756	GO:0005840
TC370756	GO:0016787
TC370756	GO:0006412
TC370756	EC:3.6.1
TC370756	EC:3.6.1.15
TC370771	GO:0000166	splicing factor u2af 38 kda subunit
TC370771	GO:0005634
TC370771	GO:0003677
TC370771	GO:0003723
TC370771	GO:0005488
TC370771	GO:0006139
TC370776	GO:0016043	duf2039 family protein
TC370776	GO:0006139
TC370777	GO:0009838	probable adp-ribosylation factor gtpase-activating protein agd5
TC370777	GO:0005768
TC370777	GO:0005737
TC370777	GO:0009908
TC370777	GO:0007165
TC370777	GO:0008152
TC370777	GO:0006464
TC370777	GO:0005829
TC370777	GO:0005794
TC370777	GO:0009058
TC370777	GO:0005488
TC370777	GO:0030234
TC370783	GO:0016020	cold acclimation protein cor413-pm1
TC370783	GO:0005773
TC370783	GO:0005886
TC370813	GO:0000166	dead-box atp-dependent rna helicase 27-like
TC370813	GO:0008150
TC370813	GO:0003723
TC370813	GO:0005198
TC370813	GO:0005840
TC370813	GO:0016787
TC370813	GO:0006412
TC370813	EC:3.6.1
TC370813	EC:3.6.1.3
TC370813	EC:3.6.1.15
TC370818	GO:0003824	glutamate decarboxylase
TC370818	GO:0008152
TC370818	GO:0005488
TC370818	GO:0009987
TC370818	EC:4.1.1.15
TC370835	GO:0005488	rna-binding protein cabeza
TC370836	GO:0008150	60s ribosomal protein l18a
TC370836	GO:0005198
TC370836	GO:0005840
TC370836	GO:0006412
TC370851	GO:0000166	asparagine synthetase
TC370851	GO:0009628
TC370851	GO:0003824
TC370851	GO:0009056
TC370851	GO:0008152
TC370851	GO:0009058
TC370851	GO:0009987
TC370851	EC:6.3.5.4
TC370860	GO:0008150	60s ribosomal protein l10a-1
TC370860	GO:0003723
TC370860	GO:0005198
TC370860	GO:0005840
TC370860	GO:0006412
TC370913	GO:0008150	60s ribosomal protein l10-3
TC370913	GO:0005198
TC370913	GO:0005840
TC370913	GO:0006412
TC370922	GO:0008152	zn-dependent including glyoxylase
TC370922	GO:0009536
TC370922	GO:0016787
TC370935	GO:0005515	glutathione s-transferase
TC370935	GO:0003824
TC370935	GO:0009056
TC370935	GO:0005739
TC370935	GO:0008152
TC370935	GO:0016740
TC370935	GO:0009987
TC370935	EC:2.5.1.18
TC370935	EC:5.2.1.2
TC370938	GO:0003824	n-(5 -phosphoribosyl)anthranilate isomerase
TC370938	GO:0009058
TC370938	GO:0009536
TC370938	GO:0009987
TC370938	EC:5.3.1.24
TC370971	GO:0005515	ga-binding protein subunit beta-2-like
TC370978	GO:0000166	protein aig1
TC370979	GO:0008150	60s ribosomal protein l13a-4
TC370979	GO:0005198
TC370979	GO:0005840
TC370979	GO:0006412
TC371008	GO:0009628	dehydrin dhn3
TC371008	GO:0006950
TC371012	GO:0005634	kda class i heat shock protein 3
TC371012	GO:0009628
TC371012	GO:0006950
TC371038	GO:0008152	protein plant cadmium resistance 8-like
TC371038	GO:0016740
TC371053	GO:0019748	glutathione peroxidase 4
TC371053	GO:0009056
TC371053	GO:0008152
TC371053	GO:0009653
TC371053	GO:0009058
TC371053	GO:0009856
TC371053	GO:0006950
TC371053	GO:0009987
TC371053	GO:0003824
TC371053	GO:0005739
TC371053	GO:0006629
TC371053	GO:0016043
TC371053	GO:0030154
TC371053	GO:0005829
TC371053	GO:0016049
TC371053	EC:1.11.1.9
TC371053	EC:1.11.1.7
TC371061	GO:0000166	splicing factor
TC371061	GO:0003676
TC371061	GO:0005488
TC371061	GO:0009536
TC371076	GO:0005737	rna-binding protein nob1-like
TC371076	GO:0007275
TC371076	GO:0004518
TC371076	GO:0006139
TC371076	GO:0006810
TC371076	EC:3.1
TC371089	GO:0006629	farnesyl pyrophosphate synthase-like
TC371089	GO:0009058
TC371089	GO:0016740
TC371089	GO:0009987
TC371089	EC:2.5.1
TC371089	EC:2.5.1.10
TC371091	GO:0005515	mitochondrial import receptor subunit tom20
TC371091	GO:0016020
TC371091	GO:0005739
TC371091	GO:0016043
TC371091	GO:0006810
TC371145	GO:0003824	tropinone reductase homolog at1g07440-like
TC371145	GO:0008152
TC371146	GO:0003677	ubiquinone biosynthesis protein mitochondrial-like
TC371146	GO:0005739
TC371146	GO:0009058
TC371146	GO:0009987
TC371147	GO:0007275	deoxyhypusine synthase
TC371147	GO:0009056
TC371147	GO:0006464
TC371147	GO:0009058
TC371147	GO:0016740
TC371147	GO:0009987
TC371147	EC:2.5.1.46
TC371203	GO:0005739	probable mitochondrial adenine nucleotide transporter btl3-like
TC371203	GO:0016020
TC371203	GO:0006810
TC371203	GO:0009536
TC371203	GO:0009987
TC371228	GO:0009056	tobamovirus multiplication protein 1
TC371228	GO:0016020
TC371228	GO:0005773
TC371228	GO:0009987
TC371238	GO:0008152	hypothetical protein TRIUR3_17822
TC371238	GO:0016787
TC371245	GO:0006629	glucose-induced degradation protein 4 homolog
TC371245	GO:0009058
TC371245	GO:0009987
TC371248	GO:0016020	outer envelope pore protein chloroplastic-like isoform x2
TC371248	GO:0005575
TC371248	GO:0006810
TC371248	GO:0009536
TC371248	GO:0005215
TC371248	GO:0009987
TC371271	GO:0005737	b chain angstroms resolution structure analysis of two refined n- acetylneuraminyllactose-wheat germ agglutinin isolectin complexes
TC371271	GO:0005488
TC371271	GO:0030246
TC371333	GO:0005634	kda class i heat shock
TC371333	GO:0009628
TC371333	GO:0006950
TC371337	GO:0006091	cytochrome c oxidase subunit 3
TC371337	GO:0003824
TC371337	GO:0016020
TC371337	GO:0005739
TC371337	GO:0006139
TC371337	GO:0006810
TC371337	GO:0005215
TC371337	GO:0009987
TC371337	EC:1.9.3.1
TC371343	GO:0000166	abc transporter f family member 1-like
TC371343	GO:0008152
TC371343	GO:0006810
TC371343	GO:0009536
TC371343	GO:0005215
TC371343	GO:0016787
TC371343	EC:3.6.1
TC371343	EC:3.6.1.3
TC371343	EC:3.6.3.41
TC371343	EC:3.6.1.15
TC371344	GO:0005737	cation transport protein chac
TC371347	GO:0005829	otu domain-containing protein 6b-like
TC371347	GO:0006810
TC371354	GO:0019538	lipase-related family protein
TC371354	GO:0006629
TC371354	GO:0009058
TC371354	GO:0016740
TC371354	GO:0006810
TC371354	GO:0009987
TC371354	GO:0016787
TC371354	EC:2.3.1
TC371376	GO:0003677	dna binding protein
TC371376	GO:0009058
TC371376	GO:0016740
TC371376	GO:0005730
TC371376	GO:0006139
TC371376	GO:0005654
TC371376	EC:2.7.7.6
TC371397	GO:0000166	tpa: beta tubulin6 isoform 1
TC371397	GO:0008150
TC371397	GO:0005856
TC371397	GO:0005737
TC371397	GO:0005198
TC371397	GO:0016043
TC371397	GO:0009987
TC371397	GO:0016787
TC371397	EC:3.6.1
TC371397	EC:3.6.1.15
TC371400	GO:0005975	invertase inhibitor
TC371400	GO:0005737
TC371400	GO:0008152
TC371400	GO:0030234
TC371400	GO:0009987
TC371400	GO:0016787
TC371400	EC:3.1.1.11
TC371400	EC:3.1.1.1
TC371411	GO:0016020	protein brittle- chloroplastic amyloplastic
TC371411	GO:0006810
TC371411	GO:0009987
TC371416	GO:0003676	aldose reductase
TC371416	GO:0003824
TC371416	GO:0008152
TC371446	GO:0000166	serine threonine-protein kinase sapk10
TC371446	GO:0007165
TC371446	GO:0009719
TC371446	GO:0008152
TC371446	GO:0006464
TC371446	GO:0016301
TC371446	GO:0009987
TC371446	EC:2.7.11
TC371459	GO:0005634	kda class i heat shock
TC371459	GO:0009628
TC371459	GO:0006950
TC371474	GO:0019538	peptidase m48-like
TC371474	GO:0016020
TC371474	GO:0008152
TC371474	GO:0009058
TC371474	GO:0005488
TC371474	GO:0009536
TC371474	GO:0009987
TC371474	GO:0016787
TC371474	EC:3.4.24
TC371474	EC:3.1
TC371474	EC:3.1.3.77
TC371474	EC:3.1.3.41
TC371477	GO:0005634	protein yabby 4-like
TC371477	GO:0030154
TC371477	GO:0005488
TC371481	GO:0005739	iron-sulfur cluster assembly protein 1-like
TC371481	GO:0016043
TC371481	GO:0009058
TC371481	GO:0005488
TC371519	GO:0005739	conserved domain partial
TC371537	GO:0009628	dehydrin dhn3
TC371537	GO:0006950
TC371684	GO:0005515	tpa: ring zinc finger domain superfamily protein
TC371684	GO:0005737
TC371684	GO:0003824
TC371684	GO:0008152
TC371684	GO:0005488
TC371689	GO:0003677	nac transcription factor 2b
TC371689	GO:0009058
TC371689	GO:0006139
TC371704	GO:0008150	protein synthesis inhibitor ii
TC371704	GO:0009607
TC371704	GO:0009605
TC371704	GO:0005737
TC371704	GO:0006950
TC371704	GO:0016787
TC371704	GO:0006412
TC371704	EC:3.2.2.22
TC371712	GO:0003677	ring finger-like protein
TC371712	GO:0005515
TC371712	GO:0005488
TC371712	GO:0009536
TC371719	GO:0009628	gnat family acetyltransferase
TC371719	GO:0009791
TC371726	GO:0019538	e3 sumo-protein ligase mms21-like
TC371726	GO:0008150
TC371726	GO:0007275
TC371726	GO:0009056
TC371726	GO:0007165
TC371726	GO:0006464
TC371726	GO:0009653
TC371726	GO:0009058
TC371726	GO:0005488
TC371726	GO:0006259
TC371726	GO:0005622
TC371726	GO:0006950
TC371726	GO:0009987
TC371726	GO:0040007
TC371726	GO:0007049
TC371726	GO:0005634
TC371726	GO:0005515
TC371726	GO:0005737
TC371726	GO:0003824
TC371726	GO:0009719
TC371726	GO:0016043
TC371726	GO:0016740
TC371737	GO:0000166	hexokinase 1
TC371737	GO:0005975
TC371737	GO:0006091
TC371737	GO:0005737
TC371737	GO:0009056
TC371737	GO:0008152
TC371737	GO:0009058
TC371737	GO:0016301
TC371737	GO:0009987
TC371737	EC:2.7.1.1
TC371741	GO:0019538	ribosome biogenesis protein nsa2 homolog
TC371741	GO:0005856
TC371741	GO:0005515
TC371741	GO:0005737
TC371741	GO:0016043
TC371741	GO:0005840
TC371741	GO:0006139
TC371749	GO:0016043	histone deacetylase 8-like
TC371749	GO:0006464
TC371749	GO:0009058
TC371749	GO:0006139
TC371749	GO:0016787
TC371749	GO:0005654
TC371749	EC:3.5.1
TC371749	EC:3.5.1.98
TC371751	GO:0005515	pyridoxal biosynthesis protein pdx2-like
TC371751	GO:0009056
TC371751	GO:0005829
TC371751	GO:0009058
TC371751	GO:0016740
TC371751	GO:0009987
TC371751	GO:0016787
TC371751	EC:3.5.1.2
TC371763	GO:0000166	receptor-like protein kinase at4g00960 isoform x1
TC371763	GO:0005634
TC371763	GO:0008152
TC371763	GO:0006464
TC371763	GO:0016301
TC371763	GO:0009987
TC371763	EC:2.7.11
TC371770	GO:0016020	mitochondrial import inner membrane translocase subunit tim22
TC371775	GO:0008150	kda heat-shock protein
TC371775	GO:0005737
TC371775	GO:0016043
TC371780	GO:0009607	fiber protein fb19
TC371780	GO:0009605
TC371780	GO:0008152
TC371780	GO:0005794
TC371780	GO:0005488
TC371780	GO:0005773
TC371780	GO:0005886
TC371780	GO:0006950
TC371780	GO:0016787
TC371781	GO:0000166	poly -binding protein
TC371781	GO:0003723
TC371798	GO:0005737	rna-binding protein
TC371817	GO:0003676	dna damage-binding protein 1a-like
TC371817	GO:0005634
TC371843	GO:0003824	dehydrogenase reductase sdr family member 7-like
TC371843	GO:0008152
TC371843	GO:0009536
TC371862	GO:0019725	cryptochrome 2
TC371862	GO:0007165
TC371862	GO:0007275
TC371862	GO:0009056
TC371862	GO:0006464
TC371862	GO:0004872
TC371862	GO:0006259
TC371862	GO:0005773
TC371862	GO:0004871
TC371862	GO:0006950
TC371862	GO:0040007
TC371862	GO:0009987
TC371862	GO:0000166
TC371862	GO:0005634
TC371862	GO:0009628
TC371862	GO:0009606
TC371862	GO:0005515
TC371862	GO:0003824
TC371862	GO:0009908
TC371862	GO:0016043
TC371862	EC:4.1.99
TC371874	GO:0009719	trafficking protein particle complex subunit 6b-like
TC371874	GO:0006810
TC371874	GO:0009856
TC371903	GO:0016020	mitochondrial import receptor subunit tom20
TC371903	GO:0005739
TC371903	GO:0016043
TC371903	GO:0006810
TC371918	GO:0005975	chitinase 5-like
TC371918	GO:0009607
TC371918	GO:0009605
TC371918	GO:0005737
TC371918	GO:0009056
TC371918	GO:0005488
TC371918	GO:0009987
TC371918	GO:0016787
TC371918	EC:3.2.1.14
TC371929	GO:0008150	60s ribosomal protein l18
TC371929	GO:0005198
TC371929	GO:0005840
TC371929	GO:0006412
TC371932	GO:0003824	cytochrome p450 71c4
TC371932	GO:0008152
TC371932	GO:0005488
TC371932	GO:0016787
TC371951	GO:0000166	polyadenylate-binding protein rbp45-like
TC371951	GO:0003723
TC371951	GO:0006139
TC371966	GO:0016020	transmembrane protein 18-like
TC371970	GO:0008150	ribosomal protein s3
TC371970	GO:0006091
TC371970	GO:0005198
TC371970	GO:0009058
TC371970	GO:0005840
TC371970	GO:0006139
TC371970	GO:0006810
TC371970	GO:0009536
TC371970	GO:0009987
TC371970	GO:0006412
TC371970	GO:0003723
TC371970	GO:0003824
TC371970	GO:0005739
TC371970	GO:0016020
TC371970	EC:1.6.99.5
TC371970	EC:1.6.99.3
TC371970	EC:1.6.5.3
TC371974	GO:0005975	sucrose synthase
TC371974	GO:0009058
TC371974	GO:0016740
TC371974	GO:0009987
TC371974	EC:2.4.1.13
TC371974	EC:2.4.1
TC371979	GO:0030246	high light protein
TC371982	GO:0006091	cytochrome c oxidase subunit 2
TC371982	GO:0005737
TC371982	GO:0003824
TC371982	GO:0016020
TC371982	GO:0005739
TC371982	GO:0005488
TC371982	GO:0006139
TC371982	GO:0006810
TC371982	GO:0005215
TC371982	GO:0009987
TC371982	EC:1.9.3.1
TC371995	GO:0019748	glutathione peroxidase
TC371995	GO:0008150
TC371995	GO:0009056
TC371995	GO:0008152
TC371995	GO:0005576
TC371995	GO:0005886
TC371995	GO:0009536
TC371995	GO:0006950
TC371995	GO:0009987
TC371995	GO:0003824
TC371995	GO:0005739
TC371995	GO:0016043
TC371995	GO:0005829
TC371995	EC:1.11.1.9
TC371995	EC:1.11.1.12
TC371995	EC:1.11.1.7
TC372009	GO:0019538	atp-dependent clp protease proteolytic subunit-related protein chloroplastic-like
TC372009	GO:0006091
TC372009	GO:0016043
TC372009	GO:0006464
TC372009	GO:0015979
TC372009	GO:0009058
TC372009	GO:0006139
TC372009	GO:0009536
TC372009	GO:0009579
TC372009	GO:0016787
TC372009	EC:3.4.21
TC372033	GO:0005634	upf0690 protein c1orf52 homolog
TC372033	GO:0006259
TC372033	GO:0040029
TC372035	GO:0005515	chaperone protein dnaj-related-like
TC372035	GO:0009536
TC372036	GO:0005975	galactinol synthase 2-like
TC372036	GO:0016740
TC372036	EC:2.4.1.123
TC372036	EC:2.4.1
TC372037	GO:0016020	mitochondrial import inner membrane translocase subunit tim22
TC372052	GO:0000166	notchless protein homolog
TC372052	GO:0008150
TC372052	GO:0019538
TC372052	GO:0005515
TC372052	GO:0005856
TC372052	GO:0007275
TC372052	GO:0008152
TC372052	GO:0006464
TC372052	GO:0005730
TC372052	GO:0016301
TC372052	GO:0005622
TC372052	GO:0009987
TC372052	EC:2.7.10
TC372052	EC:2.7.11
TC372052	EC:2.7.11.17
TC372052	EC:2.7.11.7
TC372063	GO:0009056	uncharacterized loc101207958
TC372063	GO:0007165
TC372063	GO:0006629
TC372063	GO:0009719
TC372063	GO:0009987
TC372093	GO:0003723	dna-directed rna polymerase ii subunit rpb7-like
TC372093	GO:0009058
TC372093	GO:0016740
TC372093	GO:0005730
TC372093	GO:0006139
TC372093	GO:0005654
TC372093	EC:2.7.7.6
TC372094	GO:0003677	nac domain-containing protein 67-like
TC372094	GO:0009058
TC372094	GO:0006139
TC372125	GO:0000166	tyrosine-sulfated glycopeptide receptor 1
TC372125	GO:0016020
TC372125	GO:0008152
TC372125	GO:0006464
TC372125	GO:0016301
TC372125	GO:0009987
TC372125	EC:2.7.11
TC372129	GO:0000166	40s ribosomal protein s6
TC372129	GO:0008150
TC372129	GO:0008152
TC372129	GO:0005198
TC372129	GO:0006464
TC372129	GO:0005829
TC372129	GO:0005840
TC372129	GO:0016301
TC372129	GO:0006139
TC372129	GO:0009987
TC372129	GO:0006412
TC372129	EC:2.7.11
TC372130	GO:0008150	60s ribosomal protein l15
TC372130	GO:0005739
TC372130	GO:0005198
TC372130	GO:0005840
TC372130	GO:0009536
TC372130	GO:0006412
TC372139	GO:0005515	rwd domain containing expressed
TC372139	GO:0003824
TC372139	GO:0008152
TC372139	GO:0005488
TC372151	GO:0019538	atp-dependent clp protease proteolytic subunit-related protein chloroplastic-like
TC372151	GO:0006091
TC372151	GO:0016043
TC372151	GO:0006464
TC372151	GO:0015979
TC372151	GO:0009058
TC372151	GO:0006139
TC372151	GO:0009536
TC372151	GO:0009579
TC372151	GO:0016787
TC372151	EC:3.4.21
TC372162	GO:0000166	rna recognition motif family expressed
TC372162	GO:0003676
TC372162	GO:0005634
TC372162	GO:0009628
TC372162	GO:0005829
TC372162	GO:0005488
TC372162	GO:0006950
TC372172	GO:0000166	ctp synthase
TC372172	GO:0003824
TC372172	GO:0008152
TC372172	GO:0009058
TC372172	GO:0006139
TC372172	GO:0009987
TC372172	EC:6.3.4.2
TC372180	GO:0005515	glutathione s-transferase gstf2
TC372180	GO:0008152
TC372180	GO:0016740
TC372180	GO:0009987
TC372180	EC:2.5.1.18
TC372192	GO:0008150	elicitor-responsive protein 1
TC372192	GO:0006091
TC372192	GO:0009056
TC372192	GO:0008289
TC372192	GO:0009058
TC372192	GO:0006810
TC372192	GO:0005886
TC372192	GO:0006950
TC372192	GO:0009987
TC372192	GO:0005975
TC372192	GO:0005515
TC372192	GO:0008219
TC372192	GO:0005737
TC372192	GO:0003824
TC372192	GO:0006629
TC372192	GO:0016043
TC372192	EC:5.3.1.1
TC372212	GO:0005975	alpha-l-arabinofuranosidase 1-like
TC372212	GO:0005737
TC372212	GO:0006139
TC372212	GO:0016787
TC372212	EC:3.2.1.55
TC372255	GO:0008150	60s ribosomal protein l18a
TC372255	GO:0005198
TC372255	GO:0005840
TC372255	GO:0006412
TC372258	GO:0016020	protein transparent testa 12
TC372258	GO:0006810
TC372258	GO:0005215
TC372258	GO:0009987
TC372259	GO:0005634	protein translation factor sui1
TC372259	GO:0009607
TC372259	GO:0009605
TC372259	GO:0009791
TC372259	GO:0008135
TC372259	GO:0006259
TC372259	GO:0005840
TC372259	GO:0006950
TC372259	GO:0016787
TC372259	GO:0006412
TC372259	EC:3.1
TC372263	GO:0005739	conserved domain partial
TC372264	GO:0000166	heat shock cognate 70 kda protein 2-like
TC372279	GO:0000166	cbl-interacting serine threonine-protein kinase 12-like
TC372279	GO:0007165
TC372279	GO:0008152
TC372279	GO:0006464
TC372279	GO:0016301
TC372279	GO:0009987
TC372279	EC:2.7.11
TC372282	GO:0008150	60s ribosomal protein l10a-1
TC372282	GO:0003723
TC372282	GO:0005198
TC372282	GO:0005840
TC372282	GO:0006412
TC372303	GO:0007165	nuclear pore complex protein nup98-nup96-like
TC372303	GO:0007275
TC372303	GO:0008152
TC372303	GO:0009058
TC372303	GO:0006139
TC372303	GO:0006810
TC372303	GO:0005215
TC372303	GO:0009987
TC372303	GO:0006950
TC372303	GO:0005635
TC372303	GO:0009908
TC372303	GO:0016020
TC372303	GO:0009719
TC372303	GO:0030154
TC372310	GO:0005737	glutathione transferase
TC372310	GO:0008152
TC372310	GO:0016740
TC372310	GO:0009987
TC372310	EC:2.5.1.18
TC372314	GO:0005739	pentatricopeptide repeat-containing protein mitochondrial-like
TC372321	GO:0019538	molybdenum cofactor sulfurase-like
TC372321	GO:0007165
TC372321	GO:0009056
TC372321	GO:0008152
TC372321	GO:0006464
TC372321	GO:0009058
TC372321	GO:0005488
TC372321	GO:0006139
TC372321	GO:0006810
TC372321	GO:0005622
TC372321	GO:0006950
TC372321	GO:0009987
TC372321	GO:0009607
TC372321	GO:0005623
TC372321	GO:0009628
TC372321	GO:0009605
TC372321	GO:0008219
TC372321	GO:0003824
TC372321	GO:0006629
TC372321	GO:0009719
TC372321	GO:0016043
TC372321	GO:0016740
TC372321	EC:4.4.1.16
TC372322	GO:0005737	eukaryotic translation initiation factor 3 subunit k
TC372322	GO:0016043
TC372322	GO:0005829
TC372322	GO:0008135
TC372322	GO:0005488
TC372322	GO:0005840
TC372322	GO:0006139
TC372322	GO:0006412
TC372323	GO:0000166	inosine triphosphate pyrophosphatase
TC372323	GO:0005737
TC372323	GO:0009056
TC372323	GO:0005488
TC372323	GO:0006139
TC372323	GO:0016787
TC372323	EC:3.6.1
TC372323	EC:3.6.1.19
TC372360	GO:0009628	coenzyme q-binding protein coq10 mitochondrial
TC372360	GO:0007154
TC372360	GO:0009991
TC372360	GO:0009056
TC372360	GO:0005739
TC372360	GO:0006629
TC372360	GO:0009058
TC372360	GO:0006810
TC372360	GO:0006950
TC372360	GO:0009987
TC372375	GO:0019748	atp synthase gamma chloroplastic-like
TC372375	GO:0006091
TC372375	GO:0009056
TC372375	GO:0007275
TC372375	GO:0008152
TC372375	GO:0006464
TC372375	GO:0009653
TC372375	GO:0009058
TC372375	GO:0006139
TC372375	GO:0006810
TC372375	GO:0009536
TC372375	GO:0005622
TC372375	GO:0005215
TC372375	GO:0009987
TC372375	GO:0009579
TC372375	GO:0005975
TC372375	GO:0016020
TC372375	GO:0006629
TC372375	GO:0016043
TC372375	GO:0030154
TC372375	GO:0015979
TC372375	GO:0030234
TC372375	GO:0016787
TC372375	EC:3.6.1
TC372375	EC:3.6.1.3
TC372375	EC:3.6.1.15
TC372388	GO:0008150	40s ribosomal protein s9
TC372388	GO:0003723
TC372388	GO:0005198
TC372388	GO:0005840
TC372388	GO:0006412
TC372398	GO:0019538	serine carboxypeptidase-like 51-like
TC372398	GO:0005737
TC372398	GO:0016787
TC372398	EC:3.4.21
TC372398	EC:3.4.16
TC372412	GO:0000166	t-complex protein 1 subunit zeta-like
TC372412	GO:0019538
TC372412	GO:0005515
TC372412	GO:0005737
TC372412	GO:0009987
TC372433	GO:0008150	60s ribosomal protein l6
TC372433	GO:0005198
TC372433	GO:0005840
TC372433	GO:0006412
TC372438	GO:0000166	la-related protein 6
TC372438	GO:0005634
TC372438	GO:0003723
TC372438	GO:0006139
TC372438	GO:0006810
TC372438	GO:0005622
TC372456	GO:0005739	predicted protein
TC372472	GO:0000166	cytosolic heat shock 70 protein
TC372472	GO:0003824
TC372472	GO:0008152
TC372472	EC:1.3.1.74
TC372476	GO:0008150	30s ribosomal protein s6
TC372476	GO:0003723
TC372476	GO:0009056
TC372476	GO:0005198
TC372476	GO:0008135
TC372476	GO:0005840
TC372476	GO:0009987
TC372476	GO:0006412
TC372495	GO:0005737	alcohol dehydrogenase
TC372495	GO:0003824
TC372495	GO:0008152
TC372495	GO:0005488
TC372495	EC:1.1.1.1
TC372496	GO:0008152	spermidine synthase 1
TC372496	GO:0009058
TC372496	GO:0016740
TC372496	GO:0009987
TC372496	EC:2.5.1.16
TC372510	GO:0005634	mads box-like protein
TC372510	GO:0003677
TC372510	GO:0003700
TC372510	GO:0005515
TC372510	GO:0005739
TC372510	GO:0009058
TC372510	GO:0006139
TC372510	GO:0005622
TC372546	GO:0019748	26s proteasome non-atpase regulatory subunit 6
TC372546	GO:0019538
TC372546	GO:0008150
TC372546	GO:0009056
TC372546	GO:0007275
TC372546	GO:0009791
TC372546	GO:0006464
TC372546	GO:0009653
TC372546	GO:0009058
TC372546	GO:0006259
TC372546	GO:0006810
TC372546	GO:0005622
TC372546	GO:0005886
TC372546	GO:0009987
TC372546	GO:0007049
TC372546	GO:0006950
TC372546	GO:0005634
TC372546	GO:0009628
TC372546	GO:0006629
TC372546	GO:0009719
TC372546	GO:0016043
TC372546	GO:0030154
TC372546	GO:0005829
TC372546	GO:0016049
TC372573	GO:0005623	serine threonine-protein phosphatase pp2a-4 catalytic subunit-like
TC372573	GO:0005737
TC372573	GO:0006464
TC372573	GO:0005488
TC372573	GO:0016787
TC372573	EC:3.1.3.16
TC372573	EC:3.1
TC372573	EC:3.1.3.41
TC372575	GO:0016020	nucleobase-ascorbate transporter 6-like
TC372575	GO:0006810
TC372575	GO:0005215
TC372575	GO:0009987
TC372595	GO:0008150	40s ribosomal protein s12
TC372595	GO:0005739
TC372595	GO:0005198
TC372595	GO:0005840
TC372595	GO:0006412
TC372603	GO:0000166	heat shock cognate 70 kda protein 2-like
TC372648	GO:0009628	tetratricopeptide repeat protein 1-like
TC372648	GO:0009908
TC372648	GO:0009791
TC372648	GO:0006464
TC372648	GO:0016043
TC372648	GO:0005829
TC372648	GO:0006810
TC372654	GO:0005975	xylose isomerase
TC372654	GO:0005737
TC372654	GO:0003824
TC372654	GO:0009056
TC372654	GO:0016020
TC372654	GO:0005783
TC372654	GO:0005794
TC372654	GO:0005488
TC372654	GO:0005773
TC372654	GO:0006139
TC372654	EC:5.3.1.5
TC372664	GO:0008150	40s ribosomal protein s14-like
TC372664	GO:0005198
TC372664	GO:0005840
TC372664	GO:0006412
TC372667	GO:0005739	60s ribosomal protein l24
TC372667	GO:0005840
TC372679	GO:0008152	glutathione transferase
TC372679	GO:0016740
TC372679	GO:0009987
TC372679	EC:2.5.1.18
TC372683	GO:0016020	protein
TC372683	GO:0009536
TC372696	GO:0003824	ring zinc finger domain superfamily protein
TC372696	GO:0008152
TC372696	GO:0005488
TC372711	GO:0019538	mitochondrial inner membrane protease subunit 1-like isoform x1
TC372711	GO:0016020
TC372711	GO:0016787
TC372718	GO:0003824	ubiquitin-conjugating enzyme e2 w
TC372718	GO:0006464
TC372718	GO:0016740
TC372722	GO:0000166	elongation factor 2
TC372722	GO:0008135
TC372722	GO:0005840
TC372722	GO:0016787
TC372722	GO:0006412
TC372722	EC:3.6.1
TC372722	EC:3.6.1.15
TC372727	GO:0005829	co-chaperone protein sba1
TC372727	GO:0005575
TC372727	GO:0005886
TC372740	GO:0003723	mediator of rna polymerase ii transcription subunit 36a-like
TC372740	GO:0008152
TC372740	GO:0016740
TC372740	GO:0006139
TC372760	GO:0009056	uncharacterized loc101207958
TC372760	GO:0007165
TC372760	GO:0006629
TC372760	GO:0009719
TC372760	GO:0009987
TC372760	GO:0016787
TC372767	GO:0005739	protein dj-1 homolog b-like
TC372780	GO:0005634	mads box-like protein
TC372780	GO:0003677
TC372780	GO:0003700
TC372780	GO:0005515
TC372780	GO:0005739
TC372780	GO:0009058
TC372780	GO:0006139
TC372780	GO:0005622
TC372781	GO:0008150	kda heat-shock protein
TC372781	GO:0005737
TC372781	GO:0016043
TC372785	GO:0008150	nadh dehydrogenase
[truncated: 34,376 more rows]
