# Supplementary material for: The transcriptome of the developing grain: a resource for understanding seed development and the molecular control of the functional and nutritional properties of wheat
Source: BMC Genomics. 2017 Oct 11;18:766. doi: 10.1186/s12864-017-4154-z (PMC5637334; doi:10.1186/s12864-017-4154-z)
Supplement: Supplementary file 13 — Gene Ontology categorization and description for annotated transcripts (75) from 181 transcripts that are uniquely differentially expressed at 30dpa. (XLSX 25 kb) [file 12864_2017_4154_MOESM13_ESM.xlsx]

## Sheet: U30 annotation 75seq
Transcript IDs	GO IDs	GO category	GO term	Sequence Description	Unique IDs list
TC368608	GO:0005737	C	cytoplasm	cytochrome p450	TC368608
TC368608	GO:0003824	F	catalytic activity	cytochrome p450	TC368684	GO category description: C: Cellular component; F: Molecular Function; P: Biological Process
TC368608	GO:0016020	C	membrane	cytochrome p450	TC370553
TC368608	GO:0008152	P	metabolic process	cytochrome p450	TC378890
TC368608	GO:0005488	F	binding	cytochrome p450	TC379689
TC368684	GO:0003824	F	catalytic activity	indole synthase	TC380008
TC368684	GO:0009058	P	biosynthetic process	indole synthase	TC383416
TC368684	GO:0009536	C	plastid	indole synthase	TC386506
TC368684	GO:0009987	P	cellular process	indole synthase	TC386758
TC370553	GO:0005737	C	cytoplasm	germin-like protein 1-1	TC387297
TC370553	GO:0005576	C	extracellular region	germin-like protein 1-1	TC392314
TC370553	GO:0005488	F	binding	germin-like protein 1-1	TC392840
TC370553	GO:0003674	F	molecular_function	germin-like protein 1-1	TC399355
TC378890	GO:0019538	P	protein metabolic process	patatin group a-3	TC402767
TC378890	GO:0006629	P	lipid metabolic process	patatin group a-3	TC403262
TC378890	GO:0005576	C	extracellular region	patatin group a-3	TC405547
TC378890	GO:0030234	F	enzyme regulator activity	patatin group a-3	TC406013
TC378890	GO:0009536	C	plastid	patatin group a-3	TC406398
TC378890	GO:0009987	P	cellular process	patatin group a-3	TC410407
TC379689	GO:0019538	P	protein metabolic process	subtilisin-like protease	TC412984
TC379689	GO:0005737	C	cytoplasm	subtilisin-like protease	TC414579
TC379689	GO:0005618	C	cell wall	subtilisin-like protease	TC416773
TC379689	GO:0016787	F	hydrolase activity	subtilisin-like protease	TC422634
TC380008	GO:0006950	P	response to stress	photosystem i p700 apoprotein a1	TC428716
TC383416	GO:0019748	P	secondary metabolic process	caffeic acid o-methyltransferase	TC429888
TC383416	GO:0005515	F	protein binding	caffeic acid o-methyltransferase	TC431593
TC383416	GO:0008152	P	metabolic process	caffeic acid o-methyltransferase	TC432408
TC383416	GO:0009058	P	biosynthetic process	caffeic acid o-methyltransferase	TC433148
TC383416	GO:0016740	F	transferase activity	caffeic acid o-methyltransferase	TC438608
TC383416	GO:0009987	P	cellular process	caffeic acid o-methyltransferase	TC445334
TC386506	GO:0005975	P	carbohydrate metabolic process	probable xyloglucan endotransglucosylase hydrolase protein 23	TC449763
TC386506	GO:0005737	C	cytoplasm	probable xyloglucan endotransglucosylase hydrolase protein 23	TC451445
TC386506	GO:0005618	C	cell wall	probable xyloglucan endotransglucosylase hydrolase protein 23	TC452760
TC386506	GO:0016043	P	cellular component organization	probable xyloglucan endotransglucosylase hydrolase protein 23	TC456528
TC386506	GO:0005576	C	extracellular region	probable xyloglucan endotransglucosylase hydrolase protein 23	TC460823
TC386506	GO:0016740	F	transferase activity	probable xyloglucan endotransglucosylase hydrolase protein 23	NP234662
TC386506	GO:0009987	P	cellular process	probable xyloglucan endotransglucosylase hydrolase protein 23	AL818618
TC386506	GO:0016787	F	hydrolase activity	probable xyloglucan endotransglucosylase hydrolase protein 23	CA662217
TC386758	GO:0016787	F	hydrolase activity	papain-like cysteine proteinase	BE424122
TC387297	GO:0005576	C	extracellular region	pollen allergen (group ii)	AL817268
TC387297	GO:0000003	P	reproduction	pollen allergen (group ii)	CJ649563
TC392314	GO:0000166	F	nucleotide binding	tpa: phosphatidylinositol-4-phosphate 5-kinase family protein	BJ296897
TC392314	GO:0006629	P	lipid metabolic process	tpa: phosphatidylinositol-4-phosphate 5-kinase family protein	BJ299432
TC392314	GO:0016301	F	kinase activity	tpa: phosphatidylinositol-4-phosphate 5-kinase family protein	BQ806174
TC392314	GO:0009987	P	cellular process	tpa: phosphatidylinositol-4-phosphate 5-kinase family protein	CA612879
TC392840	GO:0005634	C	nucleus	dnaj-like protein	CA718310
TC392840	GO:0019538	P	protein metabolic process	dnaj-like protein	CA717970
TC392840	GO:0009628	P	response to abiotic stimulus	dnaj-like protein	CA700054
TC392840	GO:0005739	C	mitochondrion	dnaj-like protein	CA741856
TC392840	GO:0009987	P	cellular process	dnaj-like protein	CA693450
TC392840	GO:0006950	P	response to stress	dnaj-like protein	CA701957
TC399355	GO:0005488	F	binding	protein	CA700505
TC399355	GO:0003674	F	molecular_function	protein	CA695261
TC402767	GO:0005737	C	cytoplasm	non-specific lipid-transfer protein 2-like	CA687367
TC403262	GO:0019538	P	protein metabolic process	bowman-birk type wound-induced protease inhibitor	CA698989
TC403262	GO:0005576	C	extracellular region	bowman-birk type wound-induced protease inhibitor	CA700171
TC403262	GO:0030234	F	enzyme regulator activity	bowman-birk type wound-induced protease inhibitor	CA676566
TC403262	GO:0009987	P	cellular process	bowman-birk type wound-induced protease inhibitor	CA673890
TC403262	GO:0016787	F	hydrolase activity	bowman-birk type wound-induced protease inhibitor	CA631901
TC405547	GO:0005488	F	binding	protein	CJ734457
TC405547	GO:0003674	F	molecular_function	protein	CV761330
TC406013	GO:0019538	P	protein metabolic process	bowman-birk type wound-induced protease inhibitor	CV775371
TC406013	GO:0005576	C	extracellular region	bowman-birk type wound-induced protease inhibitor	CJ723234
TC406013	GO:0030234	F	enzyme regulator activity	bowman-birk type wound-induced protease inhibitor	CD913743
TC406013	GO:0009987	P	cellular process	bowman-birk type wound-induced protease inhibitor	CK212894
TC406013	GO:0016787	F	hydrolase activity	bowman-birk type wound-induced protease inhibitor	CD902958
TC406398	GO:0016020	C	membrane	protein spinster-like	CD923637
TC406398	GO:0006810	P	transport	protein spinster-like	CJ637387
TC406398	GO:0009987	P	cellular process	protein spinster-like	GH728617
TC410407	GO:0005975	P	carbohydrate metabolic process	beta-amylase chloroplastic-like	CJ953335
TC410407	GO:0009056	P	catabolic process	beta-amylase chloroplastic-like	CJ643775
TC410407	GO:0009536	C	plastid	beta-amylase chloroplastic-like	CJ792397
TC410407	GO:0009987	P	cellular process	beta-amylase chloroplastic-like	GH730606
TC410407	GO:0016787	F	hydrolase activity	beta-amylase chloroplastic-like	GH729039
TC412984	GO:0019538	P	protein metabolic process	metalloendoproteinase 1-like	CJ911593
TC412984	GO:0005737	C	cytoplasm	metalloendoproteinase 1-like
TC412984	GO:0005488	F	binding	metalloendoproteinase 1-like
TC412984	GO:0005575	C	cellular_component	metalloendoproteinase 1-like
TC412984	GO:0016787	F	hydrolase activity	metalloendoproteinase 1-like
TC414579	GO:0005737	C	cytoplasm	at hook motif-containing
TC414579	GO:0008152	P	metabolic process	at hook motif-containing
TC414579	GO:0005622	C	intracellular	at hook motif-containing
TC414579	GO:0009987	P	cellular process	at hook motif-containing
TC416773	GO:0005488	F	binding	b chain angstroms resolution structure analysis of two refined n- acetylneuraminyllactose-wheat germ agglutinin isolectin complexes
TC422634	GO:0008152	P	metabolic process	cytokinin-o-glucosyltransferase 1
TC422634	GO:0016740	F	transferase activity	cytokinin-o-glucosyltransferase 1
TC428716	GO:0008152	P	metabolic process	tpa: phosphatidylinositol-4-phosphate 5-kinase family protein
TC428716	GO:0006629	P	lipid metabolic process	tpa: phosphatidylinositol-4-phosphate 5-kinase family protein
TC428716	GO:0016301	F	kinase activity	tpa: phosphatidylinositol-4-phosphate 5-kinase family protein
TC428716	GO:0009987	P	cellular process	tpa: phosphatidylinositol-4-phosphate 5-kinase family protein
TC429888	GO:0003824	F	catalytic activity	gibberellin 2-beta-dioxygenase 8
TC429888	GO:0008152	P	metabolic process	gibberellin 2-beta-dioxygenase 8
TC429888	GO:0005488	F	binding	gibberellin 2-beta-dioxygenase 8
TC431593	GO:0000166	F	nucleotide binding	asparagine synthetase
TC431593	GO:0009628	P	response to abiotic stimulus	asparagine synthetase
TC431593	GO:0003824	F	catalytic activity	asparagine synthetase
TC431593	GO:0009056	P	catabolic process	asparagine synthetase
TC431593	GO:0008152	P	metabolic process	asparagine synthetase
TC431593	GO:0009058	P	biosynthetic process	asparagine synthetase
TC431593	GO:0009987	P	cellular process	asparagine synthetase
TC432408	GO:0008152	P	metabolic process	haloacid dehalogenase-like hydrolase domain-containing protein 1a
TC432408	GO:0016787	F	hydrolase activity	haloacid dehalogenase-like hydrolase domain-containing protein 1a
TC433148	GO:0019538	P	protein metabolic process	ltp1
TC433148	GO:0005737	C	cytoplasm	ltp1
TC433148	GO:0016787	F	hydrolase activity	ltp1
TC438608	GO:0003824	F	catalytic activity	cytochrome p450 71c2
TC438608	GO:0008152	P	metabolic process	cytochrome p450 71c2
TC438608	GO:0005488	F	binding	cytochrome p450 71c2
TC445334	GO:0009056	P	catabolic process	hypothetical protein F775_11147
TC445334	GO:0009987	P	cellular process	hypothetical protein F775_11147
TC449763	GO:0005634	C	nucleus	mads box-like protein
TC449763	GO:0003677	F	DNA binding	mads box-like protein
TC449763	GO:0003700	F	sequence-specific DNA binding transcription factor activity	mads box-like protein
TC449763	GO:0005515	F	protein binding	mads box-like protein
TC449763	GO:0005739	C	mitochondrion	mads box-like protein
TC449763	GO:0009058	P	biosynthetic process	mads box-like protein
TC449763	GO:0006139	P	nucleobase-containing compound metabolic process	mads box-like protein
TC449763	GO:0005622	C	intracellular	mads box-like protein
TC451445	GO:0000166	F	nucleotide binding	disease resistance protein rga1-like
TC451445	GO:0005737	C	cytoplasm	disease resistance protein rga1-like
TC451445	GO:0005488	F	binding	disease resistance protein rga1-like
TC452760	GO:0008150	P	biological_process	pathogenesis-related protein 1
TC452760	GO:0005737	C	cytoplasm	pathogenesis-related protein 1
TC452760	GO:0005576	C	extracellular region	pathogenesis-related protein 1
TC456528	GO:0005737	C	cytoplasm	peroxidase 2
TC456528	GO:0003824	F	catalytic activity	peroxidase 2
TC456528	GO:0008152	P	metabolic process	peroxidase 2
TC456528	GO:0005576	C	extracellular region	peroxidase 2
TC456528	GO:0005488	F	binding	peroxidase 2
TC456528	GO:0006950	P	response to stress	peroxidase 2
TC460823	GO:0003824	F	catalytic activity	cytochrome p450
TC460823	GO:0016020	C	membrane	cytochrome p450
TC460823	GO:0008152	P	metabolic process	cytochrome p450
TC460823	GO:0005488	F	binding	cytochrome p450
NP234662	GO:0009790	P	embryo development	early-methionine-labelled polypeptide
NP234662	GO:0008150	P	biological_process	early-methionine-labelled polypeptide
NP234662	GO:0007275	P	multicellular organismal development	early-methionine-labelled polypeptide
NP234662	GO:0007165	P	signal transduction	early-methionine-labelled polypeptide
NP234662	GO:0009791	P	post-embryonic development	early-methionine-labelled polypeptide
NP234662	GO:0006464	P	cellular protein modification process	early-methionine-labelled polypeptide
NP234662	GO:0009653	P	anatomical structure morphogenesis	early-methionine-labelled polypeptide
NP234662	GO:0009058	P	biosynthetic process	early-methionine-labelled polypeptide
NP234662	GO:0009987	P	cellular process	early-methionine-labelled polypeptide
NP234662	GO:0000003	P	reproduction	early-methionine-labelled polypeptide
NP234662	GO:0006950	P	response to stress	early-methionine-labelled polypeptide
NP234662	GO:0009628	P	response to abiotic stimulus	early-methionine-labelled polypeptide
NP234662	GO:0009908	P	flower development	early-methionine-labelled polypeptide
NP234662	GO:0009719	P	response to endogenous stimulus	early-methionine-labelled polypeptide
NP234662	GO:0006629	P	lipid metabolic process	early-methionine-labelled polypeptide
AL818618	GO:0016740	F	transferase activity	hcbt-like defense response
CA662217	GO:0005975	P	carbohydrate metabolic process	probable xyloglucan endotransglucosylase hydrolase protein 23
CA662217	GO:0005618	C	cell wall	probable xyloglucan endotransglucosylase hydrolase protein 23
CA662217	GO:0016043	P	cellular component organization	probable xyloglucan endotransglucosylase hydrolase protein 23
CA662217	GO:0005576	C	extracellular region	probable xyloglucan endotransglucosylase hydrolase protein 23
CA662217	GO:0016740	F	transferase activity	probable xyloglucan endotransglucosylase hydrolase protein 23
CA662217	GO:0009987	P	cellular process	probable xyloglucan endotransglucosylase hydrolase protein 23
CA662217	GO:0016787	F	hydrolase activity	probable xyloglucan endotransglucosylase hydrolase protein 23
BE424122	GO:0008150	P	biological_process	protein synthesis inhibitor ii
BE424122	GO:0009607	P	response to biotic stimulus	protein synthesis inhibitor ii
BE424122	GO:0009605	P	response to external stimulus	protein synthesis inhibitor ii
BE424122	GO:0005737	C	cytoplasm	protein synthesis inhibitor ii
BE424122	GO:0006950	P	response to stress	protein synthesis inhibitor ii
BE424122	GO:0016787	F	hydrolase activity	protein synthesis inhibitor ii
BE424122	GO:0006412	P	translation	protein synthesis inhibitor ii
AL817268	GO:0005737	C	cytoplasm	sphinganine c -monooxygenase 2-like
AL817268	GO:0003824	F	catalytic activity	sphinganine c -monooxygenase 2-like
AL817268	GO:0016020	C	membrane	sphinganine c -monooxygenase 2-like
AL817268	GO:0006629	P	lipid metabolic process	sphinganine c -monooxygenase 2-like
AL817268	GO:0008152	P	metabolic process	sphinganine c -monooxygenase 2-like
AL817268	GO:0009058	P	biosynthetic process	sphinganine c -monooxygenase 2-like
AL817268	GO:0005488	F	binding	sphinganine c -monooxygenase 2-like
AL817268	GO:0009987	P	cellular process	sphinganine c -monooxygenase 2-like
CJ649563	GO:0008152	P	metabolic process	agmatine coumaroyltransferase
CJ649563	GO:0016740	F	transferase activity	agmatine coumaroyltransferase
BJ296897	GO:0016787	F	hydrolase activity	metalloendoproteinase 1-like
BJ299432	GO:0016787	F	hydrolase activity	metalloendoproteinase 1-like
BQ806174	GO:0019538	P	protein metabolic process	hypothetical protein F775_10486
BQ806174	GO:0006629	P	lipid metabolic process	hypothetical protein F775_10486
BQ806174	GO:0009058	P	biosynthetic process	hypothetical protein F775_10486
BQ806174	GO:0016740	F	transferase activity	hypothetical protein F775_10486
BQ806174	GO:0009987	P	cellular process	hypothetical protein F775_10486
BQ806174	GO:0016787	F	hydrolase activity	hypothetical protein F775_10486
CA612879	GO:0005618	C	cell wall	unnamed protein product
CA612879	GO:0016020	C	membrane	unnamed protein product
CA612879	GO:0016043	P	cellular component organization	unnamed protein product
CA612879	GO:0005576	C	extracellular region	unnamed protein product
CA718310	GO:0006950	P	response to stress	protein synthesis inhibitor ii
CA718310	GO:0016787	F	hydrolase activity	protein synthesis inhibitor ii
CA718310	GO:0006412	P	translation	protein synthesis inhibitor ii
CA717970	GO:0008150	P	biological_process	ribosome-inactivating protein
CA717970	GO:0009607	P	response to biotic stimulus	ribosome-inactivating protein
CA717970	GO:0009605	P	response to external stimulus	ribosome-inactivating protein
CA717970	GO:0005737	C	cytoplasm	ribosome-inactivating protein
CA717970	GO:0006950	P	response to stress	ribosome-inactivating protein
CA717970	GO:0016787	F	hydrolase activity	ribosome-inactivating protein
CA717970	GO:0006412	P	translation	ribosome-inactivating protein
CA700054	GO:0003824	F	catalytic activity	cytochrome p450
CA700054	GO:0016020	C	membrane	cytochrome p450
CA700054	GO:0008152	P	metabolic process	cytochrome p450
CA700054	GO:0005488	F	binding	cytochrome p450
CA741856	GO:0005975	P	carbohydrate metabolic process	endo- -beta-xylanase c
CA741856	GO:0008150	P	biological_process	endo- -beta-xylanase c
CA741856	GO:0005737	C	cytoplasm	endo- -beta-xylanase c
CA741856	GO:0009056	P	catabolic process	endo- -beta-xylanase c
CA741856	GO:0005198	F	structural molecule activity	endo- -beta-xylanase c
CA741856	GO:0005840	C	ribosome	endo- -beta-xylanase c
CA741856	GO:0030246	F	carbohydrate binding	endo- -beta-xylanase c
CA741856	GO:0009987	P	cellular process	endo- -beta-xylanase c
CA741856	GO:0016787	F	hydrolase activity	endo- -beta-xylanase c
CA741856	GO:0006412	P	translation	endo- -beta-xylanase c
CA693450	GO:0000166	F	nucleotide binding	asparagine synthetase
CA693450	GO:0003824	F	catalytic activity	asparagine synthetase
CA693450	GO:0009058	P	biosynthetic process	asparagine synthetase
CA693450	GO:0009987	P	cellular process	asparagine synthetase
CA701957	GO:0005576	C	extracellular region	bowman-birk type wound-induced proteinase inhibitor wip1-like
CA701957	GO:0030234	F	enzyme regulator activity	bowman-birk type wound-induced proteinase inhibitor wip1-like
CA700505	GO:0003824	F	catalytic activity	cytochrome p450
CA700505	GO:0008152	P	metabolic process	cytochrome p450
CA700505	GO:0005488	F	binding	cytochrome p450
CA695261	GO:0000166	F	nucleotide binding	pathogenesis-related protein 5
CA695261	GO:0005737	C	cytoplasm	pathogenesis-related protein 5
CA695261	GO:0008152	P	metabolic process	pathogenesis-related protein 5
CA695261	GO:0006464	P	cellular protein modification process	pathogenesis-related protein 5
CA695261	GO:0009058	P	biosynthetic process	pathogenesis-related protein 5
CA695261	GO:0016301	F	kinase activity	pathogenesis-related protein 5
CA695261	GO:0006139	P	nucleobase-containing compound metabolic process	pathogenesis-related protein 5
CA695261	GO:0009987	P	cellular process	pathogenesis-related protein 5
CA695261	GO:0005654	C	nucleoplasm	pathogenesis-related protein 5
CA687367	GO:0009607	P	response to biotic stimulus	pathogenesis-related protein 1
CA687367	GO:0005737	C	cytoplasm	pathogenesis-related protein 1
CA687367	GO:0005576	C	extracellular region	pathogenesis-related protein 1
CA687367	GO:0006950	P	response to stress	pathogenesis-related protein 1
CA698989	GO:0005975	P	carbohydrate metabolic process	xyloglucan endotransglucosylase hydrolase protein 13
CA698989	GO:0016787	F	hydrolase activity	xyloglucan endotransglucosylase hydrolase protein 13
CA700171	GO:0008289	F	lipid binding	a chain lipid binding in rice nonspecific lipid transfer protein-1 complexes from oryza sativa
CA700171	GO:0006810	P	transport	a chain lipid binding in rice nonspecific lipid transfer protein-1 complexes from oryza sativa
CA676566	GO:0008152	P	metabolic process	asparagine synthetase
CA676566	GO:0009058	P	biosynthetic process	asparagine synthetase
CA676566	GO:0009987	P	cellular process	asparagine synthetase
CA673890	GO:0000166	F	nucleotide binding	asparagine synthetase
CA673890	GO:0009628	P	response to abiotic stimulus	asparagine synthetase
CA673890	GO:0003824	F	catalytic activity	asparagine synthetase
CA673890	GO:0009056	P	catabolic process	asparagine synthetase
CA673890	GO:0008152	P	metabolic process	asparagine synthetase
CA673890	GO:0009058	P	biosynthetic process	asparagine synthetase
CA673890	GO:0009987	P	cellular process	asparagine synthetase
CA631901	GO:0019538	P	protein metabolic process	cysteine proteinases superfamily protein
CA631901	GO:0005576	C	extracellular region	cysteine proteinases superfamily protein
CA631901	GO:0016787	F	hydrolase activity	cysteine proteinases superfamily protein
CJ734457	GO:0000166	F	nucleotide binding	asparagine synthetase
CJ734457	GO:0009628	P	response to abiotic stimulus	asparagine synthetase
CJ734457	GO:0003824	F	catalytic activity	asparagine synthetase
CJ734457	GO:0009056	P	catabolic process	asparagine synthetase
CJ734457	GO:0008152	P	metabolic process	asparagine synthetase
CJ734457	GO:0009058	P	biosynthetic process	asparagine synthetase
CJ734457	GO:0009987	P	cellular process	asparagine synthetase
CV761330	GO:0016020	C	membrane	probable peptide nitrate transporter at3g43790-like
CV761330	GO:0006810	P	transport	probable peptide nitrate transporter at3g43790-like
CV761330	GO:0005886	C	plasma membrane	probable peptide nitrate transporter at3g43790-like
CV761330	GO:0005215	F	transporter activity	probable peptide nitrate transporter at3g43790-like
CV761330	GO:0009987	P	cellular process	probable peptide nitrate transporter at3g43790-like
CV775371	GO:0005737	C	cytoplasm	thaumatin-like protein
CJ723234	GO:0005975	P	carbohydrate metabolic process	6-phosphogluconate dehydrogenase
CJ723234	GO:0003824	F	catalytic activity	6-phosphogluconate dehydrogenase
CJ723234	GO:0009056	P	catabolic process	6-phosphogluconate dehydrogenase
CJ723234	GO:0008152	P	metabolic process	6-phosphogluconate dehydrogenase
CJ723234	GO:0006139	P	nucleobase-containing compound metabolic process	6-phosphogluconate dehydrogenase
CJ723234	GO:0009987	P	cellular process	6-phosphogluconate dehydrogenase
CD913743	GO:0019748	P	secondary metabolic process	laccase family protein
CD913743	GO:0005737	C	cytoplasm	laccase family protein
CD913743	GO:0003824	F	catalytic activity	laccase family protein
CD913743	GO:0009056	P	catabolic process	laccase family protein
CD913743	GO:0008152	P	metabolic process	laccase family protein
CD913743	GO:0009058	P	biosynthetic process	laccase family protein
CD913743	GO:0005576	C	extracellular region	laccase family protein
CD913743	GO:0005488	F	binding	laccase family protein
CD913743	GO:0009987	P	cellular process	laccase family protein
CK212894	GO:0009536	C	plastid	late embryogenesis abundant protein lea5-like
CK212894	GO:0006950	P	response to stress	late embryogenesis abundant protein lea5-like
CD902958	GO:0019538	P	protein metabolic process	mpi
CD902958	GO:0030234	F	enzyme regulator activity	mpi
CD902958	GO:0006950	P	response to stress	mpi
CD902958	GO:0009987	P	cellular process	mpi
CD923637	GO:0005634	C	nucleus	dnaj-like protein
CD923637	GO:0019538	P	protein metabolic process	dnaj-like protein
CD923637	GO:0009628	P	response to abiotic stimulus	dnaj-like protein
CD923637	GO:0005739	C	mitochondrion	dnaj-like protein
CD923637	GO:0009987	P	cellular process	dnaj-like protein
CD923637	GO:0006950	P	response to stress	dnaj-like protein
CJ637387	GO:0009628	P	response to abiotic stimulus	dhn4
CJ637387	GO:0006950	P	response to stress	dhn4
GH728617	GO:0003677	F	DNA binding	wrky transcription factor 2
GH728617	GO:0003700	F	sequence-specific DNA binding transcription factor activity	wrky transcription factor 2
GH728617	GO:0009058	P	biosynthetic process	wrky transcription factor 2
GH728617	GO:0006139	P	nucleobase-containing compound metabolic process	wrky transcription factor 2
GH728617	GO:0005622	C	intracellular	wrky transcription factor 2
CJ953335	GO:0005739	C	mitochondrion	aminotransferase class iii superfamily protein
CJ953335	GO:0008152	P	metabolic process	aminotransferase class iii superfamily protein
CJ953335	GO:0016740	F	transferase activity	aminotransferase class iii superfamily protein
CJ953335	GO:0005488	F	binding	aminotransferase class iii superfamily protein
CJ643775	GO:0005488	F	binding	zinc finger mym-type protein 1-like
CJ792397	GO:0007165	P	signal transduction	rop guanine nucleotide exchange factor 2
CJ792397	GO:0008152	P	metabolic process	rop guanine nucleotide exchange factor 2
CJ792397	GO:0016301	F	kinase activity	rop guanine nucleotide exchange factor 2
CJ792397	GO:0003674	F	molecular_function	rop guanine nucleotide exchange factor 2
CJ792397	GO:0009987	P	cellular process	rop guanine nucleotide exchange factor 2
GH730606	GO:0003677	F	DNA binding	probable wrky transcription factor 2-like
GH730606	GO:0003700	F	sequence-specific DNA binding transcription factor activity	probable wrky transcription factor 2-like
GH730606	GO:0009058	P	biosynthetic process	probable wrky transcription factor 2-like
GH730606	GO:0006139	P	nucleobase-containing compound metabolic process	probable wrky transcription factor 2-like
GH730606	GO:0005622	C	intracellular	probable wrky transcription factor 2-like
GH729039	GO:0009628	P	response to abiotic stimulus	late embryogenesis abundant protein lea14-a
GH729039	GO:0006950	P	response to stress	late embryogenesis abundant protein lea14-a
CJ911593	GO:0005737	C	cytoplasm	at hook motif-containing
CJ911593	GO:0005739	C	mitochondrion	at hook motif-containing
CJ911593	GO:0016020	C	membrane	at hook motif-containing
CJ911593	GO:0008152	P	metabolic process	at hook motif-containing
CJ911593	GO:0016043	P	cellular component organization	at hook motif-containing
CJ911593	GO:0006259	P	DNA metabolic process	at hook motif-containing
CJ911593	GO:0009987	P	cellular process	at hook motif-containing
CJ911593	GO:0016787	F	hydrolase activity	at hook motif-containing

## Sheet: EC details
TC368608	GO:0005737	cytochrome p450
TC368608	GO:0003824
TC368608	GO:0016020
TC368608	GO:0008152
TC368608	GO:0005488
TC368608	EC:1.14.13
TC368608	EC:1.14.13.137
TC368684	GO:0003824	indole synthase
TC368684	GO:0009058
TC368684	GO:0009536
TC368684	GO:0009987
TC368684	EC:4.2.1.20
TC368684	EC:4.1.2.8
TC370553	GO:0005737	germin-like protein 1-1
TC370553	GO:0005576
TC370553	GO:0005488
TC370553	GO:0003674
TC378890	GO:0019538	patatin group a-3
TC378890	GO:0006629
TC378890	GO:0005576
TC378890	GO:0030234
TC378890	GO:0009536
TC378890	GO:0009987
TC379689	GO:0019538	subtilisin-like protease
TC379689	GO:0005737
TC379689	GO:0005618
TC379689	GO:0016787
TC379689	EC:3.4.21
TC380008	GO:0006950	photosystem i p700 apoprotein a1
TC383416	GO:0019748	caffeic acid o-methyltransferase
TC383416	GO:0005515
TC383416	GO:0008152
TC383416	GO:0009058
TC383416	GO:0016740
TC383416	GO:0009987
TC383416	EC:2.1.1.6
TC383416	EC:2.1.1
TC386506	GO:0005975	probable xyloglucan endotransglucosylase hydrolase protein 23
TC386506	GO:0005737
TC386506	GO:0005618
TC386506	GO:0016043
TC386506	GO:0005576
TC386506	GO:0016740
TC386506	GO:0009987
TC386506	GO:0016787
TC386506	EC:2.4.1.207
TC386758	GO:0016787	papain-like cysteine proteinase
TC387297	GO:0005576	pollen allergen (group ii)
TC387297	GO:0000003
TC392314	GO:0000166	tpa: phosphatidylinositol-4-phosphate 5-kinase family protein
TC392314	GO:0006629
TC392314	GO:0016301
TC392314	GO:0009987
TC392314	EC:2.7.1
TC392314	EC:2.7.1.68
TC392840	GO:0005634	dnaj-like protein
TC392840	GO:0019538
TC392840	GO:0009628
TC392840	GO:0005739
TC392840	GO:0009987
TC392840	GO:0006950
TC399355	GO:0005488	protein
TC399355	GO:0003674
TC402767	GO:0005737	non-specific lipid-transfer protein 2-like
TC403262	GO:0019538	bowman-birk type wound-induced protease inhibitor
TC403262	GO:0005576
TC403262	GO:0030234
TC403262	GO:0009987
TC403262	GO:0016787
TC405547	GO:0005488	protein
TC405547	GO:0003674
TC406013	GO:0019538	bowman-birk type wound-induced protease inhibitor
TC406013	GO:0005576
TC406013	GO:0030234
TC406013	GO:0009987
TC406013	GO:0016787
TC406398	GO:0016020	protein spinster-like
TC406398	GO:0006810
TC406398	GO:0009987
TC410407	GO:0005975	beta-amylase chloroplastic-like
TC410407	GO:0009056
TC410407	GO:0009536
TC410407	GO:0009987
TC410407	GO:0016787
TC410407	EC:3.2.1.2
TC410407	EC:3.2.1
TC412984	GO:0019538	metalloendoproteinase 1-like
TC412984	GO:0005737
TC412984	GO:0005488
TC412984	GO:0005575
TC412984	GO:0016787
TC412984	EC:3.4.24
TC414579	GO:0005737	at hook motif-containing
TC414579	GO:0008152
TC414579	GO:0005622
TC414579	GO:0009987
TC416773	GO:0005488	b chain angstroms resolution structure analysis of two refined n- acetylneuraminyllactose-wheat germ agglutinin isolectin complexes
TC422634	GO:0008152	cytokinin-o-glucosyltransferase 1
TC422634	GO:0016740
TC422634	EC:2.4.1.17
TC428716	GO:0008152	tpa: phosphatidylinositol-4-phosphate 5-kinase family protein
TC428716	GO:0006629
TC428716	GO:0016301
TC428716	GO:0009987
TC428716	EC:2.7.1
TC429888	GO:0003824	gibberellin 2-beta-dioxygenase 8
TC429888	GO:0008152
TC429888	GO:0005488
TC429888	EC:1.14.11
TC431593	GO:0000166	asparagine synthetase
TC431593	GO:0009628
TC431593	GO:0003824
TC431593	GO:0009056
TC431593	GO:0008152
TC431593	GO:0009058
TC431593	GO:0009987
TC431593	EC:6.3.5.4
TC432408	GO:0008152	haloacid dehalogenase-like hydrolase domain-containing protein 1a
TC432408	GO:0016787
TC433148	GO:0019538	ltp1
TC433148	GO:0005737
TC433148	GO:0016787
TC438608	GO:0003824	cytochrome p450 71c2
TC438608	GO:0008152
TC438608	GO:0005488
TC445334	GO:0009056	hypothetical protein F775_11147
TC445334	GO:0009987
TC449763	GO:0005634	mads box-like protein
TC449763	GO:0003677
TC449763	GO:0003700
TC449763	GO:0005515
TC449763	GO:0005739
TC449763	GO:0009058
TC449763	GO:0006139
TC449763	GO:0005622
TC451445	GO:0000166	disease resistance protein rga1-like
TC451445	GO:0005737
TC451445	GO:0005488
TC452760	GO:0008150	pathogenesis-related protein 1
TC452760	GO:0005737
TC452760	GO:0005576
TC456528	GO:0005737	peroxidase 2
TC456528	GO:0003824
TC456528	GO:0008152
TC456528	GO:0005576
TC456528	GO:0005488
TC456528	GO:0006950
TC456528	EC:1.11.1.7
TC460823	GO:0003824	cytochrome p450
TC460823	GO:0016020
TC460823	GO:0008152
TC460823	GO:0005488
TC460823	EC:1.14.13
TC460823	EC:1.14.13.137
NP234662	GO:0009790	early-methionine-labelled polypeptide
NP234662	GO:0008150
NP234662	GO:0007275
NP234662	GO:0007165
NP234662	GO:0009791
NP234662	GO:0006464
NP234662	GO:0009653
NP234662	GO:0009058
NP234662	GO:0009987
NP234662	GO:0000003
NP234662	GO:0006950
NP234662	GO:0009628
NP234662	GO:0009908
NP234662	GO:0009719
NP234662	GO:0006629
AL818618	GO:0016740	hcbt-like defense response
CA662217	GO:0005975	probable xyloglucan endotransglucosylase hydrolase protein 23
CA662217	GO:0005618
CA662217	GO:0016043
CA662217	GO:0005576
CA662217	GO:0016740
CA662217	GO:0009987
CA662217	GO:0016787
CA662217	EC:2.4.1.207
BE424122	GO:0008150	protein synthesis inhibitor ii
BE424122	GO:0009607
BE424122	GO:0009605
BE424122	GO:0005737
BE424122	GO:0006950
BE424122	GO:0016787
BE424122	GO:0006412
BE424122	EC:3.2.2.22
AL817268	GO:0005737	sphinganine c -monooxygenase 2-like
AL817268	GO:0003824
AL817268	GO:0016020
AL817268	GO:0006629
AL817268	GO:0008152
AL817268	GO:0009058
AL817268	GO:0005488
AL817268	GO:0009987
CJ649563	GO:0008152	agmatine coumaroyltransferase
CJ649563	GO:0016740
BJ296897	GO:0016787	metalloendoproteinase 1-like
BJ299432	GO:0016787	metalloendoproteinase 1-like
BQ806174	GO:0019538	hypothetical protein F775_10486
BQ806174	GO:0006629
BQ806174	GO:0009058
BQ806174	GO:0016740
BQ806174	GO:0009987
BQ806174	GO:0016787
BQ806174	EC:2.3.1
CA612879	GO:0005618	unnamed protein product
CA612879	GO:0016020
CA612879	GO:0016043
CA612879	GO:0005576
CA718310	GO:0006950	protein synthesis inhibitor ii
CA718310	GO:0016787
CA718310	GO:0006412
CA718310	EC:3.2.2.22
CA717970	GO:0008150	ribosome-inactivating protein
CA717970	GO:0009607
CA717970	GO:0009605
CA717970	GO:0005737
CA717970	GO:0006950
CA717970	GO:0016787
CA717970	GO:0006412
CA717970	EC:3.2.2.22
CA700054	GO:0003824	cytochrome p450
CA700054	GO:0016020
CA700054	GO:0008152
CA700054	GO:0005488
CA700054	EC:1.14.13
CA700054	EC:1.14.13.138
CA741856	GO:0005975	endo- -beta-xylanase c
CA741856	GO:0008150
CA741856	GO:0005737
CA741856	GO:0009056
CA741856	GO:0005198
CA741856	GO:0005840
CA741856	GO:0030246
CA741856	GO:0009987
CA741856	GO:0016787
CA741856	GO:0006412
CA693450	GO:0000166	asparagine synthetase
CA693450	GO:0003824
CA693450	GO:0009058
CA693450	GO:0009987
CA701957	GO:0005576	bowman-birk type wound-induced proteinase inhibitor wip1-like
CA701957	GO:0030234
CA700505	GO:0003824	cytochrome p450
CA700505	GO:0008152
CA700505	GO:0005488
CA695261	GO:0000166	pathogenesis-related protein 5
CA695261	GO:0005737
CA695261	GO:0008152
CA695261	GO:0006464
CA695261	GO:0009058
CA695261	GO:0016301
CA695261	GO:0006139
CA695261	GO:0009987
CA695261	GO:0005654
CA695261	EC:2.7.11
CA687367	GO:0009607	pathogenesis-related protein 1
CA687367	GO:0005737
CA687367	GO:0005576
CA687367	GO:0006950
CA698989	GO:0005975	xyloglucan endotransglucosylase hydrolase protein 13
CA698989	GO:0016787
CA700171	GO:0008289	a chain lipid binding in rice nonspecific lipid transfer protein-1 complexes from oryza sativa
CA700171	GO:0006810
CA676566	GO:0008152	asparagine synthetase
CA676566	GO:0009058
CA676566	GO:0009987
CA673890	GO:0000166	asparagine synthetase
CA673890	GO:0009628
CA673890	GO:0003824
CA673890	GO:0009056
CA673890	GO:0008152
CA673890	GO:0009058
CA673890	GO:0009987
CA673890	EC:6.3.5.4
CA631901	GO:0019538	cysteine proteinases superfamily protein
CA631901	GO:0005576
CA631901	GO:0016787
CA631901	EC:3.4
CJ734457	GO:0000166	asparagine synthetase
CJ734457	GO:0009628
CJ734457	GO:0003824
CJ734457	GO:0009056
CJ734457	GO:0008152
CJ734457	GO:0009058
CJ734457	GO:0009987
CJ734457	EC:6.3.5.4
CV761330	GO:0016020	probable peptide nitrate transporter at3g43790-like
CV761330	GO:0006810
CV761330	GO:0005886
CV761330	GO:0005215
CV761330	GO:0009987
CV775371	GO:0005737	thaumatin-like protein
CJ723234	GO:0005975	6-phosphogluconate dehydrogenase
CJ723234	GO:0003824
CJ723234	GO:0009056
CJ723234	GO:0008152
CJ723234	GO:0006139
CJ723234	GO:0009987
CJ723234	EC:1.1.1.44
CD913743	GO:0019748	laccase family protein
CD913743	GO:0005737
CD913743	GO:0003824
CD913743	GO:0009056
CD913743	GO:0008152
CD913743	GO:0009058
CD913743	GO:0005576
CD913743	GO:0005488
CD913743	GO:0009987
CD913743	EC:1.10.3
CD913743	EC:1.10.3.2
CK212894	GO:0009536	late embryogenesis abundant protein lea5-like
CK212894	GO:0006950
CD902958	GO:0019538	mpi
CD902958	GO:0030234
CD902958	GO:0006950
CD902958	GO:0009987
CD923637	GO:0005634	dnaj-like protein
CD923637	GO:0019538
CD923637	GO:0009628
CD923637	GO:0005739
CD923637	GO:0009987
CD923637	GO:0006950
CJ637387	GO:0009628	dhn4
CJ637387	GO:0006950
GH728617	GO:0003677	wrky transcription factor 2
GH728617	GO:0003700
GH728617	GO:0009058
GH728617	GO:0006139
GH728617	GO:0005622
CJ953335	GO:0005739	aminotransferase class iii superfamily protein
CJ953335	GO:0008152
CJ953335	GO:0016740
CJ953335	GO:0005488
CJ643775	GO:0005488	zinc finger mym-type protein 1-like
CJ792397	GO:0007165	rop guanine nucleotide exchange factor 2
CJ792397	GO:0008152
CJ792397	GO:0016301
CJ792397	GO:0003674
CJ792397	GO:0009987
GH730606	GO:0003677	probable wrky transcription factor 2-like
GH730606	GO:0003700
GH730606	GO:0009058
GH730606	GO:0006139
GH730606	GO:0005622
GH729039	GO:0009628	late embryogenesis abundant protein lea14-a
GH729039	GO:0006950
CJ911593	GO:0005737	at hook motif-containing
CJ911593	GO:0005739
CJ911593	GO:0016020
CJ911593	GO:0008152
CJ911593	GO:0016043
CJ911593	GO:0006259
CJ911593	GO:0009987
CJ911593	GO:0016787
CJ911593	EC:3.6.1
CJ911593	EC:3.6.1.15
