# Supplementary material for: The transcriptome of the developing grain: a resource for understanding seed development and the molecular control of the functional and nutritional properties of wheat
Source: BMC Genomics. 2017 Oct 11;18:766. doi: 10.1186/s12864-017-4154-z (PMC5637334; doi:10.1186/s12864-017-4154-z)
Supplement: Supplementary file 14 — Compilation of transcript IDs under various metabolic pathways across four groups viz., uniquely differentially expressed at 14dpa, differentially upregulated at 14dpa, differentially upregulated at 30dpa, and uniquely differentially expressed at 30dpa that are functionally annotated and KEGG pathway mapped metabolic pathways. (XLSX 253 kb) [file 12864_2017_4154_MOESM14_ESM.xlsx]

## Sheet: for all four groups
Metabolism	Pathway	Enzyme	Ezyme ID	U14	D14	D30	U30
Nucleotide metabolism	Nucleotide metabolism
Nucleotide metabolism	Purine metabolism	diphosphokinase	ec:2.7.6.5		TC371772	TC378515, TC408793
Nucleotide metabolism	Purine metabolism	diphosphokinase	ec:2.7.6.1		TC405202, TC416930, TC417320, TC426809, TC456021, CV065850	TC412770, TC417280, TC420556
Nucleotide metabolism	Purine metabolism	phosphoribosyldiphosphate 5-amidotransferase	ec:2.4.2.14		TC375214
Nucleotide metabolism	Purine metabolism	urease	ec:3.5.1.5		CV775551
Nucleotide metabolism	Purine metabolism	DNA polymerase	ec:2.7.7.7	BE404935	TC369548, TC380594, TC385883, TC391953, TC392364, TC393323, TC408462, TC408597, TC436661, TC443574, CJ590672	TC368797, TC368891, TC374231, TC382431, TC394803, TC422539, TC443772, TC453024, TC454196, NP9349899, CK166392, CK167699
Nucleotide metabolism	Purine metabolism	RNA polymerase	ec:2.7.7.6		TC369529, TC371134, TC375993, TC376842, TC377959, TC379196, TC382555, TC383739, TC386499, TC386979, TC387409, TC389731, TC394466, TC396243, TC397169, TC399008, TC402095, TC404439, TC405674, TC408519, TC418574, TC418814, TC419106, TC419475, TC422781, TC423358, TC437460, TC438855, TC441454, TC449497, TC449883, TC454940, CA597327, CJ601072, CJ619838	TC371376, TC372093, TC373768, TC377156, TC378764, TC379015, TC379736, TC382068, TC384556, TC388626, TC389885, TC392232, TC393224, TC393796, TC394904, TC398159, TC399143, TC402011, TC405471, TC407306, TC408700, TC410243, TC410717, TC416361, TC417885, TC418683, TC422508, TC422958, TC424367, TC430813, TC432604, TC447731, TC453795, TC454036, BE418423, BE515950, CA605184, CA615195, CA661880, CJ728210,…
Nucleotide metabolism	Purine metabolism	adenylyltransferase	ec:2.7.7.4		TC369009, TC369899, TC393237, TC415167, TC456492, CA641099	TC395988, CK214842
Nucleotide metabolism	Purine metabolism	deaminase	ec:3.5.4.4		TC406534, CA484028, CJ653808	-
Nucleotide metabolism	Purine metabolism	phosphoribosyltransferase	ec:2.4.2.7		TC370738, TC389634, TC406569, TC455158, CJ516783	-
Nucleotide metabolism	Purine metabolism	reductase	ec:1.17.4.1		TC369389, TC369919, TC376820, TC378650, TC382885, TC394553, TC395371, TC453960, BJ307545, CK206685, CJ846601	-
Nucleotide metabolism	Purine metabolism	nucleosidase	ec:3.2.2.8		TC372470, TC378244, TC385476, TC421046	TC379382
Nucleotide metabolism	Purine metabolism	nucleosidase	ec:3.2.2.7		TC378244, TC385476	CJ692089
Nucleotide metabolism	Purine metabolism	nucleosidase	ec:3.2.2.2		TC378244, TC385476	TC379382, CJ692089
Nucleotide metabolism	Purine metabolism	nucleosidase	ec:3.2.2.1		TC378244, TC385476, TC453667	TC379382, TC395978, CA716329, CJ692089
Nucleotide metabolism	Purine metabolism	uridine 5'-nucleotidase	ec:3.1.3.5		TC384558, TC391093	TC422566, TC459803, BG604313, CK214640
Nucleotide metabolism	Purine metabolism	diphosphatase	ec:3.6.1.9		TC380037, TC393225, TC444273, AL814590	-
Nucleotide metabolism	Purine metabolism	adenylpyrophosphatase	ec:3.6.1.3	CJ679744	TC370850, TC371222, TC371870, TC373223, TC373492, TC373690, TC373809, TC374241, TC374255, TC374353, TC374356, TC374758, TC374952, TC375312, TC376270, TC376477, TC377778, TC378845, TC380456, TC380519, TC382725, TC382829, TC384479, TC384514, TC384582, TC384708, TC385072, TC385548, TC385975, TC386452, TC388434, TC388570, TC389177, TC389619, TC389695, TC389745, TC391041, TC391537, TC391881, TC392364,…	TC368629, TC368719, TC369610, TC369751, TC370020, TC370498, TC370588, TC370723, TC370813, TC371343, TC372375, TC372802, TC372985, TC374730, TC374770, TC374969, TC375477, TC376051, TC377758, TC378436, TC380080, TC381365, TC381811, TC383029, TC383949, TC384132, TC385443, TC385487, TC385742, TC388052, TC388474, TC388589, TC388595, TC388769, TC392992, TC393756, TC395034, TC395096, TC395508, TC396577,…
Nucleotide metabolism	Purine metabolism	allantoinase	ec:3.5.2.5		TC399440, TC400800	-
Nucleotide metabolism	Purine metabolism	diphosphatase	ec:3.6.1.21		TC378443, TC425538, CA716226	-
Nucleotide metabolism	Purine metabolism	diphosphatase	ec:3.6.1.19		TC375989, TC385033, TC412367, TC443367, TC452614, TC454407, TC460462, TC462041, CJ623949, CD918392, GH732878	TC372323, TC409806
Nucleotide metabolism	Purine metabolism	phosphatase	ec:3.6.1.15	CJ679744, CA483974	TC368761, TC368764, TC368781, TC368783, TC368792, TC368922, TC368959, TC369009, TC369038, TC369118, TC369174, TC369423, TC369670, TC369679, TC369691, TC370344, TC370443, TC370486, TC370571, TC370850, TC370875, TC370932, TC371222, TC371323, TC371366, TC371386, TC371402, TC371766, TC371870, TC371897, TC371986, TC372466, TC373055, TC373223, TC373291, TC373430, TC373492, TC373516, TC373540, TC373690,…	TC368629, TC368719, TC369610, TC369751, TC369819, TC370020, TC370037, TC370320, TC370498, TC370588, TC370723, TC370756, TC370813, TC371343, TC371397, TC372375, TC372722, TC372802, TC372985, TC373779, TC374730, TC374770, TC374969, TC375477, TC376051, TC376146, TC376957, TC377421, TC377758, TC377900, TC377983, TC378143, TC378258, TC378436, TC379117, TC379488, TC380080, TC381365, TC381811, TC383029,…	CJ911593
Nucleotide metabolism	Purine metabolism	(alpha-D-glucose-1,6-bisphosphate-dependent)	ec:5.4.2.2		TC373718, TC380050, TC380500, TC432380, TC434101, TC436408, TC440141, TC440891, CA599131, CA639207, CV772600	-
Nucleotide metabolism	Purine metabolism	kinase	ec:2.7.1.40		TC373526, TC387020, TC411937, TC416992, TC424449, TC426967, TC454968, DR732040	TC372785, TC376215, TC376827
Nucleotide metabolism	Purine metabolism	kinase	ec:2.7.1.25		TC402573, BJ310725	-
Nucleotide metabolism	Purine metabolism	kinase	ec:2.7.1.20		TC404993, TC419538	-
Nucleotide metabolism	Purine metabolism	kinase	ec:2.7.4.6			TC369178
Nucleotide metabolism	Purine metabolism	kinase	ec:2.7.4.3			TC406531, TC426848, TC428087
Nucleotide metabolism	Purine metabolism	dehydrogenase	ec:1.17.1.4			TC447294
Nucleotide metabolism	Purine metabolism	cyclohydrolase	ec:3.5.4.10			TC375570, TC380402, TC454075, CJ669686
Nucleotide metabolism	Purine metabolism	formyltransferase	ec:2.1.2.3			TC375570, TC380402, TC454075, CJ669686
Nucleotide metabolism	Purine metabolism	formyltransferase	ec:2.1.2.2			TC401805
Nucleotide metabolism	Purine metabolism	synthase	ec:6.3.5.3			TC395246, TC410041, BJ228061
Nucleotide metabolism	Purine metabolism	ligase	ec:6.3.4.13			TC437448
Nucleotide metabolism	Purine metabolism	cyclo-ligase	ec:6.3.3.1			TC390678, TC411169, TC415426, TC421082, TC428020, CA593558
Nucleotide metabolism	Purine metabolism	nucleotidyltransferase	ec:2.7.7.8			TC459716
Nucleotide metabolism	Purine metabolism	synthase	ec:6.3.4.4			TC374101, TC378121, TC382383, TC387079, TC438567
Nucleotide metabolism	Purine metabolism	deiminase	ec:3.5.3.9			TC443169
Nucleotide metabolism	Purine metabolism	hydrolase	ec:3.5.2.17			TC433596
Nucleotide metabolism	Pyrimidine metabolism	synthase (glutamine hydrolysing)	ec:6.3.4.2		TC388038, TC405684, AL829005	TC372172, TC390285, TC391113, TC415802, TC417719, CJ942243
Nucleotide metabolism	Pyrimidine metabolism	synthase (glutamine hydrolysing)	ec:6.3.5.5			TC370173, TC460108
Nucleotide metabolism	Pyrimidine metabolism	decarboxylase	ec:4.1.1.23		TC436459	TC375009, TC427775
Nucleotide metabolism	Pyrimidine metabolism	DNA polymerase	ec:2.7.7.7	BE404935	TC369548, TC380594, TC385883, TC391953, TC392364, TC393323, TC408462, TC408597, TC436661, TC443574, CJ590672	TC368797, TC368891, TC374231, TC382431, TC394803, TC422539, TC443772, TC453024, TC454196, NP9349899, CK166392, CK167699
Nucleotide metabolism	Pyrimidine metabolism	RNA polymerase	ec:2.7.7.6		TC369529, TC371134, TC375993, TC376842, TC377959, TC379196, TC382555, TC383739, TC386499, TC386979, TC387409, TC389731, TC394466, TC396243, TC397169, TC399008, TC402095, TC404439, TC405674, TC408519, TC418574, TC418814, TC419106, TC419475, TC422781, TC423358, TC437460, TC438855, TC441454, TC449497, TC449883, TC454940, CA597327, CJ601072, CJ619838	TC371376, TC372093, TC373768, TC377156, TC378764, TC379015, TC379736, TC382068, TC384556, TC388626, TC389885, TC392232, TC393224, TC393796, TC394904, TC398159, TC399143, TC402011, TC405471, TC407306, TC408700, TC410243, TC410717, TC416361, TC417885, TC418683, TC422508, TC422958, TC424367, TC430813, TC432604, TC447731, TC453795, TC454036, BE418423, BE515950, CA605184, CA615195, CA661880, CJ728210,…
Nucleotide metabolism	Pyrimidine metabolism	phosphoribosyltransferase	ec:2.4.2.9		TC406648
Nucleotide metabolism	Pyrimidine metabolism	phosphoribosyltransferase	ec:2.4.2.10			TC375009, TC427775
Nucleotide metabolism	Pyrimidine metabolism	reductase	ec:1.17.4.1		TC369389, TC369919, TC376820, TC378650, TC382885, TC394553, TC395371, TC453960, BJ307545, CK206685, CJ846601
Nucleotide metabolism	Pyrimidine metabolism	nucleosidase	ec:3.2.2.8		TC372470, TC378244, TC385476, TC421046	TC379382
Nucleotide metabolism	Pyrimidine metabolism	nucleosidase	ec:3.2.2.3		TC372470, TC378244, TC385476, TC421046	TC379382
Nucleotide metabolism	Pyrimidine metabolism	uridine 5'-nucleotidase	ec:3.1.3.5		TC384558, TC391093	TC422566, TC459803, BG604313, CK214640
Nucleotide metabolism	Pyrimidine metabolism	diphosphatase	ec:3.6.1.23		TC375989, TC385033, TC412367, TC443367, TC452614, TC454407, TC460462, TC462041, CJ623949, CD918392, GH732878
Nucleotide metabolism	Pyrimidine metabolism	diphosphatase	ec:3.6.1.19		TC375989, TC385033, TC412367, TC443367, TC452614, TC454407, TC460462, TC462041, CJ623949, CD918392, GH732878	TC372323, TC409806
Nucleotide metabolism	Pyrimidine metabolism	kinase	ec:2.7.4.14		TC390443, TC394661, TC441716	TC446302
Nucleotide metabolism	Pyrimidine metabolism	kinase	ec:2.7.4.9			TC374521
Nucleotide metabolism	Pyrimidine metabolism	kinase	ec:2.7.4.6			TC369178
Nucleotide metabolism	Pyrimidine metabolism	kinase	ec:2.7.4.22			TC380655
Nucleotide metabolism	Pyrimidine metabolism	kinase	ec:2.7.1.48		TC380549, TC394661, TC397752, TC410630, TC425859, TC426431, TC428859, TC441716	CJ538717
Nucleotide metabolism	Pyrimidine metabolism	reductase	ec:1.8.1.9		TC370653, TC389908
Nucleotide metabolism	Pyrimidine metabolism	nucleotidyltransferase	ec:2.7.7.8			TC459716
Nucleotide metabolism	Pyrimidine metabolism	synthase	ec:2.1.1.45			TC413104, CJ576949
Nucleotide metabolism	Pyrimidine metabolism	dehydrogenase (quinone)	ec:1.3.5.2			TC432729
Nucleotide metabolism	Aminoacyl-tRNA biosynthesis	ligase	ec:6.1.1.9		CA650110			valine
Nucleotide metabolism	Aminoacyl-tRNA biosynthesis	ligase	ec:6.1.1.7		TC381734, TC391669, TC426305, CK199725	BE604259, DR736494, CK205745		alanine
Nucleotide metabolism	Aminoacyl-tRNA biosynthesis	ligase	ec:6.1.1.5		TC390646, TC416745, CK165398			isoleucine
Nucleotide metabolism	Aminoacyl-tRNA biosynthesis	ligase	ec:6.1.1.4		TC381702, TC395911, TC398124, TC421396, TC437638, CJ944334	BE604259, DR736494, CK205745		leucine
Nucleotide metabolism	Aminoacyl-tRNA biosynthesis	ligase	ec:6.1.1.1		TC379874, TC381603, TC434596, AJ602777, CJ829269			tyrosine
Nucleotide metabolism	Aminoacyl-tRNA biosynthesis	ligase	ec:6.1.1.21		TC368650, TC390720			histidine
Nucleotide metabolism	Aminoacyl-tRNA biosynthesis	ligase	ec:6.1.1.20		TC379808, TC389869, TC399175, TC449743			phenylalanine
Nucleotide metabolism	Aminoacyl-tRNA biosynthesis	ligase	ec:6.1.1.18		TC382168, TC400235, TC402606, TC428112			glutamine
Nucleotide metabolism	Aminoacyl-tRNA biosynthesis	ligase	ec:6.1.1.16		TC378435, TC388639, TC411257, TC417754, TC452207, CA699038			cysteine
Nucleotide metabolism	Aminoacyl-tRNA biosynthesis	ligase	ec:6.1.1.15		TC372099, TC372416, TC380553, TC393725, CA603807			proline
Nucleotide metabolism	Aminoacyl-tRNA biosynthesis	ligase	ec:6.1.1.14		TC422821, TC444128	TC377729, TC400408		glycine
Nucleotide metabolism	Aminoacyl-tRNA biosynthesis	ligase	ec:6.1.1.10		TC378507, TC387137, TC408339	TC456357, CJ545864		methionine
Nucleotide metabolism	Aminoacyl-tRNA biosynthesis	ligase	ec:6.1.1.12			TC439230		aspartate
Nucleotide metabolism	Aminoacyl-tRNA biosynthesis	ligase	ec:6.1.1.11			TC400184		serine
Nucleotide metabolism	Aminoacyl-tRNA biosynthesis	ligase	ec:6.1.1.6			CA620792		lysine
Nucleotide metabolism	Aminoacyl-tRNA biosynthesis	ligase	ec:6.1.1.3			TC441786		threonine
Nucleotide metabolism	Aminoacyl-tRNA biosynthesis	ligase	ec:6.1.1.17			BQ244496		glutamate
Nucleotide metabolism	Aminoacyl-tRNA biosynthesis	ligase	ec:6.1.1.19			TC369579		arginine
Nucleotide metabolism	Aminoacyl-tRNA biosynthesis	synthase (glutamine-hydrolysing)	ec:6.3.5.7			TC384048		glutamate to glutamine
Amino acid metabolism	Amino acid metabolism
Amino acid metabolism	Phenylalanine metabolism	hydratase	ec:4.2.1.17		TC394395, TC434372, TC440040	TC424152, CA686337
Amino acid metabolism	Phenylalanine metabolism	oxidase	ec:1.4.3.21		TC370355, TC382434, TC398687, TC420057, TC421955, TC424178, TC428233, TC429992, TC448302, TC448532, CA603667, CA639013, CJ902789
Amino acid metabolism	Phenylalanine metabolism	O-methyltransferase	ec:2.1.1.104		TC375077
Amino acid metabolism	Phenylalanine metabolism	ammonia-lyase	ec:4.3.1.25		TC389940, TC419090	TC414011
Amino acid metabolism	Phenylalanine metabolism	ammonia-lyase	ec:4.3.1.24		TC389940, TC419090	TC414011
Amino acid metabolism	Phenylalanine metabolism	lactoperoxidase	ec:1.11.1.7	TC413504, TC414195, TC424441, TC431620, BQ170589, CV767127, GH725584	TC368649, TC368755, TC369784, TC370007, TC370196, TC371010, TC371673, TC372386, TC372584, TC372786, TC373086, TC374420, TC375012, TC375225, TC375581, TC375790, TC376561, TC376653, TC378545, TC378657, TC380233, TC381067, TC381393, TC381637, TC383740, TC383975, TC384394, TC385010, TC386118, TC386431, TC386752, TC386925, TC386958, TC387300, TC388486, TC389204, TC389590, TC390973, TC391379, TC393341,…	TC370038, TC370213, TC370252, TC370497, TC371053, TC371995, TC376072, TC377512, TC378425, TC378870, TC381068, TC382183, TC387817, TC388331, TC388997, TC390878, TC393386, TC397003, TC397139, TC398026, TC398991, TC401860, TC403668, TC403736, TC405233, TC408795, TC410377, TC412436, TC413651, TC415610, TC416573, TC417372, TC417491, TC419327, TC420785, TC425225, TC428188, TC428433, TC428772, TC429098,…	TC456528
Amino acid metabolism	Phenylalanine metabolism	acylamidase	ec:3.5.1.4		TC374991, TC383139, TC389362	TC398591, CD918441
Amino acid metabolism	Phenylalanine metabolism	hydrolase	ec:3.5.1.32		BJ211689
Amino acid metabolism	Phenylalanine metabolism	dehydrogenase [NAD(P)+]	ec:1.2.1.5		TC369476, TC370894, TC381496, TC385417, TC386172, TC401963, TC405584, TC417409, TC452436	TC382934, TC421664
Amino acid metabolism	Phenylalanine metabolism	transaminase	ec:2.6.1.57		TC371205, TC373663, TC373810, TC382117, TC385593, TC397147, TC400523, TC408170, TC430720, TC436490, TC436847, TC441186, TC443038, TC444589, CA682502, CA600984, CA713437, CK199694
Amino acid metabolism	Phenylalanine metabolism	transaminase	ec:2.6.1.9		TC371205, TC373663, TC373810, TC382117, TC385593, TC397147, TC400523, TC408170, TC430720, TC436490, TC436847, TC441186, TC443038, CA682502, CA600984, CA713437, CK199694
Amino acid metabolism	Phenylalanine metabolism	transaminase	ec:2.6.1.5		TC371205, TC373663, TC373810, TC382117, TC385593, TC397147, TC400523, TC408170, TC430720, TC436490, TC436847, TC441186, TC443038, CA682502, CA600984, CA713437, CK199694
Amino acid metabolism	Phenylalanine metabolism	transaminase	ec:2.6.1.1		TC371205, TC373663, TC373810, TC382117, TC385593, TC397147, TC400523, TC408170, TC430720, TC435073, TC436490, TC436847, TC441186, TC443038, TC444589, CA682502, CA600984, CA713437, CK199694
Amino acid metabolism	Phenylalanine metabolism	ligase	ec:6.2.1.12		TC389501, TC392369	TC413247
Amino acid metabolism	Phenylalanine metabolism	dioxygenase	ec:1.13.11.27			TC399574
Amino acid metabolism	Phenylalanine metabolism	4-monooxygenase	ec:1.14.13.11			CK172295
Amino acid metabolism	Glycine, serine and threonine metabolism	S-aminomethyldihydrolipoylprotein:(6S)-tetrahydrofolate aminomethyltransferase (ammonia-forming)	ec:2.1.2.10		TC390353, TC420040, TC455013	TC380625, TC418500
Amino acid metabolism	Glycine, serine and threonine metabolism	synthase	ec:4.2.1.20		TC378634, TC446839	TC433108	TC368684
Amino acid metabolism	Glycine, serine and threonine metabolism	monooxygenase	ec:1.14.15.7		TC396355
Amino acid metabolism	Glycine, serine and threonine metabolism	oxidase	ec:1.4.3.21		TC370355, TC382434, TC398687, TC420057, TC421955, TC424178, TC428233, TC429992, TC448302, TC448532, CA603667, CA639013, CJ902789
Amino acid metabolism	Glycine, serine and threonine metabolism	dehydrogenase	ec:1.1.1.3		TC385299, TC398166, TC398571
Amino acid metabolism	Glycine, serine and threonine metabolism	dehydrogenase	ec:1.1.1.1		TC377194, CA706784, CJ629595	TC372495, TC378558, TC387213, TC392986, TC396834, TC413309, TC418394, TC420878, TC426157, TC439061, TC440383, TC449571, CA598646, CA608661, CA612921, CA664673, CA640814, CV782191, CK198068, CK201624
Amino acid metabolism	Glycine, serine and threonine metabolism	dehydrogenase (aminomethyl-transferring)	ec:1.4.4.2		TC371190, TC374621, TC375538, TC433375, TC443022, BG909264, CA624418, CA681869
Amino acid metabolism	Glycine, serine and threonine metabolism	kinase	ec:2.7.2.4		TC398166, TC402573, TC424690, BJ310725	TC383906
Amino acid metabolism	Glycine, serine and threonine metabolism	phosphatase	ec:3.1.3.3		TC372789, TC389617, TC401583, TC408588, TC459792	TC389576
Amino acid metabolism	Glycine, serine and threonine metabolism	gamma-lyase	ec:4.4.1.1		TC374631, BG604390
Amino acid metabolism	Glycine, serine and threonine metabolism	dehydrogenase	ec:1.2.1.8		TC384931, TC403485
Amino acid metabolism	Glycine, serine and threonine metabolism	dehydrogenase	ec:1.1.99.1	TC415700, CA727356, CD896870	TC400882, TC410804, TC435344, GH725759
Amino acid metabolism	Glycine, serine and threonine metabolism	synthase	ec:4.2.3.1		TC381571
Amino acid metabolism	Glycine, serine and threonine metabolism	dehydrogenase	ec:1.1.1.29		TC369841, TC371601, TC375107, TC391765, TC446462, TC455404
Amino acid metabolism	Glycine, serine and threonine metabolism	transaminase	ec:2.6.1.51		TC388793, TC416357, CJ714512
Amino acid metabolism	Glycine, serine and threonine metabolism	dehydrogenase	ec:1.8.1.4		TC377608, TC380660, TC428212, TC429835, TC436091, TC441151, BE515969
Amino acid metabolism	Glycine, serine and threonine metabolism	transaminase	ec:2.6.1.45		TC388793, TC416357, CJ714512
Amino acid metabolism	Glycine, serine and threonine metabolism	transaminase	ec:2.6.1.44		TC388793, TC416357, CJ714512
Amino acid metabolism	Glycine, serine and threonine metabolism	dehydrogenase	ec:1.2.1.11		TC407843
Amino acid metabolism	Glycine, serine and threonine metabolism	3-kinase	ec:2.7.1.31		TC394252
Amino acid metabolism	Glycine, serine and threonine metabolism	racemase	ec:5.1.1.10			CV760170
Amino acid metabolism	Glycine, serine and threonine metabolism	O-phosphatidyltransferase	ec:2.7.8.8			TC409967
Amino acid metabolism	Glycine, serine and threonine metabolism	N-methyltransferase	ec:2.1.1.2			TC439606
Amino acid metabolism	Cyanoamino acid metabolism	gentiobiase	ec:3.2.1.21	TC414859, TC431700, TC436009	-	TC368753, TC370183, TC370396, TC373133, TC373219, TC373329, TC373685, TC375943, TC379533, TC382150, TC383264, TC386714, TC388782, TC395401, TC398382, TC399952, TC406664, TC407147, TC409088, TC416796, TC422905, TC424895, TC432593, TC445959, BE403737, AL820734, CA614233
Amino acid metabolism	Cyanoamino acid metabolism	glutamyl transpeptidase	ec:2.3.2.2		TC417663, TC425504	TC445402
Amino acid metabolism	Cyanoamino acid metabolism	asparaginase II	ec:3.5.1.1		TC441983, TC442708, TC453745, DR733226, CK211046
Amino acid metabolism	Cyanoamino acid metabolism	beta-glucosidase	ec:3.2.1.118		TC370397, TC372864, TC377049, TC379089, TC382899, TC386537, TC387468, TC409456, TC429091, TC432102, TC440273, TC454731, CA635613, CJ863381, CA605028, CK198871, CK199186, CK162328
Amino acid metabolism	Cyanoamino acid metabolism	beta-glucosidase	ec:3.2.1.117		TC370397, TC372864, TC377049, TC379089, TC382899, TC386537, TC387468, TC409456, TC429091, TC432102, TC440273, TC454731, CA635613, CJ863381, CA605028, CK198871, CK199186, CK162328
Amino acid metabolism	Cyanoamino acid metabolism	synthase	ec:4.4.1.9		TC381804, TC421268, TC454936
Amino acid metabolism	Cyanoamino acid metabolism	nitrilase	ec:3.5.5.4		TC374495, TC376806, TC384732, TC395238	TC374975
Amino acid metabolism	Cyanoamino acid metabolism	acetonitrilase	ec:3.5.5.1		TC374495, TC376806, TC384732, TC395238	TC374975
Amino acid metabolism	Cyanoamino acid metabolism	oxime monooxygenase	ec:1.14.13.68			TC432309
Amino acid metabolism	Lysine biosynthesis	dehydrogenase	ec:1.1.1.3		TC385299, TC398166, TC398571
Amino acid metabolism	Lysine biosynthesis	ligase	ec:6.3.2.13		TC431723
Amino acid metabolism	Lysine biosynthesis	kinase	ec:2.7.2.4		TC398166, TC402573, TC424690, BJ310725	TC383906
Amino acid metabolism	Lysine biosynthesis	aminotransferase	ec:2.6.1.83		TC370507, TC373748, TC391885, TC400493, CJ571348
Amino acid metabolism	Lysine biosynthesis	transaminase	ec:2.6.1.57		TC371205, TC373663, TC373810, TC382117, TC385593, TC397147, TC400523, TC408170, TC430720, TC436490, TC436847, TC441186, TC443038, TC444589, CA682502, CA600984, CA713437, CK199694
Amino acid metabolism	Lysine biosynthesis	dehydrogenase	ec:1.2.1.31		TC373622, TC393032, TC399009, TC406208, CA731736, GH722475
Amino acid metabolism	Lysine biosynthesis	dehydrogenase	ec:1.2.1.11		TC407843
Amino acid metabolism	Lysine biosynthesis	epimerase	ec:5.1.1.7			CV760170
Amino acid metabolism	Lysine biosynthesis	reductase	ec:1.17.1.8			TC421880
Amino acid metabolism	Lysine biosynthesis	synthase	ec:4.3.3.7			TC369504, CA498100
Amino acid metabolism	Valine, leucine and isoleucine biosynthesis	reductoisomerase	ec:1.1.1.86		TC378427, TC385019
Amino acid metabolism	Valine, leucine and isoleucine biosynthesis	dehydrogenase	ec:1.1.1.85		TC383940
Amino acid metabolism	Valine, leucine and isoleucine biosynthesis	synthase	ec:2.3.3.13		TC382131, TC392908, TC434260, CJ626005, CK193025
Amino acid metabolism	Valine, leucine and isoleucine biosynthesis	transaminase	ec:2.6.1.42		TC386081, TC405207, TC409696, TC413235, CJ870155, CA700269	TC378415
Amino acid metabolism	Valine, leucine and isoleucine biosynthesis	dehydratase	ec:4.2.1.9		TC374948, TC412171
Amino acid metabolism	Valine, leucine and isoleucine biosynthesis	dehydratase	ec:4.2.1.33			TC437091
Amino acid metabolism	Lysine degradation	hydratase	ec:4.2.1.17		TC394395, TC434372, TC440040	TC424152, CA686337
Amino acid metabolism	Lysine degradation	succinyltransferase	ec:2.3.1.61		TC445616
Amino acid metabolism	Lysine degradation	dehydrogenase (NAD+)	ec:1.2.1.3		TC369476, TC370894, TC373622, TC374845, TC375449, TC377841, TC383313, TC384931, TC387847, TC393032, TC399009, TC402170, TC403485, TC405584, TC406208, TC417409, TC421248, TC427981, TC429544, TC457219, TC457716, CK171975, CA743103, CA731736, CJ589092, GH722475, CJ789947	TC376515, TC382934, CV772702
Amino acid metabolism	Lysine degradation	C-acetyltransferase	ec:2.3.1.9		TC379543, TC384339, TC394464, TC455486
Amino acid metabolism	Lysine degradation	dehydrogenase	ec:1.1.1.35		TC394395, TC434372, TC440040
Amino acid metabolism	Lysine degradation	dehydrogenase (NAD+, L-glutamate-forming)	ec:1.5.1.9		TC392342
Amino acid metabolism	Lysine degradation	dehydrogenase (NADP+, L-lysine-forming)	ec:1.5.1.8		TC392342
Amino acid metabolism	Lysine degradation	dehydrogenase (succinyl-transferring)	ec:1.2.4.2		TC378826, TC392831, TC447801, CK203349, CJ631879
Amino acid metabolism	Lysine degradation	dehydrogenase	ec:1.2.1.31		TC373622, TC393032, TC399009, TC406208, CA731736, GH722475
Amino acid metabolism	Lysine degradation	N-methyltransferase	ec:2.1.1.43			TC406581, TC422108, TC450415, CD871073, CK169541, CJ542881
Amino acid metabolism	Arginine and proline metabolism	synthase	ec:6.3.4.5		TC387192, TC387520, TC391484, CA632657, CK204822
Amino acid metabolism	Arginine and proline metabolism	decarboxylase	ec:4.1.1.50		CJ585183	TC383248, TC453873
Amino acid metabolism	Arginine and proline metabolism	decarboxylase	ec:4.1.1.19		TC410014
Amino acid metabolism	Arginine and proline metabolism	urease	ec:3.5.1.5		CV775551
Amino acid metabolism	Arginine and proline metabolism	acylamidase	ec:3.5.1.4		TC374991, TC383139, TC389362	TC398591, CD918441
Amino acid metabolism	Arginine and proline metabolism	oxidase (propane-1,3-diamine-forming)	ec:1.5.3.14		TC382797
Amino acid metabolism	Arginine and proline metabolism	amidase	ec:3.5.1.53		BQ244185	TC385637
Amino acid metabolism	Arginine and proline metabolism	5-kinase	ec:2.7.2.11		TC369951, TC370816, TC374931, TC379434, TC438611, CA729977, CJ607008, CK194302
Amino acid metabolism	Arginine and proline metabolism	acid amidohydrolase	ec:3.5.1.14		TC384645, TC432093, CJ666400
Amino acid metabolism	Arginine and proline metabolism	dehydrogenase (NAD+)	ec:1.2.1.3		TC369476, TC370894, TC373622, TC374845, TC375449, TC377841, TC383313, TC384931, TC387847, TC393032, TC399009, TC402170, TC403485, TC405584, TC406208, TC417409, TC421248, TC427981, TC429544, TC457219, TC457716, CK171975, CA743103, CA731736, CJ589092, GH722475, CJ789947	TC376515, TC382934, CV772702
Amino acid metabolism	Arginine and proline metabolism	carbamoyltransferase	ec:2.1.3.3		TC393300, TC424496, TC426577
Amino acid metabolism	Arginine and proline metabolism	synthase	ec:2.5.1.22		TC457851
Amino acid metabolism	Arginine and proline metabolism	synthase	ec:2.5.1.16		TC374971, TC380973, TC383100, TC387577, BI479920, CJ903403	TC372496, TC377794, TC387432, TC421127, TC421317, TC421423, TC456385, CA593550, CA610564, CK213459
Amino acid metabolism	Arginine and proline metabolism	dehydrogenase	ec:1.2.1.41		TC369951, TC370816, TC374931, TC379434, TC438611, CA729977, CJ607008, CK194302
Amino acid metabolism	Arginine and proline metabolism	deiminase	ec:3.5.3.12		TC373014, TC394334, TC407193, TC452541, BJ217684
Amino acid metabolism	Arginine and proline metabolism	transaminase	ec:2.6.1.1		TC371205, TC373663, TC373810, TC382117, TC385593, TC397147, TC400523, TC408170, TC430720, TC435073, TC436490, TC436847, TC441186, TC443038, TC444589, CA682502, CA600984, CA713437, CK199694
Amino acid metabolism	Arginine and proline metabolism	reductase	ec:1.2.1.38		TC407843
Amino acid metabolism	Arginine and proline metabolism	dehydrogenase	ec:1.2.1.19		TC384931, TC403485
Amino acid metabolism	Arginine and proline metabolism	ligase	ec:6.3.1.2		TC369101, TC373505, TC375599, TC394923, TC402347, TC412794, TC425901, TC427016, TC431536, TC436151, TC436281, TC455894, CA609962, CA703122	TC387818, TC450161
Amino acid metabolism	Arginine and proline metabolism	transaminase	ec:2.6.1.11		TC394674, CK196463	TC387144, CA605593
Amino acid metabolism	Arginine and proline metabolism	dioxygenase	ec:1.14.11.2			TC397120
Amino acid metabolism	Arginine and proline metabolism	glutaminase I	ec:3.5.1.2			TC371751, TC374553, TC374954, TC377714, TC382812, TC394946
Amino acid metabolism	Arginine and proline metabolism	N4-coumaroyltransferase	ec:2.3.1.64			TC433013, TC447579
Amino acid metabolism	Arginine and proline metabolism	N-acetyltransferase	ec:2.3.1.1			TC425349
Amino acid metabolism	Arginine and proline metabolism	N-methyltransferase	ec:2.1.1.2			TC439606
Amino acid metabolism	Arginine and proline metabolism	arginine amidinase	ec:3.5.3.1			TC381190, TC409299
Amino acid metabolism	Histidine metabolism	decarboxylase	ec:4.1.1.22		TC380845, TC382417
Amino acid metabolism	Histidine metabolism	phosphoribosyltransferase	ec:2.4.2.17		TC383968, TC387234, TC394228, TC421759, TC429421, TC457995, BJ221844
Amino acid metabolism	Histidine metabolism	dehydrogenase [NAD(P)+]	ec:1.2.1.5		TC369476, TC370894, TC381496, TC385417, TC386172, TC401963, TC405584, TC417409, TC452436	TC382934, TC421664
Amino acid metabolism	Histidine metabolism	dehydrogenase (NAD+)	ec:1.2.1.3		TC369476, TC370894, TC373622, TC374845, TC375449, TC377841, TC383313, TC384931, TC387847, TC393032, TC399009, TC402170, TC403485, TC405584, TC406208, TC417409, TC421248, TC427981, TC429544, TC457219, TC457716, CK171975, CA743103, CA731736, CJ589092, GH722475, CJ789947	TC376515, TC382934, CV772702
Amino acid metabolism	Histidine metabolism	transaminase	ec:2.6.1.9		TC371205, TC373663, TC373810, TC382117, TC385593, TC397147, TC400523, TC408170, TC430720, TC436490, TC436847, TC441186, TC443038, CA682502, CA600984, CA713437, CK199694
Amino acid metabolism	Histidine metabolism	histidinol phosphate phosphatase	ec:3.1.3.15			TC376835, TC397038, TC440216
Amino acid metabolism	Histidine metabolism	isomerase	ec:5.3.1.16			TC407906
Amino acid metabolism	Tyrosine metabolism	beta-diketonase	ec:3.7.1.2		TC412191, TC418437
Amino acid metabolism	Tyrosine metabolism	oxidase	ec:1.4.3.21		TC370355, TC382434, TC398687, TC420057, TC421955, TC424178, TC428233, TC429992, TC448302, TC448532, CA603667, CA639013, CJ902789
Amino acid metabolism	Tyrosine metabolism	dehydrogenase	ec:1.1.1.1		TC377194, CA706784, CJ629595	TC372495, TC378558, TC387213, TC392986, TC396834, TC413309, TC418394, TC420878, TC426157, TC439061, TC440383, TC449571, CA598646, CA608661, CA612921, CA664673, CA640814, CV782191, CK198068, CK201624
Amino acid metabolism	Tyrosine metabolism	monophenol monooxygenase	ec:1.14.18.1		TC368702
Amino acid metabolism	Tyrosine metabolism	oxidase	ec:1.10.3.1		TC368702
Amino acid metabolism	Tyrosine metabolism	oxidase	ec:1.2.3.1			TC385025, TC400125, TC413456, TC427880, TC434985, TC440424
Amino acid metabolism	Tyrosine metabolism	dehydrogenase [NAD(P)+]	ec:1.2.1.5		TC369476, TC370894, TC381496, TC385417, TC386172, TC401963, TC405584, TC417409, TC452436	TC382934, TC421664
Amino acid metabolism	Tyrosine metabolism	dehydrogenase [NAD(P)+]	ec:1.2.1.16			TC381877, TC443940
Amino acid metabolism	Tyrosine metabolism	transaminase	ec:2.6.1.57		TC371205, TC373663, TC373810, TC382117, TC385593, TC397147, TC400523, TC408170, TC430720, TC436490, TC436847, TC441186, TC443038, TC444589, CA682502, CA600984, CA713437, CK199694
Amino acid metabolism	Tyrosine metabolism	transaminase	ec:2.6.1.9		TC371205, TC373663, TC373810, TC382117, TC385593, TC397147, TC400523, TC408170, TC430720, TC436490, TC436847, TC441186, TC443038, CA682502, CA600984, CA713437, CK199694
Amino acid metabolism	Tyrosine metabolism	transaminase	ec:2.6.1.5		TC371205, TC373663, TC373810, TC382117, TC385593, TC397147, TC400523, TC408170, TC430720, TC436490, TC436847, TC441186, TC443038, CA682502, CA600984, CA713437, CK199694
Amino acid metabolism	Tyrosine metabolism	transaminase	ec:2.6.1.1		TC371205, TC373663, TC373810, TC382117, TC385593, TC397147, TC400523, TC408170, TC430720, TC435073, TC436490, TC436847, TC441186, TC443038, TC444589, CA682502, CA600984, CA713437, CK199694
Amino acid metabolism	Tyrosine metabolism	O-methyltransferase	ec:2.1.1.6				TC383416
Amino acid metabolism	Tyrosine metabolism	dioxygenase	ec:1.13.11.27			TC399574
Amino acid metabolism	Tyrosine metabolism	isomerase	ec:5.2.1.2			TC370935, TC415468
Amino acid metabolism	Tryptophan metabolism	hydratase	ec:4.2.1.17		TC394395, TC434372, TC440040	TC424152, CA686337
Amino acid metabolism	Tryptophan metabolism	equilase	ec:1.11.1.6		TC369784, TC370196, TC372386, TC372786, TC374420, TC375225, TC376653, TC378545, TC380233, TC428825, TC436490, TC446837, TC453945, TC457523, BE217052, CA670929	TC436750
Amino acid metabolism	Tryptophan metabolism	acylamidase	ec:3.5.1.4		TC374991, TC383139, TC389362	TC398591, CD918441
Amino acid metabolism	Tryptophan metabolism	myrosinase	ec:3.2.1.147		TC382757, TC433158
Amino acid metabolism	Tryptophan metabolism	dehydrogenase (NAD+)	ec:1.2.1.3		TC369476, TC370894, TC373622, TC374845, TC375449, TC377841, TC383313, TC384931, TC387847, TC393032, TC399009, TC402170, TC403485, TC405584, TC406208, TC417409, TC421248, TC427981, TC429544, TC457219, TC457716, CK171975, CA743103, CA731736, CJ589092, GH722475, CJ789947	TC376515, TC382934, CV772702
Amino acid metabolism	Tryptophan metabolism	C-acetyltransferase	ec:2.3.1.9		TC379543, TC384339, TC394464, TC455486
Amino acid metabolism	Tryptophan metabolism	dehydrogenase	ec:1.1.1.35		TC394395, TC434372, TC440040
Amino acid metabolism	Tryptophan metabolism	dehydrogenase (succinyl-transferring)	ec:1.2.4.2		TC378826, TC392831, TC447801, CK203349, CJ631879
Amino acid metabolism	Tryptophan metabolism	acetonitrilase	ec:3.5.5.1		TC374495, TC376806, TC384732, TC395238	TC374975
Amino acid metabolism	Tryptophan metabolism	monooxygenase	ec:1.14.14.1		TC390732, TC400968, TC454835	BE516548
Amino acid metabolism	Tryptophan metabolism	kynurenine formamidase	ec:3.5.1.9			TC389472, TC416961
Amino acid metabolism	Tryptophan metabolism	oxidase	ec:1.2.3.7			TC385025, TC400125, TC413456, TC427880, TC434985, TC440424
Amino acid metabolism	Tryptophan metabolism	oxidase	ec:1.2.3.1			TC385025, TC400125, TC413456, TC427880, TC434985, TC440424
Amino acid metabolism	Phenylalanine, tyrosine and tryptophan biosynthesis	synthase	ec:4.1.1.48		TC377392, TC378323, TC379816, TC388470, TC402593, TC441214
Amino acid metabolism	Phenylalanine, tyrosine and tryptophan biosynthesis	mutase	ec:5.4.99.5		TC422343
Amino acid metabolism	Phenylalanine, tyrosine and tryptophan biosynthesis	dehydratase	ec:4.2.1.51		TC404555, TC441107, CK209050
Amino acid metabolism	Phenylalanine, tyrosine and tryptophan biosynthesis	synthase	ec:4.2.1.20		TC378634, TC446839	TC433108	TC368684
Amino acid metabolism	Phenylalanine, tyrosine and tryptophan biosynthesis	dehydratase	ec:4.2.1.10		TC411340, TC415011
Amino acid metabolism	Phenylalanine, tyrosine and tryptophan biosynthesis	dehydrogenase	ec:1.1.1.282		TC411340, TC415011, CD933317
Amino acid metabolism	Phenylalanine, tyrosine and tryptophan biosynthesis	synthase	ec:4.2.3.4		TC372474, TC395523, CD933317
Amino acid metabolism	Phenylalanine, tyrosine and tryptophan biosynthesis	synthase	ec:2.5.1.54		TC376354, TC383062, TC409795, CO347871	TC369843
Amino acid metabolism	Phenylalanine, tyrosine and tryptophan biosynthesis	dehydrogenase	ec:1.1.1.25		TC411340, TC415011
Amino acid metabolism	Phenylalanine, tyrosine and tryptophan biosynthesis	dehydrogenase	ec:1.1.1.24		CD933317
Amino acid metabolism	Phenylalanine, tyrosine and tryptophan biosynthesis	aminotransferase	ec:2.6.1.79		TC373810, TC397147
Amino acid metabolism	Phenylalanine, tyrosine and tryptophan biosynthesis	aminotransferase	ec:2.6.1.78		TC373810, TC397147
Amino acid metabolism	Phenylalanine, tyrosine and tryptophan biosynthesis	1-carboxyvinyltransferase	ec:2.5.1.19		TC423597
Amino acid metabolism	Phenylalanine, tyrosine and tryptophan biosynthesis	transaminase	ec:2.6.1.57		TC371205, TC373663, TC373810, TC382117, TC385593, TC397147, TC400523, TC408170, TC430720, TC436490, TC436847, TC441186, TC443038, TC444589, CA682502, CA600984, CA713437, CK199694
Amino acid metabolism	Phenylalanine, tyrosine and tryptophan biosynthesis	transaminase	ec:2.6.1.9		TC371205, TC373663, TC373810, TC382117, TC385593, TC397147, TC400523, TC408170, TC430720, TC436490, TC436847, TC441186, TC443038, CA682502, CA600984, CA713437, CK199694
Amino acid metabolism	Phenylalanine, tyrosine and tryptophan biosynthesis	transaminase	ec:2.6.1.5		TC371205, TC373663, TC373810, TC382117, TC385593, TC397147, TC400523, TC408170, TC430720, TC436490, TC436847, TC441186, TC443038, CA682502, CA600984, CA713437, CK199694
Amino acid metabolism	Phenylalanine, tyrosine and tryptophan biosynthesis	transaminase	ec:2.6.1.1		TC371205, TC373663, TC373810, TC382117, TC385593, TC397147, TC400523, TC408170, TC430720, TC435073, TC436490, TC436847, TC441186, TC443038, TC444589, CA682502, CA600984, CA713437, CK199694
Amino acid metabolism	Phenylalanine, tyrosine and tryptophan biosynthesis	isomerase	ec:5.3.1.24			TC370938
Amino acid metabolism	Phenylalanine, tyrosine and tryptophan biosynthesis	kinase	ec:2.7.1.71			TC384422, TC395259, TC412385, TC421433, CV760752
Amino acid metabolism	beta-Alanine metabolism	decarboxylase	ec:4.1.1.15		TC369577, TC385319, TC388628, DY742061, CJ918983	TC370818, TC373487
Amino acid metabolism	beta-Alanine metabolism	hydratase	ec:4.2.1.17		TC394395, TC434372, TC440040	TC424152, CA686337
Amino acid metabolism	beta-Alanine metabolism	oxidase	ec:1.4.3.21		TC370355, TC382434, TC398687, TC420057, TC421955, TC424178, TC428233, TC429992, TC448302, TC448532, CA603667, CA639013, CJ902789
Amino acid metabolism	beta-Alanine metabolism	oxidase (propane-1,3-diamine-forming)	ec:1.5.3.14		TC382797
Amino acid metabolism	beta-Alanine metabolism	dehydrogenase [NAD(P)+]	ec:1.2.1.5		TC369476, TC370894, TC381496, TC385417, TC386172, TC401963, TC405584, TC417409, TC452436	TC382934, TC421664
Amino acid metabolism	beta-Alanine metabolism	dehydrogenase (NAD+)	ec:1.2.1.3		TC369476, TC370894, TC373622, TC374845, TC375449, TC377841, TC383313, TC384931, TC387847, TC393032, TC399009, TC402170, TC403485, TC405584, TC406208, TC417409, TC421248, TC427981, TC429544, TC457219, TC457716, CK171975, CA743103, CA731736, CJ589092, GH722475, CJ789947	TC376515, TC382934, CV772702
Amino acid metabolism	beta-Alanine metabolism	synthase	ec:2.5.1.22		TC457851
Amino acid metabolism	beta-Alanine metabolism	synthase	ec:2.5.1.16		TC374971, TC380973, TC383100, TC387577, BI479920, CJ903403	TC372496, TC377794, TC387432, TC421127, TC421317, TC421423, TC456385, CA593550, CA610564, CK213459
Amino acid metabolism	beta-Alanine metabolism	dehydrogenase	ec:1.2.1.19		TC384931, TC403485
Amino acid metabolism	beta-Alanine metabolism	transaminase	ec:2.6.1.19		CK196454
Amino acid metabolism	beta-Alanine metabolism	ligase (AMP-forming)	ec:6.3.2.1			CA653056
Amino acid metabolism	Glutathione metabolism	glutamyl transpeptidase	ec:2.3.2.2		TC417663, TC425504	TC445402
Amino acid metabolism	Glutathione metabolism	peroxidase	ec:1.11.1.9		TC371673, TC395516, TC403239, TC408025, TC423520, TC436605, TC445366, CA600155	TC370252, TC371053, TC371995, TC382183, TC412436, TC416573, TC448281, CA679435, CA664841, GH721365
Amino acid metabolism	Glutathione metabolism	dehydrogenase (ascorbate)	ec:1.8.5.1		TC380636, TC401931, TC418410, TC420730, TC427155, TC430195, TC440322, TC460164, BQ608291, CK213892
Amino acid metabolism	Glutathione metabolism	reductase	ec:1.17.4.1		TC369389, TC369919, TC376820, TC378650, TC382885, TC394553, TC395371, TC453960, BJ307545, CK206685, CJ846601
Amino acid metabolism	Glutathione metabolism	dehydrogenase (NADP+)	ec:1.1.1.49		TC404131, TC405665, TC435749, CJ625718	TC370649, TC433853
Amino acid metabolism	Glutathione metabolism	dehydrogenase (NADP+-dependent, decarboxylating)	ec:1.1.1.44		TC372688, TC372862, TC375936, TC376115, TC376426, TC379090, TC379894, TC381575, TC388950, TC392042, TC393333, TC394892, TC402771, TC406568, TC413496, TC428855, TC444399, TC450532, BE213365, BQ244137, CA497551, CK201046, CK163839	TC405391	CJ723234
Amino acid metabolism	Glutathione metabolism	dehydrogenase (NADP+)	ec:1.1.1.42		TC373872, TC374844, TC406529, TC429957, TC430451, TC433082, TC453223, BJ265778, CA730797, CA642206, CA646958, CA644641, CK209194
Amino acid metabolism	Glutathione metabolism	synthase	ec:2.5.1.22		TC457851
Amino acid metabolism	Glutathione metabolism	transferase	ec:2.5.1.18		TC370644, TC371303, TC371357, TC378343, TC380184, TC386949, TC409041, TC420730, TC429530, TC437732, TC440322, TC444539, TC458670, TC460164, CA738724, BJ264045, CA738779, CA694443, CJ553522, CJ598137	TC369200, TC370259, TC370528, TC370935, TC372180, TC372310, TC372679, TC374222, TC374537, TC375260, TC376436, TC378714, TC378783, TC379137, TC381056, TC381826, TC383234, TC383711, TC386662, TC386871, TC389247, TC391648, TC391982, TC393622, TC394670, TC396779, TC399234, TC403489, TC404949, TC406367, TC407714, TC408159, TC408830, TC408869, TC409290, TC411904, TC414181, TC415468, TC417903, TC418995,…
Amino acid metabolism	Glutathione metabolism	synthase	ec:2.5.1.16		TC374971, TC380973, TC383100, TC387577, BI479920, CJ903403	TC372496, TC377794, TC387432, TC421127, TC421317, TC421423, TC456385, CA593550, CA610564, CK213459
Amino acid metabolism	Glutathione metabolism	reductase	ec:1.8.1.7		TC399183, TC432762
Amino acid metabolism	Glutathione metabolism	thioredoxin peroxidase	ec:1.11.1.15			TC378870, TC388331, TC390878, TC397003, TC397139, TC401860, TC415610, TC417491, DR737291
Amino acid metabolism	Glutathione metabolism	glutathione peroxidase	ec:1.11.1.12			TC371995
Amino acid metabolism	Glutathione metabolism	peroxidase	ec:1.11.1.11			TC370497, TC376072
Amino acid metabolism	Nitrogen metabolism	synthase (NADH)	ec:1.4.1.14		TC373865, TC387834, TC396340, TC443702
Amino acid metabolism	Nitrogen metabolism	cyanate lyase	ec:4.2.1.104		TC371430	TC369395, TC391965, TC427753
Amino acid metabolism	Nitrogen metabolism	synthase (ferredoxin)	ec:1.4.7.1		TC394038, TC421817
Amino acid metabolism	Nitrogen metabolism	acetonitrilase	ec:3.5.5.1		TC374495, TC376806, TC384732, TC395238	TC374975
Amino acid metabolism	Nitrogen metabolism	ligase	ec:6.3.1.2		TC369101, TC373505, TC375599, TC394923, TC402347, TC412794, TC425901, TC427016, TC431536, TC436151, TC436281, TC455894, CA609962, CA703122	TC387818, TC450161
Amino acid metabolism	Nitrogen metabolism	dehydratase	ec:4.2.1.1		TC374808, TC378023, TC383163, TC388386, TC389217, TC393400, TC394778, TC413505, TC414041, TC434404, TC436866, TC442386, TC453022, CA597950, CA640644, CK213130	BE516944
Amino acid metabolism	Nitrogen metabolism	reductase (NADH)	ec:1.7.1.1			TC373089, TC376961
Amino acid metabolism	Nitrogen metabolism	reductase	ec:1.7.99.4			TC373089, TC376961
Amino acid metabolism	Nitrogen metabolism	monooxygenase	ec:1.13.12.16			TC378762, GH456461
Amino acid metabolism	Alanine, aspartate and glutamate metabolism	synthase	ec:6.3.4.5		TC387192, TC387520, TC391484, CA632657, CK204822
Amino acid metabolism	Alanine, aspartate and glutamate metabolism	synthase (NADH)	ec:1.4.1.14		TC373865, TC387834, TC396340, TC443702
Amino acid metabolism	Alanine, aspartate and glutamate metabolism	decarboxylase	ec:4.1.1.15		TC369577, TC385319, TC388628, DY742061, CJ918983	TC370818, TC373487
Amino acid metabolism	Alanine, aspartate and glutamate metabolism	phosphoribosyldiphosphate 5-amidotransferase	ec:2.4.2.14		TC375214
Amino acid metabolism	Alanine, aspartate and glutamate metabolism	asparaginase II	ec:3.5.1.1		TC441983, TC442708, TC453745, DR733226, CK211046
Amino acid metabolism	Alanine, aspartate and glutamate metabolism	transaminase	ec:2.6.1.2		TC373438, TC373913, TC395235, TC404030, TC419278, CA708546
Amino acid metabolism	Alanine, aspartate and glutamate metabolism	transaminase	ec:2.6.1.1		TC371205, TC373663, TC373810, TC382117, TC385593, TC397147, TC400523, TC408170, TC430720, TC435073, TC436490, TC436847, TC441186, TC443038, TC444589, CA682502, CA600984, CA713437, CK199694
Amino acid metabolism	Alanine, aspartate and glutamate metabolism	transaminase	ec:2.6.1.44		TC388793, TC416357, CJ714512
Amino acid metabolism	Alanine, aspartate and glutamate metabolism	ligase	ec:6.3.1.2		TC369101, TC373505, TC375599, TC394923, TC402347, TC412794, TC425901, TC427016, TC431536, TC436151, TC436281, TC455894, CA609962, CA703122	TC387818, TC450161
Amino acid metabolism	Alanine, aspartate and glutamate metabolism	transaminase	ec:2.6.1.19		CK196454
Amino acid metabolism	Alanine, aspartate and glutamate metabolism	transaminase (isomerizing)	ec:2.6.1.16		TC400893, TC437766
Amino acid metabolism	Alanine, aspartate and glutamate metabolism	transaminase	ec:2.6.1.12		TC373438, TC373913, TC395235, TC404030, TC419278, CA708546
Amino acid metabolism	Alanine, aspartate and glutamate metabolism	synthase (glutamine-hydrolysing)	ec:6.3.5.4			TC369346, TC370851, TC373912, TC376414, TC377332, TC379783, TC388402, TC388904, TC395701, TC396174, TC399896, TC400333, TC411955, TC432701, TC433844, CJ616430, BE412129, CA605515, CJ639541, CJ958016	TC431593, CA673890, CJ734457
Amino acid metabolism	Alanine, aspartate and glutamate metabolism	synthase (glutamine-hydrolysing)	ec:6.3.5.5			TC370173, TC460108
Amino acid metabolism	Alanine, aspartate and glutamate metabolism	glutaminase I	ec:3.5.1.2			TC371751, TC374553, TC374954, TC377714, TC382812, TC394946
Amino acid metabolism	Alanine, aspartate and glutamate metabolism	dehydrogenase (NAD+)	ec:1.2.1.24			TC381877, TC443940
Amino acid metabolism	Alanine, aspartate and glutamate metabolism	synthase	ec:6.3.4.4			TC374101, TC378121, TC382383, TC387079, TC438567
Amino acid metabolism	Alanine, aspartate and glutamate metabolism	dehydrogenase [NAD(P)+]	ec:1.2.1.16			TC381877, TC443940
Amino acid metabolism	Cysteine and methionine metabolism	decarboxylase	ec:4.1.1.50		CJ585183	TC383248, TC453873
Amino acid metabolism	Cysteine and methionine metabolism	1-phosphate dehydratase	ec:4.2.1.109		TC432958, TC441561, CO346686, CA640830	TC458221
Amino acid metabolism	Cysteine and methionine metabolism	dehydrogenase	ec:1.1.1.3		TC385299, TC398166, TC398571
Amino acid metabolism	Cysteine and methionine metabolism	synthase	ec:3.1.3.77		TC432958, TC441561, CO346686, CA640830	TC371474, TC397050, TC458221, CJ670128
Amino acid metabolism	Cysteine and methionine metabolism	(cytosine-5-)-methyltransferase	ec:2.1.1.37		TC374430, TC374515, TC383385, TC394073, TC394949, TC410586, TC413846, TC419191, TC420248, TC422057, TC427774, TC435373, TC444482, TC446951, TC461359, CK152323
Amino acid metabolism	Cysteine and methionine metabolism	S-methyltransferase	ec:2.1.1.14		TC371165, TC417106, TC419440, TC445552, CA669279, CK200237
Amino acid metabolism	Cysteine and methionine metabolism	synthase	ec:2.1.1.13		CK196350
Amino acid metabolism	Cysteine and methionine metabolism	adenosyltransferase	ec:2.5.1.6		TC377868, TC393229, CK207666, CK166511	TC398459, TC404578, CA720519
Amino acid metabolism	Cysteine and methionine metabolism	kinase	ec:2.7.2.4		TC398166, TC402573, TC424690, BJ310725	TC383906
Amino acid metabolism	Cysteine and methionine metabolism	O-acetyltransferase	ec:2.3.1.30		TC437302, TC444380	TC376352, TC426852
Amino acid metabolism	Cysteine and methionine metabolism	beta-lyase	ec:4.4.1.8		TC374631, BG604390
Amino acid metabolism	Cysteine and methionine metabolism	gamma-lyase	ec:4.4.1.1		TC374631, BG604390
Amino acid metabolism	Cysteine and methionine metabolism	dioxygenase [iron(II)-requiring]	ec:1.13.11.54		TC423045, TC432537	TC378775, TC397581
Amino acid metabolism	Cysteine and methionine metabolism	dehydrogenase	ec:1.1.1.37		TC369353, TC369527, TC371461, TC392530, TC419231, TC424859, TC428875, TC429598, TC431001, GH723595, BJ308744, CA673908, CA665314, CA671205, CK154577, GH731684	TC386697, TC391627, TC401511, TC417595, TC426555, TC441283
Amino acid metabolism	Cysteine and methionine metabolism	synthase	ec:2.5.1.47		TC373242, TC378653, TC381804, TC395496, TC397724, TC408951, TC414770, TC421268, TC454936, CJ879394, GH731980	TC384875, TC393083, TC420482
Amino acid metabolism	Cysteine and methionine metabolism	kinase	ec:2.7.1.100		TC373194, TC379770
Amino acid metabolism	Cysteine and methionine metabolism	synthase	ec:2.5.1.22		TC457851
Amino acid metabolism	Cysteine and methionine metabolism	synthase	ec:2.5.1.16		TC374971, TC380973, TC383100, TC387577, BI479920, CJ903403	TC372496, TC377794, TC387432, TC421127, TC421317, TC421423, TC456385, CA593550, CA610564, CK213459
Amino acid metabolism	Cysteine and methionine metabolism	transaminase	ec:2.6.1.57		TC371205, TC373663, TC373810, TC382117, TC385593, TC397147, TC400523, TC408170, TC430720, TC436490, TC436847, TC441186, TC443038, TC444589, CA682502, CA600984, CA713437, CK199694
Amino acid metabolism	Cysteine and methionine metabolism	transaminase	ec:2.6.1.5		TC371205, TC373663, TC373810, TC382117, TC385593, TC397147, TC400523, TC408170, TC430720, TC436490, TC436847, TC441186, TC443038, CA682502, CA600984, CA713437, CK199694
Amino acid metabolism	Cysteine and methionine metabolism	transaminase	ec:2.6.1.1		TC371205, TC373663, TC373810, TC382117, TC385593, TC397147, TC400523, TC408170, TC430720, TC435073, TC436490, TC436847, TC441186, TC443038, TC444589, CA682502, CA600984, CA713437, CK199694
Amino acid metabolism	Cysteine and methionine metabolism	dehydrogenase	ec:1.2.1.11		TC407843
Amino acid metabolism	Cysteine and methionine metabolism	racemase	ec:5.1.1.10			CV760170
Amino acid metabolism	Cysteine and methionine metabolism	nucleosidase	ec:3.2.2.9			TC395978, CA716329
Amino acid metabolism	Cysteine and methionine metabolism	desulfhydrase	ec:4.4.1.15			TC394110, TC460560
Amino acid metabolism	Cysteine and methionine metabolism	nucleosidase	ec:3.2.2.16			TC395978, CA716329
Amino acid metabolism	Cysteine and methionine metabolism	isomerase	ec:5.3.1.23			TC379155, TC391969, TC455781, CA602643, CA612206, CA742597, CV772651
Amino acid metabolism	Valine, leucine and isoleucine degradation	hydratase	ec:4.2.1.17		TC394395, TC434372, TC440040	TC424152, CA686337
Amino acid metabolism	Valine, leucine and isoleucine degradation	(2-methylpropanoyl)transferase	ec:2.3.1.168		TC372204, TC377022, TC390831, TC410413, TC419592, TC437749
Amino acid metabolism	Valine, leucine and isoleucine degradation	C-acyltransferase	ec:2.3.1.16		TC371401, TC377922, TC379543, TC384339, TC385576, TC394464, TC442781, TC455486, CA641161
Amino acid metabolism	Valine, leucine and isoleucine degradation	dehydrogenase (NAD+)	ec:1.2.1.3		TC369476, TC370894, TC373622, TC374845, TC375449, TC377841, TC383313, TC384931, TC387847, TC393032, TC399009, TC402170, TC403485, TC405584, TC406208, TC417409, TC421248, TC427981, TC429544, TC457219, TC457716, CK171975, CA743103, CA731736, CJ589092, GH722475, CJ789947	TC376515, TC382934, CV772702
Amino acid metabolism	Valine, leucine and isoleucine degradation	C-acetyltransferase	ec:2.3.1.9		TC379543, TC384339, TC394464, TC455486
Amino acid metabolism	Valine, leucine and isoleucine degradation	dehydrogenase	ec:1.1.1.35		TC394395, TC434372, TC440040
Amino acid metabolism	Valine, leucine and isoleucine degradation	dehydrogenase	ec:1.1.1.31		TC372688, TC376115, TC379090, TC379894, TC388950, TC392042, TC394892, TC406568, TC413496, TC444399, TC450532, BE213365, CA497551	TC405391
Amino acid metabolism	Valine, leucine and isoleucine degradation	synthase	ec:2.3.3.10		TC377273, TC411271, TC427138, TC444383
Amino acid metabolism	Valine, leucine and isoleucine degradation	dehydrogenase	ec:1.8.1.4		TC377608, TC380660, TC428212, TC429835, TC436091, TC441151, BE515969
Amino acid metabolism	Valine, leucine and isoleucine degradation	transaminase	ec:2.6.1.42		TC386081, TC405207, TC409696, TC413235, CJ870155, CA700269	TC378415
Amino acid metabolism	Valine, leucine and isoleucine degradation	dehydrogenase (CoA-acylating)	ec:1.2.1.27		TC388085
Amino acid metabolism	Valine, leucine and isoleucine degradation	oxidase	ec:1.2.3.1			TC385025, TC400125, TC413456, TC427880, TC434985, TC440424
Amino acid metabolism	Selenocompound metabolism	adenylyltransferase	ec:2.7.7.4		TC369009, TC369899, TC393237, TC415167, TC456492, CA641099	TC395988, CK214842
Amino acid metabolism	Selenocompound metabolism	S-methyltransferase	ec:2.1.1.14		TC371165, TC417106, TC419440, TC445552, CA669279, CK200237
Amino acid metabolism	Selenocompound metabolism	synthase	ec:2.1.1.13		CK196350
Amino acid metabolism	Selenocompound metabolism	beta-lyase	ec:4.4.1.8		TC374631, BG604390
Amino acid metabolism	Selenocompound metabolism	gamma-lyase	ec:4.4.1.1		TC374631, BG604390
Amino acid metabolism	Selenocompound metabolism	ligase	ec:6.1.1.10		TC378507, TC387137, TC408339	TC456357, CJ545864
Amino acid metabolism	Selenocompound metabolism	reductase	ec:1.8.1.9		TC370653, TC389908
Amino acid metabolism	Selenocompound metabolism	lyase	ec:4.4.1.16			TC372321
Amino acid metabolism	Selenocompound metabolism	S-methyltransferase	ec:2.1.1.12			TC375112, TC375513, CK195157
Amino acid metabolism	Sulfur metabolism	adenosine 5-phosphosulfate sulfohydrolase	ec:3.6.2.1		TC385418, TC391962, TC397950, TC398914, TC422095, CD935953, CK212843
Amino acid metabolism	Sulfur metabolism	adenylyltransferase (ADP)	ec:2.7.7.5		CD935953
Amino acid metabolism	Sulfur metabolism	adenylyltransferase	ec:2.7.7.4		TC369009, TC369899, TC393237, TC415167, TC456492, CA641099	TC395988, CK214842
Amino acid metabolism	Sulfur metabolism	sulfurtransferase	ec:2.8.1.1		TC385761, TC435511	TC384843, TC395152, TC432890
Amino acid metabolism	Sulfur metabolism	O-acetyltransferase	ec:2.3.1.30		TC437302, TC444380	TC376352, TC426852
Amino acid metabolism	Sulfur metabolism	nucleotidase	ec:3.1.3.7		TC369850, TC374519, TC419032, TC426108, CJ656484
Amino acid metabolism	Sulfur metabolism	synthase	ec:2.5.1.47		TC373242, TC378653, TC381804, TC395496, TC397724, TC408951, TC414770, TC421268, TC454936, CJ879394, GH731980	TC384875, TC393083, TC420482
Amino acid metabolism	Sulfur metabolism	kinase	ec:2.7.1.25		TC402573, BJ310725
Amino acid metabolism	Sulfur metabolism	reductase (ferredoxin)	ec:1.8.7.1			TC382786, TC435744
Amino acid metabolism	Sulfur metabolism	reductase	ec:1.8.99.2			TC410899, TC416397
Amino acid metabolism	Sulfur metabolism	reductase	ec:1.8.99.1			TC382786, TC435744
Amino acid metabolism	Sulfur metabolism	dioxygenase	ec:1.13.11.18			CA619685
Amino acid metabolism	Sulfur metabolism	reductase (glutathione)	ec:1.8.4.9			TC410899, TC416397
Amino acid metabolism	Sulfur metabolism	reductase (thioredoxin)	ec:1.8.4.8			TC410899, TC416397
Amino acid metabolism	D-Arginine and D-ornithine metabolism	racemase	ec:5.1.1.10		-	CV760170
Amino acid metabolism	D-Glutamine and D-glutamate metabolism	racemase	ec:5.1.1.10		-	CV760170
Amino acid metabolism	D-Glutamine and D-glutamate metabolism	glutaminase I	ec:3.5.1.2		-	TC371751, TC374553, TC374954, TC377714, TC382812, TC394946
Amino acid metabolism	mTOR signaling pathway	protein kinase	ec:2.7.11.24		-	CA498449, CJ814175
Carbohydrate metabolism	Carbohydrate metabolism
Carbohydrate metabolism	Amino sugar and nucleotide sugar metabolism	decarboxylase	ec:4.1.1.35		TC380054, TC382782, TC392723, CA614107, CK166964, CK168254
Carbohydrate metabolism	Amino sugar and nucleotide sugar metabolism	4,6-dehydratase	ec:4.2.1.76		TC418436
Carbohydrate metabolism	Amino sugar and nucleotide sugar metabolism	3,5-epimerase	ec:5.1.3.18		TC375379, TC397785, TC418656, CV777843, CA610555, CA638808
Carbohydrate metabolism	Amino sugar and nucleotide sugar metabolism	5'-epimerase	ec:5.1.3.12		TC420703, TC442097
Carbohydrate metabolism	Amino sugar and nucleotide sugar metabolism	isomerase	ec:5.3.1.9		TC370384, TC372951, TC379608, TC425224, CA655796, CJ547112	TC417972, TC422986
Carbohydrate metabolism	Amino sugar and nucleotide sugar metabolism	isomerase	ec:5.3.1.8		TC382685, TC410477, TC434479, TC444340
Carbohydrate metabolism	Amino sugar and nucleotide sugar metabolism	galactokinase (phosphorylating)	ec:2.7.1.6		TC381457, TC393409, TC416267
Carbohydrate metabolism	Amino sugar and nucleotide sugar metabolism	fructokinase (phosphorylating)	ec:2.7.1.4		TC373473, TC374352, TC375577, TC380702, TC383070, TC387006, TC390357, TC400596, CA698546, CA692294, CA676958, CV763154, CA656497, CV781583
Carbohydrate metabolism	Amino sugar and nucleotide sugar metabolism	hexokinase type IV glucokinase	ec:2.7.1.1		TC371210, TC373010, TC373473, TC374352, TC375577, TC378550, TC380702, TC383070, TC387006, TC390357, TC400596, TC401804, TC402899, TC433476, CA698546, CA692294, CA676958, CV763154, CA656497, CV781583, GH726691	TC369486, TC371737, TC395457, TC397760, TC410010, TC413372, TC439783, CJ638394, BJ253305, BQ903096, CA635951, CO348590, CJ796672
Carbohydrate metabolism	Amino sugar and nucleotide sugar metabolism	4-epimerase	ec:5.1.3.6		TC371470, TC402195, TC420703, TC442097, TC452779
Carbohydrate metabolism	Amino sugar and nucleotide sugar metabolism	4-epimerase	ec:5.1.3.5		TC369952, TC380286, TC385686, TC389925, TC397515, TC400931, TC442115
Carbohydrate metabolism	Amino sugar and nucleotide sugar metabolism	4-epimerase	ec:5.1.3.2		TC369952, TC375081, TC380286, TC385686, TC388466, TC389925, TC397515, TC400931, TC442115	TC386310, TC412160, CD925295
Carbohydrate metabolism	Amino sugar and nucleotide sugar metabolism	1,4-beta-xylosidase	ec:3.2.1.37		TC386094, TC420549, TC448144, CA741859, CA650576, CJ791343
Carbohydrate metabolism	Amino sugar and nucleotide sugar metabolism	uridylyltransferase	ec:2.7.7.9		TC369481, TC370098, TC370896, TC371829, TC388126, TC396106, TC438376, TC442466, CA718965, CJ603955, CJ814197
Carbohydrate metabolism	Amino sugar and nucleotide sugar metabolism	uridylyltransferase	ec:2.7.7.64		TC369481, TC370098, TC370896, TC371829, TC388126, TC396106, TC438376, TC442466, CA718965, CJ603955, CJ814197
Carbohydrate metabolism	Amino sugar and nucleotide sugar metabolism	uridylyltransferase	ec:2.7.7.44		TC396106
Carbohydrate metabolism	Amino sugar and nucleotide sugar metabolism	adenylyltransferase	ec:2.7.7.27		TC368615, TC370476, TC370686, TC371214, TC374877, TC377658, TC380043, TC382464, TC385961, TC386386, TC387581, TC388579, TC395451, TC399695, TC400057, TC412513, TC413832, TC422739, TC456513, TC461864, CA712627, CA649715, CK158160, GH726088, CJ911442
Carbohydrate metabolism	Amino sugar and nucleotide sugar metabolism	guanylyltransferase (GDP)	ec:2.7.7.22		TC443375
Carbohydrate metabolism	Amino sugar and nucleotide sugar metabolism	guanylyltransferase	ec:2.7.7.13		TC372982, TC389941, TC395996, TC403518, TC433939, CA499683, CK198488
Carbohydrate metabolism	Amino sugar and nucleotide sugar metabolism	uridylyltransferase	ec:2.7.7.11		TC396106
Carbohydrate metabolism	Amino sugar and nucleotide sugar metabolism	uridylyltransferase	ec:2.7.7.10		TC396106
Carbohydrate metabolism	Amino sugar and nucleotide sugar metabolism	4-alpha-galacturonosyltransferase	ec:2.4.1.43		TC375921, TC384904, TC390015, TC391150, TC404700, TC405546, TC410734, TC420526, TC423513, TC426533, TC435398, TC438665, TC448526, TC453549, TC455064, TC460187, CJ855697, CJ879255, BQ744509, CA607918
Carbohydrate metabolism	Amino sugar and nucleotide sugar metabolism	synthase	ec:1.1.1.271		TC406018, TC435476
Carbohydrate metabolism	Amino sugar and nucleotide sugar metabolism	6-dehydrogenase	ec:1.1.1.22		TC369431, TC370715, TC370918, TC371834, TC371848, TC371990, TC376749, TC376977, TC384902, TC389573, TC390827, TC392513, TC417200, TC419834, TC445990, BJ271351, GH724971, CA648887, EB512898, CK165980
Carbohydrate metabolism	Amino sugar and nucleotide sugar metabolism	mannose phosphomutase	ec:5.4.2.8		TC372713
Carbohydrate metabolism	Amino sugar and nucleotide sugar metabolism	(alpha-D-glucose-1,6-bisphosphate-dependent)	ec:5.4.2.2		TC373718, TC380050, TC380500, TC432380, TC434101, TC436408, TC440141, TC440891, CA599131, CA639207, CV772600
Carbohydrate metabolism	Amino sugar and nucleotide sugar metabolism	transaminase (isomerizing)	ec:2.6.1.16		TC400893, TC437766
Carbohydrate metabolism	Amino sugar and nucleotide sugar metabolism	galacturonokinase (phosphorylating) D-galacturonic acid kinase	ec:2.7.1.44		TC381457, TC416267
Carbohydrate metabolism	Amino sugar and nucleotide sugar metabolism	end alpha-L-arabinofuranosidase	ec:3.2.1.55			TC372212, TC374533, TC432581, CK207331
Carbohydrate metabolism	Amino sugar and nucleotide sugar metabolism	uridylyltransferase	ec:2.7.7.12			TC385952
Carbohydrate metabolism	Amino sugar and nucleotide sugar metabolism	chitodextrinase	ec:3.2.1.14			TC369129, TC369946, TC371918, TC373787, TC377308, TC378549, TC378916, TC379541, TC380557, TC382793, TC386780, TC387492, TC392801, TC393117, TC396018, TC404898, TC408006, TC418339, TC420437, TC422366, TC430948, TC434805, TC437700, TC442037, TC443932, TC444499, TC444515, TC447464, TC448321, TC448501, TC452631, TC455827, TC457574, CD490414, CK204765, BJ291173, BJ295059, CK200835, CK209325, GH729032,…
Carbohydrate metabolism	Amino sugar and nucleotide sugar metabolism	fucokinase (phosphorylating)	ec:2.7.1.52			TC392212, TC399627
Carbohydrate metabolism	Amino sugar and nucleotide sugar metabolism	guanylyltransferase	ec:2.7.7.30			TC392212, TC399627
Carbohydrate metabolism	Fructose and mannose metabolism	phosphohexokinase	ec:2.7.1.11		TC372453, TC373242, TC378653, TC389694, TC395885, TC405788, TC407461, TC410344, TC411512, TC413481, TC414770, TC419565, TC420191, TC422317, TC443278, BQ901313, CA599971, CA500122, CK214505, CF132885, GH732361, CJ879394, CJ655174, GH731980	TC376736, TC379422, TC380952, TC384875, TC388751, TC391986, TC393083, TC398354, TC420482, TC428987, CA608881, CD877404
Carbohydrate metabolism	Fructose and mannose metabolism	isomerase	ec:5.3.1.8		TC382685, TC410477, TC434479, TC444340
Carbohydrate metabolism	Fructose and mannose metabolism	isomerase	ec:5.3.1.1		TC369681, TC371367, TC383197, TC386627, TC388777, TC389847, TC392505, TC405794, TC411281, TC413790, TC414589, TC422963, TC428590, TC434159, CA600334, CK199474, CK200157, CK213592, CK215938, CD898641	TC372192
Carbohydrate metabolism	Fructose and mannose metabolism	fructokinase (phosphorylating)	ec:2.7.1.4		TC373473, TC374352, TC375577, TC380702, TC383070, TC387006, TC390357, TC400596, CA698546, CA692294, CA676958, CV763154, CA656497, CV781583
Carbohydrate metabolism	Fructose and mannose metabolism	hexokinase type IV glucokinase	ec:2.7.1.1		TC371210, TC373010, TC373473, TC374352, TC375577, TC378550, TC380702, TC383070, TC387006, TC390357, TC400596, TC401804, TC402899, TC433476, CA698546, CA692294, CA676958, CV763154, CA656497, CV781583, GH726691	TC369486, TC371737, TC395457, TC397760, TC410010, TC413372, TC439783, CJ638394, BJ253305, BQ903096, CA635951, CO348590, CJ796672
Carbohydrate metabolism	Fructose and mannose metabolism	hexose diphosphatase	ec:3.1.3.11		TC368647, TC369859, TC370734, TC370754, TC372102, TC373708, TC374000, TC375231, TC387438, TC395470, TC399104, TC410441, TC414906, BG906696, CA616793, CA713081, CA676808, CA624095, CV768776, CJ617180, CJ617792, GR302487	TC399039
Carbohydrate metabolism	Fructose and mannose metabolism	guanylyltransferase (GDP)	ec:2.7.7.22		TC443375
Carbohydrate metabolism	Fructose and mannose metabolism	guanylyltransferase	ec:2.7.7.13		TC372982, TC389941, TC395996, TC403518, TC433939, CA499683, CK198488
Carbohydrate metabolism	Fructose and mannose metabolism	synthase	ec:1.1.1.271		TC406018, TC435476
Carbohydrate metabolism	Fructose and mannose metabolism	aldolase	ec:4.1.2.13		TC371952, TC372059, TC373441, TC374498, TC374782, TC374977, TC376307, TC379157, TC381175, TC384893, TC385059, TC386631, TC387634, TC394585, TC394892, TC395904, TC396449, TC397077, TC400413, TC402586, TC402685, TC418787, TC422423, TC427639, TC427962, TC431480, TC434645, TC437340, TC441006, TC444399, TC450296, TC451481, TC461347, CA698432, BE213365, BE418334, BJ265283, CA693376, CA664616, CA635120,…
Carbohydrate metabolism	Fructose and mannose metabolism	diphosphatase	ec:3.6.1.21		TC378443, TC425538, CA716226
Carbohydrate metabolism	Fructose and mannose metabolism	phosphofructokinase 2	ec:2.7.1.105		TC391220, TC395649	CD454318
Carbohydrate metabolism	Fructose and mannose metabolism	reductase	ec:1.1.1.21		TC379226	TC378611, TC382425, TC386047, TC386933, TC396936, TC415262
Carbohydrate metabolism	Fructose and mannose metabolism	2-dehydrogenase	ec:1.1.1.14		TC395825, TC409882
Carbohydrate metabolism	Fructose and mannose metabolism	1-phosphotransferase	ec:2.7.1.90		TC372453, TC389694, TC395885, TC405788, TC410344, TC411512, TC419565, TC422317, TC443278, BQ901313, CK214505, CF132885, GH732361, CJ655174
Carbohydrate metabolism	Fructose and mannose metabolism	mannose phosphomutase	ec:5.4.2.8		TC372713
Carbohydrate metabolism	Fructose and mannose metabolism	isomerase	ec:5.3.1.6			TC377428
Carbohydrate metabolism	Fructose and mannose metabolism	isomerase	ec:5.3.1.5			TC372654, TC375196
Carbohydrate metabolism	Fructose and mannose metabolism	endo-1,4-beta-mannosidase	ec:3.2.1.78			TC395158, TC399416, TC408258, TC414167, TC417063, TC451988, CA727947
Carbohydrate metabolism	Fructose and mannose metabolism	fucokinase (phosphorylating)	ec:2.7.1.52			TC392212, TC399627
Carbohydrate metabolism	Fructose and mannose metabolism	guanylyltransferase	ec:2.7.7.30			TC392212, TC399627
Carbohydrate metabolism	Galactose metabolism	melibiase	ec:3.2.1.22	BQ240752
Carbohydrate metabolism	Galactose metabolism	phosphohexokinase	ec:2.7.1.11		TC372453, TC373242, TC378653, TC389694, TC395885, TC405788, TC407461, TC410344, TC411512, TC413481, TC414770, TC419565, TC420191, TC422317, TC443278, BQ901313, CA599971, CA500122, CK214505, CF132885, GH732361, CJ879394, CJ655174, GH731980	TC376736, TC379422, TC380952, TC384875, TC388751, TC391986, TC393083, TC398354, TC420482, TC428987, CA608881, CD877404
Carbohydrate metabolism	Galactose metabolism	galactokinase (phosphorylating)	ec:2.7.1.6		TC381457, TC393409, TC416267
Carbohydrate metabolism	Galactose metabolism	hexokinase type IV glucokinase	ec:2.7.1.1		TC371210, TC373010, TC373473, TC374352, TC375577, TC378550, TC380702, TC383070, TC387006, TC390357, TC400596, TC401804, TC402899, TC433476, CA698546, CA692294, CA676958, CV763154, CA656497, CV781583, GH726691	TC369486, TC371737, TC395457, TC397760, TC410010, TC413372, TC439783, CJ638394, BJ253305, BQ903096, CA635951, CO348590, CJ796672
Carbohydrate metabolism	Galactose metabolism	1-epimerase	ec:5.1.3.3		TC369786, TC372761, TC375587, TC382220, TC384981, TC395944, TC400798, TC402941, TC419112, TC422995, TC425991, TC432855, TC435708, TC451602, BJ237137, CA596613, CA726729, CA711325
Carbohydrate metabolism	Galactose metabolism	4-epimerase	ec:5.1.3.2		TC369952, TC375081, TC380286, TC385686, TC388466, TC389925, TC397515, TC400931, TC442115	TC386310, TC412160, CD925295
Carbohydrate metabolism	Galactose metabolism	invertase	ec:3.2.1.26	TC425956, TC454556	TC368584, TC369044, TC369081, TC370988, TC374804, TC379217, TC379525, TC380262, TC381667, TC383388, TC388819, TC394180, TC394704, TC395581, TC395749, TC395876, TC396816, TC398448, TC403833, TC404334, TC406409, TC407953, TC408265, TC414740, TC415035, TC415474, TC417574, TC421460, TC427047, TC427381, TC429402, TC433044, TC441939, TC444865, TC447810, TC448007, TC459104, BF201867, BU100770, CA726834,…	TC383145, TC401781, TC435668
Carbohydrate metabolism	Galactose metabolism	uridylyltransferase	ec:2.7.7.9		TC369481, TC370098, TC370896, TC371829, TC388126, TC396106, TC438376, TC442466, CA718965, CJ603955, CJ814197
Carbohydrate metabolism	Galactose metabolism	uridylyltransferase	ec:2.7.7.64		TC369481, TC370098, TC370896, TC371829, TC388126, TC396106, TC438376, TC442466, CA718965, CJ603955, CJ814197
Carbohydrate metabolism	Galactose metabolism	uridylyltransferase	ec:2.7.7.10		TC396106
Carbohydrate metabolism	Galactose metabolism	galactosyltransferase	ec:2.4.1.82		TC388979, TC391569, TC402135	TC424894
Carbohydrate metabolism	Galactose metabolism	reductase	ec:1.1.1.21		TC379226	TC378611, TC382425, TC386047, TC386933, TC396936, TC415262
Carbohydrate metabolism	Galactose metabolism	(alpha-D-glucose-1,6-bisphosphate-dependent)	ec:5.4.2.2		TC373718, TC380050, TC380500, TC432380, TC434101, TC436408, TC440141, TC440891, CA599131, CA639207, CV772600
Carbohydrate metabolism	Galactose metabolism	uridylyltransferase	ec:2.7.7.12			TC385952
Carbohydrate metabolism	Galactose metabolism	lactase (ambiguous)	ec:3.2.1.23			TC388782, TC395401, TC422905, TC424895, BE403737
Carbohydrate metabolism	Galactose metabolism	3-alpha-galactosyltransferase	ec:2.4.1.123			TC372036, TC392112, TC407489, TC431525
Carbohydrate metabolism	Glyoxylate and dicarboxylate metabolism	carboxylase	ec:4.1.1.39	TC427555, TC443551, CK215845, CK215985	TC368950, TC369932, TC370950, TC370963, TC372301, TC372793, TC372874, TC373507, TC373534, TC373835, TC375630, TC376349, TC376672, TC378078, TC380391, TC381964, TC385399, TC385910, TC388932, TC389234, TC389728, TC389863, TC394612, TC395063, TC400066, TC400103, TC406321, TC410967, TC412539, TC412577, TC419233, TC422102, TC425568, TC430944, TC431009, TC431736, TC439938, TC442373, TC442966, TC443147,…	TC378706, TC399401, TC399574, TC439353, TC454110, TC457414
Carbohydrate metabolism	Glyoxylate and dicarboxylate metabolism	equilase	ec:1.11.1.6		TC369784, TC370196, TC372386, TC372786, TC374420, TC375225, TC376653, TC378545, TC380233, TC428825, TC436490, TC446837, TC453945, TC457523, BE217052, CA670929	TC436750
Carbohydrate metabolism	Glyoxylate and dicarboxylate metabolism	oxidase	ec:1.2.3.4		TC406018	TC410892
Carbohydrate metabolism	Glyoxylate and dicarboxylate metabolism	deformylase	ec:3.5.1.10		TC436323
Carbohydrate metabolism	Glyoxylate and dicarboxylate metabolism	synthase (ferredoxin)	ec:1.4.7.1		TC394038, TC421817
Carbohydrate metabolism	Glyoxylate and dicarboxylate metabolism	reductase (NADP+)	ec:1.1.1.79		TC379894, TC388950, TC406568	TC405391
Carbohydrate metabolism	Glyoxylate and dicarboxylate metabolism	dehydrogenase	ec:1.2.1.2		TC373620, TC374104, TC379352, TC379683, TC381651, TC388029, TC390279, TC391918, TC394440, TC403791, TC440157, TC444997, TC454360, BQ608899, CA733956, CA604979, GH723887
Carbohydrate metabolism	Glyoxylate and dicarboxylate metabolism	reductase	ec:1.1.1.60		TC379894
Carbohydrate metabolism	Glyoxylate and dicarboxylate metabolism	dehydrogenase	ec:1.1.1.37		TC369353, TC369527, TC371461, TC392530, TC419231, TC424859, TC428875, TC429598, TC431001, GH723595, BJ308744, CA673908, CA665314, CA671205, CK154577, GH731684	TC386697, TC391627, TC401511, TC417595, TC426555, TC441283
Carbohydrate metabolism	Glyoxylate and dicarboxylate metabolism	C-acetyltransferase	ec:2.3.1.9		TC379543, TC384339, TC394464, TC455486
Carbohydrate metabolism	Glyoxylate and dicarboxylate metabolism	dehydrogenase	ec:1.1.1.29		TC369841, TC371601, TC375107, TC391765, TC446462, TC455404
Carbohydrate metabolism	Glyoxylate and dicarboxylate metabolism	transaminase	ec:2.6.1.45		TC388793, TC416357, CJ714512
Carbohydrate metabolism	Glyoxylate and dicarboxylate metabolism	ligase	ec:6.3.1.2		TC369101, TC373505, TC375599, TC394923, TC402347, TC412794, TC425901, TC427016, TC431536, TC436151, TC436281, TC455894, CA609962, CA703122	TC387818, TC450161
Carbohydrate metabolism	Glyoxylate and dicarboxylate metabolism	3-kinase	ec:2.7.1.31		TC394252
Carbohydrate metabolism	Glyoxylate and dicarboxylate metabolism	hydratase	ec:4.2.1.3		TC388049, TC408079	TC437091, GH727548
Carbohydrate metabolism	Glyoxylate and dicarboxylate metabolism	oxidase	ec:1.1.3.15		TC370373, TC370561, TC370634, TC371553, TC376802, TC386809, TC388958, TC415815, TC428029, TC433984, TC434076, TC434422, TC436475, TC440117, TC441579, TC454593, CA593475, CA617471, CA732814, CA710959, CA657088, CJ623949, CJ505790
Carbohydrate metabolism	Glyoxylate and dicarboxylate metabolism	kynurenine formamidase	ec:3.5.1.9			TC389472, TC416961
Carbohydrate metabolism	Glyoxylate and dicarboxylate metabolism	lyase	ec:4.1.3.1			TC381742, TC448694
Carbohydrate metabolism	Glyoxylate and dicarboxylate metabolism	reductase	ec:1.1.1.26			TC403638, TC406189
Carbohydrate metabolism	Glyoxylate and dicarboxylate metabolism	synthase	ec:2.3.3.9			TC431558, TC451773, CA701343
Carbohydrate metabolism	Glyoxylate and dicarboxylate metabolism	(Si)-synthase	ec:2.3.3.1			TC383966, CA649109
Carbohydrate metabolism	Pentose and glucuronate interconversions	pectin demethoxylase	ec:3.1.1.11	TC391949, TC392484, TC392624, TC398098, TC401711, TC402209, TC408508, TC410086, TC423343, TC430053, TC435045, BE399389, BQ168141, CA733851, CA734406, CD885900	-	TC369857, TC371400, TC422936, TC444575, TC447878
Carbohydrate metabolism	Pentose and glucuronate interconversions	xylulokinase (phosphorylating)	ec:2.7.1.17		TC370954, TC372183, TC374965, TC376235, TC378030, TC413841, TC430109, CA622033
Carbohydrate metabolism	Pentose and glucuronate interconversions	3-epimerase	ec:5.1.3.1		TC371668	TC379879, TC410105, TC411194
Carbohydrate metabolism	Pentose and glucuronate interconversions	lyase	ec:4.2.2.2		TC391661, TC402778, TC404806, TC422067, CJ543680
Carbohydrate metabolism	Pentose and glucuronate interconversions	dehydrogenase (NADP+)	ec:1.1.1.2		TC379226	TC378611, TC382425, TC386047, TC386933, TC389586, TC396936, TC402616, TC415262, TC442356
Carbohydrate metabolism	Pentose and glucuronate interconversions	beta-glucuronide glucuronohydrolase glucuronidase	ec:3.2.1.31		TC383802, TC420360, TC444838, TC452248, CA651707, CA630722
Carbohydrate metabolism	Pentose and glucuronate interconversions	uridylyltransferase	ec:2.7.7.9		TC369481, TC370098, TC370896, TC371829, TC388126, TC396106, TC438376, TC442466, CA718965, CJ603955, CJ814197
Carbohydrate metabolism	Pentose and glucuronate interconversions	uridylyltransferase	ec:2.7.7.64		TC369481, TC370098, TC370896, TC371829, TC388126, TC396106, TC438376, TC442466, CA718965, CJ603955, CJ814197
Carbohydrate metabolism	Pentose and glucuronate interconversions	uridylyltransferase	ec:2.7.7.44		TC396106
Carbohydrate metabolism	Pentose and glucuronate interconversions	dehydrogenase (NAD+)	ec:1.2.1.3		TC369476, TC370894, TC373622, TC374845, TC375449, TC377841, TC383313, TC384931, TC387847, TC393032, TC399009, TC402170, TC403485, TC405584, TC406208, TC417409, TC421248, TC427981, TC429544, TC457219, TC457716, CK171975, CA743103, CA731736, CJ589092, GH722475, CJ789947	TC376515, TC382934, CV772702
Carbohydrate metabolism	Pentose and glucuronate interconversions	1-naphthol glucuronyltransferase	ec:2.4.1.17		TC376145, TC376950, TC377682, TC378105, TC378178, TC381830, TC387865, TC389467, TC393698, TC394462, TC395237, TC405311, TC410753, TC413039, TC432165, TC432997, TC438696, TC441424, TC451178, TC455771, BJ265602, DR736092	TC378266, TC445192, TC447969, TC453071, DR735197, DR736165, DR735817, CK205256	TC422634
Carbohydrate metabolism	Pentose and glucuronate interconversions	6-dehydrogenase	ec:1.1.1.22		TC369431, TC370715, TC370918, TC371834, TC371848, TC371990, TC376749, TC376977, TC384902, TC389573, TC390827, TC392513, TC417200, TC419834, TC445990, BJ271351, GH724971, CA648887, EB512898, CK165980
Carbohydrate metabolism	Pentose and glucuronate interconversions	reductase	ec:1.1.1.21		TC379226	TC378611, TC382425, TC386047, TC386933, TC396936, TC415262
Carbohydrate metabolism	Pentose and glucuronate interconversions	2-dehydrogenase	ec:1.1.1.14		TC395825, TC409882
Carbohydrate metabolism	Pentose and glucuronate interconversions	pectin depolymerase	ec:3.2.1.15			TC369102, TC389222, TC447431, TC452927, BJ255300
Carbohydrate metabolism	Pentose and glucuronate interconversions	isomerase	ec:5.3.1.5			TC372654, TC375196
Carbohydrate metabolism	Starch and sucrose metabolism	endo-1,4-beta-D-glucanase	ec:3.2.1.4	TC416708, TC435665, BJ243270	-	TC382684, TC439229
Carbohydrate metabolism	Starch and sucrose metabolism	pectin demethoxylase	ec:3.1.1.11	TC391949, TC392484, TC392624, TC398098, TC401711, TC402209, TC408508, TC410086, TC423343, TC430053, TC435045, BE399389, BQ168141, CA733851, CA734406, CD885900	-	TC369857, TC371400, TC422936, TC444575, TC447878
Carbohydrate metabolism	Starch and sucrose metabolism	alpha-glucosidase	ec:3.2.1.48	TC425956, TC454556	-	TC383145, TC401781, TC435668
Carbohydrate metabolism	Starch and sucrose metabolism	gentiobiase	ec:3.2.1.21	TC414859, TC431700, TC436009	-	TC368753, TC370183, TC370396, TC373133, TC373219, TC373329, TC373685, TC375943, TC379533, TC382150, TC383264, TC386714, TC388782, TC395401, TC398382, TC399952, TC406664, TC407147, TC409088, TC416796, TC422905, TC424895, TC432593, TC445959, BE403737, AL820734, CA614233
Carbohydrate metabolism	Starch and sucrose metabolism	decarboxylase	ec:4.1.1.35		TC380054, TC382782, TC392723, CA614107, CK166964, CK168254
Carbohydrate metabolism	Starch and sucrose metabolism	phosphorylase	ec:2.4.1.1		TC368569, TC379506, TC383046, TC389208, TC394764, TC397175, TC406731, TC440561, TC442373
Carbohydrate metabolism	Starch and sucrose metabolism	isomerase	ec:5.3.1.9		TC370384, TC372951, TC379608, TC425224, CA655796, CJ547112	TC417972, TC422986
Carbohydrate metabolism	Starch and sucrose metabolism	fructokinase (phosphorylating)	ec:2.7.1.4		TC373473, TC374352, TC375577, TC380702, TC383070, TC387006, TC390357, TC400596, CA698546, CA692294, CA676958, CV763154, CA656497, CV781583
Carbohydrate metabolism	Starch and sucrose metabolism	hexokinase type IV glucokinase	ec:2.7.1.1		TC371210, TC373010, TC373473, TC374352, TC375577, TC378550, TC380702, TC383070, TC387006, TC390357, TC400596, TC401804, TC402899, TC433476, CA698546, CA692294, CA676958, CV763154, CA656497, CV781583, GH726691	TC369486, TC371737, TC395457, TC397760, TC410010, TC413372, TC439783, CJ638394, BJ253305, BQ903096, CA635951, CO348590, CJ796672
Carbohydrate metabolism	Starch and sucrose metabolism	4-epimerase	ec:5.1.3.6		TC371470, TC402195, TC420703, TC442097, TC452779
Carbohydrate metabolism	Starch and sucrose metabolism	endo-1,3-beta-D-glucosidase	ec:3.2.1.39	TC436009	TC370397, TC372048, TC372864, TC375229, TC377049, TC379089, TC382600, TC382899, TC386537, TC387468, TC392766, TC395632, TC402246, TC403705, TC404902, TC406574, TC409370, TC409456, TC418771, TC419483, TC423863, TC429091, TC432102, TC432141, TC435038, TC437833, TC440273, TC450430, TC451045, TC454731, TC460037, CA635613, CJ863381, BJ242908, CA605028, CV065014, CV065544, CK198871, CK199186, CD879996,…	TC368753, TC406664, TC409088, TC432593, AL820734
Carbohydrate metabolism	Starch and sucrose metabolism	1,4-beta-xylosidase	ec:3.2.1.37		TC386094, TC420549, TC448144, CA741859, CA650576, CJ791343
Carbohydrate metabolism	Starch and sucrose metabolism	beta-glucuronide glucuronohydrolase glucuronidase	ec:3.2.1.31		TC383802, TC420360, TC444838, TC452248, CA651707, CA630722
Carbohydrate metabolism	Starch and sucrose metabolism	trehalase	ec:3.2.1.28		TC401180
Carbohydrate metabolism	Starch and sucrose metabolism	invertase	ec:3.2.1.26	TC425956, TC454556	TC368584, TC369044, TC369081, TC370988, TC374804, TC379217, TC379525, TC380262, TC381667, TC383388, TC388819, TC394180, TC394704, TC395581, TC395749, TC395876, TC396816, TC398448, TC403833, TC404334, TC406409, TC407953, TC408265, TC414740, TC415035, TC415474, TC417574, TC421460, TC427047, TC427381, TC429402, TC433044, TC441939, TC444865, TC447810, TC448007, TC459104, BF201867, BU100770, CA726834,…	TC383145, TC401781, TC435668
Carbohydrate metabolism	Starch and sucrose metabolism	uridylyltransferase	ec:2.7.7.9		TC369481, TC370098, TC370896, TC371829, TC388126, TC396106, TC438376, TC442466, CA718965, CJ603955, CJ814197
Carbohydrate metabolism	Starch and sucrose metabolism	phosphatase	ec:3.1.3.24		TC370071
Carbohydrate metabolism	Starch and sucrose metabolism	trehalose 6-phosphatase	ec:3.1.3.12		TC374232, TC382883, TC386382, TC389345, TC392297, TC393214, TC395100, TC396787, TC401749, TC416096, CA614249, CD877475, CJ586237
Carbohydrate metabolism	Starch and sucrose metabolism	adenylyltransferase	ec:2.7.7.27		TC368615, TC370476, TC370686, TC371214, TC374877, TC377658, TC380043, TC382464, TC385961, TC386386, TC387581, TC388579, TC395451, TC399695, TC400057, TC412513, TC413832, TC422739, TC456513, TC461864, CA712627, CA649715, CK158160, GH726088, CJ911442
Carbohydrate metabolism	Starch and sucrose metabolism	4-alpha-galacturonosyltransferase	ec:2.4.1.43		TC375921, TC384904, TC390015, TC391150, TC404700, TC405546, TC410734, TC420526, TC423513, TC426533, TC435398, TC438665, TC448526, TC453549, TC455064, TC460187, CJ855697, CJ879255, BQ744509, CA607918
Carbohydrate metabolism	Starch and sucrose metabolism	diphosphatase	ec:3.6.1.9		TC380037, TC393225, TC444273, AL814590
Carbohydrate metabolism	Starch and sucrose metabolism	synthase	ec:2.4.1.34		TC369694, TC370713, TC380790, TC381741, TC385732, TC388471, TC391754, TC400846, TC406564, TC426675, TC429312, TC437170, TC439473, TC446128, TC456493, BE415659, BE498502, CA604015, CD874502, CA682267, DT949004, CN010180, CJ835757	TC390118, TC409259
Carbohydrate metabolism	Starch and sucrose metabolism	diphosphatase	ec:3.6.1.21		TC378443, TC425538, CA716226
Carbohydrate metabolism	Starch and sucrose metabolism	disproportionating enzyme	ec:2.4.1.25		TC387660
Carbohydrate metabolism	Starch and sucrose metabolism	synthase (glycosyl-transferring)	ec:2.4.1.21		TC368553, TC368556, TC368564, TC368565, TC368570, TC368583, TC368596, TC369856, TC372168, TC377352, TC393797, TC394914, TC422617, TC434002, BJ235041	TC368738, BJ302772, GH728965
Carbohydrate metabolism	Starch and sucrose metabolism	branching enzyme	ec:2.4.1.18		TC368550, TC368552, TC370348, TC371388, TC377218, TC380030, TC406592, TC418939, TC432606, TC450587, NP234380, BQ169432, CA710054, CF133568, CD891100
Carbohydrate metabolism	Starch and sucrose metabolism	1-naphthol glucuronyltransferase	ec:2.4.1.17		TC376145, TC376950, TC377682, TC378105, TC378178, TC381830, TC387865, TC389467, TC393698, TC394462, TC395237, TC405311, TC410753, TC413039, TC432165, TC432997, TC438696, TC441424, TC451178, TC455771, BJ265602, DR736092	TC378266, TC445192, TC447969, TC453071, DR735197, DR736165, DR735817, CK205256	TC422634
Carbohydrate metabolism	Starch and sucrose metabolism	synthase (UDP-forming)	ec:2.4.1.15		TC375750, TC386382, TC388911, TC389345, TC393214, TC395100, TC400536, TC401749, TC420077
Carbohydrate metabolism	Starch and sucrose metabolism	synthase	ec:2.4.1.14		TC368547, TC375214, TC376742	TC368775, CJ553612
Carbohydrate metabolism	Starch and sucrose metabolism	synthase	ec:2.4.1.13		TC368547, TC370347, TC372287, TC375152, TC376742, TC379186, TC385909, TC393718, TC399841, TC405767, TC411051, TC412177, TC417915, TC420201, TC425066, TC435980, TC439242, TC441205, TC443500, TC447744, TC448275, TC458187, TC460397, BE427012, BQ236895, CV064722, CV064832, CV760882, CK205402, CK160417, CK162177, GH726722	TC371974, TC376175, TC384014, TC406429, CJ718527
Carbohydrate metabolism	Starch and sucrose metabolism	synthase (UDP-forming)	ec:2.4.1.12		TC369453, TC370673, TC373337, TC374481, TC379781, TC381719, TC383187, TC383550, TC383979, TC384186, TC385244, TC388265, TC390697, TC394947, TC395888, TC403702, TC405950, TC406570, TC408341, TC414371, TC417975, TC422291, TC429902, TC433372, TC435084, TC437401, TC438868, TC439010, TC446622, TC448028, TC448690, TC456104, CK157627, BE606789, BJ322554, BJ318706, CA612918, CA604638, CA604192, CA637041,…	TC374424, TC384806, TC385557, TC395709, TC397776, TC406266, CD873917, CV760813
Carbohydrate metabolism	Starch and sucrose metabolism	synthase	ec:2.4.1.11		TC368570, TC393797
Carbohydrate metabolism	Starch and sucrose metabolism	sucrose 6-fructosyltransferase	ec:2.4.1.10		CK154572
Carbohydrate metabolism	Starch and sucrose metabolism	6-dehydrogenase	ec:1.1.1.22		TC369431, TC370715, TC370918, TC371834, TC371848, TC371990, TC376749, TC376977, TC384902, TC389573, TC390827, TC392513, TC417200, TC419834, TC445990, BJ271351, GH724971, CA648887, EB512898, CK165980
Carbohydrate metabolism	Starch and sucrose metabolism	(alpha-D-glucose-1,6-bisphosphate-dependent)	ec:5.4.2.2		TC373718, TC380050, TC380500, TC432380, TC434101, TC436408, TC440141, TC440891, CA599131, CA639207, CV772600
Carbohydrate metabolism	Starch and sucrose metabolism	saccharogen amylase	ec:3.2.1.2			TC395320, TC398242, TC412768, TC422908, BQ841983, CD912973, GH727670	TC410407
Carbohydrate metabolism	Starch and sucrose metabolism	1,3-beta-glucosidase	ec:3.2.1.58			TC388782, TC395401, TC422905, TC424895, BE403737
Carbohydrate metabolism	Starch and sucrose metabolism	pectin depolymerase	ec:3.2.1.15			TC369102, TC389222, TC447431, TC452927, BJ255300
Carbohydrate metabolism	Starch and sucrose metabolism	glycogenase	ec:3.2.1.1			AL827131
Carbohydrate metabolism	Starch and sucrose metabolism	trehalose 6-phosphatase	ec:3.1.3.12			TC391414, TC394175, TC396896
Carbohydrate metabolism	Inositol phosphate metabolism	phospholipase C	ec:3.1.4.11		TC370222, TC396113, TC398346, TC414211, TC429417, CK198333	TC380126
Carbohydrate metabolism	Inositol phosphate metabolism	isomerase	ec:5.3.1.1		TC369681, TC371367, TC383197, TC386627, TC388777, TC389847, TC392505, TC405794, TC411281, TC413790, TC414589, TC422963, TC428590, TC434159, CA600334, CK199474, CK200157, CK213592, CK215938, CD898641	TC372192
Carbohydrate metabolism	Inositol phosphate metabolism	5-phosphatase	ec:3.1.3.36		TC416817
Carbohydrate metabolism	Inositol phosphate metabolism	5/6-kinase	ec:2.7.1.159		TC394352
Carbohydrate metabolism	Inositol phosphate metabolism	2-kinase	ec:2.7.1.158		TC392386, TC402243, TC422449, BJ239491
Carbohydrate metabolism	Inositol phosphate metabolism	3-kinase	ec:2.7.1.137		TC381409, TC427804, BI479146
Carbohydrate metabolism	Inositol phosphate metabolism	1-kinase	ec:2.7.1.134		TC394352
Carbohydrate metabolism	Inositol phosphate metabolism	5-kinase	ec:2.7.1.68		TC398221, TC408199, BJ275041, CJ860966	TC373544, BE516634, CD910345	TC392314
Carbohydrate metabolism	Inositol phosphate metabolism	4-kinase	ec:2.7.1.67		TC385896, TC436729
Carbohydrate metabolism	Inositol phosphate metabolism	phosphatase	ec:3.1.3.25			TC376835, TC397038, TC432568, TC440216
Carbohydrate metabolism	Inositol phosphate metabolism	synthase	ec:5.5.1.4			TC370588, TC381811
Respiratory pathways	Respiratory pathways
Respiratory pathways	Pentose phosphate pathway	deoxyribokinase	ec:2.7.1.15		TC373473, TC374352, TC375577, TC376708, TC380702, TC383070, TC385309, TC387006, TC390357, TC391689, TC394446, TC396996, TC400596, TC421415, TC421502, TC453481, TC461112, CA698546, CA692294, CA605702, CA609253, CA676958, CV763154, CA656497, CV781583	CN012334
Respiratory pathways	Pentose phosphate pathway	phosphohexokinase	ec:2.7.1.11		TC372453, TC373242, TC378653, TC389694, TC395885, TC405788, TC407461, TC410344, TC411512, TC413481, TC414770, TC419565, TC420191, TC422317, TC443278, BQ901313, CA599971, CA500122, CK214505, CF132885, GH732361, CJ879394, CJ655174, GH731980	TC376736, TC379422, TC380952, TC384875, TC388751, TC391986, TC393083, TC398354, TC420482, TC428987, CA608881, CD877404
Respiratory pathways	Pentose phosphate pathway	diphosphokinase	ec:2.7.6.1		TC405202, TC416930, TC417320, TC426809, TC456021, CV065850	TC412770, TC417280, TC420556
Respiratory pathways	Pentose phosphate pathway	isomerase	ec:5.3.1.9		TC370384, TC372951, TC379608, TC425224, CA655796, CJ547112	TC417972, TC422986
Respiratory pathways	Pentose phosphate pathway	3-epimerase	ec:5.1.3.1		TC371668	TC379879, TC410105, TC411194
Respiratory pathways	Pentose phosphate pathway	hexose diphosphatase	ec:3.1.3.11		TC368647, TC369859, TC370734, TC370754, TC372102, TC373708, TC374000, TC375231, TC387438, TC395470, TC399104, TC410441, TC414906, BG906696, CA616793, CA713081, CA676808, CA624095, CV768776, CJ617180, CJ617792, GR302487	TC399039
Respiratory pathways	Pentose phosphate pathway	dehydrogenase (NADP+)	ec:1.2.1.9		TC370264, TC439001
Respiratory pathways	Pentose phosphate pathway	aldolase	ec:4.1.2.13		TC371952, TC372059, TC373441, TC374498, TC374782, TC374977, TC376307, TC379157, TC381175, TC384893, TC385059, TC386631, TC387634, TC394585, TC394892, TC395904, TC396449, TC397077, TC400413, TC402586, TC402685, TC418787, TC422423, TC427639, TC427962, TC431480, TC434645, TC437340, TC441006, TC444399, TC450296, TC451481, TC461347, CA698432, BE213365, BE418334, BJ265283, CA693376, CA664616, CA635120,…
Respiratory pathways	Pentose phosphate pathway	dehydrogenase (NADP+)	ec:1.1.1.49		TC404131, TC405665, TC435749, CJ625718	TC370649, TC433853
Respiratory pathways	Pentose phosphate pathway	dehydrogenase (NADP+-dependent, decarboxylating)	ec:1.1.1.44		TC372688, TC372862, TC375936, TC376115, TC376426, TC379090, TC379894, TC381575, TC388950, TC392042, TC393333, TC394892, TC402771, TC406568, TC413496, TC428855, TC444399, TC450532, BE213365, BQ244137, CA497551, CK201046, CK163839	TC405391	CJ723234
Respiratory pathways	Pentose phosphate pathway	(alpha-D-glucose-1,6-bisphosphate-dependent)	ec:5.4.2.2		TC373718, TC380050, TC380500, TC432380, TC434101, TC436408, TC440141, TC440891, CA599131, CA639207, CV772600
Respiratory pathways	Pentose phosphate pathway	glycolaldehydetransferase	ec:2.2.1.1			TC424450, TC449145
Respiratory pathways	Pentose phosphate pathway	isomerase	ec:5.3.1.6			TC377428
Respiratory pathways	Glycolysis / Gluconeogenesis	phosphohexokinase	ec:2.7.1.11		TC372453, TC373242, TC378653, TC389694, TC395885, TC405788, TC407461, TC410344, TC411512, TC413481, TC414770, TC419565, TC420191, TC422317, TC443278, BQ901313, CA599971, CA500122, CK214505, CF132885, GH732361, CJ879394, CJ655174, GH731980	TC376736, TC379422, TC380952, TC384875, TC388751, TC391986, TC393083, TC398354, TC420482, TC428987, CA608881, CD877404
Respiratory pathways	Glycolysis / Gluconeogenesis	1-epimerase	ec:5.1.3.15		TC374847, TC389262, CD893927
Respiratory pathways	Glycolysis / Gluconeogenesis	isomerase	ec:5.3.1.9		TC370384, TC372951, TC379608, TC425224, CA655796, CJ547112	TC417972, TC422986
Respiratory pathways	Glycolysis / Gluconeogenesis	isomerase	ec:5.3.1.1		TC369681, TC371367, TC383197, TC386627, TC388777, TC389847, TC392505, TC405794, TC411281, TC413790, TC414589, TC422963, TC428590, TC434159, CA600334, CK199474, CK200157, CK213592, CK215938, CD898641	TC372192
Respiratory pathways	Glycolysis / Gluconeogenesis	hexokinase type IV glucokinase	ec:2.7.1.1		TC371210, TC373010, TC373473, TC374352, TC375577, TC378550, TC380702, TC383070, TC387006, TC390357, TC400596, TC401804, TC402899, TC433476, CA698546, CA692294, CA676958, CV763154, CA656497, CV781583, GH726691	TC369486, TC371737, TC395457, TC397760, TC410010, TC413372, TC439783, CJ638394, BJ253305, BQ903096, CA635951, CO348590, CJ796672
Respiratory pathways	Glycolysis / Gluconeogenesis	hydratase	ec:4.2.1.11		TC380725, TC389113, TC430016, CJ519659, CA720807
Respiratory pathways	Glycolysis / Gluconeogenesis	1-epimerase	ec:5.1.3.3		TC369786, TC372761, TC375587, TC382220, TC384981, TC395944, TC400798, TC402941, TC419112, TC422995, TC425991, TC432855, TC435708, TC451602, BJ237137, CA596613, CA726729, CA711325
Respiratory pathways	Glycolysis / Gluconeogenesis	dehydrogenase (NADP+)	ec:1.1.1.2		TC379226	TC378611, TC382425, TC386047, TC386933, TC389586, TC396936, TC402616, TC415262, TC442356
Respiratory pathways	Glycolysis / Gluconeogenesis	dehydrogenase	ec:1.1.1.1		TC377194, CA706784, CJ629595	TC372495, TC378558, TC387213, TC392986, TC396834, TC413309, TC418394, TC420878, TC426157, TC439061, TC440383, TC449571, CA598646, CA608661, CA612921, CA664673, CA640814, CV782191, CK198068, CK201624
Respiratory pathways	Glycolysis / Gluconeogenesis	hexose diphosphatase	ec:3.1.3.11		TC368647, TC369859, TC370734, TC370754, TC372102, TC373708, TC374000, TC375231, TC387438, TC395470, TC399104, TC410441, TC414906, BG906696, CA616793, CA713081, CA676808, CA624095, CV768776, CJ617180, CJ617792, GR302487	TC399039
Respiratory pathways	Glycolysis / Gluconeogenesis	kinase	ec:2.7.2.3		TC375942, TC381278, TC383821, TC394677, TC401483, TC407901, TC413419, TC418531, TC418582, TC419867, TC424527, TC461771, CJ734454	TC418602
Respiratory pathways	Glycolysis / Gluconeogenesis	decarboxylase	ec:4.1.1.1	BQ170551	TC385691, TC387156, BQ244953, CV781325, BE415422, CA662324, EB515833	TC370532
Respiratory pathways	Glycolysis / Gluconeogenesis	acetyltransferase	ec:2.3.1.12		TC372204, TC377941, TC380612, TC406414, TC410413, TC419592
Respiratory pathways	Glycolysis / Gluconeogenesis	dehydrogenase (NADP+)	ec:1.2.1.9		TC370264, TC439001
Respiratory pathways	Glycolysis / Gluconeogenesis	dehydrogenase [NAD(P)+]	ec:1.2.1.5		TC369476, TC370894, TC381496, TC385417, TC386172, TC401963, TC405584, TC417409, TC452436	TC382934, TC421664
Respiratory pathways	Glycolysis / Gluconeogenesis	dehydrogenase (NAD+)	ec:1.2.1.3		TC369476, TC370894, TC373622, TC374845, TC375449, TC377841, TC383313, TC384931, TC387847, TC393032, TC399009, TC402170, TC403485, TC405584, TC406208, TC417409, TC421248, TC427981, TC429544, TC457219, TC457716, CK171975, CA743103, CA731736, CJ589092, GH722475, CJ789947	TC376515, TC382934, CV772702
Respiratory pathways	Glycolysis / Gluconeogenesis	aldolase	ec:4.1.2.13		TC371952, TC372059, TC373441, TC374498, TC374782, TC374977, TC376307, TC379157, TC381175, TC384893, TC385059, TC386631, TC387634, TC394585, TC394892, TC395904, TC396449, TC397077, TC400413, TC402586, TC402685, TC418787, TC422423, TC427639, TC427962, TC431480, TC434645, TC437340, TC441006, TC444399, TC450296, TC451481, TC461347, CA698432, BE213365, BE418334, BJ265283, CA693376, CA664616, CA635120,…
Respiratory pathways	Glycolysis / Gluconeogenesis	dehydrogenase (acetyl-transferring)	ec:1.2.4.1		TC369319, TC372862, TC374506, TC374817, TC375936, TC376426, TC386361, TC390580, TC395785, TC397484, TC420422, TC426049, TC437041, TC437485, TC458282, CA684150	CD903633
Respiratory pathways	Glycolysis / Gluconeogenesis	dehydrogenase	ec:1.8.1.4		TC377608, TC380660, TC428212, TC429835, TC436091, TC441151, BE515969
Respiratory pathways	Glycolysis / Gluconeogenesis	dehydrogenase (phosphorylating)	ec:1.2.1.12		TC373141, TC376922, TC377149, TC382643, TC384532, TC384908, TC386137, TC386989, TC389230, TC390342, TC407043, TC417662, TC428260, TC433909, TC442770, CJ660803, CD863963, CV760745, CK158262, CK214226, GH727155	TC402657, CA682223
Respiratory pathways	Glycolysis / Gluconeogenesis	(alpha-D-glucose-1,6-bisphosphate-dependent)	ec:5.4.2.2		TC373718, TC380050, TC380500, TC432380, TC434101, TC436408, TC440141, TC440891, CA599131, CA639207, CV772600
Respiratory pathways	Glycolysis / Gluconeogenesis	kinase	ec:2.7.1.40		TC373526, TC387020, TC411937, TC416992, TC424449, TC426967, TC454968, DR732040	TC372785, TC376215, TC376827
Respiratory pathways	Pyruvate metabolism	carboxylase	ec:4.1.1.31		TC375733, TC400496, TC404425, TC429026, TC433306, BE417702	TC387937, TC413230, CK194510
Respiratory pathways	Pyruvate metabolism	phosphate dikinase	ec:2.7.9.1		TC369911, TC371793, TC373116, TC400250, TC412982, TC415232, TC457502, AL815148, AL812299, CD935789, CD893874
Respiratory pathways	Pyruvate metabolism	hydrolase	ec:3.1.2.6		TC370381, TC370540, TC387510, TC393997, TC452182, CA600132	TC378597, TC397630, TC407375, TC408810, TC430622, CA619685, CJ610743
Respiratory pathways	Pyruvate metabolism	decarboxylase	ec:4.1.1.3		CA640714	TC390897, TC403165, TC435119, CK201023
Respiratory pathways	Pyruvate metabolism	acetyltransferase	ec:2.3.1.12		TC372204, TC377941, TC380612, TC406414, TC410413, TC419592
Respiratory pathways	Pyruvate metabolism	reductase (NADP+)	ec:1.1.1.79		TC379894, TC388950, TC406568	TC405391
Respiratory pathways	Pyruvate metabolism	lyase	ec:4.4.1.5		TC374389, TC379732, TC383348, TC383640, TC386983, TC389702, TC392068, TC392397, TC403365, TC423000, TC447584, TC451166, BJ246411, CD928901, CK195721	CK198155, CD912963
Respiratory pathways	Pyruvate metabolism	dehydrogenase (NAD+)	ec:1.2.1.3		TC369476, TC370894, TC373622, TC374845, TC375449, TC377841, TC383313, TC384931, TC387847, TC393032, TC399009, TC402170, TC403485, TC405584, TC406208, TC417409, TC421248, TC427981, TC429544, TC457219, TC457716, CK171975, CA743103, CA731736, CJ589092, GH722475, CJ789947	TC376515, TC382934, CV772702
Respiratory pathways	Pyruvate metabolism	dehydrogenase (oxaloacetate-decarboxylating) (NADP+)	ec:1.1.1.40		CA640714	TC390897, TC403165, TC435119, CK201023
Respiratory pathways	Pyruvate metabolism	dehydrogenase (decarboxylating)	ec:1.1.1.39		TC376568, CA640714, CK196188, CJ840956	TC385846, TC390897, TC392453, TC403165, TC435119, TC451032, CD912018, CK201023
Respiratory pathways	Pyruvate metabolism	dehydrogenase (oxaloacetate-decarboxylating)	ec:1.1.1.38		TC376568, CA640714, CK196188, CJ840956	TC385846, TC390897, TC392453, TC403165, TC435119, TC451032, CD912018, CK201023
Respiratory pathways	Pyruvate metabolism	dehydrogenase	ec:1.1.1.37		TC369353, TC369527, TC371461, TC392530, TC419231, TC424859, TC428875, TC429598, TC431001, GH723595, BJ308744, CA673908, CA665314, CA671205, CK154577, GH731684	TC386697, TC391627, TC401511, TC417595, TC426555, TC441283
Respiratory pathways	Pyruvate metabolism	C-acetyltransferase	ec:2.3.1.9		TC379543, TC384339, TC394464, TC455486
Respiratory pathways	Pyruvate metabolism	dehydrogenase (acetyl-transferring)	ec:1.2.4.1		TC369319, TC372862, TC374506, TC374817, TC375936, TC376426, TC386361, TC390580, TC395785, TC397484, TC420422, TC426049, TC437041, TC437485, TC458282, CA684150	CD903633
Respiratory pathways	Pyruvate metabolism	synthase	ec:2.3.3.13		TC382131, TC392908, TC434260, CJ626005, CK193025
Respiratory pathways	Pyruvate metabolism	dehydrogenase	ec:1.8.1.4		TC377608, TC380660, TC428212, TC429835, TC436091, TC441151, BE515969
Respiratory pathways	Pyruvate metabolism	kinase	ec:2.7.1.40		TC373526, TC387020, TC411937, TC416992, TC424449, TC426967, TC454968, DR732040	TC372785, TC376215, TC376827
Respiratory pathways	Pyruvate metabolism	hydratase	ec:4.2.1.2		TC375844, CK197670
Respiratory pathways	Pyruvate metabolism	synthase	ec:2.3.3.9			TC431558, TC451773, CA701343
Respiratory pathways	Pantothenate and CoA biosynthesis	decarboxylase	ec:4.1.1.36		TC369836, TC372039, TC376723, TC383825, TC395492, TC404737	TC453731
Respiratory pathways	Pantothenate and CoA biosynthesis	reductoisomerase	ec:1.1.1.86		TC378427, TC385019
Respiratory pathways	Pantothenate and CoA biosynthesis	diphosphatase	ec:3.6.1.9		TC380037, TC393225, TC444273, AL814590
Respiratory pathways	Pantothenate and CoA biosynthesis	transaminase	ec:2.6.1.42		TC386081, TC405207, TC409696, TC413235, CJ870155, CA700269	TC378415
Respiratory pathways	Pantothenate and CoA biosynthesis	kinase	ec:2.7.1.33		TC389740
Respiratory pathways	Pantothenate and CoA biosynthesis	dehydratase	ec:4.2.1.9		TC374948, TC412171
Respiratory pathways	Pantothenate and CoA biosynthesis	hydroxymethyltransferase	ec:2.1.2.11			TC403198
Respiratory pathways	Pantothenate and CoA biosynthesis	ligase	ec:6.3.2.5			TC386864
Respiratory pathways	Pantothenate and CoA biosynthesis	ligase (AMP-forming)	ec:6.3.2.1			CA653056
Respiratory pathways	Pantothenate and CoA biosynthesis	adenylyltransferase	ec:2.7.7.3			TC389184
Respiratory pathways	Nicotinate and nicotinamide metabolism	diphosphorylase (carboxylating)	ec:2.4.2.19		TC384430, TC385457, TC392666	TC377869, TC380976, TC389201, TC435387, TC441606, TC444395
Respiratory pathways	Nicotinate and nicotinamide metabolism	nucleosidase	ec:3.2.2.3		TC372470, TC378244, TC385476, TC421046	TC379382
Respiratory pathways	Nicotinate and nicotinamide metabolism	nucleosidase	ec:3.2.2.1		TC378244, TC385476, TC453667	TC379382, TC395978, CA716329, CJ692089
Respiratory pathways	Nicotinate and nicotinamide metabolism	uridine 5'-nucleotidase	ec:3.1.3.5		TC384558, TC391093	TC422566, TC459803, BG604313, CK214640
Respiratory pathways	Nicotinate and nicotinamide metabolism	diphosphatase	ec:3.6.1.9		TC380037, TC393225, TC444273, AL814590
Respiratory pathways	Nicotinate and nicotinamide metabolism	diphosphatase	ec:3.6.1.22		TC380037
Respiratory pathways	Nicotinate and nicotinamide metabolism	kinase	ec:2.7.1.23		TC372712, TC372926, TC373889, TC374202, TC375136, TC376329, TC377905, TC382231, TC382286, TC384942, TC386285, TC401461, TC413289, TC422364, CJ552792, CD936211	TC375460, TC376600, TC388287, TC388821, TC393731, TC395693, TC412997, TC417123, TC427732, TC436025, TC445228, TC455125, CA611884, CV765869
Respiratory pathways	Nicotinate and nicotinamide metabolism	oxidase	ec:1.2.3.1			TC385025, TC400125, TC413456, TC427880, TC434985, TC440424
Respiratory pathways	Oxidative phosphorylation	dehydrogenase (quinone)	ec:1.6.99.5		TC391822, TC407173, CV765209	TC368582, TC368648, TC368688, TC369704, TC371970, TC374593, TC375702, TC392951, TC394688, TC396046, TC404602, TC411727, TC414035, TC414155, TC417839, TC421252, TC425470, TC428448, TC430988, TC455737, TC460292, BJ209801, BQ805540, GH728965, CJ639939
Respiratory pathways	Oxidative phosphorylation	dehydrogenase	ec:1.6.99.3		TC391822, TC407173, CV765209, BJ230988	TC368582, TC368648, TC368688, TC369704, TC370153, TC371970, TC374593, TC375702, TC384627, TC392951, TC394688, TC396046, TC404602, TC411727, TC414035, TC414155, TC417839, TC421252, TC425470, TC428448, TC430988, TC455737, TC460292, BJ209801, BQ805540, CK213914, GH728965, CJ639939
Respiratory pathways	Oxidative phosphorylation	ATPase	ec:3.6.3.6		TC385548, TC391881, TC397994, TC398601, TC404712, TC425505, TC435061, TC460651, BI751439, CK201496, CD934325, CD932446	TC437244
Respiratory pathways	Oxidative phosphorylation	dehydrogenase	ec:1.3.5.1		TC383576, TC389991, TC419767, TC436442	TC390538, TC395933, TC453864, CD910575
Respiratory pathways	Oxidative phosphorylation	reductase (H+-translocating)	ec:1.6.5.3		TC407173, CV765209	TC368582, TC368648, TC368688, TC369704, TC371970, TC374593, TC375702, TC392951, TC394688, TC396046, TC404602, TC411727, TC414035, TC414155, TC417839, TC421252, TC425470, TC428448, TC430988, TC455737, TC460292, BJ209801, BQ805540, GH728965, CJ639939
Respiratory pathways	Oxidative phosphorylation	diphosphatase	ec:3.6.1.1		TC370003, TC371309, TC373604, TC373784, TC374756, TC374898, TC375739, TC378594, TC380788, TC381464, TC385500, TC389358, TC392834, TC393173, TC394864, TC398023, TC398037, TC400438, TC401031, TC403640, TC403818, TC404002, TC404399, TC407959, TC409185, TC410666, TC415000, TC417092, TC420188, TC421652, TC424360, TC425020, TC437283, TC439959, TC439987, TC440536, TC442320, TC448732, CA631350, BQ236836,…	TC452515, DR737069
Respiratory pathways	Oxidative phosphorylation	oxidase	ec:1.9.3.1		TC388672, TC391634, TC393172, TC396618, TC407840, TC408813, TC410259, TC411988, TC415116, TC418913, TC424663, CA605331, CA696485, CK162453	TC368619, TC371337, TC371982, TC386585, TC457322
Respiratory pathways	Oxidative phosphorylation	reductase	ec:1.10.2.2			TC406503, TC428435, BE418616, BJ281819
Respiratory pathways	Citrate cycle (TCA cycle)	citrate synthase	ec:2.3.3.8		TC369928, TC370288, TC370431, TC372717, TC378516, TC378848, TC387203, TC389475, TC393961, TC412574, TC424680, TC440916, BJ273444, CV769953, CK206953, CJ870996
Respiratory pathways	Citrate cycle (TCA cycle)	ligase (ADP-forming)	ec:6.2.1.5		TC369928, TC370288, TC370431, TC378516, TC378848, TC387203, TC389475, TC412574, TC424680, TC440916, BJ273444, CV769953, CK205300, CK206953, CJ870996
Respiratory pathways	Citrate cycle (TCA cycle)	ligase (GDP-forming)	ec:6.2.1.4		TC424680
Respiratory pathways	Citrate cycle (TCA cycle)	succinyltransferase	ec:2.3.1.61		TC445616
Respiratory pathways	Citrate cycle (TCA cycle)	dehydrogenase	ec:1.3.5.1		TC383576, TC389991, TC419767, TC436442	TC390538, TC395933, TC453864, CD910575
Respiratory pathways	Citrate cycle (TCA cycle)	acetyltransferase	ec:2.3.1.12		TC372204, TC377941, TC380612, TC406414, TC410413, TC419592
Respiratory pathways	Citrate cycle (TCA cycle)	dehydrogenase (NADP+)	ec:1.1.1.42		TC373872, TC374844, TC406529, TC429957, TC430451, TC433082, TC453223, BJ265778, CA730797, CA642206, CA646958, CA644641, CK209194
Respiratory pathways	Citrate cycle (TCA cycle)	dehydrogenase (NAD+)	ec:1.1.1.41		TC385937, TC397465, TC431261, GH731732
Respiratory pathways	Citrate cycle (TCA cycle)	dehydrogenase	ec:1.1.1.37		TC369353, TC369527, TC371461, TC392530, TC419231, TC424859, TC428875, TC429598, TC431001, GH723595, BJ308744, CA673908, CA665314, CA671205, CK154577, GH731684	TC386697, TC391627, TC401511, TC417595, TC426555, TC441283
Respiratory pathways	Citrate cycle (TCA cycle)	dehydrogenase (succinyl-transferring)	ec:1.2.4.2		TC378826, TC392831, TC447801, CK203349, CJ631879
Respiratory pathways	Citrate cycle (TCA cycle)	dehydrogenase (acetyl-transferring)	ec:1.2.4.1		TC369319, TC372862, TC374506, TC374817, TC375936, TC376426, TC386361, TC390580, TC395785, TC397484, TC420422, TC426049, TC437041, TC437485, TC458282, CA684150	CD903633
Respiratory pathways	Citrate cycle (TCA cycle)	dehydrogenase	ec:1.8.1.4		TC377608, TC380660, TC428212, TC429835, TC436091, TC441151, BE515969
Respiratory pathways	Citrate cycle (TCA cycle)	hydratase	ec:4.2.1.3		TC388049, TC408079	TC437091, GH727548
Respiratory pathways	Citrate cycle (TCA cycle)	hydratase	ec:4.2.1.2		TC375844, CK197670
Respiratory pathways	Citrate cycle (TCA cycle)	(Si)-synthase	ec:2.3.3.1			TC383966, CA649109
Photosynthesis	Photosynthesis
Photosynthesis	Photosynthesis	reductase	ec:1.18.1.2		TC370684, TC383636, TC410305, TC411585, TC452944, EV253908
Photosynthesis	Photosynthesis	reductase	ec:1.10.9.1		TC375984, TC384316, TC393643, TC402322, TC406166, TC408028, TC431122, BJ224867, CA678584, CA630693, CJ909547
Photosynthesis	Carbon fixation in photosynthetic organisms	phosphopentokinase	ec:2.7.1.19		TC373840, TC377328, TC406312, TC443383, TC450009, TC453369, CA658423, CJ619617, CK212347, CK211423, GH726674
Photosynthesis	Carbon fixation in photosynthetic organisms	carboxylase	ec:4.1.1.39	TC427555, TC443551, CK215845, CK215985	TC368950, TC369932, TC370950, TC370963, TC372301, TC372793, TC372874, TC373507, TC373534, TC373835, TC375630, TC376349, TC376672, TC378078, TC380391, TC381964, TC385399, TC385910, TC388932, TC389234, TC389728, TC389863, TC394612, TC395063, TC400066, TC400103, TC406321, TC410967, TC412539, TC412577, TC419233, TC422102, TC425568, TC430944, TC431009, TC431736, TC439938, TC442373, TC442966, TC443147,…	TC378706, TC399401, TC399574, TC439353, TC454110, TC457414
Photosynthesis	Carbon fixation in photosynthetic organisms	carboxylase	ec:4.1.1.31		TC375733, TC400496, TC404425, TC429026, TC433306, BE417702	TC387937, TC413230, CK194510
Photosynthesis	Carbon fixation in photosynthetic organisms	isomerase	ec:5.3.1.1		TC369681, TC371367, TC383197, TC386627, TC388777, TC389847, TC392505, TC405794, TC411281, TC413790, TC414589, TC422963, TC428590, TC434159, CA600334, CK199474, CK200157, CK213592, CK215938, CD898641	TC372192
Photosynthesis	Carbon fixation in photosynthetic organisms	phosphate dikinase	ec:2.7.9.1		TC369911, TC371793, TC373116, TC400250, TC412982, TC415232, TC457502, AL815148, AL812299, CD935789, CD893874
Photosynthesis	Carbon fixation in photosynthetic organisms	3-epimerase	ec:5.1.3.1		TC371668	TC379879, TC410105, TC411194
Photosynthesis	Carbon fixation in photosynthetic organisms	SBPase	ec:3.1.3.37		TC370754, TC372102, TC373708, TC375231, TC387438, TC395470, BG906696, CA713081, CA676808, CV768776
Photosynthesis	Carbon fixation in photosynthetic organisms	hexose diphosphatase	ec:3.1.3.11		TC368647, TC369859, TC370734, TC370754, TC372102, TC373708, TC374000, TC375231, TC387438, TC395470, TC399104, TC410441, TC414906, BG906696, CA616793, CA713081, CA676808, CA624095, CV768776, CJ617180, CJ617792, GR302487	TC399039
Photosynthesis	Carbon fixation in photosynthetic organisms	kinase	ec:2.7.2.3		TC375942, TC381278, TC383821, TC394677, TC401483, TC407901, TC413419, TC418531, TC418582, TC419867, TC424527, TC461771, CJ734454	TC418602
Photosynthesis	Carbon fixation in photosynthetic organisms	aldolase	ec:4.1.2.13		TC371952, TC372059, TC373441, TC374498, TC374782, TC374977, TC376307, TC379157, TC381175, TC384893, TC385059, TC386631, TC387634, TC394585, TC394892, TC395904, TC396449, TC397077, TC400413, TC402586, TC402685, TC418787, TC422423, TC427639, TC427962, TC431480, TC434645, TC437340, TC441006, TC444399, TC450296, TC451481, TC461347, CA698432, BE213365, BE418334, BJ265283, CA693376, CA664616, CA635120,…
Photosynthesis	Carbon fixation in photosynthetic organisms	dehydrogenase (oxaloacetate-decarboxylating) (NADP+)	ec:1.1.1.40		CA640714
Photosynthesis	Carbon fixation in photosynthetic organisms	dehydrogenase (decarboxylating)	ec:1.1.1.39		TC376568, CA640714, CK196188, CJ840956	TC390897, TC403165, TC435119, CK201023
Photosynthesis	Carbon fixation in photosynthetic organisms	dehydrogenase	ec:1.1.1.37		TC369353, TC369527, TC371461, TC392530, TC419231, TC424859, TC428875, TC429598, TC431001, GH723595, BJ308744, CA673908, CA665314, CA671205, CK154577, GH731684	TC385846, TC390897, TC392453, TC403165, TC435119, TC451032, CD912018, CK201023
Photosynthesis	Carbon fixation in photosynthetic organisms	transaminase	ec:2.6.1.2		TC373438, TC373913, TC395235, TC404030, TC419278, CA708546	TC386697, TC391627, TC401511, TC417595, TC426555, TC441283
Photosynthesis	Carbon fixation in photosynthetic organisms	transaminase	ec:2.6.1.1		TC371205, TC373663, TC373810, TC382117, TC385593, TC397147, TC400523, TC408170, TC430720, TC435073, TC436490, TC436847, TC441186, TC443038, TC444589, CA682502, CA600984, CA713437, CK199694
Photosynthesis	Carbon fixation in photosynthetic organisms	dehydrogenase (NADP+) (phosphorylating)	ec:1.2.1.13		TC373141, TC376922, TC377149, TC377864, TC384908, TC390342, TC398743, TC412122, TC417662, TC428260, TC448167, TC448349, CJ660803, BE217015, CD863963, CA635699, CV760745, CK214226, CK216566, CK211184
Photosynthesis	Carbon fixation in photosynthetic organisms	dehydrogenase (phosphorylating)	ec:1.2.1.12		TC373141, TC376922, TC377149, TC382643, TC384532, TC384908, TC386137, TC386989, TC389230, TC390342, TC407043, TC417662, TC428260, TC433909, TC442770, CJ660803, CD863963, CV760745, CK158262, CK214226, GH727155	TC402657, CA682223
Photosynthesis	Carbon fixation in photosynthetic organisms	glycolaldehydetransferase	ec:2.2.1.1			TC424450, TC449145
Photosynthesis	Carbon fixation in photosynthetic organisms	isomerase	ec:5.3.1.6			TC377428
Photosynthesis	Porphyrin and chlorophyll metabolism	ferrochelatase	ec:4.99.1.4		TC443741
Photosynthesis	Porphyrin and chlorophyll metabolism	cobaltochelatase	ec:4.99.1.3		TC443741
Photosynthesis	Porphyrin and chlorophyll metabolism	ferro-protoporphyrin chelatase	ec:4.99.1.1		TC443741
Photosynthesis	Porphyrin and chlorophyll metabolism	synthase	ec:4.2.1.24		TC373326, TC373859, TC375789, TC387638, TC396765, TC410732, CK155171
Photosynthesis	Porphyrin and chlorophyll metabolism	beta-glucuronide glucuronohydrolase glucuronidase	ec:3.2.1.31		TC383802, TC420360, TC444838, TC452248, CA651707, CA630722
Photosynthesis	Porphyrin and chlorophyll metabolism	oxygenase (biliverdin-producing)	ec:1.14.99.3		TC398390, TC414209
Photosynthesis	Porphyrin and chlorophyll metabolism	protoporphyrin IX methyltransferase	ec:2.1.1.11		TC429116, TC448638
Photosynthesis	Porphyrin and chlorophyll metabolism	IX monomethyl ester (oxidative) cyclase	ec:1.14.13.81		TC369906, TC370026, TC388241, TC388732, TC401211, TC417711, TC428538, TC431899, TC439841, TC451697, CA655396, BE430432, CA635216, CA630307, CA635842
Photosynthesis	Porphyrin and chlorophyll metabolism	oxygenase	ec:1.14.13.122		TC371475, TC374422, TC376386, TC386903, TC407531, TC431607
Photosynthesis	Porphyrin and chlorophyll metabolism	1-naphthol glucuronyltransferase	ec:2.4.1.17		TC376145, TC376950, TC377682, TC378105, TC378178, TC381830, TC387865, TC389467, TC393698, TC394462, TC395237, TC405311, TC410753, TC413039, TC432165, TC432997, TC438696, TC441424, TC451178, TC455771, BJ265602, DR736092	TC378266, TC445192, TC447969, TC453071, DR735197, DR736165, DR735817, CK205256	TC422634
Photosynthesis	Porphyrin and chlorophyll metabolism	reductase	ec:1.2.1.70		TC381104, TC396434, TC441372, CV769902
Photosynthesis	Porphyrin and chlorophyll metabolism	oxidase	ec:1.3.3.4		TC416913, TC416927, TC431211
Photosynthesis	Porphyrin and chlorophyll metabolism	chlorophyllide a 8-vinyl-reductase	ec:1.3.1.75		TC408127
Photosynthesis	Porphyrin and chlorophyll metabolism	reductase	ec:1.3.1.33	TC375931, TC396830, TC398793, TC402746, TC418708, CA632722, CK169855, CK213113, CK166279	TC374668, TC375188, TC378631, TC407233, TC408023, TC413880, TC422560, TC424818, TC444784, TC454947, CV760213, CJ929162
Photosynthesis	Porphyrin and chlorophyll metabolism	hydrogenobyrinic acid a,c-diamide cobaltochelatase	ec:6.6.1.2		TC375499
Photosynthesis	Porphyrin and chlorophyll metabolism	chelatase	ec:6.6.1.1		TC371371, TC371518, TC375499, TC380900, TC381074, TC400011, TC411279, TC415450, TC426997, TC436199, TC440100, CA600977, CA625926, CA618750, CX536017	TC405144, BQ161089
Photosynthesis	Porphyrin and chlorophyll metabolism	dehydrogenase	ec:1.3.1.76			TC385540
Photosynthesis	Porphyrin and chlorophyll metabolism	oxidoreductase	ec:1.3.7.4			CD887903
Photosynthesis	Porphyrin and chlorophyll metabolism	oxidase	ec:1.3.3.3			TC377551
Photosynthesis	Porphyrin and chlorophyll metabolism	ligase	ec:6.1.1.17			BQ244496
Photosynthesis	Porphyrin and chlorophyll metabolism	ceruloplasmin	ec:1.16.3.1			TC373825, TC375109, TC384023, TC407331, TC417873, CJ639152, CA683308
Photosynthesis	Porphyrin and chlorophyll metabolism	C-methyltransferase	ec:2.1.1.107			TC385540
Lipid metabolism	Lipid metabolism
Lipid metabolism	Glycerolipid metabolism	melibiase	ec:3.2.1.22	BQ240752	-
Lipid metabolism	Glycerolipid metabolism	galactolipid lipase	ec:3.1.1.26		TC375398, CA729912
Lipid metabolism	Glycerolipid metabolism	dehydrogenase (NADP+)	ec:1.1.1.2		TC379226	TC378611, TC382425, TC386047, TC386933, TC389586, TC396936, TC402616, TC415262, TC442356
Lipid metabolism	Glycerolipid metabolism	acyltransferase	ec:2.3.1.158		TC384570
Lipid metabolism	Glycerolipid metabolism	O-acyltransferase	ec:2.3.1.51		CJ900820
Lipid metabolism	Glycerolipid metabolism	O-acyltransferase	ec:2.3.1.20		DR733451, CD452523, CJ611075	TC387453, TC424146, CK197461
Lipid metabolism	Glycerolipid metabolism	1-O-acyltransferase	ec:2.3.1.15		TC373111, TC383071, TC390626, TC400881, TC417896, TC446206, BJ268670, CV769410, CJ586515
Lipid metabolism	Glycerolipid metabolism	phosphatase	ec:3.1.3.4		TC376615, TC379537, TC384525, TC396437, TC402319	CA653428
Lipid metabolism	Glycerolipid metabolism	synthase	ec:2.4.1.46		TC379125, TC402260, CJ582307, CJ796281
Lipid metabolism	Glycerolipid metabolism	dehydrogenase (NAD+)	ec:1.2.1.3		TC369476, TC370894, TC373622, TC374845, TC375449, TC377841, TC383313, TC384931, TC387847, TC393032, TC399009, TC402170, TC403485, TC405584, TC406208, TC417409, TC421248, TC427981, TC429544, TC457219, TC457716, CK171975, CA743103, CA731736, CJ589092, GH722475, CJ789947	TC376515, TC382934, CV772702
Lipid metabolism	Glycerolipid metabolism	kinase (ATP)	ec:2.7.1.107		TC372712, TC372926, TC373889, TC374202, TC375136, TC377905, TC382231, TC384942, TC413289, TC422364, CJ552792, CD936211	TC375460, TC376600, TC388821, TC393731, TC395693, TC412997, TC417123, TC427732, TC436025, TC445228, TC455125, CA611884, CV765869
Lipid metabolism	Glycerolipid metabolism	reductase	ec:1.1.1.21		TC379226	TC378611, TC382425, TC386047, TC386933, TC396936, TC415262
Lipid metabolism	Glycerolipid metabolism	lipase	ec:3.1.1.3		TC388374, TC395639, TC402883, TC405103, TC445566, TC454869, BI751291, CJ547975	TC392879, TC417445, TC453805
Lipid metabolism	Glycerolipid metabolism	3-kinase	ec:2.7.1.31		TC394252
Lipid metabolism	Glycerolipid metabolism	kinase	ec:2.7.1.30		TC375411
Lipid metabolism	Glycerolipid metabolism	kinase	ec:2.7.1.29		TC375525, TC378560, TC420543, CA607983
Lipid metabolism	Sphingolipid metabolism	melibiase	ec:3.2.1.22	BQ240752	-
Lipid metabolism	Sphingolipid metabolism	phosphodiesterase	ec:3.1.4.12		BJ230905
Lipid metabolism	Sphingolipid metabolism	psychosine hydrolase	ec:3.2.1.45		TC390214, TC391778, TC460336, BQ237371, CA695466, CA661101, CJ839807
Lipid metabolism	Sphingolipid metabolism	acylsphingosine deacylase	ec:3.5.1.23		TC368943, TC380853, TC442456
Lipid metabolism	Sphingolipid metabolism	N-acyltransferase	ec:2.3.1.24		TC439092
Lipid metabolism	Sphingolipid metabolism	phosphatase	ec:3.1.3.4		TC376615, TC379537, TC384525, TC396437, TC402319	CA653428
Lipid metabolism	Sphingolipid metabolism	aldolase	ec:4.1.2.27		TC385011, TC386552
Lipid metabolism	Sphingolipid metabolism	lactase (ambiguous)	ec:3.2.1.23			TC388782, TC395401, TC422905, TC424895, BE403737
Lipid metabolism	Fatty acid biosynthesis	reductase (NADH)	ec:1.3.1.9		TC371037, TC384275, TC398121, TC408510, TC408753, TC409275, TC454166, EB514499, CK207352
Lipid metabolism	Fatty acid biosynthesis	dehydratase	ec:4.2.1.59		TC413529, TC429816, TC453487
Lipid metabolism	Fatty acid biosynthesis	reductase	ec:1.1.1.100		TC377303, TC395195, TC419417, TC424040, TC448153, BQ170995
Lipid metabolism	Fatty acid biosynthesis	synthase III	ec:2.3.1.180		TC386884, TC402784, TC409097, TC455302
Lipid metabolism	Fatty acid biosynthesis	synthase	ec:2.3.1.86		TC372893
Lipid metabolism	Fatty acid biosynthesis	synthase	ec:2.3.1.85		TC371037, TC373644, TC373659, TC376592, TC377303, TC378659, TC379269, TC380451, TC380752, TC382012, TC383994, TC384275, TC386420, TC386884, TC394414, TC395195, TC398121, TC402784, TC407417, TC408510, TC408753, TC409097, TC409275, TC419417, TC424040, TC438725, TC439415, TC446149, TC448153, TC454166, TC454540, TC455302, BQ170995, BQ620068, EB514499, CV775347, CK207352, CD889318, CJ817888, CJ653122	TC416146
Lipid metabolism	Fatty acid biosynthesis	ligase	ec:6.2.1.3		TC382174, TC387116, TC410058, TC422052, TC424633, TC426029, TC434057, TC448597, TC451080, CA595174, CJ545541, CJ552085, CK171828, CD898583, CJ779024
Lipid metabolism	Fatty acid biosynthesis	synthase I	ec:2.3.1.41		TC376592, TC380451, TC382012, TC386884, TC402784, TC409097, TC438725, TC446149, TC454540, TC455302, CD889318
Lipid metabolism	Fatty acid biosynthesis	S-malonyltransferase	ec:2.3.1.39		TC373644, TC378659, TC383994, TC439415, CJ653122
Lipid metabolism	Fatty acid biosynthesis	desaturase	ec:1.14.19.2		TC377550, TC386590, TC392758, TC433926, TC454933, CA728538
Lipid metabolism	Fatty acid biosynthesis	hydrolase	ec:3.1.2.14		TC380752, TC394414, BQ620068, CV775347
Lipid metabolism	Fatty acid elongation	hydratase	ec:4.2.1.74		TC394395, TC434372, TC440040
Lipid metabolism	Fatty acid elongation	hydratase	ec:4.2.1.17		TC394395, TC434372, TC440040	TC424152, CA686337
Lipid metabolism	Fatty acid elongation	C-acyltransferase	ec:2.3.1.16		TC371401, TC377922, TC379543, TC384339, TC385576, TC394464, TC442781, TC455486, CA641161
Lipid metabolism	Fatty acid elongation	dehydrogenase	ec:1.1.1.35		TC394395, TC434372, TC440040
Lipid metabolism	Fatty acid elongation	hydrolase	ec:3.1.2.22		TC372593, TC375375, TC381312
Lipid metabolism	Fatty acid elongation	reductase (NADPH)	ec:1.3.1.38		TC373659, TC379269, TC386420, CJ817888
Lipid metabolism	Fatty acid degradation	hydratase	ec:4.2.1.74		TC394395, TC434372, TC440040
Lipid metabolism	Fatty acid degradation	hydratase	ec:4.2.1.17		TC394395, TC434372, TC440040	TC424152, CA686337
Lipid metabolism	Fatty acid degradation	dehydrogenase	ec:1.1.1.1		TC377194, CA706784, CJ629595	TC372495, TC378558, TC387213, TC392986, TC396834, TC413309, TC418394, TC420878, TC426157, TC439061, TC440383, TC449571, CA598646, CA608661, CA612921, CA664673, CA640814, CV782191, CK198068, CK201624
Lipid metabolism	Fatty acid degradation	ligase	ec:6.2.1.3		TC382174, TC387116, TC410058, TC422052, TC424633, TC426029, TC434057, TC448597, TC451080, CA595174, CJ545541, CJ552085, CK171828, CD898583, CJ779024
Lipid metabolism	Fatty acid degradation	C-acyltransferase	ec:2.3.1.16		TC371401, TC377922, TC379543, TC384339, TC385576, TC394464, TC442781, TC455486, CA641161
Lipid metabolism	Fatty acid degradation	dehydrogenase (NAD+)	ec:1.2.1.3		TC369476, TC370894, TC373622, TC374845, TC375449, TC377841, TC383313, TC384931, TC387847, TC393032, TC399009, TC402170, TC403485, TC405584, TC406208, TC417409, TC421248, TC427981, TC429544, TC457219, TC457716, CK171975, CA743103, CA731736, CJ589092, GH722475, CJ789947	TC376515, TC382934, CV772702
Lipid metabolism	Fatty acid degradation	C-acetyltransferase	ec:2.3.1.9		TC379543, TC384339, TC394464, TC455486
Lipid metabolism	Fatty acid degradation	dehydrogenase	ec:1.1.1.35		TC394395, TC434372, TC440040
Lipid metabolism	Fatty acid degradation	oxidase	ec:1.3.3.6		TC375685, TC381813, TC397192, CK162453
Lipid metabolism	Fatty acid degradation	epimerase	ec:5.1.2.3		TC394395, TC434372, TC440040
Lipid metabolism	Fatty acid degradation	monooxygenase	ec:1.14.14.1		TC390732, TC400968, TC454835	BE516548
Lipid metabolism	Fatty acid degradation	isomerase	ec:5.3.3.8		TC394395, TC434372, TC440040
Lipid metabolism	Glycerophospholipid metabolism	phosphodiesterase	ec:3.1.4.46		TC376554, TC379869, TC386425, TC391721, TC395625, TC409262, TC428795, TC435503, TC439944, TC453727, TC454352, CA681065, CD880276, CD904008	BJ283612, CK204945
Lipid metabolism	Glycerophospholipid metabolism	Phospholipase-D	ec:3.1.4.4		TC384328, TC384985, TC386262, TC393783, TC456555, TC457080, CA731410	TC386986, TC390850, TC398631, TC432031, CA609669
Lipid metabolism	Glycerophospholipid metabolism	dehydrogenase (NAD+)	ec:1.1.1.8		TC370768, TC375368, TC383598, TC386835, TC390533, TC397968, TC409293, TC410626, TC434441, TC443686, CA733558, CA708151
Lipid metabolism	Glycerophospholipid metabolism	cytidylyltransferase	ec:2.7.7.41		TC448992
Lipid metabolism	Glycerophospholipid metabolism	O-acyltransferase	ec:2.3.1.51		CJ900820
Lipid metabolism	Glycerophospholipid metabolism	dehydrogenase [NAD(P)+]	ec:1.1.1.94		TC370768, TC375368, TC383598, TC386835, TC390533, TC397968, TC409293, TC410626, TC434441, TC443686, CA733558, CA708151
Lipid metabolism	Glycerophospholipid metabolism	1-O-acyltransferase	ec:2.3.1.15		TC373111, TC383071, TC390626, TC400881, TC417896, TC446206, BJ268670, CV769410, CJ586515
Lipid metabolism	Glycerophospholipid metabolism	phosphatase	ec:3.1.3.4		TC376615, TC379537, TC384525, TC396437, TC402319	CA653428
Lipid metabolism	Glycerophospholipid metabolism	kinase (ATP)	ec:2.7.1.107		TC372712, TC372926, TC373889, TC374202, TC375136, TC377905, TC382231, TC384942, TC413289, TC422364, CJ552792, CD936211	TC375460, TC376600, TC388821, TC393731, TC395693, TC412997, TC417123, TC427732, TC436025, TC445228, TC455125, CA611884, CV765869
Lipid metabolism	Glycerophospholipid metabolism	3-phosphatidyltransferase	ec:2.7.8.5		TC401388, TC430348
Lipid metabolism	Glycerophospholipid metabolism	dehydrogenase	ec:1.1.5.3		TC388057, CD897592
Lipid metabolism	Glycerophospholipid metabolism	A2	ec:3.1.1.4		TC369279, CA606285, BJ319845, CV769583	TC374433, TC375818, TC376336, TC377826, TC381660, TC397272, TC399376, TC402894, TC404278, TC414426, TC414626, TC427701, CK198467, CA699163, CV770075
Lipid metabolism	Glycerophospholipid metabolism	cytidylyltransferase	ec:2.7.7.15			TC380794, TC400576, TC404396
Lipid metabolism	Glycerophospholipid metabolism	A1	ec:3.1.1.32			TC378173, TC437194
Lipid metabolism	Glycerophospholipid metabolism	O-phosphatidyltransferase	ec:2.7.8.8			TC409967
Lipid metabolism	Glycerophospholipid metabolism	N-methyltransferase	ec:2.1.1.103			TC389424
Lipid metabolism	Ether lipid metabolism	D	ec:3.1.4.4		TC384328, TC384985, TC386262, TC393783, TC456555, TC457080, CA731410	TC386986, TC390850, TC398631, TC432031, CA609669
Lipid metabolism	Ether lipid metabolism	synthase	ec:2.3.1.25		TC455458
Lipid metabolism	Ether lipid metabolism	phosphatase	ec:3.1.3.4		TC376615, TC379537, TC384525, TC396437, TC402319	CA653428
Lipid metabolism	Ether lipid metabolism	A2	ec:3.1.1.4		TC369279, CA606285, BJ319845, CV769583
Lipid metabolism	Arachidonic acid metabolism	hydrolase	ec:3.3.2.6		CA629461
Lipid metabolism	Arachidonic acid metabolism	peroxidase	ec:1.11.1.9		TC371673, TC395516, TC403239, TC408025, TC423520, TC436605, TC445366, CA600155	TC370252, TC371053, TC371995, TC382183, TC412436, TC416573, TC448281, CA679435, CA664841, GH721365
Lipid metabolism	Arachidonic acid metabolism	monooxygenase	ec:1.14.14.1		TC390732, TC400968, TC454835	BE516548
Lipid metabolism	Arachidonic acid metabolism	A2	ec:3.1.1.4		TC369279, CA606285, BJ319845, CV769583	TC374433, TC375818, TC376336, TC377826, TC381660, TC397272, TC399376, TC402894, TC404278, TC414426, TC414626, TC427701, CK198467, CA699163, CV770075
Lipid metabolism	Arachidonic acid metabolism	epoxide hydrolase	ec:3.3.2.10			TC410111
Lipid metabolism	Linoleic acid metabolism	acid dehydrogenase	ec:1.14.99.33		TC371413, TC378240, TC423235, TC453703
Lipid metabolism	Linoleic acid metabolism	13S-lipoxygenase	ec:1.13.11.12		TC371790, TC381392, TC392952, TC403801, TC407672, TC415336, TC449955, TC453061	TC374683, TC375023, TC379463, TC421503, TC426510, CA686208, CK197732
Lipid metabolism	Linoleic acid metabolism	monooxygenase	ec:1.14.14.1		TC390732, TC400968, TC454835	BE516548
Lipid metabolism	Linoleic acid metabolism	A2	ec:3.1.1.4		TC369279, CA606285, BJ319845, CV769583	TC374433, TC375818, TC376336, TC377826, TC381660, TC397272, TC399376, TC402894, TC404278, TC414426, TC414626, TC427701, CK198467, CA699163, CV770075
Lipid metabolism	alpha-Linolenic acid metabolism	cyclase	ec:5.3.99.6		TC369540, TC385734, TC399993, TC402660
Lipid metabolism	alpha-Linolenic acid metabolism	dehydratase	ec:4.2.1.92		TC396071	TC385614
Lipid metabolism	alpha-Linolenic acid metabolism	hydratase	ec:4.2.1.17		TC394395, TC434372, TC440040	TC424152, CA686337
Lipid metabolism	alpha-Linolenic acid metabolism	dehydrogenase	ec:1.1.1.1		TC377194, CA706784, CJ629595	TC372495, TC378558, TC387213, TC392986, TC396834, TC413309, TC418394, TC420878, TC426157, TC439061, TC440383, TC449571, CA598646, CA608661, CA612921, CA664673, CA640814, CV782191, CK198068, CK201624
Lipid metabolism	alpha-Linolenic acid metabolism	C-acyltransferase	ec:2.3.1.16		TC371401, TC377922, TC379543, TC384339, TC385576, TC394464, TC442781, TC455486, CA641161
Lipid metabolism	alpha-Linolenic acid metabolism	13S-lipoxygenase	ec:1.13.11.12		TC371790, TC381392, TC392952, TC403801, TC407672, TC415336, TC449955, TC453061	TC374683, TC375023, TC379463, TC421503, TC426510, CA686208, CK197732
Lipid metabolism	alpha-Linolenic acid metabolism	oxidase	ec:1.3.3.6		TC375685, TC381813, TC397192, CK162453
Lipid metabolism	alpha-Linolenic acid metabolism	A2	ec:3.1.1.4		TC369279, CA606285, BJ319845, CV769583	TC374433, TC375818, TC376336, TC377826, TC381660, TC397272, TC399376, TC402894, TC404278, TC414426, TC414626, TC427701, CK198467, CA699163, CV770075
Lipid metabolism	alpha-Linolenic acid metabolism	reductase	ec:1.3.1.42		TC396254, TC456115, CK195786	CA641359
Lipid metabolism	alpha-Linolenic acid metabolism	A1	ec:3.1.1.32			TC378173, TC437194
Lipid metabolism	Butanoate metabolism	decarboxylase	ec:4.1.1.15		TC369577, TC385319, TC388628, DY742061, CJ918983	TC370818, TC373487
Lipid metabolism	Butanoate metabolism	hydratase	ec:4.2.1.17		TC394395, TC434372, TC440040	TC424152, CA686337
Lipid metabolism	Butanoate metabolism	dehydrogenase	ec:1.3.5.1		TC383576, TC389991, TC419767, TC436442	TC390538, TC395933, TC453864, CD910575
Lipid metabolism	Butanoate metabolism	C-acetyltransferase	ec:2.3.1.9		TC379543, TC384339, TC394464, TC455486
Lipid metabolism	Butanoate metabolism	dehydrogenase	ec:1.1.1.35		TC394395, TC434372, TC440040
Lipid metabolism	Butanoate metabolism	dehydrogenase	ec:1.1.1.30		TC388950, TC406568	TC405391
Lipid metabolism	Butanoate metabolism	synthase	ec:2.3.3.10		TC377273, TC411271, TC427138, TC444383
Lipid metabolism	Butanoate metabolism	epimerase	ec:5.1.2.3		TC394395, TC434372, TC440040
Lipid metabolism	Butanoate metabolism	transaminase	ec:2.6.1.19		CK196454
Lipid metabolism	Butanoate metabolism	reductase (NAD+)	ec:1.3.1.44		TC373659, TC379269, CJ817888
Lipid metabolism	Butanoate metabolism	dehydrogenase (NAD+)	ec:1.2.1.24			TC381877, TC443940
Lipid metabolism	Butanoate metabolism	dehydrogenase [NAD(P)+]	ec:1.2.1.16			TC381877, TC443940
Lipid metabolism	Biosynthesis of unsaturated fatty acids	hydratase	ec:4.2.1.17		TC394395, TC434372, TC440040	TC424152, CA686337
Lipid metabolism	Biosynthesis of unsaturated fatty acids	reductase	ec:1.1.1.100		TC377303, TC395195, TC419417, TC424040, TC448153, BQ170995
Lipid metabolism	Biosynthesis of unsaturated fatty acids	C-acyltransferase	ec:2.3.1.16		TC371401, TC377922, TC379543, TC384339, TC385576, TC394464, TC442781, TC455486, CA641161
Lipid metabolism	Biosynthesis of unsaturated fatty acids	desaturase	ec:1.14.19.2		TC377550, TC386590, TC392758, TC433926, TC454933, CA728538
Lipid metabolism	Biosynthesis of unsaturated fatty acids	oxidase	ec:1.3.3.6		TC375685, TC381813, TC397192, CK162453
Lipid metabolism	Biosynthesis of unsaturated fatty acids	reductase (NADPH)	ec:1.3.1.38		TC373659, TC379269, TC386420, CJ817888
Lipid metabolism	Phosphatidylinositol signaling system	phospholipase C	ec:3.1.4.11		TC370222, TC396113, TC398346, TC414211, TC429417, CK198333	TC380126
Lipid metabolism	Phosphatidylinositol signaling system	5-phosphatase	ec:3.1.3.36		TC416817
Lipid metabolism	Phosphatidylinositol signaling system	cytidylyltransferase	ec:2.7.7.41		TC448992
Lipid metabolism	Phosphatidylinositol signaling system	5/6-kinase	ec:2.7.1.159		TC394352
Lipid metabolism	Phosphatidylinositol signaling system	2-kinase	ec:2.7.1.158		TC392386, TC402243, TC422449, BJ239491
Lipid metabolism	Phosphatidylinositol signaling system	3-kinase	ec:2.7.1.137		TC381409, TC427804, BI479146
Lipid metabolism	Phosphatidylinositol signaling system	kinase (ATP)	ec:2.7.1.107		TC372712, TC372926, TC373889, TC374202, TC375136, TC377905, TC382231, TC384942, TC413289, TC422364, CJ552792, CD936211	TC375460, TC376600, TC388821, TC393731, TC395693, TC412997, TC417123, TC427732, TC436025, TC445228, TC455125, CA611884, CV765869
Lipid metabolism	Phosphatidylinositol signaling system	5-kinase	ec:2.7.1.68		TC398221, TC408199, BJ275041, CJ860966	TC373544, BE516634, CD910345
Lipid metabolism	Phosphatidylinositol signaling system	4-kinase	ec:2.7.1.67		TC385896, TC436729
Lipid metabolism	Phosphatidylinositol signaling system	phosphatase	ec:3.1.3.25			TC376835, TC397038, TC432568, TC440216
Hormone biosynthesis	Hormone biosynthesis
Hormone biosynthesis	Steroid biosynthesis	synthase	ec:5.4.99.8		TC373671
Hormone biosynthesis	Steroid biosynthesis	synthase	ec:5.4.99.7		TC373671
Hormone biosynthesis	Steroid biosynthesis	C-methyltransferase	ec:2.1.1.143		TC386889, TC417235
Hormone biosynthesis	Steroid biosynthesis	3-dehydrogenase (decarboxylating)	ec:1.1.1.170		TC370381, TC370540, TC387510, TC393997, TC420241, BQ241533
Hormone biosynthesis	Steroid biosynthesis	monooxygenase	ec:1.14.13.132		TC372984, TC378992, TC401349, TC408496, TC416333, TC446453
Hormone biosynthesis	Steroid biosynthesis	14alpha-demethylase	ec:1.14.13.70		TC368703, TC373124, CV522963
Hormone biosynthesis	Steroid hormone biosynthesis	5beta-reductase	ec:1.3.1.3		TC390023, TC401192, TC426327	TC381463, TC391864, TC426908, TC446273
Hormone biosynthesis	Steroid hormone biosynthesis	1-naphthol glucuronyltransferase	ec:2.4.1.17		TC376145, TC376950, TC377682, TC378105, TC378178, TC381830, TC387865, TC389467, TC393698, TC394462, TC395237, TC405311, TC410753, TC413039, TC432165, TC432997, TC438696, TC441424, TC451178, TC455771, BJ265602, DR736092	TC378266, TC445192, TC447969, TC453071, DR735197, DR736165, DR735817, CK205256	TC422634
Hormone biosynthesis	Steroid hormone biosynthesis	monooxygenase	ec:1.14.14.1		TC390732, TC400968, TC454835	BE516548
Hormone biosynthesis	Steroid hormone biosynthesis	4-dehydrogenase (NADP+)	ec:1.3.1.22		TC459769
Hormone biosynthesis	Steroid hormone biosynthesis	dehydrogenase	ec:1.1.1.146			TC382615, TC391426
Hormone biosynthesis	Steroid hormone biosynthesis	dehydrogenase	ec:1.1.1.145			TC382962, TC396662, TC399650, TC403849, TC407345, TC411594, TC415216, TC424830, TC429069, TC431757, TC442583, CJ725813, BQ805247, CJ621948, CD912610
Hormone biosynthesis	Steroid hormone biosynthesis	O-methyltransferase	ec:2.1.1.6				TC383416
Hormone biosynthesis	Steroid biosynthesis	reductase	ec:1.3.1.21		TC404619, TC417470
Hormone biosynthesis	Zeatin biosynthesis	dehydrogenase	ec:1.5.99.12		TC392384, TC422490, TC428282, TC434664, TC449754, GH726528	CA603373
Hormone biosynthesis	Zeatin biosynthesis	dimethylallyltransferase	ec:2.5.1.75			TC382389
Hormone biosynthesis	Zeatin biosynthesis	dimethylallyltransferase	ec:2.5.1.27			TC382389
Vitamin metabolism	Vitamin metabolism
Vitamin metabolism	One carbon pool by folate	ligase	ec:6.3.4.3		TC382638, TC422922, TC447190, CA614132, CA663450, CA638780, CK160695
Vitamin metabolism	One carbon pool by folate	S-aminomethyldihydrolipoylprotein:(6S)-tetrahydrofolate aminomethyltransferase (ammonia-forming)	ec:2.1.2.10		TC390353, TC420040, TC455013	TC380625, TC418500
Vitamin metabolism	One carbon pool by folate	reductase [NAD(P)H]	ec:1.5.1.20		TC371011, TC377444, TC384352, TC387478, TC447335, CV066484, CA681861
Vitamin metabolism	One carbon pool by folate	synthase	ec:2.1.1.13		CK196350
Vitamin metabolism	One carbon pool by folate	cyclo-ligase	ec:6.3.3.2		TC396739
Vitamin metabolism	One carbon pool by folate	deformylase	ec:3.5.1.10		TC436323
Vitamin metabolism	One carbon pool by folate	dehydrogenase (NADP+)	ec:1.5.1.5		TC379246	TC391171, BQ243201
Vitamin metabolism	One carbon pool by folate	formyltransferase	ec:2.1.2.3			TC375570, TC380402, TC454075, CJ669686
Vitamin metabolism	One carbon pool by folate	formyltransferase	ec:2.1.2.2			TC401805
Vitamin metabolism	One carbon pool by folate	reductase	ec:1.5.1.3			TC413104, CJ576949
Vitamin metabolism	One carbon pool by folate	synthase	ec:2.1.1.45			TC413104, CJ576949
Vitamin metabolism	Riboflavin metabolism	monophenol monooxygenase	ec:1.14.18.1		TC368702
Vitamin metabolism	Riboflavin metabolism	synthetase	ec:2.7.7.2		BQ166690
Vitamin metabolism	Riboflavin metabolism	phosphatase	ec:3.1.3.2		TC376561, TC387747, TC390973, TC391099, TC391830, TC396454, TC396861, TC396963, TC397213, TC400144, TC403525, TC405080, TC409374, TC413234, TC417922, TC418000, TC419400, TC419697, TC422894, TC423963, TC424154, TC426052, TC428382, TC430462, TC436790, TC438071, TC445107, TC461300, CJ546826, BQ243016, BQ606964, BQ607108, CA627864, CA714813, DY742121, CJ690510	TC368616, TC385373, TC389801, TC390589, TC390848, TC461491, CA606599, CA597537
Vitamin metabolism	Riboflavin metabolism	diphosphatase	ec:3.6.1.9		TC380037, TC393225, TC444273, AL814590
Vitamin metabolism	Riboflavin metabolism	kinase	ec:2.7.1.26		BQ166690
Vitamin metabolism	Riboflavin metabolism	deaminase	ec:3.5.4.26			TC373737, TC424686
Vitamin metabolism	Riboflavin metabolism	reductase	ec:1.1.1.193			TC424686
Vitamin metabolism	Vitamin B6 metabolism	5'-phosphate synthase	ec:1.4.3.5		TC372998, TC376006, TC378856
Vitamin metabolism	Vitamin B6 metabolism	4-dehydrogenase	ec:1.1.1.107		TC383536
Vitamin metabolism	Vitamin B6 metabolism	4-dehydrogenase	ec:1.1.1.65		TC379226
Vitamin metabolism	Vitamin B6 metabolism	synthase	ec:4.2.3.1		TC381571
Vitamin metabolism	Vitamin B6 metabolism	oxidase	ec:1.2.3.1			TC385025, TC400125, TC413456, TC427880, TC434985, TC440424
Vitamin metabolism	Biotin metabolism	dehydratase	ec:4.2.1.59		TC413529, TC429816, TC453487
Vitamin metabolism	Biotin metabolism	reductase	ec:1.1.1.100		TC377303, TC395195, TC419417, TC424040, TC448153, BQ170995
Vitamin metabolism	Biotin metabolism	synthase I	ec:2.3.1.41		TC376592, TC380451, TC382012, TC386884, TC402784, TC409097, TC438725, TC446149, TC454540, TC455302, CD889318
Vitamin metabolism	Biotin metabolism	ligase	ec:6.3.4.15		CA498664
Vitamin metabolism	Biotin metabolism	synthase	ec:2.3.1.47			TC442744, CD900468
Vitamin metabolism	Taurine and hypotaurine metabolism	decarboxylase	ec:4.1.1.15		TC369577, TC385319, TC388628, DY742061, CJ918983	TC370818, TC373487
Vitamin metabolism	Taurine and hypotaurine metabolism	glutamyl transpeptidase	ec:2.3.2.2		TC417663, TC425504	TC445402
Vitamin metabolism	Taurine and hypotaurine metabolism	dioxygenase	ec:1.13.11.19		TC378625, TC406165, TC424509, CA651111	TC388529, TC418147
Vitamin metabolism	Folate biosynthesis	aldolase	ec:4.1.2.25		TC372370, TC372689, TC388463	TC394605
Vitamin metabolism	Folate biosynthesis	hydrolase	ec:3.4.19.9		TC405450, TC421312, TC445234
Vitamin metabolism	Folate biosynthesis	cyclohydrolase I	ec:3.5.4.16			TC380154, TC388207
Vitamin metabolism	Folate biosynthesis	reductase	ec:1.5.1.3			TC413104, CJ576949
Vitamin metabolism	Folate biosynthesis	synthase	ec:2.6.1.85			TC374837, GH728771
Vitamin metabolism	Folate biosynthesis	synthase	ec:2.8.1.12			TC427050, TC431086, TC431917, TC447365
Vitamin metabolism	Thiamine metabolism	phosphatase	ec:3.6.1.15	CJ679744, CA483974	TC368761, TC368764, TC368781, TC368783, TC368792, TC368922, TC368959, TC369009, TC369038, TC369118, TC369174, TC369423, TC369670, TC369679, TC369691, TC370344, TC370443, TC370486, TC370571, TC370850, TC370875, TC370932, TC371222, TC371323, TC371366, TC371386, TC371402, TC371766, TC371870, TC371897, TC371986, TC372466, TC373055, TC373223, TC373291, TC373430, TC373492, TC373516, TC373540, TC373690,…	TC368629, TC368719, TC369610, TC369751, TC369819, TC370020, TC370037, TC370320, TC370498, TC370588, TC370723, TC370756, TC370813, TC371343, TC371397, TC372375, TC372722, TC372802, TC372985, TC373779, TC374730, TC374770, TC374969, TC375477, TC376051, TC376146, TC376957, TC377421, TC377758, TC377900, TC377983, TC378143, TC378258, TC378436, TC379117, TC379488, TC380080, TC381365, TC381811, TC383029,…	CJ911593
Vitamin metabolism	Thiamine metabolism	desulfurase	ec:2.8.1.7			TC375720, TC404515, TC429010
Vitamin metabolism	Thiamine metabolism	diphosphorylase	ec:2.5.1.3			TC373477, TC394520, TC409723, CJ646651
Vitamin metabolism	Thiamine metabolism	kinase	ec:2.7.4.7			TC373477, TC394520, TC409723, CJ646651
Vitamin metabolism	Thiamine metabolism	synthase	ec:4.1.99.19			TC373634, TC378344, CK211569
Vitamin metabolism	Thiamine metabolism	kinase	ec:2.7.1.49			TC373477, TC394520, TC409723, CJ646651
Specialized metabolism	Specialized metabolism
Specialized metabolism	Carotenoid biosynthesis	desaturase	ec:1.3.5.6		TC373367, TC386993, TC389274, TC426941
Specialized metabolism	Carotenoid biosynthesis	dehydrogenase	ec:1.1.1.288		TC377194, CA706784, CJ629595
Specialized metabolism	Carotenoid biosynthesis	epoxidase	ec:1.14.13.90		TC373504, TC381514
Specialized metabolism	Carotenoid biosynthesis	synthase	ec:2.5.1.32		TC388198, TC398151
Specialized metabolism	Carotenoid biosynthesis	dioxygenase	ec:1.13.11.51			TC448121
Specialized metabolism	Carotenoid biosynthesis	de-epoxidase	ec:1.10.99.3			TC405144
Specialized metabolism	Diterpenoid biosynthesis	3beta-dioxygenase	ec:1.14.11.15		TC446879
Specialized metabolism	Diterpenoid biosynthesis	oxidase	ec:1.14.13.78		TC395705, BQ245371	TC384348
Specialized metabolism	Flavone and flavonol biosynthesis	beta-glucuronide glucuronohydrolase glucuronidase	ec:3.2.1.31		TC383802, TC420360, TC444838, TC452248, CA651707, CA630722
Specialized metabolism	Flavone and flavonol biosynthesis	3'-monooxygenase	ec:1.14.13.21			TC440341
Specialized metabolism	Flavonoid biosynthesis	O-methyltransferase	ec:2.1.1.104		TC375077
Specialized metabolism	Flavonoid biosynthesis	synthase	ec:2.3.1.74		TC368698
Specialized metabolism	Flavonoid biosynthesis	O-hydroxycinnamoyltransferase	ec:2.3.1.133		TC396406
Specialized metabolism	Flavonoid biosynthesis	synthase	ec:1.14.11.23		TC399442, TC440927, BQ247004	TC390790
Specialized metabolism	Flavonoid biosynthesis	oxygenase	ec:1.14.11.19		TC368581, TC368613, TC374987, TC386675, TC400693, TC433552, TC441722, NP9349730, CA641144, CK153845
Specialized metabolism	Flavonoid biosynthesis	3-dioxygenase	ec:1.14.11.9		TC412611, TC418577, TC443733, BQ838987
Specialized metabolism	Flavonoid biosynthesis	4-reductase	ec:1.1.1.219		TC379650, TC401546, NP855339
Specialized metabolism	Flavonoid biosynthesis	isomerase	ec:5.5.1.6		TC370620, TC379235, TC390451, TC393037, TC396788, TC427451, TC447067, TC455943, CK211088	TC457574, CA486377
Specialized metabolism	Flavonoid biosynthesis	3'-monooxygenase	ec:1.14.13.21			TC440341
Specialized metabolism	Flavonoid biosynthesis	4-monooxygenase	ec:1.14.13.11			CK172295
Specialized metabolism	Phenylpropanoid biosynthesis	gentiobiase	ec:3.2.1.21	TC414859, TC431700, TC436009	-	TC368753, TC370183, TC370396, TC373133, TC373219, TC373329, TC373685, TC375943, TC379533, TC382150, TC383264, TC386714, TC388782, TC395401, TC398382, TC399952, TC406664, TC407147, TC409088, TC416796, TC422905, TC424895, TC432593, TC445959, BE403737, AL820734, CA614233
Specialized metabolism	Phenylpropanoid biosynthesis	O-methyltransferase	ec:2.1.1.104		TC375077
Specialized metabolism	Phenylpropanoid biosynthesis	ammonia-lyase	ec:4.3.1.25		TC389940, TC419090	TC414011
Specialized metabolism	Phenylpropanoid biosynthesis	ammonia-lyase	ec:4.3.1.24		TC389940, TC419090	TC414011
Specialized metabolism	Phenylpropanoid biosynthesis	lactoperoxidase	ec:1.11.1.7	TC413504, TC414195, TC424441, TC431620, BQ170589, CV767127, GH725584	TC368649, TC368755, TC369784, TC370007, TC370196, TC371010, TC371673, TC372386, TC372584, TC372786, TC373086, TC374420, TC375012, TC375225, TC375581, TC375790, TC376561, TC376653, TC378545, TC378657, TC380233, TC381067, TC381393, TC381637, TC383740, TC383975, TC384394, TC385010, TC386118, TC386431, TC386752, TC386925, TC386958, TC387300, TC388486, TC389204, TC389590, TC390973, TC391379, TC393341,…	TC370038, TC370213, TC370252, TC370497, TC371053, TC371995, TC376072, TC377512, TC378425, TC378870, TC381068, TC382183, TC387817, TC388331, TC388997, TC390878, TC393386, TC397003, TC397139, TC398026, TC398991, TC401860, TC403668, TC403736, TC405233, TC408795, TC410377, TC412436, TC413651, TC415610, TC416573, TC417372, TC417491, TC419327, TC420785, TC425225, TC428188, TC428433, TC428772, TC429098,…	TC456528
Specialized metabolism	Phenylpropanoid biosynthesis	O-hydroxycinnamoyltransferase	ec:2.3.1.99		TC396406
Specialized metabolism	Phenylpropanoid biosynthesis	O-hydroxycinnamoyltransferase	ec:2.3.1.133		TC396406
Specialized metabolism	Phenylpropanoid biosynthesis	dehydrogenase	ec:1.2.1.68		TC369476, TC370894, TC405584, TC417409
Specialized metabolism	Phenylpropanoid biosynthesis	reductase	ec:1.2.1.44		TC388152, TC406118, TC421232, CA621390	TC382962, TC442583
Specialized metabolism	Phenylpropanoid biosynthesis	ligase	ec:6.2.1.12		TC389501, TC392369	TC413247
Specialized metabolism	Phenylpropanoid biosynthesis	O-methyltransferase	ec:2.1.1.68			TC389392, TC427985
Specialized metabolism	Phenylpropanoid biosynthesis	4-monooxygenase	ec:1.14.13.11			CK172295
Specialized metabolism	Phenylpropanoid biosynthesis	dehydrogenase	ec:1.1.1.195			TC375695, TC396811
Specialized metabolism	Terpenoid backbone biosynthesis	decarboxylase	ec:4.1.1.33		TC385469
Specialized metabolism	Terpenoid backbone biosynthesis	diphosphate reductase	ec:1.17.1.2		TC371499, TC373059, TC376366
Specialized metabolism	Terpenoid backbone biosynthesis	geranyl-diphosphate synthase	ec:2.5.1.1		TC395283, TC397576, TC402418, TC424382, CV781793	TC415135, CD924956
Specialized metabolism	Terpenoid backbone biosynthesis	synthase (ferredoxin)	ec:1.17.7.1		TC371499, TC373059, TC376366, TC385957, TC392247, TC437515, CD863240
Specialized metabolism	Terpenoid backbone biosynthesis	diphosphate synthase [geranylgeranyl-diphosphate specific]	ec:2.5.1.85		TC409590, TC428399	TC383601
Specialized metabolism	Terpenoid backbone biosynthesis	synthase [geranyl-diphosphate specific]	ec:2.5.1.84		TC409590, TC428399	TC383601
Specialized metabolism	Terpenoid backbone biosynthesis	C-acetyltransferase	ec:2.3.1.9		TC379543, TC384339, TC394464, TC455486
Specialized metabolism	Terpenoid backbone biosynthesis	reductase (NADPH)	ec:1.1.1.34		TC371195
Specialized metabolism	Terpenoid backbone biosynthesis	diphosphate synthase	ec:2.5.1.29		TC424382, TC428633, CA612672	TC431994
Specialized metabolism	Terpenoid backbone biosynthesis	diphosphate synthase	ec:2.5.1.10		TC388198, TC395283, TC397576, TC398151, TC402418, TC424382, CV781793	TC371089, TC415135, CA658909, CD924956
Specialized metabolism	Terpenoid backbone biosynthesis	synthase	ec:2.3.3.10		TC377273, TC411271, TC427138, TC444383
Specialized metabolism	Terpenoid backbone biosynthesis	reductoisomerase	ec:1.1.1.267			TC404149, TC424513
Specialized metabolism	Ubiquinone and other terpenoid-quinone biosynthesis	dehydrogenase (quinone)	ec:1.6.5.2		TC409575
Specialized metabolism	Ubiquinone and other terpenoid-quinone biosynthesis	synthase	ec:5.4.4.2		TC402882, CV769104, EV254155
Specialized metabolism	Ubiquinone and other terpenoid-quinone biosynthesis	transaminase	ec:2.6.1.5		TC371205, TC373663, TC373810, TC382117, TC385593, TC397147, TC400523, TC408170, TC430720, TC436490, TC436847, TC441186, TC443038, CA682502, CA600984, CA713437, CK199694
Specialized metabolism	Ubiquinone and other terpenoid-quinone biosynthesis	ligase	ec:6.2.1.12		TC389501, TC392369	TC413247
Specialized metabolism	Ubiquinone and other terpenoid-quinone biosynthesis	dioxygenase	ec:1.13.11.27			TC399574
Specialized metabolism	Ubiquinone and other terpenoid-quinone biosynthesis	3-O-methyltransferase	ec:2.1.1.64			CD891087
Specialized metabolism	Ubiquinone and other terpenoid-quinone biosynthesis	4-monooxygenase	ec:1.14.13.11			CK172295
Specialized metabolism	Ubiquinone and other terpenoid-quinone biosynthesis	methyltransferase	ec:2.1.1.114			CD891087
Specialized metabolism	Benzoxazinoid biosynthesis	lyase	ec:4.1.2.8		TC378634	TC433108
Specialized metabolism	Benzoxazinoid biosynthesis	monooxygenase	ec:1.14.13.139			TC380212
Specialized metabolism	Benzoxazinoid biosynthesis	monooxygenase	ec:1.14.13.138			TC368611

## Sheet: U14 Annot52seq
BE399389
BE404935	similar to UniRef100_Q2QW40 Cluster: ATPase, AAA family protein, expressed; n=1; Oryza sativa Japonica Group|Rep: ATPase, AAA family protein, expressed - Oryza sativa subsp. japonica (Rice), partial (11%)
BJ243270	similar to UniRef100_P22503 Cluster: Endoglucanase precursor; n=1; Phaseolus vulgaris|Rep: Endoglucanase precursor - Phaseolus vulgaris (Kidney bean) (French bean), partial (36%)
BQ168141
BQ170551	homologue to UniRef100_A7QKZ9 Cluster: Chromosome chr8 scaffold_115, whole genome shotgun sequence; n=1; Vitis vinifera|Rep: Chromosome chr8 scaffold_115, whole genome shotgun sequence - Vitis vinifera (Grape), partial (7%)
BQ170589	weakly similar to UniRef100_Q39650 Cluster: Truncated processed peroxidase; n=1; Cucumis sativus|Rep: Truncated processed peroxidase - Cucumis sativus (Cucumber), partial (49%)
BQ240752	weakly similar to UniRef100_A7P495 Cluster: Chromosome chr1 scaffold_5, whole genome shotgun sequence; n=1; Vitis vinifera|Rep: Chromosome chr1 scaffold_5, whole genome shotgun sequence - Vitis vinifera (Grape), partial (23%)
CA483974
CA632722	homologue to UniRef100_Q41578 Cluster: Protochlorophyllide reductase A, chloroplast precursor; n=1; Triticum aestivum|Rep: Protochlorophyllide reductase A, chloroplast precursor - Triticum aestivum (Wheat), partial (47%)
CA727356
CA733851	similar to UniRef100_Q86GK6 Cluster: Secreted protein 4; n=1; Ancylostoma caninum|Rep: Secreted protein 4 - Ancylostoma caninum (Dog hookworm), partial (4%)
CA734406	homologue to UniRef100_A9UZQ2 Cluster: Predicted protein; n=1; Monosiga brevicollis MX1|Rep: Predicted protein - Monosiga, partial (1%)
CD885900	similar to UniRef100_UPI000045BEDE Cluster: COG0596: Predicted hydrolases or acyltransferases (alpha/beta hydrolase superfamily); n=1; Nostoc punctiforme PCC 73102|Rep: COG0596: Predicted hydrolases or acyltransferases (alpha/beta hydrolase superfamily) - Nostoc punctiforme PCC 73102, partial (5%)
CD896870	similar to UniRef100_A7QKE2 Cluster: Chromosome chr2 scaffold_112, whole genome shotgun sequence; n=1; Vitis vinifera|Rep: Chromosome chr2 scaffold_112, whole genome shotgun sequence - Vitis vinifera (Grape), partial (25%)
CJ679744	similar to UniRef100_UPI0000162D0F Cluster: PGP10 (P-GLYCOPROTEIN 10); ATPase, coupled to transmembrane movement of substances; n=1; Arabidopsis thaliana|Rep: PGP10 (P-GLYCOPROTEIN 10); ATPase, coupled to transmembrane movement of substances - Arabidopsis thaliana, partial (18%)
CK166279	homologue to UniRef100_Q41578 Cluster: Protochlorophyllide reductase A, chloroplast precursor; n=1; Triticum aestivum|Rep: Protochlorophyllide reductase A, chloroplast precursor - Triticum aestivum (Wheat), partial (32%)
CK169855	similar to UniRef100_Q41578 Cluster: Protochlorophyllide reductase A, chloroplast precursor; n=1; Triticum aestivum|Rep: Protochlorophyllide reductase A, chloroplast precursor - Triticum aestivum (Wheat), partial (33%)
CK213113	homologue to UniRef100_Q41578 Cluster: Protochlorophyllide reductase A, chloroplast precursor; n=1; Triticum aestivum|Rep: Protochlorophyllide reductase A, chloroplast precursor - Triticum aestivum (Wheat), partial (47%)
CK215845	homologue to UniRef100_Q9FRZ2 Cluster: Ribulose bisphosphate carboxylase small chain; n=1; Triticum aestivum|Rep: Ribulose bisphosphate carboxylase small chain - Triticum aestivum (Wheat), partial (86%)
CK215985	homologue to UniRef100_P26667 Cluster: Ribulose bisphosphate carboxylase small chain PW9, chloroplast precursor; n=1; Triticum aestivum|Rep: Ribulose bisphosphate carboxylase small chain PW9, chloroplast precursor - Triticum aestivum (Wheat), complete
CV767127	similar to UniRef100_Q0JMM9 Cluster: Os01g0378100 protein; n=1; Oryza sativa Japonica Group|Rep: Os01g0378100 protein - Oryza, partial (34%)
GH725584	similar to UniRef100_Q43416 Cluster: Peroxidase precursor; n=1; Cenchrus ciliaris|Rep: Peroxidase precursor - Cenchrus ciliaris (Buffelgrass) (Pennisetum ciliare), partial (52%)
TC375931	homologue to UniRef100_Q41578 Cluster: Protochlorophyllide reductase A, chloroplast precursor; n=1; Triticum aestivum|Rep: Protochlorophyllide reductase A, chloroplast precursor - Triticum aestivum (Wheat), partial (69%)
TC391949
TC392484
TC392624	similar to UniRef100_A5J2K9 Cluster: Glutathione ABC transporter, permease protein; n=8; Burkholderia mallei|Rep: Glutathione ABC transporter, permease protein - Burkholderia mallei FMH, partial (5%)
TC396830	UniRef100_Q41578 Cluster: Protochlorophyllide reductase A, chloroplast precursor; n=1; Triticum aestivum|Rep: Protochlorophyllide reductase A, chloroplast precursor - Triticum aestivum (Wheat), partial (58%)
TC398098
TC398793	homologue to UniRef100_Q41578 Cluster: Protochlorophyllide reductase A, chloroplast precursor; n=1; Triticum aestivum|Rep: Protochlorophyllide reductase A, chloroplast precursor - Triticum aestivum (Wheat), partial (34%)
TC401711	homologue to UniRef100_Q5JL48 Cluster: Plant disease resistance polyprotein-like; n=1; Oryza sativa Japonica Group|Rep: Plant disease resistance polyprotein-like - Oryza sativa subsp. japonica (Rice), partial (9%)
TC402209
TC402746	UniRef100_Q41578 Cluster: Protochlorophyllide reductase A, chloroplast precursor; n=1; Triticum aestivum|Rep: Protochlorophyllide reductase A, chloroplast precursor - Triticum aestivum (Wheat), complete
TC408508
TC410086	similar to UniRef100_Q2QML5 Cluster: Expressed protein; n=2; Oryza sativa|Rep: Expressed protein - Oryza sativa subsp. japonica (Rice), partial (16%)
TC413504	weakly similar to UniRef100_Q4W2V5 Cluster: Peroxidase precursor; n=1; Picea abies|Rep: Peroxidase precursor - Picea abies (Norway spruce) (Picea excelsa), partial (56%)
TC414195	similar to UniRef100_Q0D3C2 Cluster: Os07g0694300 protein; n=2; Oryza sativa Japonica Group|Rep: Os07g0694300 protein - Oryza sativa subsp. japonica (Rice), partial (48%)
TC414859
TC415700
TC416708	similar to UniRef100_O22298 Cluster: Basic cellulase; n=1; Citrus sinensis|Rep: Basic cellulase - Citrus sinensis (Sweet orange), partial (32%)
TC418708	homologue to UniRef100_Q41578 Cluster: Protochlorophyllide reductase A, chloroplast precursor; n=1; Triticum aestivum|Rep: Protochlorophyllide reductase A, chloroplast precursor - Triticum aestivum (Wheat), partial (28%)
TC423343
TC424441	similar to UniRef100_Q0D3C2 Cluster: Os07g0694300 protein; n=2; Oryza sativa Japonica Group|Rep: Os07g0694300 protein - Oryza sativa subsp. japonica (Rice), partial (39%)
TC425956	similar to UniRef100_Q575T1 Cluster: Acid beta-fructofuranosidase precursor; n=1; Triticum aestivum|Rep: Acid beta-fructofuranosidase precursor - Triticum aestivum (Wheat), partial (49%)
TC427555	homologue to UniRef100_P05698 Cluster: Ribulose bisphosphate carboxylase large chain precursor; n=3; Hordeum vulgare|Rep: Ribulose bisphosphate carboxylase large chain precursor - Hordeum vulgare (Barley), partial (39%)
TC430053
TC431620	similar to UniRef100_Q0D3C2 Cluster: Os07g0694300 protein; n=2; Oryza sativa Japonica Group|Rep: Os07g0694300 protein - Oryza sativa subsp. japonica (Rice), partial (39%)
TC431700
TC435045
TC435665	similar to UniRef100_O22298 Cluster: Basic cellulase; n=1; Citrus sinensis|Rep: Basic cellulase - Citrus sinensis (Sweet orange), partial (23%)
TC436009	similar to UniRef100_Q02437 Cluster: Glucan endo-1,3-beta-glucosidase GIV ((1->3)-beta-glucan endohydrolase GIV) ((1->3)-beta-glucanase isoenzyme GIV); n=1; Hordeum vulgare|Rep: Glucan endo-1,3-beta-glucosidase GIV ((1->3)-beta-glucan endohydrolase GIV) ((1->3)-beta-glucanase isoenzyme GIV) - Hordeum vulgare (Barley), partial (29%)
TC443551	UniRef100_P00871 Cluster: Ribulose bisphosphate carboxylase small chain PWS4.3, chloroplast precursor; n=1; Triticum aestivum|Rep: Ribulose bisphosphate carboxylase small chain PWS4.3, chloroplast precursor - Triticum aestivum (Wheat), partial (39%)
TC454556	similar to UniRef100_Q575T1 Cluster: Acid beta-fructofuranosidase precursor; n=1; Triticum aestivum|Rep: Acid beta-fructofuranosidase precursor - Triticum aestivum (Wheat), partial (42%)

## Sheet: D14 Annot2791seq
AJ601767	homologue to UniRef100_Q84UQ1 Cluster: DEAD-box ATP-dependent RNA helicase 42; n=1; Oryza sativa Japonica Group|Rep: DEAD-box ATP-dependent RNA helicase 42 - Oryza sativa subsp. japonica (Rice), partial (8%)
AJ602777	similar to UniRef100_A4RPY5 Cluster: Predicted protein; n=1; Magnaporthe grisea|Rep: Predicted protein - Magnaporthe grisea (Rice blast fungus) (Pyricularia grisea), partial (17%)
AL812299	homologue to UniRef100_O24612 Cluster: Orthophosphate dikinase precursor; n=1; Oryza sativa Japonica Group|Rep: Orthophosphate dikinase precursor - Oryza sativa subsp. japonica (Rice), partial (12%)
AL812414	homologue to UniRef100_Q8LK23 Cluster: Peroxidase 1; n=2; Triticeae|Rep: Peroxidase 1 - Triticum aestivum (Wheat), partial (32%)
AL814590	similar to UniRef100_A7PE90 Cluster: Chromosome chr11 scaffold_13, whole genome shotgun sequence; n=1; Vitis vinifera|Rep: Chromosome chr11 scaffold_13, whole genome shotgun sequence - Vitis vinifera (Grape), partial (35%)
AL815148	homologue to UniRef100_O24612 Cluster: Orthophosphate dikinase precursor; n=1; Oryza sativa Japonica Group|Rep: Orthophosphate dikinase precursor - Oryza sativa subsp. japonica (Rice), partial (15%)
AL829005
AL829076	weakly similar to UniRef100_A7P7K4 Cluster: Chromosome chr9 scaffold_7, whole genome shotgun sequence; n=1; Vitis vinifera|Rep: Chromosome chr9 scaffold_7, whole genome shotgun sequence - Vitis vinifera (Grape), partial (3%)
BE213265	UniRef100_A5CFY5 Cluster: Beta tubulin 2; n=1; Hordeum vulgare subsp. vulgare|Rep: Beta tubulin 2 - Hordeum vulgare var. distichum (Two-rowed barley), partial (51%)
BE213365	similar to UniRef100_Q652S1 Cluster: Fructose-bisphosphate aldolase; n=1; Oryza sativa Japonica Group|Rep: Fructose-bisphosphate aldolase - Oryza sativa subsp. japonica (Rice), partial (13%)
BE213390	homologue to UniRef100_P05698 Cluster: Ribulose bisphosphate carboxylase large chain precursor; n=3; Hordeum vulgare|Rep: Ribulose bisphosphate carboxylase large chain precursor - Hordeum vulgare (Barley), partial (44%)
BE217015	homologue to UniRef100_P09043 Cluster: Glyceraldehyde-3-phosphate dehydrogenase A, chloroplast precursor; n=1; Nicotiana tabacum|Rep: Glyceraldehyde-3-phosphate dehydrogenase A, chloroplast precursor - Nicotiana tabacum (Common tobacco), partial (17%)
BE217052	UniRef100_Q43206 Cluster: Catalase-1; n=1; Triticum aestivum|Rep: Catalase-1 - Triticum aestivum (Wheat), partial (49%)
BE400033	similar to UniRef100_Q0JLE4 Cluster: Os01g0605500 protein; n=1; Oryza sativa Japonica Group|Rep: Os01g0605500 protein - Oryza sativa subsp. japonica (Rice), partial (8%)
BE400581	UniRef100_A5CFY9 Cluster: Beta tubulin 6; n=2; Magnoliophyta|Rep: Beta tubulin 6 - Hordeum vulgare var. distichum (Two-rowed barley), partial (24%)
BE415422	similar to UniRef100_A7QKZ9 Cluster: Chromosome chr8 scaffold_115, whole genome shotgun sequence; n=1; Vitis vinifera|Rep: Chromosome chr8 scaffold_115, whole genome shotgun sequence - Vitis vinifera (Grape), partial (19%)
BE415659	similar to UniRef100_A7P002 Cluster: Chromosome chr6 scaffold_3, whole genome shotgun sequence; n=1; Vitis vinifera|Rep: Chromosome chr6 scaffold_3, whole genome shotgun sequence - Vitis vinifera (Grape), partial (41%)
BE417702	homologue to UniRef100_P29193 Cluster: Phosphoenolpyruvate carboxylase, housekeeping isozyme; n=1; Saccharum sp.|Rep: Phosphoenolpyruvate carboxylase, housekeeping isozyme - Saccharum hybrid (Sugarcane), partial (18%)
BE418334	homologue to UniRef100_A5BDH7 Cluster: Fructose-bisphosphate aldolase; n=1; Vitis vinifera|Rep: Fructose-bisphosphate aldolase - Vitis vinifera (Grape), partial (48%)
BE427012	homologue to UniRef100_Q43223 Cluster: Sucrose synthase type 2; n=2; Triticum aestivum|Rep: Sucrose synthase type 2 - Triticum aestivum (Wheat), partial (16%)
BE427574	homologue to UniRef100_A5CFY5 Cluster: Beta tubulin 2; n=1; Hordeum vulgare subsp. vulgare|Rep: Beta tubulin 2 - Hordeum vulgare var. distichum (Two-rowed barley), partial (42%)
BE430432	homologue to UniRef100_Q0IKM3 Cluster: Leucine zipper protein zip1; n=1; Triticum aestivum|Rep: Leucine zipper protein zip1 - Triticum aestivum (Wheat), partial (31%)
BE498502	similar to UniRef100_A7PCJ8 Cluster: Chromosome chr17 scaffold_12, whole genome shotgun sequence; n=1; Vitis vinifera|Rep: Chromosome chr17 scaffold_12, whole genome shotgun sequence - Vitis vinifera (Grape), partial (21%)
BE500837	similar to UniRef100_Q7XAL1 Cluster: Kinesin-related protein KLPA-like protein; n=1; Oryza sativa Japonica Group|Rep: Kinesin-related protein KLPA-like protein - Oryza sativa subsp. japonica (Rice), partial (32%)
BE515969	homologue to UniRef100_Q5K5B2 Cluster: Dihydrolipoamide dehydrogenase-like; n=1; Oryza sativa|Rep: Dihydrolipoamide dehydrogenase-like - Oryza sativa (Rice), partial (30%)
BE517441
BE606789	homologue to UniRef100_A7PBB7 Cluster: Chromosome chr16 scaffold_10, whole genome shotgun sequence; n=2; Vitis vinifera|Rep: Chromosome chr16 scaffold_10, whole genome shotgun sequence - Vitis vinifera (Grape), partial (15%)
BF201867	similar to UniRef100_A7IZK9 Cluster: Neutral/alkaline invertase; n=1; Coffea arabica|Rep: Neutral/alkaline invertase - Coffea arabica (Coffee), partial (27%)
BF202070	homologue to UniRef100_Q0J9H8 Cluster: Os04g0650900 protein; n=1; Oryza sativa Japonica Group|Rep: Os04g0650900 protein - Oryza sativa subsp. japonica (Rice), partial (8%)
BF473573	similar to UniRef100_Q0J9H8 Cluster: Os04g0650900 protein; n=1; Oryza sativa Japonica Group|Rep: Os04g0650900 protein - Oryza sativa subsp. japonica (Rice), partial (27%)
BG604390	similar to UniRef100_A7QJK0 Cluster: Chromosome chr8 scaffold_106, whole genome shotgun sequence; n=1; Vitis vinifera|Rep: Chromosome chr8 scaffold_106, whole genome shotgun sequence - Vitis vinifera (Grape), partial (30%)
BG906696	UniRef100_P46285 Cluster: Sedoheptulose-1,7-bisphosphatase, chloroplast precursor (Sedoheptulose bisphosphatase) (SBPase) (SED(1,7)P2ase); n=1; Triticum aestivum|Rep: Sedoheptulose-1,7-bisphosphatase, chloroplast precursor (Sedoheptulose bisphosphatase) (SBPase) (SED(1,7)P2ase) - Triticum aestivum (Wheat), partial (24%)
BG909264	homologue to UniRef100_O22575 Cluster: Glycine decarboxylase P subunit; n=1; x Tritordeum sp.|Rep: Glycine decarboxylase P subunit - x Tritordeum sp, partial (8%)
BI479146	homologue to UniRef100_Q0DJS1 Cluster: Os05g0235300 protein; n=2; Oryza sativa Japonica Group|Rep: Os05g0235300 protein - Oryza sativa subsp. japonica (Rice), partial (13%)
BI479920	similar to UniRef100_Q7XAP2 Cluster: Aminopropyl transferase; n=1; Oryza sativa Japonica Group|Rep: Aminopropyl transferase - Oryza sativa subsp. japonica (Rice), partial (19%)
BI751291	similar to UniRef100_Q6Z307 Cluster: Lipase class 3-like; n=1; Oryza sativa Japonica Group|Rep: Lipase class 3-like - Oryza sativa subsp. japonica (Rice), partial (16%)
BI751439	homologue to UniRef100_P83970 Cluster: Plasma membrane ATPase; n=1; Triticum aestivum|Rep: Plasma membrane ATPase - Triticum aestivum (Wheat), partial (6%)
BJ211689	similar to UniRef100_A7NVE7 Cluster: Chromosome chr18 scaffold_1, whole genome shotgun sequence; n=1; Vitis vinifera|Rep: Chromosome chr18 scaffold_1, whole genome shotgun sequence - Vitis vinifera (Grape), partial (19%)
BJ214845	UniRef100_Q9ZRR5 Cluster: Tubulin alpha-3 chain; n=2; Triticeae|Rep: Tubulin alpha-3 chain - Hordeum vulgare (Barley), partial (39%)
BJ217684	weakly similar to UniRef100_A7PGI3 Cluster: Chromosome chr17 scaffold_16, whole genome shotgun sequence; n=1; Vitis vinifera|Rep: Chromosome chr17 scaffold_16, whole genome shotgun sequence - Vitis vinifera (Grape), partial (35%)
BJ221844	similar to UniRef100_A7QCI8 Cluster: Chromosome chr12 scaffold_78, whole genome shotgun sequence; n=1; Vitis vinifera|Rep: Chromosome chr12 scaffold_78, whole genome shotgun sequence - Vitis vinifera (Grape), partial (42%)
BJ224867	homologue to UniRef100_Q7X9A6 Cluster: Cytochrome b6-f complex iron-sulfur subunit, chloroplast precursor; n=1; Triticum aestivum|Rep: Cytochrome b6-f complex iron-sulfur subunit, chloroplast precursor - Triticum aestivum (Wheat), partial (76%)
BJ230905	homologue to UniRef100_Q70WD7 Cluster: RAC-ROP-like G-protein; n=1; Hordeum vulgare subsp. vulgare|Rep: RAC-ROP-like G-protein - Hordeum vulgare var. distichum (Two-rowed barley), partial (56%)
BJ230988	homologue to UniRef100_P80269 Cluster: NADH dehydrogenase [ubiquinone] iron-sulfur protein 8, mitochondrial precursor; n=1; Solanum tuberosum|Rep: NADH dehydrogenase [ubiquinone] iron-sulfur protein 8, mitochondrial precursor - Solanum tuberosum (Potato), partial (61%)
BJ231318	similar to UniRef100_A7PEH4 Cluster: Chromosome chr11 scaffold_13, whole genome shotgun sequence; n=1; Vitis vinifera|Rep: Chromosome chr11 scaffold_13, whole genome shotgun sequence - Vitis vinifera (Grape), partial (8%)
BJ235041	UniRef100_Q84QW7 Cluster: Glycogen (Starch) synthase precursor; n=1; Triticum aestivum|Rep: Glycogen (Starch) synthase precursor - Triticum aestivum (Wheat), partial (27%)
BJ237137
BJ239491
BJ242908	similar to UniRef100_Q02437 Cluster: Glucan endo-1,3-beta-glucosidase GIV ((1->3)-beta-glucan endohydrolase GIV) ((1->3)-beta-glucanase isoenzyme GIV); n=1; Hordeum vulgare|Rep: Glucan endo-1,3-beta-glucosidase GIV ((1->3)-beta-glucan endohydrolase GIV) ((1->3)-beta-glucanase isoenzyme GIV) - Hordeum vulgare (Barley), partial (51%)
BJ245022
BJ246411	homologue to UniRef100_Q0DJT2 Cluster: Os05g0230900 protein; n=4; Oryza sativa|Rep: Os05g0230900 protein - Oryza sativa subsp. japonica (Rice), partial (65%)
BJ260191	homologue to UniRef100_Q0DXR0 Cluster: Os02g0738900 protein; n=3; Oryza sativa|Rep: Os02g0738900 protein - Oryza sativa subsp. japonica (Rice), partial (18%)
BJ264045	homologue to UniRef100_Q8VWW3 Cluster: Glutathione transferase; n=1; Hordeum vulgare subsp. vulgare|Rep: Glutathione transferase - Hordeum vulgare var. distichum (Two-rowed barley), partial (56%)
BJ265283	homologue to UniRef100_Q9LLD7 Cluster: Fructose-bisphosphate aldolase; n=1; Avena sativa|Rep: Fructose-bisphosphate aldolase - Avena sativa (Oat), partial (27%)
BJ265602	gb|AF168844.1|AF168844 Festuca rubra 18S small subunit ribosomal RNA gene, complete sequence, partial (22%)
BJ265778	similar to UniRef100_Q9XGU8 Cluster: NADP-specific isocitrate dehydrogenase; n=3; Oryza sativa|Rep: NADP-specific isocitrate dehydrogenase - Oryza sativa (Rice), partial (16%)
BJ268297	similar to UniRef100_A4URL6 Cluster: MutS-like protein 5; n=1; Arabidopsis thaliana|Rep: MutS-like protein 5 - Arabidopsis thaliana (Mouse-ear cress), partial (19%)
BJ268670	similar to UniRef100_Q9M4V1 Cluster: Glycerol-3-phosphate acyltransferase; n=1; Elaeis guineensis|Rep: Glycerol-3-phosphate acyltransferase - Elaeis guineensis var. tenera (Oil palm), partial (8%)
BJ271351	similar to UniRef100_A8YQV0 Cluster: UDP-glucose dehydrogenase; n=1; Bambusa oldhamii|Rep: UDP-glucose dehydrogenase - Bambusa oldhamii (Giant timber bamboo), partial (28%)
BJ273444	similar to UniRef100_A6TAB4 Cluster: ABC-type transport system, permease component; n=1; Klebsiella pneumoniae subsp. pneumoniae MGH 78578|Rep: ABC-type transport system, permease component - Klebsiella pneumoniae subsp. pneumoniae (strain ATCC 700721 / MGH78578), partial (5%)
BJ275041	homologue to UniRef100_Q7XAM7 Cluster: Phosphatidylinositol-4-phosphate 5-kinase-like protein; n=1; Oryza sativa Japonica Group|Rep: Phosphatidylinositol-4-phosphate 5-kinase-like protein - Oryza sativa subsp. japonica (Rice), partial (7%)
BJ279526	weakly similar to UniRef100_A7P4V9 Cluster: Chromosome chr4 scaffold_6, whole genome shotgun sequence; n=1; Vitis vinifera|Rep: Chromosome chr4 scaffold_6, whole genome shotgun sequence - Vitis vinifera (Grape), partial (12%)
BJ287171	similar to gb|L25708.1|CYGRRNAA Calyptogena sp. ribosomal RNA, partial (15%)
BJ302238	similar to UniRef100_A7PRW3 Cluster: Chromosome chr14 scaffold_27, whole genome shotgun sequence; n=1; Vitis vinifera|Rep: Chromosome chr14 scaffold_27, whole genome shotgun sequence - Vitis vinifera (Grape), partial (11%)
BJ306945	similar to UniRef100_A2X8M2 Cluster: DNA topoisomerase 2; n=1; Oryza sativa Indica Group|Rep: DNA topoisomerase 2 - Oryza sativa subsp. indica (Rice), partial (6%)
BJ307545	similar to UniRef100_A9SQ80 Cluster: Predicted protein; n=1; Physcomitrella patens subsp. patens|Rep: Predicted protein - Physcomitrella patens subsp. patens, partial (52%)
BJ308744	UniRef100_A3KLL4 Cluster: Malate dehydrogenase; n=2; Triticum aestivum|Rep: Malate dehydrogenase - Triticum aestivum (Wheat), partial (44%)
BJ309199	UniRef100_O23983 Cluster: Ascorbate peroxidase; n=2; Hordeum vulgare|Rep: Ascorbate peroxidase - Hordeum vulgare (Barley), partial (53%)
BJ310725	homologue to UniRef100_A3BLD9 Cluster: Adenylyl-sulfate kinase; n=1; Oryza sativa Japonica Group|Rep: Adenylyl-sulfate kinase - Oryza sativa subsp. japonica (Rice), partial (56%)
BJ318706	weakly similar to UniRef100_A9TJ92 Cluster: Cellulose synthase-like D1, glycosyltransferase family 2 protein; n=1; Physcomitrella patens subsp. patens|Rep: Cellulose synthase-like D1, glycosyltransferase family 2 protein - Physcomitrella patens subsp. patens, partial (8%)
BJ319845	UniRef100_P29305 Cluster: 14-3-3-like protein A; n=1; Hordeum vulgare|Rep: 14-3-3-like protein A - Hordeum vulgare (Barley), partial (38%)
BJ321173
BJ322554	similar to UniRef100_Q4U0Z6 Cluster: Cellulose synthase BoCesA4b; n=1; Bambusa oldhamii|Rep: Cellulose synthase BoCesA4b - Bambusa oldhamii (Giant timber bamboo), partial (12%)
BM137444	homologue to UniRef100_Q2L7E7 Cluster: Rust resistance gene ABC1041; n=1; Hordeum vulgare subsp. vulgare|Rep: Rust resistance gene ABC1041 - Hordeum vulgare var. distichum (Two-rowed barley), partial (40%)
BQ161672	weakly similar to UniRef100_A7QMN6 Cluster: Chromosome chr19 scaffold_126, whole genome shotgun sequence; n=1; Vitis vinifera|Rep: Chromosome chr19 scaffold_126, whole genome shotgun sequence - Vitis vinifera (Grape), partial (6%)
BQ166690	similar to UniRef100_Q109K4 Cluster: HAD-superfamily hydrolase, subfamily IA, variant 3 containing protein, expressed; n=1; Oryza sativa Japonica Group|Rep: HAD-superfamily hydrolase, subfamily IA, variant 3 containing protein, expressed - Oryza sativa subsp. japonica (Rice), partial (6%)
BQ169432	UniRef100_Q24M29 Cluster: Starch branching enzyme IIb; n=3; Triticeae|Rep: Starch branching enzyme IIb - Triticum aestivum (Wheat), partial (8%)
BQ169791
BQ170995	weakly similar to UniRef100_Q94F44 Cluster: AT3g03980/T11I18_9; n=1; Arabidopsis thaliana|Rep: AT3g03980/T11I18_9 - Arabidopsis thaliana (Mouse-ear cress), partial (44%)
BQ171892	similar to UniRef100_Q9LQN6 Cluster: Probable protein phosphatase 2C POLTERGEIST-LIKE 5; n=1; Arabidopsis thaliana|Rep: Probable protein phosphatase 2C POLTERGEIST-LIKE 5 - Arabidopsis thaliana (Mouse-ear cress), partial (15%)
BQ172292	weakly similar to UniRef100_P93551 Cluster: Peroxidase precursor; n=1; Spinacia oleracea|Rep: Peroxidase precursor - Spinacia oleracea (Spinach), partial (17%)
BQ236836
BQ236895	homologue to UniRef100_P31923 Cluster: Sucrose synthase 2; n=1; Hordeum vulgare|Rep: Sucrose synthase 2 - Hordeum vulgare (Barley), partial (10%)
BQ237279	similar to UniRef100_A2Y3B5 Cluster: Guanine nucleotide-binding protein alpha-1 subunit; n=2; Oryza sativa|Rep: Guanine nucleotide-binding protein alpha-1 subunit - Oryza sativa subsp. indica (Rice), partial (18%)
BQ237371	homologue to UniRef100_Q2R859 Cluster: Expressed protein; n=1; Oryza sativa Japonica Group|Rep: Expressed protein - Oryza sativa subsp. japonica (Rice), partial (9%)
BQ237418	similar to UniRef100_Q0DQZ0 Cluster: Os03g0434500 protein; n=1; Oryza sativa Japonica Group|Rep: Os03g0434500 protein - Oryza sativa subsp. japonica (Rice), partial (62%)
BQ238080	similar to UniRef100_Q0DHC4 Cluster: Os05g0476200 protein; n=1; Oryza sativa Japonica Group|Rep: Os05g0476200 protein - Oryza sativa subsp. japonica (Rice), partial (11%)
BQ239603	similar to UniRef100_Q0DVT4 Cluster: Os03g0114000 protein; n=2; Oryza sativa Japonica Group|Rep: Os03g0114000 protein - Oryza sativa subsp. japonica (Rice), partial (26%)
BQ240465	weakly similar to UniRef100_A7NUS3 Cluster: Chromosome chr18 scaffold_1, whole genome shotgun sequence; n=1; Vitis vinifera|Rep: Chromosome chr18 scaffold_1, whole genome shotgun sequence - Vitis vinifera (Grape), partial (35%)
BQ241533	UniRef100_Q8MTW7 Cluster: Venom peptide 2; n=1; Mesobuthus martensii|Rep: Venom peptide 2 - Mesobuthus martensii (Manchurian scorpion) (Buthus martensii), partial (15%)
BQ243016	similar to UniRef100_Q687E1 Cluster: Nucleotide pyrophosphatase/phosphodiesterase; n=2; Hordeum vulgare|Rep: Nucleotide pyrophosphatase/phosphodiesterase - Hordeum vulgare (Barley), partial (35%)
BQ243150	homologue to UniRef100_Q8LK23 Cluster: Peroxidase 1; n=2; Triticeae|Rep: Peroxidase 1 - Triticum aestivum (Wheat), partial (33%)
BQ243881	similar to UniRef100_Q0D3C2 Cluster: Os07g0694300 protein; n=2; Oryza sativa Japonica Group|Rep: Os07g0694300 protein - Oryza sativa subsp. japonica (Rice), partial (23%)
BQ244137	similar to UniRef100_Q72GD7 Cluster: NADH-quinone oxidoreductase chain J; n=1; Thermus thermophilus HB27|Rep: NADH-quinone oxidoreductase chain J - Thermus thermophilus (strain HB27 / ATCC BAA-163 / DSM 7039), partial (8%)
BQ244185	similar to UniRef100_Q93XI4 Cluster: N-carbamoylputrescine amidase; n=1; Oryza sativa Japonica Group|Rep: N-carbamoylputrescine amidase - Oryza sativa subsp. japonica (Rice), partial (26%)
BQ244953	homologue to UniRef100_Q8RUU6 Cluster: Pyruvate decarboxylase; n=1; Zea mays|Rep: Pyruvate decarboxylase - Zea mays (Maize), partial (25%)
BQ245371	homologue to UniRef100_Q673G1 Cluster: Ent-kaurene oxidase 1; n=1; Hordeum vulgare subsp. vulgare|Rep: Ent-kaurene oxidase 1 - Hordeum vulgare var. distichum (Two-rowed barley), partial (45%)
BQ247004	weakly similar to UniRef100_Q0PHB0 Cluster: Flavonol synthase; n=1; Fragaria x ananassa|Rep: Flavonol synthase - Fragaria ananassa (Strawberry), partial (43%)
BQ606964	similar to UniRef100_Q6Z3C0 Cluster: Acid phosphatase-like; n=1; Oryza sativa Japonica Group|Rep: Acid phosphatase-like - Oryza sativa subsp. japonica (Rice), partial (78%)
BQ607108
BQ608291	homologue to UniRef100_Q84UH6 Cluster: Dehydroascorbate reductase; n=2; Triticum|Rep: Dehydroascorbate reductase - Triticum aestivum (Wheat), partial (63%)
BQ608899	homologue to UniRef100_Q7X9L3 Cluster: Formate dehydrogenase; n=1; Triticum aestivum|Rep: Formate dehydrogenase - Triticum aestivum (Wheat), partial (47%)
BQ608909	similar to UniRef100_Q946X5 Cluster: Vacuolar H+-pyrophosphatase; n=1; Prunus persica|Rep: Vacuolar H+-pyrophosphatase - Prunus persica (Peach), partial (20%)
BQ620068	weakly similar to UniRef100_A1YKG2 Cluster: Acyl-ATP thioesterase; n=1; Brachypodium sylvaticum|Rep: Acyl-ATP thioesterase - Brachypodium sylvaticum (False brome), partial (17%)
BQ744509	similar to UniRef100_Q652K2 Cluster: Glycosyl transferase family 8 protein-like; n=1; Oryza sativa Japonica Group|Rep: Glycosyl transferase family 8 protein-like - Oryza sativa subsp. japonica (Rice), partial (25%)
BQ838203	weakly similar to UniRef100_A7QPN6 Cluster: Chromosome chr10 scaffold_138, whole genome shotgun sequence; n=1; Vitis vinifera|Rep: Chromosome chr10 scaffold_138, whole genome shotgun sequence - Vitis vinifera (Grape), partial (44%)
BQ838987	homologue to UniRef100_P28038 Cluster: Naringenin,2-oxoglutarate 3-dioxygenase; n=1; Hordeum vulgare|Rep: Naringenin,2-oxoglutarate 3-dioxygenase - Hordeum vulgare (Barley), partial (18%)
BQ901313	weakly similar to UniRef100_A7QPI0 Cluster: Chromosome chr18 scaffold_137, whole genome shotgun sequence; n=1; Vitis vinifera|Rep: Chromosome chr18 scaffold_137, whole genome shotgun sequence - Vitis vinifera (Grape), partial (11%)
BQ904900	homologue to UniRef100_Q117G3 Cluster: PBS lyase HEAT-like repeat; n=1; Trichodesmium erythraeum IMS101|Rep: PBS lyase HEAT-like repeat - Trichodesmium erythraeum (strain IMS101), partial (5%)
BU100770	homologue to UniRef100_Q4AEI9 Cluster: Fructan:fructan 1-fructosyltransferase; n=1; Triticum aestivum|Rep: Fructan:fructan 1-fructosyltransferase - Triticum aestivum (Wheat), partial (21%)
CA484028
CA484953	homologue to UniRef100_Q94IM8 Cluster: P-type ATPase; n=1; Hordeum vulgare|Rep: P-type ATPase - Hordeum vulgare (Barley), partial (33%)
CA497551	similar to UniRef100_Q652S1 Cluster: Fructose-bisphosphate aldolase; n=1; Oryza sativa Japonica Group|Rep: Fructose-bisphosphate aldolase - Oryza sativa subsp. japonica (Rice), partial (19%)
CA497711	similar to UniRef100_Q69IM3 Cluster: Bromodomain protein 103-like; n=1; Oryza sativa Japonica Group|Rep: Bromodomain protein 103-like - Oryza sativa subsp. japonica (Rice), partial (15%)
CA498496	similar to UniRef100_A7QR39 Cluster: Chromosome undetermined scaffold_147, whole genome shotgun sequence; n=1; Vitis vinifera|Rep: Chromosome undetermined scaffold_147, whole genome shotgun sequence - Vitis vinifera (Grape), partial (18%)
CA498664	homologue to UniRef100_Q9DEC7 Cluster: DN p63 alpha; n=1; Gallus gallus|Rep: DN p63 alpha - Gallus gallus (Chicken), partial (2%)
CA499076	similar to UniRef100_Q0JJC7 Cluster: Os01g0748000 protein; n=1; Oryza sativa Japonica Group|Rep: Os01g0748000 protein - Oryza sativa subsp. japonica (Rice), partial (7%)
CA499386	similar to UniRef100_A2X8M2 Cluster: DNA topoisomerase 2; n=1; Oryza sativa Indica Group|Rep: DNA topoisomerase 2 - Oryza sativa subsp. indica (Rice), partial (8%)
CA499683	similar to UniRef100_A7PIN5 Cluster: Chromosome chr13 scaffold_17, whole genome shotgun sequence; n=1; Vitis vinifera|Rep: Chromosome chr13 scaffold_17, whole genome shotgun sequence - Vitis vinifera (Grape), partial (54%)
CA500122	homologue to UniRef100_Q2L3T0 Cluster: Subtilisin-like protease; n=1; Triticum aestivum|Rep: Subtilisin-like protease - Triticum aestivum (Wheat), partial (25%)
CA500174	similar to UniRef100_A7Q493 Cluster: Chromosome chr9 scaffold_49, whole genome shotgun sequence; n=1; Vitis vinifera|Rep: Chromosome chr9 scaffold_49, whole genome shotgun sequence - Vitis vinifera (Grape), partial (12%)
CA501934	homologue to UniRef100_Q1AGM3 Cluster: Cytochrome c oxidase subunit I; n=1; Anyphaena pectorosa|Rep: Cytochrome c oxidase subunit I - Anyphaena pectorosa, partial (6%)
CA593475	similar to UniRef100_Q3L1H0 Cluster: Glycolate oxidase; n=1; Brassica napus|Rep: Glycolate oxidase - Brassica napus (Rape), partial (37%)
CA595174	similar to UniRef100_Q0DL03 Cluster: Os05g0132100 protein; n=1; Oryza sativa Japonica Group|Rep: Os05g0132100 protein - Oryza sativa subsp. japonica (Rice), partial (8%)
CA596613
CA597327	similar to UniRef100_A3BPR9 Cluster: DNA-directed RNA polymerase; n=1; Oryza sativa Japonica Group|Rep: DNA-directed RNA polymerase - Oryza sativa subsp. japonica (Rice), partial (6%)
CA597950	homologue to UniRef100_P40880 Cluster: Carbonic anhydrase, chloroplast precursor; n=1; Hordeum vulgare|Rep: Carbonic anhydrase, chloroplast precursor - Hordeum vulgare (Barley), partial (8%)
CA598002
CA599131	homologue to UniRef100_Q8VX48 Cluster: Phosphoglucomutase; n=1; Triticum aestivum|Rep: Phosphoglucomutase - Triticum aestivum (Wheat), partial (14%)
CA599908	similar to UniRef100_A9U173 Cluster: Predicted protein; n=1; Physcomitrella patens subsp. patens|Rep: Predicted protein -, partial (1%)
CA599971	homologue to UniRef100_Q0J1S6 Cluster: Os09g0415800 protein; n=2; Oryza sativa Japonica Group|Rep: Os09g0415800 protein - Oryza sativa subsp. japonica (Rice), partial (38%)
CA600132	similar to UniRef100_Q84XQ5 Cluster: Glyoxalase II; n=1; Brassica juncea|Rep: Glyoxalase II - Brassica juncea (Leaf mustard) (Indian mustard), partial (37%)
CA600155
CA600334	homologue to UniRef100_P46226 Cluster: Triosephosphate isomerase, cytosolic; n=1; Secale cereale|Rep: Triosephosphate isomerase, cytosolic - Secale cereale (Rye), partial (32%)
CA600977	homologue to UniRef100_Q19D39 Cluster: Magnesium chelatase 40-kDa subunit; n=1; Hordeum vulgare subsp. vulgare|Rep: Magnesium chelatase 40-kDa subunit - Hordeum vulgare var. distichum (Two-rowed barley), partial (24%)
CA600984	homologue to UniRef100_P37833 Cluster: Aspartate aminotransferase, cytoplasmic; n=5; Magnoliophyta|Rep: Aspartate aminotransferase, cytoplasmic - Oryza sativa subsp. japonica (Rice), partial (31%)
CA602546	similar to UniRef100_Q0DKZ2 Cluster: Os05g0134400 protein; n=1; Oryza sativa Japonica Group|Rep: Os05g0134400 protein - Oryza sativa subsp. japonica (Rice), partial (48%)
CA603089	similar to UniRef100_Q93XF8 Cluster: Kinesin heavy chain; n=1; Zea mays|Rep: Kinesin heavy chain - Zea mays (Maize), partial (25%)
CA603667	homologue to UniRef100_Q0JCE5 Cluster: Os04g0476100 protein; n=3; Oryza sativa Japonica Group|Rep: Os04g0476100 protein - Oryza sativa subsp. japonica (Rice), partial (28%)
CA603807	homologue to UniRef100_Q0INI9 Cluster: Os12g0443700 protein; n=2; Oryza sativa Japonica Group|Rep: Os12g0443700 protein - Oryza sativa subsp. japonica (Rice), partial (29%)
CA604015	similar to UniRef100_UPI00001623A9 Cluster: ATGSL03 (GLUCAN SYNTHASE-LIKE 3); 1,3-beta-glucan synthase/ transferase, transferring glycosyl groups; n=1; Arabidopsis thaliana|Rep: ATGSL03 (GLUCAN SYNTHASE-LIKE 3); 1,3-beta-glucan synthase/ transferase, transferring glycosyl groups - Arabidopsis thaliana, partial (5%)
CA604192	homologue to UniRef100_Q4U0Z3 Cluster: Cellulose synthase BoCesA7; n=1; Bambusa oldhamii|Rep: Cellulose synthase BoCesA7 - Bambusa oldhamii (Giant timber bamboo), partial (18%)
CA604638	similar to UniRef100_Q9LLI1 Cluster: Cellulose synthase-9; n=1; Zea mays|Rep: Cellulose synthase-9 - Zea mays (Maize), partial (11%)
CA604979	homologue to UniRef100_Q9ZRI8 Cluster: Formate dehydrogenase, mitochondrial precursor; n=1; Hordeum vulgare|Rep: Formate dehydrogenase, mitochondrial precursor - Hordeum vulgare (Barley), partial (18%)
CA605028	similar to UniRef100_Q75I93 Cluster: Beta-glucosidase; n=3; Oryza sativa|Rep: Beta-glucosidase - Oryza sativa subsp. japonica (Rice), partial (13%)
CA605331	UniRef100_Q42841 Cluster: Cytochrome c oxidase polypeptide Vc; n=1; Hordeum vulgare|Rep: Cytochrome c oxidase polypeptide Vc - Hordeum vulgare (Barley), partial (70%)
CA605702	similar to UniRef100_Q0JGZ6-2 Cluster: Isoform 2 of Q0JGZ6 ; n=1; Oryza sativa Japonica Group|Rep: Isoform 2 of Q0JGZ6 - Oryza sativa subsp. japonica (Rice), partial (51%)
CA606285	UniRef100_P29305 Cluster: 14-3-3-like protein A; n=1; Hordeum vulgare|Rep: 14-3-3-like protein A - Hordeum vulgare (Barley), partial (33%)
CA607918	similar to UniRef100_A7PN29 Cluster: Chromosome chr14 scaffold_21, whole genome shotgun sequence; n=1; Vitis vinifera|Rep: Chromosome chr14 scaffold_21, whole genome shotgun sequence - Vitis vinifera (Grape), partial (19%)
CA607983	similar to UniRef100_Q0ILF8 Cluster: Dihydroxyacetone kinase-like protein; n=2; Oryza sativa Japonica Group|Rep: Dihydroxyacetone kinase-like protein - Oryza sativa subsp. japonica (Rice), partial (26%)
CA608457	weakly similar to UniRef100_Q0ZA67 Cluster: Peroxidase; n=1; Citrus maxima|Rep: Peroxidase - Citrus maxima (Pummelo) (Citrus grandis), partial (33%)
CA608524	homologue to UniRef100_Q8MU28 Cluster: Alpha-tubulin; n=1; Halteria grandinella|Rep: Alpha-tubulin - Halteria grandinella, partial (30%)
CA609253	similar to UniRef100_A6MZD2 Cluster: Fructokinase; n=2; Oryza sativa Indica Group|Rep: Fructokinase - Oryza sativa subsp. indica (Rice), partial (44%)
CA609632	similar to UniRef100_O49973 Cluster: Kinase associated protein phosphatase; n=1; Zea mays|Rep: Kinase associated protein phosphatase - Zea mays (Maize), partial (10%)
CA609962	homologue to UniRef100_Q6RUJ2 Cluster: Glutamine synthetase; n=1; Triticum aestivum|Rep: Glutamine synthetase - Triticum aestivum (Wheat), partial (38%)
CA610555	similar to UniRef100_Q2R1V8 Cluster: GDP-mannose 3,5-epimerase 2; n=2; Oryza sativa Japonica Group|Rep: GDP-mannose 3,5-epimerase 2 - Oryza sativa subsp. japonica (Rice), partial (13%)
CA611422
CA611704	similar to UniRef100_Q53NQ7 Cluster: Protein-tyrosine phosphatase; n=1; Oryza sativa Japonica Group|Rep: Protein-tyrosine phosphatase - Oryza sativa subsp. japonica (Rice), partial (16%)
CA612672	similar to UniRef100_Q1ZZ94 Cluster: Geranylgeranyl diphosphate synthase; n=1; Zingiber officinale|Rep: Geranylgeranyl diphosphate synthase - Zingiber officinale (Ginger), partial (76%)
CA612918	homologue to UniRef100_Q4U0Z6 Cluster: Cellulose synthase BoCesA4b; n=1; Bambusa oldhamii|Rep: Cellulose synthase BoCesA4b - Bambusa oldhamii (Giant timber bamboo), partial (13%)
CA613771	similar to UniRef100_A7P069 Cluster: Chromosome chr6 scaffold_3, whole genome shotgun sequence; n=1; Vitis vinifera|Rep: Chromosome chr6 scaffold_3, whole genome shotgun sequence - Vitis vinifera (Grape), partial (14%)
CA614107	homologue to UniRef100_Q6B6M0 Cluster: UDP-D-glucuronate decarboxylase; n=1; Hordeum vulgare|Rep: UDP-D-glucuronate decarboxylase - Hordeum vulgare (Barley), partial (37%)
CA614132	homologue to UniRef100_A7P012 Cluster: Chromosome chr6 scaffold_3, whole genome shotgun sequence; n=1; Vitis vinifera|Rep: Chromosome chr6 scaffold_3, whole genome shotgun sequence - Vitis vinifera (Grape), partial (7%)
CA614249	homologue to UniRef100_Q1W5S1 Cluster: Sister of ramosa 3; n=1; Eragrostis tef|Rep: Sister of ramosa 3 - Eragrostis tef, partial (16%)
CA615182
CA616793	homologue to UniRef100_P09195 Cluster: Fructose-1,6-bisphosphatase, chloroplast precursor; n=1; Triticum aestivum|Rep: Fructose-1,6-bisphosphatase, chloroplast precursor - Triticum aestivum (Wheat), partial (21%)
CA617471	similar to UniRef100_Q10CE4 Cluster: Expressed protein; n=1; Oryza sativa Japonica Group|Rep: Expressed protein - Oryza sativa subsp. japonica (Rice), partial (17%)
CA618528	similar to UniRef100_A7P069 Cluster: Chromosome chr6 scaffold_3, whole genome shotgun sequence; n=1; Vitis vinifera|Rep: Chromosome chr6 scaffold_3, whole genome shotgun sequence - Vitis vinifera (Grape), partial (6%)
CA618675	homologue to UniRef100_Q8GZC0 Cluster: Thylakoid-bound ascorbate peroxidase; n=1; Triticum aestivum|Rep: Thylakoid-bound ascorbate peroxidase - Triticum aestivum (Wheat), partial (40%)
CA618750	homologue to UniRef100_Q19D39 Cluster: Magnesium chelatase 40-kDa subunit; n=1; Hordeum vulgare subsp. vulgare|Rep: Magnesium chelatase 40-kDa subunit - Hordeum vulgare var. distichum (Two-rowed barley), partial (20%)
CA619311	similar to UniRef100_A7P069 Cluster: Chromosome chr6 scaffold_3, whole genome shotgun sequence; n=1; Vitis vinifera|Rep: Chromosome chr6 scaffold_3, whole genome shotgun sequence - Vitis vinifera (Grape), partial (6%)
CA621390	similar to UniRef100_Q4KUK8 Cluster: Cinnamoyl-CoA reductase; n=1; Triticum aestivum|Rep: Cinnamoyl-CoA reductase - Triticum aestivum (Wheat), partial (12%)
CA622033	similar to UniRef100_A7NUF7 Cluster: Chromosome chr18 scaffold_1, whole genome shotgun sequence; n=1; Vitis vinifera|Rep: Chromosome chr18 scaffold_1, whole genome shotgun sequence - Vitis vinifera (Grape), partial (19%)
CA623868	homologue to UniRef100_A4K4Y1 Cluster: Alpha tubulin-2A; n=1; Triticum aestivum|Rep: Alpha tubulin-2A - Triticum aestivum (Wheat), partial (18%)
CA624095	similar to UniRef100_Q43139 Cluster: Fructose-1,6-bisphosphatase, cytosolic; n=1; Saccharum sp.|Rep: Fructose-1,6-bisphosphatase, cytosolic - Saccharum hybrid (Sugarcane), partial (17%)
CA624418	homologue to UniRef100_O22575 Cluster: Glycine decarboxylase P subunit; n=1; x Tritordeum sp.|Rep: Glycine decarboxylase P subunit - x Tritordeum sp, partial (13%)
CA625926	similar to UniRef100_Q19D39 Cluster: Magnesium chelatase 40-kDa subunit; n=1; Hordeum vulgare subsp. vulgare|Rep: Magnesium chelatase 40-kDa subunit - Hordeum vulgare var. distichum (Two-rowed barley), partial (26%)
CA626095
CA626193
CA627864
CA629461	weakly similar to UniRef100_A7Q3Z7 Cluster: Chromosome chr13 scaffold_48, whole genome shotgun sequence; n=1; Vitis vinifera|Rep: Chromosome chr13 scaffold_48, whole genome shotgun sequence - Vitis vinifera (Grape), partial (8%)
CA630307	UniRef100_Q0IKM3 Cluster: Leucine zipper protein zip1; n=1; Triticum aestivum|Rep: Leucine zipper protein zip1 - Triticum aestivum (Wheat), partial (28%)
CA630693	similar to UniRef100_A7P9A2 Cluster: Chromosome chr3 scaffold_8, whole genome shotgun sequence; n=1; Vitis vinifera|Rep: Chromosome chr3 scaffold_8, whole genome shotgun sequence - Vitis vinifera (Grape), partial (19%)
CA630722	homologue to UniRef100_A5NLH4 Cluster: Short-chain dehydrogenase/reductase SDR precursor; n=1; Methylobacterium sp. 4-46|Rep: Short-chain dehydrogenase/reductase SDR precursor - Methylobacterium sp. 4-46, partial (5%)
CA631350	UniRef100_Q7Y070 Cluster: Vacuolar proton-inorganic pyrophosphatase; n=1; Triticum aestivum|Rep: Vacuolar proton-inorganic pyrophosphatase - Triticum aestivum (Wheat), partial (11%)
CA632657	similar to UniRef100_A2ZJA1 Cluster: Argininosuccinate synthase; n=1; Oryza sativa Indica Group|Rep: Argininosuccinate synthase - Oryza sativa subsp. indica (Rice), partial (31%)
CA635120	similar to UniRef100_Q9LLD7 Cluster: Fructose-bisphosphate aldolase; n=1; Avena sativa|Rep: Fructose-bisphosphate aldolase - Avena sativa (Oat), partial (15%)
CA635196	homologue to UniRef100_A4K4Z3 Cluster: Alpha tubulin-1D; n=1; Triticum aestivum|Rep: Alpha tubulin-1D - Triticum aestivum (Wheat), partial (25%)
CA635216	homologue to UniRef100_Q0IKM3 Cluster: Leucine zipper protein zip1; n=1; Triticum aestivum|Rep: Leucine zipper protein zip1 - Triticum aestivum (Wheat), partial (33%)
CA635579	similar to UniRef100_A6N046 Cluster: Chloroplast ATP synthase delta chain; n=4; Oryza sativa|Rep: Chloroplast ATP synthase delta chain - Oryza sativa subsp. indica (Rice), partial (68%)
CA635613	similar to UniRef100_Q75I93 Cluster: Beta-glucosidase; n=3; Oryza sativa|Rep: Beta-glucosidase - Oryza sativa subsp. japonica (Rice), partial (29%)
CA635699	homologue to UniRef100_P09315 Cluster: Glyceraldehyde-3-phosphate dehydrogenase A, chloroplast precursor; n=4; Zea mays|Rep: Glyceraldehyde-3-phosphate dehydrogenase A, chloroplast precursor - Zea mays (Maize), partial (33%)
CA635842	homologue to UniRef100_Q5EFU4 Cluster: Magnesium-protoporphyrin IX monomethyl ester [oxidative] cyclase, chloroplast precursor; n=1; Hordeum vulgare|Rep: Magnesium-protoporphyrin IX monomethyl ester [oxidative] cyclase, chloroplast precursor - Hordeum vulgare (Barley), partial (14%)
CA636005	homologue to UniRef100_Q1W681 Cluster: Vacuolar proton-ATPase subunit A; n=1; Triticum aestivum|Rep: Vacuolar proton-ATPase subunit A - Triticum aestivum (Wheat), partial (14%)
CA636557	similar to UniRef100_Q0D3C2 Cluster: Os07g0694300 protein; n=2; Oryza sativa Japonica Group|Rep: Os07g0694300 protein - Oryza sativa subsp. japonica (Rice), partial (18%)
CA637041	homologue to UniRef100_A9XGD0 Cluster: Cellulose synthase A; n=4; Triticeae|Rep: Cellulose synthase A - Triticum monococcum (Einkorn wheat) (Small spelt), partial (54%)
CA637798	similar to UniRef100_A7PEH4 Cluster: Chromosome chr11 scaffold_13, whole genome shotgun sequence; n=1; Vitis vinifera|Rep: Chromosome chr11 scaffold_13, whole genome shotgun sequence - Vitis vinifera (Grape), partial (3%)
CA638780	similar to UniRef100_A7P012 Cluster: Chromosome chr6 scaffold_3, whole genome shotgun sequence; n=1; Vitis vinifera|Rep: Chromosome chr6 scaffold_3, whole genome shotgun sequence - Vitis vinifera (Grape), partial (23%)
CA638808	homologue to UniRef100_Q2R1V8 Cluster: GDP-mannose 3,5-epimerase 2; n=2; Oryza sativa Japonica Group|Rep: GDP-mannose 3,5-epimerase 2 - Oryza sativa subsp. japonica (Rice), partial (31%)
CA639013	homologue to UniRef100_Q0JCE5 Cluster: Os04g0476100 protein; n=3; Oryza sativa Japonica Group|Rep: Os04g0476100 protein - Oryza sativa subsp. japonica (Rice), partial (7%)
CA639207	UniRef100_Q8VX48 Cluster: Phosphoglucomutase; n=1; Triticum aestivum|Rep: Phosphoglucomutase - Triticum aestivum (Wheat), partial (23%)
CA640077	homologue to UniRef100_Q5I285 Cluster: Minichromosome maintenance protein; n=1; Zea mays|Rep: Minichromosome maintenance protein - Zea mays (Maize), partial (11%)
CA640379	weakly similar to UniRef100_Q5U1T1 Cluster: Class III peroxidase 12 precursor; n=2; Oryza sativa Japonica Group|Rep: Class III peroxidase 12 precursor - Oryza sativa subsp. japonica (Rice), partial (14%)
CA640534	similar to UniRef100_Q6EQ64 Cluster: PDR-type ABC transporter-like; n=1; Oryza sativa Japonica Group|Rep: PDR-type ABC transporter-like - Oryza sativa subsp. japonica (Rice), partial (14%)
CA640644	similar to UniRef100_Q8GRM2 Cluster: COP1-interacting protein 7 (CIP7)-like; n=1; Oryza sativa Japonica Group|Rep: COP1-interacting protein 7 (CIP7)-like - Oryza sativa subsp. japonica (Rice), partial (5%)
CA640714	similar to UniRef100_Q7F190 Cluster: Malic enzyme; n=1; Oryza sativa Japonica Group|Rep: Malic enzyme - Oryza sativa subsp. japonica (Rice), partial (12%)
CA640830	similar to UniRef100_A7P1Q2 Cluster: Chromosome chr19 scaffold_4, whole genome shotgun sequence; n=1; Vitis vinifera|Rep: Chromosome chr19 scaffold_4, whole genome shotgun sequence - Vitis vinifera (Grape), partial (7%)
CA641099	weakly similar to UniRef100_Q0DLL8 Cluster: Os03g0857500 protein; n=2; Oryza sativa Japonica Group|Rep: Os03g0857500 protein - Oryza sativa subsp. japonica (Rice), partial (26%)
CA641144	UniRef100_Q5QPZ3 Cluster: Glycosyltransferase; n=1; Triticum aestivum|Rep: Glycosyltransferase - Triticum aestivum (Wheat), partial (28%)
CA641161	similar to UniRef100_Q43742 Cluster: Glyoxysomal beta-ketoacyl-thiolase; n=1; Brassica napus|Rep: Glyoxysomal beta-ketoacyl-thiolase - Brassica napus (Rape), partial (21%)
CA642206	homologue to UniRef100_Q9XGU8 Cluster: NADP-specific isocitrate dehydrogenase; n=3; Oryza sativa|Rep: NADP-specific isocitrate dehydrogenase - Oryza sativa (Rice), partial (20%)
CA644641	similar to UniRef100_Q9XGU8 Cluster: NADP-specific isocitrate dehydrogenase; n=3; Oryza sativa|Rep: NADP-specific isocitrate dehydrogenase - Oryza sativa (Rice), partial (13%)
CA646958	homologue to UniRef100_Q9XGU8 Cluster: NADP-specific isocitrate dehydrogenase; n=3; Oryza sativa|Rep: NADP-specific isocitrate dehydrogenase - Oryza sativa (Rice), partial (10%)
CA648647	similar to UniRef100_Q0J9H8 Cluster: Os04g0650900 protein; n=1; Oryza sativa Japonica Group|Rep: Os04g0650900 protein - Oryza sativa subsp. japonica (Rice), partial (14%)
CA648887	homologue to UniRef100_A2I9Y0 Cluster: UGDH; n=1; Boehmeria nivea|Rep: UGDH - Boehmeria nivea (Chinese grass), partial (11%)
CA648895	homologue to UniRef100_Q9LLI1 Cluster: Cellulose synthase-9; n=1; Zea mays|Rep: Cellulose synthase-9 - Zea mays (Maize), partial (6%)
CA649004	similar to UniRef100_Q4U0Z3 Cluster: Cellulose synthase BoCesA7; n=1; Bambusa oldhamii|Rep: Cellulose synthase BoCesA7 - Bambusa oldhamii (Giant timber bamboo), partial (15%)
CA649715	similar to UniRef100_A3FM72 Cluster: Glucose-1-phosphate adenylyltransferase; n=1; Triticum aestivum|Rep: Glucose-1-phosphate adenylyltransferase - Triticum aestivum (Wheat), partial (19%)
CA649975	similar to UniRef100_Q08IT4 Cluster: Peroxidase; n=1; Populus alba|Rep: Peroxidase - Populus alba (White poplar), partial (19%)
CA650110	similar to UniRef100_Q0IWI9 Cluster: Os10g0506200 protein; n=1; Oryza sativa Japonica Group|Rep: Os10g0506200 protein - Oryza sativa subsp. japonica (Rice), partial (12%)
CA650576	weakly similar to UniRef100_A7R201 Cluster: Chromosome undetermined scaffold_388, whole genome shotgun sequence; n=1; Vitis vinifera|Rep: Chromosome undetermined scaffold_388, whole genome shotgun sequence - Vitis vinifera (Grape), partial (7%)
CA651111
CA651193	similar to UniRef100_Q0DKZ2 Cluster: Os05g0134400 protein; n=1; Oryza sativa Japonica Group|Rep: Os05g0134400 protein - Oryza sativa subsp. japonica (Rice), partial (41%)
CA651707
CA653388	weakly similar to UniRef100_A9S8K6 Cluster: Predicted protein; n=1; Physcomitrella patens subsp. patens|Rep: Predicted protein - Physcomitrella patens subsp. patens, partial (17%)
CA654784	homologue to UniRef100_P00871 Cluster: Ribulose bisphosphate carboxylase small chain PWS4.3, chloroplast precursor; n=1; Triticum aestivum|Rep: Ribulose bisphosphate carboxylase small chain PWS4.3, chloroplast precursor - Triticum aestivum (Wheat), partial (30%)
CA655396	UniRef100_Q0IKM3 Cluster: Leucine zipper protein zip1; n=1; Triticum aestivum|Rep: Leucine zipper protein zip1 - Triticum aestivum (Wheat), partial (30%)
CA655796	homologue to UniRef100_Q1PBI4 Cluster: Glucose-6-phosphate isomerase; n=1; Hordeum vulgare|Rep: Glucose-6-phosphate isomerase - Hordeum vulgare (Barley), partial (10%)
CA656497	similar to UniRef100_A2YQL4 Cluster: Fructokinase-2; n=2; Oryza sativa|Rep: Fructokinase-2 - Oryza sativa subsp. indica (Rice), partial (20%)
CA656525	similar to UniRef100_A7QTU1 Cluster: Chromosome undetermined scaffold_171, whole genome shotgun sequence; n=1; Vitis vinifera|Rep: Chromosome undetermined scaffold_171, whole genome shotgun sequence - Vitis vinifera (Grape), partial (7%)
CA657088
CA658423	UniRef100_P26302 Cluster: Phosphoribulokinase, chloroplast precursor; n=1; Triticum aestivum|Rep: Phosphoribulokinase, chloroplast precursor - Triticum aestivum (Wheat), partial (32%)
CA661101	similar to UniRef100_A7PPW2 Cluster: Chromosome chr18 scaffold_24, whole genome shotgun sequence; n=1; Vitis vinifera|Rep: Chromosome chr18 scaffold_24, whole genome shotgun sequence - Vitis vinifera (Grape), partial (6%)
CA662324	homologue to UniRef100_Q8RUU6 Cluster: Pyruvate decarboxylase; n=1; Zea mays|Rep: Pyruvate decarboxylase - Zea mays (Maize), partial (18%)
CA663450	similar to UniRef100_A7P012 Cluster: Chromosome chr6 scaffold_3, whole genome shotgun sequence; n=1; Vitis vinifera|Rep: Chromosome chr6 scaffold_3, whole genome shotgun sequence - Vitis vinifera (Grape), partial (18%)
CA663741	homologue to UniRef100_Q9SCN8 Cluster: Cell division control protein 48 homolog D; n=1; Arabidopsis thaliana|Rep: Cell division control protein 48 homolog D - Arabidopsis thaliana (Mouse-ear cress), partial (11%)
CA664616	similar to UniRef100_A2ZIH1 Cluster: Fructose-bisphosphate aldolase; n=1; Oryza sativa Indica Group|Rep: Fructose-bisphosphate aldolase - Oryza sativa subsp. indica (Rice), partial (20%)
CA665314	homologue to UniRef100_A3KLL4 Cluster: Malate dehydrogenase; n=2; Triticum aestivum|Rep: Malate dehydrogenase - Triticum aestivum (Wheat), partial (42%)
CA669279	UniRef100_A6XMY7 Cluster: Cobalamin-independent methionine synthase; n=1; Triticum monococcum|Rep: Cobalamin-independent methionine synthase - Triticum monococcum (Einkorn wheat) (Small spelt), partial (22%)
CA670929	homologue to UniRef100_P55307 Cluster: Catalase isozyme 1; n=2; Hordeum vulgare|Rep: Catalase isozyme 1 - Hordeum vulgare (Barley), partial (13%)
CA671205	homologue to UniRef100_A3KLL4 Cluster: Malate dehydrogenase; n=2; Triticum aestivum|Rep: Malate dehydrogenase - Triticum aestivum (Wheat), partial (17%)
CA671225	UniRef100_A7R0F4 Cluster: Chromosome undetermined scaffold_306, whole genome shotgun sequence; n=1; Vitis vinifera|Rep: Chromosome undetermined scaffold_306, whole genome shotgun sequence - Vitis vinifera (Grape), partial (53%)
CA671326	UniRef100_P26667 Cluster: Ribulose bisphosphate carboxylase small chain PW9, chloroplast precursor; n=1; Triticum aestivum|Rep: Ribulose bisphosphate carboxylase small chain PW9, chloroplast precursor - Triticum aestivum (Wheat), partial (23%)
CA673908	similar to UniRef100_A3KLL4 Cluster: Malate dehydrogenase; n=2; Triticum aestivum|Rep: Malate dehydrogenase - Triticum aestivum (Wheat), partial (10%)
CA676705	similar to UniRef100_O22486 Cluster: Fructose-bisphosphate aldolase; n=1; Oryza sativa|Rep: Fructose-bisphosphate aldolase -, partial (17%)
CA676808	homologue to UniRef100_P46285 Cluster: Sedoheptulose-1,7-bisphosphatase, chloroplast precursor (Sedoheptulose bisphosphatase) (SBPase) (SED(1,7)P2ase); n=1; Triticum aestivum|Rep: Sedoheptulose-1,7-bisphosphatase, chloroplast precursor (Sedoheptulose bisphosphatase) (SBPase) (SED(1,7)P2ase) - Triticum aestivum (Wheat), partial (17%)
CA676958	similar to UniRef100_A2YQL4 Cluster: Fructokinase-2; n=2; Oryza sativa|Rep: Fructokinase-2 - Oryza sativa subsp. indica (Rice), partial (19%)
CA677180	similar to UniRef100_A7QVC7 Cluster: Chromosome chr2 scaffold_187, whole genome shotgun sequence; n=1; Vitis vinifera|Rep: Chromosome chr2 scaffold_187, whole genome shotgun sequence - Vitis vinifera (Grape), partial (22%)
CA677701	similar to UniRef100_Q9LLD7 Cluster: Fructose-bisphosphate aldolase; n=1; Avena sativa|Rep: Fructose-bisphosphate aldolase - Avena sativa (Oat), partial (10%)
CA677906
CA678584	homologue to UniRef100_Q7X9A6 Cluster: Cytochrome b6-f complex iron-sulfur subunit, chloroplast precursor; n=1; Triticum aestivum|Rep: Cytochrome b6-f complex iron-sulfur subunit, chloroplast precursor - Triticum aestivum (Wheat), partial (37%)
CA678585	homologue to UniRef100_Q9LLD7 Cluster: Fructose-bisphosphate aldolase; n=1; Avena sativa|Rep: Fructose-bisphosphate aldolase - Avena sativa (Oat), partial (32%)
CA680101	similar to UniRef100_Q6RJ32 Cluster: Fructose-bisphosphate aldolase; n=1; Pandanus amaryllifolius|Rep: Fructose-bisphosphate aldolase - Pandanus amaryllifolius, partial (42%)
CA680900	homologue to UniRef100_O22486 Cluster: Fructose-bisphosphate aldolase; n=1; Oryza sativa|Rep: Fructose-bisphosphate aldolase -, partial (17%)
CA681065	similar to UniRef100_A8CF52 Cluster: Glycerophosphodiester phosphodiesterase; n=1; Brassica rapa|Rep: Glycerophosphodiester phosphodiesterase - Brassica campestris (Field mustard), partial (9%)
CA681090	similar to UniRef100_Q0JLK8 Cluster: Os01g0592900 protein; n=2; Oryza sativa Japonica Group|Rep: Os01g0592900 protein - Oryza sativa subsp. japonica (Rice), partial (3%)
CA681861	homologue to UniRef100_A6XMY8 Cluster: Methylenetetrahydrofolate reductase; n=1; Triticum monococcum|Rep: Methylenetetrahydrofolate reductase - Triticum monococcum (Einkorn wheat) (Small spelt), partial (22%)
CA681869	UniRef100_O22575 Cluster: Glycine decarboxylase P subunit; n=1; x Tritordeum sp.|Rep: Glycine decarboxylase P subunit - x Tritordeum sp, partial (11%)
CA682267
CA682502	homologue to UniRef100_P37833 Cluster: Aspartate aminotransferase, cytoplasmic; n=5; Magnoliophyta|Rep: Aspartate aminotransferase, cytoplasmic - Oryza sativa subsp. japonica (Rice), partial (8%)
CA684150	similar to UniRef100_Q852R9 Cluster: Pyruvate dehydrogenase E1 alpha subunit; n=1; Beta vulgaris|Rep: Pyruvate dehydrogenase E1 alpha subunit - Beta vulgaris (Sugar beet), partial (17%)
CA692294	homologue to UniRef100_A2YQL4 Cluster: Fructokinase-2; n=2; Oryza sativa|Rep: Fructokinase-2 - Oryza sativa subsp. indica (Rice), partial (23%)
CA693376	homologue to UniRef100_Q9LLD7 Cluster: Fructose-bisphosphate aldolase; n=1; Avena sativa|Rep: Fructose-bisphosphate aldolase - Avena sativa (Oat), partial (42%)
CA694443	UniRef100_Q8RW02 Cluster: Glutathione transferase; n=1; Triticum aestivum|Rep: Glutathione transferase - Triticum aestivum (Wheat), partial (21%)
CA695466	similar to UniRef100_UPI000065D3C8 Cluster: SH3 and cysteine-rich domain-containing protein 2 (SRC homology 3 and cysteine-rich domain protein 2) (24b2/STAC2).; n=1; Takifugu rubripes|Rep: SH3 and cysteine-rich domain-containing protein 2 (SRC homology 3 and cysteine-rich domain protein 2) (24b2/STAC2). - Takifugu rubripes, partial (6%)
CA696485	UniRef100_Q42841 Cluster: Cytochrome c oxidase polypeptide Vc; n=1; Hordeum vulgare|Rep: Cytochrome c oxidase polypeptide Vc - Hordeum vulgare (Barley), partial (83%)
CA698432	similar to UniRef100_Q9LLD7 Cluster: Fructose-bisphosphate aldolase; n=1; Avena sativa|Rep: Fructose-bisphosphate aldolase - Avena sativa (Oat), partial (18%)
CA698546	similar to UniRef100_A2YQL4 Cluster: Fructokinase-2; n=2; Oryza sativa|Rep: Fructokinase-2 - Oryza sativa subsp. indica (Rice), partial (31%)
CA699038	similar to UniRef100_Q0DV87 Cluster: Os03g0143300 protein; n=2; Oryza sativa Japonica Group|Rep: Os03g0143300 protein - Oryza sativa subsp. japonica (Rice), partial (17%)
CA700269	similar to UniRef100_Q0DRS4 Cluster: Os03g0359100 protein; n=2; Oryza sativa Japonica Group|Rep: Os03g0359100 protein - Oryza sativa subsp. japonica (Rice), partial (27%)
CA703122	homologue to UniRef100_Q6RUJ1 Cluster: Glutamine synthetase; n=1; Triticum aestivum|Rep: Glutamine synthetase - Triticum aestivum (Wheat), partial (34%)
CA705352	similar to UniRef100_Q0ITX0 Cluster: Os11g0210100 protein; n=1; Oryza sativa Japonica Group|Rep: Os11g0210100 protein - Oryza sativa subsp. japonica (Rice), partial (26%)
CA706784	similar to UniRef100_A7PP79 Cluster: Chromosome chr8 scaffold_23, whole genome shotgun sequence; n=1; Vitis vinifera|Rep: Chromosome chr8 scaffold_23, whole genome shotgun sequence - Vitis vinifera (Grape), partial (10%)
CA708151	homologue to UniRef100_Q0JG64 Cluster: Os01g0939600 protein; n=4; commelinids|Rep: Os01g0939600 protein - Oryza sativa subsp. japonica (Rice), partial (27%)
CA708546	homologue to UniRef100_P52894 Cluster: Alanine aminotransferase 2; n=1; Hordeum vulgare|Rep: Alanine aminotransferase 2 - Hordeum vulgare (Barley), partial (11%)
CA710054	homologue to UniRef100_Q9ZTB6 Cluster: Starch branching enzyme IIb; n=2; Hordeum vulgare|Rep: Starch branching enzyme IIb - Hordeum vulgare (Barley), partial (8%)
CA710959
CA711325
CA712520	similar to UniRef100_A6N1R7 Cluster: Chloroplast ATP synthase delta chain; n=1; Oryza sativa Indica Group|Rep: Chloroplast ATP synthase delta chain - Oryza sativa subsp. indica (Rice), partial (71%)
CA712627	UniRef100_Q9M4Z1 Cluster: Glucose-1-phosphate adenylyltransferase; n=1; Triticum aestivum|Rep: Glucose-1-phosphate adenylyltransferase - Triticum aestivum (Wheat), partial (23%)
CA712715	UniRef100_P11383 Cluster: Ribulose bisphosphate carboxylase large chain precursor; n=2; Triticeae|Rep: Ribulose bisphosphate carboxylase large chain precursor - Triticum aestivum (Wheat), partial (17%)
CA713081	UniRef100_P46285 Cluster: Sedoheptulose-1,7-bisphosphatase, chloroplast precursor (Sedoheptulose bisphosphatase) (SBPase) (SED(1,7)P2ase); n=1; Triticum aestivum|Rep: Sedoheptulose-1,7-bisphosphatase, chloroplast precursor (Sedoheptulose bisphosphatase) (SBPase) (SED(1,7)P2ase) - Triticum aestivum (Wheat), partial (18%)
CA713437	homologue to UniRef100_P37833 Cluster: Aspartate aminotransferase, cytoplasmic; n=5; Magnoliophyta|Rep: Aspartate aminotransferase, cytoplasmic - Oryza sativa subsp. japonica (Rice), partial (31%)
CA714005	similar to UniRef100_Q0D3C2 Cluster: Os07g0694300 protein; n=2; Oryza sativa Japonica Group|Rep: Os07g0694300 protein - Oryza sativa subsp. japonica (Rice), partial (14%)
CA714813
CA716226	weakly similar to UniRef100_Q2J3C8 Cluster: OmpA/MotB precursor; n=1; Rhodopseudomonas palustris HaA2|Rep: OmpA/MotB precursor - Rhodopseudomonas palustris (strain HaA2), partial (6%)
CA718965	homologue to UniRef100_A8W7I0 Cluster: UDP-glucose pyrophosphorylase; n=1; Dendrocalamus sinicus|Rep: UDP-glucose pyrophosphorylase - Dendrocalamus sinicus, partial (20%)
CA720807	homologue to UniRef100_A2Y904 Cluster: Enolase; n=1; Oryza sativa Indica Group|Rep: Enolase - Oryza sativa subsp. indica (Rice), partial (23%)
CA726729	similar to UniRef100_Q33AZ5 Cluster: Aldose 1-epimerase family protein, expressed; n=1; Oryza sativa Japonica Group|Rep: Aldose 1-epimerase family protein, expressed - Oryza sativa subsp. japonica (Rice), partial (28%)
CA726834	weakly similar to UniRef100_Q8S311 Cluster: Fructan 6-fructosyltransferase; n=1; Lolium perenne|Rep: Fructan 6-fructosyltransferase - Lolium perenne (Perennial ryegrass), partial (16%)
CA727582	homologue to UniRef100_Q06572 Cluster: Pyrophosphate-energized vacuolar membrane proton pump (Pyrophosphate-energized inorganic pyrophosphatase) (H(+)-PPase); n=1; Hordeum vulgare|Rep: Pyrophosphate-energized vacuolar membrane proton pump (Pyrophosphate-energized inorganic pyrophosphatase) (H(+)-PPase) - Hordeum vulgare (Barley), partial (17%)
CA728538
CA729912
CA729977	similar to UniRef100_Q0GH81 Cluster: P5cs; n=1; Zea mays|Rep: P5cs - Zea mays (Maize), partial (35%)
CA730797	similar to UniRef100_Q9XGU8 Cluster: NADP-specific isocitrate dehydrogenase; n=3; Oryza sativa|Rep: NADP-specific isocitrate dehydrogenase - Oryza sativa (Rice), partial (17%)
CA730893	similar to UniRef100_Q0AZJ4 Cluster: UPF0316 protein Swol_0526; n=1; Syntrophomonas wolfei subsp. wolfei str. Goettingen|Rep: UPF0316 protein Swol_0526 - Syntrophomonas wolfei subsp. wolfei (strain Goettingen), partial (10%)
CA731410	similar to UniRef100_A3FJ58 Cluster: Phospholipase D alpha; n=1; Gossypium hirsutum|Rep: Phospholipase D alpha - Gossypium hirsutum (Upland cotton) (Gossypium mexicanum), partial (25%)
CA731736
CA732814	similar to UniRef100_Q10CE4 Cluster: Expressed protein; n=1; Oryza sativa Japonica Group|Rep: Expressed protein - Oryza sativa subsp. japonica (Rice), partial (15%)
CA733370	weakly similar to UniRef100_A7NZ97 Cluster: Chromosome chr6 scaffold_3, whole genome shotgun sequence; n=1; Vitis vinifera|Rep: Chromosome chr6 scaffold_3, whole genome shotgun sequence - Vitis vinifera (Grape), partial (14%)
CA733558	homologue to UniRef100_Q8S2G5 Cluster: Glycerol-3-phosphate dehydrogenase-like protein; n=1; Oryza sativa Japonica Group|Rep: Glycerol-3-phosphate dehydrogenase-like protein - Oryza sativa subsp. japonica (Rice), partial (42%)
CA733956	similar to UniRef100_Q7X9L3 Cluster: Formate dehydrogenase; n=1; Triticum aestivum|Rep: Formate dehydrogenase - Triticum aestivum (Wheat), partial (51%)
CA734756	homologue to UniRef100_Q8GZC0 Cluster: Thylakoid-bound ascorbate peroxidase; n=1; Triticum aestivum|Rep: Thylakoid-bound ascorbate peroxidase - Triticum aestivum (Wheat), partial (34%)
CA735328	homologue to UniRef100_Q0D3C2 Cluster: Os07g0694300 protein; n=2; Oryza sativa Japonica Group|Rep: Os07g0694300 protein - Oryza sativa subsp. japonica (Rice), partial (7%)
CA735864	homologue to UniRef100_Q8HSX3 Cluster: Ribulose bisphosphate carboxylase large chain; n=1; Chloranthus holostegius|Rep: Ribulose bisphosphate carboxylase large chain - Chloranthus holostegius, partial (19%)
CA738724	homologue to UniRef100_P30111 Cluster: Glutathione S-transferase 2; n=1; Triticum aestivum|Rep: Glutathione S-transferase 2 - Triticum aestivum (Wheat), partial (20%)
CA738779	homologue to UniRef100_P30111 Cluster: Glutathione S-transferase 2; n=1; Triticum aestivum|Rep: Glutathione S-transferase 2 - Triticum aestivum (Wheat), partial (20%)
CA740494	homologue to UniRef100_O23983 Cluster: Ascorbate peroxidase; n=2; Hordeum vulgare|Rep: Ascorbate peroxidase - Hordeum vulgare (Barley), partial (12%)
CA741859	similar to UniRef100_A7R201 Cluster: Chromosome undetermined scaffold_388, whole genome shotgun sequence; n=1; Vitis vinifera|Rep: Chromosome undetermined scaffold_388, whole genome shotgun sequence - Vitis vinifera (Grape), partial (17%)
CA742853
CA743103	similar to UniRef100_Q6H444 Cluster: Rhodanese family protein-like; n=1; Oryza sativa Japonica Group|Rep: Rhodanese family protein-like - Oryza sativa subsp. japonica (Rice), partial (31%)
CA745127	similar to UniRef100_Q9FNA8 Cluster: GTP-binding protein typA; n=2; Arabidopsis thaliana|Rep: GTP-binding protein typA - Arabidopsis thaliana (Mouse-ear cress), partial (5%)
CD452523
CD454450	weakly similar to UniRef100_A9T1U5 Cluster: Predicted protein; n=1; Physcomitrella patens subsp. patens|Rep: Predicted protein - Physcomitrella patens subsp. patens, partial (26%)
CD454572	weakly similar to UniRef100_Q0J459 Cluster: Os08g0532700 protein; n=2; Oryza sativa Japonica Group|Rep: Os08g0532700 protein - Oryza sativa subsp. japonica (Rice), partial (46%)
CD454881
CD863240	homologue to UniRef100_Q672R6 Cluster: Hydroxymethylbutenyl 4-diphosphate synthase; n=1; Zea mays|Rep: Hydroxymethylbutenyl 4-diphosphate synthase - Zea mays (Maize), partial (3%)
CD863821	homologue to UniRef100_Q6RS97 Cluster: Lon protease homolog; n=1; Triticum aestivum|Rep: Lon protease homolog - Triticum aestivum (Wheat), partial (19%)
CD863963	similar to UniRef100_A7QPE5 Cluster: Chromosome chr18 scaffold_137, whole genome shotgun sequence; n=1; Vitis vinifera|Rep: Chromosome chr18 scaffold_137, whole genome shotgun sequence - Vitis vinifera (Grape), partial (13%)
CD866864	similar to UniRef100_A7PMS6 Cluster: Chromosome chr14 scaffold_21, whole genome shotgun sequence; n=1; Vitis vinifera|Rep: Chromosome chr14 scaffold_21, whole genome shotgun sequence - Vitis vinifera (Grape), partial (12%)
CD874502	similar to UniRef100_A7QXB2 Cluster: Chromosome chr19 scaffold_218, whole genome shotgun sequence; n=1; Vitis vinifera|Rep: Chromosome chr19 scaffold_218, whole genome shotgun sequence - Vitis vinifera (Grape), partial (10%)
CD877475	homologue to UniRef100_Q1W5S1 Cluster: Sister of ramosa 3; n=1; Eragrostis tef|Rep: Sister of ramosa 3 - Eragrostis tef, partial (38%)
CD879996	similar to UniRef100_Q8L7J2 Cluster: Beta-glucosidase; n=1; Oryza sativa Japonica Group|Rep: Beta-glucosidase - Oryza sativa subsp. japonica (Rice), partial (18%)
CD880276	similar to UniRef100_Q6ESM8 Cluster: Glycerophosphoryl diester phosphodiesterase 2-like; n=1; Oryza sativa Japonica Group|Rep: Glycerophosphoryl diester phosphodiesterase 2-like - Oryza sativa subsp. japonica (Rice), partial (32%)
CD888497	similar to UniRef100_A7NUU5 Cluster: Chromosome chr18 scaffold_1, whole genome shotgun sequence; n=1; Vitis vinifera|Rep: Chromosome chr18 scaffold_1, whole genome shotgun sequence - Vitis vinifera (Grape), partial (40%)
CD889318	homologue to UniRef100_Q40028 Cluster: Beta-ketoacyl-ACP synthase; n=1; Hordeum vulgare|Rep: Beta-ketoacyl-ACP synthase - Hordeum vulgare (Barley), partial (30%)
CD889473	weakly similar to UniRef100_Q60DE1 Cluster: Phenazine biosynthesis family protein; n=2; Oryza sativa Japonica Group|Rep: Phenazine biosynthesis family protein - Oryza sativa subsp. japonica (Rice), partial (14%)
CD890784
CD891100	UniRef100_Q24M29 Cluster: Starch branching enzyme IIb; n=3; Triticeae|Rep: Starch branching enzyme IIb - Triticum aestivum (Wheat), partial (4%)
CD892953	similar to UniRef100_Q4W8R0 Cluster: Fructan exohydrolase; n=1; Triticum aestivum|Rep: Fructan exohydrolase - Triticum aestivum (Wheat), partial (26%)
CD893874	similar to UniRef100_O24612 Cluster: Orthophosphate dikinase precursor; n=1; Oryza sativa Japonica Group|Rep: Orthophosphate dikinase precursor - Oryza sativa subsp. japonica (Rice), partial (20%)
CD893927	similar to UniRef100_Q0JAE5 Cluster: Os04g0603000 protein; n=2; Oryza sativa|Rep: Os04g0603000 protein - Oryza sativa subsp. japonica (Rice), partial (54%)
CD897415	similar to UniRef100_Q9M3V0 Cluster: Protein phosphatase 2C; n=1; Fagus sylvatica|Rep: Protein phosphatase 2C - Fagus sylvatica (Beechnut), partial (21%)
CD897592	homologue to UniRef100_Q0JEP5 Cluster: Os04g0224900 protein; n=2; Oryza sativa Japonica Group|Rep: Os04g0224900 protein - Oryza sativa subsp. japonica (Rice), partial (51%)
CD898583	homologue to UniRef100_Q2R2L5 Cluster: AMP-binding enzyme family protein, expressed; n=1; Oryza sativa Japonica Group|Rep: AMP-binding enzyme family protein, expressed - Oryza sativa subsp. japonica (Rice), partial (22%)
CD898641	homologue to UniRef100_A2WWV4 Cluster: Triosephosphate isomerase; n=1; Oryza sativa Indica Group|Rep: Triosephosphate isomerase - Oryza sativa subsp. indica (Rice), partial (64%)
CD902586	similar to UniRef100_Q8LK23 Cluster: Peroxidase 1; n=2; Triticeae|Rep: Peroxidase 1 - Triticum aestivum (Wheat), partial (37%)
CD903577	weakly similar to UniRef100_A6M929 Cluster: Eukaryotic translation initiation factor 4A isoform 2; n=1; Sus scrofa|Rep: Eukaryotic translation initiation factor 4A isoform 2 - Sus scrofa (Pig), partial (28%)
CD904008	similar to UniRef100_A7QAD1 Cluster: Chromosome undetermined scaffold_70, whole genome shotgun sequence; n=1; Vitis vinifera|Rep: Chromosome undetermined scaffold_70, whole genome shotgun sequence - Vitis vinifera (Grape), partial (35%)
CD907583
CD909191	homologue to UniRef100_Q42651 Cluster: Pyrophosphatase; n=2; Beta vulgaris|Rep: Pyrophosphatase - Beta vulgaris (Sugar beet), partial (6%)
CD918392	weakly similar to UniRef100_A7PFU5 Cluster: Chromosome chr6 scaffold_15, whole genome shotgun sequence; n=1; Vitis vinifera|Rep: Chromosome chr6 scaffold_15, whole genome shotgun sequence - Vitis vinifera (Grape), partial (35%)
CD925653	similar to UniRef100_A7P4U0 Cluster: Chromosome chr4 scaffold_6, whole genome shotgun sequence; n=1; Vitis vinifera|Rep: Chromosome chr4 scaffold_6, whole genome shotgun sequence - Vitis vinifera (Grape), partial (19%)
CD928901	homologue to UniRef100_Q948T6 Cluster: Lactoylglutathione lyase; n=4; Oryza sativa|Rep: Lactoylglutathione lyase - Oryza sativa subsp. japonica (Rice), partial (56%)
CD931119	similar to UniRef100_Q93XG2 Cluster: Kinesin heavy chain; n=1; Zea mays|Rep: Kinesin heavy chain - Zea mays (Maize), partial (7%)
CD932446
CD933317	similar to UniRef100_A7QDT9 Cluster: Chromosome chr4 scaffold_83, whole genome shotgun sequence; n=2; Vitis vinifera|Rep: Chromosome chr4 scaffold_83, whole genome shotgun sequence - Vitis vinifera (Grape), partial (35%)
CD934325	weakly similar to UniRef100_Q9SWH0 Cluster: Plasma membrane proton ATPase; n=1; Nicotiana plumbaginifolia|Rep: Plasma membrane proton ATPase - Nicotiana plumbaginifolia (Leadwort-leaved tobacco), partial (15%)
CD935789	homologue to UniRef100_O24612 Cluster: Orthophosphate dikinase precursor; n=1; Oryza sativa Japonica Group|Rep: Orthophosphate dikinase precursor - Oryza sativa subsp. japonica (Rice), partial (9%)
CD935953	similar to UniRef100_A7QY83 Cluster: Chromosome chr2 scaffold_241, whole genome shotgun sequence; n=1; Vitis vinifera|Rep: Chromosome chr2 scaffold_241, whole genome shotgun sequence - Vitis vinifera (Grape), partial (78%)
CD936211	similar to UniRef100_Q307R0 Cluster: Diacylglycerol kinase 1; n=1; Oryza sativa Indica Group|Rep: Diacylglycerol kinase 1 - Oryza sativa subsp. indica (Rice), partial (32%)
CF132885	homologue to UniRef100_Q0DCI1 Cluster: Os06g0326400 protein; n=2; Oryza sativa Japonica Group|Rep: Os06g0326400 protein - Oryza sativa subsp. japonica (Rice), partial (33%)
CF133568	homologue to UniRef100_Q24M29 Cluster: Starch branching enzyme IIb; n=3; Triticeae|Rep: Starch branching enzyme IIb - Triticum aestivum (Wheat), partial (17%)
CJ505790	weakly similar to UniRef100_A7P6E9 Cluster: Chromosome chr9 scaffold_7, whole genome shotgun sequence; n=1; Vitis vinifera|Rep: Chromosome chr9 scaffold_7, whole genome shotgun sequence - Vitis vinifera (Grape), partial (35%)
CJ516783	similar to UniRef100_Q6RYT6 Cluster: Adenine phosphoribosyltransferase; n=1; Zea mays|Rep: Adenine phosphoribosyltransferase - Zea mays (Maize), partial (33%)
CJ519659	Human ribosomal DNA complete repeating unit
CJ519711	similar to UniRef100_Q93XF4 Cluster: Kinesin heavy chain; n=1; Zea mays|Rep: Kinesin heavy chain - Zea mays (Maize), partial (15%)
CJ530590	similar to UniRef100_A7PT66 Cluster: Chromosome chr8 scaffold_29, whole genome shotgun sequence; n=1; Vitis vinifera|Rep: Chromosome chr8 scaffold_29, whole genome shotgun sequence - Vitis vinifera (Grape), partial (7%)
CJ543680	weakly similar to UniRef100_A7Q434 Cluster: Chromosome chr13 scaffold_48, whole genome shotgun sequence; n=1; Vitis vinifera|Rep: Chromosome chr13 scaffold_48, whole genome shotgun sequence - Vitis vinifera (Grape), partial (53%)
CJ545541	similar to UniRef100_Q2R2L5 Cluster: AMP-binding enzyme family protein, expressed; n=1; Oryza sativa Japonica Group|Rep: AMP-binding enzyme family protein, expressed - Oryza sativa subsp. japonica (Rice), partial (5%)
CJ546826
CJ547112	similar to UniRef100_Q1PBI3 Cluster: Glucose-6-phosphate isomerase; n=1; Triticum aestivum|Rep: Glucose-6-phosphate isomerase - Triticum aestivum (Wheat), partial (11%)
CJ547975	similar to UniRef100_Q7XUE7 Cluster: OJ991113_30.24 protein; n=1; Oryza sativa Japonica Group|Rep: OJ991113_30.24 protein - Oryza sativa subsp. japonica (Rice), partial (6%)
CJ552085	similar to UniRef100_Q0DL03 Cluster: Os05g0132100 protein; n=1; Oryza sativa Japonica Group|Rep: Os05g0132100 protein - Oryza sativa subsp. japonica (Rice), partial (28%)
CJ552792	weakly similar to UniRef100_A7R6E5 Cluster: Chromosome undetermined scaffold_1258, whole genome shotgun sequence; n=2; Vitis vinifera|Rep: Chromosome undetermined scaffold_1258, whole genome shotgun sequence - Vitis vinifera (Grape), partial (12%)
CJ552999
CJ553522	similar to UniRef100_Q9FQC9 Cluster: Glutathione S-transferase GST 10; n=1; Zea mays|Rep: Glutathione S-transferase GST 10 - Zea mays (Maize), partial (69%)
CJ555962
CJ560377	homologue to UniRef100_A0MWC0 Cluster: H+-translocating pyrophosphatase; n=1; Zea mays|Rep: H+-translocating pyrophosphatase - Zea mays (Maize), partial (16%)
CJ563078	similar to UniRef100_A6YPV7 Cluster: Recombination protein A; n=1; Mesorhizobium septentrionale|Rep: Recombination protein A - Mesorhizobium septentrionale, partial (11%)
CJ566511	homologue to UniRef100_Q8LSN3 Cluster: Phytochrome-associated serine/threonine protein phosphatase; n=1; Pisum sativum|Rep: Phytochrome-associated serine/threonine protein phosphatase - Pisum sativum (Garden pea), partial (61%)
CJ571348
CJ582307
CJ585183	UniRef100_Q9ZPJ1 Cluster: S-adenosylmethionine decarboxylase; n=1; Triticum aestivum|Rep: S-adenosylmethionine decarboxylase - Triticum aestivum (Wheat), partial (51%)
CJ586237	homologue to UniRef100_Q75WV3 Cluster: Trehalose-6-phosphate phosphatase; n=1; Oryza sativa Japonica Group|Rep: Trehalose-6-phosphate phosphatase - Oryza sativa subsp. japonica (Rice), partial (32%)
CJ586515
CJ589092	similar to UniRef100_Q8S532 Cluster: Cytosolic aldehyde dehydrogenase RF2C; n=1; Zea mays|Rep: Cytosolic aldehyde dehydrogenase RF2C - Zea mays (Maize), partial (31%)
CJ590672	similar to UniRef100_Q0IP63 Cluster: Os12g0242900 protein; n=2; Oryza sativa Japonica Group|Rep: Os12g0242900 protein - Oryza sativa subsp. japonica (Rice), partial (23%)
CJ598137	similar to UniRef100_P30111 Cluster: Glutathione S-transferase 2; n=1; Triticum aestivum|Rep: Glutathione S-transferase 2 - Triticum aestivum (Wheat), partial (60%)
CJ601072	homologue to UniRef100_Q9ZP70 Cluster: Chloroplast sigma factor; n=1; Triticum aestivum|Rep: Chloroplast sigma factor - Triticum aestivum (Wheat), partial (40%)
CJ603955	UniRef100_Q43772 Cluster: UTP--glucose-1-phosphate uridylyltransferase; n=1; Hordeum vulgare|Rep: UTP--glucose-1-phosphate uridylyltransferase - Hordeum vulgare (Barley), partial (12%)
CJ607008	similar to UniRef100_Q0GH81 Cluster: P5cs; n=1; Zea mays|Rep: P5cs - Zea mays (Maize), partial (23%)
CJ611075	similar to UniRef100_Q0JIY9 Cluster: Os01g0770100 protein; n=1; Oryza sativa Japonica Group|Rep: Os01g0770100 protein - Oryza sativa subsp. japonica (Rice), partial (18%)
CJ612350	similar to UniRef100_Q9FRZ2 Cluster: Ribulose bisphosphate carboxylase small chain; n=1; Triticum aestivum|Rep: Ribulose bisphosphate carboxylase small chain - Triticum aestivum (Wheat), partial (91%)
CJ616782	homologue to UniRef100_O22486 Cluster: Fructose-bisphosphate aldolase; n=1; Oryza sativa|Rep: Fructose-bisphosphate aldolase -, partial (9%)
CJ617180	similar to UniRef100_A2WXB2 Cluster: Fructose-1,6-bisphosphatase, cytosolic; n=3; Oryza sativa|Rep: Fructose-1,6-bisphosphatase, cytosolic - Oryza sativa subsp. indica (Rice), partial (47%)
CJ617792	similar to UniRef100_Q43139 Cluster: Fructose-1,6-bisphosphatase, cytosolic; n=1; Saccharum sp.|Rep: Fructose-1,6-bisphosphatase, cytosolic - Saccharum hybrid (Sugarcane), partial (12%)
CJ619617	UniRef100_P26302 Cluster: Phosphoribulokinase, chloroplast precursor; n=1; Triticum aestivum|Rep: Phosphoribulokinase, chloroplast precursor - Triticum aestivum (Wheat), partial (50%)
CJ619838	similar to UniRef100_Q9ZPL0 Cluster: Sigma factor SIG6; n=1; Zea mays|Rep: Sigma factor SIG6 - Zea mays (Maize), partial (22%)
CJ620736	homologue to UniRef100_Q9LLD7 Cluster: Fructose-bisphosphate aldolase; n=1; Avena sativa|Rep: Fructose-bisphosphate aldolase - Avena sativa (Oat), partial (22%)
CJ623480	weakly similar to UniRef100_Q0D497 Cluster: Os07g0638900 protein; n=1; Oryza sativa Japonica Group|Rep: Os07g0638900 protein - Oryza sativa subsp. japonica (Rice), partial (51%)
CJ623949	similar to UniRef100_A7ISS1 Cluster: Acetoacetyl-coenzyme A thiolase; n=1; Arnebia euchroma|Rep: Acetoacetyl-coenzyme A thiolase - Arnebia euchroma, partial (11%)
CJ625718	homologue to UniRef100_Q9LRJ1 Cluster: Glucose-6-phosphate 1-dehydrogenase; n=1; Triticum aestivum|Rep: Glucose-6-phosphate 1-dehydrogenase - Triticum aestivum (Wheat), partial (28%)
CJ626005
CJ629595	weakly similar to UniRef100_A7QRU4 Cluster: Chromosome chr13 scaffold_152, whole genome shotgun sequence; n=1; Vitis vinifera|Rep: Chromosome chr13 scaffold_152, whole genome shotgun sequence - Vitis vinifera (Grape), partial (40%)
CJ631879	similar to UniRef100_A9RHR6 Cluster: Predicted protein; n=1; Physcomitrella patens subsp. patens|Rep: Predicted protein - Physcomitrella patens subsp. patens, partial (4%)
CJ653122	similar to UniRef100_Q2VA66 Cluster: Malonyltransferase; n=1; Glycine max|Rep: Malonyltransferase - Glycine max (Soybean), partial (29%)
CJ653808
CJ655174	similar to UniRef100_A1E381 Cluster: Pyrophosphate-fructose-6-phosphate1-phosphotransferase beta subunit; n=1; Saccharum spontaneum|Rep: Pyrophosphate-fructose-6-phosphate1-phosphotransferase beta subunit - Saccharum spontaneum (Wild sugarcane), partial (90%)
CJ656484	similar to UniRef100_P0C5A3 Cluster: 3'(2'),5'-bisphosphate nucleotidase (3'(2'),5- bisphosphonucleoside 3'(2')-phosphohydrolase); n=2; Oryza sativa|Rep: 3'(2'),5'-bisphosphate nucleotidase (3'(2'),5- bisphosphonucleoside 3'(2')-phosphohydrolase) - Oryza sativa (Rice), partial (38%)
CJ660803	similar to UniRef100_A7QPE5 Cluster: Chromosome chr18 scaffold_137, whole genome shotgun sequence; n=1; Vitis vinifera|Rep: Chromosome chr18 scaffold_137, whole genome shotgun sequence - Vitis vinifera (Grape), partial (45%)
CJ663362	similar to UniRef100_A7NVF5 Cluster: Chromosome chr18 scaffold_1, whole genome shotgun sequence; n=1; Vitis vinifera|Rep: Chromosome chr18 scaffold_1, whole genome shotgun sequence - Vitis vinifera (Grape), partial (12%)
CJ666400	similar to UniRef100_A7NVA7 Cluster: Chromosome chr18 scaffold_1, whole genome shotgun sequence; n=1; Vitis vinifera|Rep: Chromosome chr18 scaffold_1, whole genome shotgun sequence - Vitis vinifera (Grape), partial (10%)
CJ677393	similar to UniRef100_Q2UXF7 Cluster: Fructan 6-exohydrolase; n=1; Triticum aestivum|Rep: Fructan 6-exohydrolase - Triticum aestivum (Wheat), partial (36%)
CJ690510
CJ714512	similar to UniRef100_A7PQY0 Cluster: Chromosome chr6 scaffold_25, whole genome shotgun sequence; n=1; Vitis vinifera|Rep: Chromosome chr6 scaffold_25, whole genome shotgun sequence - Vitis vinifera (Grape), partial (25%)
CJ722135	similar to UniRef100_Q4W8R0 Cluster: Fructan exohydrolase; n=1; Triticum aestivum|Rep: Fructan exohydrolase - Triticum aestivum (Wheat), partial (13%)
CJ726948	similar to UniRef100_Q93XF3 Cluster: Kinesin heavy chain; n=1; Zea mays|Rep: Kinesin heavy chain - Zea mays (Maize), partial (25%)
CJ728358	similar to UniRef100_Q2QMU6 Cluster: Kinesin motor domain containing protein, expressed; n=1; Oryza sativa Japonica Group|Rep: Kinesin motor domain containing protein, expressed - Oryza sativa subsp. japonica (Rice), partial (8%)
CJ734454	UniRef100_P12782 Cluster: Phosphoglycerate kinase, chloroplast precursor; n=24; Triticeae|Rep: Phosphoglycerate kinase, chloroplast precursor - Triticum aestivum (Wheat), partial (13%)
CJ779024	homologue to UniRef100_Q53JH3 Cluster: Probable acyl-CoA synthetase, 62297-59022 [imported]-Arabidopsis thaliana; n=2; Oryza sativa Japonica Group|Rep: Probable acyl-CoA synthetase, 62297-59022 [imported]-Arabidopsis thaliana - Oryza sativa subsp. japonica (Rice), partial (39%)
CJ789947	similar to UniRef100_Q8S532 Cluster: Cytosolic aldehyde dehydrogenase RF2C; n=1; Zea mays|Rep: Cytosolic aldehyde dehydrogenase RF2C - Zea mays (Maize), partial (38%)
CJ791343	homologue to UniRef100_Q8RWR5 Cluster: Beta-D-glucan exohydrolase; n=1; Triticum aestivum|Rep: Beta-D-glucan exohydrolase - Triticum aestivum (Wheat), partial (21%)
CJ796281
CJ805053	weakly similar to UniRef100_Q0J459 Cluster: Os08g0532700 protein; n=2; Oryza sativa Japonica Group|Rep: Os08g0532700 protein - Oryza sativa subsp. japonica (Rice), partial (37%)
CJ814197	UniRef100_Q43772 Cluster: UTP--glucose-1-phosphate uridylyltransferase; n=1; Hordeum vulgare|Rep: UTP--glucose-1-phosphate uridylyltransferase - Hordeum vulgare (Barley), partial (13%)
CJ817888	similar to UniRef100_A9XUG8 Cluster: Trans-2-enoyl-CoA reductase; n=1; Gossypium hirsutum|Rep: Trans-2-enoyl-CoA reductase - Gossypium hirsutum (Upland cotton) (Gossypium mexicanum), partial (50%)
CJ828645
CJ829269	similar to UniRef100_A7QIX2 Cluster: Chromosome chr2 scaffold_105, whole genome shotgun sequence; n=1; Vitis vinifera|Rep: Chromosome chr2 scaffold_105, whole genome shotgun sequence - Vitis vinifera (Grape), partial (28%)
CJ835757
CJ839807	similar to UniRef100_Q2R859 Cluster: Expressed protein; n=1; Oryza sativa Japonica Group|Rep: Expressed protein - Oryza sativa subsp. japonica (Rice), partial (20%)
CJ840956	UniRef100_A9LIN4 Cluster: NADP-dependent malic enzyme; n=1; Triticum aestivum|Rep: NADP-dependent malic enzyme - Triticum aestivum (Wheat), partial (8%)
CJ846601	similar to UniRef100_A9SQ80 Cluster: Predicted protein; n=1; Physcomitrella patens subsp. patens|Rep: Predicted protein - Physcomitrella patens subsp. patens, partial (34%)
CJ847510	weakly similar to UniRef100_A7QJA9 Cluster: Chromosome chr8 scaffold_106, whole genome shotgun sequence; n=1; Vitis vinifera|Rep: Chromosome chr8 scaffold_106, whole genome shotgun sequence - Vitis vinifera (Grape), partial (18%)
CJ855697
CJ860966	similar to UniRef100_A7NV71 Cluster: Chromosome chr18 scaffold_1, whole genome shotgun sequence; n=1; Vitis vinifera|Rep: Chromosome chr18 scaffold_1, whole genome shotgun sequence - Vitis vinifera (Grape), partial (13%)
CJ863381
CJ863864	similar to UniRef100_Q1EP41 Cluster: Dual specificity protein phosphatase family protein; n=1; Musa balbisiana|Rep: Dual specificity protein phosphatase family protein - Musa balbisiana (Banana), partial (14%)
CJ870155	similar to UniRef100_A7PSE4 Cluster: Chromosome chr14 scaffold_27, whole genome shotgun sequence; n=1; Vitis vinifera|Rep: Chromosome chr14 scaffold_27, whole genome shotgun sequence - Vitis vinifera (Grape), partial (31%)
CJ870996	similar to UniRef100_A7PRK3 Cluster: Chromosome chr14 scaffold_27, whole genome shotgun sequence; n=1; Vitis vinifera|Rep: Chromosome chr14 scaffold_27, whole genome shotgun sequence - Vitis vinifera (Grape), partial (30%)
CJ879255	homologue to UniRef100_Q652K2 Cluster: Glycosyl transferase family 8 protein-like; n=1; Oryza sativa Japonica Group|Rep: Glycosyl transferase family 8 protein-like - Oryza sativa subsp. japonica (Rice), partial (26%)
CJ879394	similar to UniRef100_A7P4F6 Cluster: Chromosome chr4 scaffold_6, whole genome shotgun sequence; n=1; Vitis vinifera|Rep: Chromosome chr4 scaffold_6, whole genome shotgun sequence - Vitis vinifera (Grape), partial (45%)
CJ900820	similar to UniRef100_Q41745 Cluster: 1-acyl-sn-glycerol-3-phosphate acyltransferase PLS1; n=1; Zea mays|Rep: 1-acyl-sn-glycerol-3-phosphate acyltransferase PLS1 - Zea mays (Maize), partial (36%)
CJ902789	homologue to UniRef100_Q0JCE5 Cluster: Os04g0476100 protein; n=3; Oryza sativa Japonica Group|Rep: Os04g0476100 protein - Oryza sativa subsp. japonica (Rice), partial (18%)
CJ903403	similar to UniRef100_Q7XAP2 Cluster: Aminopropyl transferase; n=1; Oryza sativa Japonica Group|Rep: Aminopropyl transferase - Oryza sativa subsp. japonica (Rice), partial (48%)
CJ909547	homologue to UniRef100_Q7X9A6 Cluster: Cytochrome b6-f complex iron-sulfur subunit, chloroplast precursor; n=1; Triticum aestivum|Rep: Cytochrome b6-f complex iron-sulfur subunit, chloroplast precursor - Triticum aestivum (Wheat), partial (56%)
CJ911442	UniRef100_Q03106 Cluster: Cathepsin B; n=1; Triticum aestivum|Rep: Cathepsin B - Triticum aestivum (Wheat), partial (40%)
CJ918983
CJ929162	homologue to UniRef100_Q41578 Cluster: Protochlorophyllide reductase A, chloroplast precursor; n=1; Triticum aestivum|Rep: Protochlorophyllide reductase A, chloroplast precursor - Triticum aestivum (Wheat), partial (21%)
CJ938879	UniRef100_P05698 Cluster: Ribulose bisphosphate carboxylase large chain precursor; n=3; Hordeum vulgare|Rep: Ribulose bisphosphate carboxylase large chain precursor - Hordeum vulgare (Barley), partial (42%)
CJ940698	homologue to UniRef100_Q9LLD7 Cluster: Fructose-bisphosphate aldolase; n=1; Avena sativa|Rep: Fructose-bisphosphate aldolase - Avena sativa (Oat), partial (29%)
CJ943520	similar to UniRef100_P0C1M0 Cluster: ATP synthase subunit gamma, chloroplast precursor [Contains: Inceptin]; n=1; Zea mays|Rep: ATP synthase subunit gamma, chloroplast precursor [Contains: Inceptin] - Zea mays (Maize), partial (12%)
CJ944334	homologue to UniRef100_Q0J0N6 Cluster: Os09g0503400 protein; n=1; Oryza sativa Japonica Group|Rep: Os09g0503400 protein - Oryza sativa subsp. japonica (Rice), partial (19%)
CJ955359	similar to UniRef100_P0C1M0 Cluster: ATP synthase subunit gamma, chloroplast precursor [Contains: Inceptin]; n=1; Zea mays|Rep: ATP synthase subunit gamma, chloroplast precursor [Contains: Inceptin] - Zea mays (Maize), partial (9%)
CJ960058	UniRef100_P07398 Cluster: Ribulose bisphosphate carboxylase small chain clone 512; n=2; Triticum aestivum|Rep: Ribulose bisphosphate carboxylase small chain clone 512 - Triticum aestivum (Wheat), partial (58%)
CK151743	similar to UniRef100_Q2P9V0 Cluster: Soluble inorganic pyrophosphatase; n=1; Papaver rhoeas|Rep: Soluble inorganic pyrophosphatase - Papaver rhoeas, partial (33%)
CK152323	similar to UniRef100_Q4LB18 Cluster: Cytosine-specific methyltransferase; n=1; Hordeum vulgare|Rep: Cytosine-specific methyltransferase - Hordeum vulgare (Barley), partial (11%)
CK152761	homologue to UniRef100_A5CFY9 Cluster: Beta tubulin 6; n=2; Magnoliophyta|Rep: Beta tubulin 6 - Hordeum vulgare var. distichum (Two-rowed barley), partial (40%)
CK153580	similar to UniRef100_A7P639 Cluster: Chromosome chr4 scaffold_6, whole genome shotgun sequence; n=1; Vitis vinifera|Rep: Chromosome chr4 scaffold_6, whole genome shotgun sequence - Vitis vinifera (Grape), partial (39%)
CK153845	homologue to UniRef100_Q5QPZ3 Cluster: Glycosyltransferase; n=1; Triticum aestivum|Rep: Glycosyltransferase - Triticum aestivum (Wheat), partial (10%)
CK154572	homologue to UniRef100_Q8W431 Cluster: Sucrose:fructan 6-fructosyltransferase; n=5; Triticeae|Rep: Sucrose:fructan 6-fructosyltransferase - Triticum aestivum (Wheat), partial (35%)
CK154577	similar to UniRef100_A3KLL4 Cluster: Malate dehydrogenase; n=2; Triticum aestivum|Rep: Malate dehydrogenase - Triticum aestivum (Wheat), partial (38%)
CK155171	homologue to UniRef100_Q42836 Cluster: Delta-aminolevulinic acid dehydratase, chloroplast precursor; n=1; Hordeum vulgare|Rep: Delta-aminolevulinic acid dehydratase, chloroplast precursor - Hordeum vulgare (Barley), partial (41%)
CK157627	similar to UniRef100_Q4U0Z6 Cluster: Cellulose synthase BoCesA4b; n=1; Bambusa oldhamii|Rep: Cellulose synthase BoCesA4b - Bambusa oldhamii (Giant timber bamboo), partial (6%)
CK158160	homologue to UniRef100_P30523 Cluster: Glucose-1-phosphate adenylyltransferase small subunit, chloroplast precursor; n=2; Triticum aestivum|Rep: Glucose-1-phosphate adenylyltransferase small subunit, chloroplast precursor - Triticum aestivum (Wheat), partial (42%)
CK158262	similar to UniRef100_Q7XJJ1 Cluster: Cytosolic glyceraldehyde-3-phosphate dehydrogenase; n=1; Triticum aestivum|Rep: Cytosolic glyceraldehyde-3-phosphate dehydrogenase - Triticum aestivum (Wheat), partial (51%)
CK159145	similar to UniRef100_Q2P9V0 Cluster: Soluble inorganic pyrophosphatase; n=1; Papaver rhoeas|Rep: Soluble inorganic pyrophosphatase - Papaver rhoeas, partial (44%)
CK160417	homologue to UniRef100_Q2HWR2 Cluster: Sucrose synthase; n=1; Lolium perenne|Rep: Sucrose synthase - Lolium perenne (Perennial ryegrass), partial (12%)
CK160695	similar to UniRef100_A7P012 Cluster: Chromosome chr6 scaffold_3, whole genome shotgun sequence; n=1; Vitis vinifera|Rep: Chromosome chr6 scaffold_3, whole genome shotgun sequence - Vitis vinifera (Grape), partial (21%)
CK160748
CK161525	similar to UniRef100_A4K4Y1 Cluster: Alpha tubulin-2A; n=1; Triticum aestivum|Rep: Alpha tubulin-2A - Triticum aestivum (Wheat), partial (68%)
CK162177	homologue to UniRef100_Q2HWR2 Cluster: Sucrose synthase; n=1; Lolium perenne|Rep: Sucrose synthase - Lolium perenne (Perennial ryegrass), partial (35%)
CK162328	similar to UniRef100_Q0D407 Cluster: Os07g0656200 protein; n=1; Oryza sativa Japonica Group|Rep: Os07g0656200 protein - Oryza sativa subsp. japonica (Rice), partial (11%)
CK162453	similar to UniRef100_O65201 Cluster: Acyl-coenzyme A oxidase 2, peroxisomal precursor; n=1; Arabidopsis thaliana|Rep: Acyl-coenzyme A oxidase 2, peroxisomal precursor - Arabidopsis thaliana (Mouse-ear cress), partial (27%)
CK163839	homologue to UniRef100_Q7FRX8 Cluster: 6-phosphogluconate dehydrogenase, decarboxylating; n=3; Oryza sativa|Rep: 6-phosphogluconate dehydrogenase, decarboxylating - Oryza sativa (Rice), partial (36%)
CK165197	homologue to UniRef100_A4K4Y1 Cluster: Alpha tubulin-2A; n=1; Triticum aestivum|Rep: Alpha tubulin-2A - Triticum aestivum (Wheat), partial (43%)
CK165398	weakly similar to UniRef100_Q67WM1 Cluster: Isoleucyl-tRNA synthetase-like; n=2; Oryza sativa Japonica Group|Rep: Isoleucyl-tRNA synthetase-like - Oryza sativa subsp. japonica (Rice), partial (72%)
CK165980	similar to UniRef100_Q84TT8 Cluster: UDP-glucose dehydrogenase; n=1; Colocasia esculenta|Rep: UDP-glucose dehydrogenase - Colocasia esculenta (Elephant's ear) (Taro), partial (24%)
CK166511	homologue to UniRef100_Q4LB22 Cluster: S-adenosylmethionine synthetase; n=1; Hordeum vulgare|Rep: S-adenosylmethionine synthetase - Hordeum vulgare (Barley), partial (81%)
CK166964	homologue to UniRef100_Q6B6M0 Cluster: UDP-D-glucuronate decarboxylase; n=1; Hordeum vulgare|Rep: UDP-D-glucuronate decarboxylase - Hordeum vulgare (Barley), partial (59%)
CK167171	homologue to UniRef100_Q0DP54 Cluster: Os03g0713100 protein; n=1; Oryza sativa Japonica Group|Rep: Os03g0713100 protein - Oryza sativa subsp. japonica (Rice), partial (37%)
CK167543	homologue to UniRef100_A4K4Y1 Cluster: Alpha tubulin-2A; n=1; Triticum aestivum|Rep: Alpha tubulin-2A - Triticum aestivum (Wheat), partial (59%)
CK167720	homologue to UniRef100_Q0DP54 Cluster: Os03g0713100 protein; n=1; Oryza sativa Japonica Group|Rep: Os03g0713100 protein - Oryza sativa subsp. japonica (Rice), partial (39%)
CK167767	homologue to UniRef100_A4K4Y1 Cluster: Alpha tubulin-2A; n=1; Triticum aestivum|Rep: Alpha tubulin-2A - Triticum aestivum (Wheat), partial (52%)
CK167898	homologue to UniRef100_A4K4Y1 Cluster: Alpha tubulin-2A; n=1; Triticum aestivum|Rep: Alpha tubulin-2A - Triticum aestivum (Wheat), partial (66%)
CK167977	UniRef100_A4K4Y1 Cluster: Alpha tubulin-2A; n=1; Triticum aestivum|Rep: Alpha tubulin-2A - Triticum aestivum (Wheat), partial (58%)
CK168148	homologue to UniRef100_A4K4Y1 Cluster: Alpha tubulin-2A; n=1; Triticum aestivum|Rep: Alpha tubulin-2A - Triticum aestivum (Wheat), partial (58%)
CK168254	homologue to UniRef100_Q6B6M0 Cluster: UDP-D-glucuronate decarboxylase; n=1; Hordeum vulgare|Rep: UDP-D-glucuronate decarboxylase - Hordeum vulgare (Barley), partial (63%)
CK168952	homologue to UniRef100_O23983 Cluster: Ascorbate peroxidase; n=2; Hordeum vulgare|Rep: Ascorbate peroxidase - Hordeum vulgare (Barley), partial (56%)
CK170452	homologue to UniRef100_A4K4Y1 Cluster: Alpha tubulin-2A; n=1; Triticum aestivum|Rep: Alpha tubulin-2A - Triticum aestivum (Wheat), partial (57%)
CK171828	similar to UniRef100_Q53JH3 Cluster: Probable acyl-CoA synthetase, 62297-59022 [imported]-Arabidopsis thaliana; n=2; Oryza sativa Japonica Group|Rep: Probable acyl-CoA synthetase, 62297-59022 [imported]-Arabidopsis thaliana - Oryza sativa subsp. japonica (Rice), partial (26%)
CK171975	homologue to UniRef100_A4UUE0 Cluster: Cytosolic aldehyde dehydrogenase; n=1; Leymus chinensis|Rep: Cytosolic aldehyde dehydrogenase - Leymus chinensis, partial (43%)
CK172299	homologue to UniRef100_Q5I285 Cluster: Minichromosome maintenance protein; n=1; Zea mays|Rep: Minichromosome maintenance protein - Zea mays (Maize), partial (15%)
CK192943	similar to UniRef100_Q0DXR0 Cluster: Os02g0738900 protein; n=3; Oryza sativa|Rep: Os02g0738900 protein - Oryza sativa subsp. japonica (Rice), partial (11%)
CK193025
CK193064	similar to UniRef100_O81480 Cluster: Thioredoxin peroxidase; n=1; Secale cereale|Rep: Thioredoxin peroxidase - Secale cereale (Rye), partial (52%)
CK193769	homologue to UniRef100_O23983 Cluster: Ascorbate peroxidase; n=2; Hordeum vulgare|Rep: Ascorbate peroxidase - Hordeum vulgare (Barley), partial (28%)
CK194302	similar to UniRef100_O65361 Cluster: Delta-1-pyrroline-5-carboxylate synthetase (P5CS) [Includes: Glutamate 5-kinase (Gamma-glutamyl kinase) (GK); Gamma-glutamyl phosphate reductase (GPR) (Glutamate-5-semialdehyde dehydrogenase) (Glutamyl-gamma-semialdehyde dehydrogenase)]; n=1; Mesembryanthemum crystallinum|Rep: Delta-1-pyrroline-5-carboxylate synthetase (P5CS) [Includes: Glutamate 5-kinase (Gam…
CK195721	similar to UniRef100_Q948T6 Cluster: Lactoylglutathione lyase; n=4; Oryza sativa|Rep: Lactoylglutathione lyase - Oryza sativa subsp. japonica (Rice), partial (24%)
CK195786	similar to UniRef100_Q49HD8 Cluster: 12-oxo-phytodienoic acid reductase; n=1; Zea mays|Rep: 12-oxo-phytodienoic acid reductase - Zea mays (Maize), partial (19%)
CK196188	UniRef100_A9LIN4 Cluster: NADP-dependent malic enzyme; n=1; Triticum aestivum|Rep: NADP-dependent malic enzyme - Triticum aestivum (Wheat), partial (11%)
CK196260	weakly similar to UniRef100_Q9XGV6 Cluster: Bacterial-induced peroxidase precursor; n=1; Gossypium hirsutum|Rep: Bacterial-induced peroxidase precursor - Gossypium hirsutum (Upland cotton) (Gossypium mexicanum), partial (16%)
CK196350	homologue to UniRef100_A6XMY7 Cluster: Cobalamin-independent methionine synthase; n=1; Triticum monococcum|Rep: Cobalamin-independent methionine synthase - Triticum monococcum (Einkorn wheat) (Small spelt), partial (25%)
CK196418	similar to UniRef100_A7R0Z7 Cluster: Chromosome undetermined scaffold_332, whole genome shotgun sequence; n=1; Vitis vinifera|Rep: Chromosome undetermined scaffold_332, whole genome shotgun sequence - Vitis vinifera (Grape), partial (6%)
CK196454
CK196463
CK196561	weakly similar to UniRef100_Q0DQZ0 Cluster: Os03g0434500 protein; n=1; Oryza sativa Japonica Group|Rep: Os03g0434500 protein - Oryza sativa subsp. japonica (Rice), partial (42%)
CK197088
CK197597	UniRef100_Q2L9B8 Cluster: Vacuolar ATP synthase subunit E; n=1; Triticum aestivum|Rep: Vacuolar ATP synthase subunit E - Triticum aestivum (Wheat), partial (46%)
CK197670
CK198075
CK198333	similar to UniRef100_A4VBF3 Cluster: Phospholipase C; n=1; Vigna radiata|Rep: Phospholipase C - Vigna radiata, partial (5%)
CK198488	UniRef100_A6N835 Cluster: GDP-mannose pyrophosphorylase; n=1; Pinus taeda|Rep: GDP-mannose pyrophosphorylase - Pinus taeda (Loblolly pine), partial (10%)
CK198851	similar to UniRef100_Q08IT4 Cluster: Peroxidase; n=1; Populus alba|Rep: Peroxidase - Populus alba (White poplar), partial (19%)
CK198871
CK199186
CK199474	homologue to UniRef100_P46226 Cluster: Triosephosphate isomerase, cytosolic; n=1; Secale cereale|Rep: Triosephosphate isomerase, cytosolic - Secale cereale (Rye), partial (38%)
CK199612	similar to UniRef100_Q93XG2 Cluster: Kinesin heavy chain; n=1; Zea mays|Rep: Kinesin heavy chain - Zea mays (Maize), partial (20%)
CK199694	similar to UniRef100_P37833 Cluster: Aspartate aminotransferase, cytoplasmic; n=5; Magnoliophyta|Rep: Aspartate aminotransferase, cytoplasmic - Oryza sativa subsp. japonica (Rice), partial (23%)
CK199725	weakly similar to UniRef100_A7P2X1 Cluster: Chromosome chr1 scaffold_5, whole genome shotgun sequence; n=1; Vitis vinifera|Rep: Chromosome chr1 scaffold_5, whole genome shotgun sequence - Vitis vinifera (Grape), partial (17%)
CK200157	homologue to UniRef100_P46226 Cluster: Triosephosphate isomerase, cytosolic; n=1; Secale cereale|Rep: Triosephosphate isomerase, cytosolic - Secale cereale (Rye), partial (21%)
CK200237	UniRef100_A6XMY7 Cluster: Cobalamin-independent methionine synthase; n=1; Triticum monococcum|Rep: Cobalamin-independent methionine synthase - Triticum monococcum (Einkorn wheat) (Small spelt), partial (16%)
CK200768	weakly similar to UniRef100_Q0DT80 Cluster: Os03g0264800 protein; n=1; Oryza sativa Japonica Group|Rep: Os03g0264800 protein - Oryza sativa subsp. japonica (Rice), partial (9%)
CK201046	homologue to UniRef100_Q7FRX8 Cluster: 6-phosphogluconate dehydrogenase, decarboxylating; n=3; Oryza sativa|Rep: 6-phosphogluconate dehydrogenase, decarboxylating - Oryza sativa (Rice), partial (39%)
CK201496	homologue to UniRef100_P83970 Cluster: Plasma membrane ATPase; n=1; Triticum aestivum|Rep: Plasma membrane ATPase - Triticum aestivum (Wheat), partial (15%)
CK203349
CK204822	homologue to UniRef100_A2ZJA1 Cluster: Argininosuccinate synthase; n=1; Oryza sativa Indica Group|Rep: Argininosuccinate synthase - Oryza sativa subsp. indica (Rice), partial (33%)
CK205300	homologue to UniRef100_Q2PYW7 Cluster: Succinyl CoA ligase beta subunit-like protein; n=1; Solanum tuberosum|Rep: Succinyl CoA ligase beta subunit-like protein - Solanum tuberosum (Potato), partial (46%)
CK205402	homologue to UniRef100_P31924 Cluster: Sucrose synthase 2; n=3; Oryza sativa Japonica Group|Rep: Sucrose synthase 2 - Oryza sativa subsp. japonica (Rice), partial (24%)
CK205552	UniRef100_A4K4Y1 Cluster: Alpha tubulin-2A; n=1; Triticum aestivum|Rep: Alpha tubulin-2A - Triticum aestivum (Wheat), partial (40%)
CK206651	homologue to UniRef100_Q5I285 Cluster: Minichromosome maintenance protein; n=1; Zea mays|Rep: Minichromosome maintenance protein - Zea mays (Maize), partial (34%)
CK206685	similar to UniRef100_A1A6K4 Cluster: At5g40942; n=1; Arabidopsis thaliana|Rep: At5g40942 - Arabidopsis thaliana (Mouse-ear cress), partial (29%)
CK206953	similar to UniRef100_A7PRK3 Cluster: Chromosome chr14 scaffold_27, whole genome shotgun sequence; n=1; Vitis vinifera|Rep: Chromosome chr14 scaffold_27, whole genome shotgun sequence - Vitis vinifera (Grape), partial (53%)
CK207352
CK207666	homologue to UniRef100_A6XMY9 Cluster: S-adenosylmethionine synthetase; n=1; Triticum monococcum|Rep: S-adenosylmethionine synthetase - Triticum monococcum (Einkorn wheat) (Small spelt), partial (47%)
CK209035	homologue to UniRef100_Q9ZRR5 Cluster: Tubulin alpha-3 chain; n=2; Triticeae|Rep: Tubulin alpha-3 chain - Hordeum vulgare (Barley), partial (56%)
CK209050	similar to UniRef100_Q0IZJ9 Cluster: Os09g0566000 protein; n=2; Oryza sativa Japonica Group|Rep: Os09g0566000 protein - Oryza sativa subsp. japonica (Rice), partial (36%)
CK209194	similar to UniRef100_Q9XGU8 Cluster: NADP-specific isocitrate dehydrogenase; n=3; Oryza sativa|Rep: NADP-specific isocitrate dehydrogenase - Oryza sativa (Rice), partial (61%)
CK210210	homologue to UniRef100_Q9LLD7 Cluster: Fructose-bisphosphate aldolase; n=1; Avena sativa|Rep: Fructose-bisphosphate aldolase - Avena sativa (Oat), partial (30%)
CK210851	similar to UniRef100_A7P7V8 Cluster: Chromosome chr3 scaffold_8, whole genome shotgun sequence; n=1; Vitis vinifera|Rep: Chromosome chr3 scaffold_8, whole genome shotgun sequence - Vitis vinifera (Grape), partial (9%)
CK211046	similar to UniRef100_Q9ZSD6 Cluster: L-asparaginase precursor (L-asparagine amidohydrolase) [Contains: L-asparaginase subunit alpha; L-asparaginase subunit beta]; n=1; Lupinus luteus|Rep: L-asparaginase precursor (L-asparagine amidohydrolase) [Contains: L-asparaginase subunit alpha; L-asparaginase subunit beta] - Lupinus luteus (European yellow lupin), partial (71%)
CK211088	similar to UniRef100_Q9LLR3 Cluster: Vacuolar targeting receptor bp-80; n=1; Triticum aestivum|Rep: Vacuolar targeting receptor bp-80 - Triticum aestivum (Wheat), partial (50%)
CK211184	similar to UniRef100_P09315 Cluster: Glyceraldehyde-3-phosphate dehydrogenase A, chloroplast precursor; n=4; Zea mays|Rep: Glyceraldehyde-3-phosphate dehydrogenase A, chloroplast precursor - Zea mays (Maize), partial (65%)
CK211423	homologue to UniRef100_P26302 Cluster: Phosphoribulokinase, chloroplast precursor; n=1; Triticum aestivum|Rep: Phosphoribulokinase, chloroplast precursor - Triticum aestivum (Wheat), partial (60%)
CK212012	homologue to UniRef100_A4K4Y1 Cluster: Alpha tubulin-2A; n=1; Triticum aestivum|Rep: Alpha tubulin-2A - Triticum aestivum (Wheat), partial (44%)
CK212347	homologue to UniRef100_P26302 Cluster: Phosphoribulokinase, chloroplast precursor; n=1; Triticum aestivum|Rep: Phosphoribulokinase, chloroplast precursor - Triticum aestivum (Wheat), partial (52%)
CK212450	homologue to UniRef100_O23983 Cluster: Ascorbate peroxidase; n=2; Hordeum vulgare|Rep: Ascorbate peroxidase - Hordeum vulgare (Barley), partial (78%)
CK212843	homologue to UniRef100_P42856 Cluster: 14 kDa zinc-binding protein; n=1; Zea mays|Rep: 14 kDa zinc-binding protein - Zea mays (Maize), partial (90%)
CK212903	similar to UniRef100_Q70ZL5 Cluster: Alpha-tubulin; n=1; Miscanthus floridulus|Rep: Alpha-tubulin - Miscanthus floridulus, partial (34%)
CK213130	homologue to UniRef100_P40880 Cluster: Carbonic anhydrase, chloroplast precursor; n=1; Hordeum vulgare|Rep: Carbonic anhydrase, chloroplast precursor - Hordeum vulgare (Barley), partial (52%)
CK213592	homologue to UniRef100_Q9FS79 Cluster: Triosephosphate isomerase; n=1; Triticum aestivum|Rep: Triosephosphate isomerase - Triticum aestivum (Wheat), partial (74%)
CK213892	homologue to UniRef100_Q84UH6 Cluster: Dehydroascorbate reductase; n=2; Triticum|Rep: Dehydroascorbate reductase - Triticum aestivum (Wheat), partial (88%)
CK214203	weakly similar to UniRef100_Q0D497 Cluster: Os07g0638900 protein; n=1; Oryza sativa Japonica Group|Rep: Os07g0638900 protein - Oryza sativa subsp. japonica (Rice), partial (37%)
CK214226	similar to UniRef100_A7QPE5 Cluster: Chromosome chr18 scaffold_137, whole genome shotgun sequence; n=1; Vitis vinifera|Rep: Chromosome chr18 scaffold_137, whole genome shotgun sequence - Vitis vinifera (Grape), partial (10%)
CK214342	homologue to UniRef100_P33629 Cluster: Tubulin alpha chain; n=1; Prunus dulcis|Rep: Tubulin alpha chain - Prunus dulcis (Almond) (Prunus amygdalus), partial (48%)
CK214505	similar to UniRef100_A7PX81 Cluster: Chromosome chr12 scaffold_36, whole genome shotgun sequence; n=1; Vitis vinifera|Rep: Chromosome chr12 scaffold_36, whole genome shotgun sequence - Vitis vinifera (Grape), partial (18%)
CK214693	UniRef100_P14640 Cluster: Tubulin alpha-1 chain; n=1; Zea mays|Rep: Tubulin alpha-1 chain - Zea mays (Maize), partial (44%)
CK215938	homologue to UniRef100_P46226 Cluster: Triosephosphate isomerase, cytosolic; n=1; Secale cereale|Rep: Triosephosphate isomerase, cytosolic - Secale cereale (Rye), partial (72%)
CK216359	similar to UniRef100_Q70ZL6 Cluster: Alpha-tubulin; n=1; Miscanthus sinensis|Rep: Alpha-tubulin - Miscanthus sinensis (Japanese silver grass), partial (49%)
CK216566	similar to UniRef100_P09315 Cluster: Glyceraldehyde-3-phosphate dehydrogenase A, chloroplast precursor; n=4; Zea mays|Rep: Glyceraldehyde-3-phosphate dehydrogenase A, chloroplast precursor - Zea mays (Maize), partial (45%)
CK216640	homologue to UniRef100_O23983 Cluster: Ascorbate peroxidase; n=2; Hordeum vulgare|Rep: Ascorbate peroxidase - Hordeum vulgare (Barley), partial (51%)
CK217276	homologue to UniRef100_Q9ZRS5 Cluster: Ribulose bisphosphate carboxylase small chain; n=1; Secale cereale|Rep: Ribulose bisphosphate carboxylase small chain - Secale cereale (Rye), complete
CN009582
CN010180	similar to UniRef100_A2Q2S3 Cluster: Glycosyl transferase, family 48; n=1; Medicago truncatula|Rep: Glycosyl transferase, family 48 - Medicago truncatula (Barrel medic), partial (18%)
CO346686	similar to UniRef100_A9RBS1 Cluster: Predicted protein; n=1; Physcomitrella patens subsp. patens|Rep: Predicted protein - Physcomitrella patens subsp. patens, partial (14%)
CO346937	UniRef100_P00871 Cluster: Ribulose bisphosphate carboxylase small chain PWS4.3, chloroplast precursor; n=1; Triticum aestivum|Rep: Ribulose bisphosphate carboxylase small chain PWS4.3, chloroplast precursor - Triticum aestivum (Wheat), partial (34%)
CO347871	similar to UniRef100_Q1YVJ2 Cluster: Threonine dehydratase; n=1; gamma proteobacterium HTCC2207|Rep: Threonine dehydratase -, partial (3%)
CV064722	homologue to UniRef100_Q43223 Cluster: Sucrose synthase type 2; n=2; Triticum aestivum|Rep: Sucrose synthase type 2 - Triticum aestivum (Wheat), partial (21%)
CV064832	homologue to UniRef100_P31923 Cluster: Sucrose synthase 2; n=1; Hordeum vulgare|Rep: Sucrose synthase 2 - Hordeum vulgare (Barley), partial (19%)
CV065014	similar to UniRef100_Q02437 Cluster: Glucan endo-1,3-beta-glucosidase GIV ((1->3)-beta-glucan endohydrolase GIV) ((1->3)-beta-glucanase isoenzyme GIV); n=1; Hordeum vulgare|Rep: Glucan endo-1,3-beta-glucosidase GIV ((1->3)-beta-glucan endohydrolase GIV) ((1->3)-beta-glucanase isoenzyme GIV) - Hordeum vulgare (Barley), partial (34%)
CV065544	similar to UniRef100_Q02437 Cluster: Glucan endo-1,3-beta-glucosidase GIV ((1->3)-beta-glucan endohydrolase GIV) ((1->3)-beta-glucanase isoenzyme GIV); n=1; Hordeum vulgare|Rep: Glucan endo-1,3-beta-glucosidase GIV ((1->3)-beta-glucan endohydrolase GIV) ((1->3)-beta-glucanase isoenzyme GIV) - Hordeum vulgare (Barley), partial (56%)
CV065850	weakly similar to UniRef100_A7PK12 Cluster: Chromosome chr15 scaffold_19, whole genome shotgun sequence; n=1; Vitis vinifera|Rep: Chromosome chr15 scaffold_19, whole genome shotgun sequence - Vitis vinifera (Grape), partial (16%)
CV066484	homologue to UniRef100_A6XMY8 Cluster: Methylenetetrahydrofolate reductase; n=1; Triticum monococcum|Rep: Methylenetetrahydrofolate reductase - Triticum monococcum (Einkorn wheat) (Small spelt), partial (27%)
CV066828	similar to UniRef100_Q4W8R0 Cluster: Fructan exohydrolase; n=1; Triticum aestivum|Rep: Fructan exohydrolase - Triticum aestivum (Wheat), partial (19%)
CV522963	homologue to UniRef100_A1BQV2 Cluster: Obtusifoliol 14alpha-demethylase; n=1; Avena strigosa|Rep: Obtusifoliol 14alpha-demethylase - Avena strigosa (black oat), partial (12%)
CV758741	homologue to UniRef100_Q4U0Z7 Cluster: Cellulose synthase BoCesA4a; n=1; Bambusa oldhamii|Rep: Cellulose synthase BoCesA4a - Bambusa oldhamii (Giant timber bamboo), partial (14%)
CV759942	homologue to UniRef100_A9LRZ1 Cluster: Vacuolar H+-pyrophosphatase; n=1; Triticum aestivum|Rep: Vacuolar H+-pyrophosphatase - Triticum aestivum (Wheat), partial (22%)
CV760213	homologue to UniRef100_Q42850 Cluster: Protochlorophyllide reductase B, chloroplast precursor; n=1; Hordeum vulgare|Rep: Protochlorophyllide reductase B, chloroplast precursor - Hordeum vulgare (Barley), partial (9%)
CV760697	homologue to UniRef100_P11383 Cluster: Ribulose bisphosphate carboxylase large chain precursor; n=2; Triticeae|Rep: Ribulose bisphosphate carboxylase large chain precursor - Triticum aestivum (Wheat), partial (36%)
CV760745	similar to UniRef100_A7QPE5 Cluster: Chromosome chr18 scaffold_137, whole genome shotgun sequence; n=1; Vitis vinifera|Rep: Chromosome chr18 scaffold_137, whole genome shotgun sequence - Vitis vinifera (Grape), partial (8%)
CV760882	similar to UniRef100_Q0JE91 Cluster: Os04g0309600 protein; n=1; Oryza sativa Japonica Group|Rep: Os04g0309600 protein - Oryza sativa subsp. japonica (Rice), partial (8%)
CV763154	homologue to UniRef100_A2YQL4 Cluster: Fructokinase-2; n=2; Oryza sativa|Rep: Fructokinase-2 - Oryza sativa subsp. indica (Rice), partial (67%)
CV765209	similar to UniRef100_A7PUK9 Cluster: Chromosome chr7 scaffold_31, whole genome shotgun sequence; n=1; Vitis vinifera|Rep: Chromosome chr7 scaffold_31, whole genome shotgun sequence - Vitis vinifera (Grape), partial (58%)
CV768643	similar to UniRef100_A7ISW5 Cluster: Copper P1B-ATPase; n=1; Glycine max|Rep: Copper P1B-ATPase - Glycine max (Soybean), partial (23%)
CV768776	homologue to UniRef100_P46285 Cluster: Sedoheptulose-1,7-bisphosphatase, chloroplast precursor (Sedoheptulose bisphosphatase) (SBPase) (SED(1,7)P2ase); n=1; Triticum aestivum|Rep: Sedoheptulose-1,7-bisphosphatase, chloroplast precursor (Sedoheptulose bisphosphatase) (SBPase) (SED(1,7)P2ase) - Triticum aestivum (Wheat), partial (40%)
CV769104	weakly similar to UniRef100_A7QI54 Cluster: Chromosome chr17 scaffold_101, whole genome shotgun sequence; n=1; Vitis vinifera|Rep: Chromosome chr17 scaffold_101, whole genome shotgun sequence - Vitis vinifera (Grape), partial (31%)
CV769174	homologue to UniRef100_A4K4Y7 Cluster: Alpha tubulin-4D; n=1; Triticum aestivum|Rep: Alpha tubulin-4D - Triticum aestivum (Wheat), partial (47%)
CV769410	similar to UniRef100_Q9M4V1 Cluster: Glycerol-3-phosphate acyltransferase; n=1; Elaeis guineensis|Rep: Glycerol-3-phosphate acyltransferase - Elaeis guineensis var. tenera (Oil palm), partial (12%)
CV769508	similar to UniRef100_Q0IM68 Cluster: Os12g0594300 protein; n=1; Oryza sativa Japonica Group|Rep: Os12g0594300 protein - Oryza sativa subsp. japonica (Rice), partial (20%)
CV769583	similar to UniRef100_Q5CCT8 Cluster: Phospholipase A2 precursor; n=1; Nicotiana tabacum|Rep: Phospholipase A2 precursor - Nicotiana tabacum (Common tobacco), partial (43%)
CV769642	weakly similar to UniRef100_A7Q0Z8 Cluster: Chromosome chr7 scaffold_42, whole genome shotgun sequence; n=1; Vitis vinifera|Rep: Chromosome chr7 scaffold_42, whole genome shotgun sequence - Vitis vinifera (Grape), partial (17%)
CV769902	homologue to UniRef100_Q96563 Cluster: Glutamyl-tRNA reductase 2; n=1; Hordeum vulgare|Rep: Glutamyl-tRNA reductase 2 - Hordeum vulgare (Barley), partial (28%)
CV769953	similar to UniRef100_A6MZ92 Cluster: ATP citrate lyase alpha subunit; n=1; Glycyrrhiza uralensis|Rep: ATP citrate lyase alpha subunit - Glycyrrhiza uralensis, partial (28%)
CV770216	homologue to UniRef100_Q539W6 Cluster: Ribulose bisphosphate carboxylase large chain; n=1; Psathyrostachys rupestris subsp. rupestris|Rep: Ribulose bisphosphate carboxylase large chain - Psathyrostachys rupestris subsp. rupestris, partial (35%)
CV770334	homologue to UniRef100_A9LRZ1 Cluster: Vacuolar H+-pyrophosphatase; n=1; Triticum aestivum|Rep: Vacuolar H+-pyrophosphatase - Triticum aestivum (Wheat), partial (15%)
CV772600	homologue to UniRef100_Q8VX48 Cluster: Phosphoglucomutase; n=1; Triticum aestivum|Rep: Phosphoglucomutase - Triticum aestivum (Wheat), partial (31%)
CV773385	similar to UniRef100_Q9LLI3 Cluster: Cellulose synthase-7; n=1; Zea mays|Rep: Cellulose synthase-7 - Zea mays (Maize), partial (18%)
CV775347	similar to UniRef100_Q9FQX8 Cluster: Acyl-ACP thioesterase; n=1; Iris tectorum|Rep: Acyl-ACP thioesterase - Iris tectorum, partial (24%)
CV775534
CV775551	similar to UniRef100_Q8W3L6 Cluster: Urease; n=1; Oryza sativa Indica Group|Rep: Urease - Oryza sativa subsp. indica (Rice), partial (12%)
CV775753	similar to UniRef100_Q94IH6 Cluster: CjMDR1; n=1; Coptis japonica|Rep: CjMDR1 - Coptis japonica (Japanese goldthread), partial (12%)
CV775855	UniRef100_A5CFY8 Cluster: Beta tubulin 5; n=1; Hordeum vulgare subsp. vulgare|Rep: Beta tubulin 5 - Hordeum vulgare var. distichum (Two-rowed barley), partial (17%)
CV776158	homologue to UniRef100_O20374 Cluster: Ribulose-1,5-bisphosphate carboxylase/oxygenase large subunit; n=1; Elytrophorus globularis|Rep: Ribulose-1,5-bisphosphate carboxylase/oxygenase large subunit - Elytrophorus globularis, partial (26%)
CV777843	homologue to UniRef100_Q2R1V8 Cluster: GDP-mannose 3,5-epimerase 2; n=2; Oryza sativa Japonica Group|Rep: GDP-mannose 3,5-epimerase 2 - Oryza sativa subsp. japonica (Rice), partial (32%)
CV778983	homologue to UniRef100_Q9LLD7 Cluster: Fructose-bisphosphate aldolase; n=1; Avena sativa|Rep: Fructose-bisphosphate aldolase - Avena sativa (Oat), partial (33%)
CV781325	similar to UniRef100_Q8RUU6 Cluster: Pyruvate decarboxylase; n=1; Zea mays|Rep: Pyruvate decarboxylase - Zea mays (Maize), partial (16%)
CV781427	UniRef100_A4K4Y7 Cluster: Alpha tubulin-4D; n=1; Triticum aestivum|Rep: Alpha tubulin-4D - Triticum aestivum (Wheat), partial (42%)
CV781583	similar to UniRef100_A2YQL4 Cluster: Fructokinase-2; n=2; Oryza sativa|Rep: Fructokinase-2 - Oryza sativa subsp. indica (Rice), partial (49%)
CV781793	homologue to UniRef100_P49353 Cluster: Farnesyl pyrophosphate synthetase (FPP synthetase) (FPS) (Farnesyl diphosphate synthetase) [Includes: Dimethylallyltranstransferase ; Geranyltranstransferase ]; n=2; Zea mays|Rep: Farnesyl pyrophosphate synthetase (FPP synthetase) (FPS) (Farnesyl diphosphate synthetase) [Includes: Dimethylallyltranstransferase ; Geranyltranstransferase ] - Zea mays (Maize), …
CV782566	homologue to UniRef100_Q6Q625 Cluster: Root hair defective 3 GTP-binding protein; n=1; Triticum aestivum|Rep: Root hair defective 3 GTP-binding protein - Triticum aestivum (Wheat), partial (22%)
CX536017	homologue to UniRef100_Q45KX6 Cluster: Chloroplast Mg-chelatase subunit XANTHA-G precursor; n=2; Hordeum vulgare|Rep: Chloroplast Mg-chelatase subunit XANTHA-G precursor - Hordeum vulgare (Barley), partial (41%)
DR732040	similar to UniRef100_Q0JKP1 Cluster: Pyruvate kinase; n=1; Oryza sativa Japonica Group|Rep: Pyruvate kinase - Oryza sativa subsp. japonica (Rice), partial (22%)
DR732312	similar to UniRef100_O81480 Cluster: Thioredoxin peroxidase; n=1; Secale cereale|Rep: Thioredoxin peroxidase - Secale cereale (Rye), partial (16%)
DR733226	weakly similar to UniRef100_A7PGF6 Cluster: Chromosome chr17 scaffold_16, whole genome shotgun sequence; n=1; Vitis vinifera|Rep: Chromosome chr17 scaffold_16, whole genome shotgun sequence - Vitis vinifera (Grape), partial (19%)
DR733451	similar to UniRef100_Q0JIY9 Cluster: Os01g0770100 protein; n=1; Oryza sativa Japonica Group|Rep: Os01g0770100 protein - Oryza sativa subsp. japonica (Rice), partial (19%)
DR734531	weakly similar to UniRef100_Q66RM0 Cluster: Peroxidase a; n=1; Eucommia ulmoides|Rep: Peroxidase a - Eucommia ulmoides (Hardy rubber tree), partial (20%)
DR735834	weakly similar to UniRef100_Q9ZUT0 Cluster: White-brown complex homolog protein 2; n=1; Arabidopsis thaliana|Rep: White-brown complex homolog protein 2 - Arabidopsis thaliana (Mouse-ear cress), partial (8%)
DR736092	similar to UniRef100_A5H9J8 Cluster: Calmodulin binding protein; n=3; Oryza sativa|Rep: Calmodulin binding protein - Oryza sativa subsp. indica (Rice), partial (98%)
DR736950	homologue to UniRef100_Q43704 Cluster: DNA replication licensing factor MCM3 homolog 1; n=1; Zea mays|Rep: DNA replication licensing factor MCM3 homolog 1 - Zea mays (Maize), partial (38%)
DR740058	homologue to UniRef100_A4K4Y1 Cluster: Alpha tubulin-2A; n=1; Triticum aestivum|Rep: Alpha tubulin-2A - Triticum aestivum (Wheat), partial (66%)
DT949004
DY742061	homologue to UniRef100_Q7XZU7 Cluster: GAD1; n=1; Hordeum vulgare|Rep: GAD1 - Hordeum vulgare (Barley), partial (14%)
DY742121
EB512898	homologue to UniRef100_Q84TT8 Cluster: UDP-glucose dehydrogenase; n=1; Colocasia esculenta|Rep: UDP-glucose dehydrogenase - Colocasia esculenta (Elephant's ear) (Taro), partial (29%)
EB514499
EB515710	UniRef100_A4ZCD1 Cluster: GTP-binding protein; n=1; Triticum aestivum|Rep: GTP-binding protein - Triticum aestivum (Wheat), partial (23%)
EB515833	homologue to UniRef100_Q8RUU6 Cluster: Pyruvate decarboxylase; n=1; Zea mays|Rep: Pyruvate decarboxylase - Zea mays (Maize), partial (33%)
EV253908	homologue to UniRef100_Q8RVZ8 Cluster: Ferredoxin-NADP(H) oxidoreductase; n=1; Triticum aestivum|Rep: Ferredoxin-NADP(H) oxidoreductase - Triticum aestivum (Wheat), partial (20%)
EV254155	similar to UniRef100_A9LS51 Cluster: Isochorismate synthase; n=1; Nicotiana benthamiana|Rep: Isochorismate synthase - Nicotiana benthamiana, partial (20%)
GH721816	similar to UniRef100_A7PHQ1 Cluster: Chromosome chr17 scaffold_16, whole genome shotgun sequence; n=1; Vitis vinifera|Rep: Chromosome chr17 scaffold_16, whole genome shotgun sequence - Vitis vinifera (Grape), partial (10%)
GH722475	similar to UniRef100_Q5EBY6 Cluster: Aldehyde dehydrogenase family 7 member A1; n=1; Euphorbia characias|Rep: Aldehyde dehydrogenase family 7 member A1 - Euphorbia characias (Spurge), partial (23%)
GH723124	UniRef100_Q8LGN7 Cluster: Multidrug resistance-associated protein MRP1; n=1; Triticum aestivum|Rep: Multidrug resistance-associated protein MRP1 - Triticum aestivum (Wheat), partial (24%)
GH723595	UniRef100_A3KLL4 Cluster: Malate dehydrogenase; n=2; Triticum aestivum|Rep: Malate dehydrogenase - Triticum aestivum (Wheat), partial (38%)
GH723887	homologue to UniRef100_Q9ZRI8 Cluster: Formate dehydrogenase, mitochondrial precursor; n=1; Hordeum vulgare|Rep: Formate dehydrogenase, mitochondrial precursor - Hordeum vulgare (Barley), partial (20%)
GH724971	homologue to UniRef100_A7P2H7 Cluster: Chromosome chr1 scaffold_5, whole genome shotgun sequence; n=1; Vitis vinifera|Rep: Chromosome chr1 scaffold_5, whole genome shotgun sequence - Vitis vinifera (Grape), partial (7%)
GH725759
GH726088	similar to UniRef100_A3FM72 Cluster: Glucose-1-phosphate adenylyltransferase; n=1; Triticum aestivum|Rep: Glucose-1-phosphate adenylyltransferase - Triticum aestivum (Wheat), partial (18%)
GH726483	similar to UniRef100_Q95DV5 Cluster: FtsZ-like protein; n=1; Nicotiana tabacum|Rep: FtsZ-like protein - Nicotiana tabacum (Common tobacco), partial (23%)
GH726528	similar to UniRef100_Q0JPW2 Cluster: Os01g0197700 protein; n=1; Oryza sativa Japonica Group|Rep: Os01g0197700 protein - Oryza sativa subsp. japonica (Rice), partial (38%)
GH726674	homologue to UniRef100_P26302 Cluster: Phosphoribulokinase, chloroplast precursor; n=1; Triticum aestivum|Rep: Phosphoribulokinase, chloroplast precursor - Triticum aestivum (Wheat), partial (35%)
GH726691	similar to UniRef100_Q2KNB4 Cluster: Hexokinase-3; n=2; Oryza sativa Japonica Group|Rep: Hexokinase-3 - Oryza sativa subsp. japonica (Rice), partial (25%)
GH726722	similar to UniRef100_P31924 Cluster: Sucrose synthase 2; n=3; Oryza sativa Japonica Group|Rep: Sucrose synthase 2 - Oryza sativa subsp. japonica (Rice), partial (14%)
GH726953	similar to UniRef100_Q40069 Cluster: Peroxidase BP 1 precursor; n=1; Hordeum vulgare|Rep: Peroxidase BP 1 precursor - Hordeum vulgare (Barley), partial (37%)
GH727155	similar to UniRef100_Q7XJJ1 Cluster: Cytosolic glyceraldehyde-3-phosphate dehydrogenase; n=1; Triticum aestivum|Rep: Cytosolic glyceraldehyde-3-phosphate dehydrogenase - Triticum aestivum (Wheat), partial (84%)
GH730542	weakly similar to UniRef100_Q9M0Y8 Cluster: Vesicle-fusing ATPase; n=1; Arabidopsis thaliana|Rep: Vesicle-fusing ATPase - Arabidopsis thaliana (Mouse-ear cress), partial (9%)
GH731497	similar to UniRef100_Q8GT50 Cluster: Apoplastic invertase 1; n=1; Hordeum vulgare|Rep: Apoplastic invertase 1 - Hordeum vulgare (Barley), partial (20%)
GH731684	similar to UniRef100_A3KLL4 Cluster: Malate dehydrogenase; n=2; Triticum aestivum|Rep: Malate dehydrogenase - Triticum aestivum (Wheat), partial (29%)
GH731732	similar to UniRef100_Q0JCD0 Cluster: Os04g0479200 protein; n=1; Oryza sativa Japonica Group|Rep: Os04g0479200 protein - Oryza sativa subsp. japonica (Rice), partial (29%)
GH731980
GH732361	similar to UniRef100_UPI0000196B30 Cluster: MEE51 (maternal effect embryo arrest 51); diphosphate-fructose-6-phosphate 1-phosphotransferase; n=1; Arabidopsis thaliana|Rep: MEE51 (maternal effect embryo arrest 51); diphosphate-fructose-6-phosphate 1-phosphotransferase - Arabidopsis thaliana, partial (10%)
GH732878	similar to UniRef100_A9REM6 Cluster: Predicted protein; n=1; Physcomitrella patens subsp. patens|Rep: Predicted protein - Physcomitrella patens subsp. patens, partial (83%)
GH733101	homologue to UniRef100_Q0DP54 Cluster: Os03g0713100 protein; n=1; Oryza sativa Japonica Group|Rep: Os03g0713100 protein - Oryza sativa subsp. japonica (Rice), partial (10%)
GR302487	weakly similar to UniRef100_Q4T387 Cluster: Chromosome 21 SCAF10109, whole genome shotgun sequence; n=1; Tetraodon nigroviridis|Rep: Chromosome 21 SCAF10109, whole genome shotgun sequence - Tetraodon nigroviridis (Green puffer), partial (3%)
GR303813	homologue to UniRef100_O22486 Cluster: Fructose-bisphosphate aldolase; n=1; Oryza sativa|Rep: Fructose-bisphosphate aldolase -, partial (8%)
NP234380	GB|AF002820.1|AAB61925.1 starch branching enzyme I
NP821542	GB|AF469492.1|AAP80609.1 MCM2-related protein [Triticum aestivum]
NP855339	GB|AY373831.1|AAQ77347.1 dihydroflavonol 4-reductase [Triticum aestivum]
NP9349730	GB|AB247918.1|BAE98274.1 anthocyanidin synthase
TC368547	UniRef100_Q6EZE8 Cluster: Sucrose-phosphate synthase; n=1; Triticum aestivum|Rep: Sucrose-phosphate synthase - Triticum aestivum (Wheat), complete
TC368550	UniRef100_Q9FUU7 Cluster: Starch branching enzyme 2; n=1; Triticum aestivum|Rep: Starch branching enzyme 2 - Triticum aestivum (Wheat), complete
TC368552	UniRef100_O04074 Cluster: Starch branching enzyme I precursor; n=1; Triticum aestivum|Rep: Starch branching enzyme I precursor - Triticum aestivum (Wheat), complete
TC368553	UniRef100_Q9LEE3 Cluster: Starch synthase IIa-2 precursor; n=1; Triticum aestivum|Rep: Starch synthase IIa-2 precursor - Triticum aestivum (Wheat), complete
TC368556	UniRef100_Q9LEC0 Cluster: Starch synthase I-1 precursor; n=1; Triticum aestivum|Rep: Starch synthase I-1 precursor - Triticum aestivum (Wheat), complete
TC368564	UniRef100_Q2WGB1 Cluster: Starch synthase II-D; n=1; Triticum aestivum|Rep: Starch synthase II-D - Triticum aestivum (Wheat), complete
TC368565	UniRef100_Q9LEE2 Cluster: Starch synthase IIa-3 precursor; n=1; Triticum aestivum|Rep: Starch synthase IIa-3 precursor - Triticum aestivum (Wheat), complete
TC368569	UniRef100_Q6UZD6 Cluster: Phosphorylase; n=1; Triticum aestivum|Rep: Phosphorylase - Triticum aestivum (Wheat), complete
TC368570	UniRef100_P27736 Cluster: Granule-bound starch synthase 1, chloroplast precursor; n=1; Triticum aestivum|Rep: Granule-bound starch synthase 1, chloroplast precursor - Triticum aestivum (Wheat), complete
TC368581	UniRef100_Q5QPZ4 Cluster: Glycosyltransferase; n=1; Triticum aestivum|Rep: Glycosyltransferase - Triticum aestivum (Wheat), complete
TC368583	UniRef100_Q43654 Cluster: Starch synthase 1, chloroplast precursor; n=1; Triticum aestivum|Rep: Starch synthase 1, chloroplast precursor - Triticum aestivum (Wheat), complete
TC368584	UniRef100_Q8W430 Cluster: Sucrose:sucrose 1-fructosytransferase; n=1; Triticum aestivum|Rep: Sucrose:sucrose 1-fructosytransferase - Triticum aestivum (Wheat), complete
TC368596	UniRef100_Q9S7N5 Cluster: Starch synthase; n=2; Triticeae|Rep: Starch synthase - Triticum aestivum (Wheat), complete
TC368613	UniRef100_Q5QPZ3 Cluster: Glycosyltransferase; n=1; Triticum aestivum|Rep: Glycosyltransferase - Triticum aestivum (Wheat), complete
TC368615	UniRef100_Q9M4Z1 Cluster: Glucose-1-phosphate adenylyltransferase; n=1; Triticum aestivum|Rep: Glucose-1-phosphate adenylyltransferase - Triticum aestivum (Wheat), complete
TC368647	UniRef100_P09195 Cluster: Fructose-1,6-bisphosphatase, chloroplast precursor; n=1; Triticum aestivum|Rep: Fructose-1,6-bisphosphatase, chloroplast precursor - Triticum aestivum (Wheat), complete
TC368649	homologue to UniRef100_Q5J331 Cluster: Thylakoid ascorbate peroxidase; n=1; Triticum aestivum|Rep: Thylakoid ascorbate peroxidase - Triticum aestivum (Wheat), complete
TC368650	UniRef100_Q9ZTW6 Cluster: Histidyl-tRNA synthetase; n=1; Triticum aestivum|Rep: Histidyl-tRNA synthetase - Triticum aestivum (Wheat), complete
TC368698	UniRef100_P53415 Cluster: Chalcone synthase 2; n=1; Secale cereale|Rep: Chalcone synthase 2 - Secale cereale (Rye), complete
TC368702	homologue to UniRef100_A0T1D3 Cluster: Polyphenol oxidase; n=1; Triticum aestivum|Rep: Polyphenol oxidase - Triticum aestivum (Wheat), complete
TC368703	homologue to UniRef100_Q84YE6 Cluster: Cytochrome P450-like protein; n=1; Sorghum bicolor|Rep: Cytochrome P450-like protein - Sorghum bicolor (Sorghum) (Sorghum vulgare), complete
TC368755	homologue to UniRef100_A2IAW9 Cluster: Thylakoid bound ascorbate peroxidase; n=1; Triticum aestivum|Rep: Thylakoid bound ascorbate peroxidase - Triticum aestivum (Wheat), complete
TC368761	UniRef100_A4K4Z3 Cluster: Alpha tubulin-1D; n=1; Triticum aestivum|Rep: Alpha tubulin-1D - Triticum aestivum (Wheat), complete
TC368764	UniRef100_A4K4Y1 Cluster: Alpha tubulin-2A; n=1; Triticum aestivum|Rep: Alpha tubulin-2A - Triticum aestivum (Wheat), partial (57%)
TC368781	homologue to UniRef100_O50019 Cluster: Yptm3 protein; n=1; Zea mays|Rep: Yptm3 protein - Zea mays (Maize), complete
TC368783	homologue to UniRef100_A4K4Y1 Cluster: Alpha tubulin-2A; n=1; Triticum aestivum|Rep: Alpha tubulin-2A - Triticum aestivum (Wheat), partial (67%)
TC368792	homologue to UniRef100_Q0DP54 Cluster: Os03g0713100 protein; n=1; Oryza sativa Japonica Group|Rep: Os03g0713100 protein - Oryza sativa subsp. japonica (Rice), partial (39%)
TC368922	UniRef100_Q6QNH2 Cluster: Minichromosomal maintenance factor; n=1; Triticum aestivum|Rep: Minichromosomal maintenance factor - Triticum aestivum (Wheat), partial (25%)
TC368943	UniRef100_A9YFM2 Cluster: Neutral ceramidase; n=1; Triticum aestivum|Rep: Neutral ceramidase - Triticum aestivum (Wheat), complete
TC368950	UniRef100_Q9ZRS5 Cluster: Ribulose bisphosphate carboxylase small chain; n=1; Secale cereale|Rep: Ribulose bisphosphate carboxylase small chain - Secale cereale (Rye), complete
TC368959	homologue to UniRef100_Q6QNH2 Cluster: Minichromosomal maintenance factor; n=1; Triticum aestivum|Rep: Minichromosomal maintenance factor - Triticum aestivum (Wheat), partial (25%)
TC369009	homologue to UniRef100_Q03033 Cluster: Elongation factor 1-alpha; n=2; Triticeae|Rep: Elongation factor 1-alpha - Triticum aestivum (Wheat), partial (60%)
TC369038	UniRef100_A4K4Z3 Cluster: Alpha tubulin-1D; n=1; Triticum aestivum|Rep: Alpha tubulin-1D - Triticum aestivum (Wheat), complete
TC369044	UniRef100_Q4W8R0 Cluster: Fructan exohydrolase; n=1; Triticum aestivum|Rep: Fructan exohydrolase - Triticum aestivum (Wheat), complete
TC369081	homologue to UniRef100_Q575T1 Cluster: Acid beta-fructofuranosidase precursor; n=1; Triticum aestivum|Rep: Acid beta-fructofuranosidase precursor - Triticum aestivum (Wheat), partial (45%)
TC369101	UniRef100_Q45NB2 Cluster: Glutamine synthetase; n=1; Triticum aestivum|Rep: Glutamine synthetase - Triticum aestivum (Wheat), complete
TC369118	homologue to UniRef100_O50019 Cluster: Yptm3 protein; n=1; Zea mays|Rep: Yptm3 protein - Zea mays (Maize), complete
TC369174	UniRef100_Q6QNH2 Cluster: Minichromosomal maintenance factor; n=1; Triticum aestivum|Rep: Minichromosomal maintenance factor - Triticum aestivum (Wheat), partial (25%)
TC369279	UniRef100_Q0WXG7 Cluster: Triticain beta; n=1; Triticum aestivum|Rep: Triticain beta - Triticum aestivum (Wheat), complete
TC369319
TC369353	UniRef100_A3KLL4 Cluster: Malate dehydrogenase; n=2; Triticum aestivum|Rep: Malate dehydrogenase - Triticum aestivum (Wheat), partial (92%)
TC369389	homologue to UniRef100_Q5VRF5 Cluster: Ribonucleoside-diphosphate reductase; n=1; Oryza sativa Japonica Group|Rep: Ribonucleoside-diphosphate reductase - Oryza sativa subsp. japonica (Rice), partial (26%)
TC369423	homologue to UniRef100_A5CFY8 Cluster: Beta tubulin 5; n=1; Hordeum vulgare subsp. vulgare|Rep: Beta tubulin 5 - Hordeum vulgare var. distichum (Two-rowed barley), partial (42%)
TC369431	homologue to UniRef100_Q6RK07 Cluster: UDP-glucose dehydrogenase; n=1; Cinnamomum osmophloeum|Rep: UDP-glucose dehydrogenase - Cinnamomum osmophloeum, partial (43%)
TC369453	homologue to UniRef100_Q9LLI6 Cluster: Cellulose synthase-4; n=1; Zea mays|Rep: Cellulose synthase-4 - Zea mays (Maize), complete
TC369476	homologue to UniRef100_A4UUE0 Cluster: Cytosolic aldehyde dehydrogenase; n=1; Leymus chinensis|Rep: Cytosolic aldehyde dehydrogenase - Leymus chinensis, partial (42%)
TC369481	UniRef100_Q43772 Cluster: UTP--glucose-1-phosphate uridylyltransferase; n=1; Hordeum vulgare|Rep: UTP--glucose-1-phosphate uridylyltransferase - Hordeum vulgare (Barley), complete
TC369527	homologue to UniRef100_A3KLL4 Cluster: Malate dehydrogenase; n=2; Triticum aestivum|Rep: Malate dehydrogenase - Triticum aestivum (Wheat), partial (95%)
TC369529	similar to UniRef100_A7NXV1 Cluster: Chromosome chr5 scaffold_2, whole genome shotgun sequence; n=1; Vitis vinifera|Rep: Chromosome chr5 scaffold_2, whole genome shotgun sequence - Vitis vinifera (Grape), partial (52%)
TC369540	homologue to UniRef100_Q711R0 Cluster: Allene oxide cyclase precursor; n=1; Hordeum vulgare|Rep: Allene oxide cyclase precursor - Hordeum vulgare (Barley), partial (78%)
TC369548	similar to UniRef100_Q0IP63 Cluster: Os12g0242900 protein; n=2; Oryza sativa Japonica Group|Rep: Os12g0242900 protein - Oryza sativa subsp. japonica (Rice), partial (60%)
TC369577	similar to UniRef100_Q1I1D8 Cluster: Glutamate decarboxylase; n=1; Citrus sinensis|Rep: Glutamate decarboxylase - Citrus sinensis (Sweet orange), partial (47%)
TC369670	UniRef100_A5CFY8 Cluster: Beta tubulin 5; n=1; Hordeum vulgare subsp. vulgare|Rep: Beta tubulin 5 - Hordeum vulgare var. distichum (Two-rowed barley), complete
TC369679	homologue to UniRef100_Q5I285 Cluster: Minichromosome maintenance protein; n=1; Zea mays|Rep: Minichromosome maintenance protein - Zea mays (Maize), partial (24%)
TC369681	homologue to UniRef100_Q9FS79 Cluster: Triosephosphate isomerase; n=1; Triticum aestivum|Rep: Triosephosphate isomerase - Triticum aestivum (Wheat), partial (83%)
TC369691	UniRef100_A4K4Z3 Cluster: Alpha tubulin-1D; n=1; Triticum aestivum|Rep: Alpha tubulin-1D - Triticum aestivum (Wheat), partial (55%)
TC369694	similar to UniRef100_A2Q2S3 Cluster: Glycosyl transferase, family 48; n=1; Medicago truncatula|Rep: Glycosyl transferase, family 48 - Medicago truncatula (Barrel medic), partial (39%)
TC369780	similar to UniRef100_A7QA77 Cluster: Chromosome undetermined scaffold_69, whole genome shotgun sequence; n=1; Vitis vinifera|Rep: Chromosome undetermined scaffold_69, whole genome shotgun sequence - Vitis vinifera (Grape), partial (63%)
TC369784	homologue to UniRef100_P55307 Cluster: Catalase isozyme 1; n=2; Hordeum vulgare|Rep: Catalase isozyme 1 - Hordeum vulgare (Barley), partial (47%)
TC369786
TC369836	homologue to UniRef100_Q40073 Cluster: Ribulose bisphosphate carboxylase/oxygenase activase A, chloroplast precursor; n=3; Triticeae|Rep: Ribulose bisphosphate carboxylase/oxygenase activase A, chloroplast precursor - Hordeum vulgare (Barley), partial (68%)
TC369841	homologue to UniRef100_Q93XV7 Cluster: Hydroxypyruvate reductase; n=1; Bruguiera gymnorhiza|Rep: Hydroxypyruvate reductase - Bruguiera gymnorhiza, partial (65%)
TC369850	similar to UniRef100_P0C5A3 Cluster: 3'(2'),5'-bisphosphate nucleotidase (3'(2'),5- bisphosphonucleoside 3'(2')-phosphohydrolase); n=2; Oryza sativa|Rep: 3'(2'),5'-bisphosphate nucleotidase (3'(2'),5- bisphosphonucleoside 3'(2')-phosphohydrolase) - Oryza sativa (Rice), partial (82%)
TC369856	UniRef100_Q9LKW6 Cluster: Starch synthase III; n=1; Triticum aestivum|Rep: Starch synthase III - Triticum aestivum (Wheat), complete
TC369859	similar to UniRef100_Q9SDL8 Cluster: Fructose-1,6-bisphosphatase, cytosolic; n=1; Oryza coarctata|Rep: Fructose-1,6-bisphosphatase, cytosolic - Oryza coarctata (Wild rice) (Porteresia coarctata), partial (68%)
TC369899	homologue to UniRef100_O48888 Cluster: ATP sulfurylase; n=1; Zea mays|Rep: ATP sulfurylase - Zea mays (Maize), partial (57%)
TC369906	UniRef100_Q5EFU4 Cluster: Magnesium-protoporphyrin IX monomethyl ester [oxidative] cyclase, chloroplast precursor; n=1; Hordeum vulgare|Rep: Magnesium-protoporphyrin IX monomethyl ester [oxidative] cyclase, chloroplast precursor - Hordeum vulgare (Barley), complete
TC369911	homologue to UniRef100_O24612 Cluster: Orthophosphate dikinase precursor; n=1; Oryza sativa Japonica Group|Rep: Orthophosphate dikinase precursor - Oryza sativa subsp. japonica (Rice), partial (26%)
TC369919	homologue to UniRef100_Q5VRF5 Cluster: Ribonucleoside-diphosphate reductase; n=1; Oryza sativa Japonica Group|Rep: Ribonucleoside-diphosphate reductase - Oryza sativa subsp. japonica (Rice), partial (26%)
TC369928	similar to UniRef100_A7PRK3 Cluster: Chromosome chr14 scaffold_27, whole genome shotgun sequence; n=1; Vitis vinifera|Rep: Chromosome chr14 scaffold_27, whole genome shotgun sequence - Vitis vinifera (Grape), partial (58%)
TC369932	UniRef100_Q9ZRS5 Cluster: Ribulose bisphosphate carboxylase small chain; n=1; Secale cereale|Rep: Ribulose bisphosphate carboxylase small chain - Secale cereale (Rye), complete
TC369951	similar to UniRef100_Q0GH81 Cluster: P5cs; n=1; Zea mays|Rep: P5cs - Zea mays (Maize), partial (62%)
TC369952	homologue to UniRef100_Q2LC81 Cluster: UDP-D-xylose epimerase 3; n=1; Hordeum vulgare|Rep: UDP-D-xylose epimerase 3 - Hordeum vulgare (Barley), partial (58%)
TC370003	homologue to UniRef100_Q06572 Cluster: Pyrophosphate-energized vacuolar membrane proton pump (Pyrophosphate-energized inorganic pyrophosphatase) (H(+)-PPase); n=1; Hordeum vulgare|Rep: Pyrophosphate-energized vacuolar membrane proton pump (Pyrophosphate-energized inorganic pyrophosphatase) (H(+)-PPase) - Hordeum vulgare (Barley), complete
TC370007	UniRef100_O81480 Cluster: Thioredoxin peroxidase; n=1; Secale cereale|Rep: Thioredoxin peroxidase - Secale cereale (Rye), partial (94%)
TC370026	UniRef100_Q0IKM3 Cluster: Leucine zipper protein zip1; n=1; Triticum aestivum|Rep: Leucine zipper protein zip1 - Triticum aestivum (Wheat), complete
TC370071	UniRef100_Q9ARG8 Cluster: Sucrose-6F-phosphate phosphohydrolase SPP3; n=1; Triticum aestivum|Rep: Sucrose-6F-phosphate phosphohydrolase SPP3 - Triticum aestivum (Wheat), complete
TC370098	UniRef100_Q43772 Cluster: UTP--glucose-1-phosphate uridylyltransferase; n=1; Hordeum vulgare|Rep: UTP--glucose-1-phosphate uridylyltransferase - Hordeum vulgare (Barley), partial (35%)
TC370196	homologue to UniRef100_P55307 Cluster: Catalase isozyme 1; n=2; Hordeum vulgare|Rep: Catalase isozyme 1 - Hordeum vulgare (Barley), partial (41%)
TC370222	homologue to UniRef100_Q8RW31 Cluster: Phospholipase C; n=2; Oryza sativa|Rep: Phospholipase C - Oryza sativa (Rice), partial (79%)
TC370264	homologue to UniRef100_Q8LK61 Cluster: NADP-dependent glyceraldehyde-3-phosphate dehydrogenase; n=1; Triticum aestivum|Rep: NADP-dependent glyceraldehyde-3-phosphate dehydrogenase - Triticum aestivum (Wheat), partial (49%)
TC370288	homologue to UniRef100_A2Q2V1 Cluster: ATP-citrate lyase/succinyl-CoA ligase; n=1; Medicago truncatula|Rep: ATP-citrate lyase/succinyl-CoA ligase - Medicago truncatula (Barrel medic), partial (35%)
TC370344	similar to UniRef100_A7P7V8 Cluster: Chromosome chr3 scaffold_8, whole genome shotgun sequence; n=1; Vitis vinifera|Rep: Chromosome chr3 scaffold_8, whole genome shotgun sequence - Vitis vinifera (Grape), partial (31%)
TC370347	homologue to UniRef100_O82073 Cluster: Sucrose synthase type I; n=3; Triticeae|Rep: Sucrose synthase type I - Triticum aestivum (Wheat), complete
TC370348	UniRef100_Q9ATB6 Cluster: Starch branching enzyme IIa; n=1; Aegilops tauschii|Rep: Starch branching enzyme IIa - Aegilops tauschii (Tausch's goatgrass) (Aegilops squarrosa), complete
TC370355	homologue to UniRef100_Q0JCE5 Cluster: Os04g0476100 protein; n=3; Oryza sativa Japonica Group|Rep: Os04g0476100 protein - Oryza sativa subsp. japonica (Rice), partial (62%)
TC370373	homologue to UniRef100_Q3L1H0 Cluster: Glycolate oxidase; n=1; Brassica napus|Rep: Glycolate oxidase - Brassica napus (Rape), partial (74%)
TC370381	similar to UniRef100_Q9PCR3 Cluster: Monofunctional biosynthetic peptidoglycan transglycosylase; n=1; Xylella fastidiosa|Rep: Monofunctional biosynthetic peptidoglycan transglycosylase - Xylella fastidiosa, partial (8%)
TC370384	homologue to UniRef100_Q6YXI1 Cluster: Glucose-6-phosphate isomerase; n=1; Oryza sativa Japonica Group|Rep: Glucose-6-phosphate isomerase - Oryza sativa subsp. japonica (Rice), partial (39%)
TC370397	similar to UniRef100_Q75I93 Cluster: Beta-glucosidase; n=3; Oryza sativa|Rep: Beta-glucosidase - Oryza sativa subsp. japonica (Rice), partial (48%)
TC370431	homologue to UniRef100_A2Q2V1 Cluster: ATP-citrate lyase/succinyl-CoA ligase; n=1; Medicago truncatula|Rep: ATP-citrate lyase/succinyl-CoA ligase - Medicago truncatula (Barrel medic), partial (28%)
TC370443	UniRef100_A4K4Y8 Cluster: Alpha tubulin-4A; n=1; Triticum aestivum|Rep: Alpha tubulin-4A - Triticum aestivum (Wheat), partial (60%)
TC370476	UniRef100_A3FM72 Cluster: Glucose-1-phosphate adenylyltransferase; n=1; Triticum aestivum|Rep: Glucose-1-phosphate adenylyltransferase - Triticum aestivum (Wheat), partial (39%)
TC370486	homologue to UniRef100_Q5I285 Cluster: Minichromosome maintenance protein; n=1; Zea mays|Rep: Minichromosome maintenance protein - Zea mays (Maize), partial (22%)
TC370507
TC370540	weakly similar to UniRef100_A7QYR5 Cluster: Chromosome chr5 scaffold_253, whole genome shotgun sequence; n=1; Vitis vinifera|Rep: Chromosome chr5 scaffold_253, whole genome shotgun sequence - Vitis vinifera (Grape), partial (23%)
TC370561	similar to UniRef100_Q3L1H0 Cluster: Glycolate oxidase; n=1; Brassica napus|Rep: Glycolate oxidase - Brassica napus (Rape), partial (86%)
TC370571	similar to UniRef100_Q93XF2 Cluster: Kinesin heavy chain; n=1; Zea mays|Rep: Kinesin heavy chain - Zea mays (Maize), partial (47%)
TC370620	similar to UniRef100_Q2QYK6 Cluster: Chalcone-flavanone isomerase family protein, expressed; n=2; Oryza sativa Japonica Group|Rep: Chalcone-flavanone isomerase family protein, expressed - Oryza sativa subsp. japonica (Rice), partial (83%)
TC370634	homologue to UniRef100_Q43775 Cluster: Glycolate oxidase; n=1; Solanum lycopersicum|Rep: Glycolate oxidase - Solanum lycopersicum (Tomato) (Lycopersicon esculentum), partial (86%)
TC370644
TC370653	homologue to UniRef100_Q70G58 Cluster: NADPH thioredoxin reductase; n=1; Oryza sativa Japonica Group|Rep: NADPH thioredoxin reductase - Oryza sativa subsp. japonica (Rice), partial (44%)
TC370673	homologue to UniRef100_Q4U0Z3 Cluster: Cellulose synthase BoCesA7; n=1; Bambusa oldhamii|Rep: Cellulose synthase BoCesA7 - Bambusa oldhamii (Giant timber bamboo), partial (35%)
TC370684	UniRef100_Q8RVZ9 Cluster: Ferredoxin-NADP(H) oxidoreductase; n=1; Triticum aestivum|Rep: Ferredoxin-NADP(H) oxidoreductase - Triticum aestivum (Wheat), complete
TC370686	UniRef100_O22593 Cluster: Glucose-1-phosphate adenylyltransferase; n=4; Triticum|Rep: Glucose-1-phosphate adenylyltransferase - Triticum aestivum (Wheat), complete
TC370713
TC370715
TC370734	similar to UniRef100_Q43139 Cluster: Fructose-1,6-bisphosphatase, cytosolic; n=1; Saccharum sp.|Rep: Fructose-1,6-bisphosphatase, cytosolic - Saccharum hybrid (Sugarcane), complete
TC370738	homologue to UniRef100_Q67G15 Cluster: Adenine phosphoribosyltransferase; n=1; Triticum aestivum|Rep: Adenine phosphoribosyltransferase - Triticum aestivum (Wheat), partial (98%)
TC370754	UniRef100_P46285 Cluster: Sedoheptulose-1,7-bisphosphatase, chloroplast precursor (Sedoheptulose bisphosphatase) (SBPase) (SED(1,7)P2ase); n=1; Triticum aestivum|Rep: Sedoheptulose-1,7-bisphosphatase, chloroplast precursor (Sedoheptulose bisphosphatase) (SBPase) (SED(1,7)P2ase) - Triticum aestivum (Wheat), complete
TC370768	homologue to UniRef100_Q0JG64 Cluster: Os01g0939600 protein; n=4; commelinids|Rep: Os01g0939600 protein - Oryza sativa subsp. japonica (Rice), partial (43%)
TC370816	similar to UniRef100_Q0GH81 Cluster: P5cs; n=1; Zea mays|Rep: P5cs - Zea mays (Maize), partial (51%)
TC370850	homologue to UniRef100_Q94IM4 Cluster: P-type ATPase; n=1; Hordeum vulgare|Rep: P-type ATPase - Hordeum vulgare (Barley), partial (22%)
TC370875	homologue to UniRef100_A4K4Z3 Cluster: Alpha tubulin-1D; n=1; Triticum aestivum|Rep: Alpha tubulin-1D - Triticum aestivum (Wheat), partial (57%)
TC370894	similar to UniRef100_Q8S532 Cluster: Cytosolic aldehyde dehydrogenase RF2C; n=1; Zea mays|Rep: Cytosolic aldehyde dehydrogenase RF2C - Zea mays (Maize), partial (48%)
TC370896	UniRef100_Q43772 Cluster: UTP--glucose-1-phosphate uridylyltransferase; n=1; Hordeum vulgare|Rep: UTP--glucose-1-phosphate uridylyltransferase - Hordeum vulgare (Barley), partial (42%)
TC370918
TC370932	homologue to UniRef100_Q8LNY6 Cluster: G protein beta subunit; n=1; Triticum aestivum|Rep: G protein beta subunit - Triticum aestivum (Wheat), partial (47%)
TC370950	UniRef100_Q9FRZ2 Cluster: Ribulose bisphosphate carboxylase small chain; n=1; Triticum aestivum|Rep: Ribulose bisphosphate carboxylase small chain - Triticum aestivum (Wheat), complete
TC370954	similar to UniRef100_A7NUF7 Cluster: Chromosome chr18 scaffold_1, whole genome shotgun sequence; n=1; Vitis vinifera|Rep: Chromosome chr18 scaffold_1, whole genome shotgun sequence - Vitis vinifera (Grape), partial (39%)
TC370963	UniRef100_Q9ZRS5 Cluster: Ribulose bisphosphate carboxylase small chain; n=1; Secale cereale|Rep: Ribulose bisphosphate carboxylase small chain - Secale cereale (Rye), complete
TC370988	similar to UniRef100_Q70AT7 Cluster: Fructan 1-exohydrolase precursor; n=1; Hordeum vulgare|Rep: Fructan 1-exohydrolase precursor - Hordeum vulgare (Barley), partial (39%)
TC371010	homologue to UniRef100_O23983 Cluster: Ascorbate peroxidase; n=2; Hordeum vulgare|Rep: Ascorbate peroxidase - Hordeum vulgare (Barley), partial (84%)
TC371011	UniRef100_A6XMY8 Cluster: Methylenetetrahydrofolate reductase; n=1; Triticum monococcum|Rep: Methylenetetrahydrofolate reductase - Triticum monococcum (Einkorn wheat) (Small spelt), partial (42%)
TC371037	similar to UniRef100_O04945 Cluster: Enoyl-ACP reductase precursor; n=1; Nicotiana tabacum|Rep: Enoyl-ACP reductase precursor - Nicotiana tabacum (Common tobacco), partial (58%)
TC371134	weakly similar to UniRef100_A7R2M4 Cluster: Chromosome undetermined scaffold_435, whole genome shotgun sequence; n=1; Vitis vinifera|Rep: Chromosome undetermined scaffold_435, whole genome shotgun sequence - Vitis vinifera (Grape), partial (15%)
TC371165	UniRef100_Q4LB12 Cluster: Methionine synthase 2 enzyme; n=1; Hordeum vulgare|Rep: Methionine synthase 2 enzyme - Hordeum vulgare (Barley), partial (34%)
TC371190	homologue to UniRef100_O22575 Cluster: Glycine decarboxylase P subunit; n=1; x Tritordeum sp.|Rep: Glycine decarboxylase P subunit - x Tritordeum sp, partial (18%)
TC371195	homologue to UniRef100_Q0J0M8 Cluster: Os09g0492700 protein; n=1; Oryza sativa Japonica Group|Rep: Os09g0492700 protein - Oryza sativa subsp. japonica (Rice), partial (18%)
TC371205	similar to UniRef100_P37833 Cluster: Aspartate aminotransferase, cytoplasmic; n=5; Magnoliophyta|Rep: Aspartate aminotransferase, cytoplasmic - Oryza sativa subsp. japonica (Rice), partial (51%)
TC371210	similar to UniRef100_Q5W676 Cluster: Hexokinase-5; n=2; Oryza sativa Japonica Group|Rep: Hexokinase-5 - Oryza sativa subsp. japonica (Rice), partial (28%)
TC371214	homologue to UniRef100_A5GZ74 Cluster: Glucose-1-phosphate adenylyltransferase; n=1; Triticum aestivum|Rep: Glucose-1-phosphate adenylyltransferase - Triticum aestivum (Wheat), partial (31%)
TC371222	homologue to UniRef100_A7P7P4 Cluster: Chromosome chr9 scaffold_7, whole genome shotgun sequence; n=1; Vitis vinifera|Rep: Chromosome chr9 scaffold_7, whole genome shotgun sequence - Vitis vinifera (Grape), partial (68%)
TC371303	weakly similar to UniRef100_P49248 Cluster: Protein IN2-1; n=1; Zea mays|Rep: Protein IN2-1 - Zea mays (Maize), partial (92%)
TC371309	UniRef100_A9LRZ1 Cluster: Vacuolar H+-pyrophosphatase; n=1; Triticum aestivum|Rep: Vacuolar H+-pyrophosphatase - Triticum aestivum (Wheat), complete
TC371323	UniRef100_Q9ZRA8 Cluster: Tubulin beta-5 chain; n=3; Triticeae|Rep: Tubulin beta-5 chain - Triticum aestivum (Wheat), partial (49%)
TC371357	UniRef100_Q8LGN5 Cluster: Glutathione-S-transferase 19E50; n=1; Triticum aestivum|Rep: Glutathione-S-transferase 19E50 - Triticum aestivum (Wheat), complete
TC371366	homologue to UniRef100_Q9ZRA8 Cluster: Tubulin beta-5 chain; n=3; Triticeae|Rep: Tubulin beta-5 chain - Triticum aestivum (Wheat), partial (45%)
TC371367	homologue to UniRef100_Q9FS79 Cluster: Triosephosphate isomerase; n=1; Triticum aestivum|Rep: Triosephosphate isomerase - Triticum aestivum (Wheat), complete
TC371371	UniRef100_Q94C01 Cluster: Mg-chelatase subunit XANTHA-F; n=1; Hordeum vulgare subsp. vulgare|Rep: Mg-chelatase subunit XANTHA-F - Hordeum vulgare var. distichum (Two-rowed barley), partial (17%)
TC371386	similar to UniRef100_Q0DHC4 Cluster: Os05g0476200 protein; n=1; Oryza sativa Japonica Group|Rep: Os05g0476200 protein - Oryza sativa subsp. japonica (Rice), partial (22%)
TC371388	UniRef100_Q24M29 Cluster: Starch branching enzyme IIb; n=3; Triticeae|Rep: Starch branching enzyme IIb - Triticum aestivum (Wheat), complete
TC371401	similar to UniRef100_P93112 Cluster: 3-ketoacyl-CoA thiolase precursor; n=1; Cucurbita cv. Kurokawa Amakuri|Rep: 3-ketoacyl-CoA thiolase precursor - Cucurbita cv. Kurokawa Amakuri, partial (52%)
TC371402
TC371413	UniRef100_O23802 Cluster: Plastid omega-3 fatty acid desaturase; n=1; Triticum aestivum|Rep: Plastid omega-3 fatty acid desaturase - Triticum aestivum (Wheat), complete
TC371430	similar to UniRef100_Q9FWK4 Cluster: Cyanate hydratase; n=3; Oryza sativa|Rep: Cyanate hydratase - Oryza sativa subsp. japonica (Rice), partial (88%)
TC371461	homologue to UniRef100_Q42972 Cluster: Malate dehydrogenase, glyoxysomal precursor; n=2; Oryza sativa Japonica Group|Rep: Malate dehydrogenase, glyoxysomal precursor - Oryza sativa subsp. japonica (Rice), complete
TC371470	similar to UniRef100_Q2MJA8 Cluster: UDP-glucuronic acid 4-epimerase isoform 3; n=2; Oryza sativa Japonica Group|Rep: UDP-glucuronic acid 4-epimerase isoform 3 - Oryza sativa subsp. japonica (Rice), partial (29%)
TC371475	homologue to UniRef100_Q8S7E1-2 Cluster: Isoform 2 of Q8S7E1 ; n=1; Oryza sativa Japonica Group|Rep: Isoform 2 of Q8S7E1 - Oryza sativa subsp. japonica (Rice), partial (63%)
TC371499	similar to UniRef100_A7P956 Cluster: Chromosome chr3 scaffold_8, whole genome shotgun sequence; n=1; Vitis vinifera|Rep: Chromosome chr3 scaffold_8, whole genome shotgun sequence - Vitis vinifera (Grape), partial (56%)
TC371518	homologue to UniRef100_Q94C01 Cluster: Mg-chelatase subunit XANTHA-F; n=1; Hordeum vulgare subsp. vulgare|Rep: Mg-chelatase subunit XANTHA-F - Hordeum vulgare var. distichum (Two-rowed barley), partial (27%)
TC371553	homologue to UniRef100_Q43775 Cluster: Glycolate oxidase; n=1; Solanum lycopersicum|Rep: Glycolate oxidase - Solanum lycopersicum (Tomato) (Lycopersicon esculentum), partial (90%)
TC371601	similar to UniRef100_A1EGU2 Cluster: Hydroxypyruvate reductase; n=1; Solenostemon scutellarioides|Rep: Hydroxypyruvate reductase - Solenostemon scutellarioides (Coleus) (Coleus blumei), partial (82%)
TC371668	homologue to UniRef100_A9S0Q2 Cluster: Predicted protein; n=1; Physcomitrella patens subsp. patens|Rep: Predicted protein - Physcomitrella patens subsp. patens, partial (63%)
TC371673	homologue to UniRef100_Q6UQ05 Cluster: Cytosolic glutathione peroxidase; n=4; Triticum|Rep: Cytosolic glutathione peroxidase - Triticum monococcum (Einkorn wheat) (Small spelt), complete
TC371766	UniRef100_A5CFY9 Cluster: Beta tubulin 6; n=2; Magnoliophyta|Rep: Beta tubulin 6 - Hordeum vulgare var. distichum (Two-rowed barley), partial (62%)
TC371772	similar to UniRef100_Q84LE7 Cluster: RelA-SpoT like protein RSH1; n=1; Nicotiana tabacum|Rep: RelA-SpoT like protein RSH1 - Nicotiana tabacum (Common tobacco), partial (52%)
TC371790	homologue to UniRef100_P29114 Cluster: Lipoxygenase 1; n=1; Hordeum vulgare|Rep: Lipoxygenase 1 - Hordeum vulgare (Barley), partial (30%)
TC371793	homologue to UniRef100_Q7DMU6 Cluster: Pyruvate,orthophosphate dikinase; n=2; Zea mays|Rep: Pyruvate,orthophosphate dikinase - Zea mays (Maize), partial (20%)
TC371829	homologue to UniRef100_Q43772 Cluster: UTP--glucose-1-phosphate uridylyltransferase; n=1; Hordeum vulgare|Rep: UTP--glucose-1-phosphate uridylyltransferase - Hordeum vulgare (Barley), partial (55%)
TC371834	homologue to UniRef100_Q84TT8 Cluster: UDP-glucose dehydrogenase; n=1; Colocasia esculenta|Rep: UDP-glucose dehydrogenase - Colocasia esculenta (Elephant's ear) (Taro), partial (45%)
TC371848	homologue to UniRef100_A9S5J4 Cluster: Predicted protein; n=1; Physcomitrella patens subsp. patens|Rep: Predicted protein - Physcomitrella patens subsp. patens, partial (60%)
TC371870
TC371897	similar to UniRef100_Q0DGE1 Cluster: Os05g0537300 protein; n=1; Oryza sativa Japonica Group|Rep: Os05g0537300 protein - Oryza sativa subsp. japonica (Rice), partial (48%)
TC371952	homologue to UniRef100_Q9LLD7 Cluster: Fructose-bisphosphate aldolase; n=1; Avena sativa|Rep: Fructose-bisphosphate aldolase - Avena sativa (Oat), partial (51%)
TC371986	similar to UniRef100_Q39434 Cluster: Ras-related protein Rab2BV; n=1; Beta vulgaris|Rep: Ras-related protein Rab2BV - Beta vulgaris (Sugar beet), partial (96%)
TC371990
TC371997	homologue to UniRef100_A7QNN7 Cluster: Serine/threonine protein phosphatase; n=1; Vitis vinifera|Rep: Serine/threonine protein phosphatase - Vitis vinifera (Grape), partial (87%)
TC372039	homologue to UniRef100_Q40073 Cluster: Ribulose bisphosphate carboxylase/oxygenase activase A, chloroplast precursor; n=3; Triticeae|Rep: Ribulose bisphosphate carboxylase/oxygenase activase A, chloroplast precursor - Hordeum vulgare (Barley), partial (51%)
TC372048	weakly similar to UniRef100_A7QA62 Cluster: Chromosome undetermined scaffold_69, whole genome shotgun sequence; n=1; Vitis vinifera|Rep: Chromosome undetermined scaffold_69, whole genome shotgun sequence - Vitis vinifera (Grape), partial (36%)
TC372059	homologue to UniRef100_Q9LLD7 Cluster: Fructose-bisphosphate aldolase; n=1; Avena sativa|Rep: Fructose-bisphosphate aldolase - Avena sativa (Oat), partial (80%)
TC372099	similar to UniRef100_Q0INI9 Cluster: Os12g0443700 protein; n=2; Oryza sativa Japonica Group|Rep: Os12g0443700 protein - Oryza sativa subsp. japonica (Rice), partial (43%)
TC372102	UniRef100_P46285 Cluster: Sedoheptulose-1,7-bisphosphatase, chloroplast precursor (Sedoheptulose bisphosphatase) (SBPase) (SED(1,7)P2ase); n=1; Triticum aestivum|Rep: Sedoheptulose-1,7-bisphosphatase, chloroplast precursor (Sedoheptulose bisphosphatase) (SBPase) (SED(1,7)P2ase) - Triticum aestivum (Wheat), partial (61%)
TC372168	UniRef100_Q9LKW5 Cluster: Starch synthase III; n=1; Aegilops tauschii|Rep: Starch synthase III - Aegilops tauschii (Tausch's goatgrass) (Aegilops squarrosa), partial (13%)
TC372183	similar to UniRef100_A7NUF7 Cluster: Chromosome chr18 scaffold_1, whole genome shotgun sequence; n=1; Vitis vinifera|Rep: Chromosome chr18 scaffold_1, whole genome shotgun sequence - Vitis vinifera (Grape), partial (40%)
TC372204	homologue to UniRef100_A7P369 Cluster: Chromosome chr1 scaffold_5, whole genome shotgun sequence; n=1; Vitis vinifera|Rep: Chromosome chr1 scaffold_5, whole genome shotgun sequence - Vitis vinifera (Grape), partial (53%)
TC372287	homologue to UniRef100_Q43223 Cluster: Sucrose synthase type 2; n=2; Triticum aestivum|Rep: Sucrose synthase type 2 - Triticum aestivum (Wheat), partial (44%)
TC372301	homologue to UniRef100_P26667 Cluster: Ribulose bisphosphate carboxylase small chain PW9, chloroplast precursor; n=1; Triticum aestivum|Rep: Ribulose bisphosphate carboxylase small chain PW9, chloroplast precursor - Triticum aestivum (Wheat), complete
TC372370	similar to UniRef100_A7Q4I8 Cluster: Chromosome chr9 scaffold_49, whole genome shotgun sequence; n=1; Vitis vinifera|Rep: Chromosome chr9 scaffold_49, whole genome shotgun sequence - Vitis vinifera (Grape), partial (65%)
TC372386	homologue to UniRef100_P55307 Cluster: Catalase isozyme 1; n=2; Hordeum vulgare|Rep: Catalase isozyme 1 - Hordeum vulgare (Barley), partial (62%)
TC372416	similar to UniRef100_Q7XZD2 Cluster: Prolyl-tRNA synthetase; n=1; Raphanus sativus|Rep: Prolyl-tRNA synthetase - Raphanus sativus (Radish), partial (43%)
TC372453	similar to UniRef100_Q0DCI1 Cluster: Os06g0326400 protein; n=2; Oryza sativa Japonica Group|Rep: Os06g0326400 protein - Oryza sativa subsp. japonica (Rice), partial (30%)
TC372466	homologue to UniRef100_Q0DG31 Cluster: Os05g0556100 protein; n=1; Oryza sativa Japonica Group|Rep: Os05g0556100 protein - Oryza sativa subsp. japonica (Rice), partial (33%)
TC372470
TC372474	similar to UniRef100_A7QDT9 Cluster: Chromosome chr4 scaffold_83, whole genome shotgun sequence; n=2; Vitis vinifera|Rep: Chromosome chr4 scaffold_83, whole genome shotgun sequence - Vitis vinifera (Grape), partial (80%)
TC372584	UniRef100_Q945R5 Cluster: Ascorbate peroxidase; n=1; Hordeum vulgare|Rep: Ascorbate peroxidase - Hordeum vulgare (Barley), partial (93%)
TC372593
TC372688	similar to UniRef100_Q652S1 Cluster: Fructose-bisphosphate aldolase; n=1; Oryza sativa Japonica Group|Rep: Fructose-bisphosphate aldolase - Oryza sativa subsp. japonica (Rice), partial (25%)
TC372689	similar to UniRef100_A7QP53 Cluster: Chromosome chr1 scaffold_136, whole genome shotgun sequence; n=1; Vitis vinifera|Rep: Chromosome chr1 scaffold_136, whole genome shotgun sequence - Vitis vinifera (Grape), partial (14%)
TC372712	similar to UniRef100_Q6K4P5 Cluster: Diacylglycerol kinase-like; n=1; Oryza sativa Japonica Group|Rep: Diacylglycerol kinase-like - Oryza sativa subsp. japonica (Rice), partial (82%)
TC372713	homologue to UniRef100_Q8L686 Cluster: Adenosine diphosphate glucose pyrophosphatase precursor; n=1; Triticum aestivum|Rep: Adenosine diphosphate glucose pyrophosphatase precursor - Triticum aestivum (Wheat), partial (86%)
TC372717
TC372761
TC372786	homologue to UniRef100_P55307 Cluster: Catalase isozyme 1; n=2; Hordeum vulgare|Rep: Catalase isozyme 1 - Hordeum vulgare (Barley), complete
TC372789	similar to UniRef100_O82796 Cluster: Phosphoserine phosphatase, chloroplast precursor; n=1; Arabidopsis thaliana|Rep: Phosphoserine phosphatase, chloroplast precursor - Arabidopsis thaliana (Mouse-ear cress), partial (60%)
TC372793	UniRef100_P26667 Cluster: Ribulose bisphosphate carboxylase small chain PW9, chloroplast precursor; n=1; Triticum aestivum|Rep: Ribulose bisphosphate carboxylase small chain PW9, chloroplast precursor - Triticum aestivum (Wheat), complete
TC372844	homologue to UniRef100_P48578 Cluster: Serine/threonine-protein phosphatase PP2A-3 catalytic subunit; n=1; Arabidopsis thaliana|Rep: Serine/threonine-protein phosphatase PP2A-3 catalytic subunit - Arabidopsis thaliana (Mouse-ear cress), partial (49%)
TC372862	homologue to UniRef100_Q9ZQY0 Cluster: Pyruvate dehydrogenase E1 alpha subunit; n=1; Zea mays|Rep: Pyruvate dehydrogenase E1 alpha subunit - Zea mays (Maize), partial (58%)
TC372864	similar to UniRef100_Q75I93 Cluster: Beta-glucosidase; n=3; Oryza sativa|Rep: Beta-glucosidase - Oryza sativa subsp. japonica (Rice), partial (94%)
TC372874	UniRef100_Q9FRZ2 Cluster: Ribulose bisphosphate carboxylase small chain; n=1; Triticum aestivum|Rep: Ribulose bisphosphate carboxylase small chain - Triticum aestivum (Wheat), complete
TC372893	similar to UniRef100_Q10RN5 Cluster: AMP-binding enzyme family protein, expressed; n=1; Oryza sativa Japonica Group|Rep: AMP-binding enzyme family protein, expressed - Oryza sativa subsp. japonica (Rice), partial (41%)
TC372926	similar to UniRef100_A7R6E5 Cluster: Chromosome undetermined scaffold_1258, whole genome shotgun sequence; n=2; Vitis vinifera|Rep: Chromosome undetermined scaffold_1258, whole genome shotgun sequence - Vitis vinifera (Grape), partial (26%)
TC372951	homologue to UniRef100_Q6YXI1 Cluster: Glucose-6-phosphate isomerase; n=1; Oryza sativa Japonica Group|Rep: Glucose-6-phosphate isomerase - Oryza sativa subsp. japonica (Rice), partial (22%)
TC372982	similar to UniRef100_A7PD77 Cluster: Chromosome chr17 scaffold_12, whole genome shotgun sequence; n=1; Vitis vinifera|Rep: Chromosome chr17 scaffold_12, whole genome shotgun sequence - Vitis vinifera (Grape), partial (30%)
TC372984	similar to UniRef100_A7NUD3 Cluster: Chromosome chr18 scaffold_1, whole genome shotgun sequence; n=2; Vitis vinifera|Rep: Chromosome chr18 scaffold_1, whole genome shotgun sequence - Vitis vinifera (Grape), partial (42%)
TC372998	similar to UniRef100_A7PW46 Cluster: Chromosome chr8 scaffold_34, whole genome shotgun sequence; n=1; Vitis vinifera|Rep: Chromosome chr8 scaffold_34, whole genome shotgun sequence - Vitis vinifera (Grape), partial (77%)
TC373010	homologue to UniRef100_Q6QN86 Cluster: Beta-expansin 2; n=1; Triticum aestivum|Rep: Beta-expansin 2 - Triticum aestivum (Wheat), partial (57%)
TC373014	similar to UniRef100_A7PGI3 Cluster: Chromosome chr17 scaffold_16, whole genome shotgun sequence; n=1; Vitis vinifera|Rep: Chromosome chr17 scaffold_16, whole genome shotgun sequence - Vitis vinifera (Grape), partial (92%)
TC373055	similar to UniRef100_Q93XF8 Cluster: Kinesin heavy chain; n=1; Zea mays|Rep: Kinesin heavy chain - Zea mays (Maize), partial (62%)
TC373059	similar to UniRef100_Q9FEP0 Cluster: LYTB-like protein precursor; n=1; Adonis aestivalis var. palaestina|Rep: LYTB-like protein precursor - Adonis aestivalis var. palaestina, partial (30%)
TC373086	homologue to UniRef100_Q945R5 Cluster: Ascorbate peroxidase; n=1; Hordeum vulgare|Rep: Ascorbate peroxidase - Hordeum vulgare (Barley), partial (98%)
TC373111	similar to UniRef100_Q9M4V1 Cluster: Glycerol-3-phosphate acyltransferase; n=1; Elaeis guineensis|Rep: Glycerol-3-phosphate acyltransferase - Elaeis guineensis var. tenera (Oil palm), partial (20%)
TC373116	homologue to UniRef100_Q7DMU6 Cluster: Pyruvate,orthophosphate dikinase; n=2; Zea mays|Rep: Pyruvate,orthophosphate dikinase - Zea mays (Maize), partial (22%)
TC373124	UniRef100_P93596 Cluster: Cytochrome P450 51; n=1; Triticum aestivum|Rep: Cytochrome P450 51 - Triticum aestivum (Wheat), partial (40%)
TC373141	similar to UniRef100_P12860 Cluster: Glyceraldehyde-3-phosphate dehydrogenase B, chloroplast precursor; n=1; Spinacia oleracea|Rep: Glyceraldehyde-3-phosphate dehydrogenase B, chloroplast precursor - Spinacia oleracea (Spinach), partial (65%)
TC373194	weakly similar to UniRef100_Q6PMT1 Cluster: Methylthioribose kinase; n=1; Oryza sativa Japonica Group|Rep: Methylthioribose kinase - Oryza sativa subsp. japonica (Rice), partial (16%)
TC373223	similar to UniRef100_A2Q410 Cluster: Cation transporting ATPase, C-terminal; n=1; Medicago truncatula|Rep: Cation transporting ATPase, C-terminal - Medicago truncatula (Barrel medic), partial (41%)
TC373242	similar to UniRef100_A7P4F6 Cluster: Chromosome chr4 scaffold_6, whole genome shotgun sequence; n=1; Vitis vinifera|Rep: Chromosome chr4 scaffold_6, whole genome shotgun sequence - Vitis vinifera (Grape), partial (46%)
TC373291
TC373326	homologue to UniRef100_Q42836 Cluster: Delta-aminolevulinic acid dehydratase, chloroplast precursor; n=1; Hordeum vulgare|Rep: Delta-aminolevulinic acid dehydratase, chloroplast precursor - Hordeum vulgare (Barley), partial (98%)
TC373337	calmodulin TaCaM3-1
TC373367	homologue to UniRef100_Q9ZTP4 Cluster: Zeta-carotene desaturase, chloroplast/chromoplast precursor; n=2; Zea mays|Rep: Zeta-carotene desaturase, chloroplast/chromoplast precursor - Zea mays (Maize), partial (37%)
TC373400	similar to UniRef100_Q9FQY2 Cluster: Protein phosphatase type-2C; n=1; Zea mays|Rep: Protein phosphatase type-2C - Zea mays (Maize), partial (93%)
TC373430	homologue to UniRef100_Q0DG31 Cluster: Os05g0556100 protein; n=1; Oryza sativa Japonica Group|Rep: Os05g0556100 protein - Oryza sativa subsp. japonica (Rice), partial (35%)
TC373438	homologue to UniRef100_P52894 Cluster: Alanine aminotransferase 2; n=1; Hordeum vulgare|Rep: Alanine aminotransferase 2 - Hordeum vulgare (Barley), partial (44%)
TC373441	homologue to UniRef100_Q9LLD7 Cluster: Fructose-bisphosphate aldolase; n=1; Avena sativa|Rep: Fructose-bisphosphate aldolase - Avena sativa (Oat), partial (54%)
TC373473	homologue to UniRef100_A2YQL4 Cluster: Fructokinase-2; n=2; Oryza sativa|Rep: Fructokinase-2 - Oryza sativa subsp. indica (Rice), partial (54%)
TC373492	similar to UniRef100_A7P6T6 Cluster: Chromosome chr9 scaffold_7, whole genome shotgun sequence; n=1; Vitis vinifera|Rep: Chromosome chr9 scaffold_7, whole genome shotgun sequence - Vitis vinifera (Grape), partial (16%)
TC373504	homologue to UniRef100_Q8H764 Cluster: Zeaxanthin epoxidase; n=1; Triticum aestivum|Rep: Zeaxanthin epoxidase - Triticum aestivum (Wheat), partial (92%)
TC373505	UniRef100_Q6RUJ1 Cluster: Glutamine synthetase; n=1; Triticum aestivum|Rep: Glutamine synthetase - Triticum aestivum (Wheat), complete
TC373507	UniRef100_Q9ZRS5 Cluster: Ribulose bisphosphate carboxylase small chain; n=1; Secale cereale|Rep: Ribulose bisphosphate carboxylase small chain - Secale cereale (Rye), complete
TC373516	similar to UniRef100_Q0DXR0 Cluster: Os02g0738900 protein; n=3; Oryza sativa|Rep: Os02g0738900 protein - Oryza sativa subsp. japonica (Rice), partial (21%)
TC373521	similar to UniRef100_A7Q8R6 Cluster: Chromosome chr5 scaffold_64, whole genome shotgun sequence; n=1; Vitis vinifera|Rep: Chromosome chr5 scaffold_64, whole genome shotgun sequence - Vitis vinifera (Grape), partial (53%)
TC373526	homologue to UniRef100_Q0D867 Cluster: Pyruvate kinase; n=3; Oryza sativa Japonica Group|Rep: Pyruvate kinase - Oryza sativa subsp. japonica (Rice), partial (41%)
TC373534	homologue to UniRef100_Q9FRZ4 Cluster: Ribulose bisphosphate carboxylase small chain; n=1; Triticum aestivum|Rep: Ribulose bisphosphate carboxylase small chain - Triticum aestivum (Wheat), complete
TC373540	homologue to UniRef100_A5CFY8 Cluster: Beta tubulin 5; n=1; Hordeum vulgare subsp. vulgare|Rep: Beta tubulin 5 - Hordeum vulgare var. distichum (Two-rowed barley), partial (42%)
TC373604	similar to UniRef100_Q2P9V0 Cluster: Soluble inorganic pyrophosphatase; n=1; Papaver rhoeas|Rep: Soluble inorganic pyrophosphatase - Papaver rhoeas, partial (83%)
TC373620	homologue to UniRef100_Q9ZRI8 Cluster: Formate dehydrogenase, mitochondrial precursor; n=1; Hordeum vulgare|Rep: Formate dehydrogenase, mitochondrial precursor - Hordeum vulgare (Barley), partial (69%)
TC373622	similar to UniRef100_Q5EBY6 Cluster: Aldehyde dehydrogenase family 7 member A1; n=1; Euphorbia characias|Rep: Aldehyde dehydrogenase family 7 member A1 - Euphorbia characias (Spurge), partial (34%)
TC373644
TC373659
TC373663	homologue to UniRef100_P37833 Cluster: Aspartate aminotransferase, cytoplasmic; n=5; Magnoliophyta|Rep: Aspartate aminotransferase, cytoplasmic - Oryza sativa subsp. japonica (Rice), partial (95%)
TC373671	homologue to UniRef100_Q6IWA4 Cluster: Cycloartenol synthase; n=1; Avena strigosa|Rep: Cycloartenol synthase - Avena strigosa (black oat), partial (31%)
TC373690	UniRef100_Q6RS97 Cluster: Lon protease homolog; n=1; Triticum aestivum|Rep: Lon protease homolog - Triticum aestivum (Wheat), partial (26%)
TC373708	UniRef100_P46285 Cluster: Sedoheptulose-1,7-bisphosphatase, chloroplast precursor (Sedoheptulose bisphosphatase) (SBPase) (SED(1,7)P2ase); n=1; Triticum aestivum|Rep: Sedoheptulose-1,7-bisphosphatase, chloroplast precursor (Sedoheptulose bisphosphatase) (SBPase) (SED(1,7)P2ase) - Triticum aestivum (Wheat), partial (47%)
TC373718	UniRef100_Q8VX48 Cluster: Phosphoglucomutase; n=1; Triticum aestivum|Rep: Phosphoglucomutase - Triticum aestivum (Wheat), complete
TC373748	similar to UniRef100_Q93ZN9 Cluster: LL-diaminopimelate aminotransferase, chloroplast precursor; n=1; Arabidopsis thaliana|Rep: LL-diaminopimelate aminotransferase, chloroplast precursor - Arabidopsis thaliana (Mouse-ear cress), partial (56%)
TC373763	similar to UniRef100_Q8H684 Cluster: OSEYA1; n=1; Oryza sativa Japonica Group|Rep: OSEYA1 - Oryza sativa subsp. japonica (Rice), partial (63%)
TC373784	homologue to UniRef100_O48556 Cluster: Soluble inorganic pyrophosphatase; n=1; Zea mays|Rep: Soluble inorganic pyrophosphatase - Zea mays (Maize), partial (93%)
TC373809	similar to UniRef100_A7PGK8 Cluster: Chromosome chr17 scaffold_16, whole genome shotgun sequence; n=1; Vitis vinifera|Rep: Chromosome chr17 scaffold_16, whole genome shotgun sequence - Vitis vinifera (Grape), partial (54%)
TC373810	homologue to UniRef100_Q42425 Cluster: Aspartate aminotransferase; n=1; Panicum miliaceum|Rep: Aspartate aminotransferase - Panicum miliaceum (Proso millet) (Broomcorn millet), partial (39%)
TC373835	UniRef100_P05698 Cluster: Ribulose bisphosphate carboxylase large chain precursor; n=3; Hordeum vulgare|Rep: Ribulose bisphosphate carboxylase large chain precursor - Hordeum vulgare (Barley), partial (54%)
TC373840	homologue to UniRef100_P26302 Cluster: Phosphoribulokinase, chloroplast precursor; n=1; Triticum aestivum|Rep: Phosphoribulokinase, chloroplast precursor - Triticum aestivum (Wheat), partial (72%)
TC373859	homologue to UniRef100_Q42836 Cluster: Delta-aminolevulinic acid dehydratase, chloroplast precursor; n=1; Hordeum vulgare|Rep: Delta-aminolevulinic acid dehydratase, chloroplast precursor - Hordeum vulgare (Barley), partial (59%)
TC373865	similar to UniRef100_Q0JKD0 Cluster: Os01g0681900 protein; n=1; Oryza sativa Japonica Group|Rep: Os01g0681900 protein - Oryza sativa subsp. japonica (Rice), partial (8%)
TC373872	homologue to UniRef100_Q9XGU8 Cluster: NADP-specific isocitrate dehydrogenase; n=3; Oryza sativa|Rep: NADP-specific isocitrate dehydrogenase - Oryza sativa (Rice), partial (51%)
TC373889	similar to UniRef100_A8QM13 Cluster: Diacylglycerol kinase 3; n=1; Zea mays|Rep: Diacylglycerol kinase 3 - Zea mays (Maize), partial (40%)
TC373909	similar to UniRef100_A7QVC7 Cluster: Chromosome chr2 scaffold_187, whole genome shotgun sequence; n=1; Vitis vinifera|Rep: Chromosome chr2 scaffold_187, whole genome shotgun sequence - Vitis vinifera (Grape), partial (75%)
TC373913	homologue to UniRef100_P52894 Cluster: Alanine aminotransferase 2; n=1; Hordeum vulgare|Rep: Alanine aminotransferase 2 - Hordeum vulgare (Barley), complete
TC374000	similar to UniRef100_Q9SDL8 Cluster: Fructose-1,6-bisphosphatase, cytosolic; n=1; Oryza coarctata|Rep: Fructose-1,6-bisphosphatase, cytosolic - Oryza coarctata (Wild rice) (Porteresia coarctata), complete
TC374104	homologue to UniRef100_Q9ZRI8 Cluster: Formate dehydrogenase, mitochondrial precursor; n=1; Hordeum vulgare|Rep: Formate dehydrogenase, mitochondrial precursor - Hordeum vulgare (Barley), partial (62%)
TC374113	homologue to UniRef100_A4K4Y1 Cluster: Alpha tubulin-2A; n=1; Triticum aestivum|Rep: Alpha tubulin-2A - Triticum aestivum (Wheat), partial (56%)
TC374202	similar to UniRef100_A8QM13 Cluster: Diacylglycerol kinase 3; n=1; Zea mays|Rep: Diacylglycerol kinase 3 - Zea mays (Maize), partial (64%)
TC374232	similar to UniRef100_A7QDG5 Cluster: Chromosome chr10 scaffold_81, whole genome shotgun sequence; n=1; Vitis vinifera|Rep: Chromosome chr10 scaffold_81, whole genome shotgun sequence - Vitis vinifera (Grape), partial (14%)
TC374241	homologue to UniRef100_Q94IN1 Cluster: P-type ATPase; n=1; Hordeum vulgare|Rep: P-type ATPase - Hordeum vulgare (Barley), partial (30%)
TC374255	similar to UniRef100_A7QLB8 Cluster: Chromosome chr11 scaffold_118, whole genome shotgun sequence; n=1; Vitis vinifera|Rep: Chromosome chr11 scaffold_118, whole genome shotgun sequence - Vitis vinifera (Grape), partial (10%)
TC374352	homologue to UniRef100_A2YQL4 Cluster: Fructokinase-2; n=2; Oryza sativa|Rep: Fructokinase-2 - Oryza sativa subsp. indica (Rice), partial (88%)
TC374353
TC374356	similar to UniRef100_A7PEW5 Cluster: Chromosome chr11 scaffold_13, whole genome shotgun sequence; n=2; Vitis vinifera|Rep: Chromosome chr11 scaffold_13, whole genome shotgun sequence - Vitis vinifera (Grape), partial (81%)
TC374389	similar to UniRef100_Q9FYG5 Cluster: F1N21.10; n=1; Arabidopsis thaliana|Rep: F1N21.10 - Arabidopsis thaliana (Mouse-ear cress), partial (76%)
TC374420	homologue to UniRef100_P55307 Cluster: Catalase isozyme 1; n=2; Hordeum vulgare|Rep: Catalase isozyme 1 - Hordeum vulgare (Barley), partial (53%)
TC374422	similar to UniRef100_Q0DMJ4 Cluster: Os03g0805600 protein; n=1; Oryza sativa Japonica Group|Rep: Os03g0805600 protein - Oryza sativa subsp. japonica (Rice), partial (36%)
TC374430	homologue to UniRef100_Q4LB18 Cluster: Cytosine-specific methyltransferase; n=1; Hordeum vulgare|Rep: Cytosine-specific methyltransferase - Hordeum vulgare (Barley), partial (20%)
TC374481	weakly similar to UniRef100_A7PBB7 Cluster: Chromosome chr16 scaffold_10, whole genome shotgun sequence; n=2; Vitis vinifera|Rep: Chromosome chr16 scaffold_10, whole genome shotgun sequence - Vitis vinifera (Grape), partial (7%)
TC374495	homologue to UniRef100_Q9SXX6 Cluster: Nitrilase-like protein; n=1; Oryza sativa Japonica Group|Rep: Nitrilase-like protein - Oryza sativa subsp. japonica (Rice), partial (55%)
TC374498	similar to UniRef100_A5BDH7 Cluster: Fructose-bisphosphate aldolase; n=1; Vitis vinifera|Rep: Fructose-bisphosphate aldolase - Vitis vinifera (Grape), partial (53%)
TC374506	similar to UniRef100_Q9MAM6 Cluster: T25K16.8; n=1; Arabidopsis thaliana|Rep: T25K16.8 - Arabidopsis thaliana (Mouse-ear cress), partial (45%)
TC374515	homologue to UniRef100_Q4LB17 Cluster: Chromomethylase 2; n=1; Hordeum vulgare|Rep: Chromomethylase 2 - Hordeum vulgare (Barley), partial (82%)
TC374519	similar to UniRef100_P0C5A3 Cluster: 3'(2'),5'-bisphosphate nucleotidase (3'(2'),5- bisphosphonucleoside 3'(2')-phosphohydrolase); n=2; Oryza sativa|Rep: 3'(2'),5'-bisphosphate nucleotidase (3'(2'),5- bisphosphonucleoside 3'(2')-phosphohydrolase) - Oryza sativa (Rice), partial (70%)
TC374621	UniRef100_O22575 Cluster: Glycine decarboxylase P subunit; n=1; x Tritordeum sp.|Rep: Glycine decarboxylase P subunit - x Tritordeum sp, partial (62%)
TC374631	similar to UniRef100_A7QJK0 Cluster: Chromosome chr8 scaffold_106, whole genome shotgun sequence; n=1; Vitis vinifera|Rep: Chromosome chr8 scaffold_106, whole genome shotgun sequence - Vitis vinifera (Grape), partial (95%)
TC374668	homologue to UniRef100_Q41578 Cluster: Protochlorophyllide reductase A, chloroplast precursor; n=1; Triticum aestivum|Rep: Protochlorophyllide reductase A, chloroplast precursor - Triticum aestivum (Wheat), partial (58%)
TC374712	homologue to UniRef100_A4K4Y1 Cluster: Alpha tubulin-2A; n=1; Triticum aestivum|Rep: Alpha tubulin-2A - Triticum aestivum (Wheat), partial (62%)
TC374756	UniRef100_A9LRZ1 Cluster: Vacuolar H+-pyrophosphatase; n=1; Triticum aestivum|Rep: Vacuolar H+-pyrophosphatase - Triticum aestivum (Wheat), partial (18%)
TC374758	weakly similar to UniRef100_A7QN13 Cluster: Chromosome undetermined scaffold_129, whole genome shotgun sequence; n=1; Vitis vinifera|Rep: Chromosome undetermined scaffold_129, whole genome shotgun sequence - Vitis vinifera (Grape), partial (33%)
TC374782	homologue to UniRef100_A5BDH7 Cluster: Fructose-bisphosphate aldolase; n=1; Vitis vinifera|Rep: Fructose-bisphosphate aldolase - Vitis vinifera (Grape), partial (61%)
TC374804	homologue to UniRef100_Q8W430 Cluster: Sucrose:sucrose 1-fructosytransferase; n=1; Triticum aestivum|Rep: Sucrose:sucrose 1-fructosytransferase - Triticum aestivum (Wheat), partial (34%)
TC374808	homologue to UniRef100_P40880 Cluster: Carbonic anhydrase, chloroplast precursor; n=1; Hordeum vulgare|Rep: Carbonic anhydrase, chloroplast precursor - Hordeum vulgare (Barley), partial (78%)
TC374817
TC374844	homologue to UniRef100_Q9XGU8 Cluster: NADP-specific isocitrate dehydrogenase; n=3; Oryza sativa|Rep: NADP-specific isocitrate dehydrogenase - Oryza sativa (Rice), partial (87%)
TC374845
TC374847	similar to UniRef100_Q0JAE5 Cluster: Os04g0603000 protein; n=2; Oryza sativa|Rep: Os04g0603000 protein - Oryza sativa subsp. japonica (Rice), partial (76%)
TC374877	homologue to UniRef100_A3FM72 Cluster: Glucose-1-phosphate adenylyltransferase; n=1; Triticum aestivum|Rep: Glucose-1-phosphate adenylyltransferase - Triticum aestivum (Wheat), partial (43%)
TC374898	homologue to UniRef100_Q0Z9V9 Cluster: Histone acetyltransferase HAT2; n=1; Triticum aestivum|Rep: Histone acetyltransferase HAT2 - Triticum aestivum (Wheat), partial (23%)
TC374905	homologue to UniRef100_Q9FQL7 Cluster: Kinesin-like calmodulin binding protein; n=1; Zea mays|Rep: Kinesin-like calmodulin binding protein - Zea mays (Maize), partial (37%)
TC374931
TC374948	homologue to UniRef100_A6MZY7 Cluster: Dihydroxy-acid dehydratase; n=2; Oryza sativa|Rep: Dihydroxy-acid dehydratase - Oryza sativa subsp. indica (Rice), partial (94%)
TC374952	similar to UniRef100_UPI0000F34363 Cluster: transcription elongation regulator 1-like; n=1; Bos taurus|Rep: transcription elongation regulator 1-like - Bos Taurus, partial (6%)
TC374965	similar to UniRef100_A7NUF7 Cluster: Chromosome chr18 scaffold_1, whole genome shotgun sequence; n=1; Vitis vinifera|Rep: Chromosome chr18 scaffold_1, whole genome shotgun sequence - Vitis vinifera (Grape), partial (57%)
TC374971	similar to UniRef100_Q7XAP2 Cluster: Aminopropyl transferase; n=1; Oryza sativa Japonica Group|Rep: Aminopropyl transferase - Oryza sativa subsp. japonica (Rice), partial (42%)
TC374977	homologue to UniRef100_Q53P96 Cluster: Fructose-bisphosphate aldolase; n=1; Oryza sativa Japonica Group|Rep: Fructose-bisphosphate aldolase - Oryza sativa subsp. japonica (Rice), partial (38%)
TC374987	UniRef100_Q5QPZ4 Cluster: Glycosyltransferase; n=1; Triticum aestivum|Rep: Glycosyltransferase - Triticum aestivum (Wheat), partial (35%)
TC374991	similar to UniRef100_A7PH66 Cluster: Chromosome chr17 scaffold_16, whole genome shotgun sequence; n=1; Vitis vinifera|Rep: Chromosome chr17 scaffold_16, whole genome shotgun sequence - Vitis vinifera (Grape), partial (36%)
TC375012
TC375077	homologue to UniRef100_A9X9L7 Cluster: Caffeoyl-CoA O-methyltransferase; n=1; Bambusa oldhamii|Rep: Caffeoyl-CoA O-methyltransferase - Bambusa oldhamii (Giant timber bamboo), partial (93%)
TC375081	homologue to UniRef100_Q58IJ5 Cluster: UDP-D-glucose epimerase 2; n=1; Hordeum vulgare|Rep: UDP-D-glucose epimerase 2 - Hordeum vulgare (Barley), partial (66%)
TC375107	similar to UniRef100_Q93XV7 Cluster: Hydroxypyruvate reductase; n=1; Bruguiera gymnorhiza|Rep: Hydroxypyruvate reductase - Bruguiera gymnorhiza, partial (52%)
TC375136	similar to UniRef100_Q307R0 Cluster: Diacylglycerol kinase 1; n=1; Oryza sativa Indica Group|Rep: Diacylglycerol kinase 1 - Oryza sativa subsp. indica (Rice), partial (43%)
TC375144	similar to UniRef100_Q9SEA8 Cluster: Salt-induced AAA-Type ATPase; n=1; Mesembryanthemum crystallinum|Rep: Salt-induced AAA-Type ATPase - Mesembryanthemum crystallinum (Common ice plant), partial (76%)
TC375152	homologue to UniRef100_Q43223 Cluster: Sucrose synthase type 2; n=2; Triticum aestivum|Rep: Sucrose synthase type 2 - Triticum aestivum (Wheat), partial (16%)
TC375188	homologue to UniRef100_Q42850 Cluster: Protochlorophyllide reductase B, chloroplast precursor; n=1; Hordeum vulgare|Rep: Protochlorophyllide reductase B, chloroplast precursor - Hordeum vulgare (Barley), partial (67%)
TC375214	similar to UniRef100_A9UFX6 Cluster: Sucrose phosphate synthase III; n=1; Saccharum officinarum|Rep: Sucrose phosphate synthase III - Saccharum officinarum (Sugarcane), partial (62%)
TC375225	homologue to UniRef100_P55308 Cluster: Catalase isozyme 2; n=2; Hordeum vulgare|Rep: Catalase isozyme 2 - Hordeum vulgare (Barley), partial (56%)
TC375229	similar to UniRef100_Q0D572 Cluster: Os07g0577300 protein; n=1; Oryza sativa Japonica Group|Rep: Os07g0577300 protein - Oryza sativa subsp. japonica (Rice), partial (37%)
TC375231	UniRef100_P46285 Cluster: Sedoheptulose-1,7-bisphosphatase, chloroplast precursor (Sedoheptulose bisphosphatase) (SBPase) (SED(1,7)P2ase); n=1; Triticum aestivum|Rep: Sedoheptulose-1,7-bisphosphatase, chloroplast precursor (Sedoheptulose bisphosphatase) (SBPase) (SED(1,7)P2ase) - Triticum aestivum (Wheat), partial (57%)
TC375312	weakly similar to UniRef100_A7Q722 Cluster: Chromosome chr5 scaffold_58, whole genome shotgun sequence; n=1; Vitis vinifera|Rep: Chromosome chr5 scaffold_58, whole genome shotgun sequence - Vitis vinifera (Grape), partial (10%)
TC375368	similar to UniRef100_P52425 Cluster: Glycerol-3-phosphate dehydrogenase [NAD+]; n=1; Cuphea lanceolata|Rep: Glycerol-3-phosphate dehydrogenase [NAD+] - Cuphea lanceolata, partial (89%)
TC375375
TC375379	homologue to UniRef100_A2Z7B3 Cluster: GDP-mannose 3,5-epimerase 1; n=1; Oryza sativa Indica Group|Rep: GDP-mannose 3,5-epimerase 1 - Oryza sativa subsp. indica (Rice), complete
TC375398
TC375411	homologue to UniRef100_Q0ILB9 Cluster: Glycerol kinase-like protein; n=1; Oryza sativa Japonica Group|Rep: Glycerol kinase-like protein - Oryza sativa subsp. japonica (Rice), partial (43%)
TC375449	homologue to UniRef100_Q8LST6 Cluster: Mitochondrial aldehyde dehydrogenase; n=1; Secale cereale|Rep: Mitochondrial aldehyde dehydrogenase - Secale cereale (Rye), partial (91%)
TC375499	homologue to UniRef100_Q94C01 Cluster: Mg-chelatase subunit XANTHA-F; n=1; Hordeum vulgare subsp. vulgare|Rep: Mg-chelatase subunit XANTHA-F - Hordeum vulgare var. distichum (Two-rowed barley), partial (47%)
TC375516	homologue to UniRef100_Q9M4Q2 Cluster: G protein alpha subunit; n=1; Hordeum vulgare|Rep: G protein alpha subunit - Hordeum vulgare (Barley), partial (71%)
TC375525	similar to UniRef100_Q0ILF8 Cluster: Dihydroxyacetone kinase-like protein; n=2; Oryza sativa Japonica Group|Rep: Dihydroxyacetone kinase-like protein - Oryza sativa subsp. japonica (Rice), partial (38%)
TC375538	homologue to UniRef100_O22575 Cluster: Glycine decarboxylase P subunit; n=1; x Tritordeum sp.|Rep: Glycine decarboxylase P subunit - x Tritordeum sp, partial (21%)
TC375577	homologue to UniRef100_A2YQL4 Cluster: Fructokinase-2; n=2; Oryza sativa|Rep: Fructokinase-2 - Oryza sativa subsp. indica (Rice), partial (80%)
TC375581	UniRef100_O81480 Cluster: Thioredoxin peroxidase; n=1; Secale cereale|Rep: Thioredoxin peroxidase - Secale cereale (Rye), partial (79%)
TC375587
TC375599	UniRef100_Q45NB2 Cluster: Glutamine synthetase; n=1; Triticum aestivum|Rep: Glutamine synthetase - Triticum aestivum (Wheat), partial (44%)
TC375630	UniRef100_Q9FEE4 Cluster: Ribulose bisphosphate carboxylase small chain; n=1; Triticum aestivum|Rep: Ribulose bisphosphate carboxylase small chain - Triticum aestivum (Wheat), complete
TC375639	homologue to UniRef100_Q7XXR9 Cluster: Katanin; n=1; Oryza sativa Japonica Group|Rep: Katanin - Oryza sativa subsp. japonica (Rice), partial (80%)
TC375685	similar to UniRef100_O65202 Cluster: Acyl-coenzyme A oxidase 1, peroxisomal; n=1; Arabidopsis thaliana|Rep: Acyl-coenzyme A oxidase 1, peroxisomal - Arabidopsis thaliana (Mouse-ear cress), partial (30%)
TC375718	similar to UniRef100_A4K4Z4 Cluster: Alpha tubulin-1B; n=1; Triticum aestivum|Rep: Alpha tubulin-1B - Triticum aestivum (Wheat), partial (70%)
TC375733	homologue to UniRef100_Q5D5T4 Cluster: Phosphoenolpyruvate carboxylase; n=9; Magnoliophyta|Rep: Phosphoenolpyruvate carboxylase - Hordeum spontaneum (Barley), partial (66%)
TC375738	homologue to UniRef100_Q70ZL6 Cluster: Alpha-tubulin; n=1; Miscanthus sinensis|Rep: Alpha-tubulin - Miscanthus sinensis (Japanese silver grass), partial (52%)
TC375739	similar to UniRef100_Q946X5 Cluster: Vacuolar H+-pyrophosphatase; n=1; Prunus persica|Rep: Vacuolar H+-pyrophosphatase - Prunus persica (Peach), partial (22%)
TC375750	similar to UniRef100_Q0DGQ1 Cluster: Os05g0518600 protein; n=2; Oryza sativa Japonica Group|Rep: Os05g0518600 protein - Oryza sativa subsp. japonica (Rice), partial (28%)
TC375778	UniRef100_Q9ZRR5 Cluster: Tubulin alpha-3 chain; n=2; Triticeae|Rep: Tubulin alpha-3 chain - Hordeum vulgare (Barley), partial (58%)
TC375789	homologue to UniRef100_Q9ATH0 Cluster: Delta-aminolevulinic acid dehydratase; n=1; Raphanus sativus|Rep: Delta-aminolevulinic acid dehydratase - Raphanus sativus (Radish), partial (58%)
TC375790	homologue to UniRef100_Q7F8S5 Cluster: Peroxiredoxin-2E-2, chloroplast precursor; n=1; Oryza sativa Japonica Group|Rep: Peroxiredoxin-2E-2, chloroplast precursor - Oryza sativa subsp. japonica (Rice), partial (80%)
TC375827	UniRef100_Q6QNH2 Cluster: Minichromosomal maintenance factor; n=1; Triticum aestivum|Rep: Minichromosomal maintenance factor - Triticum aestivum (Wheat), partial (19%)
TC375844	similar to UniRef100_A7Q0H2 Cluster: Chromosome chr7 scaffold_42, whole genome shotgun sequence; n=1; Vitis vinifera|Rep: Chromosome chr7 scaffold_42, whole genome shotgun sequence - Vitis vinifera (Grape), partial (51%)
TC375921	similar to UniRef100_A7PN29 Cluster: Chromosome chr14 scaffold_21, whole genome shotgun sequence; n=1; Vitis vinifera|Rep: Chromosome chr14 scaffold_21, whole genome shotgun sequence - Vitis vinifera (Grape), partial (20%)
TC375936	homologue to UniRef100_Q9ZQY0 Cluster: Pyruvate dehydrogenase E1 alpha subunit; n=1; Zea mays|Rep: Pyruvate dehydrogenase E1 alpha subunit - Zea mays (Maize), partial (87%)
TC375942	homologue to UniRef100_A2YG06 Cluster: Phosphoglycerate kinase; n=2; Oryza sativa|Rep: Phosphoglycerate kinase - Oryza sativa subsp. indica (Rice), complete
TC375947	UniRef100_A4K4Y1 Cluster: Alpha tubulin-2A; n=1; Triticum aestivum|Rep: Alpha tubulin-2A - Triticum aestivum (Wheat), partial (58%)
TC375984	homologue to UniRef100_Q7X9A6 Cluster: Cytochrome b6-f complex iron-sulfur subunit, chloroplast precursor; n=1; Triticum aestivum|Rep: Cytochrome b6-f complex iron-sulfur subunit, chloroplast precursor - Triticum aestivum (Wheat), complete
TC375989	weakly similar to UniRef100_Q0DPR2 Cluster: Os03g0669100 protein; n=1; Oryza sativa Japonica Group|Rep: Os03g0669100 protein - Oryza sativa subsp. japonica (Rice), partial (34%)
TC375993	similar to UniRef100_A7QN91 Cluster: DNA primase; n=1; Vitis vinifera|Rep: DNA primase - Vitis vinifera (Grape), partial (91%)
TC376006	similar to UniRef100_A7NUQ9 Cluster: Chromosome chr18 scaffold_1, whole genome shotgun sequence; n=1; Vitis vinifera|Rep: Chromosome chr18 scaffold_1, whole genome shotgun sequence - Vitis vinifera (Grape), partial (15%)
TC376115	weakly similar to UniRef100_Q9SUC0 Cluster: Probable 3-hydroxyisobutyrate dehydrogenase, mitochondrial precursor; n=2; Arabidopsis thaliana|Rep: Probable 3-hydroxyisobutyrate dehydrogenase, mitochondrial precursor - Arabidopsis thaliana (Mouse-ear cress), partial (81%)
TC376145	UniRef100_Q50HU6 Cluster: Glycosyltransferase; n=1; Triticum aestivum|Rep: Glycosyltransferase - Triticum aestivum (Wheat), complete
TC376212	similar to UniRef100_A7Q5G6 Cluster: Chromosome undetermined scaffold_53, whole genome shotgun sequence; n=1; Vitis vinifera|Rep: Chromosome undetermined scaffold_53, whole genome shotgun sequence - Vitis vinifera (Grape), partial (19%)
TC376235	similar to UniRef100_A7NUF7 Cluster: Chromosome chr18 scaffold_1, whole genome shotgun sequence; n=1; Vitis vinifera|Rep: Chromosome chr18 scaffold_1, whole genome shotgun sequence - Vitis vinifera (Grape), partial (47%)
TC376270	homologue to UniRef100_Q2XP43 Cluster: Vacuolar proton ATPase subunit E; n=1; Triticum aestivum|Rep: Vacuolar proton ATPase subunit E - Triticum aestivum (Wheat), partial (85%)
TC376307	homologue to UniRef100_Q9LLD7 Cluster: Fructose-bisphosphate aldolase; n=1; Avena sativa|Rep: Fructose-bisphosphate aldolase - Avena sativa (Oat), partial (62%)
TC376329	similar to UniRef100_Q5JK52 Cluster: Probable NAD kinase 1; n=2; Oryza sativa Japonica Group|Rep: Probable NAD kinase 1 - Oryza sativa subsp. japonica (Rice), partial (69%)
TC376349	homologue to UniRef100_Q9ZRS5 Cluster: Ribulose bisphosphate carboxylase small chain; n=1; Secale cereale|Rep: Ribulose bisphosphate carboxylase small chain - Secale cereale (Rye), partial (64%)
TC376354	homologue to UniRef100_A7R7I3 Cluster: Chromosome undetermined scaffold_1804, whole genome shotgun sequence; n=2; Vitis vinifera|Rep: Chromosome undetermined scaffold_1804, whole genome shotgun sequence - Vitis vinifera (Grape), partial (38%)
TC376366	similar to UniRef100_Q9FEP0 Cluster: LYTB-like protein precursor; n=1; Adonis aestivalis var. palaestina|Rep: LYTB-like protein precursor - Adonis aestivalis var. palaestina, partial (34%)
TC376386	similar to UniRef100_A0S5Z9 Cluster: Chlorophyll synthase; n=1; Phyllostachys edulis|Rep: Chlorophyll synthase - Phyllostachys edulis, partial (57%)
TC376426	homologue to UniRef100_Q9ZQY0 Cluster: Pyruvate dehydrogenase E1 alpha subunit; n=1; Zea mays|Rep: Pyruvate dehydrogenase E1 alpha subunit - Zea mays (Maize), partial (73%)
TC376429	similar to UniRef100_Q7F1S4 Cluster: NLI interacting factor-like protein; n=1; Oryza sativa Japonica Group|Rep: NLI interacting factor-like protein - Oryza sativa subsp. japonica (Rice), partial (42%)
TC376477	homologue to UniRef100_Q94IM4 Cluster: P-type ATPase; n=1; Hordeum vulgare|Rep: P-type ATPase - Hordeum vulgare (Barley), partial (55%)
TC376554
TC376561	similar to UniRef100_Q93WP4 Cluster: PEP phosphatase precursor; n=1; Allium cepa|Rep: PEP phosphatase precursor - Allium cepa (Onion), partial (63%)
TC376568	homologue to UniRef100_Q7F190 Cluster: Malic enzyme; n=1; Oryza sativa Japonica Group|Rep: Malic enzyme - Oryza sativa subsp. japonica (Rice), partial (98%)
TC376592	homologue to UniRef100_Q40027 Cluster: Beta-ketoacyl-ACP synthase; n=1; Hordeum vulgare|Rep: Beta-ketoacyl-ACP synthase - Hordeum vulgare (Barley), partial (16%)
TC376615	similar to UniRef100_A7PSV9 Cluster: Chromosome chr8 scaffold_29, whole genome shotgun sequence; n=1; Vitis vinifera|Rep: Chromosome chr8 scaffold_29, whole genome shotgun sequence - Vitis vinifera (Grape), partial (16%)
TC376653	UniRef100_Q43206 Cluster: Catalase-1; n=1; Triticum aestivum|Rep: Catalase-1 - Triticum aestivum (Wheat), partial (34%)
TC376672	UniRef100_Q9ZRS5 Cluster: Ribulose bisphosphate carboxylase small chain; n=1; Secale cereale|Rep: Ribulose bisphosphate carboxylase small chain - Secale cereale (Rye), complete
TC376708	similar to UniRef100_Q6Z1P3 Cluster: PfkB type carbohydrate kinase protein family-like; n=1; Oryza sativa Japonica Group|Rep: PfkB type carbohydrate kinase protein family-like - Oryza sativa subsp. japonica (Rice), partial (88%)
TC376723	homologue to UniRef100_Q40073 Cluster: Ribulose bisphosphate carboxylase/oxygenase activase A, chloroplast precursor; n=3; Triticeae|Rep: Ribulose bisphosphate carboxylase/oxygenase activase A, chloroplast precursor - Hordeum vulgare (Barley), complete
TC376742	homologue to UniRef100_Q6EZE8 Cluster: Sucrose-phosphate synthase; n=1; Triticum aestivum|Rep: Sucrose-phosphate synthase - Triticum aestivum (Wheat), partial (17%)
TC376749	similar to UniRef100_Q84TT8 Cluster: UDP-glucose dehydrogenase; n=1; Colocasia esculenta|Rep: UDP-glucose dehydrogenase - Colocasia esculenta (Elephant's ear) (Taro), partial (33%)
TC376802	similar to UniRef100_Q43775 Cluster: Glycolate oxidase; n=1; Solanum lycopersicum|Rep: Glycolate oxidase - Solanum lycopersicum (Tomato) (Lycopersicon esculentum), partial (73%)
TC376806	homologue to UniRef100_Q9SXX6 Cluster: Nitrilase-like protein; n=1; Oryza sativa Japonica Group|Rep: Nitrilase-like protein - Oryza sativa subsp. japonica (Rice), complete
TC376820	homologue to UniRef100_Q5VRF5 Cluster: Ribonucleoside-diphosphate reductase; n=1; Oryza sativa Japonica Group|Rep: Ribonucleoside-diphosphate reductase - Oryza sativa subsp. japonica (Rice), partial (19%)
TC376842	similar to UniRef100_Q9ZPL0 Cluster: Sigma factor SIG6; n=1; Zea mays|Rep: Sigma factor SIG6 - Zea mays (Maize), partial (63%)
TC376922	homologue to UniRef100_A7QPE5 Cluster: Chromosome chr18 scaffold_137, whole genome shotgun sequence; n=1; Vitis vinifera|Rep: Chromosome chr18 scaffold_137, whole genome shotgun sequence - Vitis vinifera (Grape), partial (42%)
TC376950	homologue to UniRef100_Q7XHJ4 Cluster: Beta3-glucuronyltransferase; n=1; Triticum aestivum|Rep: Beta3-glucuronyltransferase - Triticum aestivum (Wheat), partial (38%)
TC376969	similar to UniRef100_A7P7V8 Cluster: Chromosome chr3 scaffold_8, whole genome shotgun sequence; n=1; Vitis vinifera|Rep: Chromosome chr3 scaffold_8, whole genome shotgun sequence - Vitis vinifera (Grape), partial (28%)
TC376977	similar to UniRef100_Q84TT8 Cluster: UDP-glucose dehydrogenase; n=1; Colocasia esculenta|Rep: UDP-glucose dehydrogenase - Colocasia esculenta (Elephant's ear) (Taro), partial (38%)
TC377022
TC377049	similar to UniRef100_Q75I93 Cluster: Beta-glucosidase; n=3; Oryza sativa|Rep: Beta-glucosidase - Oryza sativa subsp. japonica (Rice), partial (40%)
TC377149	similar to UniRef100_A7QPE5 Cluster: Chromosome chr18 scaffold_137, whole genome shotgun sequence; n=1; Vitis vinifera|Rep: Chromosome chr18 scaffold_137, whole genome shotgun sequence - Vitis vinifera (Grape), partial (70%)
TC377194	weakly similar to UniRef100_Q6DLW2 Cluster: Short-chain dehydrogenase/reductase; n=1; Solanum tuberosum|Rep: Short-chain dehydrogenase/reductase - Solanum tuberosum (Potato), partial (91%)
TC377218	similar to UniRef100_Q0JQP7 Cluster: Os01g0148000 protein; n=1; Oryza sativa Japonica Group|Rep: Os01g0148000 protein - Oryza sativa subsp. japonica (Rice), partial (4%)
TC377221	UniRef100_A4K4Y7 Cluster: Alpha tubulin-4D; n=1; Triticum aestivum|Rep: Alpha tubulin-4D - Triticum aestivum (Wheat), complete
TC377273
TC377295	similar to UniRef100_A2X6R0 Cluster: Elongation factor Tu; n=1; Oryza sativa Indica Group|Rep: Elongation factor Tu - Oryza sativa subsp. indica (Rice), partial (55%)
TC377303	similar to UniRef100_A7QBQ9 Cluster: Chromosome chr1 scaffold_75, whole genome shotgun sequence; n=1; Vitis vinifera|Rep: Chromosome chr1 scaffold_75, whole genome shotgun sequence - Vitis vinifera (Grape), partial (60%)
TC377328	UniRef100_P26302 Cluster: Phosphoribulokinase, chloroplast precursor; n=1; Triticum aestivum|Rep: Phosphoribulokinase, chloroplast precursor - Triticum aestivum (Wheat), complete
TC377352	UniRef100_Q43654 Cluster: Starch synthase 1, chloroplast precursor; n=1; Triticum aestivum|Rep: Starch synthase 1, chloroplast precursor - Triticum aestivum (Wheat), partial (22%)
TC377392	similar to UniRef100_A7Q2Y0 Cluster: Chromosome chr12 scaffold_47, whole genome shotgun sequence; n=1; Vitis vinifera|Rep: Chromosome chr12 scaffold_47, whole genome shotgun sequence - Vitis vinifera (Grape), partial (47%)
TC377444	homologue to UniRef100_A6XMY8 Cluster: Methylenetetrahydrofolate reductase; n=1; Triticum monococcum|Rep: Methylenetetrahydrofolate reductase - Triticum monococcum (Einkorn wheat) (Small spelt), partial (98%)
TC377458	homologue to UniRef100_Q0DXR0 Cluster: Os02g0738900 protein; n=3; Oryza sativa|Rep: Os02g0738900 protein - Oryza sativa subsp. japonica (Rice), partial (31%)
TC377550	similar to UniRef100_Q677G4 Cluster: Fatty acid desaturase; n=1; Hyacinthus orientalis|Rep: Fatty acid desaturase - Hyacinthus orientalis (Common hyacinth), partial (69%)
TC377608	homologue to UniRef100_Q75M05 Cluster: Dihydrolipoyl dehydrogenase; n=1; Oryza sativa Japonica Group|Rep: Dihydrolipoyl dehydrogenase - Oryza sativa subsp. japonica (Rice), partial (42%)
TC377658	homologue to UniRef100_A3FM72 Cluster: Glucose-1-phosphate adenylyltransferase; n=1; Triticum aestivum|Rep: Glucose-1-phosphate adenylyltransferase - Triticum aestivum (Wheat), partial (37%)
TC377682
TC377761	similar to UniRef100_A7QC88 Cluster: Chromosome undetermined scaffold_77, whole genome shotgun sequence; n=1; Vitis vinifera|Rep: Chromosome undetermined scaffold_77, whole genome shotgun sequence - Vitis vinifera (Grape), partial (95%)
TC377778	similar to UniRef100_A7P0N5 Cluster: Chromosome chr19 scaffold_4, whole genome shotgun sequence; n=1; Vitis vinifera|Rep: Chromosome chr19 scaffold_4, whole genome shotgun sequence - Vitis vinifera (Grape), partial (31%)
TC377827	similar to UniRef100_Q0DX42 Cluster: Os02g0775400 protein; n=3; Oryza sativa Japonica Group|Rep: Os02g0775400 protein - Oryza sativa subsp. japonica (Rice), partial (36%)
TC377841	similar to UniRef100_Q84P31 Cluster: Aldehyde dehydrogenase family 7 member A1; n=1; Glycine max|Rep: Aldehyde dehydrogenase family 7 member A1 - Glycine max (Soybean), partial (37%)
TC377864	homologue to UniRef100_UPI00015054A5 Cluster: GAPA-2; n=1; Arabidopsis thaliana|Rep: GAPA-2 - Arabidopsis thaliana, partial (75%)
TC377868	UniRef100_Q4LB24 Cluster: S-adenosylmethionine synthetase; n=1; Hordeum vulgare|Rep: S-adenosylmethionine synthetase - Hordeum vulgare (Barley), complete
TC377905	similar to UniRef100_A8QM13 Cluster: Diacylglycerol kinase 3; n=1; Zea mays|Rep: Diacylglycerol kinase 3 - Zea mays (Maize), partial (40%)
TC377922	similar to UniRef100_A7NXT6 Cluster: Chromosome chr5 scaffold_2, whole genome shotgun sequence; n=1; Vitis vinifera|Rep: Chromosome chr5 scaffold_2, whole genome shotgun sequence - Vitis vinifera (Grape), partial (92%)
TC377941	similar to UniRef100_A7QZS8 Cluster: Chromosome chr13 scaffold_286, whole genome shotgun sequence; n=1; Vitis vinifera|Rep: Chromosome chr13 scaffold_286, whole genome shotgun sequence - Vitis vinifera (Grape), partial (48%)
TC377959	similar to UniRef100_A7PJX1 Cluster: Chromosome chr12 scaffold_18, whole genome shotgun sequence; n=1; Vitis vinifera|Rep: Chromosome chr12 scaffold_18, whole genome shotgun sequence - Vitis vinifera (Grape), partial (7%)
TC378023	weakly similar to UniRef100_A7NUN0 Cluster: Carbonic anhydrase; n=1; Vitis vinifera|Rep: Carbonic anhydrase - Vitis vinifera (Grape), partial (36%)
TC378030	similar to UniRef100_A7NUF7 Cluster: Chromosome chr18 scaffold_1, whole genome shotgun sequence; n=1; Vitis vinifera|Rep: Chromosome chr18 scaffold_1, whole genome shotgun sequence - Vitis vinifera (Grape), partial (34%)
TC378078	homologue to UniRef100_P26667 Cluster: Ribulose bisphosphate carboxylase small chain PW9, chloroplast precursor; n=1; Triticum aestivum|Rep: Ribulose bisphosphate carboxylase small chain PW9, chloroplast precursor - Triticum aestivum (Wheat), complete
TC378105	UniRef100_Q7XHJ5 Cluster: Beta3-glucuronyltransferase; n=1; Triticum aestivum|Rep: Beta3-glucuronyltransferase - Triticum aestivum (Wheat), partial (33%)
TC378138	weakly similar to UniRef100_Q2HU33 Cluster: Kinesin, motor region; n=1; Medicago truncatula|Rep: Kinesin, motor region - Medicago truncatula (Barrel medic), partial (23%)
TC378178	similar to UniRef100_Q0DUI6 Cluster: Os03g0184300 protein; n=1; Oryza sativa Japonica Group|Rep: Os03g0184300 protein - Oryza sativa subsp. japonica (Rice), partial (33%)
TC378240	homologue to UniRef100_O23802 Cluster: Plastid omega-3 fatty acid desaturase; n=1; Triticum aestivum|Rep: Plastid omega-3 fatty acid desaturase - Triticum aestivum (Wheat), partial (41%)
TC378244	similar to UniRef100_A7PPH5 Cluster: Chromosome chr8 scaffold_23, whole genome shotgun sequence; n=1; Vitis vinifera|Rep: Chromosome chr8 scaffold_23, whole genome shotgun sequence - Vitis vinifera (Grape), partial (64%)
TC378323
TC378343	homologue to UniRef100_A0MV39 Cluster: Glutathione S-transferase 1; n=1; Triticum monococcum|Rep: Glutathione S-transferase 1 - Triticum monococcum (Einkorn wheat) (Small spelt), complete
TC378427	similar to UniRef100_Q01292 Cluster: Ketol-acid reductoisomerase, chloroplast precursor; n=1; Spinacia oleracea|Rep: Ketol-acid reductoisomerase, chloroplast precursor - Spinacia oleracea (Spinach), partial (52%)
TC378432
TC378435	similar to UniRef100_Q0DV87 Cluster: Os03g0143300 protein; n=2; Oryza sativa Japonica Group|Rep: Os03g0143300 protein - Oryza sativa subsp. japonica (Rice), partial (53%)
TC378443
TC378507	similar to UniRef100_A7PIX8 Cluster: Chromosome chr13 scaffold_17, whole genome shotgun sequence; n=1; Vitis vinifera|Rep: Chromosome chr13 scaffold_17, whole genome shotgun sequence - Vitis vinifera (Grape), partial (50%)
TC378516	homologue to UniRef100_A2Q2V1 Cluster: ATP-citrate lyase/succinyl-CoA ligase; n=1; Medicago truncatula|Rep: ATP-citrate lyase/succinyl-CoA ligase - Medicago truncatula (Barrel medic), partial (25%)
TC378545	homologue to UniRef100_P55307 Cluster: Catalase isozyme 1; n=2; Hordeum vulgare|Rep: Catalase isozyme 1 - Hordeum vulgare (Barley), complete
TC378550	similar to UniRef100_Q2KNB4 Cluster: Hexokinase-3; n=2; Oryza sativa Japonica Group|Rep: Hexokinase-3 - Oryza sativa subsp. japonica (Rice), partial (47%)
TC378560	similar to UniRef100_Q0ILF8 Cluster: Dihydroxyacetone kinase-like protein; n=2; Oryza sativa Japonica Group|Rep: Dihydroxyacetone kinase-like protein - Oryza sativa subsp. japonica (Rice), partial (66%)
TC378590	similar to UniRef100_Q8L7B8 Cluster: Kinesin-like protein; n=1; Arabidopsis thaliana|Rep: Kinesin-like protein - Arabidopsis thaliana (Mouse-ear cress), partial (5%)
TC378594	homologue to UniRef100_Q06572 Cluster: Pyrophosphate-energized vacuolar membrane proton pump (Pyrophosphate-energized inorganic pyrophosphatase) (H(+)-PPase); n=1; Hordeum vulgare|Rep: Pyrophosphate-energized vacuolar membrane proton pump (Pyrophosphate-energized inorganic pyrophosphatase) (H(+)-PPase) - Hordeum vulgare (Barley), partial (42%)
TC378625	similar to UniRef100_Q0DFG5 Cluster: Os05g0592300 protein; n=1; Oryza sativa Japonica Group|Rep: Os05g0592300 protein - Oryza sativa subsp. japonica (Rice), partial (76%)
TC378631	homologue to UniRef100_Q42850 Cluster: Protochlorophyllide reductase B, chloroplast precursor; n=1; Hordeum vulgare|Rep: Protochlorophyllide reductase B, chloroplast precursor - Hordeum vulgare (Barley), partial (73%)
TC378634
TC378650	homologue to UniRef100_A6N1K9 Cluster: Ribonucleoside-diphosphate reductase small chain; n=3; Oryza sativa|Rep: Ribonucleoside-diphosphate reductase small chain - Oryza sativa subsp. indica (Rice), partial (84%)
TC378653	pyrophosphate-dependent phosphofructo-1-kinase [Triticum aestivum]
TC378657	homologue to UniRef100_Q5I3E8 Cluster: Peroxidase 10; n=1; Triticum monococcum|Rep: Peroxidase 10 - Triticum monococcum (Einkorn wheat) (Small spelt), partial (47%)
TC378659
TC378790	homologue to UniRef100_Q84TA8 Cluster: Ethylene-responsive small GTP-binding protein; n=1; Oryza sativa Japonica Group|Rep: Ethylene-responsive small GTP-binding protein - Oryza sativa subsp. japonica (Rice), partial (95%)
TC378826
TC378839	similar to UniRef100_Q10S22 Cluster: TPR Domain containing protein, expressed; n=1; Oryza sativa Japonica Group|Rep: TPR Domain containing protein, expressed - Oryza sativa subsp. japonica (Rice), partial (65%)
TC378845	similar to UniRef100_A7QNC1 Cluster: Chromosome chr2 scaffold_132, whole genome shotgun sequence; n=1; Vitis vinifera|Rep: Chromosome chr2 scaffold_132, whole genome shotgun sequence - Vitis vinifera (Grape), partial (90%)
TC378848	homologue to UniRef100_A6MZ92 Cluster: ATP citrate lyase alpha subunit; n=1; Glycyrrhiza uralensis|Rep: ATP citrate lyase alpha subunit - Glycyrrhiza uralensis, complete
TC378856	similar to UniRef100_Q9M7D2 Cluster: Root border cell-specific protein; n=1; Pisum sativum|Rep: Root border cell-specific protein - Pisum sativum (Garden pea), partial (78%)
TC378947	similar to UniRef100_A7PWK4 Cluster: Chromosome chr8 scaffold_34, whole genome shotgun sequence; n=1; Vitis vinifera|Rep: Chromosome chr8 scaffold_34, whole genome shotgun sequence - Vitis vinifera (Grape), partial (15%)
TC378992	similar to UniRef100_A7QGY6 Cluster: Chromosome chr3 scaffold_95, whole genome shotgun sequence; n=1; Vitis vinifera|Rep: Chromosome chr3 scaffold_95, whole genome shotgun sequence - Vitis vinifera (Grape), partial (33%)
TC379089
TC379090	similar to UniRef100_Q9SUC0 Cluster: Probable 3-hydroxyisobutyrate dehydrogenase, mitochondrial precursor; n=2; Arabidopsis thaliana|Rep: Probable 3-hydroxyisobutyrate dehydrogenase, mitochondrial precursor - Arabidopsis thaliana (Mouse-ear cress), partial (52%)
TC379125	MDGD synthase type A [Triticum aestivum]
TC379157	homologue to UniRef100_Q9LLD7 Cluster: Fructose-bisphosphate aldolase; n=1; Avena sativa|Rep: Fructose-bisphosphate aldolase - Avena sativa (Oat), partial (41%)
TC379186	homologue to UniRef100_Q43223 Cluster: Sucrose synthase type 2; n=2; Triticum aestivum|Rep: Sucrose synthase type 2 - Triticum aestivum (Wheat), partial (35%)
TC379196	homologue to UniRef100_Q0IPN4 Cluster: Os12g0180400 protein; n=1; Oryza sativa Japonica Group|Rep: Os12g0180400 protein - Oryza sativa subsp. japonica (Rice), partial (97%)
TC379217	UniRef100_Q4AEI8 Cluster: Fructan:fructan 1-fructosyltransferase; n=1; Triticum aestivum|Rep: Fructan:fructan 1-fructosyltransferase - Triticum aestivum (Wheat), complete
TC379226	similar to UniRef100_Q6NKP1 Cluster: At5g53580; n=1; Arabidopsis thaliana|Rep: At5g53580 - Arabidopsis thaliana (Mouse-ear cress), partial (54%)
TC379235	homologue to UniRef100_Q8S3X0 Cluster: Chalcone--flavonone isomerase; n=1; Hordeum vulgare|Rep: Chalcone--flavonone isomerase - Hordeum vulgare (Barley), partial (97%)
TC379246	homologue to UniRef100_A6XMY4 Cluster: 5,10-methylene-tetrahydrofolate dehydrogenase/5,10-methenyl- tetrahydrofolate cyclohydrolase; n=1; Triticum monococcum|Rep: 5,10-methylene-tetrahydrofolate dehydrogenase/5,10-methenyl- tetrahydrofolate cyclohydrolase - Triticum monococcum (Einkorn wheat) (Small spelt), complete
TC379269	similar to UniRef100_Q3IAA0 Cluster: TSC13 protein; n=1; Nicotiana benthamiana|Rep: TSC13 protein - Nicotiana benthamiana, complete
TC379352	homologue to UniRef100_Q9ZRI8 Cluster: Formate dehydrogenase, mitochondrial precursor; n=1; Hordeum vulgare|Rep: Formate dehydrogenase, mitochondrial precursor - Hordeum vulgare (Barley), complete
TC379354	similar to UniRef100_Q6UEJ2 Cluster: Mini-chromosome maintenance 7; n=1; Pisum sativum|Rep: Mini-chromosome maintenance 7 - Pisum sativum (Garden pea), complete
TC379434	similar to UniRef100_Q0GH81 Cluster: P5cs; n=1; Zea mays|Rep: P5cs - Zea mays (Maize), partial (51%)
TC379464	similar to UniRef100_Q9FQL7 Cluster: Kinesin-like calmodulin binding protein; n=1; Zea mays|Rep: Kinesin-like calmodulin binding protein - Zea mays (Maize), partial (40%)
TC379506	similar to UniRef100_A4ZRE3 Cluster: VTC2-like protein; n=1; Actinidia chinensis|Rep: VTC2-like protein - Actinidia chinensis (Kiwi) (Yangtao), partial (29%)
TC379525	homologue to UniRef100_O81331 Cluster: Vacuolar invertase; n=1; Triticum aestivum|Rep: Vacuolar invertase - Triticum aestivum (Wheat), partial (30%)
TC379537	similar to UniRef100_A7PSV9 Cluster: Chromosome chr8 scaffold_29, whole genome shotgun sequence; n=1; Vitis vinifera|Rep: Chromosome chr8 scaffold_29, whole genome shotgun sequence - Vitis vinifera (Grape), partial (47%)
TC379543	homologue to UniRef100_Q0J366 Cluster: Os09g0252100 protein; n=3; Oryza sativa|Rep: Os09g0252100 protein - Oryza sativa subsp. japonica (Rice), partial (36%)
TC379608	homologue to UniRef100_Q6YXI1 Cluster: Glucose-6-phosphate isomerase; n=1; Oryza sativa Japonica Group|Rep: Glucose-6-phosphate isomerase - Oryza sativa subsp. japonica (Rice), partial (74%)
TC379650	UniRef100_Q84JI1 Cluster: Dihydroflavonol 4-reductase; n=1; Triticum aestivum|Rep: Dihydroflavonol 4-reductase - Triticum aestivum (Wheat), complete
TC379683	homologue to UniRef100_Q9ZRI8 Cluster: Formate dehydrogenase, mitochondrial precursor; n=1; Hordeum vulgare|Rep: Formate dehydrogenase, mitochondrial precursor - Hordeum vulgare (Barley), partial (82%)
TC379719	homologue to UniRef100_Q9ZRR5 Cluster: Tubulin alpha-3 chain; n=2; Triticeae|Rep: Tubulin alpha-3 chain - Hordeum vulgare (Barley), partial (59%)
TC379732	homologue to UniRef100_Q948T6 Cluster: Lactoylglutathione lyase; n=4; Oryza sativa|Rep: Lactoylglutathione lyase - Oryza sativa subsp. japonica (Rice), complete
TC379770	similar to UniRef100_Q6PMT1 Cluster: Methylthioribose kinase; n=1; Oryza sativa Japonica Group|Rep: Methylthioribose kinase - Oryza sativa subsp. japonica (Rice), partial (86%)
TC379781	homologue to UniRef100_Q2IB38 Cluster: Cellulose synthase 6; n=1; Eucalyptus grandis|Rep: Cellulose synthase 6 - Eucalyptus grandis (Flooded gum), partial (6%)
TC379808	weakly similar to UniRef100_A7PGI6 Cluster: Chromosome chr17 scaffold_16, whole genome shotgun sequence; n=1; Vitis vinifera|Rep: Chromosome chr17 scaffold_16, whole genome shotgun sequence - Vitis vinifera (Grape), partial (45%)
TC379816
TC379869	similar to UniRef100_Q9ZTU6 Cluster: S222; n=1; Triticum aestivum|Rep: S222 - Triticum aestivum (Wheat), partial (21%)
TC379874	similar to UniRef100_A7QIX2 Cluster: Chromosome chr2 scaffold_105, whole genome shotgun sequence; n=1; Vitis vinifera|Rep: Chromosome chr2 scaffold_105, whole genome shotgun sequence - Vitis vinifera (Grape), partial (49%)
TC379894	similar to UniRef100_A7P6S8 Cluster: Chromosome chr9 scaffold_7, whole genome shotgun sequence; n=1; Vitis vinifera|Rep: Chromosome chr9 scaffold_7, whole genome shotgun sequence - Vitis vinifera (Grape), partial (84%)
TC379933	homologue to UniRef100_Q0IQH4 Cluster: Os12g0121100 protein; n=2; Oryza sativa Japonica Group|Rep: Os12g0121100 protein - Oryza sativa subsp. japonica (Rice), partial (89%)
TC379939
TC380030	UniRef100_Q9ATB5 Cluster: Starch branching enzyme IIa variant; n=1; Triticum aestivum|Rep: Starch branching enzyme IIa variant - Triticum aestivum (Wheat), complete
TC380037
TC380043	homologue to UniRef100_P30523 Cluster: Glucose-1-phosphate adenylyltransferase small subunit, chloroplast precursor; n=2; Triticum aestivum|Rep: Glucose-1-phosphate adenylyltransferase small subunit, chloroplast precursor - Triticum aestivum (Wheat), partial (46%)
TC380050	homologue to UniRef100_Q8VX48 Cluster: Phosphoglucomutase; n=1; Triticum aestivum|Rep: Phosphoglucomutase - Triticum aestivum (Wheat), partial (75%)
TC380054	homologue to UniRef100_Q6B6M1 Cluster: UDP-D-glucuronate decarboxylase; n=1; Hordeum vulgare|Rep: UDP-D-glucuronate decarboxylase - Hordeum vulgare (Barley), partial (66%)
TC380184
TC380233	homologue to UniRef100_Q43206 Cluster: Catalase-1; n=1; Triticum aestivum|Rep: Catalase-1 - Triticum aestivum (Wheat), partial (38%)
TC380262	homologue to UniRef100_Q575T1 Cluster: Acid beta-fructofuranosidase precursor; n=1; Triticum aestivum|Rep: Acid beta-fructofuranosidase precursor - Triticum aestivum (Wheat), complete
TC380271	homologue to UniRef100_Q0J2L0 Cluster: Os09g0327100 protein; n=3; Oryza sativa|Rep: Os09g0327100 protein - Oryza sativa subsp. japonica (Rice), partial (85%)
TC380286	homologue to UniRef100_Q2LC83 Cluster: UDP-D-xylose epimerase 1; n=1; Hordeum vulgare|Rep: UDP-D-xylose epimerase 1 - Hordeum vulgare (Barley), partial (47%)
TC380304	similar to UniRef100_A7PN28 Cluster: Chromosome chr14 scaffold_21, whole genome shotgun sequence; n=1; Vitis vinifera|Rep: Chromosome chr14 scaffold_21, whole genome shotgun sequence - Vitis vinifera (Grape), partial (15%)
TC380391	homologue to UniRef100_Q9FRZ2 Cluster: Ribulose bisphosphate carboxylase small chain; n=1; Triticum aestivum|Rep: Ribulose bisphosphate carboxylase small chain - Triticum aestivum (Wheat), complete
TC380437	similar to UniRef100_Q2HW27 Cluster: Protein phosphatase 2C-like; n=1; Medicago truncatula|Rep: Protein phosphatase 2C-like - Medicago truncatula (Barrel medic), partial (77%)
TC380451	homologue to UniRef100_Q40027 Cluster: Beta-ketoacyl-ACP synthase; n=1; Hordeum vulgare|Rep: Beta-ketoacyl-ACP synthase - Hordeum vulgare (Barley), partial (18%)
TC380456	similar to UniRef100_A2X8M2 Cluster: DNA topoisomerase 2; n=1; Oryza sativa Indica Group|Rep: DNA topoisomerase 2 - Oryza sativa subsp. indica (Rice), partial (6%)
TC380500	homologue to UniRef100_Q8VX48 Cluster: Phosphoglucomutase; n=1; Triticum aestivum|Rep: Phosphoglucomutase - Triticum aestivum (Wheat), partial (29%)
TC380519	similar to UniRef100_A7PC63 Cluster: Chromosome chr2 scaffold_11, whole genome shotgun sequence; n=1; Vitis vinifera|Rep: Chromosome chr2 scaffold_11, whole genome shotgun sequence - Vitis vinifera (Grape), partial (32%)
TC380549	similar to UniRef100_A7PUL3 Cluster: Chromosome chr7 scaffold_31, whole genome shotgun sequence; n=1; Vitis vinifera|Rep: Chromosome chr7 scaffold_31, whole genome shotgun sequence - Vitis vinifera (Grape), partial (58%)
TC380553	homologue to UniRef100_Q0INI9 Cluster: Os12g0443700 protein; n=2; Oryza sativa Japonica Group|Rep: Os12g0443700 protein - Oryza sativa subsp. japonica (Rice), partial (49%)
TC380594	similar to UniRef100_A7QBQ7 Cluster: Chromosome chr1 scaffold_75, whole genome shotgun sequence; n=1; Vitis vinifera|Rep: Chromosome chr1 scaffold_75, whole genome shotgun sequence - Vitis vinifera (Grape), partial (31%)
TC380612
TC380636	homologue to UniRef100_Q84UH6 Cluster: Dehydroascorbate reductase; n=2; Triticum|Rep: Dehydroascorbate reductase - Triticum aestivum (Wheat), partial (70%)
TC380660	homologue to UniRef100_Q75M05 Cluster: Dihydrolipoyl dehydrogenase; n=1; Oryza sativa Japonica Group|Rep: Dihydrolipoyl dehydrogenase - Oryza sativa subsp. japonica (Rice), partial (39%)
TC380702	homologue to UniRef100_A2YQL4 Cluster: Fructokinase-2; n=2; Oryza sativa|Rep: Fructokinase-2 - Oryza sativa subsp. indica (Rice), partial (49%)
TC380705	homologue to UniRef100_Q03033 Cluster: Elongation factor 1-alpha; n=2; Triticeae|Rep: Elongation factor 1-alpha - Triticum aestivum (Wheat), partial (61%)
TC380725	homologue to UniRef100_A9P745 Cluster: Plastid enolase; n=1; Helianthus annuus|Rep: Plastid enolase - Helianthus annuus (Common sunflower), partial (87%)
TC380752	similar to UniRef100_Q9FQX7 Cluster: Acyl-ACP thioesterase; n=1; Iris tectorum|Rep: Acyl-ACP thioesterase - Iris tectorum, partial (65%)
TC380788	similar to UniRef100_Q2P9V0 Cluster: Soluble inorganic pyrophosphatase; n=1; Papaver rhoeas|Rep: Soluble inorganic pyrophosphatase - Papaver rhoeas, partial (83%)
TC380790	homologue to UniRef100_Q6WGM8 Cluster: Beta 1,3 glucan synthase; n=1; Lolium multiflorum|Rep: Beta 1,3 glucan synthase - Lolium multiflorum (Italian ryegrass) (Lolium perenne subsp.multiflorum), partial (9%)
TC380845	similar to UniRef100_A7QN02 Cluster: Chromosome undetermined scaffold_129, whole genome shotgun sequence; n=1; Vitis vinifera|Rep: Chromosome undetermined scaffold_129, whole genome shotgun sequence - Vitis vinifera (Grape), partial (44%)
TC380853	UniRef100_A9YFM2 Cluster: Neutral ceramidase; n=1; Triticum aestivum|Rep: Neutral ceramidase - Triticum aestivum (Wheat), partial (21%)
TC380870	homologue to UniRef100_A5CFY8 Cluster: Beta tubulin 5; n=1; Hordeum vulgare subsp. vulgare|Rep: Beta tubulin 5 - Hordeum vulgare var. distichum (Two-rowed barley), partial (35%)
TC380900	UniRef100_Q45KX6 Cluster: Chloroplast Mg-chelatase subunit XANTHA-G precursor; n=2; Hordeum vulgare|Rep: Chloroplast Mg-chelatase subunit XANTHA-G precursor - Hordeum vulgare (Barley), partial (23%)
TC380973	similar to UniRef100_Q7XAP2 Cluster: Aminopropyl transferase; n=1; Oryza sativa Japonica Group|Rep: Aminopropyl transferase - Oryza sativa subsp. japonica (Rice), partial (94%)
TC381067	homologue to UniRef100_O81480 Cluster: Thioredoxin peroxidase; n=1; Secale cereale|Rep: Thioredoxin peroxidase - Secale cereale (Rye), partial (74%)
TC381074	UniRef100_Q45KX6 Cluster: Chloroplast Mg-chelatase subunit XANTHA-G precursor; n=2; Hordeum vulgare|Rep: Chloroplast Mg-chelatase subunit XANTHA-G precursor - Hordeum vulgare (Barley), partial (54%)
TC381104	homologue to UniRef100_Q42843 Cluster: Glutamyl-tRNA reductase 1, chloroplast precursor; n=3; Hordeum vulgare|Rep: Glutamyl-tRNA reductase 1, chloroplast precursor - Hordeum vulgare (Barley), partial (77%)
TC381163	UniRef100_Q6QNH2 Cluster: Minichromosomal maintenance factor; n=1; Triticum aestivum|Rep: Minichromosomal maintenance factor - Triticum aestivum (Wheat), partial (37%)
TC381175	homologue to UniRef100_Q9LLD7 Cluster: Fructose-bisphosphate aldolase; n=1; Avena sativa|Rep: Fructose-bisphosphate aldolase - Avena sativa (Oat), partial (37%)
TC381278	UniRef100_P12782 Cluster: Phosphoglycerate kinase, chloroplast precursor; n=24; Triticeae|Rep: Phosphoglycerate kinase, chloroplast precursor - Triticum aestivum (Wheat), complete
TC381312
TC381392	weakly similar to UniRef100_A7NVA6 Cluster: Chromosome chr18 scaffold_1, whole genome shotgun sequence; n=1; Vitis vinifera|Rep: Chromosome chr18 scaffold_1, whole genome shotgun sequence - Vitis vinifera (Grape), partial (16%)
TC381393
TC381409	homologue to UniRef100_Q0DJS1 Cluster: Os05g0235300 protein; n=2; Oryza sativa Japonica Group|Rep: Os05g0235300 protein - Oryza sativa subsp. japonica (Rice), partial (61%)
TC381457	similar to UniRef100_Q0JAB2 Cluster: Os04g0608100 protein; n=1; Oryza sativa Japonica Group|Rep: Os04g0608100 protein - Oryza sativa subsp. japonica (Rice), partial (98%)
TC381464	UniRef100_A9LRZ1 Cluster: Vacuolar H+-pyrophosphatase; n=1; Triticum aestivum|Rep: Vacuolar H+-pyrophosphatase - Triticum aestivum (Wheat), partial (23%)
TC381496	similar to UniRef100_Q67B30 Cluster: Fatty aldehyde dehydrogenase 1; n=1; Zea mays|Rep: Fatty aldehyde dehydrogenase 1 - Zea mays (Maize), partial (32%)
TC381514	similar to UniRef100_Q0JCU7 Cluster: Os04g0448900 protein; n=1; Oryza sativa Japonica Group|Rep: Os04g0448900 protein - Oryza sativa subsp. japonica (Rice), partial (52%)
TC381571
TC381575	homologue to UniRef100_O81237 Cluster: 6-phosphogluconate dehydrogenase, decarboxylating; n=2; Zea mays|Rep: 6-phosphogluconate dehydrogenase, decarboxylating - Zea mays (Maize), partial (81%)
TC381603	similar to UniRef100_P93363 Cluster: Tyrosyl-tRNA synthetase; n=1; Nicotiana tabacum|Rep: Tyrosyl-tRNA synthetase - Nicotiana tabacum (Common tobacco), partial (67%)
TC381637	homologue to UniRef100_Q945R5 Cluster: Ascorbate peroxidase; n=1; Hordeum vulgare|Rep: Ascorbate peroxidase - Hordeum vulgare (Barley), complete
TC381651	homologue to UniRef100_Q9ZRI8 Cluster: Formate dehydrogenase, mitochondrial precursor; n=1; Hordeum vulgare|Rep: Formate dehydrogenase, mitochondrial precursor - Hordeum vulgare (Barley), partial (79%)
TC381667	homologue to UniRef100_O81331 Cluster: Vacuolar invertase; n=1; Triticum aestivum|Rep: Vacuolar invertase - Triticum aestivum (Wheat), partial (26%)
TC381695	UniRef100_Q8K2S3 Cluster: Mxi1 protein; n=1; Mus musculus|Rep: Mxi1 protein - Mus musculus (Mouse), partial (14%)
TC381702	similar to UniRef100_Q0J0N6 Cluster: Os09g0503400 protein; n=1; Oryza sativa Japonica Group|Rep: Os09g0503400 protein - Oryza sativa subsp. japonica (Rice), partial (29%)
TC381719	homologue to UniRef100_Q9LLI1 Cluster: Cellulose synthase-9; n=1; Zea mays|Rep: Cellulose synthase-9 - Zea mays (Maize), partial (16%)
TC381734	weakly similar to UniRef100_A7PB55 Cluster: Chromosome chr16 scaffold_10, whole genome shotgun sequence; n=1; Vitis vinifera|Rep: Chromosome chr16 scaffold_10, whole genome shotgun sequence - Vitis vinifera (Grape), partial (13%)
TC381736	similar to UniRef100_Q8H684 Cluster: OSEYA1; n=1; Oryza sativa Japonica Group|Rep: OSEYA1 - Oryza sativa subsp. japonica (Rice), partial (67%)
TC381741
TC381804	similar to UniRef100_Q43153 Cluster: Cysteine synthase precursor; n=1; Spinacia oleracea|Rep: Cysteine synthase precursor - Spinacia oleracea (Spinach), partial (68%)
TC381813	similar to UniRef100_A7R364 Cluster: Chromosome undetermined scaffold_487, whole genome shotgun sequence; n=2; Vitis vinifera|Rep: Chromosome undetermined scaffold_487, whole genome shotgun sequence - Vitis vinifera (Grape), partial (91%)
TC381830	UniRef100_Q50HV4 Cluster: Glycosyltransferase; n=1; Triticum aestivum|Rep: Glycosyltransferase - Triticum aestivum (Wheat), complete
TC381964	UniRef100_Q9ZRS5 Cluster: Ribulose bisphosphate carboxylase small chain; n=1; Secale cereale|Rep: Ribulose bisphosphate carboxylase small chain - Secale cereale (Rye), partial (85%)
TC382012	homologue to UniRef100_Q40028 Cluster: Beta-ketoacyl-ACP synthase; n=1; Hordeum vulgare|Rep: Beta-ketoacyl-ACP synthase - Hordeum vulgare (Barley), partial (45%)
TC382117	similar to UniRef100_Q42425 Cluster: Aspartate aminotransferase; n=1; Panicum miliaceum|Rep: Aspartate aminotransferase - Panicum miliaceum (Proso millet) (Broomcorn millet), partial (46%)
TC382131
TC382168
TC382174	similar to UniRef100_Q2R2L5 Cluster: AMP-binding enzyme family protein, expressed; n=1; Oryza sativa Japonica Group|Rep: AMP-binding enzyme family protein, expressed - Oryza sativa subsp. japonica (Rice), partial (61%)
TC382220
TC382231	similar to UniRef100_A7R6E5 Cluster: Chromosome undetermined scaffold_1258, whole genome shotgun sequence; n=2; Vitis vinifera|Rep: Chromosome undetermined scaffold_1258, whole genome shotgun sequence - Vitis vinifera (Grape), partial (42%)
TC382235	similar to UniRef100_Q0DL92 Cluster: Os05g0115800 protein; n=2; Oryza sativa Japonica Group|Rep: Os05g0115800 protein - Oryza sativa subsp. japonica (Rice), partial (23%)
TC382286	similar to UniRef100_Q5JK52 Cluster: Probable NAD kinase 1; n=2; Oryza sativa Japonica Group|Rep: Probable NAD kinase 1 - Oryza sativa subsp. japonica (Rice), partial (57%)
TC382417	similar to UniRef100_A7QN02 Cluster: Chromosome undetermined scaffold_129, whole genome shotgun sequence; n=1; Vitis vinifera|Rep: Chromosome undetermined scaffold_129, whole genome shotgun sequence - Vitis vinifera (Grape), partial (48%)
TC382434	homologue to UniRef100_Q0JCE5 Cluster: Os04g0476100 protein; n=3; Oryza sativa Japonica Group|Rep: Os04g0476100 protein - Oryza sativa subsp. japonica (Rice), partial (61%)
TC382464	UniRef100_P12299 Cluster: Glucose-1-phosphate adenylyltransferase large subunit, chloroplast precursor; n=2; Triticum aestivum|Rep: Glucose-1-phosphate adenylyltransferase large subunit, chloroplast precursor - Triticum aestivum (Wheat), complete
TC382499	UniRef100_Q9ZRA7 Cluster: Beta-tubulin 6; n=1; Triticum aestivum|Rep: Beta-tubulin 6 - Triticum aestivum (Wheat), partial (42%)
TC382555	similar to UniRef100_Q6L5D4 Cluster: Mitogen-activated protein kinase 9; n=1; Oryza sativa Japonica Group|Rep: Mitogen-activated protein kinase 9 - Oryza sativa subsp. japonica (Rice), partial (10%)
TC382600	similar to UniRef100_Q10MT1 Cluster: Glycosyl hydrolases family 17 protein, expressed; n=1; Oryza sativa Japonica Group|Rep: Glycosyl hydrolases family 17 protein, expressed - Oryza sativa subsp. japonica (Rice), partial (86%)
TC382638	similar to UniRef100_P28723 Cluster: Formate--tetrahydrofolate ligase; n=1; Spinacia oleracea|Rep: Formate--tetrahydrofolate ligase - Spinacia oleracea (Spinach), partial (78%)
TC382643	homologue to UniRef100_Q7XJJ1 Cluster: Cytosolic glyceraldehyde-3-phosphate dehydrogenase; n=1; Triticum aestivum|Rep: Cytosolic glyceraldehyde-3-phosphate dehydrogenase - Triticum aestivum (Wheat), partial (90%)
TC382685	similar to UniRef100_A2ZFV6 Cluster: Mannose-6-phosphate isomerase; n=1; Oryza sativa Indica Group|Rep: Mannose-6-phosphate isomerase - Oryza sativa subsp. indica (Rice), partial (61%)
TC382725	UniRef100_Q6RS97 Cluster: Lon protease homolog; n=1; Triticum aestivum|Rep: Lon protease homolog - Triticum aestivum (Wheat), complete
TC382751	similar to UniRef100_Q69TG2 Cluster: Kinesin motor protein-related-like; n=2; Oryza sativa|Rep: Kinesin motor protein-related-like - Oryza sativa subsp. japonica (Rice), partial (73%)
TC382757	similar to UniRef100_A7P9N3 Cluster: Chromosome chr3 scaffold_8, whole genome shotgun sequence; n=1; Vitis vinifera|Rep: Chromosome chr3 scaffold_8, whole genome shotgun sequence - Vitis vinifera (Grape), partial (19%)
TC382782	UniRef100_Q6B6L8 Cluster: UDP-D-glucuronate decarboxylase; n=1; Hordeum vulgare|Rep: UDP-D-glucuronate decarboxylase - Hordeum vulgare (Barley), partial (76%)
TC382797	homologue to UniRef100_Q93WM8 Cluster: Flavin containing polyamine oxidase precursor; n=1; Hordeum vulgare|Rep: Flavin containing polyamine oxidase precursor - Hordeum vulgare (Barley), partial (89%)
TC382829	homologue to UniRef100_Q69HW1 Cluster: Syntaxin-like protein 2; n=1; Hordeum vulgare subsp. vulgare|Rep: Syntaxin-like protein 2 - Hordeum vulgare var. distichum (Two-rowed barley), partial (58%)
TC382883	similar to UniRef100_Q75WV3 Cluster: Trehalose-6-phosphate phosphatase; n=1; Oryza sativa Japonica Group|Rep: Trehalose-6-phosphate phosphatase - Oryza sativa subsp. japonica (Rice), partial (85%)
TC382885	similar to UniRef100_A9SQ80 Cluster: Predicted protein; n=1; Physcomitrella patens subsp. patens|Rep: Predicted protein - Physcomitrella patens subsp. patens, partial (50%)
TC382895	similar to UniRef100_Q0DL92 Cluster: Os05g0115800 protein; n=2; Oryza sativa Japonica Group|Rep: Os05g0115800 protein - Oryza sativa subsp. japonica (Rice), partial (58%)
TC382899
TC383003	similar to UniRef100_Q0DXR0 Cluster: Os02g0738900 protein; n=3; Oryza sativa|Rep: Os02g0738900 protein - Oryza sativa subsp. japonica (Rice), partial (19%)
TC383046	similar to UniRef100_A4ZRE3 Cluster: VTC2-like protein; n=1; Actinidia chinensis|Rep: VTC2-like protein - Actinidia chinensis (Kiwi) (Yangtao), partial (55%)
TC383062	similar to UniRef100_A7R7I3 Cluster: Chromosome undetermined scaffold_1804, whole genome shotgun sequence; n=2; Vitis vinifera|Rep: Chromosome undetermined scaffold_1804, whole genome shotgun sequence - Vitis vinifera (Grape), partial (32%)
TC383070	homologue to UniRef100_A2YQL4 Cluster: Fructokinase-2; n=2; Oryza sativa|Rep: Fructokinase-2 - Oryza sativa subsp. indica (Rice), partial (65%)
TC383071
TC383100	similar to UniRef100_Q0E2B6 Cluster: Os02g0254700 protein; n=2; Oryza sativa Japonica Group|Rep: Os02g0254700 protein - Oryza sativa subsp. japonica (Rice), partial (87%)
TC383139	weakly similar to UniRef100_Q9LVH5 Cluster: Gb|AAB70409.1; n=1; Arabidopsis thaliana|Rep: Gb|AAB70409.1 - Arabidopsis thaliana (Mouse-ear cress), partial (41%)
TC383163
TC383187	homologue to UniRef100_Q4U100 Cluster: Cellulose synthase BoCesA1b; n=1; Bambusa oldhamii|Rep: Cellulose synthase BoCesA1b - Bambusa oldhamii (Giant timber bamboo), partial (21%)
TC383197	homologue to UniRef100_A2WWV4 Cluster: Triosephosphate isomerase; n=1; Oryza sativa Indica Group|Rep: Triosephosphate isomerase - Oryza sativa subsp. indica (Rice), partial (85%)
TC383313	homologue to UniRef100_A4UUE0 Cluster: Cytosolic aldehyde dehydrogenase; n=1; Leymus chinensis|Rep: Cytosolic aldehyde dehydrogenase - Leymus chinensis, partial (69%)
TC383348	homologue to UniRef100_Q948T6 Cluster: Lactoylglutathione lyase; n=4; Oryza sativa|Rep: Lactoylglutathione lyase - Oryza sativa subsp. japonica (Rice), complete
TC383385	homologue to UniRef100_Q69W70 Cluster: Cytosine-specific methyltransferase; n=1; Oryza sativa Japonica Group|Rep: Cytosine-specific methyltransferase - Oryza sativa subsp. japonica (Rice), partial (30%)
TC383387	similar to UniRef100_Q9M3V0 Cluster: Protein phosphatase 2C; n=1; Fagus sylvatica|Rep: Protein phosphatase 2C - Fagus sylvatica (Beechnut), partial (98%)
TC383388	similar to UniRef100_Q575T1 Cluster: Acid beta-fructofuranosidase precursor; n=1; Triticum aestivum|Rep: Acid beta-fructofuranosidase precursor - Triticum aestivum (Wheat), partial (61%)
TC383442	homologue to UniRef100_Q8H6B2 Cluster: Bromodomain protein 103; n=1; Zea mays|Rep: Bromodomain protein 103 - Zea mays (Maize), partial (40%)
TC383484	homologue to UniRef100_Q0DP54 Cluster: Os03g0713100 protein; n=1; Oryza sativa Japonica Group|Rep: Os03g0713100 protein - Oryza sativa subsp. japonica (Rice), partial (68%)
TC383536	UniRef100_Q1PBI1 Cluster: L-galactose dehydrogenase; n=1; Hordeum vulgare|Rep: L-galactose dehydrogenase - Hordeum vulgare (Barley), complete
TC383546
TC383550	homologue to UniRef100_Q4U100 Cluster: Cellulose synthase BoCesA1b; n=1; Bambusa oldhamii|Rep: Cellulose synthase BoCesA1b - Bambusa oldhamii (Giant timber bamboo), partial (36%)
TC383576	UniRef100_Q84VR8 Cluster: Chimeric SDH2-RPS14 protein; n=1; Triticum aestivum|Rep: Chimeric SDH2-RPS14 protein - Triticum aestivum (Wheat), complete
TC383598	similar to UniRef100_P52425 Cluster: Glycerol-3-phosphate dehydrogenase [NAD+]; n=1; Cuphea lanceolata|Rep: Glycerol-3-phosphate dehydrogenase [NAD+] - Cuphea lanceolata, partial (48%)
TC383636	homologue to UniRef100_Q8RVZ9 Cluster: Ferredoxin-NADP(H) oxidoreductase; n=1; Triticum aestivum|Rep: Ferredoxin-NADP(H) oxidoreductase - Triticum aestivum (Wheat), partial (56%)
TC383640	homologue to UniRef100_Q948T6 Cluster: Lactoylglutathione lyase; n=4; Oryza sativa|Rep: Lactoylglutathione lyase - Oryza sativa subsp. japonica (Rice), partial (53%)
TC383739
TC383740	homologue to UniRef100_Q945R5 Cluster: Ascorbate peroxidase; n=1; Hordeum vulgare|Rep: Ascorbate peroxidase - Hordeum vulgare (Barley), partial (58%)
TC383802	similar to UniRef100_A9T825 Cluster: Predicted protein; n=1; Physcomitrella patens subsp. patens|Rep: Predicted protein - Physcomitrella patens subsp. patens, partial (11%)
TC383821	homologue to UniRef100_A2YG06 Cluster: Phosphoglycerate kinase; n=2; Oryza sativa|Rep: Phosphoglycerate kinase - Oryza sativa subsp. indica (Rice), complete
TC383825	homologue to UniRef100_Q40073 Cluster: Ribulose bisphosphate carboxylase/oxygenase activase A, chloroplast precursor; n=3; Triticeae|Rep: Ribulose bisphosphate carboxylase/oxygenase activase A, chloroplast precursor - Hordeum vulgare (Barley), partial (59%)
TC383830
TC383940	homologue to UniRef100_A2XK82 Cluster: 3-isopropylmalate dehydrogenase; n=2; Oryza sativa|Rep: 3-isopropylmalate dehydrogenase - Oryza sativa subsp. indica (Rice), partial (93%)
TC383968	similar to UniRef100_Q56US5 Cluster: Chloroplast ATP phosphoribosyl transferase precursor; n=1; Alyssum montanum|Rep: Chloroplast ATP phosphoribosyl transferase precursor - Alyssum montanum (Creeping basket of gold), partial (57%)
TC383975	homologue to UniRef100_Q5J331 Cluster: Thylakoid ascorbate peroxidase; n=1; Triticum aestivum|Rep: Thylakoid ascorbate peroxidase - Triticum aestivum (Wheat), partial (82%)
TC383979
TC383994
TC383999	similar to UniRef100_A7QBR7 Cluster: Chromosome chr1 scaffold_75, whole genome shotgun sequence; n=1; Vitis vinifera|Rep: Chromosome chr1 scaffold_75, whole genome shotgun sequence - Vitis vinifera (Grape), partial (19%)
TC384017	homologue to UniRef100_A4K4Y8 Cluster: Alpha tubulin-4A; n=1; Triticum aestivum|Rep: Alpha tubulin-4A - Triticum aestivum (Wheat), partial (49%)
TC384186	homologue to UniRef100_Q4U0Z3 Cluster: Cellulose synthase BoCesA7; n=1; Bambusa oldhamii|Rep: Cellulose synthase BoCesA7 - Bambusa oldhamii (Giant timber bamboo), partial (20%)
TC384275	similar to UniRef100_Q93X66 Cluster: Enoyl-[acyl-carrier protein] reductase precursor; n=2; Brassica napus|Rep: Enoyl-[acyl-carrier protein] reductase precursor - Brassica napus (Rape), partial (77%)
TC384289	homologue to UniRef100_Q9MB06 Cluster: Serine/threonine protein phosphatase; n=2; Vicia faba|Rep: Serine/threonine protein phosphatase - Vicia faba (Broad bean), complete
TC384316	UniRef100_Q7X9A6 Cluster: Cytochrome b6-f complex iron-sulfur subunit, chloroplast precursor; n=1; Triticum aestivum|Rep: Cytochrome b6-f complex iron-sulfur subunit, chloroplast precursor - Triticum aestivum (Wheat), partial (76%)
TC384328	similar to UniRef100_Q710M6 Cluster: Phospholipase D; n=1; Oryza sativa|Rep: Phospholipase D - Oryza sativa (Rice), partial (41%)
TC384339	homologue to UniRef100_Q0J366 Cluster: Os09g0252100 protein; n=3; Oryza sativa|Rep: Os09g0252100 protein - Oryza sativa subsp. japonica (Rice), partial (51%)
TC384343	similar to UniRef100_Q93XF2 Cluster: Kinesin heavy chain; n=1; Zea mays|Rep: Kinesin heavy chain - Zea mays (Maize), partial (28%)
TC384352	UniRef100_A6XMY8 Cluster: Methylenetetrahydrofolate reductase; n=1; Triticum monococcum|Rep: Methylenetetrahydrofolate reductase - Triticum monococcum (Einkorn wheat) (Small spelt), partial (51%)
TC384394	similar to UniRef100_Q0D3C2 Cluster: Os07g0694300 protein; n=2; Oryza sativa Japonica Group|Rep: Os07g0694300 protein - Oryza sativa subsp. japonica (Rice), partial (98%)
TC384430	similar to UniRef100_A7PLB7 Cluster: Chromosome chr7 scaffold_20, whole genome shotgun sequence; n=1; Vitis vinifera|Rep: Chromosome chr7 scaffold_20, whole genome shotgun sequence - Vitis vinifera (Grape), partial (29%)
TC384479	homologue to UniRef100_Q0JL71 Cluster: Os01g0618800 protein; n=2; Oryza sativa Japonica Group|Rep: Os01g0618800 protein - Oryza sativa subsp. japonica (Rice), partial (78%)
TC384490
TC384513	similar to UniRef100_Q0DXR0 Cluster: Os02g0738900 protein; n=3; Oryza sativa|Rep: Os02g0738900 protein - Oryza sativa subsp. japonica (Rice), partial (17%)
TC384514
TC384525	similar to UniRef100_A7PSV9 Cluster: Chromosome chr8 scaffold_29, whole genome shotgun sequence; n=1; Vitis vinifera|Rep: Chromosome chr8 scaffold_29, whole genome shotgun sequence - Vitis vinifera (Grape), partial (12%)
TC384532	UniRef100_Q7XJJ1 Cluster: Cytosolic glyceraldehyde-3-phosphate dehydrogenase; n=1; Triticum aestivum|Rep: Cytosolic glyceraldehyde-3-phosphate dehydrogenase - Triticum aestivum (Wheat), partial (79%)
TC384558	similar to UniRef100_A7NTC3 Cluster: Chromosome chr18 scaffold_1, whole genome shotgun sequence; n=1; Vitis vinifera|Rep: Chromosome chr18 scaffold_1, whole genome shotgun sequence - Vitis vinifera (Grape), partial (36%)
TC384570
TC384582	similar to UniRef100_Q7G8Y3 Cluster: Probable chromatin-remodeling complex ATPase chain; n=1; Oryza sativa Japonica Group|Rep: Probable chromatin-remodeling complex ATPase chain - Oryza sativa subsp. japonica (Rice), partial (19%)
TC384645	similar to UniRef100_A7NVA7 Cluster: Chromosome chr18 scaffold_1, whole genome shotgun sequence; n=1; Vitis vinifera|Rep: Chromosome chr18 scaffold_1, whole genome shotgun sequence - Vitis vinifera (Grape), partial (39%)
TC384708	similar to UniRef100_A2X8M2 Cluster: DNA topoisomerase 2; n=1; Oryza sativa Indica Group|Rep: DNA topoisomerase 2 - Oryza sativa subsp. indica (Rice), partial (6%)
TC384732	homologue to UniRef100_Q9SXX6 Cluster: Nitrilase-like protein; n=1; Oryza sativa Japonica Group|Rep: Nitrilase-like protein - Oryza sativa subsp. japonica (Rice), partial (49%)
TC384893	similar to UniRef100_Q69V57 Cluster: Fructose-bisphosphate aldolase; n=1; Oryza sativa Japonica Group|Rep: Fructose-bisphosphate aldolase - Oryza sativa subsp. japonica (Rice), partial (59%)
TC384902	homologue to UniRef100_A8YQV0 Cluster: UDP-glucose dehydrogenase; n=1; Bambusa oldhamii|Rep: UDP-glucose dehydrogenase - Bambusa oldhamii (Giant timber bamboo), partial (68%)
TC384904	similar to UniRef100_Q652K2 Cluster: Glycosyl transferase family 8 protein-like; n=1; Oryza sativa Japonica Group|Rep: Glycosyl transferase family 8 protein-like - Oryza sativa subsp. japonica (Rice), partial (22%)
TC384908	similar to UniRef100_P12860 Cluster: Glyceraldehyde-3-phosphate dehydrogenase B, chloroplast precursor; n=1; Spinacia oleracea|Rep: Glyceraldehyde-3-phosphate dehydrogenase B, chloroplast precursor - Spinacia oleracea (Spinach), partial (59%)
TC384931	UniRef100_Q8LGQ9 Cluster: Betaine-aldehyde dehydrogenase; n=1; Triticum aestivum|Rep: Betaine-aldehyde dehydrogenase - Triticum aestivum (Wheat), partial (45%)
TC384942	similar to UniRef100_Q307R0 Cluster: Diacylglycerol kinase 1; n=1; Oryza sativa Indica Group|Rep: Diacylglycerol kinase 1 - Oryza sativa subsp. indica (Rice), partial (96%)
TC384981	similar to UniRef100_Q33AZ5 Cluster: Aldose 1-epimerase family protein, expressed; n=1; Oryza sativa Japonica Group|Rep: Aldose 1-epimerase family protein, expressed - Oryza sativa subsp. japonica (Rice), partial (60%)
TC384985	similar to UniRef100_Q69X22 Cluster: Phospholipase D; n=1; Oryza sativa Japonica Group|Rep: Phospholipase D - Oryza sativa subsp. japonica (Rice), partial (23%)
TC385010	homologue to UniRef100_Q945R5 Cluster: Ascorbate peroxidase; n=1; Hordeum vulgare|Rep: Ascorbate peroxidase - Hordeum vulgare (Barley), partial (74%)
TC385011	similar to UniRef100_Q52RG7 Cluster: Sphingosine-1-phosphate lyase precursor; n=1; Oryza sativa Japonica Group|Rep: Sphingosine-1-phosphate lyase precursor - Oryza sativa subsp. japonica (Rice), partial (39%)
TC385019
TC385033	weakly similar to UniRef100_Q0DPR2 Cluster: Os03g0669100 protein; n=1; Oryza sativa Japonica Group|Rep: Os03g0669100 protein - Oryza sativa subsp. japonica (Rice), partial (32%)
TC385059	similar to UniRef100_A5BDH7 Cluster: Fructose-bisphosphate aldolase; n=1; Vitis vinifera|Rep: Fructose-bisphosphate aldolase - Vitis vinifera (Grape), partial (74%)
TC385072
TC385086
TC385244	homologue to UniRef100_Q4U0Z3 Cluster: Cellulose synthase BoCesA7; n=1; Bambusa oldhamii|Rep: Cellulose synthase BoCesA7 - Bambusa oldhamii (Giant timber bamboo), partial (20%)
TC385299	homologue to UniRef100_Q2RB23 Cluster: Homoserine dehydrogenase; n=1; Oryza sativa Japonica Group|Rep: Homoserine dehydrogenase - Oryza sativa subsp. japonica (Rice), partial (39%)
TC385309	similar to UniRef100_Q6Z1P3 Cluster: PfkB type carbohydrate kinase protein family-like; n=1; Oryza sativa Japonica Group|Rep: PfkB type carbohydrate kinase protein family-like - Oryza sativa subsp. japonica (Rice), partial (44%)
TC385319	similar to UniRef100_Q1I1D8 Cluster: Glutamate decarboxylase; n=1; Citrus sinensis|Rep: Glutamate decarboxylase - Citrus sinensis (Sweet orange), partial (30%)
TC385399	homologue to UniRef100_Q9FEE4 Cluster: Ribulose bisphosphate carboxylase small chain; n=1; Triticum aestivum|Rep: Ribulose bisphosphate carboxylase small chain - Triticum aestivum (Wheat), complete
TC385417	weakly similar to UniRef100_Q0DZ46 Cluster: Os02g0647900 protein; n=2; Oryza sativa Japonica Group|Rep: Os02g0647900 protein - Oryza sativa subsp. japonica (Rice), partial (43%)
TC385418	homologue to UniRef100_Q84YD8 Cluster: ATPase-like protein; n=1; Sorghum bicolor|Rep: ATPase-like protein - Sorghum bicolor (Sorghum) (Sorghum vulgare), partial (97%)
TC385457	similar to UniRef100_A7PLB7 Cluster: Chromosome chr7 scaffold_20, whole genome shotgun sequence; n=1; Vitis vinifera|Rep: Chromosome chr7 scaffold_20, whole genome shotgun sequence - Vitis vinifera (Grape), partial (35%)
TC385469	similar to UniRef100_Q944G0 Cluster: Mevalonate disphosphate decarboxylase; n=1; Hevea brasiliensis|Rep: Mevalonate disphosphate decarboxylase - Hevea brasiliensis (Para rubber tree), partial (97%)
TC385476	similar to UniRef100_Q9SJM7 Cluster: Expressed protein; n=1; Arabidopsis thaliana|Rep: Expressed protein - Arabidopsis thaliana (Mouse-ear cress), partial (91%)
TC385500	UniRef100_Q06572 Cluster: Pyrophosphate-energized vacuolar membrane proton pump (Pyrophosphate-energized inorganic pyrophosphatase) (H(+)-PPase); n=1; Hordeum vulgare|Rep: Pyrophosphate-energized vacuolar membrane proton pump (Pyrophosphate-energized inorganic pyrophosphatase) (H(+)-PPase) - Hordeum vulgare (Barley), partial (26%)
TC385548
TC385576	similar to UniRef100_Q43742 Cluster: Glyoxysomal beta-ketoacyl-thiolase; n=1; Brassica napus|Rep: Glyoxysomal beta-ketoacyl-thiolase - Brassica napus (Rape), partial (48%)
TC385593	homologue to UniRef100_Q42425 Cluster: Aspartate aminotransferase; n=1; Panicum miliaceum|Rep: Aspartate aminotransferase - Panicum miliaceum (Proso millet) (Broomcorn millet), partial (51%)
TC385686	homologue to UniRef100_Q2LC83 Cluster: UDP-D-xylose epimerase 1; n=1; Hordeum vulgare|Rep: UDP-D-xylose epimerase 1 - Hordeum vulgare (Barley), partial (45%)
TC385691	similar to UniRef100_Q8RUU6 Cluster: Pyruvate decarboxylase; n=1; Zea mays|Rep: Pyruvate decarboxylase - Zea mays (Maize), partial (46%)
TC385732	similar to UniRef100_A7P002 Cluster: Chromosome chr6 scaffold_3, whole genome shotgun sequence; n=1; Vitis vinifera|Rep: Chromosome chr6 scaffold_3, whole genome shotgun sequence - Vitis vinifera (Grape), partial (86%)
TC385734	homologue to UniRef100_Q711R0 Cluster: Allene oxide cyclase precursor; n=1; Hordeum vulgare|Rep: Allene oxide cyclase precursor - Hordeum vulgare (Barley), partial (82%)
TC385761	similar to UniRef100_Q0IM09 Cluster: Os12g0608600 protein; n=2; Oryza sativa Japonica Group|Rep: Os12g0608600 protein - Oryza sativa subsp. japonica (Rice), partial (39%)
TC385764	UniRef100_Q6QNH2 Cluster: Minichromosomal maintenance factor; n=1; Triticum aestivum|Rep: Minichromosomal maintenance factor - Triticum aestivum (Wheat), partial (21%)
TC385883	similar to UniRef100_Q53N77 Cluster: Expressed protein; n=2; Oryza sativa Japonica Group|Rep: Expressed protein - Oryza sativa subsp. japonica (Rice), partial (13%)
TC385896	homologue to UniRef100_Q8LPD1 Cluster: Phophatdylinositol 4-kinase; n=1; Oryza sativa|Rep: Phophatdylinositol 4-kinase - Oryza sativa (Rice), partial (30%)
TC385909	homologue to UniRef100_P31922 Cluster: Sucrose synthase 1; n=1; Hordeum vulgare|Rep: Sucrose synthase 1 - Hordeum vulgare (Barley), partial (26%)
TC385910	UniRef100_Q9ZRS5 Cluster: Ribulose bisphosphate carboxylase small chain; n=1; Secale cereale|Rep: Ribulose bisphosphate carboxylase small chain - Secale cereale (Rye), complete
TC385937	homologue to UniRef100_Q0JCD0 Cluster: Os04g0479200 protein; n=1; Oryza sativa Japonica Group|Rep: Os04g0479200 protein - Oryza sativa subsp. japonica (Rice), partial (89%)
TC385957	homologue to UniRef100_Q84PA7 Cluster: Isoprenoid biosynthesis-like protein; n=1; Oryza sativa Japonica Group|Rep: Isoprenoid biosynthesis-like protein - Oryza sativa subsp. japonica (Rice), partial (21%)
TC385961	UniRef100_A5GZ74 Cluster: Glucose-1-phosphate adenylyltransferase; n=1; Triticum aestivum|Rep: Glucose-1-phosphate adenylyltransferase - Triticum aestivum (Wheat), complete
TC385975	similar to UniRef100_Q93XF8 Cluster: Kinesin heavy chain; n=1; Zea mays|Rep: Kinesin heavy chain - Zea mays (Maize), partial (34%)
TC386081
TC386094	similar to UniRef100_A7R201 Cluster: Chromosome undetermined scaffold_388, whole genome shotgun sequence; n=1; Vitis vinifera|Rep: Chromosome undetermined scaffold_388, whole genome shotgun sequence - Vitis vinifera (Grape), partial (23%)
TC386095	similar to UniRef100_Q0IUJ0 Cluster: Os11g0153600 protein; n=2; Oryza sativa Japonica Group|Rep: Os11g0153600 protein - Oryza sativa subsp. japonica (Rice), partial (53%)
TC386118	weakly similar to UniRef100_Q94IQ0 Cluster: Peroxidase; n=1; Nicotiana tabacum|Rep: Peroxidase - Nicotiana tabacum (Common tobacco), partial (92%)
TC386137	UniRef100_A5YVV3 Cluster: Glyceraldehyde-3-phosphate dehydrogenase; n=3; Triticum|Rep: Glyceraldehyde-3-phosphate dehydrogenase - Triticum aestivum (Wheat), partial (64%)
TC386172	similar to UniRef100_Q67B30 Cluster: Fatty aldehyde dehydrogenase 1; n=1; Zea mays|Rep: Fatty aldehyde dehydrogenase 1 - Zea mays (Maize), partial (98%)
TC386262	similar to UniRef100_Q9FR61 Cluster: Phospholipase D; n=1; Solanum lycopersicum|Rep: Phospholipase D - Solanum lycopersicum (Tomato) (Lycopersicon esculentum), partial (51%)
TC386285	similar to UniRef100_Q5JK52 Cluster: Probable NAD kinase 1; n=2; Oryza sativa Japonica Group|Rep: Probable NAD kinase 1 - Oryza sativa subsp. japonica (Rice), partial (94%)
TC386361
TC386382	similar to UniRef100_Q0DTU6 Cluster: Os03g0224300 protein; n=2; Oryza sativa Japonica Group|Rep: Os03g0224300 protein - Oryza sativa subsp. japonica (Rice), partial (19%)
TC386386	UniRef100_Q5XXD1 Cluster: Glucose-1-phosphate adenylyltransferase; n=1; Triticum aestivum|Rep: Glucose-1-phosphate adenylyltransferase - Triticum aestivum (Wheat), partial (25%)
TC386420
TC386425	similar to UniRef100_Q6ESM8 Cluster: Glycerophosphoryl diester phosphodiesterase 2-like; n=1; Oryza sativa Japonica Group|Rep: Glycerophosphoryl diester phosphodiesterase 2-like - Oryza sativa subsp. japonica (Rice), partial (52%)
TC386431
TC386452	similar to UniRef100_A7P4U0 Cluster: Chromosome chr4 scaffold_6, whole genome shotgun sequence; n=1; Vitis vinifera|Rep: Chromosome chr4 scaffold_6, whole genome shotgun sequence - Vitis vinifera (Grape), partial (28%)
TC386476
TC386499	similar to UniRef100_A2XY43 Cluster: DNA-directed RNA polymerase; n=1; Oryza sativa Indica Group|Rep: DNA-directed RNA polymerase - Oryza sativa subsp. indica (Rice), partial (19%)
TC386537	similar to UniRef100_Q75I93 Cluster: Beta-glucosidase; n=3; Oryza sativa|Rep: Beta-glucosidase - Oryza sativa subsp. japonica (Rice), partial (73%)
TC386552	similar to UniRef100_Q52RG7 Cluster: Sphingosine-1-phosphate lyase precursor; n=1; Oryza sativa Japonica Group|Rep: Sphingosine-1-phosphate lyase precursor - Oryza sativa subsp. japonica (Rice), partial (87%)
TC386590
TC386621	similar to UniRef100_A7R0Z7 Cluster: Chromosome undetermined scaffold_332, whole genome shotgun sequence; n=1; Vitis vinifera|Rep: Chromosome undetermined scaffold_332, whole genome shotgun sequence - Vitis vinifera (Grape), partial (16%)
TC386627	homologue to UniRef100_Q9FS79 Cluster: Triosephosphate isomerase; n=1; Triticum aestivum|Rep: Triosephosphate isomerase - Triticum aestivum (Wheat), partial (84%)
TC386631	homologue to UniRef100_Q9LLD7 Cluster: Fructose-bisphosphate aldolase; n=1; Avena sativa|Rep: Fructose-bisphosphate aldolase - Avena sativa (Oat), partial (55%)
TC386675	homologue to UniRef100_Q5QPZ3 Cluster: Glycosyltransferase; n=1; Triticum aestivum|Rep: Glycosyltransferase - Triticum aestivum (Wheat), partial (54%)
TC386752	weakly similar to UniRef100_A7NWA1 Cluster: Chromosome chr5 scaffold_2, whole genome shotgun sequence; n=1; Vitis vinifera|Rep: Chromosome chr5 scaffold_2, whole genome shotgun sequence - Vitis vinifera (Grape), partial (56%)
TC386809	homologue to UniRef100_Q10CE4 Cluster: Expressed protein; n=1; Oryza sativa Japonica Group|Rep: Expressed protein - Oryza sativa subsp. japonica (Rice), partial (62%)
TC386835	similar to UniRef100_Q8S2G5 Cluster: Glycerol-3-phosphate dehydrogenase-like protein; n=1; Oryza sativa Japonica Group|Rep: Glycerol-3-phosphate dehydrogenase-like protein - Oryza sativa subsp. japonica (Rice), partial (30%)
TC386884
TC386889	similar to UniRef100_O24154 Cluster: S-adenosyl-methionine-sterol-C-methyltransferase; n=1; Nicotiana tabacum|Rep: S-adenosyl-methionine-sterol-C-methyltransferase - Nicotiana tabacum (Common tobacco), partial (68%)
TC386895	weakly similar to UniRef100_A7QTU1 Cluster: Chromosome undetermined scaffold_171, whole genome shotgun sequence; n=1; Vitis vinifera|Rep: Chromosome undetermined scaffold_171, whole genome shotgun sequence - Vitis vinifera (Grape), partial (72%)
TC386903	similar to UniRef100_Q0DMJ4 Cluster: Os03g0805600 protein; n=1; Oryza sativa Japonica Group|Rep: Os03g0805600 protein - Oryza sativa subsp. japonica (Rice), partial (36%)
TC386907	similar to UniRef100_A7R6R4 Cluster: Chromosome undetermined scaffold_1394, whole genome shotgun sequence; n=1; Vitis vinifera|Rep: Chromosome undetermined scaffold_1394, whole genome shotgun sequence - Vitis vinifera (Grape), partial (44%)
TC386925
TC386949	similar to UniRef100_Q9FQB2 Cluster: Glutathione S-transferase GST 27; n=1; Zea mays|Rep: Glutathione S-transferase GST 27 - Zea mays (Maize), partial (94%)
TC386958	homologue to UniRef100_O23983 Cluster: Ascorbate peroxidase; n=2; Hordeum vulgare|Rep: Ascorbate peroxidase - Hordeum vulgare (Barley), partial (98%)
TC386979	homologue to UniRef100_Q9ZP70 Cluster: Chloroplast sigma factor; n=1; Triticum aestivum|Rep: Chloroplast sigma factor - Triticum aestivum (Wheat), complete
TC386983	homologue to UniRef100_Q0DJT2 Cluster: Os05g0230900 protein; n=4; Oryza sativa|Rep: Os05g0230900 protein - Oryza sativa subsp. japonica (Rice), partial (81%)
TC386989	homologue to UniRef100_A5YVV3 Cluster: Glyceraldehyde-3-phosphate dehydrogenase; n=3; Triticum|Rep: Glyceraldehyde-3-phosphate dehydrogenase - Triticum aestivum (Wheat), partial (76%)
TC386993	homologue to UniRef100_A9UKC6 Cluster: Zeta-carotene desaturase; n=1; Sorghum bicolor|Rep: Zeta-carotene desaturase - Sorghum bicolor (Sorghum) (Sorghum vulgare), partial (50%)
TC387006	homologue to UniRef100_A2YQL4 Cluster: Fructokinase-2; n=2; Oryza sativa|Rep: Fructokinase-2 - Oryza sativa subsp. indica (Rice), partial (87%)
TC387020	homologue to UniRef100_Q0D867 Cluster: Pyruvate kinase; n=3; Oryza sativa Japonica Group|Rep: Pyruvate kinase - Oryza sativa subsp. japonica (Rice), partial (60%)
TC387116	similar to UniRef100_Q0DL03 Cluster: Os05g0132100 protein; n=1; Oryza sativa Japonica Group|Rep: Os05g0132100 protein - Oryza sativa subsp. japonica (Rice), complete
TC387137	similar to UniRef100_A7PIX8 Cluster: Chromosome chr13 scaffold_17, whole genome shotgun sequence; n=1; Vitis vinifera|Rep: Chromosome chr13 scaffold_17, whole genome shotgun sequence - Vitis vinifera (Grape), partial (30%)
TC387156	homologue to UniRef100_Q8RUU6 Cluster: Pyruvate decarboxylase; n=1; Zea mays|Rep: Pyruvate decarboxylase - Zea mays (Maize), partial (30%)
TC387192	homologue to UniRef100_A2ZJA1 Cluster: Argininosuccinate synthase; n=1; Oryza sativa Indica Group|Rep: Argininosuccinate synthase - Oryza sativa subsp. indica (Rice), partial (34%)
TC387203	homologue to UniRef100_A7Q7K8 Cluster: Chromosome undetermined scaffold_60, whole genome shotgun sequence; n=1; Vitis vinifera|Rep: Chromosome undetermined scaffold_60, whole genome shotgun sequence - Vitis vinifera (Grape), partial (61%)
TC387234	similar to UniRef100_A7QCI8 Cluster: Chromosome chr12 scaffold_78, whole genome shotgun sequence; n=1; Vitis vinifera|Rep: Chromosome chr12 scaffold_78, whole genome shotgun sequence - Vitis vinifera (Grape), partial (34%)
TC387300	homologue to UniRef100_Q5S1S6 Cluster: Peroxiredoxin Q, chloroplast precursor; n=1; Triticum aestivum|Rep: Peroxiredoxin Q, chloroplast precursor - Triticum aestivum (Wheat), partial (90%)
TC387332	homologue to UniRef100_Q9ZRB0 Cluster: Tubulin beta-3 chain; n=1; Triticum aestivum|Rep: Tubulin beta-3 chain - Triticum aestivum (Wheat), partial (59%)
TC387409	weakly similar to UniRef100_A7R2M4 Cluster: Chromosome undetermined scaffold_435, whole genome shotgun sequence; n=1; Vitis vinifera|Rep: Chromosome undetermined scaffold_435, whole genome shotgun sequence - Vitis vinifera (Grape), partial (30%)
TC387438	homologue to UniRef100_P46285 Cluster: Sedoheptulose-1,7-bisphosphatase, chloroplast precursor (Sedoheptulose bisphosphatase) (SBPase) (SED(1,7)P2ase); n=1; Triticum aestivum|Rep: Sedoheptulose-1,7-bisphosphatase, chloroplast precursor (Sedoheptulose bisphosphatase) (SBPase) (SED(1,7)P2ase) - Triticum aestivum (Wheat), partial (67%)
TC387468	similar to UniRef100_Q75I93 Cluster: Beta-glucosidase; n=3; Oryza sativa|Rep: Beta-glucosidase - Oryza sativa subsp. japonica (Rice), partial (22%)
TC387478	UniRef100_A6XMY8 Cluster: Methylenetetrahydrofolate reductase; n=1; Triticum monococcum|Rep: Methylenetetrahydrofolate reductase - Triticum monococcum (Einkorn wheat) (Small spelt), partial (36%)
TC387510	homologue to UniRef100_Q84XQ5 Cluster: Glyoxalase II; n=1; Brassica juncea|Rep: Glyoxalase II - Brassica juncea (Leaf mustard) (Indian mustard), partial (85%)
TC387520	homologue to UniRef100_A2ZJA1 Cluster: Argininosuccinate synthase; n=1; Oryza sativa Indica Group|Rep: Argininosuccinate synthase - Oryza sativa subsp. indica (Rice), partial (85%)
TC387577	similar to UniRef100_Q0E2B6 Cluster: Os02g0254700 protein; n=2; Oryza sativa Japonica Group|Rep: Os02g0254700 protein - Oryza sativa subsp. japonica (Rice), partial (76%)
TC387581	UniRef100_P55238 Cluster: Glucose-1-phosphate adenylyltransferase small subunit, chloroplast precursor; n=1; Hordeum vulgare|Rep: Glucose-1-phosphate adenylyltransferase small subunit, chloroplast precursor - Hordeum vulgare (Barley), partial (52%)
TC387634	homologue to UniRef100_A7P3F7 Cluster: Fructose-bisphosphate aldolase; n=1; Vitis vinifera|Rep: Fructose-bisphosphate aldolase - Vitis vinifera (Grape), partial (55%)
TC387638	homologue to UniRef100_Q42836 Cluster: Delta-aminolevulinic acid dehydratase, chloroplast precursor; n=1; Hordeum vulgare|Rep: Delta-aminolevulinic acid dehydratase, chloroplast precursor - Hordeum vulgare (Barley), partial (36%)
TC387660	homologue to UniRef100_Q1ALB3 Cluster: Disproportionating enzyme; n=1; Triticum aestivum|Rep: Disproportionating enzyme - Triticum aestivum (Wheat), complete
TC387738	similar to UniRef100_A7QYY5 Cluster: Chromosome undetermined scaffold_259, whole genome shotgun sequence; n=2; Vitis vinifera|Rep: Chromosome undetermined scaffold_259, whole genome shotgun sequence - Vitis vinifera (Grape), partial (27%)
TC387747	similar to UniRef100_A7P2H3 Cluster: Chromosome chr1 scaffold_5, whole genome shotgun sequence; n=1; Vitis vinifera|Rep: Chromosome chr1 scaffold_5, whole genome shotgun sequence - Vitis vinifera (Grape), partial (22%)
TC387787	similar to UniRef100_A7PPC4 Cluster: Chromosome chr8 scaffold_23, whole genome shotgun sequence; n=1; Vitis vinifera|Rep: Chromosome chr8 scaffold_23, whole genome shotgun sequence - Vitis vinifera (Grape), partial (91%)
TC387834	homologue to UniRef100_Q0JKD0 Cluster: Os01g0681900 protein; n=1; Oryza sativa Japonica Group|Rep: Os01g0681900 protein - Oryza sativa subsp. japonica (Rice), partial (24%)
TC387847	homologue to UniRef100_A4UUE0 Cluster: Cytosolic aldehyde dehydrogenase; n=1; Leymus chinensis|Rep: Cytosolic aldehyde dehydrogenase - Leymus chinensis, partial (82%)
TC387865	homologue to UniRef100_Q7XHJ5 Cluster: Beta3-glucuronyltransferase; n=1; Triticum aestivum|Rep: Beta3-glucuronyltransferase - Triticum aestivum (Wheat), partial (53%)
TC388028	weakly similar to UniRef100_Q0IXL5 Cluster: Os10g0423600 protein; n=1; Oryza sativa Japonica Group|Rep: Os10g0423600 protein - Oryza sativa subsp. japonica (Rice), partial (33%)
TC388029	homologue to UniRef100_Q9ZRI8 Cluster: Formate dehydrogenase, mitochondrial precursor; n=1; Hordeum vulgare|Rep: Formate dehydrogenase, mitochondrial precursor - Hordeum vulgare (Barley), partial (68%)
TC388038	homologue to UniRef100_Q0IMP1 Cluster: Os12g0556600 protein; n=1; Oryza sativa Japonica Group|Rep: Os12g0556600 protein - Oryza sativa subsp. japonica (Rice), partial (92%)
TC388049	similar to UniRef100_Q9SIB9 Cluster: Aconitate hydratase 2, mitochondrial precursor; n=2; Arabidopsis thaliana|Rep: Aconitate hydratase 2, mitochondrial precursor - Arabidopsis thaliana (Mouse-ear cress), partial (56%)
TC388057	homologue to UniRef100_Q0JEP5 Cluster: Os04g0224900 protein; n=2; Oryza sativa Japonica Group|Rep: Os04g0224900 protein - Oryza sativa subsp. japonica (Rice), partial (69%)
TC388085	homologue to UniRef100_Q6Z4E4 Cluster: Methylmalonate semi-aldehyde dehydrogenase; n=1; Oryza sativa Japonica Group|Rep: Methylmalonate semi-aldehyde dehydrogenase - Oryza sativa subsp. japonica (Rice), complete
TC388126	homologue to UniRef100_Q43772 Cluster: UTP--glucose-1-phosphate uridylyltransferase; n=1; Hordeum vulgare|Rep: UTP--glucose-1-phosphate uridylyltransferase - Hordeum vulgare (Barley), partial (27%)
TC388152	weakly similar to UniRef100_Q4KUK8 Cluster: Cinnamoyl-CoA reductase; n=1; Triticum aestivum|Rep: Cinnamoyl-CoA reductase - Triticum aestivum (Wheat), partial (41%)
TC388198	UniRef100_A7KWY8 Cluster: Phytoene synthase 1; n=1; Triticum aestivum|Rep: Phytoene synthase 1 - Triticum aestivum (Wheat), partial (64%)
TC388241	homologue to UniRef100_Q0IKM3 Cluster: Leucine zipper protein zip1; n=1; Triticum aestivum|Rep: Leucine zipper protein zip1 - Triticum aestivum (Wheat), partial (43%)
TC388265	homologue to UniRef100_Q9LLI3 Cluster: Cellulose synthase-7; n=1; Zea mays|Rep: Cellulose synthase-7 - Zea mays (Maize), partial (59%)
TC388374	similar to UniRef100_Q7XUE7 Cluster: OJ991113_30.24 protein; n=1; Oryza sativa Japonica Group|Rep: OJ991113_30.24 protein - Oryza sativa subsp. japonica (Rice), partial (10%)
TC388386
TC388434	similar to UniRef100_A2X8M2 Cluster: DNA topoisomerase 2; n=1; Oryza sativa Indica Group|Rep: DNA topoisomerase 2 - Oryza sativa subsp. indica (Rice), partial (6%)
TC388463	similar to UniRef100_A7QP53 Cluster: Chromosome chr1 scaffold_136, whole genome shotgun sequence; n=1; Vitis vinifera|Rep: Chromosome chr1 scaffold_136, whole genome shotgun sequence - Vitis vinifera (Grape), partial (33%)
TC388466	homologue to UniRef100_Q2LC81 Cluster: UDP-D-xylose epimerase 3; n=1; Hordeum vulgare|Rep: UDP-D-xylose epimerase 3 - Hordeum vulgare (Barley), partial (44%)
TC388470
TC388471	weakly similar to UniRef100_A9TZ19 Cluster: Predicted protein; n=1; Physcomitrella patens subsp. patens|Rep: Predicted protein - Physcomitrella patens subsp. patens, partial (6%)
TC388486	similar to UniRef100_Q0D3C2 Cluster: Os07g0694300 protein; n=2; Oryza sativa Japonica Group|Rep: Os07g0694300 protein - Oryza sativa subsp. japonica (Rice), partial (98%)
TC388570	similar to UniRef100_P0C1M0 Cluster: ATP synthase subunit gamma, chloroplast precursor [Contains: Inceptin]; n=1; Zea mays|Rep: ATP synthase subunit gamma, chloroplast precursor [Contains: Inceptin] - Zea mays (Maize), partial (72%)
TC388579	homologue to UniRef100_P12299 Cluster: Glucose-1-phosphate adenylyltransferase large subunit, chloroplast precursor; n=2; Triticum aestivum|Rep: Glucose-1-phosphate adenylyltransferase large subunit, chloroplast precursor - Triticum aestivum (Wheat), partial (36%)
[truncated: 1,381 more rows]

## Sheet: D30 Annot1121seq
AJ603286	similar to UniRef100_A7PAW2 Cluster: Chromosome chr16 scaffold_10, whole genome shotgun sequence; n=1; Vitis vinifera|Rep: Chromosome chr16 scaffold_10, whole genome shotgun sequence - Vitis vinifera (Grape), partial (4%)
[truncated: 1,120 more rows]

[truncated: 1 more sheets: U30 Annot11seq]
